# Supplementary material for: Virome Data Explorer: A web resource to longitudinally explore respiratory viral infections, their interactions with other pathogens and host transcriptomic changes in over 100 people
Source: PLoS Biol. 2024 Jan 18;22(1):e3002089. doi: 10.1371/journal.pbio.3002089 (PMC10796020; doi:10.1371/journal.pbio.3002089)
Supplement: S1 Data — List and associated metadata for the 847 sequenced samples in The Manhattan Virome Project. Metadata include self-reported age, sex, race, ethnicity, cohort of the participants and infection type, date of collection, and RNA protocol used for each sample. In the Sample_Id field, P identifies the participants and S identifies their samples in chronological order. (CSV) [file pbio.3002089.s010.csv]

Sample_ID	ID	PatientID	Cohort	Date_collected	NEW_Infection_type	NEW_Infection_type2	NEW_Infection_type3	NEW_Infection_type4	NEW_Infection_type5	Others_non_respiratory	Protocol	Age	Score7	Score11	Score0	AGE	HISPANIC	race	medical_condition_specific	sex
P1_S1	P1	1	MC	20-Dec-16	None	None	None	None	None	None	single	24	0	0	0	24	NO	white	none	female
P1_S2	P1	1	MC	17-Jan-17	Coronavirus 229E	None	None	None	None	None	single	24	0	0	0	24	NO	white	none	female
P1_S3	P1	1	MC	1-Feb-17	None	None	None	None	None	None	single	24	0	0	0	24	NO	white	none	female
P1_S4	P1	1	MC	7-Jun-17	None	None	None	None	None	None	paired	24	0	0	0	24	NO	white	none	female
P1_S5	P1	1	MC	3-Jan-18	None	None	None	None	None	None	paired	24	8	18	0	24	NO	white	none	female
P1_S6	P1	1	MC	10-Jan-18	Coronavirus OC43	None	None	None	None	None	paired	24	13	13	2	24	NO	white	none	female
P1_S7	P1	1	MC	18-Jan-18	None	None	None	None	None	None	paired	24	0	0	0	24	NO	white	none	female
P1_S8	P1	1	MC	22-Jan-18	None	None	None	None	None	None	paired	24	0	0	0	24	NO	white	none	female
P1_S9	P1	1	MC	14-Mar-18	None	None	None	None	None	None	paired	24	0	0	0	24	NO	white	none	female
P1_S10	P1	1	MC	22-Mar-18	None	None	None	None	None	None	paired	24	12	24	0	24	NO	white	none	female
P1_S11	P1	1	MC	26-Mar-18	Rhinovirus A	None	None	None	None	None	paired	24	23	25	4	24	NO	white	none	female
P1_S12	P1	1	MC	2-Apr-18	None	None	None	None	None	None	paired	24	2	2	0	24	NO	white	none	female
P1_S13	P1	1	MC	12-Apr-18	None	None	None	None	None	None	paired	24	0	0	0	24	NO	white	none	female
P1_S14	P1	1	MC	16-Apr-18	None	None	None	None	None	None	paired	24	0	0	0	24	NO	white	none	female
P2_S1	P2	2	D1	10-Jan-17	Respiratory syncytial virus B	None	None	None	None	None	paired	4	5	18	3	4	NO	white	none	female
P3_S1	P3	3	D1	12-Oct-16	None	None	None	None	None	None	single	36	0	0	0	36	NO	white	diabetes	male
P3_S2	P3	3	D1	16-Nov-16	None	None	None	None	None	None	single	36	5	5	0	36	NO	white	diabetes	male
P3_S3	P3	3	D1	29-Nov-16	None	None	None	None	None	None	single	36	5	8	1	36	NO	white	diabetes	male
P3_S4	P3	3	D1	6-Dec-16	None	None	None	None	None	None	single	36	4	4	0	36	NO	white	diabetes	male
P3_S5	P3	3	D1	13-Dec-16	None	None	None	None	None	None	single	36	0	1	0	36	NO	white	diabetes	male
P3_S6	P3	3	D1	20-Dec-16	None	None	None	None	None	None	single	36	1	1	0	36	NO	white	diabetes	male
P3_S7	P3	3	D1	3-Jan-17	None	None	None	None	None	None	paired	36	0	1	0	36	NO	white	diabetes	male
P3_S8	P3	3	D1	10-Jan-17	None	None	None	None	None	None	paired	36	0	0	0	36	NO	white	diabetes	male
P3_S9	P3	3	D1	18-Jan-17	None	None	None	None	None	None	paired	36	0	0	0	36	NO	white	diabetes	male
P3_S10	P3	3	D1	25-Jan-17	None	None	None	None	None	None	paired	36	0	0	0	36	NO	white	diabetes	male
P3_S11	P3	3	D1	15-Feb-17	None	None	None	None	None	None	single	36	0	0	0	36	NO	white	diabetes	male
P3_S12	P3	3	D1	21-Feb-17	None	None	None	None	None	None	single	36	0	4	0	36	NO	white	diabetes	male
P3_S13	P3	3	D1	2-Mar-17	Coronavirus 229E	None	None	None	None	None	single	36	3	3	0	36	NO	white	diabetes	male
P3_S14	P3	3	D1	8-Mar-17	None	None	None	None	None	None	single	36	0	0	0	36	NO	white	diabetes	male
P3_S15	P3	3	D1	16-Mar-17	None	None	None	None	None	None	single	36	0	0	0	36	NO	white	diabetes	male
P3_S16	P3	3	D1	22-Mar-17	None	None	None	None	None	None	single	36	0	0	0	36	NO	white	diabetes	male
P3_S17	P3	3	D1	31-Mar-17	None	None	None	None	None	None	single	36	0	0	0	36	NO	white	diabetes	male
P3_S18	P3	3	D1	7-Apr-17	None	None	None	None	None	None	single	36	0	0	0	36	NO	white	diabetes	male
P4_S1	P4	4	D1	12-Oct-16	None	None	None	None	None	None	single	33	1	6	0	33	NO	African_American	none	female
P4_S2	P4	4	D1	21-Oct-16	None	None	None	None	None	None	single	33	6	6	0	33	NO	African_American	none	female
P4_S3	P4	4	D1	9-Nov-16	None	None	None	None	None	None	single	33	2	2	1	33	NO	African_American	none	female
P4_S4	P4	4	D1	4-Jan-17	Rhinovirus C	None	None	None	None	None	paired	33	5	6	0	33	NO	African_American	none	female
P4_S5	P4	4	D1	11-Jan-17	None	None	None	None	None	None	paired	33	1	1	0	33	NO	African_American	none	female
P4_S6	P4	4	D1	18-Jan-17	None	None	None	None	None	None	paired	33	0	0	0	33	NO	African_American	none	female
P4_S7	P4	4	D1	25-Jan-17	Rhinovirus C	None	None	None	None	None	paired	33	0	0	0	33	NO	African_American	none	female
P4_S8	P4	4	D1	1-Feb-17	Rhinovirus C	None	None	None	None	None	paired	33	0	0	0	33	NO	African_American	none	female
P4_S9	P4	4	D1	8-Feb-17	None	None	None	None	None	None	paired	33	0	0	0	33	NO	African_American	none	female
P4_S10	P4	4	D1	15-Feb-17	Rhinovirus B	None	None	None	None	None	paired	33	0	5	0	33	NO	African_American	none	female
P4_S11	P4	4	D1	22-Feb-17	Rhinovirus B	Coronavirus 229E	None	None	None	None	paired	33	10	14	2	33	NO	African_American	none	female
P4_S12	P4	4	D1	1-Mar-17	None	None	None	None	None	None	paired	33	6	7	1	33	NO	African_American	none	female
P4_S13	P4	4	D1	8-Mar-17	Rhinovirus B	None	None	None	None	None	paired	33	3	5	1	33	NO	African_American	none	female
P4_S14	P4	4	D1	16-Mar-17	Coronavirus 229E	None	None	None	None	None	paired	33	1	6	0	33	NO	African_American	none	female
P4_S15	P4	4	D1	22-Mar-17	None	None	None	None	None	None	paired	33	16	23	0	33	NO	African_American	none	female
P4_S16	P4	4	D1	31-Mar-17	None	None	None	None	None	None	paired	33	10	11	1	33	NO	African_American	none	female
P4_S17	P4	4	D1	5-Apr-17	None	None	None	None	None	None	paired	33	3	3	1	33	NO	African_American	none	female
P5_S1	P5	5	MC	9-Nov-16	Undefined	None	None	None	None	None	single	22	5	5	1	22	NO	white	none	female
P5_S2	P5	5	MC	16-Nov-16	None	None	None	None	None	None	single	22	0	0	0	22	NO	white	none	female
P5_S3	P5	5	MC	21-Nov-16	None	None	None	None	None	None	single	22	0	0	0	22	NO	white	none	female
P5_S4	P5	5	MC	29-Nov-16	None	None	None	None	None	None	single	22	0	0	0	22	NO	white	none	female
P5_S5	P5	5	MC	7-Dec-16	Coronavirus 229E	Rhinovirus B	None	None	None	None	single	22	1	3	0	22	NO	white	none	female
P5_S6	P5	5	MC	15-Dec-16	Coronavirus 229E	Rhinovirus B	None	None	None	None	single	22	3	4	0	22	NO	white	none	female
P5_S7	P5	5	MC	20-Dec-16	None	None	None	None	None	None	single	22	1	1	0	22	NO	white	none	female
P5_S8	P5	5	MC	4-Jan-17	None	None	None	None	None	None	single	22	0	0	0	22	NO	white	none	female
P5_S9	P5	5	MC	11-Jan-17	Undefined	None	None	None	None	None	single	22	0	0	0	22	NO	white	none	female
P5_S10	P5	5	MC	17-Jan-17	None	None	None	None	None	None	single	22	2	3	0	22	NO	white	none	female
P5_S11	P5	5	MC	10-Feb-17	Undefined	None	None	None	None	None	single	22	0	0	0	22	NO	white	none	female
P5_S12	P5	5	MC	14-Feb-17	Rhinovirus B	None	None	None	None	None	single	22	0	0	0	22	NO	white	none	female
P5_S13	P5	5	MC	28-Feb-17	None	None	None	None	None	None	single	22	0	1	0	22	NO	white	none	female
P5_S14	P5	5	MC	28-Mar-17	None	None	None	None	None	None	single	22	3	4	0	22	NO	white	none	female
P5_S15	P5	5	MC	6-Oct-17	None	None	None	None	None	None	paired	22	9	16	0	22	NO	white	none	female
P5_S16	P5	5	MC	12-Oct-17	None	None	None	None	None	None	paired	22	11	16	1	22	NO	white	none	female
P5_S17	P5	5	MC	19-Oct-17	Rhinovirus B	None	None	None	None	None	paired	22	6	6	1	22	NO	white	none	female
P5_S18	P5	5	MC	26-Oct-17	None	None	None	None	None	None	paired	22	0	0	0	22	NO	white	none	female
P5_S19	P5	5	MC	3-Nov-17	None	None	None	None	None	None	paired	22	0	0	0	22	NO	white	none	female
P5_S20	P5	5	MC	1-Dec-17	None	None	None	None	None	None	paired	22	0	3	0	22	NO	white	none	female
P6_S1	P6	6	D1	17-Jan-17	None	None	None	None	None	None	single	33	0	0	0	33	NO	Asian	none	female
P6_S2	P6	6	D1	14-Feb-17	None	None	None	None	None	None	single	33	0	0	0	33	NO	Asian	none	female
P6_S3	P6	6	D1	28-Feb-17	None	None	None	None	None	None	single	33	0	0	0	33	NO	Asian	none	female
P6_S4	P6	6	D1	9-Mar-17	None	None	None	None	None	None	single	33	0	0	0	33	NO	Asian	none	female
P6_S5	P6	6	D1	16-Mar-17	None	None	None	None	None	None	single	33	0	0	0	33	NO	Asian	none	female
P6_S6	P6	6	D1	23-Mar-17	None	None	None	None	None	None	single	33	0	0	0	33	NO	Asian	none	female
P6_S7	P6	6	D1	31-Mar-17	None	None	None	None	None	None	single	33	0	0	0	33	NO	Asian	none	female
P6_S8	P6	6	D1	4-Apr-17	None	None	None	None	None	None	single	33	0	0	0	33	NO	Asian	none	female
P7_S1	P7	7	D1	19-Oct-16	None	None	None	None	None	None	single	5	1	1	1	5	NO	white	asthma_eczema_allergies	female
P7_S2	P7	7	D1	16-Nov-16	None	None	None	None	None	None	single	5	4	19	0	5	NO	white	asthma_eczema_allergies	female
P7_S3	P7	7	D1	7-Dec-16	None	None	None	None	None	None	single	5	2	2	0	5	NO	white	asthma_eczema_allergies	female
P7_S4	P7	7	D1	20-Apr-17	Rhinovirus A	None	None	None	None	None	single	5	7	NA	NA	5	NO	white	asthma_eczema_allergies	female
P8_S1	P8	8	D1	16-Nov-16	None	None	None	None	None	None	single	37	25	51	0	37	NO	white	asthma_eczema_allergies	female
P8_S2	P8	8	D1	30-Nov-16	Coronavirus OC43	None	None	None	None	None	single	37	19	27	2	37	NO	white	asthma_eczema_allergies	female
P8_S3	P8	8	D1	7-Dec-16	Coronavirus OC43	None	None	None	None	None	single	37	8	8	2	37	NO	white	asthma_eczema_allergies	female
P8_S4	P8	8	D1	14-Dec-16	None	None	None	None	None	None	single	37	0	2	0	37	NO	white	asthma_eczema_allergies	female
P8_S5	P8	8	D1	4-Jan-17	None	None	None	None	None	None	single	37	9	9	2	37	NO	white	asthma_eczema_allergies	female
P8_S6	P8	8	D1	8-Feb-17	None	None	None	None	None	None	single	37	0	0	0	37	NO	white	asthma_eczema_allergies	female
P8_S7	P8	8	D1	15-Feb-17	None	None	None	None	None	None	single	37	0	1	0	37	NO	white	asthma_eczema_allergies	female
P8_S8	P8	8	D1	22-Feb-17	Rhinovirus C	None	None	None	None	None	single	37	1	3	0	37	NO	white	asthma_eczema_allergies	female
P8_S9	P8	8	D1	1-Mar-17	Rhinovirus C	None	None	None	None	None	single	37	2	4	1	37	NO	white	asthma_eczema_allergies	female
P8_S10	P8	8	D1	8-Mar-17	Rhinovirus A	None	None	None	None	None	single	37	2	7	1	37	NO	white	asthma_eczema_allergies	female
P8_S11	P8	8	D1	23-Mar-17	Coronavirus NL63	None	None	None	None	None	single	37	28	30	4	37	NO	white	asthma_eczema_allergies	female
P9_S1	P9	9	MC	26-Oct-16	None	None	None	None	None	None	single	40	0	0	0	40	NO	Asian	none	female
P9_S2	P9	9	MC	2-Nov-16	None	None	None	None	None	None	single	40	0	0	0	40	NO	Asian	none	female
P9_S3	P9	9	MC	9-Nov-16	Rhinovirus B	None	None	None	None	None	single	40	0	0	0	40	NO	Asian	none	female
P9_S4	P9	9	MC	22-Nov-16	None	None	None	None	None	None	single	40	0	0	0	40	NO	Asian	none	female
P9_S5	P9	9	MC	29-Nov-16	None	None	None	None	None	None	single	40	0	0	0	40	NO	Asian	none	female
P9_S6	P9	9	MC	6-Dec-16	None	None	None	None	None	None	single	40	0	0	0	40	NO	Asian	none	female
P9_S7	P9	9	MC	14-Dec-16	None	None	None	None	None	None	single	40	0	0	0	40	NO	Asian	none	female
P9_S8	P9	9	MC	20-Dec-16	None	None	None	None	None	None	single	40	0	0	0	40	NO	Asian	none	female
P9_S9	P9	9	MC	28-Dec-16	None	None	None	None	None	None	single	40	0	0	0	40	NO	Asian	none	female
P9_S10	P9	9	MC	17-Jan-17	None	None	None	None	None	None	single	40	0	0	0	40	NO	Asian	none	female
P9_S11	P9	9	MC	14-Feb-17	Coronavirus 229E	None	None	None	None	None	single	40	0	0	0	40	NO	Asian	none	female
P9_S12	P9	9	MC	22-Feb-17	None	None	None	None	None	None	single	40	0	0	0	40	NO	Asian	none	female
P9_S13	P9	9	MC	28-Feb-17	None	None	None	None	None	None	single	40	0	0	0	40	NO	Asian	none	female
P9_S14	P9	9	MC	8-Mar-17	None	None	None	None	None	None	single	40	0	0	0	40	NO	Asian	none	female
P9_S15	P9	9	MC	21-Mar-17	None	None	None	None	None	None	single	40	0	0	0	40	NO	Asian	none	female
P9_S16	P9	9	MC	28-Mar-17	None	None	None	None	None	None	single	40	0	0	0	40	NO	Asian	none	female
P10_S1	P10	10	MC	26-Oct-16	Rhinovirus B	None	None	None	None	None	single	23	21	25	7	23	NO	Asian	allergies	female
P10_S2	P10	10	MC	3-Nov-16	Rhinovirus B	None	None	None	None	None	single	23	5	5	0	23	NO	Asian	allergies	female
P10_S3	P10	10	MC	10-Nov-16	Rhinovirus B	None	None	None	None	None	single	23	0	1	0	23	NO	Asian	allergies	female
P10_S4	P10	10	MC	18-Nov-16	None	None	None	None	None	None	single	23	1	1	0	23	NO	Asian	allergies	female
P10_S5	P10	10	MC	22-Nov-16	None	None	None	None	None	None	single	23	0	0	0	23	NO	Asian	allergies	female
P10_S6	P10	10	MC	1-Dec-16	None	None	None	None	None	None	single	23	0	0	0	23	NO	Asian	allergies	female
P10_S7	P10	10	MC	8-Dec-16	None	None	None	None	None	None	single	23	0	0	0	23	NO	Asian	allergies	female
P10_S8	P10	10	MC	16-Dec-16	None	None	None	None	None	None	single	23	0	0	0	23	NO	Asian	allergies	female
P11_S1	P11	11	MC	6-Dec-16	None	None	None	None	None	None	single	30	4	6	0	30	NO	white	asthma_allergies	male
P11_S2	P11	11	MC	13-Dec-16	None	None	None	None	None	None	single	30	29	35	9	30	NO	white	asthma_allergies	male
P11_S3	P11	11	MC	19-Dec-16	Rhinovirus C	None	None	None	None	None	single	30	28	30	3	30	NO	white	asthma_allergies	male
P11_S4	P11	11	MC	4-Jan-17	None	None	None	None	None	None	single	30	2	4	0	30	NO	white	asthma_allergies	male
P11_S5	P11	11	MC	12-Apr-17	None	None	None	None	None	None	single	30	2	5	1	30	NO	white	asthma_allergies	male
P11_S6	P11	11	MC	5-Jul-17	None	None	None	None	None	None	paired	30	0	18	0	30	NO	white	asthma_allergies	male
P11_S7	P11	11	MC	17-Jul-17	Enterovirus	None	None	None	None	None	paired	30	29	37	2	30	NO	white	asthma_allergies	male
P11_S8	P11	11	MC	31-Jul-17	None	None	None	None	None	None	paired	30	19	41	3	30	NO	white	asthma_allergies	male
P11_S9	P11	11	MC	6-Mar-18	None	None	None	None	None	None	paired	30	33	47	3	30	NO	white	asthma_allergies	male
P12_S1	P12	12	MC	1-Nov-16	None	None	None	None	None	None	single	23	0	0	0	23	NO	Asian	none	female
P12_S2	P12	12	MC	10-Nov-16	None	None	None	None	None	None	single	23	0	0	0	23	NO	Asian	none	female
P12_S3	P12	12	MC	15-Nov-16	None	None	None	None	None	None	single	23	0	0	0	23	NO	Asian	none	female
P12_S4	P12	12	MC	21-Nov-16	None	None	None	None	None	None	single	23	9	33	0	23	NO	Asian	none	female
P12_S5	P12	12	MC	10-Mar-17	None	None	None	None	None	None	single	23	0	0	0	23	NO	Asian	none	female
P13_S1	P13	13	ER	1-Nov-16	None	None	None	None	None	None	single	53	0	0	0	53	NO	white	NaN	male
P13_S2	P13	13	ER	10-Nov-16	Rhinovirus A	None	None	None	None	None	single	53	0	0	0	53	NO	white	NaN	male
P13_S3	P13	13	ER	17-Nov-16	None	None	None	None	None	None	single	53	0	0	0	53	NO	white	NaN	male
P13_S4	P13	13	ER	30-Nov-16	None	None	None	None	None	None	single	53	0	0	0	53	NO	white	NaN	male
P13_S5	P13	13	ER	6-Dec-16	Rhinovirus C	None	None	None	None	None	single	53	6	18	0	53	NO	white	NaN	male
P13_S6	P13	13	ER	13-Dec-16	Rhinovirus C	None	None	None	None	None	single	53	12	13	0	53	NO	white	NaN	male
P13_S7	P13	13	ER	22-Dec-16	None	None	None	None	None	None	single	53	2	3	0	53	NO	white	NaN	male
P13_S8	P13	13	ER	28-Dec-16	None	None	None	None	None	None	single	53	1	1	0	53	NO	white	NaN	male
P13_S9	P13	13	ER	5-Jan-17	None	None	None	None	None	None	single	53	0	7	0	53	NO	white	NaN	male
P13_S10	P13	13	ER	10-Jan-17	Respiratory syncytial virus B	None	None	None	None	None	single	53	10	13	1	53	NO	white	NaN	male
P13_S11	P13	13	ER	19-Jan-17	None	None	None	None	None	None	single	53	0	0	0	53	NO	white	NaN	male
P13_S12	P13	13	ER	24-Jan-17	None	None	None	None	None	None	single	53	0	0	0	53	NO	white	NaN	male
P13_S13	P13	13	ER	25-Jan-17	None	None	None	None	None	None	single	53	0	0	0	53	NO	white	NaN	male
P13_S14	P13	13	ER	7-Feb-17	None	None	None	None	None	None	single	53	0	0	0	53	NO	white	NaN	male
P13_S15	P13	13	ER	13-Feb-17	None	None	None	None	None	None	single	53	0	0	0	53	NO	white	NaN	male
P13_S16	P13	13	ER	4-Apr-17	None	None	None	None	None	None	single	53	0	0	0	53	NO	white	NaN	male
P14_S1	P14	14	MC	2-Nov-16	None	None	None	None	None	None	single	26	0	0	0	26	NO	Asian	none	male
P14_S2	P14	14	MC	9-Nov-16	None	None	None	None	None	None	single	26	0	0	0	26	NO	Asian	none	male
P14_S3	P14	14	MC	15-Nov-16	None	None	None	None	None	None	single	26	0	0	0	26	NO	Asian	none	male
P14_S4	P14	14	MC	29-Nov-16	None	None	None	None	None	None	single	26	1	1	1	26	NO	Asian	none	male
P14_S5	P14	14	MC	7-Dec-16	None	None	None	None	None	None	single	26	1	4	0	26	NO	Asian	none	male
P14_S6	P14	14	MC	14-Dec-16	None	None	None	None	None	None	single	26	10	16	1	26	NO	Asian	none	male
P14_S7	P14	14	MC	21-Dec-16	None	None	None	None	None	None	single	26	2	15	1	26	NO	Asian	none	male
P14_S8	P14	14	MC	22-Mar-17	None	None	None	None	None	None	single	26	0	0	0	26	NO	Asian	none	male
P15_S1	P15	15	ER	2-Dec-16	None	None	None	None	None	None	single	39	2	2	1	39	NO	white	asthma_allergies	male
P15_S2	P15	15	ER	28-Dec-16	None	None	None	None	None	None	single	39	63	99	5	39	NO	white	asthma_allergies	male
P15_S3	P15	15	ER	4-Jan-17	None	None	None	None	None	None	single	39	10	19	0	39	NO	white	asthma_allergies	male
P15_S4	P15	15	ER	8-Jan-17	Coronavirus OC43	None	None	None	None	None	single	39	9	16	0	39	NO	white	asthma_allergies	male
P15_S5	P15	15	ER	25-Jan-17	None	None	None	None	None	None	single	39	0	0	0	39	NO	white	asthma_allergies	male
P15_S6	P15	15	ER	10-Feb-17	Coronavirus 229E	None	None	None	None	None	single	39	5	8	1	39	NO	white	asthma_allergies	male
P15_S7	P15	15	ER	14-Feb-17	Coronavirus 229E	None	None	None	None	None	single	39	6	6	3	39	NO	white	asthma_allergies	male
P15_S8	P15	15	ER	1-Mar-17	None	None	None	None	None	None	single	39	0	0	0	39	NO	white	asthma_allergies	male
P15_S9	P15	15	ER	3-Mar-17	None	None	None	None	None	Human Herpesvirus 5 Towne-BAC isolate, complete sequence	single	39	0	0	0	39	NO	white	asthma_allergies	male
P15_S10	P15	15	ER	17-Mar-17	None	None	None	None	None	None	single	39	0	5	0	39	NO	white	asthma_allergies	male
P15_S11	P15	15	ER	27-Mar-17	None	None	None	None	None	None	single	39	26	26	5	39	NO	white	asthma_allergies	male
P15_S12	P15	15	ER	29-Mar-17	None	None	None	None	None	None	single	39	17	17	1	39	NO	white	asthma_allergies	male
P15_S13	P15	15	ER	4-Apr-17	None	None	None	None	None	None	single	39	0	0	0	39	NO	white	asthma_allergies	male
P15_S14	P15	15	ER	14-Apr-17	None	None	None	None	None	None	single	39	0	0	0	39	NO	white	asthma_allergies	male
P15_S15	P15	15	ER	25-Apr-17	None	None	None	None	None	None	single	39	0	0	0	39	NO	white	asthma_allergies	male
P15_S16	P15	15	ER	2-May-17	None	None	None	None	None	None	single	39	0	2	0	39	NO	white	asthma_allergies	male
P16_S1	P16	16	ER	13-Sep-17	None	None	None	None	None	None	paired	60	0	0	0	60	NO	white	hypotyroid	female
P16_S2	P16	16	ER	6-Oct-17	Rhinovirus A	None	None	None	None	None	paired	60	0	0	0	60	NO	white	hypotyroid	female
P16_S3	P16	16	ER	19-Oct-17	None	None	None	None	None	None	paired	60	4	4	0	60	NO	white	hypotyroid	female
P16_S4	P16	16	ER	19-Dec-17	Coronavirus OC43	None	None	None	None	None	paired	60	0	0	0	60	NO	white	hypotyroid	female
P16_S5	P16	16	ER	26-Dec-17	None	None	None	None	None	None	paired	60	0	0	0	60	NO	white	hypotyroid	female
P16_S6	P16	16	ER	12-Jan-18	None	None	None	None	None	None	paired	60	0	1	0	60	NO	white	hypotyroid	female
P16_S7	P16	16	ER	16-Jan-18	Coronavirus HKU1	None	None	None	None	None	paired	60	1	2	1	60	NO	white	hypotyroid	female
P16_S8	P16	16	ER	23-Jan-18	None	None	None	None	None	None	paired	60	1	1	1	60	NO	white	hypotyroid	female
P17_S1	P17	17	ER	21-Nov-16	None	None	None	None	None	None	single	44	4	14	0	44	NO	Asian	none	female
P17_S2	P17	17	ER	5-Dec-16	None	None	None	None	None	None	single	44	0	0	0	44	NO	Asian	none	female
P17_S3	P17	17	ER	17-Apr-17	None	None	None	None	None	None	single	44	0	0	0	44	NO	Asian	none	female
P18_S1	P18	18	MC	29-Nov-16	None	None	None	None	None	None	single	36	6	16	1	36	NO	white	none	male
P18_S2	P18	18	MC	8-Feb-17	None	None	None	None	None	None	single	36	0	2	0	36	NO	white	none	male
P18_S3	P18	18	MC	15-Feb-17	Coronavirus 229E	None	None	None	None	None	single	36	2	2	1	36	NO	white	none	male
P18_S4	P18	18	MC	21-Feb-17	None	None	None	None	None	None	single	36	0	0	0	36	NO	white	none	male
P18_S5	P18	18	MC	1-Mar-17	None	None	None	None	None	None	single	36	0	0	0	36	NO	white	none	male
P18_S6	P18	18	MC	8-Mar-17	None	None	None	None	None	None	single	36	0	0	0	36	NO	white	none	male
P18_S7	P18	18	MC	22-Mar-17	None	None	None	None	None	None	single	36	0	4	0	36	NO	white	none	male
P18_S8	P18	18	MC	31-Mar-17	Rhinovirus C	None	None	None	None	None	single	36	8	8	1	36	NO	white	none	male
P18_S9	P18	18	MC	5-Apr-17	Rhinovirus C	None	None	None	None	None	single	36	0	0	0	36	NO	white	none	male
P18_S10	P18	18	MC	12-Apr-17	None	None	None	None	None	None	single	36	0	0	0	36	NO	white	none	male
P19_S1	P19	19	MC	17-Jan-17	None	None	None	None	None	None	single	34	17	18	2	34	NO	Mixed	allergies	female
P19_S2	P19	19	MC	1-Feb-17	None	None	None	None	None	None	single	34	2	10	0	34	NO	Mixed	allergies	female
P19_S3	P19	19	MC	8-Feb-17	Rhinovirus B	None	None	None	None	None	single	34	25	44	4	34	NO	Mixed	allergies	female
P19_S4	P19	19	MC	14-Feb-17	Rhinovirus B	None	None	None	None	None	single	34	34	46	4	34	NO	Mixed	allergies	female
P19_S5	P19	19	MC	21-Feb-17	None	None	None	None	None	None	single	34	15	18	2	34	NO	Mixed	allergies	female
P19_S6	P19	19	MC	1-Mar-17	None	None	None	None	None	None	single	34	2	3	0	34	NO	Mixed	allergies	female
P19_S7	P19	19	MC	16-Mar-17	None	None	None	None	None	None	single	34	3	8	1	34	NO	Mixed	allergies	female
P19_S8	P19	19	MC	22-Mar-17	None	None	None	None	None	None	single	34	6	6	1	34	NO	Mixed	allergies	female
P19_S9	P19	19	MC	12-Apr-17	None	None	None	None	None	None	single	34	2	2	0	34	NO	Mixed	allergies	female
P20_S1	P20	20	SC	14-Nov-16	Rhinovirus C	None	None	None	None	None	single	14	16	19	4	14	NO	African_American	none	female
P20_S2	P20	20	SC	22-Nov-16	None	None	None	None	None	None	single	14	12	12	0	14	NO	African_American	none	female
P20_S3	P20	20	SC	7-Dec-16	None	None	None	None	None	None	single	14	0	0	0	14	NO	African_American	none	female
P20_S4	P20	20	SC	18-Jan-17	None	None	None	None	None	None	single	14	0	0	0	14	NO	African_American	none	female
P21_S1	P21	21	SC	14-Nov-16	None	None	None	None	None	None	single	38	0	5	0	38	NO	African_American	none	female
P21_S2	P21	21	SC	29-Nov-16	None	None	None	None	None	None	single	38	1	6	1	38	NO	African_American	none	female
P21_S3	P21	21	SC	7-Dec-16	None	None	None	None	None	None	single	38	8	27	1	38	NO	African_American	none	female
P21_S4	P21	21	SC	14-Dec-16	None	None	None	None	None	None	single	38	36	43	8	38	NO	African_American	none	female
P21_S5	P21	21	SC	15-Feb-17	None	None	None	None	None	None	single	38	15	21	4	38	NO	African_American	none	female
P22_S1	P22	22	SC	21-Dec-16	None	None	None	None	None	None	single	14	0	0	0	14	YES	Mixed	none	female
P22_S2	P22	22	SC	4-Jan-17	Rhinovirus B	None	None	None	None	None	single	14	3	3	0	14	YES	Mixed	none	female
P22_S3	P22	22	SC	11-Jan-17	None	None	None	None	None	None	single	14	0	0	0	14	YES	Mixed	none	female
P22_S4	P22	22	SC	18-Jan-17	Undefined	None	None	None	None	None	single	14	0	0	0	14	YES	Mixed	none	female
P22_S5	P22	22	SC	8-Mar-17	None	None	None	None	None	None	single	14	0	0	0	14	YES	Mixed	none	female
P23_S1	P23	23	SC	22-Nov-16	None	None	None	None	None	None	single	14	24	41	4	14	YES	Mixed	asthma_allergies	male
P23_S2	P23	23	SC	8-Mar-17	None	None	None	None	None	None	single	14	24	37	4	14	YES	Mixed	asthma_allergies	male
P23_S3	P23	23	SC	22-Mar-17	Rhinovirus C	None	None	None	None	None	single	14	26	41	6	14	YES	Mixed	asthma_allergies	male
P23_S4	P23	23	SC	29-Mar-17	None	None	None	None	None	None	single	14	21	30	3	14	YES	Mixed	asthma_allergies	male
P24_S1	P24	24	SC	14-Nov-16	None	None	None	None	None	None	single	14	0	0	0	14	YES	Mixed	none	male
P24_S2	P24	24	SC	22-Nov-16	None	None	None	None	None	None	single	14	0	0	0	14	YES	Mixed	none	male
P24_S3	P24	24	SC	29-Nov-16	Rhinovirus C	None	None	None	None	None	single	14	0	0	0	14	YES	Mixed	none	male
P24_S4	P24	24	SC	7-Dec-16	None	None	None	None	None	None	single	14	0	0	0	14	YES	Mixed	none	male
P24_S5	P24	24	SC	14-Dec-16	None	None	None	None	None	None	single	14	0	0	0	14	YES	Mixed	none	male
P24_S6	P24	24	SC	18-Jan-17	None	None	None	None	None	None	single	14	0	0	0	14	YES	Mixed	none	male
P25_S1	P25	25	SC	11-Jan-17	None	None	None	None	None	None	single	28	1	9	0	28	NO	white	allergies	female
P25_S2	P25	25	SC	8-Mar-17	Rhinovirus A	None	None	None	None	None	single	28	33	40	3	28	NO	white	allergies	female
P25_S3	P25	25	SC	22-Mar-17	None	None	None	None	None	None	single	28	9	24	0	28	NO	white	allergies	female
P25_S4	P25	25	SC	4-Apr-17	None	None	None	None	None	None	single	28	0	0	0	28	NO	white	allergies	female
P26_S1	P26	26	SC	14-Nov-16	Rhinovirus B	None	None	None	None	None	single	NA	0	0	0	NA	NO	Mixed	asthma	male
P26_S2	P26	26	SC	22-Nov-16	Rhinovirus B	None	None	None	None	None	single	NA	2	2	2	NA	NO	Mixed	asthma	male
P26_S3	P26	26	SC	29-Nov-16	None	None	None	None	None	None	single	NA	0	0	0	NA	NO	Mixed	asthma	male
P26_S4	P26	26	SC	7-Dec-16	None	None	None	None	None	None	single	NA	0	4	0	NA	NO	Mixed	asthma	male
P26_S5	P26	26	SC	18-Jan-17	None	None	None	None	None	None	single	NA	0	0	0	NA	NO	Mixed	asthma	male
P27_S1	P27	27	SC	14-Nov-16	Rhinovirus B	None	None	None	None	None	single	14	8	9	2	14	NO	Mixed	mood_disorder	female
P27_S2	P27	27	SC	22-Nov-16	None	None	None	None	None	None	single	14	2	3	0	14	NO	Mixed	mood_disorder	female
P27_S3	P27	27	SC	29-Nov-16	Rhinovirus B	None	None	None	None	None	single	14	1	1	0	14	NO	Mixed	mood_disorder	female
P27_S4	P27	27	SC	11-Jan-17	None	None	None	None	None	None	single	14	0	0	0	14	NO	Mixed	mood_disorder	female
P27_S5	P27	27	SC	22-Mar-17	None	None	None	None	None	None	single	14	0	0	0	14	NO	Mixed	mood_disorder	female
P27_S6	P27	27	SC	29-Mar-17	Coronavirus 229E	None	None	None	None	None	single	14	0	NA	0	14	NO	Mixed	mood_disorder	female
P28_S1	P28	28	SC	14-Nov-16	None	None	None	None	None	None	single	29	0	0	0	29	NO	white	asthma_allergies	female
P28_S2	P28	28	SC	22-Nov-16	None	None	None	None	None	None	single	29	10	19	2	29	NO	white	asthma_allergies	female
P28_S3	P28	28	SC	29-Nov-16	None	None	None	None	None	None	single	29	13	17	3	29	NO	white	asthma_allergies	female
P28_S4	P28	28	SC	7-Dec-16	None	None	None	None	None	None	single	29	12	17	1	29	NO	white	asthma_allergies	female
P28_S5	P28	28	SC	21-Dec-16	None	None	None	None	None	None	single	29	5	5	0	29	NO	white	asthma_allergies	female
P28_S6	P28	28	SC	8-Mar-17	None	None	None	None	None	None	single	29	8	14	0	29	NO	white	asthma_allergies	female
P28_S7	P28	28	SC	15-Nov-17	Rhinovirus A	None	None	None	None	None	paired	29	36	44	7	29	NO	white	asthma_allergies	female
P28_S8	P28	28	SC	22-Nov-17	None	None	None	None	None	None	paired	29	11	11	2	29	NO	white	asthma_allergies	female
P28_S9	P28	28	SC	29-Nov-17	None	None	None	None	None	None	paired	29	0	0	0	29	NO	white	asthma_allergies	female
P29_S1	P29	29	SC	14-Nov-16	None	None	None	None	None	None	single	24	0	0	0	24	NO	white	immunedisorder	male
P29_S2	P29	29	SC	14-Dec-16	None	None	None	None	None	None	single	24	0	0	0	24	NO	white	immunedisorder	male
P30_S1	P30	30	SC	4-Jan-17	None	None	None	None	None	None	single	26	9	14	1	26	NO	white	eczema	female
P30_S2	P30	30	SC	8-Feb-17	Coronavirus NL63	None	None	None	None	None	single	26	37	42	8	26	NO	white	eczema	female
P31_S1	P31	31	SC	14-Nov-16	Parainfluenza 2	None	None	None	None	None	single	26	0	0	0	26	YES	Mixed	none	male
P31_S2	P31	31	SC	22-Nov-16	Undefined	None	None	None	None	None	single	26	0	4	0	26	YES	Mixed	none	male
P31_S3	P31	31	SC	7-Dec-16	None	None	None	None	None	None	single	26	0	0	0	26	YES	Mixed	none	male
P31_S4	P31	31	SC	21-Dec-16	None	None	None	None	None	None	single	26	0	0	0	26	YES	Mixed	none	male
P31_S5	P31	31	SC	11-Jan-17	None	None	None	None	None	None	single	26	0	0	0	26	YES	Mixed	none	male
P31_S6	P31	31	SC	4-Apr-17	None	None	None	None	None	None	single	26	NA	NA	NA	26	YES	Mixed	none	male
P32_S1	P32	32	SC	14-Nov-16	Rhinovirus B	Undefined	None	None	None	None	single	29	1	1	0	29	NO	white	none	male
P32_S2	P32	32	SC	22-Nov-16	Rhinovirus B	None	None	None	None	None	single	29	0	0	0	29	NO	white	none	male
P32_S3	P32	32	SC	29-Nov-16	Rhinovirus B	None	None	None	None	None	single	29	0	0	0	29	NO	white	none	male
P32_S4	P32	32	SC	7-Dec-16	Rhinovirus B	None	None	None	None	None	single	29	1	1	0	29	NO	white	none	male
P32_S5	P32	32	SC	14-Dec-16	Rhinovirus B	None	None	None	None	None	single	29	1	1	0	29	NO	white	none	male
P32_S6	P32	32	SC	21-Dec-16	None	None	None	None	None	None	single	29	3	6	0	29	NO	white	none	male
P32_S7	P32	32	SC	22-Mar-17	None	None	None	None	None	None	single	29	17	20	3	29	NO	white	none	male
P33_S1	P33	33	SC	14-Nov-16	None	None	None	None	None	None	single	16	0	0	0	16	NO	African_American	none	female
P33_S2	P33	33	SC	29-Nov-16	Rhinovirus C	None	None	None	None	None	single	16	3	3	3	16	NO	African_American	none	female
P33_S3	P33	33	SC	7-Dec-16	None	None	None	None	None	None	single	16	0	0	0	16	NO	African_American	none	female
P33_S4	P33	33	SC	14-Dec-16	None	None	None	None	None	None	single	16	0	0	0	16	NO	African_American	none	female
P33_S5	P33	33	SC	29-Mar-17	None	None	None	None	None	None	single	16	0	0	0	16	NO	African_American	none	female
P34_S1	P34	34	SC	14-Nov-16	None	None	None	None	None	None	single	24	19	25	7	24	NO	white	none	female
P34_S2	P34	34	SC	22-Nov-16	None	None	None	None	None	None	single	24	7	7	1	24	NO	white	none	female
P34_S3	P34	34	SC	29-Nov-16	None	None	None	None	None	None	single	24	0	0	0	24	NO	white	none	female
P34_S4	P34	34	SC	7-Dec-16	None	None	None	None	None	None	single	24	0	0	0	24	NO	white	none	female
P34_S5	P34	34	SC	14-Dec-16	None	None	None	None	None	None	single	24	1	3	0	24	NO	white	none	female
P34_S6	P34	34	SC	21-Dec-16	None	None	None	None	None	None	single	24	2	2	0	24	NO	white	none	female
P34_S7	P34	34	SC	4-Jan-17	None	None	None	None	None	None	single	24	3	3	0	24	NO	white	none	female
P34_S8	P34	34	SC	11-Jan-17	None	None	None	None	None	None	single	24	0	0	0	24	NO	white	none	female
P34_S9	P34	34	SC	18-Jan-17	None	None	None	None	None	None	single	24	0	0	0	24	NO	white	none	female
P34_S10	P34	34	SC	1-Mar-17	None	None	None	None	None	None	single	24	1	1	0	24	NO	white	none	female
P34_S11	P34	34	SC	22-Nov-17	None	None	None	None	None	None	paired	24	10	16	3	24	NO	white	none	female
P34_S12	P34	34	SC	20-Dec-17	None	None	None	None	None	None	paired	24	3	5	0	24	NO	white	none	female
P34_S13	P34	34	SC	3-Jan-18	Rhinovirus C	None	None	None	None	None	paired	24	5	8	0	24	NO	white	none	female
P35_S1	P35	35	D1	16-Nov-16	None	None	None	None	None	None	single	4	0	2	0	4	NO	Asian	eczema	male
P35_S2	P35	35	D1	3-Jan-17	None	None	None	None	None	None	single	4	2	3	0	4	NO	Asian	eczema	male
P35_S3	P35	35	D1	10-Jan-17	None	None	None	None	None	None	single	4	2	4	0	4	NO	Asian	eczema	male
P35_S4	P35	35	D1	17-Jan-17	Rhinovirus C	None	None	None	None	None	single	4	2	2	0	4	NO	Asian	eczema	male
P35_S5	P35	35	D1	24-Jan-17	None	None	None	None	None	None	single	4	0	2	0	4	NO	Asian	eczema	male
P35_S6	P35	35	D1	1-Feb-17	None	None	None	None	None	None	single	4	2	4	1	4	NO	Asian	eczema	male
P36_S1	P36	36	D1	16-Nov-16	None	None	None	None	None	None	single	37	2	13	0	37	NO	Asian	arthritis_allergies	male
P36_S2	P36	36	D1	21-Dec-16	None	None	None	None	None	None	single	37	2	3	0	37	NO	Asian	arthritis_allergies	male
P36_S3	P36	36	D1	3-Jan-17	None	None	None	None	None	None	single	37	10	15	1	37	NO	Asian	arthritis_allergies	male
P36_S4	P36	36	D1	10-Jan-17	None	None	None	None	None	None	single	37	7	9	1	37	NO	Asian	arthritis_allergies	male
P36_S5	P36	36	D1	17-Jan-17	None	None	None	None	None	None	single	37	7	13	2	37	NO	Asian	arthritis_allergies	male
P36_S6	P36	36	D1	24-Jan-17	None	None	None	None	None	None	single	37	9	16	4	37	NO	Asian	arthritis_allergies	male
P36_S7	P36	36	D1	1-Feb-17	Coronavirus OC43	None	None	None	None	None	single	37	23	34	5	37	NO	Asian	arthritis_allergies	male
P36_S8	P36	36	D1	15-Feb-17	Rhinovirus A	None	None	None	None	None	single	37	8	14	1	37	NO	Asian	arthritis_allergies	male
P36_S9	P36	36	D1	21-Feb-17	Rhinovirus A	None	None	None	None	None	single	37	12	16	1	37	NO	Asian	arthritis_allergies	male
P36_S10	P36	36	D1	28-Feb-17	None	None	None	None	None	None	single	37	7	14	1	37	NO	Asian	arthritis_allergies	male
P37_S1	P37	37	ER	21-Nov-16	Respiratory syncytial virus B	None	None	None	None	None	single	24	15	18	0	24	NO	white	none	female
P37_S2	P37	37	ER	8-Dec-16	None	None	None	None	None	None	single	24	4	4	2	24	NO	white	none	female
P37_S3	P37	37	ER	25-Feb-17	None	None	None	None	None	None	single	24	0	2	0	24	NO	white	none	female
P38_S1	P38	38	SC	22-Nov-16	None	None	None	None	None	None	single	15	NA	NA	0	15	NO	African_American	allergy	male
P38_S2	P38	38	SC	29-Nov-16	None	None	None	None	None	None	single	15	NA	NA	NA	15	NO	African_American	allergy	male
P38_S3	P38	38	SC	7-Dec-16	None	None	None	None	None	None	single	15	NA	NA	NA	15	NO	African_American	allergy	male
P38_S4	P38	38	SC	14-Dec-16	None	None	None	None	None	None	single	15	NA	NA	NA	15	NO	African_American	allergy	male
P38_S5	P38	38	SC	21-Dec-16	Coronavirus NL63	Respiratory syncytial virus B	None	None	None	None	single	15	NA	NA	NA	15	NO	African_American	allergy	male
P38_S6	P38	38	SC	4-Jan-17	None	None	None	None	None	None	single	15	NA	NA	NA	15	NO	African_American	allergy	male
P38_S7	P38	38	SC	11-Jan-17	None	None	None	None	None	None	single	15	NA	NA	NA	15	NO	African_American	allergy	male
P38_S8	P38	38	SC	18-Jan-17	None	None	None	None	None	None	single	15	NA	NA	NA	15	NO	African_American	allergy	male
P38_S9	P38	38	SC	22-Mar-17	None	None	None	None	None	None	single	15	0	0	0	15	NO	African_American	allergy	male
P39_S1	P39	39	SC	21-Dec-16	None	None	None	None	None	None	single	14	0	0	0	14	NO	Asian	none	female
P39_S2	P39	39	SC	4-Jan-17	Rhinovirus A	None	None	None	None	None	single	14	0	0	0	14	NO	Asian	none	female
P39_S3	P39	39	SC	11-Jan-17	None	None	None	None	None	None	single	14	0	0	0	14	NO	Asian	none	female
P39_S4	P39	39	SC	18-Jan-17	None	None	None	None	None	None	single	14	1	1	0	14	NO	Asian	none	female
P39_S5	P39	39	SC	1-Mar-17	None	None	None	None	None	None	single	14	0	0	0	14	NO	Asian	none	female
P40_S1	P40	40	SC	29-Nov-16	None	None	None	None	None	None	single	15	6	21	0	15	NO	African_American	none	male
P40_S2	P40	40	SC	8-Feb-17	None	None	None	None	None	None	single	15	0	0	0	15	NO	African_American	none	male
P40_S3	P40	40	SC	15-Feb-17	Coronavirus OC43	None	None	None	None	None	single	15	0	0	0	15	NO	African_American	none	male
P40_S4	P40	40	SC	1-Mar-17	None	None	None	None	None	None	single	15	0	0	0	15	NO	African_American	none	male
P41_S1	P41	41	SC	22-Nov-16	Rhinovirus A	None	None	None	None	None	single	43	NA	NA	NA	43	YES	African_American	obesity_allergy	male
P41_S2	P41	41	SC	29-Nov-16	None	None	None	None	None	None	single	43	NA	NA	NA	43	YES	African_American	obesity_allergy	male
P42_S1	P42	42	SC	22-Nov-16	Rhinovirus C	None	None	None	None	None	single	16	17	43	1	16	YES	NaN	none	male
P42_S2	P42	42	SC	29-Nov-16	Rhinovirus C	None	None	None	None	None	single	16	37	55	3	16	YES	NaN	none	male
P42_S3	P42	42	SC	7-Dec-16	None	None	None	None	None	None	single	16	NA	NA	NA	16	YES	NaN	none	male
P42_S4	P42	42	SC	21-Dec-16	None	None	None	None	None	None	single	16	NA	NA	NA	16	YES	NaN	none	male
P42_S5	P42	42	SC	4-Jan-17	Coronavirus 229E	None	None	None	None	None	single	16	NA	NA	NA	16	YES	NaN	none	male
P42_S6	P42	42	SC	18-Jan-17	None	None	None	None	None	None	single	16	NA	NA	NA	16	YES	NaN	none	male
P42_S7	P42	42	SC	8-Feb-17	None	None	None	None	None	None	single	16	28	51	3	16	YES	NaN	none	male
P42_S8	P42	42	SC	8-Mar-17	Coronavirus HKU1	None	None	None	None	None	single	16	NA	NA	NA	16	YES	NaN	none	male
P43_S1	P43	43	SC	18-Jan-17	None	None	None	None	None	None	single	15	0	0	0	15	YES	African_American	none	male
P43_S2	P43	43	SC	8-Feb-17	None	None	None	None	None	None	single	15	0	0	0	15	YES	African_American	none	male
P43_S3	P43	43	SC	15-Feb-17	None	None	None	None	None	None	single	15	0	0	0	15	YES	African_American	none	male
P44_S1	P44	44	SC	29-Nov-16	None	None	None	None	None	None	single	17	3	6	1	17	NO	African_American	none	female
P44_S2	P44	44	SC	7-Dec-16	Respiratory syncytial virus	None	None	None	None	None	single	17	18	23	5	17	NO	African_American	none	female
P44_S3	P44	44	SC	14-Dec-16	None	None	None	None	None	None	single	17	21	41	2	17	NO	African_American	none	female
P44_S4	P44	44	SC	8-Feb-17	None	None	None	None	None	None	single	17	0	0	0	17	NO	African_American	none	female
P44_S5	P44	44	SC	15-Feb-17	None	None	None	None	None	None	single	17	0	0	0	17	NO	African_American	none	female
P44_S6	P44	44	SC	1-Mar-17	Coronavirus 229E	None	None	None	None	None	single	17	1	1	0	17	NO	African_American	none	female
P45_S1	P45	45	SC	7-Dec-16	None	None	None	None	None	None	single	32	0	0	0	32	NO	African_American	none	male
P45_S2	P45	45	SC	14-Dec-16	None	None	None	None	None	None	single	32	0	0	0	32	NO	African_American	none	male
P45_S3	P45	45	SC	21-Dec-16	None	None	None	None	None	None	single	32	0	0	0	32	NO	African_American	none	male
P45_S4	P45	45	SC	15-Feb-17	None	None	None	None	None	None	single	32	0	0	0	32	NO	African_American	none	male
P46_S1	P46	46	MC	1-Dec-16	None	None	None	None	None	None	single	52	0	0	0	52	NO	white	none	male
P46_S2	P46	46	MC	4-Jan-17	None	None	None	None	None	None	single	52	0	0	0	52	NO	white	none	male
P46_S3	P46	46	MC	18-Jan-17	Respiratory syncytial virus	None	None	None	None	None	single	52	32	36	4	52	NO	white	none	male
P46_S4	P46	46	MC	7-Feb-17	None	None	None	None	None	None	single	52	2	2	0	52	NO	white	none	male
P46_S5	P46	46	MC	14-Feb-17	None	None	None	None	None	None	single	52	0	0	0	52	NO	white	none	male
P46_S6	P46	46	MC	21-Feb-17	None	None	None	None	None	None	single	52	0	0	0	52	NO	white	none	male
P46_S7	P46	46	MC	21-Mar-17	None	None	None	None	None	None	single	52	1	7	0	52	NO	white	none	male
P46_S8	P46	46	MC	28-Mar-17	None	None	None	None	None	None	single	52	10	22	3	52	NO	white	none	male
P46_S9	P46	46	MC	3-Apr-17	Influenza B	None	None	None	None	None	single	52	14	15	2	52	NO	white	none	male
P46_S10	P46	46	MC	10-Apr-17	None	None	None	None	None	None	single	52	2	7	1	52	NO	white	none	male
P47_S1	P47	47	D1	28-Dec-16	Coronavirus OC43	None	None	None	None	None	paired	3	1	1	0	3	NO	African_American	allergies_blooddisorder	female
P47_S2	P47	47	D1	26-Jan-17	Coronavirus OC43	Adenovirus	WU_Polyomavirus	None	None	None	paired	3	0	0	0	3	NO	African_American	allergies_blooddisorder	female
P48_S1	P48	48	ER	2-Dec-16	None	None	None	None	None	None	single	30	3	3	0	30	NO	white	none	male
P48_S2	P48	48	ER	6-Dec-16	None	None	None	None	None	None	single	30	3	4	0	30	NO	white	none	male
P48_S3	P48	48	ER	15-Dec-16	None	None	None	None	None	None	single	30	1	6	0	30	NO	white	none	male
P48_S4	P48	48	ER	28-Dec-16	Rhinovirus C	None	None	None	None	None	single	30	3	7	0	30	NO	white	none	male
P48_S5	P48	48	ER	6-Jan-17	None	None	None	None	None	None	single	30	3	4	0	30	NO	white	none	male
P48_S6	P48	48	ER	10-Jan-17	None	None	None	None	None	None	single	30	4	4	0	30	NO	white	none	male
P48_S7	P48	48	ER	15-Feb-17	None	None	None	None	None	None	single	30	0	0	0	30	NO	white	none	male
P48_S8	P48	48	ER	22-Feb-17	None	None	None	None	None	None	single	30	0	0	0	30	NO	white	none	male
P48_S9	P48	48	ER	27-Feb-17	None	None	None	None	None	None	single	30	0	1	0	30	NO	white	none	male
P48_S10	P48	48	ER	7-Mar-17	None	None	None	None	None	None	single	30	2	3	0	30	NO	white	none	male
P48_S11	P48	48	ER	11-Apr-17	None	None	None	None	None	None	single	30	1	3	1	30	NO	white	none	male
P48_S12	P48	48	ER	22-Jun-17	None	None	None	None	None	None	paired	30	0	0	0	30	NO	white	none	male
P48_S13	P48	48	ER	27-Dec-17	None	None	None	None	None	None	paired	30	2	4	1	30	NO	white	none	male
P48_S14	P48	48	ER	2-Jan-18	None	None	None	None	None	None	paired	30	6	23	0	30	NO	white	none	male
P48_S15	P48	48	ER	8-Jan-18	Coronavirus OC43	None	None	None	None	None	paired	30	22	29	7	30	NO	white	none	male
P48_S16	P48	48	ER	19-Jan-18	None	None	None	None	None	None	paired	30	4	5	0	30	NO	white	none	male
P48_S17	P48	48	ER	23-Jan-18	None	None	None	None	None	None	paired	30	1	2	0	30	NO	white	none	male
P48_S18	P48	48	ER	16-Feb-18	None	None	None	None	None	None	paired	30	0	0	0	30	NO	white	none	male
P48_S19	P48	48	ER	2-Mar-18	None	None	None	None	None	None	paired	30	5	18	0	30	NO	white	none	male
P48_S20	P48	48	ER	6-Mar-18	Influenza B	None	None	None	None	None	paired	30	18	NA	2	30	NO	white	none	male
P48_S21	P48	48	ER	13-Mar-18	None	None	None	None	None	None	paired	30	NA	NA	NA	30	NO	white	none	male
P49_S1	P49	49	SC	7-Dec-16	None	None	None	None	None	None	single	15	0	0	0	15	NO	African_American	none	male
P49_S2	P49	49	SC	21-Dec-16	Rhinovirus C	None	None	None	None	None	single	15	0	0	0	15	NO	African_American	none	male
P49_S3	P49	49	SC	4-Jan-17	None	None	None	None	None	None	single	15	0	0	0	15	NO	African_American	none	male
P49_S4	P49	49	SC	11-Jan-17	None	None	None	None	None	None	single	15	0	0	0	15	NO	African_American	none	male
P49_S5	P49	49	SC	1-Mar-17	None	None	None	None	None	None	single	15	0	0	0	15	NO	African_American	none	male
P50_S1	P50	50	SC	7-Dec-16	None	None	None	None	None	None	single	18	NA	NA	NA	18	YES	NaN	none	male
P50_S2	P50	50	SC	14-Dec-16	None	None	None	None	None	None	single	18	NA	NA	NA	18	YES	NaN	none	male
P50_S3	P50	50	SC	21-Dec-16	Rhinovirus C	None	None	None	None	None	single	18	NA	NA	NA	18	YES	NaN	none	male
P50_S4	P50	50	SC	4-Jan-17	None	None	None	None	None	None	single	18	0	0	0	18	YES	NaN	none	male
P50_S5	P50	50	SC	11-Jan-17	Influenza A	None	None	None	None	None	single	18	0	0	0	18	YES	NaN	none	male
P50_S6	P50	50	SC	18-Jan-17	None	None	None	None	None	None	single	18	0	27	0	18	YES	NaN	none	male
P50_S7	P50	50	SC	22-Mar-17	None	None	None	None	None	None	single	18	0	0	0	18	YES	NaN	none	male
P51_S1	P51	51	SC	7-Dec-16	None	None	None	None	None	None	single	15	6	16	0	15	NO	African_American	asthma_allergies	female
P51_S2	P51	51	SC	4-Jan-17	None	None	None	None	None	None	single	15	2	2	0	15	NO	African_American	asthma_allergies	female
P51_S3	P51	51	SC	11-Jan-17	None	None	None	None	None	None	single	15	0	0	0	15	NO	African_American	asthma_allergies	female
P51_S4	P51	51	SC	18-Jan-17	None	None	None	None	None	None	single	15	0	0	0	15	NO	African_American	asthma_allergies	female
P51_S5	P51	51	SC	8-Feb-17	None	None	None	None	None	None	single	15	0	0	0	15	NO	African_American	asthma_allergies	female
P51_S6	P51	51	SC	15-Feb-17	None	None	None	None	None	None	single	15	0	0	0	15	NO	African_American	asthma_allergies	female
P51_S7	P51	51	SC	1-Mar-17	Coronavirus HKU1	None	None	None	None	None	single	15	0	0	0	15	NO	African_American	asthma_allergies	female
P51_S8	P51	51	SC	22-Mar-17	None	None	None	None	None	None	single	15	0	0	0	15	NO	African_American	asthma_allergies	female
P52_S1	P52	52	D2	13-Jul-17	Parainfluenza 4	None	None	None	None	None	paired	2	0	0	0	2	YES	AmericanIndian_Alaskannative	none	female
P52_S2	P52	52	D2	27-Jul-17	None	None	None	None	None	None	paired	2	0	0	0	2	YES	AmericanIndian_Alaskannative	none	female
P52_S3	P52	52	D2	10-Aug-17	Rhinovirus C	None	None	None	None	None	paired	2	0	0	0	2	YES	AmericanIndian_Alaskannative	none	female
P52_S4	P52	52	D2	24-Aug-17	None	None	None	None	None	None	paired	2	0	0	0	2	YES	AmericanIndian_Alaskannative	none	female
P52_S5	P52	52	D2	7-Sep-17	None	None	None	None	None	None	paired	2	0	0	0	2	YES	AmericanIndian_Alaskannative	none	female
P52_S6	P52	52	D2	21-Sep-17	Rhinovirus C	None	None	None	None	None	paired	2	2	2	0	2	YES	AmericanIndian_Alaskannative	none	female
P53_S1	P53	53	D2	8-Dec-16	None	None	None	None	None	None	single	34	0	0	0	34	NO	Mixed	none	female
P53_S2	P53	53	D2	22-Dec-16	None	None	None	None	None	None	paired	34	0	0	0	34	NO	Mixed	none	female
P53_S3	P53	53	D2	12-Jan-17	Respiratory syncytial virus	None	None	None	None	None	single	34	0	0	0	34	NO	Mixed	none	female
P53_S4	P53	53	D2	2-Feb-17	Coronavirus 229E	None	None	None	None	None	single	34	0	0	0	34	NO	Mixed	none	female
P53_S5	P53	53	D2	15-Jun-17	None	None	None	None	None	None	paired	34	0	0	0	34	NO	Mixed	none	female
P54_S1	P54	54	D2	22-Dec-16	Coronavirus OC43	Coronavirus 229E	None	None	None	None	paired	1	11	11	5	1	YES	AmericanIndian_Alaskannative	allergies	female
P54_S2	P54	54	D2	12-Jan-17	Coronavirus OC43	None	None	None	None	None	single	1	0	3	0	1	YES	AmericanIndian_Alaskannative	allergies	female
P54_S3	P54	54	D2	19-Jan-17	None	None	None	None	None	None	single	1	6	11	3	1	YES	AmericanIndian_Alaskannative	allergies	female
P54_S4	P54	54	D2	26-Jan-17	Rhinovirus C	None	None	None	None	None	single	1	5	5	0	1	YES	AmericanIndian_Alaskannative	allergies	female
P54_S5	P54	54	D2	2-Feb-17	None	None	None	None	None	None	single	1	4	7	0	1	YES	AmericanIndian_Alaskannative	allergies	female
P54_S6	P54	54	D2	16-Feb-17	None	None	None	None	None	None	single	1	1	1	0	1	YES	AmericanIndian_Alaskannative	allergies	female
P54_S7	P54	54	D2	14-Dec-17	Coronavirus OC43	None	None	None	None	None	paired	1	12	17	3	1	YES	AmericanIndian_Alaskannative	allergies	female
P55_S1	P55	55	D2	22-Dec-16	None	None	None	None	None	None	single	27	0	0	0	27	YES	AmericanIndian_Alaskannative	none	female
P55_S2	P55	55	D2	12-Jan-17	None	None	None	None	None	None	single	27	0	3	0	27	YES	AmericanIndian_Alaskannative	none	female
P55_S3	P55	55	D2	19-Jan-17	None	None	None	None	None	None	single	27	11	17	2	27	YES	AmericanIndian_Alaskannative	none	female
P55_S4	P55	55	D2	26-Jan-17	Rhinovirus C	None	None	None	None	None	single	27	7	7	0	27	YES	AmericanIndian_Alaskannative	none	female
P55_S5	P55	55	D2	2-Feb-17	None	None	None	None	None	None	single	27	1	1	0	27	YES	AmericanIndian_Alaskannative	none	female
P55_S6	P55	55	D2	1-Jun-17	Rhinovirus A	None	None	None	None	None	paired	27	0	0	0	27	YES	AmericanIndian_Alaskannative	none	female
P55_S7	P55	55	D2	15-Jun-17	None	None	None	None	None	None	paired	27	0	0	0	27	YES	AmericanIndian_Alaskannative	none	female
P55_S8	P55	55	D2	29-Jun-17	Rhinovirus B	None	None	None	None	None	paired	27	0	0	0	27	YES	AmericanIndian_Alaskannative	none	female
P55_S9	P55	55	D2	13-Jul-17	None	None	None	None	None	None	paired	27	0	0	0	27	YES	AmericanIndian_Alaskannative	none	female
P55_S10	P55	55	D2	27-Jul-17	Rhinovirus A	None	None	None	None	None	paired	27	0	0	0	27	YES	AmericanIndian_Alaskannative	none	female
P55_S11	P55	55	D2	10-Aug-17	Rhinovirus A	None	None	None	None	None	paired	27	0	0	0	27	YES	AmericanIndian_Alaskannative	none	female
P55_S12	P55	55	D2	24-Aug-17	None	None	None	None	None	None	paired	27	0	0	0	27	YES	AmericanIndian_Alaskannative	none	female
P55_S13	P55	55	D2	21-Sep-17	None	None	None	None	None	None	paired	27	7	7	2	27	YES	AmericanIndian_Alaskannative	none	female
P56_S1	P56	56	D2	23-Feb-17	Coronavirus OC43	None	None	None	None	None	paired	1	0	0	0	1	YES	AmericanIndian_Alaskannative	none	male
P56_S2	P56	56	D2	2-Mar-17	Coronavirus OC43	None	None	None	None	None	paired	1	0	0	0	1	YES	AmericanIndian_Alaskannative	none	male
P56_S3	P56	56	D2	19-Dec-17	Coronavirus OC43	Rhinovirus C	None	None	None	None	paired	1	0	0	0	1	YES	AmericanIndian_Alaskannative	none	male
P57_S1	P57	57	D2	8-Dec-16	None	None	None	None	None	None	single	25	2	2	0	25	YES	AmericanIndian_Alaskannative	none	female
P57_S2	P57	57	D2	16-Feb-17	None	None	None	None	None	None	single	25	0	0	0	25	YES	AmericanIndian_Alaskannative	none	female
P57_S3	P57	57	D2	23-Feb-17	None	None	None	None	None	None	single	25	0	0	0	25	YES	AmericanIndian_Alaskannative	none	female
P57_S4	P57	57	D2	2-Mar-17	None	None	None	None	None	None	single	25	0	0	0	25	YES	AmericanIndian_Alaskannative	none	female
P57_S5	P57	57	D2	9-Mar-17	None	None	None	None	None	None	single	25	0	0	0	25	YES	AmericanIndian_Alaskannative	none	female
P57_S6	P57	57	D2	30-Mar-17	None	None	None	None	None	None	single	25	0	0	0	25	YES	AmericanIndian_Alaskannative	none	female
P57_S7	P57	57	D2	6-Apr-17	None	None	None	None	None	None	single	25	0	0	0	25	YES	AmericanIndian_Alaskannative	none	female
P57_S8	P57	57	D2	1-Jun-17	None	None	None	None	None	None	paired	25	0	0	0	25	YES	AmericanIndian_Alaskannative	none	female
P57_S9	P57	57	D2	15-Jun-17	Rhinovirus A	None	None	None	None	None	paired	25	0	0	0	25	YES	AmericanIndian_Alaskannative	none	female
P58_S1	P58	58	D2	1-Jun-17	None	None	None	None	None	None	paired	1	0	0	0	1	YES	AmericanIndian_Alaskannative	none	male
P58_S2	P58	58	D2	15-Jun-17	Rhinovirus A	None	None	None	None	None	paired	1	1	2	0	1	YES	AmericanIndian_Alaskannative	none	male
P59_S1	P59	59	D2	12-Jan-17	None	None	None	None	None	None	single	3	17	79	0	3	YES	AmericanIndian_Alaskannative	eczema	female
P59_S2	P59	59	D2	19-Jan-17	Influenza C	None	None	None	None	None	single	3	111	168	17	3	YES	AmericanIndian_Alaskannative	eczema	female
P59_S3	P59	59	D2	2-Feb-17	None	None	None	None	None	None	single	3	50	53	6	3	YES	AmericanIndian_Alaskannative	eczema	female
P59_S4	P59	59	D2	16-Feb-17	Influenza C	None	None	None	None	None	single	3	26	48	3	3	YES	AmericanIndian_Alaskannative	eczema	female
P59_S5	P59	59	D2	23-Feb-17	None	None	None	None	None	None	single	3	44	60	6	3	YES	AmericanIndian_Alaskannative	eczema	female
P59_S6	P59	59	D2	2-Mar-17	None	None	None	None	None	None	paired	3	36	56	5	3	YES	AmericanIndian_Alaskannative	eczema	female
P59_S7	P59	59	D2	9-Mar-17	None	None	None	None	None	None	paired	3	29	47	6	3	YES	AmericanIndian_Alaskannative	eczema	female
P59_S8	P59	59	D2	16-Mar-17	Coronavirus NL63	None	None	None	None	None	paired	3	22	22	4	3	YES	AmericanIndian_Alaskannative	eczema	female
P59_S9	P59	59	D2	23-Mar-17	None	None	None	None	None	None	paired	3	0	4	0	3	YES	AmericanIndian_Alaskannative	eczema	female
P59_S10	P59	59	D2	30-Mar-17	Rhinovirus A	Coronavirus OC43	None	None	None	None	paired	3	21	44	4	3	YES	AmericanIndian_Alaskannative	eczema	female
P59_S11	P59	59	D2	6-Apr-17	Rhinovirus A	None	None	None	None	None	paired	3	24	24	8	3	YES	AmericanIndian_Alaskannative	eczema	female
P59_S12	P59	59	D2	1-Jun-17	None	None	None	None	None	None	paired	3	0	0	0	3	YES	AmericanIndian_Alaskannative	eczema	female
P59_S13	P59	59	D2	15-Jun-17	Rhinovirus A	None	None	None	None	None	paired	3	0	2	0	3	YES	AmericanIndian_Alaskannative	eczema	female
P59_S14	P59	59	D2	15-Feb-18	None	None	None	None	None	None	paired	3	4	5	1	3	YES	AmericanIndian_Alaskannative	eczema	female
P59_S15	P59	59	D2	1-Mar-18	None	None	None	None	None	None	paired	3	26	32	6	3	YES	AmericanIndian_Alaskannative	eczema	female
P59_S16	P59	59	D2	8-Mar-18	None	None	None	None	None	None	paired	3	12	18	1	3	YES	AmericanIndian_Alaskannative	eczema	female
P59_S17	P59	59	D2	15-Mar-18	Rhinovirus A	None	None	None	None	None	paired	3	11	16	3	3	YES	AmericanIndian_Alaskannative	eczema	female
P59_S18	P59	59	D2	22-Mar-18	Rhinovirus C	None	None	None	None	None	paired	3	5	7	1	3	YES	AmericanIndian_Alaskannative	eczema	female
P59_S19	P59	59	D2	29-Mar-18	None	None	None	None	None	None	paired	3	3	3	2	3	YES	AmericanIndian_Alaskannative	eczema	female
P59_S20	P59	59	D2	5-Apr-18	None	None	None	None	None	None	paired	3	0	0	0	3	YES	AmericanIndian_Alaskannative	eczema	female
P59_S21	P59	59	D2	12-Apr-18	None	None	None	None	None	None	paired	3	6	NA	0	3	YES	AmericanIndian_Alaskannative	eczema	female
P60_S1	P60	60	D2	8-Dec-16	None	None	None	None	None	None	single	29	7	42	3	29	YES	AmericanIndian_Alaskannative	none	female
P60_S2	P60	60	D2	15-Dec-16	Rhinovirus C	None	None	None	None	None	single	29	62	100	8	29	YES	AmericanIndian_Alaskannative	none	female
P60_S3	P60	60	D2	22-Dec-16	Respiratory syncytial virus B	None	None	None	None	None	single	29	50	55	4	29	YES	AmericanIndian_Alaskannative	none	female
P60_S4	P60	60	D2	12-Jan-17	None	None	None	None	None	None	single	29	11	27	0	29	YES	AmericanIndian_Alaskannative	none	female
P60_S5	P60	60	D2	19-Jan-17	Influenza A	Rhinovirus C	None	None	None	None	single	29	66	127	7	29	YES	AmericanIndian_Alaskannative	none	female
P60_S6	P60	60	D2	26-Jan-17	Influenza A	None	None	None	None	None	single	29	98	131	22	29	YES	AmericanIndian_Alaskannative	none	female
P60_S7	P60	60	D2	2-Feb-17	None	None	None	None	None	None	single	29	39	46	7	29	YES	AmericanIndian_Alaskannative	none	female
P60_S8	P60	60	D2	16-Feb-17	None	None	None	None	None	None	single	29	9	16	0	29	YES	AmericanIndian_Alaskannative	none	female
P60_S9	P60	60	D2	23-Feb-17	None	None	None	None	None	None	single	29	16	27	0	29	YES	AmericanIndian_Alaskannative	none	female
P60_S10	P60	60	D2	2-Mar-17	None	None	None	None	None	None	single	29	16	26	0	29	YES	AmericanIndian_Alaskannative	none	female
P60_S11	P60	60	D2	9-Mar-17	None	None	None	None	None	None	single	29	14	51	0	29	YES	AmericanIndian_Alaskannative	none	female
P60_S12	P60	60	D2	16-Mar-17	Coronavirus NL63	None	None	None	None	None	single	29	44	44	10	29	YES	AmericanIndian_Alaskannative	none	female
P60_S13	P60	60	D2	23-Mar-17	None	None	None	None	None	None	single	29	0	0	0	29	YES	AmericanIndian_Alaskannative	none	female
P60_S14	P60	60	D2	30-Mar-17	None	None	None	None	None	None	single	29	0	0	0	29	YES	AmericanIndian_Alaskannative	none	female
P60_S15	P60	60	D2	6-Apr-17	Coronavirus OC43	None	None	None	None	None	single	29	2	2	0	29	YES	AmericanIndian_Alaskannative	none	female
P60_S16	P60	60	D2	15-Jun-17	None	None	None	None	None	None	paired	29	0	0	0	29	YES	AmericanIndian_Alaskannative	none	female
P60_S17	P60	60	D2	7-Sep-17	None	None	None	None	None	None	paired	29	0	0	0	29	YES	AmericanIndian_Alaskannative	none	female
P60_S18	P60	60	D2	21-Sep-17	Rhinovirus C	None	None	None	None	None	paired	29	0	0	0	29	YES	AmericanIndian_Alaskannative	none	female
P60_S19	P60	60	D2	5-Oct-17	Rhinovirus A	None	None	None	None	None	paired	29	87	87	15	29	YES	AmericanIndian_Alaskannative	none	female
P60_S20	P60	60	D2	25-Jan-18	None	None	None	None	None	None	paired	29	29	33	6	29	YES	AmericanIndian_Alaskannative	none	female
P60_S21	P60	60	D2	1-Mar-18	Rhinovirus C	None	None	None	None	None	paired	29	6	6	0	29	YES	AmericanIndian_Alaskannative	none	female
P60_S22	P60	60	D2	15-Mar-18	Rhinovirus A	None	None	None	None	None	paired	29	2	11	1	29	YES	AmericanIndian_Alaskannative	none	female
P60_S23	P60	60	D2	22-Mar-18	None	None	None	None	None	None	paired	29	6	6	1	29	YES	AmericanIndian_Alaskannative	none	female
P60_S24	P60	60	D2	29-Mar-18	None	None	None	None	None	None	paired	29	0	0	0	29	YES	AmericanIndian_Alaskannative	none	female
P60_S25	P60	60	D2	5-Apr-18	Rhinovirus A	None	None	None	None	None	paired	29	0	1	0	29	YES	AmericanIndian_Alaskannative	none	female
P60_S26	P60	60	D2	12-Apr-18	None	None	None	None	None	None	paired	29	1	NA	0	29	YES	AmericanIndian_Alaskannative	none	female
P61_S1	P61	61	D2	12-Jan-17	Undefined	None	None	None	None	None	single	0	16	76	0	0	YES	AmericanIndian_Alaskannative	none	male
P61_S2	P61	61	D2	19-Jan-17	Influenza A	None	None	None	None	None	single	0	107	163	18	0	YES	AmericanIndian_Alaskannative	none	male
P61_S3	P61	61	D2	2-Feb-17	None	None	None	None	None	None	single	0	52	66	8	0	YES	AmericanIndian_Alaskannative	none	male
P61_S4	P61	61	D2	16-Feb-17	None	None	None	None	None	None	single	0	33	66	3	0	YES	AmericanIndian_Alaskannative	none	male
P61_S5	P61	61	D2	23-Feb-17	Undefined	None	None	None	None	None	single	0	59	74	8	0	YES	AmericanIndian_Alaskannative	none	male
P61_S6	P61	61	D2	2-Mar-17	Bocavirus	WU Polyomavirus	None	None	None	None	single	0	30	42	4	0	YES	AmericanIndian_Alaskannative	none	male
P61_S7	P61	61	D2	9-Mar-17	None	None	None	None	None	None	single	0	19	37	5	0	YES	AmericanIndian_Alaskannative	none	male
P61_S8	P61	61	D2	16-Mar-17	None	None	None	None	None	None	single	0	23	23	6	0	YES	AmericanIndian_Alaskannative	none	male
P61_S9	P61	61	D2	23-Mar-17	Coronavirus NL63	None	None	None	None	None	single	0	0	6	0	0	YES	AmericanIndian_Alaskannative	none	male
P61_S10	P61	61	D2	30-Mar-17	Coronavirus NL63	None	None	None	None	None	single	0	25	41	6	0	YES	AmericanIndian_Alaskannative	none	male
P61_S11	P61	61	D2	6-Apr-17	Coronavirus OC43	None	None	None	None	None	single	0	20	20	2	0	YES	AmericanIndian_Alaskannative	none	male
P62_S1	P62	62	D2	15-Dec-16	None	None	None	None	None	None	single	5	0	0	0	5	YES	AmericanIndian_Alaskannative	eczema_allergies	male
P62_S2	P62	62	D2	22-Dec-16	Coronavirus 229E	None	None	None	None	None	single	5	0	0	0	5	YES	AmericanIndian_Alaskannative	eczema_allergies	male
P63_S1	P63	63	D2	7-Sep-17	None	None	None	None	None	None	paired	6	4	5	0	6	YES	AmericanIndian_Alaskannative	none	male
P63_S2	P63	63	D2	21-Sep-17	Rhinovirus B	None	None	None	None	None	paired	6	5	5	3	6	YES	AmericanIndian_Alaskannative	none	male
P63_S3	P63	63	D2	5-Oct-17	None	None	None	None	None	None	paired	6	0	1	0	6	YES	AmericanIndian_Alaskannative	none	male
P64_S1	P64	64	D2	26-Jan-17	Coronavirus OC43	WU Polyomavirus	None	None	None	None	paired	3	7	7	0	3	YES	AmericanIndian_Alaskannative	eczema	male
P64_S2	P64	64	D2	1-Jun-17	None	None	None	None	None	None	paired	3	0	0	0	3	YES	AmericanIndian_Alaskannative	eczema	male
P64_S3	P64	64	D2	15-Jun-17	Coronavirus HKU1	None	None	None	None	None	paired	3	0	0	0	3	YES	AmericanIndian_Alaskannative	eczema	male
P64_S4	P64	64	D2	29-Jun-17	None	None	None	None	None	None	paired	3	0	0	0	3	YES	AmericanIndian_Alaskannative	eczema	male
P64_S5	P64	64	D2	21-Sep-17	None	None	None	None	None	None	paired	3	1	3	0	3	YES	AmericanIndian_Alaskannative	eczema	male
P64_S6	P64	64	D2	21-Dec-17	Coronavirus OC43	Rhinovirus A	None	None	None	None	paired	3	5	8	0	3	YES	AmericanIndian_Alaskannative	eczema	male
P65_S1	P65	65	ER	20-Dec-16	None	None	None	None	None	None	single	49	0	0	0	49	NO	white	hypotyroid	female
P65_S2	P65	65	ER	13-Feb-17	None	None	None	None	None	None	single	49	0	7	0	49	NO	white	hypotyroid	female
P65_S3	P65	65	ER	20-Feb-17	None	None	None	None	None	None	single	49	19	26	5	49	NO	white	hypotyroid	female
P65_S4	P65	65	ER	27-Feb-17	None	None	None	None	None	None	single	49	7	7	1	49	NO	white	hypotyroid	female
P65_S5	P65	65	ER	6-Mar-17	None	None	None	None	None	None	single	49	0	0	0	49	NO	white	hypotyroid	female
P65_S6	P65	65	ER	13-Mar-17	None	None	None	None	None	None	single	49	0	0	0	49	NO	white	hypotyroid	female
P65_S7	P65	65	ER	28-Mar-17	None	None	None	None	None	None	single	49	0	0	0	49	NO	white	hypotyroid	female
P66_S1	P66	66	SC	21-Dec-16	Rhinovirus B	Undefined	None	None	None	None	single	14	16	18	4	14	YES	NaN	none	male
P66_S2	P66	66	SC	4-Jan-17	Rhinovirus B	None	None	None	None	None	single	14	0	0	0	14	YES	NaN	none	male
P66_S3	P66	66	SC	11-Jan-17	Rhinovirus B	None	None	None	None	None	single	14	0	0	0	14	YES	NaN	none	male
P66_S4	P66	66	SC	18-Jan-17	Coronavirus 229E	None	None	None	None	None	single	14	2	2	0	14	YES	NaN	none	male
P66_S5	P66	66	SC	15-Feb-17	None	None	None	None	None	None	single	14	0	0	0	14	YES	NaN	none	male
P67_S1	P67	67	SC	8-Feb-17	Coronavirus OC43	None	None	None	None	None	single	NA	0	0	0	NA	NO	Asian	foodallergies	female
P67_S2	P67	67	SC	1-Mar-17	Coronavirus OC43	None	None	None	None	None	single	NA	0	0	0	NA	NO	Asian	foodallergies	female
P67_S3	P67	67	SC	8-Mar-17	Coronavirus OC43	None	None	None	None	None	single	NA	0	0	0	NA	NO	Asian	foodallergies	female
P67_S4	P67	67	SC	22-Mar-17	None	None	None	None	None	None	single	NA	0	0	0	NA	NO	Asian	foodallergies	female
P67_S5	P67	67	SC	29-Mar-17	None	None	None	None	None	None	single	NA	0	0	0	NA	NO	Asian	foodallergies	female
P68_S1	P68	68	D2	22-Dec-16	None	None	None	None	None	None	single	5	0	0	0	5	YES	AmericanIndian_Alaskannative	none	female
P68_S2	P68	68	D2	12-Jan-17	None	None	None	None	None	None	single	5	0	0	0	5	YES	AmericanIndian_Alaskannative	none	female
P68_S3	P68	68	D2	26-Jan-17	Rhinovirus C	None	None	None	None	None	single	5	1	6	0	5	YES	AmericanIndian_Alaskannative	none	female
P68_S4	P68	68	D2	16-Feb-17	None	None	None	None	None	None	single	5	0	0	0	5	YES	AmericanIndian_Alaskannative	none	female
P68_S5	P68	68	D2	23-Feb-17	Undefined	None	None	None	None	None	single	5	0	0	0	5	YES	AmericanIndian_Alaskannative	none	female
P68_S6	P68	68	D2	2-Mar-17	None	None	None	None	None	None	single	5	0	0	0	5	YES	AmericanIndian_Alaskannative	none	female
P68_S7	P68	68	D2	9-Mar-17	Coronavirus HKU1	None	None	None	None	None	single	5	0	0	0	5	YES	AmericanIndian_Alaskannative	none	female
P68_S8	P68	68	D2	16-Mar-17	Undefined	None	None	None	None	None	single	5	0	0	0	5	YES	AmericanIndian_Alaskannative	none	female
P68_S9	P68	68	D2	23-Mar-17	None	None	None	None	None	None	single	5	0	0	0	5	YES	AmericanIndian_Alaskannative	none	female
P68_S10	P68	68	D2	30-Mar-17	None	None	None	None	None	None	single	5	0	0	0	5	YES	AmericanIndian_Alaskannative	none	female
P68_S11	P68	68	D2	6-Apr-17	Undefined	None	None	None	None	None	single	5	0	0	0	5	YES	AmericanIndian_Alaskannative	none	female
P68_S12	P68	68	D2	13-Jul-17	None	None	None	None	None	None	paired	5	0	0	0	5	YES	AmericanIndian_Alaskannative	none	female
P68_S13	P68	68	D2	10-Aug-17	None	None	None	None	None	None	paired	5	0	0	0	5	YES	AmericanIndian_Alaskannative	none	female
P68_S14	P68	68	D2	7-Sep-17	None	None	None	None	None	None	paired	5	0	0	0	5	YES	AmericanIndian_Alaskannative	none	female
P68_S15	P68	68	D2	21-Sep-17	Rhinovirus B	None	None	None	None	None	paired	5	0	0	0	5	YES	AmericanIndian_Alaskannative	none	female
P68_S16	P68	68	D2	5-Oct-17	Rhinovirus B	None	None	None	None	None	paired	5	7	7	2	5	YES	AmericanIndian_Alaskannative	none	female
P68_S17	P68	68	D2	12-Oct-17	None	None	None	None	None	None	paired	5	0	0	0	5	YES	AmericanIndian_Alaskannative	none	female
P68_S18	P68	68	D2	19-Oct-17	None	None	None	None	None	None	paired	5	0	0	0	5	YES	AmericanIndian_Alaskannative	none	female
P68_S19	P68	68	D2	7-Dec-17	None	None	None	None	None	None	paired	5	1	1	0	5	YES	AmericanIndian_Alaskannative	none	female
P68_S20	P68	68	D2	14-Dec-17	None	None	None	None	None	None	paired	5	0	14	0	5	YES	AmericanIndian_Alaskannative	none	female
P68_S21	P68	68	D2	21-Dec-17	Rhinovirus C	None	None	None	None	None	paired	5	26	26	4	5	YES	AmericanIndian_Alaskannative	none	female
P68_S22	P68	68	D2	28-Dec-17	None	None	None	None	None	None	paired	5	0	0	0	5	YES	AmericanIndian_Alaskannative	none	female
P69_S1	P69	69	D2	2-Feb-17	Coronavirus OC43	None	None	None	None	None	paired	5	6	7	1	5	YES	AmericanIndian_Alaskannative	none	female
P69_S2	P69	69	D2	23-Feb-17	None	None	None	None	None	None	paired	5	0	0	0	5	YES	AmericanIndian_Alaskannative	none	female
P69_S3	P69	69	D2	2-Mar-17	None	None	None	None	None	None	paired	5	0	0	0	5	YES	AmericanIndian_Alaskannative	none	female
P69_S4	P69	69	D2	9-Mar-17	None	None	None	None	None	None	paired	5	0	0	0	5	YES	AmericanIndian_Alaskannative	none	female
P69_S5	P69	69	D2	16-Mar-17	Coronavirus HKU1	None	None	None	None	None	paired	5	0	0	0	5	YES	AmericanIndian_Alaskannative	none	female
P69_S6	P69	69	D2	30-Mar-17	None	None	None	None	None	None	paired	5	0	0	0	5	YES	AmericanIndian_Alaskannative	none	female
P69_S7	P69	69	D2	6-Apr-17	Rhinovirus C	None	None	None	None	None	paired	5	0	0	0	5	YES	AmericanIndian_Alaskannative	none	female
P69_S8	P69	69	D2	7-Dec-17	Rhinovirus A	None	None	None	None	None	paired	5	0	0	0	5	YES	AmericanIndian_Alaskannative	none	female
P69_S9	P69	69	D2	14-Dec-17	None	None	None	None	None	None	paired	5	0	11	0	5	YES	AmericanIndian_Alaskannative	none	female
P69_S10	P69	69	D2	21-Dec-17	Coronavirus OC43	None	None	None	None	None	paired	5	24	24	4	5	YES	AmericanIndian_Alaskannative	none	female
P69_S11	P69	69	D2	28-Dec-17	Coronavirus OC43	None	None	None	None	None	paired	5	0	0	0	5	YES	AmericanIndian_Alaskannative	none	female
P69_S12	P69	69	D2	11-Jan-18	None	None	None	None	None	None	paired	5	0	0	0	5	YES	AmericanIndian_Alaskannative	none	female
P70_S1	P70	70	D2	12-Jan-17	None	None	None	None	None	None	single	1	0	0	0	1	YES	AmericanIndian_Alaskannative	allergies	male
P70_S2	P70	70	D2	26-Jan-17	Coronavirus OC43	Rhinovirus C	None	None	None	None	single	1	7	10	1	1	YES	AmericanIndian_Alaskannative	allergies	male
P70_S3	P70	70	D2	2-Feb-17	Coronavirus OC43	None	None	None	None	None	single	1	5	6	1	1	YES	AmericanIndian_Alaskannative	allergies	male
P70_S4	P70	70	D2	16-Feb-17	None	None	None	None	None	None	single	1	3	4	1	1	YES	AmericanIndian_Alaskannative	allergies	male
P70_S5	P70	70	D2	23-Feb-17	None	None	None	None	None	None	single	1	2	2	1	1	YES	AmericanIndian_Alaskannative	allergies	male
P70_S6	P70	70	D2	2-Mar-17	None	None	None	None	None	None	single	1	0	0	0	1	YES	AmericanIndian_Alaskannative	allergies	male
P70_S7	P70	70	D2	9-Mar-17	Coronavirus HKU1	Undefined	None	None	None	None	single	1	0	0	0	1	YES	AmericanIndian_Alaskannative	allergies	male
P70_S8	P70	70	D2	16-Mar-17	Coronavirus HKU1	None	None	None	None	None	paired	1	0	0	0	1	YES	AmericanIndian_Alaskannative	allergies	male
P70_S9	P70	70	D2	23-Mar-17	Bocavirus	None	None	None	None	None	single	1	1	1	0	1	YES	AmericanIndian_Alaskannative	allergies	male
P70_S10	P70	70	D2	30-Nov-17	Coronavirus HKU1	None	None	None	None	None	paired	1	0	0	0	1	YES	AmericanIndian_Alaskannative	allergies	male
P71_S1	P71	71	D2	22-Dec-16	None	None	None	None	None	None	single	31	0	0	0	31	YES	AmericanIndian_Alaskannative	highBP	female
P71_S2	P71	71	D2	12-Jan-17	None	None	None	None	None	None	single	31	0	0	0	31	YES	AmericanIndian_Alaskannative	highBP	female
P71_S3	P71	71	D2	19-Jan-17	None	None	None	None	None	None	single	31	8	13	0	31	YES	AmericanIndian_Alaskannative	highBP	female
P71_S4	P71	71	D2	26-Jan-17	None	None	None	None	None	None	single	31	7	10	0	31	YES	AmericanIndian_Alaskannative	highBP	female
P71_S5	P71	71	D2	2-Feb-17	Coronavirus OC43	None	None	None	None	None	single	31	5	10	1	31	YES	AmericanIndian_Alaskannative	highBP	female
P71_S6	P71	71	D2	16-Feb-17	None	None	None	None	None	None	single	31	0	0	0	31	YES	AmericanIndian_Alaskannative	highBP	female
P71_S7	P71	71	D2	9-Mar-17	None	None	None	None	None	None	single	31	0	0	0	31	YES	AmericanIndian_Alaskannative	highBP	female
P71_S8	P71	71	D2	16-Mar-17	Undefined	None	None	None	None	None	single	31	0	0	0	31	YES	AmericanIndian_Alaskannative	highBP	female
P71_S9	P71	71	D2	23-Mar-17	Coronavirus HKU1	None	None	None	None	None	single	31	0	0	0	31	YES	AmericanIndian_Alaskannative	highBP	female
P71_S10	P71	71	D2	30-Mar-17	Coronavirus HKU1	None	None	None	None	None	single	31	8	11	0	31	YES	AmericanIndian_Alaskannative	highBP	female
P71_S11	P71	71	D2	6-Apr-17	Rhinovirus C	None	None	None	None	None	single	31	3	3	0	31	YES	AmericanIndian_Alaskannative	highBP	female
P71_S12	P71	71	D2	21-Sep-17	None	None	None	None	None	None	paired	31	0	0	0	31	YES	AmericanIndian_Alaskannative	highBP	female
P71_S13	P71	71	D2	16-Nov-17	None	None	None	None	None	None	paired	31	7	11	0	31	YES	AmericanIndian_Alaskannative	highBP	female
P71_S14	P71	71	D2	30-Nov-17	Rhinovirus B	None	None	None	None	None	paired	31	0	3	0	31	YES	AmericanIndian_Alaskannative	highBP	female
P71_S15	P71	71	D2	7-Dec-17	None	None	None	None	None	None	paired	31	3	6	3	31	YES	AmericanIndian_Alaskannative	highBP	female
P71_S16	P71	71	D2	14-Dec-17	None	None	None	None	None	None	paired	31	12	34	3	31	YES	AmericanIndian_Alaskannative	highBP	female
P71_S17	P71	71	D2	21-Dec-17	None	None	None	None	None	None	paired	31	46	49	8	31	YES	AmericanIndian_Alaskannative	highBP	female
P71_S18	P71	71	D2	28-Dec-17	None	None	None	None	None	None	paired	31	4	4	0	31	YES	AmericanIndian_Alaskannative	highBP	female
P72_S1	P72	72	D2	16-Feb-17	Coronavirus OC43	WU Polyomavirus	None	None	None	None	paired	2	0	0	0	2	YES	AmericanIndian_Alaskannative	none	female
P72_S2	P72	72	D2	23-Feb-17	Coronavirus OC43	WU Polyomavirus	None	None	None	None	paired	2	0	0	0	2	YES	AmericanIndian_Alaskannative	none	female
P72_S3	P72	72	D2	23-Mar-17	Coronavirus OC43	Coronavirus 229E	None	None	None	None	paired	2	0	0	0	2	YES	AmericanIndian_Alaskannative	none	female
P72_S4	P72	72	D2	9-Nov-17	Coronavirus OC43	Rhinovirus C	None	None	None	None	paired	2	0	0	0	2	YES	AmericanIndian_Alaskannative	none	female
P72_S5	P72	72	D2	30-Nov-17	Coronavirus OC43	None	None	None	None	None	paired	2	0	0	0	2	YES	AmericanIndian_Alaskannative	none	female
P72_S6	P72	72	D2	14-Dec-17	Coronavirus OC43	None	None	None	None	None	paired	2	0	0	0	2	YES	AmericanIndian_Alaskannative	none	female
P73_S1	P73	73	D2	22-Dec-16	Undefined	None	None	None	None	None	single	24	0	0	0	24	YES	white	none	female
P73_S2	P73	73	D2	12-Jan-17	Undefined	None	None	None	None	None	single	24	0	0	0	24	YES	white	none	female
P73_S3	P73	73	D2	19-Jan-17	Rhinovirus C	None	None	None	None	None	single	24	0	0	0	24	YES	white	none	female
P73_S4	P73	73	D2	26-Jan-17	Rhinovirus C	None	None	None	None	None	single	24	0	0	0	24	YES	white	none	female
P73_S5	P73	73	D2	2-Feb-17	Coronavirus 229E	None	None	None	None	None	single	24	0	0	0	24	YES	white	none	female
P73_S6	P73	73	D2	16-Feb-17	None	None	None	None	None	None	single	24	0	0	0	24	YES	white	none	female
P73_S7	P73	73	D2	16-Mar-17	None	None	None	None	None	None	single	24	0	0	0	24	YES	white	none	female
P73_S8	P73	73	D2	23-Mar-17	None	None	None	None	None	None	single	24	0	0	0	24	YES	white	none	female
P73_S9	P73	73	D2	30-Mar-17	Coronavirus 229E	None	None	None	None	None	single	24	0	0	0	24	YES	white	none	female
P73_S10	P73	73	D2	6-Apr-17	None	None	None	None	None	None	single	24	0	0	0	24	YES	white	none	female
P73_S11	P73	73	D2	15-Jun-17	None	None	None	None	None	None	paired	24	0	0	0	24	YES	white	none	female
P73_S12	P73	73	D2	10-Aug-17	None	None	None	None	None	None	paired	24	0	0	0	24	YES	white	none	female
P73_S13	P73	73	D2	24-Aug-17	None	None	None	None	None	None	paired	24	0	0	0	24	YES	white	none	female
P73_S14	P73	73	D2	7-Sep-17	Rhinovirus C	None	None	None	None	None	paired	24	0	0	0	24	YES	white	none	female
P73_S15	P73	73	D2	21-Sep-17	None	None	None	None	None	None	paired	24	0	0	0	24	YES	white	none	female
P74_S1	P74	74	ER	23-Dec-16	None	None	None	None	None	None	single	34	0	2	0	34	NO	white	none	female
P74_S2	P74	74	ER	29-Dec-16	Coronavirus 229E	None	None	None	None	None	single	34	8	11	0	34	NO	white	none	female
P74_S3	P74	74	ER	4-Jan-17	Coronavirus 229E	None	None	None	None	None	single	34	6	6	0	34	NO	white	none	female
P74_S4	P74	74	ER	17-Jan-17	None	None	None	None	None	None	single	34	0	0	0	34	NO	white	none	female
P74_S5	P74	74	ER	29-Jan-17	None	None	None	None	None	None	single	34	1	2	0	34	NO	white	none	female
P74_S6	P74	74	ER	17-Apr-17	None	None	None	None	None	None	single	34	0	0	0	34	NO	white	none	female
P75_S1	P75	75	D2	26-Jan-17	Coronavirus OC43	None	None	None	None	None	paired	9	2	9	0	9	YES	AmericanIndian_Alaskannative	none	male
P75_S2	P75	75	D2	6-Apr-17	Coronavirus OC43	None	None	None	None	None	paired	9	0	0	0	9	YES	AmericanIndian_Alaskannative	none	male
P75_S3	P75	75	D2	28-Dec-17	Coronavirus OC43	None	None	None	None	None	paired	9	0	0	0	9	YES	AmericanIndian_Alaskannative	none	male
P76_S1	P76	76	ER	8-Jun-17	None	None	None	None	None	None	paired	28	NA	NA	NA	28	NO	white	none	female
P76_S2	P76	76	ER	22-Jun-17	None	None	None	None	None	None	paired	28	NA	NA	NA	28	NO	white	none	female
P76_S3	P76	76	ER	5-Jul-17	None	None	None	None	None	None	paired	28	0	0	NA	28	NO	white	none	female
P76_S4	P76	76	ER	20-Jul-17	None	None	None	None	None	None	paired	28	0	2	0	28	NO	white	none	female
P76_S5	P76	76	ER	4-Aug-17	Rhinovirus C	None	None	None	None	None	paired	28	0	0	0	28	NO	white	none	female
P76_S6	P76	76	ER	31-Oct-17	None	None	None	None	None	None	paired	28	0	0	0	28	NO	white	none	female
P76_S7	P76	76	ER	18-Nov-17	Coronavirus OC43	None	None	None	None	None	paired	28	NA	NA	NA	28	NO	white	none	female
P76_S8	P76	76	ER	9-Jan-18	None	None	None	None	None	None	paired	28	NA	NA	0	28	NO	white	none	female
P76_S9	P76	76	ER	2-Apr-18	None	None	None	None	None	None	paired	28	NA	NA	NA	28	NO	white	none	female
P76_S10	P76	76	ER	10-Apr-18	None	None	None	None	None	None	paired	28	NA	NA	0	28	NO	white	none	female
P76_S11	P76	76	ER	19-Apr-18	Coronavirus NL63	None	None	None	None	None	paired	28	NA	NA	0	28	NO	white	none	female
P77_S1	P77	77	ER	8-Feb-17	Coronavirus 229E	None	None	None	None	None	single	26	4	6	1	26	NO	white	asthma	female
P77_S2	P77	77	ER	20-Feb-17	None	None	None	None	None	None	single	26	0	0	0	26	NO	white	asthma	female
P77_S3	P77	77	ER	6-Mar-17	None	None	None	None	None	None	single	26	0	0	0	26	NO	white	asthma	female
P78_S1	P78	78	MC	12-Sep-17	None	None	None	None	None	None	paired	32	0	0	0	32	NO	white	allergies	male
P78_S2	P78	78	MC	25-Sep-17	None	None	None	None	None	None	paired	32	8	11	2	32	NO	white	allergies	male
P78_S3	P78	78	MC	3-Oct-17	None	None	None	None	None	None	paired	32	7	22	1	32	NO	white	allergies	male
P78_S4	P78	78	MC	10-Oct-17	Rhinovirus B	None	None	None	None	None	paired	32	22	36	4	32	NO	white	allergies	male
P78_S5	P78	78	MC	17-Oct-17	None	None	None	None	None	None	paired	32	20	28	4	32	NO	white	allergies	male
P78_S6	P78	78	MC	23-Oct-17	None	None	None	None	None	None	paired	32	14	24	2	32	NO	white	allergies	male
P78_S7	P78	78	MC	1-Nov-17	None	None	None	None	None	None	paired	32	14	20	2	32	NO	white	allergies	male
P78_S8	P78	78	MC	6-Nov-17	None	None	None	None	None	None	paired	32	8	8	3	32	NO	white	allergies	male
P78_S9	P78	78	MC	13-Dec-17	None	None	None	None	None	None	paired	32	1	1	0	32	NO	white	allergies	male
P79_S1	P79	79	SC	1-Mar-17	None	None	None	None	None	None	single	16	0	0	0	16	NO	white	none	male
P79_S2	P79	79	SC	22-Mar-17	None	None	None	None	None	None	single	16	0	0	0	16	NO	white	none	male
P79_S3	P79	79	SC	29-Mar-17	Rhinovirus C	None	None	None	None	None	single	16	0	NA	0	16	NO	white	none	male
P80_S1	P80	80	MC	23-Feb-17	None	None	None	None	None	None	single	23	0	4	0	23	NO	Asian	obesity	male
P80_S2	P80	80	MC	3-Mar-17	Coronavirus 229E	None	None	None	None	None	single	23	10	10	0	23	NO	Asian	obesity	male
P80_S3	P80	80	MC	10-Mar-17	None	None	None	None	None	None	single	23	1	1	0	23	NO	Asian	obesity	male
P80_S4	P80	80	MC	22-Mar-17	None	None	None	None	None	None	single	23	6	6	2	23	NO	Asian	obesity	male
P80_S5	P80	80	MC	6-Apr-17	None	None	None	None	None	None	single	23	0	24	0	23	NO	Asian	obesity	male
P80_S6	P80	80	MC	12-Apr-17	Rhinovirus A	None	None	None	None	None	single	23	38	53	12	23	NO	Asian	obesity	male
P80_S7	P80	80	MC	3-Oct-17	None	None	None	None	None	None	paired	23	0	0	0	23	NO	Asian	obesity	male
P80_S8	P80	80	MC	10-Oct-17	None	None	None	None	None	None	paired	23	0	0	0	23	NO	Asian	obesity	male
P80_S9	P80	80	MC	17-Oct-17	Rhinovirus B	None	None	None	None	None	paired	23	0	0	0	23	NO	Asian	obesity	male
P80_S10	P80	80	MC	24-Oct-17	None	None	None	None	None	None	paired	23	0	0	0	23	NO	Asian	obesity	male
P80_S11	P80	80	MC	3-Nov-17	None	None	None	None	None	None	paired	23	0	0	0	23	NO	Asian	obesity	male
P80_S12	P80	80	MC	6-Nov-17	Rhinovirus A	None	None	None	None	None	paired	23	0	0	0	23	NO	Asian	obesity	male
P80_S13	P80	80	MC	13-Nov-17	None	None	None	None	None	None	paired	23	0	0	0	23	NO	Asian	obesity	male
P80_S14	P80	80	MC	20-Nov-17	None	None	None	None	None	None	paired	23	0	0	0	23	NO	Asian	obesity	male
P80_S15	P80	80	MC	20-Apr-18	None	None	None	None	None	None	paired	23	NA	NA	NA	23	NO	Asian	obesity	male
P81_S1	P81	81	MC	24-Feb-17	None	None	None	None	None	None	single	36	0	1	0	36	YES	Mixed	none	male
P81_S2	P81	81	MC	3-Mar-17	None	None	None	None	None	None	single	36	1	4	0	36	YES	Mixed	none	male
P81_S3	P81	81	MC	10-Mar-17	None	None	None	None	None	None	single	36	4	5	0	36	YES	Mixed	none	male
P81_S4	P81	81	MC	17-Mar-17	None	None	None	None	None	None	single	36	1	2	1	36	YES	Mixed	none	male
P81_S5	P81	81	MC	14-Apr-17	None	None	None	None	None	None	single	36	0	0	0	36	YES	Mixed	none	male
P82_S1	P82	82	MC	3-Mar-17	Rhinovirus C	None	None	None	None	None	single	32	0	0	0	32	NO	white	none	female
P82_S2	P82	82	MC	7-Apr-17	None	None	None	None	None	None	single	32	0	5	0	32	NO	white	none	female
P83_S1	P83	83	ER	4-Aug-17	None	None	None	None	None	None	paired	34	0	0	0	34	NO	white	none	female
P83_S2	P83	83	ER	3-Oct-17	None	None	None	None	None	None	paired	34	14	55	0	34	NO	white	none	female
P83_S3	P83	83	ER	12-Oct-17	Rhinovirus A	None	None	None	None	None	paired	34	48	99	6	34	NO	white	none	female
P83_S4	P83	83	ER	18-Oct-17	Rhinovirus A	None	None	None	None	None	paired	34	29	38	4	34	NO	white	none	female
P83_S5	P83	83	ER	25-Oct-17	None	None	None	None	None	None	paired	34	14	15	1	34	NO	white	none	female
P83_S6	P83	83	ER	8-Nov-17	None	None	None	None	None	None	paired	34	0	1	0	34	NO	white	none	female
P83_S7	P83	83	ER	26-Dec-17	None	None	None	None	None	None	paired	34	10	19	2	34	NO	white	none	female
P83_S8	P83	83	ER	8-Jan-18	Coronavirus HKU1	None	None	None	None	None	paired	34	23	45	6	34	NO	white	none	female
P83_S9	P83	83	ER	16-Jan-18	None	None	None	None	None	None	paired	34	45	67	7	34	NO	white	none	female
P83_S10	P83	83	ER	23-Jan-18	None	None	None	None	None	None	paired	34	37	53	5	34	NO	white	none	female
P83_S11	P83	83	ER	9-Feb-18	None	None	None	None	None	None	paired	34	10	22	1	34	NO	white	none	female
P83_S12	P83	83	ER	16-Feb-18	Coronavirus NL63	None	None	None	None	None	paired	34	16	22	1	34	NO	white	none	female
P83_S13	P83	83	ER	23-Feb-18	None	None	None	None	None	None	paired	34	12	21	2	34	NO	white	none	female
P83_S14	P83	83	ER	1-Mar-18	None	None	None	None	None	None	paired	34	18	23	2	34	NO	white	none	female
P84_S1	P84	84	D2	26-Oct-17	None	None	None	None	None	None	paired	31	0	0	0	31	NO	AmericanIndian_Alaskannative	none	female
P84_S2	P84	84	D2	2-Nov-17	None	None	None	None	None	None	paired	31	0	0	0	31	NO	AmericanIndian_Alaskannative	none	female
P84_S3	P84	84	D2	9-Nov-17	Coronavirus OC43	None	None	None	None	None	paired	31	0	0	0	31	NO	AmericanIndian_Alaskannative	none	female
P84_S4	P84	84	D2	16-Nov-17	Coronavirus OC43	None	None	None	None	None	paired	31	0	0	0	31	NO	AmericanIndian_Alaskannative	none	female
P84_S5	P84	84	D2	30-Nov-17	None	None	None	None	None	None	paired	31	0	0	0	31	NO	AmericanIndian_Alaskannative	none	female
P84_S6	P84	84	D2	7-Dec-17	None	None	None	None	None	None	paired	31	0	0	0	31	NO	AmericanIndian_Alaskannative	none	female
P84_S7	P84	84	D2	14-Dec-17	None	None	None	None	None	None	paired	31	0	0	0	31	NO	AmericanIndian_Alaskannative	none	female
P85_S1	P85	85	MC	8-Nov-17	None	None	None	None	None	None	paired	32	0	1	0	32	NO	white	none	female
P85_S2	P85	85	MC	15-Nov-17	None	None	None	None	None	None	paired	32	4	4	1	32	NO	white	none	female
P85_S3	P85	85	MC	20-Nov-17	None	None	None	None	None	None	paired	32	2	2	0	32	NO	white	none	female
P85_S4	P85	85	MC	8-Dec-17	None	None	None	None	None	None	paired	32	0	0	0	32	NO	white	none	female
P85_S5	P85	85	MC	20-Mar-18	None	None	None	None	None	None	paired	32	3	3	3	32	NO	white	none	female
P86_S1	P86	86	MC	3-Oct-17	None	None	None	None	None	None	paired	25	1	3	0	25	NO	Asian	none	female
P86_S2	P86	86	MC	11-Oct-17	None	None	None	None	None	None	paired	25	11	34	4	25	NO	Asian	none	female
P86_S3	P86	86	MC	19-Oct-17	Rhinovirus A	None	None	None	None	None	paired	25	25	26	0	25	NO	Asian	none	female
P86_S4	P86	86	MC	31-Oct-17	None	None	None	None	None	None	paired	25	1	7	1	25	NO	Asian	none	female
P86_S5	P86	86	MC	16-Apr-18	None	None	None	None	None	None	paired	25	0	0	0	25	NO	Asian	none	female
P87_S1	P87	87	MC	14-Mar-18	None	None	None	None	None	None	paired	32	NA	NA	NA	32	YES	AmericanIndian_Alaskannative	none	female
P87_S2	P87	87	MC	23-Mar-18	None	None	None	None	None	None	paired	32	NA	NA	NA	32	YES	AmericanIndian_Alaskannative	none	female
P87_S3	P87	87	MC	26-Mar-18	None	None	None	None	None	None	paired	32	2	2	0	32	YES	AmericanIndian_Alaskannative	none	female
P87_S4	P87	87	MC	13-Apr-18	Rhinovirus B	None	None	None	None	None	paired	32	8	8	0	32	YES	AmericanIndian_Alaskannative	none	female
P87_S5	P87	87	MC	18-Apr-18	Rhinovirus B	None	None	None	None	None	paired	32	NA	NA	NA	32	YES	AmericanIndian_Alaskannative	none	female
P88_S1	P88	88	MC	1-Nov-17	None	None	None	None	None	None	paired	24	5	6	1	24	NO	white	none	female
P88_S2	P88	88	MC	18-Jan-18	None	None	None	None	None	None	paired	24	5	7	2	24	NO	white	none	female
P88_S3	P88	88	MC	26-Jan-18	None	None	None	None	None	None	paired	24	2	2	0	24	NO	white	none	female
P88_S4	P88	88	MC	2-Feb-18	None	None	None	None	None	None	paired	24	2	3	0	24	NO	white	none	female
P88_S5	P88	88	MC	7-Feb-18	None	None	None	None	None	None	paired	24	3	6	0	24	NO	white	none	female
P88_S6	P88	88	MC	22-Feb-18	Rhinovirus C	None	None	None	None	None	paired	24	6	6	0	24	NO	white	none	female
P88_S7	P88	88	MC	2-Mar-18	None	None	None	None	None	None	paired	24	0	0	0	24	NO	white	none	female
P88_S8	P88	88	MC	9-Mar-18	None	None	None	None	None	None	paired	24	13	42	0	24	NO	white	none	female
P89_S1	P89	89	MC	4-Oct-17	None	None	None	None	None	None	paired	27	0	0	0	27	YES	white	allergies	female
P89_S2	P89	89	MC	11-Oct-17	None	None	None	None	None	None	paired	27	0	1	0	27	YES	white	allergies	female
P89_S3	P89	89	MC	18-Oct-17	None	None	None	None	None	None	paired	27	3	3	1	27	YES	white	allergies	female
P89_S4	P89	89	MC	25-Oct-17	None	None	None	None	None	None	paired	27	0	5	0	27	YES	white	allergies	female
P89_S5	P89	89	MC	1-Nov-17	Rhinovirus A	None	None	None	None	None	paired	27	10	10	3	27	YES	white	allergies	female
P89_S6	P89	89	MC	8-Nov-17	None	None	None	None	None	None	paired	27	1	2	0	27	YES	white	allergies	female
P89_S7	P89	89	MC	13-Nov-17	None	None	None	None	None	None	paired	27	2	2	0	27	YES	white	allergies	female
P89_S8	P89	89	MC	21-Nov-17	None	None	None	None	None	None	paired	27	0	0	0	27	YES	white	allergies	female
P89_S9	P89	89	MC	21-Dec-17	None	None	None	None	None	None	paired	27	0	1	0	27	YES	white	allergies	female
P90_S1	P90	90	D2	5-Oct-17	None	None	None	None	None	None	paired	9	0	0	0	9	YES	AmericanIndian_Alaskannative	heartdisease	male
P90_S2	P90	90	D2	12-Oct-17	None	None	None	None	None	None	paired	9	0	0	0	9	YES	AmericanIndian_Alaskannative	heartdisease	male
P90_S3	P90	90	D2	19-Oct-17	Rhinovirus C	None	None	None	None	None	paired	9	0	0	0	9	YES	AmericanIndian_Alaskannative	heartdisease	male
P90_S4	P90	90	D2	26-Oct-17	None	None	None	None	None	None	paired	9	0	0	0	9	YES	AmericanIndian_Alaskannative	heartdisease	male
P90_S5	P90	90	D2	2-Nov-17	None	None	None	None	None	None	paired	9	0	0	0	9	YES	AmericanIndian_Alaskannative	heartdisease	male
P90_S6	P90	90	D2	9-Nov-17	Coxackievirus	None	None	None	None	None	paired	9	0	0	0	9	YES	AmericanIndian_Alaskannative	heartdisease	male
P90_S7	P90	90	D2	7-Dec-17	Rhinovirus A	None	None	None	None	None	paired	9	0	0	0	9	YES	AmericanIndian_Alaskannative	heartdisease	male
P91_S1	P91	91	MC	6-Oct-17	None	None	None	None	None	None	paired	20	0	0	0	20	NO	white	none	female
P91_S2	P91	91	MC	13-Oct-17	None	None	None	None	None	None	paired	20	0	14	0	20	NO	white	none	female
P91_S3	P91	91	MC	20-Oct-17	Rhinovirus A	None	None	None	None	None	paired	20	27	31	4	20	NO	white	none	female
P91_S4	P91	91	MC	27-Oct-17	Rhinovirus A	None	None	None	None	None	paired	20	4	15	0	20	NO	white	none	female
P91_S5	P91	91	MC	1-Nov-17	None	None	None	None	None	None	paired	20	16	22	0	20	NO	white	none	female
P91_S6	P91	91	MC	10-Nov-17	None	None	None	None	None	None	paired	20	4	4	2	20	NO	white	none	female
P91_S7	P91	91	MC	17-Nov-17	None	None	None	None	None	None	paired	20	1	15	0	20	NO	white	none	female
P91_S8	P91	91	MC	1-Dec-17	None	None	None	None	None	None	paired	20	0	0	0	20	NO	white	none	female
P91_S9	P91	91	MC	6-Apr-18	None	None	None	None	None	None	paired	20	0	0	0	20	NO	white	none	female
P92_S1	P92	92	MC	12-Dec-17	None	None	None	None	None	None	paired	31	0	0	0	31	YES	white	none	male
P92_S2	P92	92	MC	20-Dec-17	None	None	None	None	None	None	paired	31	3	14	0	31	YES	white	none	male
P92_S3	P92	92	MC	27-Dec-17	Respiratory syncytial virus B	None	None	None	None	None	paired	31	25	44	6	31	YES	white	none	male
P92_S4	P92	92	MC	3-Jan-18	Respiratory syncytial virus B	None	None	None	None	None	paired	31	24	36	1	31	YES	white	none	male
P92_S5	P92	92	MC	8-Jan-18	Coronavirus HKU1	None	None	None	None	None	paired	31	17	26	3	31	YES	white	none	male
P92_S6	P92	92	MC	19-Jan-18	None	None	None	None	None	None	paired	31	7	8	0	31	YES	white	none	male
P92_S7	P92	92	MC	22-Jan-18	None	None	None	None	None	None	paired	31	4	4	0	31	YES	white	none	male
P92_S8	P92	92	MC	30-Jan-18	None	None	None	None	None	None	paired	31	0	0	0	31	YES	white	none	male
P92_S9	P92	92	MC	16-Feb-18	None	None	None	None	None	None	paired	31	1	3	1	31	YES	white	none	male
P92_S10	P92	92	MC	21-Feb-18	None	None	None	None	None	None	paired	31	3	7	0	31	YES	white	none	male
P92_S11	P92	92	MC	28-Feb-18	Rhinovirus A	None	None	None	None	None	paired	31	4	4	0	31	YES	white	none	male
P92_S12	P92	92	MC	5-Mar-18	None	None	None	None	None	None	paired	31	0	0	0	31	YES	white	none	male
P92_S13	P92	92	MC	13-Mar-18	None	None	None	None	None	None	paired	31	0	0	0	31	YES	white	none	male
P92_S14	P92	92	MC	16-Apr-18	None	None	None	None	None	None	paired	31	0	0	0	31	YES	white	none	male
P93_S1	P93	93	MC	16-Oct-17	None	None	None	None	None	None	paired	27	2	6	NA	27	NO	white	none	male
P93_S2	P93	93	MC	24-Oct-17	None	None	None	None	None	None	paired	27	7	8	1	27	NO	white	none	male
P93_S3	P93	93	MC	3-Nov-17	None	None	None	None	None	None	paired	27	16	29	1	27	NO	white	none	male
P93_S4	P93	93	MC	6-Nov-17	None	None	None	None	None	None	paired	27	20	29	4	27	NO	white	none	male
P93_S5	P93	93	MC	17-Nov-17	None	None	None	None	None	None	paired	27	31	51	6	27	NO	white	none	male
P93_S6	P93	93	MC	20-Nov-17	None	None	None	None	None	None	paired	27	36	50	7	27	NO	white	none	male
P93_S7	P93	93	MC	1-Dec-17	None	None	None	None	None	None	paired	27	25	32	4	27	NO	white	none	male
P93_S8	P93	93	MC	8-Dec-17	None	None	None	None	None	None	paired	27	16	33	2	27	NO	white	none	male
P93_S9	P93	93	MC	12-Dec-17	None	None	None	None	None	None	paired	27	29	42	3	27	NO	white	none	male
P93_S10	P93	93	MC	12-Feb-18	None	None	None	None	None	None	paired	27	35	40	4	27	NO	white	none	male
P94_S1	P94	94	MC	12-Jan-18	None	None	None	None	None	None	paired	26	0	0	0	26	NO	white	none	male
P94_S2	P94	94	MC	24-Jan-18	None	None	None	None	None	None	paired	26	0	0	0	26	NO	white	none	male
P94_S3	P94	94	MC	16-Feb-18	None	None	None	None	None	None	paired	26	2	2	0	26	NO	white	none	male
P95_S1	P95	95	MC	8-Nov-17	None	None	None	None	None	None	paired	41	0	1	0	41	NO	white	allergies	male
P95_S2	P95	95	MC	27-Dec-17	None	None	None	None	None	None	paired	41	0	0	0	41	NO	white	allergies	male
P95_S3	P95	95	MC	3-Jan-18	None	None	None	None	None	None	paired	41	0	0	0	41	NO	white	allergies	male
P95_S4	P95	95	MC	12-Jan-18	None	None	None	None	None	None	paired	41	0	0	0	41	NO	white	allergies	male
P95_S5	P95	95	MC	18-Jan-18	None	None	None	None	None	None	paired	41	0	0	0	41	NO	white	allergies	male
P95_S6	P95	95	MC	24-Jan-18	None	None	None	None	None	None	paired	41	0	0	0	41	NO	white	allergies	male
P95_S7	P95	95	MC	14-Feb-18	None	None	None	None	None	None	paired	41	0	0	0	41	NO	white	allergies	male
P95_S8	P95	95	MC	22-Feb-18	None	None	None	None	None	None	paired	41	0	0	0	41	NO	white	allergies	male
P95_S9	P95	95	MC	9-Mar-18	None	None	None	None	None	None	paired	41	0	0	0	41	NO	white	allergies	male
P95_S10	P95	95	MC	14-Mar-18	None	None	None	None	None	None	paired	41	2	10	0	41	NO	white	allergies	male
P95_S11	P95	95	MC	23-Mar-18	Rhinovirus C	None	None	None	None	None	paired	41	5	5	1	41	NO	white	allergies	male
P95_S12	P95	95	MC	28-Mar-18	None	None	None	None	None	None	paired	41	0	0	0	41	NO	white	allergies	male
P95_S13	P95	95	MC	3-Apr-18	None	None	None	None	None	Mammarenovirus	paired	41	0	0	0	41	NO	white	allergies	male
P95_S14	P95	95	MC	10-Apr-18	None	None	None	None	None	None	paired	41	0	0	0	41	NO	white	allergies	male
P95_S15	P95	95	MC	18-Apr-18	None	None	None	None	None	None	paired	41	0	0	0	41	NO	white	allergies	male
P95_S16	P95	95	MC	NaT	None	None	None	None	None	None	paired	41	NA	NA	NA	41	NO	white	allergies	male
P96_S1	P96	96	D1	27-Nov-17	Coronavirus HKU1	Respiratory syncytial virus B	Rhinovirus B	Adenovirus	WU Polyomavirus	None	paired	3	26	36	4	3	NO	African_American	none	male
P96_S2	P96	96	D1	8-Dec-17	Coronavirus HKU1	None	None	None	None	None	paired	3	14	23	2	3	NO	African_American	none	male
P96_S3	P96	96	D1	11-Dec-17	Coronavirus HKU1	None	None	None	None	None	paired	3	16	23	2	3	NO	African_American	none	male
P96_S4	P96	96	D1	23-Jan-18	Coronavirus HKU1	None	None	None	None	None	paired	3	6	10	1	3	NO	African_American	none	male
P97_S1	P97	97	D2	16-Jan-18	None	None	None	None	None	None	paired	2	0	0	0	2	YES	Mixed	none	female
P97_S2	P97	97	D2	22-Jan-18	None	None	None	None	None	None	paired	2	0	0	0	2	YES	Mixed	none	female
P97_S3	P97	97	D2	29-Jan-18	Rhinovirus C	None	None	None	None	None	paired	2	0	0	0	2	YES	Mixed	none	female
P97_S4	P97	97	D2	5-Feb-18	None	None	None	None	None	None	paired	2	0	0	0	2	YES	Mixed	none	female
P97_S5	P97	97	D2	12-Feb-18	Rhinovirus C	None	None	None	None	None	paired	2	0	0	0	2	YES	Mixed	none	female
P97_S6	P97	97	D2	21-Feb-18	None	None	None	None	None	None	paired	2	0	0	0	2	YES	Mixed	none	female
P97_S7	P97	97	D2	26-Feb-18	None	None	None	None	None	None	paired	2	0	0	0	2	YES	Mixed	none	female
P97_S8	P97	97	D2	5-Mar-18	None	None	None	None	None	None	paired	2	0	0	0	2	YES	Mixed	none	female
P97_S9	P97	97	D2	12-Mar-18	None	None	None	None	None	None	paired	2	0	0	0	2	YES	Mixed	none	female
P97_S10	P97	97	D2	19-Mar-18	Rhinovirus A	None	None	None	None	None	paired	2	0	0	0	2	YES	Mixed	none	female
P97_S11	P97	97	D2	26-Mar-18	None	None	None	None	None	None	paired	2	0	0	0	2	YES	Mixed	none	female
P97_S12	P97	97	D2	13-Apr-18	Rhinovirus C	None	None	None	None	None	paired	2	0	0	0	2	YES	Mixed	none	female
P97_S13	P97	97	D2	17-Apr-18	None	None	None	None	None	None	paired	2	0	0	0	2	YES	Mixed	none	female
P97_S14	P97	97	D2	27-Dec-18	None	None	None	None	None	None	paired	2	0	NA	0	2	YES	Mixed	none	female
P98_S1	P98	98	D2	27-Dec-17	None	None	None	None	None	None	paired	6	0	0	0	6	YES	Mixed	none	male
P98_S2	P98	98	D2	5-Mar-18	None	None	None	None	None	None	paired	6	0	1	0	6	YES	Mixed	none	male
P98_S3	P98	98	D2	12-Mar-18	None	None	None	None	None	None	paired	6	1	1	0	6	YES	Mixed	none	male
P98_S4	P98	98	D2	19-Mar-18	Rhinovirus A	None	None	None	None	None	paired	6	0	0	0	6	YES	Mixed	none	male
P98_S5	P98	98	D2	26-Mar-18	Rhinovirus A	None	None	None	None	None	paired	6	0	0	0	6	YES	Mixed	none	male
P98_S6	P98	98	D2	13-Apr-18	Rhinovirus C	None	None	None	None	None	paired	6	0	NA	0	6	YES	Mixed	none	male
P98_S7	P98	98	D2	17-Apr-18	None	None	None	None	None	None	paired	6	NA	NA	NA	6	YES	Mixed	none	male
P99_S1	P99	99	D2	3-Nov-17	None	None	None	None	None	None	paired	25	0	0	0	25	YES	Mixed	none	female
P99_S2	P99	99	D2	10-Nov-17	None	None	None	None	None	None	paired	25	0	0	0	25	YES	Mixed	none	female
P99_S3	P99	99	D2	17-Nov-17	None	None	None	None	None	None	paired	25	0	0	0	25	YES	Mixed	none	female
P99_S4	P99	99	D2	20-Nov-17	None	None	None	None	None	None	paired	25	0	0	0	25	YES	Mixed	none	female
P99_S5	P99	99	D2	27-Nov-17	Rhinovirus A	None	None	None	None	None	paired	25	0	0	0	25	YES	Mixed	none	female
P99_S6	P99	99	D2	11-Dec-17	None	None	None	None	None	None	paired	25	0	0	0	25	YES	Mixed	none	female
P99_S7	P99	99	D2	18-Dec-17	None	None	None	None	None	None	paired	25	0	0	0	25	YES	Mixed	none	female
P99_S8	P99	99	D2	22-Jan-18	None	None	None	None	None	None	paired	25	0	0	0	25	YES	Mixed	none	female
P99_S9	P99	99	D2	21-Feb-18	None	None	None	None	None	None	paired	25	0	0	0	25	YES	Mixed	none	female
P99_S10	P99	99	D2	26-Feb-18	None	None	None	None	None	None	paired	25	0	0	0	25	YES	Mixed	none	female
P99_S11	P99	99	D2	5-Mar-18	None	None	None	None	None	None	paired	25	0	0	0	25	YES	Mixed	none	female
P99_S12	P99	99	D2	12-Mar-18	None	None	None	None	None	None	paired	25	0	0	0	25	YES	Mixed	none	female
P99_S13	P99	99	D2	19-Mar-18	Rhinovirus A	None	None	None	None	None	paired	25	0	0	0	25	YES	Mixed	none	female
P99_S14	P99	99	D2	26-Mar-18	Rhinovirus A	None	None	None	None	None	paired	25	0	0	0	25	YES	Mixed	none	female
P99_S15	P99	99	D2	13-Apr-18	Rhinovirus C	None	None	None	None	None	paired	25	0	NA	0	25	YES	Mixed	none	female
P100_S1	P100	100	D2	3-Nov-17	None	None	None	None	None	None	paired	1	0	0	0	1	YES	Mixed	none	female
P100_S2	P100	100	D2	6-Mar-18	None	None	None	None	None	None	paired	1	NA	NA	NA	1	YES	Mixed	none	female
P100_S3	P100	100	D2	14-Mar-18	None	None	None	None	None	None	paired	1	NA	NA	NA	1	YES	Mixed	none	female
P100_S4	P100	100	D2	23-Mar-18	Rhinovirus A	None	None	None	None	None	paired	1	NA	NA	NA	1	YES	Mixed	none	female
P100_S5	P100	100	D2	26-Mar-18	None	None	None	None	None	None	paired	1	NA	NA	NA	1	YES	Mixed	none	female
P100_S6	P100	100	D2	6-Apr-18	None	None	None	None	None	None	paired	1	NA	NA	NA	1	YES	Mixed	none	female
P100_S7	P100	100	D2	13-Apr-18	None	None	None	None	None	None	paired	1	NA	NA	NA	1	YES	Mixed	none	female
P100_S8	P100	100	D2	20-Apr-18	None	None	None	None	None	None	paired	1	NA	NA	NA	1	YES	Mixed	none	female
P101_S1	P101	101	D2	3-Nov-17	None	None	None	None	None	None	paired	35	0	0	0	35	YES	Mixed	none	female
P101_S2	P101	101	D2	27-Nov-17	None	None	None	None	None	None	paired	35	0	0	0	35	YES	Mixed	none	female
P101_S3	P101	101	D2	4-Dec-17	None	None	None	None	None	None	paired	35	0	20	0	35	YES	Mixed	none	female
P101_S4	P101	101	D2	11-Dec-17	None	None	None	None	None	None	paired	35	39	43	9	35	YES	Mixed	none	female
P101_S5	P101	101	D2	18-Dec-17	None	None	None	None	None	None	paired	35	4	4	0	35	YES	Mixed	none	female
P101_S6	P101	101	D2	26-Dec-17	None	None	None	None	None	None	paired	35	0	0	0	35	YES	Mixed	none	female
P102_S1	P102	102	SC	29-Nov-17	None	None	None	None	None	None	paired	14	0	0	0	14	YES	Mixed	none	male
P102_S2	P102	102	SC	3-Jan-18	Rhinovirus C	None	None	None	None	None	paired	14	0	0	0	14	YES	Mixed	none	male
P103_S1	P103	103	MC	12-Dec-17	None	None	None	None	None	None	paired	24	10	10	4	24	NO	white	infections	female
P103_S2	P103	103	MC	23-Mar-18	None	None	None	None	None	None	paired	24	0	0	0	24	NO	white	infections	female
P103_S3	P103	103	MC	30-Mar-18	None	None	None	None	None	None	paired	24	0	20	0	24	NO	white	infections	female
P103_S4	P103	103	MC	6-Apr-18	Rhinovirus B	None	None	None	None	None	paired	24	29	40	6	24	NO	white	infections	female
P103_S5	P103	103	MC	10-Apr-18	Rhinovirus B	None	None	None	None	None	paired	24	20	26	3	24	NO	white	infections	female
P103_S6	P103	103	MC	18-Apr-18	Rhinovirus B	None	None	None	None	None	paired	24	6	6	1	24	NO	white	infections	female
P104_S1	P104	104	ER	19-Dec-17	None	None	None	None	None	None	paired	28	12	35	1	28	YES	NaN	none	male
P104_S2	P104	104	ER	30-Jan-18	None	None	None	None	None	None	paired	28	59	80	10	28	YES	NaN	none	male
P104_S3	P104	104	ER	6-Feb-18	None	None	None	None	None	None	paired	28	31	42	0	28	YES	NaN	none	male
P104_S4	P104	104	ER	14-Feb-18	Rhinovirus C	None	None	None	None	None	paired	28	5	12	1	28	YES	NaN	none	male
P104_S5	P104	104	ER	23-Feb-18	None	None	None	None	None	None	paired	28	4	6	0	28	YES	NaN	none	male
