# Supplementary material for: Virome Data Explorer: A web resource to longitudinally explore respiratory viral infections, their interactions with other pathogens and host transcriptomic changes in over 100 people
Source: PLoS Biol. 2024 Jan 18;22(1):e3002089. doi: 10.1371/journal.pbio.3002089 (PMC10796020; doi:10.1371/journal.pbio.3002089)
Supplement: S2 Data — DESEQ2 results tables for the longitudinal analysis. Results for comparison between DURING1 vs. PRE (resD1vsPR_longitudinal), POST1 vs. PRE (resP1vsPR_longitudinal), and DURING1 vs. POST1(resD1vsPOST1_longitudinal). (XLSX) [file pbio.3002089.s011.xlsx]

## Sheet: List_samples_included
Sample_ID	ID
P1_S2	P1
P1_S5	P1
P1_S6	P1
P1_S7	P1
P1_S8	P1
P1_S10	P1
P1_S11	P1
P1_S12	P1
P1_S13	P1
P3_S12	P3
P3_S13	P3
P3_S14	P3
P3_S15	P3
P4_S4	P4
P4_S5	P4
P4_S6	P4
P4_S7	P4
P4_S8	P4
P4_S9	P4
P4_S10	P4
P4_S11	P4
P4_S12	P4
P4_S13	P4
P4_S14	P4
P4_S15	P4
P4_S16	P4
P5_S4	P5
P5_S5	P5
P5_S6	P5
P5_S7	P5
P5_S8	P5
P5_S12	P5
P5_S16	P5
P5_S17	P5
P5_S18	P5
P5_S19	P5
P8_S1	P8
P8_S2	P8
P8_S3	P8
P8_S4	P8
P8_S7	P8
P8_S8	P8
P8_S9	P8
P8_S11	P8
P9_S2	P9
P9_S3	P9
P9_S11	P9
P9_S12	P9
P9_S13	P9
P10_S1	P10
P10_S2	P10
P10_S4	P10
P10_S5	P10
P11_S2	P11
P11_S3	P11
P11_S6	P11
P11_S7	P11
P13_S1	P13
P13_S2	P13
P13_S3	P13
P13_S4	P13
P13_S5	P13
P13_S6	P13
P13_S7	P13
P13_S8	P13
P13_S9	P13
P13_S10	P13
P13_S11	P13
P13_S12	P13
P15_S3	P15
P15_S4	P15
P15_S6	P15
P15_S7	P15
P16_S2	P16
P16_S4	P16
P16_S5	P16
P16_S6	P16
P16_S7	P16
P16_S8	P16
P18_S2	P18
P18_S3	P18
P18_S4	P18
P18_S5	P18
P18_S7	P18
P18_S8	P18
P18_S9	P18
P18_S10	P18
P19_S2	P19
P19_S3	P19
P19_S4	P19
P19_S5	P19
P19_S6	P19
P20_S1	P20
P20_S2	P20
P22_S1	P22
P22_S2	P22
P22_S3	P22
P23_S2	P23
P23_S3	P23
P23_S4	P23
P24_S2	P24
P24_S3	P24
P24_S4	P24
P24_S5	P24
P26_S1	P26
P26_S2	P26
P26_S3	P26
P26_S4	P26
P27_S1	P27
P27_S2	P27
P27_S3	P27
P27_S5	P27
P27_S6	P27
P28_S7	P28
P28_S8	P28
P28_S9	P28
P32_S1	P32
P32_S2	P32
P32_S6	P32
P33_S1	P33
P33_S2	P33
P33_S3	P33
P33_S4	P33
P34_S12	P34
P34_S13	P34
P35_S3	P35
P35_S4	P35
P35_S5	P35
P35_S6	P35
P36_S6	P36
P36_S7	P36
P36_S8	P36
P36_S9	P36
P36_S10	P36
P38_S4	P38
P38_S5	P38
P39_S1	P39
P39_S2	P39
P39_S3	P39
P39_S4	P39
P40_S2	P40
P40_S3	P40
P41_S1	P41
P41_S2	P41
P42_S1	P42
P42_S2	P42
P42_S3	P42
P42_S4	P42
P42_S5	P42
P42_S8	P42
P44_S1	P44
P44_S2	P44
P44_S3	P44
P44_S5	P44
P44_S6	P44
P46_S2	P46
P46_S3	P46
P46_S8	P46
P46_S9	P46
P46_S10	P46
P48_S3	P48
P48_S4	P48
P48_S5	P48
P48_S6	P48
P48_S14	P48
P48_S15	P48
P48_S19	P48
P48_S20	P48
P48_S21	P48
P49_S1	P49
P49_S2	P49
P50_S2	P50
P50_S3	P50
P50_S5	P50
P50_S6	P50
P51_S6	P51
P51_S7	P51
P52_S1	P52
P52_S3	P52
P52_S5	P52
P52_S6	P52
P53_S2	P53
P53_S3	P53
P53_S4	P53
P54_S1	P54
P54_S2	P54
P54_S3	P54
P54_S4	P54
P54_S5	P54
P54_S7	P54
P55_S3	P55
P55_S4	P55
P55_S5	P55
P55_S6	P55
P55_S8	P55
P55_S10	P55
P55_S11	P55
P57_S8	P57
P57_S9	P57
P58_S1	P58
P58_S2	P58
P59_S1	P59
P59_S2	P59
P59_S4	P59
P59_S5	P59
P59_S6	P59
P59_S7	P59
P59_S8	P59
P59_S9	P59
P59_S10	P59
P59_S11	P59
P59_S12	P59
P59_S13	P59
P59_S16	P59
P59_S17	P59
P59_S18	P59
P59_S19	P59
P59_S20	P59
P60_S1	P60
P60_S2	P60
P60_S3	P60
P60_S4	P60
P60_S5	P60
P60_S6	P60
P60_S7	P60
P60_S11	P60
P60_S12	P60
P60_S13	P60
P60_S14	P60
P60_S15	P60
P60_S17	P60
P60_S18	P60
P60_S19	P60
P60_S21	P60
P60_S22	P60
P60_S23	P60
P60_S24	P60
P60_S25	P60
P60_S26	P60
P61_S2	P61
P61_S4	P61
P61_S6	P61
P61_S7	P61
P61_S8	P61
P61_S9	P61
P61_S10	P61
P61_S11	P61
P62_S1	P62
P62_S2	P62
P63_S1	P63
P63_S2	P63
P64_S1	P64
P64_S2	P64
P64_S3	P64
P64_S6	P64
P68_S2	P68
P68_S3	P68
P68_S6	P68
P68_S7	P68
P68_S14	P68
P68_S15	P68
P68_S16	P68
P68_S17	P68
P68_S18	P68
P68_S20	P68
P68_S21	P68
P68_S22	P68
P69_S1	P69
P69_S4	P69
P69_S5	P69
P69_S7	P69
P69_S8	P69
P69_S9	P69
P69_S10	P69
P69_S11	P69
P70_S1	P70
P70_S2	P70
P70_S3	P70
P70_S6	P70
P70_S7	P70
P70_S8	P70
P70_S9	P70
P70_S10	P70
P71_S4	P71
P71_S5	P71
P71_S7	P71
P71_S9	P71
P71_S10	P71
P71_S11	P71
P71_S13	P71
P71_S14	P71
P71_S15	P71
P71_S16	P71
P73_S3	P73
P73_S4	P73
P73_S5	P73
P73_S8	P73
P73_S9	P73
P73_S10	P73
P73_S13	P73
P73_S14	P73
P74_S1	P74
P74_S2	P74
P74_S3	P74
P76_S4	P76
P76_S5	P76
P76_S6	P76
P76_S7	P76
P76_S10	P76
P76_S11	P76
P78_S3	P78
P78_S4	P78
P78_S5	P78
P78_S6	P78
P79_S2	P79
P79_S3	P79
P80_S1	P80
P80_S2	P80
P80_S3	P80
P80_S4	P80
P80_S5	P80
P80_S6	P80
P80_S8	P80
P80_S9	P80
P80_S10	P80
P80_S11	P80
P80_S12	P80
P80_S13	P80
P80_S14	P80
P83_S2	P83
P83_S3	P83
P83_S4	P83
P83_S5	P83
P83_S7	P83
P83_S8	P83
P83_S9	P83
P83_S10	P83
P83_S11	P83
P83_S12	P83
P83_S13	P83
P83_S14	P83
P84_S2	P84
P84_S3	P84
P84_S4	P84
P86_S2	P86
P86_S3	P86
P87_S3	P87
P87_S4	P87
P87_S5	P87
P88_S5	P88
P88_S6	P88
P88_S7	P88
P88_S8	P88
P89_S4	P89
P89_S5	P89
P89_S6	P89
P89_S7	P89
P90_S2	P90
P90_S3	P90
P90_S4	P90
P90_S5	P90
P90_S6	P90
P90_S7	P90
P91_S2	P91
P91_S3	P91
P91_S4	P91
P91_S5	P91
P91_S6	P91
P92_S2	P92
P92_S3	P92
P92_S4	P92
P92_S5	P92
P92_S10	P92
P92_S11	P92
P92_S12	P92
P92_S13	P92
P95_S10	P95
P95_S11	P95
P95_S12	P95
P95_S13	P95
P97_S2	P97
P97_S3	P97
P97_S4	P97
P97_S5	P97
P97_S6	P97
P97_S7	P97
P97_S9	P97
P97_S10	P97
P97_S11	P97
P97_S12	P97
P97_S13	P97
P98_S3	P98
P98_S4	P98
P98_S5	P98
P98_S7	P98
P99_S4	P99
P99_S5	P99
P99_S12	P99
P99_S13	P99
P99_S14	P99
P100_S3	P100
P100_S4	P100
P100_S5	P100
P100_S6	P100
P103_S3	P103
P103_S4	P103
P103_S5	P103
P104_S3	P104
P104_S4	P104
P104_S5	P104

## Sheet: DURINGvsPRE
row	baseMean	log2FoldChange	lfcSE	stat	pvalue	padj
CXCL11	225.931	4.58776	0.287447	15.9604	2.41e-57	3.92e-53
CXCL10	729.311	3.90124	0.248684	15.6875	1.84e-55	1.5e-51
CCL8	88.9322	5.93273	0.444718	13.3404	1.35e-40	5.77e-37
RSAD2	2131.28	2.80819	0.210565	13.3365	1.42e-40	5.77e-37
IFI6	706.979	2.09402	0.158622	13.2013	8.62e-40	2.8e-36
SLAMF7	246.521	1.94212	0.14994	12.9526	2.27e-38	6.15e-35
CXCL9	262.42	2.97867	0.235049	12.6725	8.39e-37	1.95e-33
GBP1	2129.44	1.90748	0.151589	12.5832	2.61e-36	5.31e-33
BATF2	156.402	1.97754	0.158205	12.4998	7.48e-36	1.35e-32
IFIT3	2762.04	2.22997	0.180082	12.3831	3.23e-35	5.25e-32
CCL2	96.9332	3.18408	0.262483	12.1306	7.27e-34	1.08e-30
EPSTI1	419.369	1.60826	0.133884	12.0124	3.06e-33	4.15e-30
IFI44L	781.057	2.04106	0.170044	12.0031	3.42e-33	4.28e-30
SERPING1	216.58	2.05056	0.171297	11.9708	5.05e-33	5.87e-30
IFIT2	5177.32	2.44844	0.206305	11.8681	1.73e-32	1.88e-29
CD274	435.101	1.82165	0.155617	11.706	1.19e-31	1.21e-28
ISG15	972.311	2.55096	0.219153	11.6401	2.58e-31	2.47e-28
CMPK2	447.881	1.7647	0.153137	11.5237	1e-30	9.06e-28
MX1	2943.73	1.33271	0.116374	11.452	2.3e-30	1.97e-27
GBP4	934.963	1.71647	0.150615	11.3964	4.36e-30	3.54e-27
TAP1	1641.52	1.06394	0.0938016	11.3425	8.08e-30	6.26e-27
IFIT1	1515.19	2.22669	0.196459	11.3341	8.89e-30	6.57e-27
SAMD9L	1250.84	1.39761	0.12337	11.3285	9.48e-30	6.7e-27
DDX58	931.573	1.48828	0.132139	11.263	2e-29	1.35e-26
IFITM3	923.155	1.41397	0.126875	11.1446	7.61e-29	4.95e-26
GBP5	2587.53	1.88376	0.171273	10.9986	3.88e-28	2.41e-25
OASL	431.487	1.77382	0.161319	10.9957	4.01e-28	2.41e-25
PARP14	3403.23	1.09926	0.100715	10.9145	9.82e-28	5.71e-25
OAS3	1691.5	1.47094	0.13509	10.8886	1.31e-27	7.32e-25
BST2	212.169	1.22145	0.112475	10.8597	1.79e-27	9.73e-25
IL4I1	89.7472	1.90241	0.175498	10.8401	2.22e-27	1.17e-24
IFITM1	1134.15	1.33288	0.123235	10.8158	2.9e-27	1.47e-24
SIGLEC1	124.481	2.25533	0.209716	10.7542	5.66e-27	2.79e-24
STAT1	2676.95	0.900601	0.0839482	10.7281	7.52e-27	3.6e-24
CCL3	450.43	2.42464	0.227482	10.6586	1.59e-26	7.39e-24
DDX60	689.583	1.2532	0.11767	10.6501	1.74e-26	7.87e-24
LILRB1	116.054	1.9442	0.182742	10.6391	1.96e-26	8.62e-24
PARP9	1136.11	0.809543	0.0766409	10.5628	4.43e-26	1.9e-23
IFI30	1191.02	1.10127	0.105637	10.425	1.91e-25	7.95e-23
APOL2	583.417	0.817127	0.078765	10.3742	3.25e-25	1.32e-22
IFI35	218.492	1.15452	0.111612	10.3441	4.45e-25	1.77e-22
UBE2L6	503.514	0.999298	0.0966427	10.3401	4.64e-25	1.8e-22
CYBB	484.174	1.27391	0.123933	10.279	8.76e-25	3.26e-22
IFI44	490.502	1.36498	0.132799	10.2785	8.81e-25	3.26e-22
TRIM22	1424.28	0.979021	0.095861	10.2129	1.74e-24	6.27e-22
TAP2	838.245	0.734522	0.072662	10.1088	5.05e-24	1.79e-21
OAS2	955.912	1.30654	0.129441	10.0937	5.89e-24	2.01e-21
TFEC	112.849	1.85273	0.183566	10.093	5.93e-24	2.01e-21
IFIT5	388.442	1.18743	0.117685	10.0899	6.13e-24	2.03e-21
GZMB	93.1232	1.96193	0.195539	10.0334	1.09e-23	3.53e-21
DTX3L	959.599	0.692644	0.0691451	10.0172	1.28e-23	4.08e-21
IRF8	109.5	1.27996	0.128663	9.94815	2.57e-23	8.04e-21
CD48	141.734	1.53075	0.154593	9.90183	4.09e-23	1.25e-20
SOCS1	84.4539	1.87191	0.191598	9.76998	1.51e-22	4.56e-20
FCGR1A	153.326	1.83082	0.188813	9.69647	3.12e-22	9.23e-20
IFIH1	629.935	1.48011	0.154251	9.59546	8.35e-22	2.43e-19
HERC5	495.882	1.85629	0.193718	9.58245	9.48e-22	2.7e-19
ETV7	107.704	1.20781	0.126497	9.5481	1.32e-21	3.7e-19
CD163	310.529	1.53253	0.160612	9.54185	1.4e-21	3.87e-19
GCH1	364.226	0.969199	0.101893	9.51197	1.87e-21	5.07e-19
SPP1	71.0026	2.01118	0.211616	9.50393	2.02e-21	5.39e-19
CD86	92.8873	1.40422	0.147956	9.49076	2.29e-21	6.02e-19
STAT2	1433.58	0.77862	0.0820983	9.48399	2.45e-21	6.32e-19
CD300E	126.12	2.30533	0.245139	9.40418	5.24e-21	1.33e-18
PSMB9	411.019	0.727237	0.0773918	9.39682	5.62e-21	1.41e-18
C3AR1	122.423	1.62877	0.175142	9.29971	1.41e-20	3.47e-18
GBP1P1	57.3326	1.65195	0.17793	9.28425	1.63e-20	3.95e-18
SAMD9	1671.65	0.889133	0.0963299	9.23008	2.7e-20	6.47e-18
PLSCR1	798.294	0.736214	0.0798975	9.21449	3.13e-20	7.37e-18
IRF7	782.677	1.34609	0.14687	9.16522	4.94e-20	1.15e-17
TNFSF10	2331.03	0.878199	0.0960247	9.14555	5.93e-20	1.36e-17
GIMAP6	58.2431	1.39363	0.152637	9.13033	6.83e-20	1.54e-17
CCRL2	189.26	1.45251	0.159316	9.11721	7.71e-20	1.72e-17
GIMAP8	52.6193	1.51982	0.16677	9.11327	7.99e-20	1.76e-17
TRAFD1	543.345	0.647167	0.0710896	9.10354	8.74e-20	1.9e-17
TIFA	116.743	1.08796	0.119848	9.07784	1.11e-19	2.37e-17
MAFB	153.977	1.04804	0.115552	9.06982	1.19e-19	2.52e-17
CD69	507.318	1.90748	0.210482	9.06243	1.28e-19	2.66e-17
CCL4	475.948	1.96643	0.217186	9.05415	1.38e-19	2.83e-17
APOL6	2062.91	0.796993	0.088462	9.00945	2.07e-19	4.21e-17
HAVCR2	100.556	1.3191	0.147056	8.97007	2.96e-19	5.95e-17
LAIR1	149.333	1.30527	0.146078	8.93541	4.06e-19	8.05e-17
ZNFX1	1889.46	0.557318	0.0625962	8.90338	5.42e-19	1.06e-16
GBP2	1405.36	1.15019	0.129336	8.89301	5.95e-19	1.15e-16
XAF1	888.965	1.22471	0.137937	8.87876	6.76e-19	1.29e-16
PML	605.336	0.836673	0.0942581	8.8764	6.91e-19	1.31e-16
CD80	37.7012	1.84636	0.209139	8.82841	1.06e-18	1.98e-16
XRN1	1191.24	0.640513	0.0725634	8.82694	1.08e-18	1.99e-16
SERPINB9	529.537	1.34959	0.154768	8.72003	2.78e-18	5.08e-16
USP18	133.796	1.52631	0.175371	8.70335	3.22e-18	5.82e-16
LAP3	847.782	1.01968	0.11738	8.687	3.72e-18	6.65e-16
TRIM21	219.524	0.702342	0.0810262	8.66809	4.39e-18	7.77e-16
ANKRD22	133.679	0.992053	0.114591	8.6573	4.83e-18	8.45e-16
ZBP1	228.435	1.56956	0.183398	8.55822	1.15e-17	1.98e-15
RGS1	180.787	1.33244	0.155849	8.54953	1.24e-17	2.12e-15
AIM2	69.6908	1.42691	0.167	8.54432	1.29e-17	2.19e-15
APOL1	643.052	0.764973	0.0899246	8.50683	1.79e-17	3e-15
TMEM176B	54.9652	1.34464	0.158156	8.50198	1.86e-17	3.09e-15
CCR5	74.2227	1.3034	0.153626	8.48423	2.17e-17	3.53e-15
HLA-F	970.308	0.578713	0.0682037	8.48506	2.16e-17	3.53e-15
DDX60L	1761.14	1.20607	0.142592	8.45817	2.72e-17	4.37e-15
PIK3AP1	1041.01	1.22832	0.145598	8.43634	3.27e-17	5.22e-15
IFI16	1520.39	0.559407	0.0666047	8.39891	4.51e-17	7.12e-15
LAG3	27.878	1.58225	0.189158	8.36466	6.03e-17	9.43e-15
NLRC5	1170.34	0.633304	0.0761628	8.31515	9.16e-17	1.42e-14
PSMB8	625.675	0.487085	0.0586374	8.30672	9.84e-17	1.51e-14
PRF1	70.3053	1.52119	0.183299	8.29895	1.05e-16	1.6e-14
TRIM5	184.361	0.77821	0.0938133	8.2953	1.08e-16	1.63e-14
NUB1	448.545	0.684377	0.0827207	8.27335	1.3e-16	1.94e-14
EMILIN2	190.769	0.981291	0.118845	8.25693	1.49e-16	2.21e-14
CASP5	94.2672	1.84522	0.223675	8.24956	1.59e-16	2.33e-14
TNFAIP6	354.307	1.808	0.219192	8.24851	1.6e-16	2.33e-14
IRF1	3048.06	0.879513	0.107183	8.20574	2.29e-16	3.3e-14
SLC43A3	143.318	0.915064	0.111588	8.20037	2.4e-16	3.42e-14
IDO1	1150.57	1.30029	0.158846	8.18587	2.7e-16	3.82e-14
EIF2AK2	701.12	0.717669	0.0878187	8.17217	3.03e-16	4.25e-14
P2RY14	103.178	1.75649	0.216123	8.12726	4.39e-16	6.09e-14
TOR1B	270.255	0.659692	0.0811783	8.12646	4.42e-16	6.09e-14
P2RX7	66.2241	1.32103	0.162764	8.11625	4.81e-16	6.57e-14
CASP1	365.869	0.981787	0.122036	8.04505	8.62e-16	1.17e-13
HLA-A	7844.33	0.486083	0.0605745	8.02455	1.02e-15	1.37e-13
NKG7	34.883	1.48837	0.185994	8.00226	1.22e-15	1.63e-13
ISG20	577.126	1.00159	0.126423	7.92254	2.33e-15	3.08e-13
FCER1G	368.472	1.32937	0.167925	7.91649	2.44e-15	3.2e-13
ZC3HAV1	970.758	0.749791	0.0949319	7.8982	2.83e-15	3.68e-13
ADAR	2930.96	0.466401	0.0591045	7.89113	2.99e-15	3.85e-13
LILRB4	110.902	1.26339	0.160111	7.89076	3e-15	3.85e-13
CD68	352.572	0.72703	0.0924304	7.8657	3.67e-15	4.63e-13
IL6	27.2962	2.03101	0.25821	7.86574	3.67e-15	4.63e-13
NAPSB	49.2845	1.01832	0.129792	7.8458	4.3e-15	5.38e-13
PARP12	459.201	0.733071	0.0936556	7.82731	4.98e-15	6.19e-13
TNF	112.021	1.35447	0.173176	7.82138	5.22e-15	6.44e-13
SP100	1117.2	0.549393	0.0702762	7.81763	5.38e-15	6.58e-13
IRF9	806.883	0.421036	0.0540631	7.78786	6.82e-15	8.27e-13
LACTB	135.363	0.652271	0.0837939	7.78422	7.01e-15	8.45e-13
RIPK2	180.147	0.86182	0.110749	7.78174	7.15e-15	8.55e-13
SLAMF1	37.0587	1.3287	0.171682	7.73931	1e-14	1.19e-12
CCR2	19.8763	1.70423	0.220687	7.72237	1.14e-14	1.35e-12
SECTM1	927.159	0.83629	0.108555	7.70386	1.32e-14	1.54e-12
TYMP	1406.8	0.740524	0.0964415	7.67848	1.61e-14	1.87e-12
LGALS9	352.345	0.570503	0.0745494	7.65268	1.97e-14	2.27e-12
JAK2	461.791	0.501663	0.0657161	7.63379	2.28e-14	2.61e-12
FCGR1B	120.455	1.54697	0.203271	7.61039	2.73e-14	3.09e-12
FCGR3A	633.342	1.23219	0.161908	7.61046	2.73e-14	3.09e-12
TNFSF13B	435.381	1.35767	0.178708	7.59711	3.03e-14	3.4e-12
DHX58	204.881	0.840308	0.11098	7.57168	3.68e-14	4.1e-12
RHOH	193.266	1.33752	0.176946	7.55892	4.06e-14	4.5e-12
NBN	737.95	0.726653	0.0962116	7.55265	4.26e-14	4.69e-12
PATL1	289.259	0.507694	0.0672295	7.55166	4.3e-14	4.69e-12
SP110	487.336	0.871316	0.115723	7.52935	5.1e-14	5.53e-12
GNB4	314.026	0.771661	0.102538	7.52564	5.25e-14	5.65e-12
MYO1G	180.802	1.0071	0.134315	7.4981	6.47e-14	6.93e-12
NMI	282.858	0.693331	0.0926635	7.48224	7.31e-14	7.77e-12
SP140	198.642	1.12802	0.150788	7.48082	7.39e-14	7.8e-12
MIR155HG	18.432	1.40075	0.187532	7.46942	8.06e-14	8.45e-12
PLEK	4285.74	1.49428	0.200551	7.45086	9.27e-14	9.67e-12
TRPM2	95.526	0.96383	0.12986	7.42208	1.15e-13	1.19e-11
GIMAP7	19.3465	1.2955	0.174751	7.41337	1.23e-13	1.27e-11
TAGAP	2367.82	1.46073	0.197268	7.40479	1.31e-13	1.34e-11
HLA-DRA	2839.37	0.803997	0.108606	7.40288	1.33e-13	1.35e-11
PARP10	418.184	0.735696	0.0994854	7.39502	1.41e-13	1.43e-11
PDCD1LG2	20.883	1.4117	0.191232	7.38212	1.56e-13	1.56e-11
FAS	219.908	0.779658	0.105721	7.37467	1.65e-13	1.64e-11
CCR1	799.525	1.29992	0.176439	7.36755	1.74e-13	1.72e-11
PSTPIP2	159.622	0.789703	0.107449	7.34958	1.99e-13	1.95e-11
RHBDF2	326.145	0.651065	0.0885885	7.34932	1.99e-13	1.95e-11
HERC6	597.949	0.824783	0.112323	7.34296	2.09e-13	2.02e-11
RTP4	101.919	0.942445	0.128346	7.34301	2.09e-13	2.02e-11
HLA-B	12613.9	0.458101	0.062435	7.33725	2.18e-13	2.1e-11
RNF19B	1107.64	0.733769	0.100051	7.33391	2.24e-13	2.14e-11
NUCB1	619.515	0.333788	0.0455307	7.33104	2.28e-13	2.17e-11
BAZ1A	1203.57	0.532802	0.0728465	7.31404	2.59e-13	2.45e-11
CD83	332.233	1.22555	0.168449	7.27552	3.45e-13	3.23e-11
ICAM1	1496.3	1.20544	0.165675	7.27594	3.44e-13	3.23e-11
LMO2	172.18	0.642758	0.0887565	7.24181	4.43e-13	4.11e-11
APOL3	143.604	0.951964	0.13158	7.23489	4.66e-13	4.31e-11
MX2	1666.6	1.02087	0.141266	7.22653	4.95e-13	4.55e-11
DAPP1	624.114	0.574994	0.0796363	7.22024	5.19e-13	4.74e-11
CMKLR1	56.1324	1.20273	0.166939	7.20458	5.82e-13	5.29e-11
TMEM140	282.581	1.05591	0.146588	7.20321	5.88e-13	5.31e-11
SLC2A6	32.7064	1.20413	0.167502	7.18875	6.54e-13	5.88e-11
IRAK2	305.056	0.938249	0.130614	7.18339	6.8e-13	6.08e-11
C1QB	140.071	1.13871	0.158542	7.18234	6.85e-13	6.09e-11
DOCK4	612.932	0.551259	0.0768803	7.17035	7.48e-13	6.61e-11
SNX10	276.546	1.20458	0.16821	7.16115	8e-13	7.03e-11
PAG1	353.703	0.842005	0.117599	7.15999	8.07e-13	7.05e-11
IL10	19.4826	1.37054	0.191482	7.15755	8.21e-13	7.14e-11
CARD17	13.3526	2.03509	0.284404	7.15562	8.33e-13	7.21e-11
SLAMF8	29.8932	1.11877	0.156567	7.14562	8.96e-13	7.7e-11
ZEB2	534.144	0.988167	0.1383	7.1451	8.99e-13	7.7e-11
HLA-E	7810.67	0.553731	0.0777259	7.12416	1.05e-12	8.92e-11
HAPLN3	97.9337	1.06099	0.148963	7.12252	1.06e-12	8.98e-11
GYPC	43.0478	0.795551	0.111737	7.11986	1.08e-12	9.1e-11
OTOF	49.3019	2.06923	0.291436	7.10013	1.25e-12	1.04e-10
LMNB1	468.671	1.09298	0.154173	7.0893	1.35e-12	1.12e-10
LAMP3	161.818	1.02291	0.144367	7.08553	1.39e-12	1.15e-10
FPR3	69.5593	0.953988	0.134875	7.07313	1.51e-12	1.25e-10
TLR7	41.5817	1.13252	0.160124	7.07281	1.52e-12	1.25e-10
NCOA7	612.268	0.739358	0.104681	7.06296	1.63e-12	1.33e-10
IL1RN	2730.98	1.16582	0.165204	7.05686	1.7e-12	1.38e-10
ENPP2	86.8622	1.29413	0.183477	7.05338	1.75e-12	1.41e-10
GPR183	125.018	1.07919	0.15319	7.04478	1.86e-12	1.5e-10
HCP5	539.595	0.440301	0.0625202	7.04253	1.89e-12	1.51e-10
CARD16	231.087	1.13622	0.1615	7.03543	1.99e-12	1.58e-10
DRAM1	176.511	0.682596	0.0970769	7.03149	2.04e-12	1.61e-10
GNLY	32.0962	1.45897	0.207465	7.03234	2.03e-12	1.61e-10
PLEKHO1	220.084	0.859059	0.122168	7.03176	2.04e-12	1.61e-10
KCNA3	17.6973	1.32298	0.188193	7.02994	2.07e-12	1.62e-10
LHFPL2	177.098	0.76676	0.109242	7.01894	2.24e-12	1.74e-10
CSF1R	204.992	0.753581	0.107417	7.01546	2.29e-12	1.78e-10
OLR1	171.234	1.29312	0.184558	7.00658	2.44e-12	1.88e-10
SLC1A3	40.1224	1.09853	0.157277	6.98466	2.86e-12	2.19e-10
CLIC4	196.876	0.605794	0.086807	6.97863	2.98e-12	2.28e-10
HLA-DPA1	888.509	0.780781	0.112082	6.96617	3.26e-12	2.48e-10
GPR84	45.2004	1.55437	0.223558	6.95286	3.58e-12	2.71e-10
ELF1	961.709	0.543609	0.0786518	6.91159	4.79e-12	3.61e-10
RIPK1	418.361	0.272927	0.0395417	6.90226	5.12e-12	3.82e-10
SLC25A28	156.188	0.487092	0.070569	6.90236	5.11e-12	3.82e-10
MS4A6A	163.64	0.871896	0.126411	6.89731	5.3e-12	3.94e-10
IL10RA	311.451	0.87827	0.127515	6.8876	5.67e-12	4.19e-10
ABHD2	3159.99	-0.367372	0.0533871	-6.88128	5.93e-12	4.37e-10
GZMA	43.5961	1.29717	0.188798	6.87068	6.39e-12	4.68e-10
ITGA4	161.241	0.733152	0.106906	6.85792	6.99e-12	5.08e-10
LGALS1	64.1114	0.871948	0.127148	6.85773	7e-12	5.08e-10
B2M	20213	0.447113	0.0652145	6.85603	7.08e-12	5.11e-10
C1QA	92.6948	1.11122	0.162091	6.85554	7.1e-12	5.11e-10
FRMD3	45.2454	1.04136	0.152343	6.83563	8.16e-12	5.85e-10
NAPA	628.916	0.460496	0.067451	6.82712	8.66e-12	6.18e-10
HLA-DRB1	1221.85	0.786642	0.115601	6.80479	1.01e-11	7.19e-10
FBXO6	107.829	0.613909	0.0905072	6.78299	1.18e-11	8.32e-10
HK3	106.417	1.4016	0.207163	6.76567	1.33e-11	9.34e-10
HCAR3	1716.45	1.47576	0.218155	6.76474	1.34e-11	9.36e-10
ATF3	235.268	0.798563	0.118271	6.75199	1.46e-11	1.02e-09
MS4A7	94.2917	0.871241	0.129112	6.74795	1.5e-11	1.04e-09
SLC31A2	193.679	0.63396	0.0939438	6.74829	1.5e-11	1.04e-09
MTHFD2	180.689	0.528839	0.0785008	6.73674	1.62e-11	1.12e-09
PHF11	221.502	0.552635	0.0820717	6.73356	1.66e-11	1.14e-09
PDCD1	17.3996	1.2172	0.181228	6.71642	1.86e-11	1.27e-09
PSME2	440.957	0.537983	0.0801682	6.71068	1.94e-11	1.32e-09
MICB	57.6359	0.769076	0.114724	6.70372	2.03e-11	1.38e-09
UBD	63.3743	1.37173	0.204924	6.69385	2.17e-11	1.47e-09
SAT1	16427.4	0.461898	0.0690486	6.68946	2.24e-11	1.5e-09
TDRD7	230.431	0.587974	0.0878936	6.68961	2.24e-11	1.5e-09
MARCKS	1321.75	0.587931	0.0880212	6.67943	2.4e-11	1.6e-09
GIMAP4	238.653	1.14537	0.171557	6.67632	2.45e-11	1.63e-09
TNFAIP3	2477.58	0.922862	0.13837	6.66955	2.57e-11	1.7e-09
BTN3A1	498.702	0.491012	0.0736873	6.66346	2.67e-11	1.76e-09
TRIM38	763.2	0.546274	0.0820509	6.65774	2.78e-11	1.82e-09
HLA-DQB1	354.221	0.727569	0.109574	6.63998	3.14e-11	2.05e-09
FLVCR2	66.417	0.832219	0.125683	6.62159	3.55e-11	2.31e-09
CD84	140.921	0.79996	0.121374	6.59088	4.37e-11	2.83e-09
DSE	417	0.639163	0.097111	6.58177	4.65e-11	3e-09
LILRA5	482.778	1.29946	0.197615	6.57574	4.84e-11	3.11e-09
RASSF4	119.169	0.907981	0.138233	6.56847	5.08e-11	3.25e-09
KLF6	1333.25	0.569047	0.0868141	6.55478	5.57e-11	3.54e-09
NCKAP1L	288.62	0.649105	0.099025	6.55496	5.57e-11	3.54e-09
GLRX	315.092	0.450681	0.0687659	6.55384	5.61e-11	3.55e-09
EPB41L3	105.764	0.897658	0.137119	6.54657	5.89e-11	3.71e-09
FGD2	130.923	0.819138	0.125143	6.5456	5.93e-11	3.72e-09
ABI3	61.0054	0.755407	0.115955	6.51465	7.29e-11	4.56e-09
GRINA	447.971	0.61013	0.0936898	6.51223	7.4e-11	4.61e-09
DOK2	34.2382	0.912209	0.140181	6.50738	7.65e-11	4.75e-09
TIMP1	431.851	0.688909	0.105876	6.50675	7.68e-11	4.75e-09
TMSB10	2283.53	0.531366	0.0817148	6.50269	7.89e-11	4.86e-09
CXCR2P1	11.5747	2.41018	0.370967	6.49701	8.19e-11	5.03e-09
DOCK10	201.349	0.668279	0.103019	6.48698	8.76e-11	5.33e-09
TAPBP	2248.54	0.275834	0.0425206	6.48707	8.75e-11	5.33e-09
TRANK1	1175.73	0.656042	0.101179	6.484	8.93e-11	5.42e-09
CEACAM1	348.815	0.606311	0.0936019	6.47755	9.32e-11	5.64e-09
HLA-DPB1	664.153	0.665029	0.102902	6.46272	1.03e-10	6.19e-09
PSME1	624.329	0.325098	0.0503731	6.4538	1.09e-10	6.55e-09
FFAR2	2270.71	1.40663	0.218131	6.44856	1.13e-10	6.75e-09
CD22	59.2845	1.17143	0.182173	6.43031	1.27e-10	7.57e-09
IL2RB	93.0515	1.03584	0.161092	6.43014	1.27e-10	7.57e-09
TMEM176A	34.1383	1.17914	0.183429	6.42835	1.29e-10	7.63e-09
IL27	14.084	1.95431	0.304155	6.42537	1.32e-10	7.75e-09
HLA-C	8537.45	0.411272	0.0641401	6.4121	1.44e-10	8.43e-09
CCL4L2	201.427	1.67852	0.261843	6.41039	1.45e-10	8.49e-09
TRPV2	61.0027	0.802805	0.125893	6.37687	1.81e-10	1.05e-08
SLC8A1	255.398	0.819182	0.128608	6.36962	1.9e-10	1.1e-08
NFKB1	587.009	0.435361	0.0684221	6.36287	1.98e-10	1.15e-08
KCTD12	278.794	0.661055	0.104033	6.3543	2.09e-10	1.21e-08
IL2RA	27.3542	1.28827	0.20288	6.3499	2.15e-10	1.24e-08
CTSZ	409.276	0.462098	0.0729162	6.33738	2.34e-10	1.34e-08
GVINP1	146.297	0.79795	0.126024	6.33173	2.42e-10	1.38e-08
MT2A	152.702	0.9991	0.15812	6.3186	2.64e-10	1.5e-08
TNIP3	95.4537	1.04075	0.164715	6.31847	2.64e-10	1.5e-08
ADA	19.2149	0.966895	0.153243	6.30956	2.8e-10	1.58e-08
ATF5	85.6755	0.67136	0.106539	6.30154	2.95e-10	1.66e-08
HSD11B1	12.3771	1.19304	0.189498	6.2958	3.06e-10	1.72e-08
ARL5B	576.714	0.648255	0.103042	6.29116	3.15e-10	1.76e-08
SHISA5	831.235	0.468622	0.0746107	6.28089	3.37e-10	1.88e-08
MARCO	10.8674	2.15418	0.343182	6.27707	3.45e-10	1.92e-08
CXorf21	71.4775	1.18462	0.188894	6.27137	3.58e-10	1.98e-08
BTN3A3	176.411	0.511326	0.0816158	6.26504	3.73e-10	2.05e-08
DPYSL2	89.9451	0.741479	0.118374	6.26388	3.76e-10	2.06e-08
STARD8	48.6961	1.02251	0.163748	6.24442	4.25e-10	2.33e-08
WSB1	912.533	0.477904	0.0765578	6.24239	4.31e-10	2.35e-08
CLEC4D	65.2982	1.37403	0.22016	6.24102	4.35e-10	2.36e-08
EGR2	140.914	1.10959	0.177958	6.23513	4.51e-10	2.45e-08
ANXA6	100.54	0.607027	0.0976079	6.21903	5e-10	2.7e-08
IRF4	82.6725	1.01203	0.16274	6.21869	5.01e-10	2.7e-08
TRAF1	193.696	0.801951	0.129151	6.20938	5.32e-10	2.86e-08
CD74	5677.7	0.643004	0.103603	6.2064	5.42e-10	2.9e-08
HSPA7	65.374	0.760813	0.122642	6.20354	5.52e-10	2.94e-08
CCR7	28.0507	1.23377	0.199338	6.18934	6.04e-10	3.2e-08
SCO2	156.192	0.73075	0.118059	6.18968	6.03e-10	3.2e-08
HCAR2	1176.14	1.12933	0.182639	6.1834	6.27e-10	3.31e-08
RAB8B	465.548	0.701454	0.113474	6.18162	6.34e-10	3.34e-08
HIVEP2	755.003	0.408327	0.0661776	6.17017	6.82e-10	3.58e-08
ADAP2	69.6858	0.713376	0.11586	6.1572	7.4e-10	3.87e-08
GZMH	11.8031	1.37445	0.223431	6.15158	7.67e-10	4e-08
FCGR2C	144.411	0.873514	0.14201	6.15107	7.7e-10	4e-08
APOBEC3G	135.881	0.636217	0.103463	6.14921	7.79e-10	4.03e-08
DPYD	401.639	0.306623	0.0500502	6.12632	8.99e-10	4.64e-08
CLEC2B	369.929	0.654727	0.1069	6.1247	9.09e-10	4.68e-08
APOBEC3A	674.164	0.984757	0.160851	6.12216	9.23e-10	4.74e-08
NAIP	403.737	0.740319	0.120959	6.12039	9.33e-10	4.77e-08
GADD45B	661.18	0.885116	0.144883	6.10919	1e-09	5.11e-08
MOB1A	774.768	0.257954	0.0422376	6.10722	1.01e-09	5.15e-08
MLKL	262.78	0.814228	0.133419	6.10281	1.04e-09	5.28e-08
IFI27	761.442	0.790734	0.129676	6.09779	1.08e-09	5.43e-08
VASH1	110.338	0.714735	0.117234	6.09664	1.08e-09	5.45e-08
DUSP6	478.531	0.741048	0.121847	6.08177	1.19e-09	5.97e-08
CD53	946.903	0.953251	0.157135	6.06645	1.31e-09	6.54e-08
IL1B	5297.07	1.36521	0.225117	6.06447	1.32e-09	6.61e-08
ZCCHC2	349.466	0.517044	0.0853427	6.05845	1.37e-09	6.84e-08
CLEC7A	1093.83	0.752449	0.124438	6.04676	1.48e-09	7.33e-08
SNX20	200.011	0.921894	0.152902	6.0293	1.65e-09	8.14e-08
ARHGAP31	121.527	0.605495	0.100662	6.01513	1.8e-09	8.86e-08
HIF1A	1637.99	0.546473	0.0908877	6.01262	1.83e-09	8.97e-08
SUCNR1	21.13	1.24733	0.207622	6.00769	1.88e-09	9.22e-08
TLR2	750.062	0.848785	0.141664	5.99154	2.08e-09	1.02e-07
OSBPL2	717.966	-0.201869	0.0338363	-5.96604	2.43e-09	1.18e-07
TPP1	253.481	0.395334	0.0662874	5.96394	2.46e-09	1.2e-07
JAKMIP3	24.3689	-0.991563	0.166284	-5.96307	2.48e-09	1.2e-07
PTPN1	406.877	0.313751	0.0526775	5.95607	2.58e-09	1.25e-07
CASP4	1181.5	0.51721	0.0868765	5.95339	2.63e-09	1.26e-07
TP53AIP1	23.6395	-0.912807	0.153536	-5.94525	2.76e-09	1.32e-07
HSH2D	483.378	0.612997	0.103193	5.94032	2.84e-09	1.36e-07
BATF	97.5286	0.676814	0.113951	5.93952	2.86e-09	1.36e-07
SLC47A2	14.7376	-1.36027	0.229298	-5.93233	2.99e-09	1.42e-07
CXCL13	12.3567	1.58096	0.266567	5.9308	3.01e-09	1.43e-07
ZNF267	579.799	0.688433	0.116581	5.90517	3.52e-09	1.67e-07
MPEG1	402.134	0.633289	0.107343	5.8997	3.64e-09	1.72e-07
SLC15A3	219.65	0.738989	0.12529	5.89823	3.67e-09	1.73e-07
FCGR2B	205.808	0.992609	0.168357	5.89587	3.73e-09	1.75e-07
BATF3	10.709	1.3383	0.22709	5.89324	3.79e-09	1.77e-07
FMNL3	191.044	0.623922	0.106156	5.87743	4.17e-09	1.94e-07
BIRC3	409.666	0.504579	0.0860567	5.86334	4.54e-09	2.11e-07
ATG3	422.954	0.433909	0.0741008	5.85565	4.75e-09	2.2e-07
CCL3L1	94.5001	1.84133	0.314525	5.85431	4.79e-09	2.21e-07
FCN1	177.363	1.23454	0.210924	5.85303	4.83e-09	2.22e-07
KCNJ2	683.089	1.07907	0.184407	5.8516	4.87e-09	2.24e-07
RAB8A	420.379	0.289233	0.0494669	5.847	5.01e-09	2.29e-07
NOS2	862.219	0.94623	0.161972	5.84192	5.16e-09	2.36e-07
CPVL	67.0822	0.710406	0.12164	5.84025	5.21e-09	2.37e-07
STAT4	48.177	0.808757	0.138574	5.8363	5.34e-09	2.42e-07
TNS3	168.955	0.685542	0.117503	5.83426	5.4e-09	2.45e-07
MILR1	28.0681	0.777827	0.133619	5.82124	5.84e-09	2.64e-07
TANK	455.933	0.499394	0.0859694	5.80897	6.29e-09	2.83e-07
CD79B	8.89674	1.39963	0.241587	5.79348	6.89e-09	3.09e-07
GTF2B	243.578	0.358642	0.061901	5.79379	6.88e-09	3.09e-07
CHD4	1596.19	-0.214209	0.0369895	-5.79106	6.99e-09	3.13e-07
LY96	108.746	0.922393	0.159293	5.79055	7.02e-09	3.13e-07
IGFLR1	65.648	0.575555	0.099597	5.77883	7.52e-09	3.34e-07
RGS10	60.0794	0.518439	0.0897289	5.77783	7.57e-09	3.35e-07
PPP1R16B	136.091	0.701569	0.121546	5.77206	7.83e-09	3.46e-07
RBCK1	331.238	0.421952	0.0731151	5.77106	7.88e-09	3.47e-07
HLA-DMA	281.179	0.604	0.104767	5.76516	8.16e-09	3.59e-07
CCL18	9.67707	1.35076	0.234372	5.76333	8.25e-09	3.61e-07
CD300A	303.477	1.01614	0.176305	5.76354	8.24e-09	3.61e-07
GPRIN3	136.444	0.652792	0.11343	5.75503	8.66e-09	3.78e-07
LY86	12.8443	0.944308	0.164236	5.74968	8.94e-09	3.89e-07
IL7R	110.714	0.883218	0.15398	5.73593	9.7e-09	4.21e-07
AFF1	1192.72	0.272376	0.0475311	5.73049	1e-08	4.33e-07
GIMAP2	40.0369	0.892397	0.155864	5.72549	1.03e-08	4.44e-07
ITPR2	364.854	0.510288	0.0891257	5.72548	1.03e-08	4.44e-07
DNAJA1	941.548	0.310321	0.0542133	5.72408	1.04e-08	4.46e-07
STAB1	316.797	0.664045	0.116323	5.70861	1.14e-08	4.87e-07
GFOD2	188.621	-0.492263	0.0863069	-5.70363	1.17e-08	5.01e-07
ATG2B	419.096	-0.321915	0.0565325	-5.69434	1.24e-08	5.27e-07
ARID5A	339.44	0.707302	0.124311	5.68978	1.27e-08	5.4e-07
IGSF6	422.068	0.869395	0.152839	5.68829	1.28e-08	5.43e-07
GK	1314.88	0.670212	0.118076	5.67608	1.38e-08	5.82e-07
VWF	228.964	-0.608336	0.107256	-5.67183	1.41e-08	5.95e-07
PLXND1	120.461	0.622624	0.109827	5.66914	1.44e-08	6.03e-07
MYD88	782.777	0.390984	0.0690364	5.66345	1.48e-08	6.22e-07
KLHDC7B	68.8576	0.84407	0.149299	5.65353	1.57e-08	6.57e-07
KIAA0232	709.521	-0.264623	0.0468291	-5.65082	1.6e-08	6.66e-07
CXCR3	14.9195	0.893832	0.15826	5.64787	1.62e-08	6.76e-07
VIM	822.447	0.641146	0.113739	5.63698	1.73e-08	7.18e-07
WIPI2	388.586	-0.233681	0.0414731	-5.63453	1.76e-08	7.26e-07
IL18BP	70.2478	0.632822	0.112574	5.6214	1.89e-08	7.82e-07
KBTBD8	28.6755	0.702741	0.125086	5.61808	1.93e-08	7.95e-07
NLRP3	320.144	1.02191	0.18203	5.614	1.98e-08	8.12e-07
MS4A1	64.7771	1.06092	0.189058	5.61159	2e-08	8.21e-07
ADCY7	288.149	0.537428	0.0957789	5.61113	2.01e-08	8.21e-07
LILRB2	497.445	0.945793	0.168726	5.60549	2.08e-08	8.47e-07
RELB	202.971	0.659119	0.118103	5.58089	2.39e-08	9.73e-07
FBXO39	14.0542	1.12714	0.202115	5.57672	2.45e-08	9.94e-07
NFKBIA	2683.87	0.793602	0.142375	5.57403	2.49e-08	1.01e-06
CAPZA1	1146.34	0.262915	0.0472139	5.56859	2.57e-08	1.04e-06
CD52	50.994	0.780189	0.140116	5.56816	2.57e-08	1.04e-06
STX11	459.188	0.78873	0.141712	5.56573	2.61e-08	1.05e-06
PCDH19	23.579	-1.03927	0.186964	-5.55867	2.72e-08	1.09e-06
C1QC	150.083	0.831652	0.149655	5.55711	2.74e-08	1.1e-06
MS4A4A	26.4607	1.09968	0.197946	5.55548	2.77e-08	1.1e-06
NFKBIE	205.344	0.65176	0.117348	5.5541	2.79e-08	1.11e-06
FOXO3	703.206	-0.243204	0.0438299	-5.54882	2.88e-08	1.14e-06
TGM2	1108.69	0.722126	0.130149	5.54844	2.88e-08	1.14e-06
CIITA	502.721	0.564759	0.101852	5.54492	2.94e-08	1.16e-06
UBE4B	330.498	-0.22726	0.040983	-5.54521	2.94e-08	1.16e-06
VCPIP1	602.806	0.237786	0.043042	5.52452	3.3e-08	1.3e-06
RAB3B	153.185	-1.08936	0.197257	-5.52254	3.34e-08	1.31e-06
CSF1	131.371	0.807985	0.146422	5.5182	3.42e-08	1.34e-06
SCAP	547.676	-0.281147	0.0510074	-5.5119	3.55e-08	1.38e-06
CCL3L3	161.671	1.58274	0.287373	5.5076	3.64e-08	1.42e-06
ZNF438	109.274	0.646183	0.117357	5.50612	3.67e-08	1.42e-06
KLC1	468.091	-0.216956	0.0394116	-5.50489	3.69e-08	1.43e-06
CD72	25.3991	0.807782	0.146829	5.50152	3.77e-08	1.45e-06
SH3GL3	12.6415	-1.05586	0.191922	-5.50152	3.77e-08	1.45e-06
FZD2	7.64541	1.15235	0.209878	5.49055	4.01e-08	1.54e-06
HECW2	132.701	-0.518811	0.0945514	-5.48708	4.09e-08	1.57e-06
JAK3	546.914	0.794783	0.145053	5.47925	4.27e-08	1.63e-06
SLC7A7	92.9088	0.606004	0.110652	5.47665	4.33e-08	1.65e-06
CBX7	161.152	-0.377188	0.0689003	-5.4744	4.39e-08	1.67e-06
CALCOCO2	388.487	0.218633	0.0399882	5.46744	4.57e-08	1.74e-06
FFAR3	46.8523	1.52824	0.279643	5.46497	4.63e-08	1.75e-06
IL15RA	54.8478	0.597566	0.109343	5.46505	4.63e-08	1.75e-06
AQP7	47.5171	-0.935479	0.1712	-5.46426	4.65e-08	1.75e-06
EDEM1	564.036	0.310374	0.0568322	5.46125	4.73e-08	1.78e-06
ENG	69.0157	0.635475	0.116652	5.44763	5.1e-08	1.92e-06
MCOLN2	63.2108	0.722797	0.132796	5.4429	5.24e-08	1.96e-06
PPARGC1A	49.8815	-0.968119	0.177894	-5.4421	5.27e-08	1.97e-06
TGFBI	313.44	0.561869	0.103508	5.42826	5.69e-08	2.12e-06
PTPN22	123.317	0.535216	0.0986304	5.42648	5.75e-08	2.14e-06
FGL2	823.82	0.808235	0.149012	5.42395	5.83e-08	2.16e-06
CTBP2	539.665	-0.256897	0.0474525	-5.41378	6.17e-08	2.28e-06
FAM20A	117.777	0.643877	0.118937	5.41361	6.18e-08	2.28e-06
ACOT9	316.904	0.363283	0.0671509	5.40996	6.3e-08	2.32e-06
TOP1	568.198	0.284899	0.0526764	5.40847	6.36e-08	2.33e-06
ULK1	426.406	-0.332198	0.0614207	-5.40856	6.35e-08	2.33e-06
PROS1	70.5295	-1.02691	0.190031	-5.40392	6.52e-08	2.39e-06
SELL	1517.56	1.00651	0.186345	5.40133	6.61e-08	2.42e-06
PRKG2	16.569	-1.00346	0.1862	-5.38918	7.08e-08	2.58e-06
LY6E	1762.87	0.586467	0.108884	5.38617	7.2e-08	2.62e-06
MSR1	136.028	0.785697	0.146142	5.37627	7.6e-08	2.76e-06
MOV10	451.432	0.4651	0.086726	5.36287	8.19e-08	2.97e-06
OLFML2B	26.6158	0.864823	0.161403	5.35816	8.41e-08	3.04e-06
NLRX1	95.2062	-0.342086	0.0640032	-5.34482	9.05e-08	3.26e-06
CLDN16	24.7792	-0.954609	0.178809	-5.3387	9.36e-08	3.36e-06
LPXN	100.959	0.419102	0.0785004	5.33885	9.35e-08	3.36e-06
SLC2A11	60.3696	-0.694508	0.130227	-5.33304	9.66e-08	3.46e-06
CD44	1934.8	0.44333	0.0833003	5.32207	1.03e-07	3.67e-06
CST7	86.967	0.901992	0.169542	5.32016	1.04e-07	3.7e-06
IL21R	45.7519	0.85863	0.161438	5.31865	1.05e-07	3.72e-06
BTK	80.6217	0.777291	0.146178	5.31744	1.05e-07	3.74e-06
BACH1	1115.38	0.516931	0.0972827	5.3137	1.07e-07	3.8e-06
DRAP1	226.916	0.372135	0.0700315	5.31382	1.07e-07	3.8e-06
IFNG	10.6518	1.304	0.245936	5.3022	1.14e-07	4.04e-06
CX3CL1	200.577	0.917838	0.173266	5.29728	1.18e-07	4.14e-06
CACNA1D	173.392	-0.705313	0.133205	-5.29493	1.19e-07	4.18e-06
SH2D2A	20.9912	0.83172	0.157118	5.2936	1.2e-07	4.2e-06
CDH26	215.278	-0.542922	0.102675	-5.28776	1.24e-07	4.33e-06
SERPINB1	1645.92	0.540318	0.102366	5.27829	1.3e-07	4.55e-06
ADAM19	294.547	0.752676	0.142664	5.27586	1.32e-07	4.6e-06
LRRC8C	62.4606	0.633433	0.120352	5.26318	1.42e-07	4.92e-06
NPEPPS	917.066	-0.225593	0.042882	-5.26078	1.43e-07	4.97e-06
ABCC5	427.433	-0.38602	0.0734452	-5.25589	1.47e-07	5.1e-06
CCND2	129.014	0.596504	0.113587	5.25154	1.51e-07	5.21e-06
IL32	60.7261	0.601785	0.114785	5.24273	1.58e-07	5.45e-06
LCP2	1548.6	0.893234	0.170549	5.23741	1.63e-07	5.6e-06
BNIPL	104.594	-0.53991	0.10314	-5.23473	1.65e-07	5.66e-06
MOB3C	174.694	0.483926	0.0924543	5.23422	1.66e-07	5.66e-06
NAGK	301.304	0.346924	0.0662796	5.23425	1.66e-07	5.66e-06
QKI	703.242	0.381814	0.0729986	5.23043	1.69e-07	5.77e-06
FASLG	15.6173	0.96474	0.18455	5.22752	1.72e-07	5.85e-06
SCARF1	382.834	0.788899	0.151178	5.21836	1.81e-07	6.13e-06
RARRES2	30.7808	-0.802903	0.15455	-5.19512	2.05e-07	6.93e-06
HLA-DOB	18.4242	0.765092	0.147368	5.19173	2.08e-07	7.05e-06
LYN	2470.77	0.44502	0.0857717	5.18842	2.12e-07	7.14e-06
RRAGC	127.369	0.340355	0.0655983	5.18848	2.12e-07	7.14e-06
SNHG4	28.5988	-0.652029	0.125817	-5.18238	2.19e-07	7.36e-06
TMCO6	70.4297	-0.394172	0.0761084	-5.17908	2.23e-07	7.48e-06
VMAC	50.92	-0.53349	0.103021	-5.17844	2.24e-07	7.49e-06
CSF2RB	2934.09	0.964843	0.186366	5.17713	2.25e-07	7.53e-06
AOAH	186.459	0.6642	0.128363	5.17438	2.29e-07	7.62e-06
SMCHD1	3856.21	0.584235	0.113033	5.16869	2.36e-07	7.84e-06
SORT1	890.109	-0.325708	0.0630335	-5.16722	2.38e-07	7.89e-06
GSTO1	152.978	0.44128	0.0855397	5.15878	2.49e-07	8.23e-06
TBX21	13.8629	0.977141	0.189537	5.15541	2.53e-07	8.37e-06
GIPR	117.007	-0.667988	0.129713	-5.14975	2.61e-07	8.6e-06
GRAMD1A	346.307	0.788416	0.153127	5.14877	2.62e-07	8.63e-06
LRRC57	151.716	-0.457762	0.0890132	-5.14263	2.71e-07	8.9e-06
LPCAT2	279.382	0.596867	0.116111	5.1405	2.74e-07	8.98e-06
AIF1	267.159	0.820363	0.159693	5.13712	2.79e-07	9.13e-06
IL18RAP	278.038	0.830689	0.16175	5.13563	2.81e-07	9.18e-06
MLXIP	405.948	-0.310541	0.0604952	-5.13332	2.85e-07	9.28e-06
PLXNA2	328.85	-0.411681	0.0802724	-5.12855	2.92e-07	9.5e-06
TBK1	281.649	0.226394	0.0441512	5.1277	2.93e-07	9.52e-06
PHLDB3	128.945	-0.455348	0.0888609	-5.12427	2.99e-07	9.68e-06
ACSL1	3471.83	0.733557	0.143191	5.12294	3.01e-07	9.73e-06
WTAP	611.597	0.330117	0.0644721	5.12031	3.05e-07	9.84e-06
RYR3	54.6427	-1.24297	0.242808	-5.11915	3.07e-07	9.88e-06
CYP26A1	54.9884	-0.888362	0.173872	-5.10929	3.23e-07	1.04e-05
RCOR3	205.769	-0.323926	0.0634042	-5.10891	3.24e-07	1.04e-05
TMEM63C	39.7352	-0.616324	0.120688	-5.10673	3.28e-07	1.05e-05
TRIM25	1819.58	0.58361	0.114378	5.10247	3.35e-07	1.07e-05
ZRANB1	297.057	-0.196226	0.0384803	-5.09939	3.41e-07	1.09e-05
SFMBT2	143.913	0.485133	0.0952186	5.09494	3.49e-07	1.11e-05
TNFAIP2	3035.27	0.535869	0.105385	5.08487	3.68e-07	1.17e-05
SERTAD2	236.949	-0.244626	0.0481215	-5.0835	3.71e-07	1.17e-05
CD40	83.5019	0.536739	0.105666	5.07959	3.78e-07	1.2e-05
ZNF398	204.011	-0.278488	0.055045	-5.05929	4.21e-07	1.33e-05
CDKN1A	619.23	0.470601	0.0930589	5.05703	4.26e-07	1.34e-05
MCTP1	178.939	0.550631	0.108912	5.05572	4.29e-07	1.35e-05
TLR4	1153.5	0.828744	0.163931	5.05545	4.29e-07	1.35e-05
EIF4EBP2	978.143	-0.283912	0.0562534	-5.04702	4.49e-07	1.41e-05
GNA13	923.277	0.411191	0.0814802	5.04652	4.5e-07	1.41e-05
KIAA0319	89.5175	-0.526515	0.104387	-5.04387	4.56e-07	1.42e-05
OGFR	458.751	0.284553	0.0564163	5.04381	4.56e-07	1.42e-05
ANKRD11	899.656	-0.190447	0.0377946	-5.03899	4.68e-07	1.45e-05
CTLA4	9.33969	1.30088	0.258164	5.03895	4.68e-07	1.45e-05
IFITM2	1420.54	0.799844	0.158878	5.03432	4.8e-07	1.49e-05
IL1A	80.1931	1.06716	0.21223	5.0283	4.95e-07	1.53e-05
P2RY6	33.3074	0.760263	0.151283	5.02543	5.02e-07	1.55e-05
UCHL1	12.6575	-1.00113	0.199482	-5.01868	5.2e-07	1.6e-05
DEK	324.424	0.305839	0.0609471	5.01812	5.22e-07	1.6e-05
HLA-DMB	285.763	0.531537	0.105991	5.01493	5.31e-07	1.63e-05
AQP9	2626.37	0.974017	0.194253	5.01417	5.33e-07	1.63e-05
P2RX5	12.6033	1.0395	0.207337	5.01357	5.34e-07	1.63e-05
FPR2	921.562	1.01079	0.201677	5.01191	5.39e-07	1.64e-05
TBC1D8	807.874	-0.617281	0.123197	-5.01051	5.43e-07	1.65e-05
ATP6V1B2	928.026	0.476664	0.0953023	5.0016	5.69e-07	1.73e-05
GBP3	661.908	0.523416	0.104717	4.99837	5.78e-07	1.75e-05
TLR1	652.694	0.626558	0.125396	4.99664	5.83e-07	1.77e-05
SIGLEC14	115.992	1.00329	0.200862	4.99493	5.89e-07	1.78e-05
HES4	212.154	0.760835	0.152353	4.9939	5.92e-07	1.79e-05
LGMN	424.756	0.613573	0.122873	4.99357	5.93e-07	1.79e-05
ENTPD3-AS1	23.258	-0.684056	0.13707	-4.99056	6.02e-07	1.81e-05
NPC2	289.539	0.268245	0.0538295	4.98322	6.25e-07	1.88e-05
ATG9B	123.385	-0.621756	0.12491	-4.97764	6.44e-07	1.93e-05
CHI3L2	20.8219	0.892646	0.179414	4.97535	6.51e-07	1.94e-05
EVI2A	229.658	0.842126	0.169261	4.97532	6.51e-07	1.94e-05
DCBLD2	176.109	-0.665085	0.133706	-4.97423	6.55e-07	1.94e-05
H1FX-AS1	19.1062	-0.765083	0.1538	-4.97452	6.54e-07	1.94e-05
VAMP5	119.824	0.477896	0.0960629	4.97483	6.53e-07	1.94e-05
SPIB	33.1327	0.858022	0.1726	4.97116	6.66e-07	1.97e-05
CD79A	17.8646	1.0706	0.215605	4.96554	6.85e-07	2.03e-05
FGR	671.024	0.888649	0.17902	4.96396	6.91e-07	2.04e-05
SDS	125.704	0.636925	0.128458	4.95821	7.11e-07	2.1e-05
HEG1	99.1499	0.609168	0.123004	4.95242	7.33e-07	2.15e-05
SGTB	93.8903	0.584962	0.118113	4.95255	7.32e-07	2.15e-05
MLLT6	1008.94	0.254941	0.0515285	4.94757	7.51e-07	2.2e-05
ABCD1	105.711	0.392497	0.0793621	4.94565	7.59e-07	2.22e-05
CD7	71.4847	0.595243	0.120496	4.93995	7.81e-07	2.28e-05
OVGP1	43.2357	-0.642818	0.130141	-4.9394	7.84e-07	2.28e-05
SAMSN1	714.212	0.86732	0.175755	4.93482	8.02e-07	2.33e-05
TRERF1	278.446	-0.254762	0.0516336	-4.93403	8.06e-07	2.34e-05
POMT2	141.442	-0.678717	0.13758	-4.93327	8.09e-07	2.34e-05
ADAMDEC1	65.5845	0.725985	0.147243	4.93053	8.2e-07	2.37e-05
GSTM2	151.699	-0.871084	0.1767	-4.92973	8.23e-07	2.38e-05
ACTR3	1403.87	0.346185	0.0703725	4.91933	8.68e-07	2.5e-05
STK16	124.797	-0.340679	0.0692573	-4.91903	8.7e-07	2.5e-05
FERMT3	391.929	0.669074	0.136164	4.91375	8.93e-07	2.57e-05
BLZF1	159.478	0.326987	0.0667057	4.90194	9.49e-07	2.72e-05
ATXN2	288.711	-0.397531	0.0811114	-4.90105	9.53e-07	2.72e-05
SASH3	310.003	0.620456	0.126595	4.90113	9.53e-07	2.72e-05
PALMD	54.4905	-0.951552	0.194192	-4.90005	9.58e-07	2.73e-05
RASGEF1B	343.237	0.440622	0.0899193	4.90019	9.57e-07	2.73e-05
PODNL1	11.9038	-0.929482	0.189727	-4.89904	9.63e-07	2.74e-05
APPL2	295.309	-0.280633	0.057301	-4.89752	9.71e-07	2.75e-05
LIMK2	2440.87	0.507037	0.103614	4.89353	9.9e-07	2.81e-05
TPRXL	77.1052	-0.706406	0.144449	-4.89035	1.01e-06	2.85e-05
RUFY4	29.4132	0.826101	0.169041	4.88698	1.02e-06	2.89e-05
PTPRC	3555.07	0.753193	0.154183	4.88505	1.03e-06	2.91e-05
EBI3	6.9592	1.25398	0.256732	4.88439	1.04e-06	2.92e-05
KLHL32	17.0786	-1.3641	0.279324	-4.88356	1.04e-06	2.93e-05
LCP1	3853.86	0.774232	0.158568	4.88265	1.05e-06	2.94e-05
FNDC3B	1288.95	0.315298	0.0645906	4.88149	1.05e-06	2.95e-05
C6orf62	844.961	0.183742	0.0376718	4.87743	1.07e-06	2.99e-05
LYSMD2	86.4279	0.460846	0.0944838	4.87752	1.07e-06	2.99e-05
PINK1	280.262	-0.297914	0.0610767	-4.87769	1.07e-06	2.99e-05
CDC42BPG	614.816	-0.361271	0.074081	-4.87671	1.08e-06	3e-05
LAPTM5	1953.37	0.651663	0.133748	4.87232	1.1e-06	3.06e-05
PRKCQ	22.539	0.824126	0.16914	4.87244	1.1e-06	3.06e-05
PTPN2	261.239	0.307989	0.0632616	4.86849	1.12e-06	3.11e-05
P2RY13	426.948	0.923568	0.189909	4.86321	1.15e-06	3.19e-05
SOD2	12191.6	0.752969	0.154842	4.86281	1.16e-06	3.19e-05
CD2	60.2506	0.801924	0.164935	4.86205	1.16e-06	3.2e-05
PLA2G7	65.7556	0.672003	0.138289	4.8594	1.18e-06	3.23e-05
MIR3945	49.032	1.18549	0.243994	4.8587	1.18e-06	3.24e-05
IYD	74.575	-0.740027	0.152371	-4.85674	1.19e-06	3.27e-05
ACAD10	141.301	-0.389285	0.0801984	-4.85403	1.21e-06	3.3e-05
TMCO3	458.598	-0.386388	0.0796021	-4.854	1.21e-06	3.3e-05
C2orf68	145.417	-0.245886	0.0506922	-4.85057	1.23e-06	3.35e-05
ALPK3	140.154	-0.397615	0.0820101	-4.84837	1.24e-06	3.39e-05
ZBTB32	9.13986	1.23235	0.254202	4.8479	1.25e-06	3.39e-05
PPP1R3F	42.4583	-0.577543	0.119177	-4.84611	1.26e-06	3.41e-05
TSC2	718.96	-0.327639	0.0676108	-4.84595	1.26e-06	3.41e-05
AP1S2	45.043	0.660228	0.136255	4.84554	1.26e-06	3.41e-05
ITCH	838.122	-0.18938	0.0390911	-4.84457	1.27e-06	3.42e-05
C14orf132	45.0978	-0.893601	0.184476	-4.844	1.27e-06	3.43e-05
GPR132	162.541	0.71781	0.148214	4.84305	1.28e-06	3.44e-05
MBNL1	884.327	0.171397	0.0353981	4.84198	1.29e-06	3.45e-05
CD244	21.8186	0.66649	0.137683	4.84076	1.29e-06	3.47e-05
KDM3B	986.263	-0.152509	0.0315161	-4.83906	1.3e-06	3.49e-05
PSMB10	367.15	0.292799	0.0605868	4.83272	1.35e-06	3.6e-05
RAB20	159.151	0.492777	0.102105	4.82617	1.39e-06	3.71e-05
MR1	297.888	0.268672	0.0556818	4.82513	1.4e-06	3.72e-05
HPX	22.5304	-0.902838	0.187212	-4.82255	1.42e-06	3.77e-05
CSGALNACT2	144.398	0.512438	0.106315	4.82002	1.44e-06	3.81e-05
TLR8	327.589	0.887521	0.184168	4.81908	1.44e-06	3.82e-05
PDGFB	18.1031	0.900831	0.187045	4.81612	1.46e-06	3.87e-05
BCL2A1	1787.92	0.96712	0.200872	4.8146	1.47e-06	3.89e-05
SAMHD1	1234.25	0.497209	0.10328	4.81419	1.48e-06	3.9e-05
ADPRHL1	43.484	-0.754239	0.156776	-4.81094	1.5e-06	3.95e-05
HAMP	22.5528	1.13784	0.236662	4.80789	1.53e-06	4.01e-05
C2CD2L	228.874	-0.446256	0.0928871	-4.80429	1.55e-06	4.07e-05
LGALS4	14.3987	-0.705383	0.146815	-4.80459	1.55e-06	4.07e-05
INHBA	96.7097	1.02945	0.214506	4.79918	1.59e-06	4.17e-05
ATP10A	59.2171	0.712762	0.14862	4.79586	1.62e-06	4.23e-05
POFUT2	240.131	-0.316984	0.0661114	-4.79468	1.63e-06	4.24e-05
SERPINA1	1279.51	0.791538	0.165077	4.79497	1.63e-06	4.24e-05
LDHA	946.631	0.27058	0.0565101	4.78817	1.68e-06	4.37e-05
LTBP2	78.0868	-0.435985	0.0910761	-4.78704	1.69e-06	4.39e-05
TPRG1L	234.248	-0.251675	0.0525907	-4.78554	1.71e-06	4.42e-05
CAPN9	148.018	-0.740815	0.15485	-4.78408	1.72e-06	4.43e-05
S100A12	105.478	0.935511	0.195541	4.78422	1.72e-06	4.43e-05
GAPVD1	1041.44	-0.355737	0.0743835	-4.78247	1.73e-06	4.46e-05
BRI3	264.355	0.283458	0.0592764	4.78196	1.74e-06	4.47e-05
GPR141	20.7379	0.862181	0.180417	4.77883	1.76e-06	4.53e-05
EVI5	291.623	-0.32797	0.068691	-4.77458	1.8e-06	4.62e-05
KLHDC8A	27.0203	-1.14492	0.239943	-4.77162	1.83e-06	4.68e-05
KLC4	110.875	-0.370824	0.0777624	-4.76867	1.85e-06	4.74e-05
KAT8	182.301	-0.231657	0.0486115	-4.76549	1.88e-06	4.81e-05
SGPP1	37.7294	0.495741	0.104066	4.76373	1.9e-06	4.84e-05
DSCAML1	34.2702	-1.27543	0.268168	-4.7561	1.97e-06	5.02e-05
PKD1L3	20.9412	-0.946199	0.198994	-4.75491	1.99e-06	5.05e-05
ACSL4	388.796	0.393992	0.0828979	4.75274	2.01e-06	5.08e-05
HS3ST3B1	60.4233	0.592728	0.124704	4.75308	2e-06	5.08e-05
NOD2	282.893	0.596469	0.125506	4.75251	2.01e-06	5.08e-05
PTGER4	227.089	0.401054	0.0844399	4.74958	2.04e-06	5.13e-05
PTPRCAP	50.0402	0.676508	0.142437	4.74951	2.04e-06	5.13e-05
SRGN	6039.52	0.894653	0.188356	4.7498	2.04e-06	5.13e-05
CDC14A	124.77	-0.425039	0.089666	-4.74025	2.13e-06	5.36e-05
GBGT1	34.3794	0.602672	0.127139	4.74027	2.13e-06	5.36e-05
PTK2B	637.182	0.419827	0.0886021	4.73833	2.15e-06	5.4e-05
CD180	30.2361	0.711273	0.150219	4.7349	2.19e-06	5.48e-05
HGSNAT	235.186	-0.278421	0.0588025	-4.73484	2.19e-06	5.48e-05
WNT9A	41.1528	-0.607134	0.128438	-4.72706	2.28e-06	5.68e-05
MAGI2	74.9852	-0.777745	0.164732	-4.72128	2.34e-06	5.84e-05
NSFL1C	345.443	-0.187563	0.0397337	-4.7205	2.35e-06	5.85e-05
SYAP1	669.533	-0.286	0.0606029	-4.71924	2.37e-06	5.88e-05
FCGR3B	3716.05	0.968629	0.205492	4.71371	2.43e-06	6.02e-05
WNK1	1378.2	-0.144239	0.0305993	-4.71381	2.43e-06	6.02e-05
RAET1G	27.1629	-0.54986	0.116665	-4.71317	2.44e-06	6.03e-05
PDPK1	564.084	-0.199546	0.0423655	-4.71012	2.48e-06	6.11e-05
SVOP	20.6048	-1.02798	0.218296	-4.70912	2.49e-06	6.13e-05
BCL7A	107.143	-0.558037	0.118542	-4.70749	2.51e-06	6.17e-05
ATP2A3	1333.11	-0.317773	0.0675288	-4.70574	2.53e-06	6.2e-05
TMEM150B	6.78107	1.33743	0.284198	4.70597	2.53e-06	6.2e-05
TUSC3	196.253	-0.630648	0.134037	-4.70502	2.54e-06	6.22e-05
TMEM185B	239.691	0.461573	0.0981738	4.7016	2.58e-06	6.31e-05
PDE4B	1753.85	0.893959	0.190177	4.70067	2.59e-06	6.33e-05
PHKA2	167.567	-0.21368	0.0454678	-4.6996	2.61e-06	6.36e-05
OBSL1	161.187	-0.590975	0.125791	-4.69808	2.63e-06	6.39e-05
MNDA	2247.56	0.91363	0.19452	4.69684	2.64e-06	6.42e-05
PLEKHA2	463.767	0.240514	0.0512174	4.69594	2.65e-06	6.44e-05
ZAP70	66.4133	0.681379	0.145125	4.69513	2.66e-06	6.46e-05
CLEC4A	101.255	0.829125	0.176781	4.69013	2.73e-06	6.61e-05
CUL3	625.313	-0.187994	0.0401065	-4.68738	2.77e-06	6.69e-05
TMC1	34.6322	-0.695992	0.148552	-4.68517	2.8e-06	6.75e-05
HCK	1092.28	0.797392	0.170342	4.68111	2.85e-06	6.87e-05
VWCE	16.7775	-0.833867	0.178157	-4.68051	2.86e-06	6.88e-05
CYTH3	101.437	-0.328282	0.0701601	-4.67905	2.88e-06	6.92e-05
MICAL2	398.06	-0.290991	0.0622094	-4.67761	2.9e-06	6.96e-05
HDAC10	146.955	-0.363513	0.0777238	-4.67698	2.91e-06	6.97e-05
LILRA3	37.7105	1.20101	0.25711	4.67121	2.99e-06	7.16e-05
C15orf48	649.643	0.459726	0.0985353	4.66559	3.08e-06	7.35e-05
COL21A1	80.3226	-0.977812	0.209932	-4.65775	3.2e-06	7.62e-05
EMP3	83.0648	0.614937	0.132092	4.65537	3.23e-06	7.7e-05
TYROBP	439.032	0.732146	0.157419	4.65092	3.3e-06	7.86e-05
MORC3	522.802	0.166423	0.035787	4.65038	3.31e-06	7.87e-05
NACC2	275.728	-0.266034	0.0572145	-4.64976	3.32e-06	7.88e-05
RRP12	358.526	-0.325445	0.0700026	-4.64905	3.33e-06	7.89e-05
STAT5A	379.166	0.348419	0.0749622	4.64793	3.35e-06	7.93e-05
HSD17B13	306.52	-0.879048	0.189143	-4.64754	3.36e-06	7.93e-05
ADPGK	313.549	0.240486	0.0517635	4.64586	3.39e-06	7.96e-05
PFKFB2	317.792	-0.255022	0.0548853	-4.64645	3.38e-06	7.96e-05
TPM3	1445.66	0.21991	0.0473323	4.64608	3.38e-06	7.96e-05
CD4	134.777	0.467864	0.10072	4.64518	3.4e-06	7.97e-05
ABCA4	39.0151	-0.767247	0.165371	-4.63956	3.49e-06	8.18e-05
CD14	795.74	0.711199	0.153384	4.63673	3.54e-06	8.28e-05
ADORA2A	164.48	0.840599	0.181308	4.63632	3.55e-06	8.29e-05
RGL1	178.697	0.574935	0.124047	4.63483	3.57e-06	8.34e-05
FTL	6301.59	0.327513	0.0706731	4.63419	3.58e-06	8.35e-05
PANX2	128.979	-0.363075	0.0784348	-4.629	3.67e-06	8.55e-05
SUDS3	369.185	-0.229835	0.0496612	-4.62806	3.69e-06	8.58e-05
CCL20	52.6081	0.763383	0.165133	4.62283	3.79e-06	8.77e-05
MICAL1	401.747	0.294789	0.063767	4.62291	3.78e-06	8.77e-05
CDK13	720.49	-0.293211	0.0634359	-4.62216	3.8e-06	8.79e-05
CNP	360.26	0.405541	0.0877538	4.62135	3.81e-06	8.81e-05
DMGDH	26.1763	-0.721195	0.156167	-4.61811	3.87e-06	8.93e-05
FN1	92.9067	1.14267	0.247526	4.61635	3.91e-06	9e-05
MEFV	1011.1	0.892236	0.193349	4.61463	3.94e-06	9.06e-05
CD37	157.193	0.681697	0.147782	4.61285	3.97e-06	9.12e-05
FAM178B	11.8071	-1.0085	0.21889	-4.60733	4.08e-06	9.35e-05
TNFRSF1B	1391.98	0.775402	0.1683	4.60727	4.08e-06	9.35e-05
SIGLEC12	9.69315	1.29435	0.281443	4.59897	4.25e-06	9.71e-05
MEGF10	25.4169	-0.928609	0.201954	-4.59813	4.26e-06	9.74e-05
RPS6KL1	82.2487	-0.641648	0.139817	-4.58921	4.45e-06	0.000101492
DST	457.753	-0.511366	0.111517	-4.58553	4.53e-06	0.00010315
MYL12A	1023.61	0.238507	0.0520423	4.58294	4.58e-06	0.000104289
CXCR4	873.263	0.787785	0.171951	4.58145	4.62e-06	0.000104891
ZMYM2	716.738	-0.229147	0.0500314	-4.58007	4.65e-06	0.000105436
LONRF2	92.3465	-0.671627	0.146691	-4.57853	4.68e-06	0.000106067
SMARCA2	838.976	-0.273911	0.0598414	-4.57729	4.71e-06	0.000106551
ABCA1	1292.62	0.384656	0.0840908	4.57429	4.78e-06	0.00010788
CLEC6A	5.24068	1.99142	0.435367	4.57411	4.78e-06	0.00010788
ANKRD35	121.364	-0.576815	0.126165	-4.57192	4.83e-06	0.000108867
SNX13	520.281	-0.190524	0.0416857	-4.57049	4.87e-06	0.000109456
FCHSD2	327.893	0.206627	0.0452319	4.56817	4.92e-06	0.000110523
ABHD12B	80.4054	-0.772139	0.169037	-4.56786	4.93e-06	0.000110534
NSUN7	251.659	-0.467002	0.102254	-4.56707	4.95e-06	0.000110799
FOXN2	155.264	0.314901	0.0689786	4.5652	4.99e-06	0.000111635
DNHD1	257.005	-0.548007	0.120089	-4.56333	5.03e-06	0.00011248
GDAP2	309.002	-0.205801	0.0451236	-4.56083	5.1e-06	0.000113674
PRKCZ	143.378	-0.30921	0.067819	-4.55934	5.13e-06	0.000114229
ZNF552	123.439	-0.314836	0.0690547	-4.55923	5.13e-06	0.000114229
PRRT3	103.959	-0.601915	0.132041	-4.55853	5.15e-06	0.000114454
FCGR2A	2421.89	0.820072	0.179928	4.55778	5.17e-06	0.000114549
LGI4	6.74819	-1.23037	0.269938	-4.55796	5.17e-06	0.000114549
AFAP1L1	33.3479	-0.597144	0.131026	-4.55745	5.18e-06	0.000114574
SLC48A1	95.1778	-0.356977	0.0783335	-4.55715	5.19e-06	0.000114585
ACTR3B	49.8049	-0.563886	0.123805	-4.55464	5.25e-06	0.0001158
IL2RG	211.014	0.620041	0.13619	4.55277	5.29e-06	0.000116678
NADK	1126.57	0.424974	0.0933589	4.55204	5.31e-06	0.000116924
AGAP11	22.986	-0.753566	0.16568	-4.54833	5.41e-06	0.000118684
CYB5R1	273.576	-0.377926	0.0830896	-4.54842	5.41e-06	0.000118684
SLC13A4	23.78	-0.832277	0.183036	-4.54708	5.44e-06	0.000119229
SLC23A2	322.386	-0.261084	0.0574625	-4.54355	5.53e-06	0.000121079
UGGT1	655.184	-0.213853	0.0470751	-4.5428	5.55e-06	0.000121347
IQSEC2	138.059	-0.414942	0.0913511	-4.54228	5.56e-06	0.000121488
RAI2	16.2549	-0.665004	0.146434	-4.54134	5.59e-06	0.000121867
C1orf162	27.2335	0.670185	0.14767	4.53841	5.67e-06	0.000123406
CLEC5A	25.4027	0.821702	0.18112	4.53677	5.71e-06	0.000124202
PARVG	192.11	0.541236	0.119323	4.5359	5.74e-06	0.000124552
DENND5A	933.736	0.602817	0.132914	4.53541	5.75e-06	0.000124675
SVOPL	31.5761	-0.736924	0.162547	-4.53362	5.8e-06	0.00012557
NAMPT	13174.5	0.681461	0.150339	4.53283	5.82e-06	0.000125867
GCA	886.192	0.721812	0.159261	4.53226	5.84e-06	0.000126045
CD1D	22.0211	0.630257	0.139141	4.52964	5.91e-06	0.000127448
C4A	61.2526	0.667684	0.1475	4.52667	5.99e-06	0.000129076
GPBP1	715.273	0.220157	0.0486632	4.52409	6.07e-06	0.000130493
APBB1IP	444.923	0.71263	0.157532	4.52371	6.08e-06	0.000130551
ZDHHC7	395.939	-0.208368	0.0460751	-4.52235	6.12e-06	0.000131222
CD27	7.77152	0.999975	0.22121	4.52049	6.17e-06	0.000132208
KLRC1	27.6539	0.702573	0.155576	4.51594	6.3e-06	0.000134748
UBTD1	117.135	-0.353084	0.0781869	-4.5159	6.3e-06	0.000134748
DTNBP1	56.6007	0.308932	0.0684282	4.51469	6.34e-06	0.000135342
PIGZ	22.0891	-0.628722	0.139292	-4.51371	6.37e-06	0.000135789
STOM	537.975	0.351052	0.0777961	4.51246	6.41e-06	0.000136414
IGF1R	1143.14	-0.346169	0.0767472	-4.51051	6.47e-06	0.000137496
ACSBG1	44.8628	-0.87186	0.193448	-4.50695	6.58e-06	0.000139637
LITAF	3542.33	0.573791	0.127323	4.50657	6.59e-06	0.000139705
SERINC5	630.494	-0.302719	0.0671831	-4.50588	6.61e-06	0.00013998
ADH6	23.8717	-1.17067	0.259831	-4.5055	6.62e-06	0.000140043
STAT3	2556.7	0.218779	0.0485846	4.50305	6.7e-06	0.000141488
PLCD4	27.1714	-0.714381	0.158666	-4.50243	6.72e-06	0.000141713
C11orf49	192.483	-0.676917	0.150394	-4.50095	6.77e-06	0.000142524
FAM131A	109.831	-0.33235	0.0738508	-4.50029	6.79e-06	0.000142778
PTS	91.2948	-0.3467	0.0770774	-4.49807	6.86e-06	0.000143974
RALGPS1	200.409	-0.44384	0.0986757	-4.49797	6.86e-06	0.000143974
ARID4B	657.644	0.260776	0.0579854	4.49727	6.88e-06	0.000144078
USP21	99.0732	-0.375337	0.0834586	-4.49728	6.88e-06	0.000144078
CALCOCO1	438.294	-0.206294	0.0459416	-4.49036	7.11e-06	0.000148642
MKRN3	28.4477	-0.663433	0.147796	-4.48885	7.16e-06	0.000149508
GPM6B	59.3164	-0.663142	0.14782	-4.48616	7.25e-06	0.000151207
CLSTN2	23.4421	-1.16609	0.259998	-4.485	7.29e-06	0.000151842
GIMAP1	25.0193	0.758892	0.169247	4.48395	7.33e-06	0.000152397
MXI1	120.767	-0.299237	0.0667714	-4.48151	7.41e-06	0.000153948
TLCD1	54.3175	-0.550668	0.122893	-4.48087	7.43e-06	0.000154023
UBE2H	888.749	-0.206896	0.0461727	-4.48092	7.43e-06	0.000154023
PCMTD2	213.407	-0.329035	0.0734611	-4.47903	7.5e-06	0.000155153
MAPK10	698.884	-0.582605	0.130085	-4.47866	7.51e-06	0.000155226
UPK3B	125.805	-0.46152	0.103091	-4.47681	7.58e-06	0.000156383
ERBB4	85.7704	-0.971432	0.217058	-4.47546	7.62e-06	0.000157047
MMP12	64.6174	0.92266	0.206177	4.47509	7.64e-06	0.000157047
VCAN	316.309	0.782357	0.174817	4.4753	7.63e-06	0.000157047
CPSF7	345.624	-0.138042	0.0308605	-4.47309	7.71e-06	0.000158273
KCNK13	5.99487	0.971692	0.217241	4.47289	7.72e-06	0.000158273
CYP39A1	19.4458	-0.854417	0.191038	-4.47249	7.73e-06	0.000158365
VSIG4	22.0364	0.830019	0.185789	4.46754	7.91e-06	0.000161871
AP1G1	1069.85	-0.109814	0.0245846	-4.46678	7.94e-06	0.000162034
CMTM3	67.823	0.402049	0.090014	4.46652	7.95e-06	0.000162034
GNG5	312.49	0.219075	0.0490442	4.4669	7.94e-06	0.000162034
CLEC12A	79.7626	0.867628	0.194315	4.46506	8e-06	0.000162527
IKZF1	303.045	0.531245	0.118972	4.4653	8e-06	0.000162527
SLC16A2	19.6113	-0.690491	0.154635	-4.46529	8e-06	0.000162527
LILRA4	16.7396	1.04174	0.233482	4.46174	8.13e-06	0.000164861
ANKDD1B	54.5706	-0.731923	0.164097	-4.46032	8.18e-06	0.000165753
BTN2A1	310.593	0.226386	0.050788	4.45746	8.29e-06	0.000167769
CHRNA9	13.4343	-0.915477	0.205466	-4.45561	8.37e-06	0.000169015
CABYR	33.5455	-0.596397	0.133888	-4.45444	8.41e-06	0.000169684
ERAP2	240.227	0.402069	0.0902668	4.45423	8.42e-06	0.000169684
MYO15A	48.8082	-0.705372	0.158393	-4.4533	8.46e-06	0.000170085
OLFML2A	101.46	-0.612291	0.137495	-4.45319	8.46e-06	0.000170085
ZNF704	133.332	-0.70571	0.158591	-4.44988	8.59e-06	0.000172512
COL28A1	76.4969	-0.995399	0.223781	-4.4481	8.66e-06	0.000173737
TSPAN6	682.349	-0.574101	0.129103	-4.44684	8.71e-06	0.000174423
WDR55	288.651	-0.254994	0.0573442	-4.44672	8.72e-06	0.000174423
GPSM2	120.279	-0.399265	0.0898036	-4.44598	8.75e-06	0.000174812
CLEC4E	269.87	0.868748	0.195429	4.44534	8.78e-06	0.000175119
SLA	850.73	0.720076	0.162138	4.44113	8.95e-06	0.000178361
PPP1R14C	93.1615	-0.555071	0.124992	-4.44085	8.96e-06	0.000178375
GIGYF2	484.636	-0.213277	0.0480299	-4.44049	8.98e-06	0.000178452
SCN4B	20.9809	-0.873477	0.19679	-4.43862	9.05e-06	0.000179794
PLEKHO2	659.291	0.524602	0.1183	4.43452	9.23e-06	0.000183024
SCAI	106.404	-0.510936	0.115285	-4.43193	9.34e-06	0.000185009
KPNB1	1316.73	0.233986	0.0528292	4.42911	9.46e-06	0.000186995
NHS	157.558	-0.381684	0.086172	-4.42933	9.45e-06	0.000186995
GRB10	97.7777	-0.410054	0.0926039	-4.42804	9.51e-06	0.000187618
PSAP	5052.8	0.228193	0.0515357	4.42787	9.52e-06	0.000187618
ATG4B	243.766	-0.226964	0.0512646	-4.4273	9.54e-06	0.00018788
PCDHB14	36.8307	-0.575824	0.130084	-4.42654	9.58e-06	0.000188319
CACNB3	90.5376	-0.52202	0.117995	-4.42408	9.69e-06	0.000190246
ZYG11A	34.2716	-0.609194	0.137711	-4.42372	9.7e-06	0.000190333
RNF13	769.048	0.274343	0.0620214	4.42336	9.72e-06	0.000190422
DIO1	5.87097	-1.17269	0.265132	-4.42305	9.73e-06	0.000190464
CATSPER3	7.76873	-0.844596	0.19098	-4.42244	9.76e-06	0.000190775
OXTR	58.1642	-1.05093	0.237665	-4.42188	9.78e-06	0.000191008
PLVAP	4.8402	1.22299	0.276591	4.42166	9.79e-06	0.000191008
TTLL3	246.501	-0.302377	0.0683938	-4.42111	9.82e-06	0.000191263
NRF1	110.288	-0.254969	0.0576891	-4.41972	9.88e-06	0.000192271
LINC00189	15.9178	0.977942	0.221305	4.41899	9.92e-06	0.000192522
RNF103	389.817	-0.216289	0.0489462	-4.41892	9.92e-06	0.000192522
CMBL	39.3216	-0.741316	0.167795	-4.41798	9.96e-06	0.000192899
RNF123	235.207	-0.249955	0.0565762	-4.41802	9.96e-06	0.000192899
ATP6V1E2	15.9803	-0.682767	0.154568	-4.41726	1e-05	0.000193311
SEMA6B	131.114	0.672525	0.152272	4.4166	1e-05	0.000193669
ACOX1	742.505	-0.201948	0.0457332	-4.41579	1.01e-05	0.00019415
TMEM120B	152.94	-0.563905	0.127709	-4.41555	1.01e-05	0.00019415
HSPA12A	106.52	-0.750323	0.169966	-4.41454	1.01e-05	0.00019483
PRSS35	4.23481	-1.3944	0.315909	-4.41392	1.02e-05	0.000195155
CHMP5	374.813	0.296006	0.067105	4.41108	1.03e-05	0.000197501
ELF4	279.376	0.347472	0.078802	4.40943	1.04e-05	0.000198783
GSDMD	271.383	0.275277	0.0624671	4.40674	1.05e-05	0.000200911
PHF19	37.3045	0.540704	0.122703	4.40661	1.05e-05	0.000200911
TUBGCP2	367.306	-0.262108	0.0594878	-4.40608	1.05e-05	0.000201162
CYP2A6	125.431	-0.730326	0.165812	-4.40456	1.06e-05	0.000202345
SP140L	258.711	0.342885	0.0779254	4.40017	1.08e-05	0.000206237
MAGI2-AS3	55.8808	-0.786442	0.178741	-4.39989	1.08e-05	0.000206265
ACOT11	160.588	-0.491301	0.111672	-4.39951	1.08e-05	0.000206378
SPEN	868.308	-0.150061	0.0341188	-4.39819	1.09e-05	0.000207401
RPL23AP82	75.9382	-0.629761	0.143219	-4.3972	1.1e-05	0.000208108
SLC23A1	13.9835	-1.06797	0.242901	-4.39673	1.1e-05	0.000208316
DPY19L3	180.262	-0.323292	0.0735384	-4.39624	1.1e-05	0.000208542
PTCH1	71.049	-0.583124	0.132711	-4.39393	1.11e-05	0.000210526
TAF4	105.527	-0.285296	0.0649435	-4.39299	1.12e-05	0.000211195
LILRB3	688.52	0.829232	0.188822	4.3916	1.13e-05	0.000212302
LINC00479	13.1784	-0.876037	0.199517	-4.3908	1.13e-05	0.000212838
MAPK8IP1	214.266	-0.77647	0.177016	-4.38643	1.15e-05	0.000216906
POLR2E	274.748	-0.241009	0.0549563	-4.38547	1.16e-05	0.0002175
STK33	282.588	-0.890349	0.203029	-4.38533	1.16e-05	0.0002175
TNNC1	17.5632	-0.725682	0.165501	-4.38475	1.16e-05	0.000217829
GOLGA6L9	91.9858	-0.644297	0.147025	-4.38222	1.17e-05	0.000220115
C1orf141	23.5048	-1.23122	0.280978	-4.38191	1.18e-05	0.000220177
ZC3H6	256.287	-0.426075	0.0972409	-4.38164	1.18e-05	0.000220197
SEMA7A	116.985	0.560053	0.127848	4.38062	1.18e-05	0.000220978
NINJ1	610.884	0.566076	0.129238	4.3801	1.19e-05	0.000221249
EFNB3	17.7222	-1.05417	0.240737	-4.37893	1.19e-05	0.00022219
C9orf50	4.52142	-1.33899	0.305807	-4.37856	1.19e-05	0.000222315
C1orf56	15.8373	-0.501991	0.114717	-4.37589	1.21e-05	0.000224743
CAP2	37.2882	-0.890452	0.2035	-4.37569	1.21e-05	0.000224743
SRRM4	51.0457	-1.13321	0.259007	-4.37521	1.21e-05	0.00022498
PZP	62.4256	-1.0544	0.241028	-4.37461	1.22e-05	0.00022534
IGFBP2	377.199	-0.75784	0.173386	-4.37082	1.24e-05	0.000228775
ZXDC	370.763	-0.208091	0.0476092	-4.37081	1.24e-05	0.000228775
WDR83	37.107	-0.40649	0.0930138	-4.37022	1.24e-05	0.000229142
CXCL3	57.1268	0.554173	0.126863	4.36828	1.25e-05	0.000230745
ZNF33A	413.455	-0.218598	0.0500432	-4.3682	1.25e-05	0.000230745
EDEM2	117.457	0.19152	0.04385	4.36761	1.26e-05	0.000230846
FAP	16.2276	1.54482	0.353681	4.36783	1.25e-05	0.000230846
TSPYL4	126.771	-0.496096	0.113636	-4.36567	1.27e-05	0.000232637
VPS53	364.675	-0.255826	0.058652	-4.36175	1.29e-05	0.000236579
FPR1	2255.54	0.837822	0.192097	4.36145	1.29e-05	0.000236638
MAP7D2	11.992	-0.72284	0.165818	-4.35925	1.31e-05	0.000238764
TCF25	744.867	-0.175933	0.0403744	-4.35753	1.32e-05	0.000240378
C11orf54	130.049	-0.278315	0.0639533	-4.35184	1.35e-05	0.000246418
IER3	750.753	0.471711	0.108407	4.35129	1.35e-05	0.000246492
STK11IP	217.594	-0.332404	0.0763916	-4.35131	1.35e-05	0.000246492
FAM193B	320.537	-0.25663	0.0589891	-4.35047	1.36e-05	0.000246969
GTPBP2	350.355	0.247188	0.05682	4.35037	1.36e-05	0.000246969
PHKG2	182.692	-0.27887	0.064135	-4.34817	1.37e-05	0.000249184
TMCC2	37.6285	-0.757936	0.174323	-4.34789	1.37e-05	0.000249228
FAM49B	839.817	0.386872	0.0889912	4.34731	1.38e-05	0.000249605
GNB3	7.02585	-0.959731	0.220781	-4.34699	1.38e-05	0.000249692
FAM71A	6.96788	1.18588	0.27287	4.34594	1.39e-05	0.000250608
ACACB	191.9	-0.487798	0.112296	-4.34385	1.4e-05	0.000252659
CDHR2	20.1724	-0.869325	0.200136	-4.34367	1.4e-05	0.000252659
JPH3	16.0237	-1.14847	0.264419	-4.34336	1.4e-05	0.000252732
SLA2	36.8423	0.587808	0.135398	4.34135	1.42e-05	0.000254774
DENND4A	393.668	0.267967	0.0618193	4.33468	1.46e-05	0.000262335
CREM	358.597	0.526133	0.121421	4.33313	1.47e-05	0.000263597
TMPRSS7	12.0388	-1.09391	0.25245	-4.33317	1.47e-05	0.000263597
RAC2	488.256	0.657956	0.151887	4.33188	1.48e-05	0.000264807
DEGS1	109.569	0.338557	0.0781942	4.32969	1.49e-05	0.000267163
CAPG	269.564	0.306436	0.0708005	4.32815	1.5e-05	0.000268739
ARMC2	122.204	-0.688016	0.159019	-4.32663	1.51e-05	0.000270014
NDRG4	38.079	-0.672882	0.155516	-4.32677	1.51e-05	0.000270014
CD3E	28.5367	0.659494	0.152465	4.32553	1.52e-05	0.00027047
RPGR	166.558	-0.440107	0.101744	-4.32562	1.52e-05	0.00027047
ZNF362	96.4826	-0.350846	0.0811046	-4.32585	1.52e-05	0.00027047
ABHD11-AS1	13.8126	-0.543186	0.125689	-4.32166	1.55e-05	0.000274965
HMGCR	350.818	-0.23789	0.0550562	-4.32085	1.55e-05	0.000275672
SLC7A2	140.114	-0.910622	0.210766	-4.32053	1.56e-05	0.000275765
TEX9	209.142	-0.731894	0.169423	-4.31993	1.56e-05	0.000276215
ESPNP	12.2089	-1.19757	0.277358	-4.31778	1.58e-05	0.000278615
SSH3	272.417	-0.291278	0.067466	-4.31741	1.58e-05	0.000278787
CASP10	214.802	0.417581	0.09677	4.31519	1.59e-05	0.000281297
HLA-DRB5	307.514	0.806675	0.187075	4.31205	1.62e-05	0.000285014
COQ7	140.065	-0.366476	0.0850048	-4.31123	1.62e-05	0.000285758
CCNL1	1537.09	0.411286	0.0954218	4.31019	1.63e-05	0.000286543
PDZD8	547.041	-0.24192	0.056128	-4.31015	1.63e-05	0.000286543
RASGRP3	96.3244	0.526444	0.122149	4.30984	1.63e-05	0.000286633
NXF3	7.56319	-1.28771	0.298962	-4.30727	1.65e-05	0.000289674
GBP7	7.50842	1.40064	0.325446	4.30375	1.68e-05	0.000293992
KLHL7	163.2	-0.374821	0.0871214	-4.30228	1.69e-05	0.00029537
MIPOL1	516.303	-0.713032	0.165735	-4.30224	1.69e-05	0.00029537
ANKK1	35.304	-0.691693	0.160854	-4.30012	1.71e-05	0.000297886
PFN4	6.59165	-0.907989	0.21138	-4.29553	1.74e-05	0.000303547
PNPT1	239.421	0.473005	0.110117	4.29548	1.74e-05	0.000303547
IRF2	342.288	0.27864	0.0648741	4.29509	1.75e-05	0.000303681
ZNF346	67.7577	-0.33587	0.0782021	-4.2949	1.75e-05	0.000303681
MNT	250.874	-0.236409	0.0550856	-4.29167	1.77e-05	0.000307157
SNED1	88.5516	-0.645478	0.1504	-4.29174	1.77e-05	0.000307157
WDFY4	371.442	0.508437	0.118462	4.29197	1.77e-05	0.000307157
LILRA6	317.466	0.776585	0.181002	4.29047	1.78e-05	0.00030849
ADIPOR1	816.708	-0.168692	0.0393299	-4.28917	1.79e-05	0.000309973
SSU72	396.197	-0.165957	0.0386962	-4.28872	1.8e-05	0.000310268
PRKAR2A-AS1	39.2705	-0.63588	0.148366	-4.2859	1.82e-05	0.0003139
LIPE	63.4085	-0.386795	0.0903119	-4.28288	1.84e-05	0.000317861
KAT7	364.483	-0.27307	0.0637638	-4.28253	1.85e-05	0.000318019
RMND5A	547.551	-0.203854	0.0476206	-4.28079	1.86e-05	0.000320181
PCDHB5	7.90988	-0.788283	0.184157	-4.2805	1.86e-05	0.00032025
SRGAP3	291.607	-0.565287	0.132096	-4.27936	1.87e-05	0.000321556
GNG4	60.9821	-0.529572	0.123808	-4.27738	1.89e-05	0.000323899
RRNAD1	94.7845	-0.265138	0.0619876	-4.27728	1.89e-05	0.000323899
BRD1	401.425	-0.261603	0.0612059	-4.27415	1.92e-05	0.000328139
SSBP2	208.149	-0.441267	0.103276	-4.27271	1.93e-05	0.000329915
APOL4	139.484	0.681946	0.159633	4.27196	1.94e-05	0.000330671
NR2C2	481.793	-0.13992	0.0327629	-4.27069	1.95e-05	0.000332222
ACSS3	67.1024	-0.659779	0.154517	-4.26996	1.96e-05	0.000332963
HOMER2	406.254	-0.473035	0.110832	-4.26804	1.97e-05	0.000335486
MS4A14	11.0032	0.860403	0.201646	4.2669	1.98e-05	0.000336857
RB1	305.509	0.224713	0.0526701	4.26643	1.99e-05	0.000337212
OSM	2046.47	0.95318	0.223456	4.26563	1.99e-05	0.000338062
IL12RB1	56.6407	0.522149	0.122468	4.26354	2.01e-05	0.000340883
CAT	326.228	-0.285086	0.0669052	-4.26104	2.03e-05	0.000344362
ZNF839	95.5695	-0.313442	0.0735718	-4.26036	2.04e-05	0.000345059
ICA1L	120.377	-0.646166	0.151687	-4.25988	2.05e-05	0.000345446
SOCS3	4181.01	0.793312	0.186273	4.25886	2.05e-05	0.000346658
ABHD1	12.6587	-1.21105	0.28454	-4.25616	2.08e-05	0.000350145
FKBP9	215.222	-0.492437	0.115697	-4.25627	2.08e-05	0.000350145
COL4A6	25.2252	-0.865608	0.203509	-4.25342	2.11e-05	0.000354098
DUSP28	47.6629	-0.410424	0.0965312	-4.25172	2.12e-05	0.000356325
FLNA	1590.41	0.532597	0.125271	4.25155	2.12e-05	0.000356325
MYLK3	174.527	-0.833593	0.196157	-4.24962	2.14e-05	0.000359036
COLQ	24.5691	-0.630718	0.148438	-4.24904	2.15e-05	0.000359603
LDLRAD3	18.4033	0.752798	0.177202	4.24824	2.15e-05	0.000360506
HECTD1	2272.38	-0.354579	0.0834955	-4.24668	2.17e-05	0.000362657
ENTPD8	23.1	-0.671765	0.158294	-4.24378	2.2e-05	0.000367007
FAM86C2P	20.0797	-0.726877	0.171323	-4.24271	2.21e-05	0.00036837
NMT2	63.8268	-0.504176	0.118846	-4.24227	2.21e-05	0.000368728
EXOC6B	188.217	-0.385018	0.090775	-4.24145	2.22e-05	0.000369696
DNM1	49.8263	-0.660344	0.155755	-4.23963	2.24e-05	0.000372321
EPHX4	8.90668	-0.75348	0.177764	-4.23866	2.25e-05	0.000373551
AHNAK2	524.502	-0.51364	0.121203	-4.23786	2.26e-05	0.00037448
IFT88	131.61	-0.566664	0.133721	-4.23765	2.26e-05	0.00037448
SFTPD	4.65648	-1.0195	0.240644	-4.23656	2.27e-05	0.000375906
DRD2	17.9037	-0.940174	0.222066	-4.23376	2.3e-05	0.00037985
SLMAP	689.138	-0.187067	0.044183	-4.2339	2.3e-05	0.00037985
FAM86EP	17.8143	-0.714562	0.168891	-4.2309	2.33e-05	0.000384317
WDR13	267.902	-0.331852	0.078441	-4.23059	2.33e-05	0.000384463
CCDC162P	81.1473	-0.886982	0.209746	-4.22884	2.35e-05	0.000386731
PMP22	39.0589	0.619878	0.146584	4.22881	2.35e-05	0.000386731
DENND2C	410.43	-0.405771	0.0959656	-4.2283	2.35e-05	0.000387056
SRSF5	1112.81	-0.156705	0.0370622	-4.22817	2.36e-05	0.000387056
HDAC3	199.003	-0.270643	0.0640209	-4.22741	2.36e-05	0.000387959
SETX	1488.76	0.232615	0.0550389	4.22637	2.37e-05	0.000389365
BRWD1	861.423	-0.240938	0.0570308	-4.2247	2.39e-05	0.000391484
EML6	108.971	-0.58279	0.137943	-4.22487	2.39e-05	0.000391484
PPP1R13B	267.904	-0.383884	0.0908819	-4.22399	2.4e-05	0.000392327
KIAA1257	92.3095	-0.568065	0.134507	-4.22332	2.41e-05	0.000393102
CTSS	2434.83	0.375881	0.0890544	4.2208	2.43e-05	0.000397117
REM1	7.5297	-1.4375	0.340631	-4.2201	2.44e-05	0.00039796
CBR4	116.337	-0.389543	0.0923494	-4.21814	2.46e-05	0.000401024
KIAA0040	338.908	0.548889	0.130148	4.21741	2.47e-05	0.000401921
CYP2G1P	17.3308	-0.744323	0.176511	-4.21686	2.48e-05	0.000402105
TXNIP	5227.85	0.305991	0.0725611	4.21701	2.48e-05	0.000402105
NDUFA10	290.908	-0.328491	0.0779165	-4.21593	2.49e-05	0.000403354
GRB2	782.464	0.276953	0.0657046	4.21513	2.5e-05	0.000404384
CCT6B	64.9395	-0.581547	0.137977	-4.2148	2.5e-05	0.000404568
HIVEP1	645.451	0.181343	0.0430315	4.21419	2.51e-05	0.000405263
DDX42	589.157	-0.311287	0.0738718	-4.21389	2.51e-05	0.000405412
PHLPP1	286.422	-0.269807	0.0640546	-4.21214	2.53e-05	0.000408145
RFX5	223.321	0.313986	0.0745753	4.21032	2.55e-05	0.000411046
AACS	228.28	-0.407902	0.0969178	-4.20874	2.57e-05	0.000412183
GSTA2	172.748	-1.18701	0.281988	-4.20944	2.56e-05	0.000412183
MTFMT	64.8187	-0.320211	0.0760836	-4.20867	2.57e-05	0.000412183
SAMD4B	413.108	-0.171996	0.040866	-4.20877	2.57e-05	0.000412183
TSPAN19	74.8351	-0.986677	0.234444	-4.20858	2.57e-05	0.000412183
PMS2	84.7421	-0.431624	0.102619	-4.2061	2.6e-05	0.000416314
KLHL35	18.0088	-0.650193	0.154616	-4.20523	2.61e-05	0.000417519
CXCL2	166.77	0.597266	0.142074	4.20389	2.62e-05	0.000419162
ZNF382	51.6614	-0.674816	0.160514	-4.2041	2.62e-05	0.000419162
TRIM45	32.8045	-0.618955	0.147279	-4.20261	2.64e-05	0.000421123
NUFIP1	44.7944	-0.435626	0.1037	-4.20085	2.66e-05	0.000424012
RANBP17	134.052	-0.452048	0.10769	-4.19766	2.7e-05	0.000429601
GRM7	43.2453	-1.071	0.255155	-4.19743	2.7e-05	0.000429617
CLDN8	18.3841	-0.750447	0.178828	-4.19647	2.71e-05	0.000430828
PCDHB1	49.3322	-0.921986	0.219712	-4.19635	2.71e-05	0.000430828
BID	366.159	0.406279	0.096828	4.19589	2.72e-05	0.000431283
ALDH7A1	151.053	-0.548649	0.130785	-4.19505	2.73e-05	0.000432447
GPLD1	43.0828	-0.604631	0.144138	-4.19481	2.73e-05	0.000432499
ZNF157	13.9603	-0.933312	0.222568	-4.19339	2.75e-05	0.000434795
BLCAP	302.181	-0.302734	0.0721992	-4.19304	2.75e-05	0.000435031
SLC16A10	42.7119	0.758119	0.180843	4.19213	2.76e-05	0.000435934
ZFR2	16.3578	-1.12389	0.268083	-4.19233	2.76e-05	0.000435934
ARPC3	875.636	0.190187	0.0453833	4.19068	2.78e-05	0.000437082
CABIN1	547.416	-0.288273	0.068784	-4.19099	2.78e-05	0.000437082
S100A8	4480.63	0.666345	0.159007	4.19066	2.78e-05	0.000437082
SLC13A3	63.3816	-0.753819	0.179869	-4.19094	2.78e-05	0.000437082
ADM	681.981	0.608863	0.145349	4.18897	2.8e-05	0.000439915
AKIRIN2	190.4	0.298764	0.071335	4.18818	2.81e-05	0.000441031
F12	13.1012	-0.474306	0.113255	-4.18795	2.81e-05	0.000441044
HHLA2	63.2196	-1.15279	0.275278	-4.18773	2.82e-05	0.000441044
DCUN1D2	76.6678	-0.308982	0.0737956	-4.187	2.83e-05	0.000441971
SPATC1	7.87538	1.18244	0.282421	4.18682	2.83e-05	0.000441971
SIRPA	522.847	0.549349	0.131222	4.1864	2.83e-05	0.000442355
ARHGEF17	229.287	-0.423298	0.101126	-4.18585	2.84e-05	0.000443014
CHKA	292.62	-0.433089	0.103478	-4.18532	2.85e-05	0.000443631
IL18R1	78.1936	0.484026	0.115736	4.18214	2.89e-05	0.000449444
MYOM1	32.2157	-0.491534	0.117589	-4.18009	2.91e-05	0.000453076
HIF1AN	378.297	-0.23698	0.05671	-4.17881	2.93e-05	0.000455197
NTNG2	118.265	0.880151	0.210822	4.17485	2.98e-05	0.000462306
SNX6	395.728	0.199615	0.0478131	4.1749	2.98e-05	0.000462306
CYLD	766.486	0.210691	0.0504722	4.17441	2.99e-05	0.000462771
NFS1	93.363	-0.393583	0.0942907	-4.17415	2.99e-05	0.000462853
YTHDC1	556.954	-0.134918	0.0323285	-4.17336	3e-05	0.000464015
HELB	292.425	0.607473	0.145654	4.17065	3.04e-05	0.00046912
DCP1A	208.6	0.188946	0.0453068	4.17036	3.04e-05	0.000469282
PPIF	1368.84	0.604706	0.145031	4.1695	3.05e-05	0.000470614
ACHE	16.3883	0.760421	0.182419	4.16855	3.07e-05	0.000472128
GSTA3	19.6041	-1.21683	0.291935	-4.16814	3.07e-05	0.000472522
LAT2	283.42	0.650399	0.156115	4.16615	3.1e-05	0.000476209
SAMD12-AS1	13.3943	-0.501667	0.120424	-4.16584	3.1e-05	0.00047641
ANKRD33B	54.9543	0.678403	0.162892	4.16473	3.12e-05	0.000478278
CASQ2	6.70603	-1.30284	0.312855	-4.16434	3.12e-05	0.000478545
HACL1	101.389	-0.430342	0.103344	-4.16418	3.12e-05	0.000478545
MCM9	177.405	-0.300411	0.0721467	-4.1639	3.13e-05	0.000478676
HPS4	243.8	-0.339263	0.0815	-4.16274	3.14e-05	0.000480659
FMN2	14.6726	-1.28077	0.307719	-4.16215	3.15e-05	0.000481458
LINC00271	38.9463	-0.844976	0.203053	-4.16136	3.16e-05	0.000482663
SLC7A5	290.266	0.660385	0.158751	4.15988	3.18e-05	0.000484897
TRIM69	178.792	0.52554	0.12633	4.16006	3.18e-05	0.000484897
RNASE2	6.90139	1.04137	0.250461	4.1578	3.21e-05	0.000488875
GAPT	75.7955	0.670021	0.161279	4.15442	3.26e-05	0.000495697
SPHK1	125.23	0.405117	0.0975373	4.15345	3.27e-05	0.000497328
FBXW10	34.691	-0.625868	0.150711	-4.15277	3.28e-05	0.000497877
WIPF1	829.446	0.596635	0.14367	4.1528	3.28e-05	0.000497877
PPP1R15A	2565.05	0.539083	0.12988	4.15063	3.32e-05	0.000502092
FBXL20	256.635	-0.27166	0.065473	-4.14919	3.34e-05	0.000504805
GRIK2	50.8384	-0.635426	0.153157	-4.14885	3.34e-05	0.000505068
CHD7	493.28	-0.192032	0.0463114	-4.14654	3.38e-05	0.000509727
IKZF3	152.406	0.601107	0.14499	4.14585	3.39e-05	0.000509848
SAP30L	206.617	-0.287009	0.0692277	-4.14587	3.39e-05	0.000509848
ZNF846	59.9761	-0.48143	0.11612	-4.14596	3.38e-05	0.000509848
GPR65	510.89	0.75468	0.182147	4.14325	3.42e-05	0.000515178
DHRS11	39.8353	-0.459624	0.110959	-4.14227	3.44e-05	0.000516912
CFL1	1717.69	0.182929	0.0441965	4.139	3.49e-05	0.000523856
CRY2	255.069	-0.405588	0.0980534	-4.1364	3.53e-05	0.000529327
NR4A3	366.43	0.73188	0.176978	4.13543	3.54e-05	0.000531072
SEC14L3	51.5365	-1.0593	0.25624	-4.13403	3.56e-05	0.000533828
PLAU	717.604	0.572767	0.138567	4.1335	3.57e-05	0.000534577
PNRC1	1649.98	0.462373	0.111873	4.13301	3.58e-05	0.000535233
IQCE	328.621	-0.408558	0.0988823	-4.13176	3.6e-05	0.000537643
ANO10	110.063	-0.232407	0.0562645	-4.13062	3.62e-05	0.000539825
LEKR1	41.8154	-0.69307	0.167846	-4.12919	3.64e-05	0.000542683
NFIL3	625.481	0.643405	0.155826	4.12898	3.64e-05	0.000542683
FLOT1	628.299	0.358867	0.0869253	4.12845	3.65e-05	0.000543454
CD247	23.4755	0.712032	0.172522	4.12719	3.67e-05	0.000545435
VAPB	232.837	-0.274085	0.0664073	-4.12733	3.67e-05	0.000545435
CYTH4	1655.46	0.691819	0.1677	4.12535	3.7e-05	0.000549266
LYZ	1789.01	0.361598	0.0876567	4.12516	3.7e-05	0.000549266
MIB2	148.953	-0.269744	0.0653934	-4.12494	3.71e-05	0.000549296
HCST	34.2789	0.567647	0.137635	4.12428	3.72e-05	0.000549861
TLCD2	137.573	-0.396238	0.0960718	-4.1244	3.72e-05	0.000549861
CROCC	474.023	-0.638752	0.154887	-4.12398	3.72e-05	0.000550082
PRSS12	243.401	-0.610924	0.148151	-4.12365	3.73e-05	0.000550362
CNTNAP1	26.0049	-0.648386	0.157303	-4.1219	3.76e-05	0.000554069
CAPZA2	675.612	0.203928	0.0494907	4.12054	3.78e-05	0.000556849
BAIAP2	348.978	-0.354571	0.0860822	-4.11898	3.81e-05	0.000560115
MYLK4	27.1116	-0.605691	0.147137	-4.11651	3.85e-05	0.000565646
DMXL2	925.663	0.255119	0.0619968	4.11503	3.87e-05	0.000568412
TNFAIP8L2	27.345	0.691082	0.167944	4.11497	3.87e-05	0.000568412
DNMBP	283.011	-0.241191	0.0586308	-4.11372	3.89e-05	0.000570735
TRIM8	1029.22	-0.25451	0.0618701	-4.11361	3.9e-05	0.000570735
RALGAPB	615.649	-0.175845	0.0427512	-4.11321	3.9e-05	0.00057122
NADSYN1	360.099	-0.186468	0.0453552	-4.11128	3.93e-05	0.000575341
RGPD8	88.6773	-0.414906	0.100923	-4.11113	3.94e-05	0.000575341
TCEA2	38.5318	-0.469128	0.114149	-4.1098	3.96e-05	0.000578157
CORO2B	11.869	-0.818229	0.199217	-4.10723	4e-05	0.000584091
TMEM68	96.2213	-0.52416	0.127625	-4.10702	4.01e-05	0.000584093
ZNF652	646.46	-0.212605	0.0517785	-4.10606	4.02e-05	0.000586014
C2CD4A	26.3618	0.658123	0.160306	4.10542	4.04e-05	0.00058657
CD300C	15.2576	0.577699	0.14071	4.1056	4.03e-05	0.00058657
NEDD4L	559.371	-0.382763	0.0932392	-4.10517	4.04e-05	0.000586693
TMEM212	182.148	-0.926213	0.225703	-4.10368	4.07e-05	0.000589955
FNIP2	219.575	0.383201	0.0933866	4.10338	4.07e-05	0.000590202
WWC1	281.598	-0.403116	0.0982517	-4.10289	4.08e-05	0.000590935
CAMK2G	494.92	-0.23424	0.0571076	-4.10173	4.1e-05	0.000592844
NRXN3	32.7789	-0.874446	0.21319	-4.10173	4.1e-05	0.000592844
AMY2B	91.7364	-0.408772	0.0997163	-4.09935	4.14e-05	0.000597904
BPIFA2	28.6777	-0.638967	0.155869	-4.0994	4.14e-05	0.000597904
PLEKHH2	214.526	-0.472776	0.115347	-4.09871	4.15e-05	0.000599033
CISH	124.319	0.63803	0.155686	4.09818	4.16e-05	0.00059935
XPNPEP3	231.915	-0.461122	0.112513	-4.09838	4.16e-05	0.00059935
AMZ2	154.144	-0.37076	0.0905003	-4.09678	4.19e-05	0.000602436
TRIM3	174.136	-0.482122	0.117756	-4.09424	4.24e-05	0.000608545
MFGE8	42.7511	-0.449252	0.109771	-4.09262	4.27e-05	0.00061179
SECISBP2L	648.559	-0.277151	0.06772	-4.0926	4.27e-05	0.00061179
MAPK3	294.818	-0.190747	0.0466278	-4.09084	4.3e-05	0.000615904
ANKRD6	173.695	-0.412578	0.100915	-4.08836	4.34e-05	0.000621987
ANXA11	2673.22	-0.190602	0.0466294	-4.0876	4.36e-05	0.000622799
GLA	197.633	0.460424	0.112648	4.08729	4.36e-05	0.000622799
PLXDC2	262.858	0.428227	0.104768	4.08739	4.36e-05	0.000622799
TFRC	562.814	0.251614	0.0615609	4.08724	4.37e-05	0.000622799
FBXO15	431.654	-0.922854	0.225848	-4.08617	4.39e-05	0.000625129
DHX40	284.299	-0.301415	0.0737716	-4.08579	4.39e-05	0.000625608
WASH2P	84.455	-0.334922	0.0820022	-4.08431	4.42e-05	0.000629051
MAEA	381.426	-0.159862	0.0391486	-4.08346	4.44e-05	0.000630794
KLHL31	17.624	-0.645337	0.158091	-4.08206	4.46e-05	0.000634069
C10orf67	40.3839	-0.905523	0.221892	-4.08092	4.49e-05	0.000635514
CMTM4	578.935	-0.495708	0.121467	-4.08099	4.48e-05	0.000635514
UBE2D1	306.512	0.344578	0.0844296	4.08124	4.48e-05	0.000635514
TGIF2	83.5967	0.342996	0.0841023	4.07833	4.54e-05	0.000642081
TTC32	36.4618	-0.283016	0.0693998	-4.07805	4.54e-05	0.000642289
SMAD2	766.102	-0.30539	0.0748986	-4.07737	4.55e-05	0.000643596
C5orf63	47.7618	-0.578222	0.141849	-4.07634	4.58e-05	0.000645355
HIBCH	100.005	-0.454435	0.11148	-4.07639	4.57e-05	0.000645355
THSD4	69.3706	-0.595469	0.146115	-4.07535	4.59e-05	0.000647532
ABO	117.044	-0.541139	0.132793	-4.07507	4.6e-05	0.000647606
MYCT1	13.9028	-1.29172	0.316994	-4.07492	4.6e-05	0.000647606
BIRC2	399.522	0.175358	0.0430403	4.07428	4.62e-05	0.00064884
F11R	1639.28	-0.18568	0.0455828	-4.07345	4.63e-05	0.00065058
SNRNP25	62.7241	-0.467361	0.114744	-4.07309	4.64e-05	0.000651031
USP15	1220.52	0.379845	0.0932659	4.07271	4.65e-05	0.000651539
LAMA2	45.3588	-0.848951	0.208493	-4.07184	4.66e-05	0.000653411
SLC28A2	37.3129	-1.00245	0.246305	-4.06996	4.7e-05	0.000658146
HSPA6	395.584	0.741531	0.182273	4.06824	4.74e-05	0.000662439
SLC4A8	172.899	-0.724066	0.178081	-4.06594	4.78e-05	0.000668437
CLDN9	8.81822	-0.795984	0.195861	-4.06403	4.82e-05	0.00067335
PNPLA3	10.8349	-0.85568	0.210585	-4.06335	4.84e-05	0.000674751
EFHC1	667.347	-0.743206	0.18302	-4.06079	4.89e-05	0.000681583
MAPKBP1	276.245	-0.303547	0.0747542	-4.06059	4.89e-05	0.000681583
CCDC80	1027.6	-0.587412	0.144697	-4.05961	4.92e-05	0.000683872
CEP95	213.923	-0.362871	0.0894076	-4.05862	4.94e-05	0.000686207
SPATA6	166.564	-0.605548	0.149232	-4.05777	4.95e-05	0.000688102
EPHB6	72.1635	-0.306107	0.0754566	-4.05673	4.98e-05	0.000689992
INHBB	39.1814	-0.754005	0.18586	-4.05685	4.97e-05	0.000689992
WLS	347.539	-0.298998	0.0737404	-4.05474	5.02e-05	0.000695322
GNL3L	180.466	-0.170186	0.0419803	-4.05394	5.04e-05	0.000697084
ZNF483	39.7562	-0.722099	0.178142	-4.05349	5.05e-05	0.000697838
RBM26-AS1	19.174	-0.625029	0.154324	-4.0501	5.12e-05	0.000707432
CLCNKA	8.78802	-1.02836	0.253957	-4.04936	5.14e-05	0.000709078
FXN	44.2122	-0.555794	0.137342	-4.04678	5.19e-05	0.000716307
ARVCF	131.025	-0.487636	0.120588	-4.04383	5.26e-05	0.000724782
ANKRD18A	60.6958	-0.700062	0.173152	-4.04306	5.28e-05	0.00072594
GSTO2	116.633	-0.591883	0.146389	-4.04323	5.27e-05	0.00072594
MIR205	4.86575	-0.755873	0.186969	-4.04278	5.28e-05	0.000726198
TSSK3	7.09087	-0.992327	0.245473	-4.04251	5.29e-05	0.000726404
ETS2	1497.51	0.296569	0.073374	4.04188	5.3e-05	0.000727746
DCLK1	30.7579	-0.908191	0.224748	-4.04093	5.32e-05	0.000730081
SPIRE2	211.93	-0.431573	0.10686	-4.03867	5.38e-05	0.000736553
GPX3	81.4383	-0.397979	0.0985548	-4.03815	5.39e-05	0.000736968
MAOB	30.0345	-0.900765	0.223064	-4.03814	5.39e-05	0.000736968
FOXO1	294.278	-0.235171	0.0582477	-4.03743	5.4e-05	0.000737948
LRRTM3	5.16618	-6.03143	1.49381	-4.0376	5.4e-05	0.000737948
FOLR1	15.1873	-0.68876	0.170657	-4.03593	5.44e-05	0.000742056
KIAA0753	138.509	-0.352288	0.0873621	-4.0325	5.52e-05	0.00075171
WDR20	166.101	-0.181068	0.0449005	-4.03264	5.52e-05	0.00075171
BCAS3	259.63	-0.32785	0.0813145	-4.03187	5.53e-05	0.000753095
AMPD1	17.3164	-0.655307	0.162567	-4.03099	5.55e-05	0.000753822
RXRB	166.987	-0.16478	0.0408759	-4.03123	5.55e-05	0.000753822
TAT	10.4392	-0.939173	0.232995	-4.03086	5.56e-05	0.000753822
TTLL1	31.344	-0.595711	0.147771	-4.03131	5.55e-05	0.000753822
ZMAT3	200.927	-0.342218	0.0849072	-4.03049	5.57e-05	0.000754382
ABCB11	124.558	-0.752698	0.186808	-4.02926	5.6e-05	0.000757097
PCCA	129.949	-0.408187	0.101305	-4.02928	5.59e-05	0.000757097
PCDHB16	25.197	-0.648833	0.16105	-4.02878	5.61e-05	0.000758009
BAIAP3	371.01	-0.640282	0.159125	-4.02377	5.73e-05	0.000773318
CCDC28A	109.285	-0.270626	0.0672583	-4.02368	5.73e-05	0.000773318
SLC16A5	164.478	-0.309733	0.0769922	-4.02291	5.75e-05	0.000775103
UCKL1-AS1	82.2507	-0.596741	0.148342	-4.02275	5.75e-05	0.000775103
GLG1	829.806	-0.229615	0.057089	-4.02205	5.77e-05	0.00077675
RBM20	49.1262	-0.759317	0.188853	-4.02068	5.8e-05	0.000780644
ANKRD31	13.3094	-0.97752	0.243165	-4.01998	5.82e-05	0.000782314
MPP1	190.499	0.558439	0.138934	4.01947	5.83e-05	0.000783366
DUSP19	50.5263	-0.818431	0.203638	-4.01905	5.84e-05	0.000784127
COG1	176.45	-0.331345	0.082455	-4.01849	5.86e-05	0.000784683
KCNC4	92.1619	-0.513585	0.1278	-4.01867	5.85e-05	0.000784683
SLC35E2B	261.765	-0.2001	0.0498134	-4.01698	5.89e-05	0.000789077
EDA	41.9372	-0.592314	0.147487	-4.01604	5.92e-05	0.000791591
FAM49A	205.481	0.577781	0.143881	4.01568	5.93e-05	0.00079214
FXYD1	3.67605	-1.34945	0.336097	-4.01505	5.94e-05	0.00079316
STX10	233.197	-0.205085	0.0510797	-4.01499	5.94e-05	0.00079316
CSRNP1	2035.03	0.597026	0.148774	4.01297	6e-05	0.000798677
FLI1	236.861	0.633425	0.157843	4.01301	5.99e-05	0.000798677
TOMM20L	4.04676	-0.691209	0.172324	-4.01111	6.04e-05	0.000804349
DGKZ	418.505	-0.176152	0.0439288	-4.00995	6.07e-05	0.000807644
RAB3IP	255.717	-0.326299	0.0813779	-4.00967	6.08e-05	0.000807925
PFKFB3	2952.94	0.671318	0.167465	4.0087	6.11e-05	0.000810583
AKAP9	1655.77	-0.347119	0.0866108	-4.00781	6.13e-05	0.000812996
UNC119B	271.232	-0.516348	0.128856	-4.00718	6.14e-05	0.000814492
C8orf34	44.1153	-1.05225	0.262641	-4.00644	6.16e-05	0.000816386
BRD3	184.298	-0.211349	0.0527596	-4.00588	6.18e-05	0.000817658
COTL1	856.551	0.522092	0.13035	4.00532	6.19e-05	0.000818941
ACAP1	185.836	0.426355	0.106458	4.00491	6.2e-05	0.000819698
NFE2L2	1491.55	0.192737	0.0481395	4.00371	6.24e-05	0.000823173
SIGLEC5	117.686	0.924417	0.230901	4.00352	6.24e-05	0.000823173
KDM5B	858.515	-0.224117	0.0559944	-4.0025	6.27e-05	0.000826077
EFCAB2	124.921	-0.61533	0.153748	-4.0022	6.28e-05	0.000826454
GTF3C1	778.901	-0.303175	0.0757591	-4.00183	6.29e-05	0.000827072
MMS22L	171.976	-0.502015	0.125555	-3.99835	6.38e-05	0.000838636
MAPK13	346.833	-0.183624	0.0459463	-3.99648	6.43e-05	0.000843944
PCDHB11	27.0446	-0.573577	0.14352	-3.9965	6.43e-05	0.000843944
DSTYK	195.552	-0.290378	0.0726746	-3.99559	6.45e-05	0.000845788
LY6G5C	16.3163	-0.631162	0.157965	-3.99558	6.45e-05	0.000845788
MAP3K1	689.999	0.199178	0.049861	3.99467	6.48e-05	0.000846976
TAB3	344.585	-0.205656	0.0514827	-3.99467	6.48e-05	0.000846976
ZFP36	3935.79	0.647909	0.162181	3.99497	6.47e-05	0.000846976
MAP2K6	94.9061	0.442271	0.110726	3.9943	6.49e-05	0.000847649
DMKN	181.126	-0.53196	0.133191	-3.99397	6.5e-05	0.00084813
C14orf39	18.0624	-0.650001	0.162774	-3.99328	6.52e-05	0.00084992
FN3K	27.8754	-0.508363	0.12734	-3.99218	6.55e-05	0.000853176
LRRC36	29.7817	-0.972284	0.243564	-3.9919	6.55e-05	0.000853512
SPSB3	236.934	-0.26249	0.0657675	-3.99118	6.57e-05	0.000855437
IFT80	296.988	-0.495101	0.1241	-3.98954	6.62e-05	0.000860656
FBXL13	96.5706	-0.478695	0.120009	-3.98884	6.64e-05	0.000862526
ACSF2	127.911	-0.44389	0.11134	-3.98681	6.7e-05	0.000869245
FLT1	61.8758	0.670784	0.168313	3.98533	6.74e-05	0.000873293
KBTBD2	269.152	0.256715	0.0644123	3.9855	6.73e-05	0.000873293
AP2A1	372.764	-0.173558	0.0435643	-3.98395	6.78e-05	0.000876994
SPAG16	178.94	-0.623795	0.15657	-3.98413	6.77e-05	0.000876994
ALS2CL	859.086	-0.446603	0.112127	-3.98302	6.8e-05	0.000879731
LRRIQ3	21.8103	-1.07587	0.270138	-3.98267	6.81e-05	0.000880322
CTCF	309.12	-0.20684	0.0519558	-3.98107	6.86e-05	0.000885549
C17orf82	12.2376	-0.704418	0.176989	-3.98	6.89e-05	0.000887635
RALB	489.15	0.381825	0.0959372	3.97995	6.89e-05	0.000887635
ZNF91	661.504	-0.414413	0.104124	-3.98	6.89e-05	0.000887635
PLXNB3	83.7845	-0.500888	0.125866	-3.97954	6.9e-05	0.000888464
ZNF776	214.76	-0.228619	0.057479	-3.97744	6.97e-05	0.000895615
C3	2218.46	0.602415	0.151476	3.97696	6.98e-05	0.000896672
SERAC1	112.812	-0.368148	0.0925742	-3.97679	6.99e-05	0.000896672
PCDHAC1	30.327	-0.577522	0.145263	-3.97571	7.02e-05	0.000900026
KLHL13	17.6349	-0.987669	0.248474	-3.97493	7.04e-05	0.000901548
SH2B3	252.722	0.3315	0.083396	3.97501	7.04e-05	0.000901548
BCAS4	93.4916	-0.483035	0.12154	-3.9743	7.06e-05	0.000903249
SGSM2	596.21	-0.345946	0.0870734	-3.97303	7.1e-05	0.000907341
CUEDC1	230.457	-0.352893	0.0888593	-3.97137	7.15e-05	0.000912534
RBMS1	464.097	0.164175	0.0413404	3.9713	7.15e-05	0.000912534
RABL2A	128.168	-0.670578	0.168881	-3.97072	7.17e-05	0.000914049
PRPF8	1506.34	-0.269388	0.0678514	-3.97027	7.18e-05	0.000914824
RND2	30.4526	-0.764477	0.192557	-3.97014	7.18e-05	0.000914824
UACA	193.465	-0.479359	0.120756	-3.96967	7.2e-05	0.000915419
WFDC1	40.9245	-0.853628	0.21504	-3.96962	7.2e-05	0.000915419
GPR137B	108.984	0.318911	0.0803429	3.96938	7.21e-05	0.000915628
CLCN2	60.2149	-0.417308	0.105176	-3.96771	7.26e-05	0.000921344
SUSD4	56.321	-0.543155	0.136904	-3.96742	7.27e-05	0.00092173
ERLIN2	404.076	-0.504799	0.127272	-3.96629	7.3e-05	0.000925374
TCTN1	247.014	-0.658578	0.166065	-3.96578	7.32e-05	0.000926646
RAP2C	238.841	0.255173	0.0643514	3.9653	7.33e-05	0.000927789
BDNF	14.4295	-0.804749	0.203018	-3.96392	7.37e-05	0.000932435
BRAT1	194.005	-0.264167	0.066657	-3.96308	7.4e-05	0.00093354
PDXDC2P	231.457	-0.411958	0.103945	-3.96323	7.39e-05	0.00093354
ZNF605	85.7438	-0.487367	0.122966	-3.96341	7.39e-05	0.00093354
ANKRD42	158.719	-0.510187	0.128752	-3.96256	7.42e-05	0.00093487
RSPH3	242.468	-0.454143	0.114619	-3.96221	7.43e-05	0.000935522
MIER1	437.208	0.190656	0.048126	3.9616	7.44e-05	0.000937194
TUBGCP6	480.068	-0.290283	0.0732915	-3.96066	7.47e-05	0.000940161
NEIL2	58.8239	-0.470265	0.118774	-3.95933	7.52e-05	0.000944666
FRAS1	290.637	-0.520691	0.131525	-3.95887	7.53e-05	0.000945754
TTC8	85.3929	-0.509523	0.128713	-3.9586	7.54e-05	0.000946107
TREX1	132.078	0.406101	0.102641	3.95653	7.6e-05	0.000953602
POLR2J4	107.387	-0.338553	0.0856026	-3.95494	7.66e-05	0.000959243
NINL	66.2218	-0.457918	0.115857	-3.95244	7.74e-05	0.000967088
PHEX	41.1344	-0.453268	0.114686	-3.95225	7.74e-05	0.000967088
TYRP1	10.2856	-1.7615	0.445669	-3.95249	7.73e-05	0.000967088
YLPM1	402.81	-0.298283	0.0754688	-3.9524	7.74e-05	0.000967088
CORO1A	774.784	0.526048	0.133162	3.95043	7.8e-05	0.000973722
PTOV1	271.809	-0.268548	0.0679857	-3.95007	7.81e-05	0.000974457
SEC14L5	40.7548	-0.672721	0.170352	-3.949	7.85e-05	0.000978057
NEMF	310.956	-0.196312	0.0497157	-3.94869	7.86e-05	0.000978565
CPAMD8	139.082	-0.477477	0.120956	-3.94751	7.9e-05	0.000980749
DMD	353.66	-0.59219	0.149999	-3.94796	7.88e-05	0.000980749
MARCKSL1	191.984	0.317451	0.0804197	3.94743	7.9e-05	0.000980749
NHSL1	274.61	-0.388774	0.0984856	-3.94752	7.9e-05	0.000980749
CREG1	253.399	0.26537	0.0672338	3.94697	7.91e-05	0.000981874
SSBP3	133.558	-0.307205	0.0778407	-3.94658	7.93e-05	0.000982732
DDX27	227.271	-0.19843	0.0502909	-3.94564	7.96e-05	0.000985822
SNHG3	123.884	-0.254829	0.064591	-3.94527	7.97e-05	0.000986605
ARX	5.77762	-1.35105	0.3425	-3.94469	7.99e-05	0.000988267
GLS2	9.53086	-0.765656	0.194167	-3.94329	8.04e-05	0.000993281
WIPF3	11.3141	-0.860629	0.218297	-3.94247	8.06e-05	0.000995948
ASH1L	930.941	-0.134099	0.0340225	-3.94149	8.1e-05	0.000999262
SLC39A8	191.979	0.388009	0.0984501	3.94118	8.11e-05	0.000999803
CACNA1F	19.0144	-0.790982	0.200771	-3.93971	8.16e-05	0.00100287
CD3D	29.756	0.641136	0.162736	3.93974	8.16e-05	0.00100287
CPE	29.2522	-0.491003	0.124627	-3.93977	8.16e-05	0.00100287
PDLIM4	142.77	-0.467157	0.118572	-3.93987	8.15e-05	0.00100287
FMN1	326.577	-0.386136	0.0980268	-3.93909	8.18e-05	0.00100473
ZNF606	95.1727	-0.428559	0.108869	-3.93646	8.27e-05	0.00101504
MMP19	28.553	0.807009	0.205055	3.93558	8.3e-05	0.001018
COA5	69.7251	-0.368729	0.0937057	-3.93496	8.32e-05	0.00101983
NEIL1	134.479	-0.451177	0.114714	-3.93306	8.39e-05	0.00102718
SH3RF3	30.2785	-0.682884	0.173711	-3.93116	8.45e-05	0.00103455
CHD3	1164.68	-0.287827	0.0732239	-3.93078	8.47e-05	0.00103472
GYG2	24.8635	-0.534156	0.135891	-3.93076	8.47e-05	0.00103472
SSTR2	78.3462	0.931388	0.237023	3.92952	8.51e-05	0.00103928
POC1B	247.815	-0.30433	0.0774544	-3.92915	8.52e-05	0.00104011
SEMA6C	37.4287	-0.483612	0.123133	-3.92755	8.58e-05	0.00104622
SRD5A2	61.9252	-1.06154	0.270293	-3.92738	8.59e-05	0.00104622
CROCCP3	57.0392	-0.589395	0.150107	-3.9265	8.62e-05	0.00104925
CNTN5	18.0577	-1.07142	0.272923	-3.92574	8.65e-05	0.0010518
TRPM3	31.1338	-0.972083	0.247649	-3.92525	8.66e-05	0.00105315
C6orf132	894.775	-0.383932	0.0978622	-3.92319	8.74e-05	0.00106142
USH2A	31.425	-1.04777	0.267092	-3.92287	8.75e-05	0.00106202
TXNRD3	27.1608	-0.555939	0.141753	-3.92188	8.79e-05	0.00106559
MGAT1	785.166	0.220407	0.0562061	3.92141	8.8e-05	0.00106689
DNAL1	307.89	-0.653537	0.166692	-3.92063	8.83e-05	0.00106803
FER1L5	71.2098	-0.84113	0.21454	-3.92061	8.83e-05	0.00106803
NAALADL2	155.006	-0.504444	0.128655	-3.92091	8.82e-05	0.00106803
ANKFY1	642.241	0.212929	0.0543176	3.92008	8.85e-05	0.0010696
CDK17	308.862	0.217161	0.0554219	3.91832	8.92e-05	0.00107662
SH3BP5L	226.285	-0.179751	0.0458808	-3.91777	8.94e-05	0.00107774
SLC25A45	88.8827	-0.346822	0.0885265	-3.91772	8.94e-05	0.00107774
TTC3P1	24.3872	-0.566236	0.14456	-3.91696	8.97e-05	0.00108034
ADAMTS2	17.5659	1.08507	0.277044	3.91659	8.98e-05	0.00108117
FTO	421.751	-0.628627	0.160511	-3.9164	8.99e-05	0.00108123
OXGR1	7.09426	-1.04674	0.267318	-3.91571	9.01e-05	0.00108355
HABP4	33.6711	-0.454943	0.116227	-3.91426	9.07e-05	0.00108844
MAGI1	279.723	-0.420599	0.107452	-3.91429	9.07e-05	0.00108844
CYP2B6	112.366	-0.629022	0.160715	-3.91391	9.08e-05	0.00108924
CHST9	479.364	-0.673414	0.172074	-3.9135	9.1e-05	0.00109026
MOSPD1	63.8274	-0.370134	0.094585	-3.91325	9.11e-05	0.00109061
VLDLR	95.1668	-0.379908	0.097126	-3.9115	9.17e-05	0.00109775
DYSF	1079.98	0.737508	0.188576	3.91094	9.19e-05	0.00109867
GOLGA2	591.966	-0.212515	0.054337	-3.91106	9.19e-05	0.00109867
TTLL5	273.415	-0.408216	0.104406	-3.9099	9.23e-05	0.00110177
ZNF692	90.9836	-0.294668	0.0753642	-3.90991	9.23e-05	0.00110177
RGL3	12.6543	-0.717709	0.183637	-3.90831	9.29e-05	0.00110745
SYNM	69.3582	-0.420111	0.10749	-3.90836	9.29e-05	0.00110745
CSF3R	5280.5	0.725783	0.185716	3.90802	9.31e-05	0.00110794
NLRP14	10.3894	-0.922571	0.236146	-3.90678	9.35e-05	0.00111241
UBE2G1	338.911	-0.202513	0.0518374	-3.90669	9.36e-05	0.00111241
ZNF251	78.8887	-0.40778	0.104387	-3.90644	9.37e-05	0.00111278
LRRC3	14.4353	0.68059	0.174244	3.90596	9.39e-05	0.00111418
FSIP1	25.822	-0.856523	0.219342	-3.90496	9.42e-05	0.00111797
COX19	96.0607	-0.283879	0.0727024	-3.90467	9.44e-05	0.0011185
AP3M2	80.5296	-0.442271	0.113316	-3.90298	9.5e-05	0.00112482
ZFYVE27	190.561	-0.179624	0.0460225	-3.90295	9.5e-05	0.00112482
LYRM7	101.891	-0.467842	0.11988	-3.90259	9.52e-05	0.00112569
TNFRSF14	499.255	0.274537	0.0703535	3.90225	9.53e-05	0.00112646
ID2	166.331	0.278552	0.0713947	3.90159	9.56e-05	0.00112873
MPZL1	521.479	-0.177921	0.0456248	-3.89967	9.63e-05	0.00113688
KLRC2	11.9684	0.777858	0.199481	3.8994	9.64e-05	0.00113732
PTPN14	146.564	-0.481022	0.12337	-3.89903	9.66e-05	0.00113821
MAPK9	182.884	-0.330252	0.0847298	-3.89771	9.71e-05	0.0011436
ZBTB44	359.902	-0.240676	0.0617534	-3.89738	9.72e-05	0.00114436
RPL32P3	106.345	-0.431573	0.110753	-3.89672	9.75e-05	0.00114664
UBE2D3	1747.37	0.199962	0.0513332	3.89537	9.8e-05	0.0011522
CSMD1	93.868	-0.729641	0.187347	-3.89459	9.84e-05	0.00115509
GOLGA2P5	237.875	-0.586042	0.150525	-3.89332	9.89e-05	0.00116033
NT5DC1	208.228	-0.427238	0.109796	-3.8912	9.97e-05	0.00116965
CBX5	622.613	-0.409054	0.105136	-3.89073	9.99e-05	0.00117109
KCNK2	18.7344	-0.911753	0.234385	-3.88997	0.000100256	0.00117222
LRRC27	85.2758	-0.599147	0.154016	-3.89016	0.000100179	0.00117222
VIPR1	150.633	-0.484689	0.124597	-3.89006	0.00010022	0.00117222
ARHGEF10	55.9633	-0.506262	0.130202	-3.88828	0.000100958	0.00117911
CDC14B	262.928	-0.427663	0.10999	-3.8882	0.00010099	0.00117911
BRD8	212.617	-0.239017	0.0614859	-3.88734	0.000101347	0.00118244
PIK3R5	591.479	0.581464	0.149591	3.88702	0.000101483	0.00118317
PEX11G	26.5533	-0.440877	0.113443	-3.88632	0.000101776	0.00118359
PGPEP1	257.481	-0.382409	0.0984009	-3.88624	0.00010181	0.00118359
PLIN2	100.141	0.459531	0.118232	3.88669	0.00010162	0.00118359
RNF114	354.166	0.236017	0.0607278	3.88647	0.000101713	0.00118359
SYTL4	142.101	-0.409852	0.105478	-3.88566	0.000102052	0.00118555
FEZ1	14.7814	-0.761455	0.196069	-3.8836	0.000102921	0.0011948
PHF2	336.153	-0.129398	0.0333402	-3.88116	0.000103961	0.00120514
ZNF529	95.2276	-0.479767	0.123612	-3.88122	0.000103932	0.00120514
ATP6V1C2	82.9344	-0.456516	0.117727	-3.87776	0.000105423	0.00122123
TUBG2	35.3283	-0.407906	0.105222	-3.87663	0.000105913	0.00122603
ATL1	49.5613	-0.48019	0.123897	-3.87573	0.000106307	0.00122738
NTN5	6.20975	-0.893341	0.2305	-3.87567	0.000106331	0.00122738
PRUNE2	69.5669	-0.804224	0.207498	-3.87582	0.000106265	0.00122738
SERINC1	867.524	0.161023	0.0415452	3.87584	0.000106257	0.00122738
RAB11FIP4	458.82	-0.176299	0.0454964	-3.87501	0.00010662	0.00122984
DZIP1	71.3849	-0.756371	0.195232	-3.87422	0.000106968	0.00123298
MUCL1	24.1762	-0.593378	0.153225	-3.87259	0.000107683	0.00124034
TTC6	172.916	-0.513952	0.132727	-3.87224	0.000107838	0.00124124
DCST2	16.0437	-0.52138	0.134674	-3.87141	0.000108208	0.00124286
IGSF11	17.953	-0.702927	0.181559	-3.87163	0.000108112	0.00124286
LRTOMT	108.381	-0.699343	0.180638	-3.87151	0.000108163	0.00124286
FBXO3	207.498	-0.306992	0.079337	-3.86947	0.000109071	0.00125183
MATN2	104.601	-0.541131	0.139852	-3.86931	0.000109143	0.00125183
ACTB	16432.7	0.304461	0.0786937	3.86894	0.00010931	0.00125287
IER5	379.947	0.37108	0.0959788	3.86627	0.000110513	0.00126398
PUM2	829.739	-0.162916	0.0421367	-3.86637	0.000110468	0.00126398
RUNX2	249.324	-0.190898	0.0493725	-3.86649	0.000110413	0.00126398
ZNRF3	46.9419	-0.468949	0.121307	-3.86579	0.00011073	0.00126557
FLII	1198.03	-0.180967	0.0468152	-3.86556	0.000110837	0.0012659
ITGAL	347.574	0.435262	0.112623	3.86477	0.000111193	0.00126908
TSPAN11	18.4653	-1.16359	0.301094	-3.86455	0.000111293	0.00126933
CA5B	139.523	-0.484264	0.125328	-3.86397	0.00011156	0.00127148
PIGT	555.721	-0.35879	0.0928634	-3.86363	0.000111714	0.001272
TRIM41	250.412	-0.315096	0.0815566	-3.86353	0.000111762	0.001272
ANKFN1	51.7133	-1.02793	0.266121	-3.86265	0.000112165	0.00127571
ST8SIA5	38.5221	-0.830984	0.215177	-3.86186	0.000112527	0.00127892
ACACA	568.993	-0.410786	0.106391	-3.86111	0.000112875	0.00128198
FAM3A	139.022	-0.372013	0.096357	-3.86077	0.000113028	0.00128282
REEP1	23.9879	-0.991343	0.256844	-3.85971	0.000113522	0.00128754
C7orf26	91.8979	-0.240696	0.0623697	-3.85918	0.000113769	0.00128915
OXR1	403.11	-0.295187	0.0764918	-3.85906	0.000113824	0.00128915
TNRC6C	209.744	-0.209833	0.0543936	-3.85769	0.000114464	0.0012955
MAMDC2	14.5705	-0.830843	0.215438	-3.85653	0.000115007	0.00129898
PPP1R12B	353.324	-0.250845	0.0650444	-3.85652	0.000115011	0.00129898
PRDM1	462.789	0.354792	0.0919949	3.85665	0.000114951	0.00129898
MLIP	12.1168	-0.837323	0.217282	-3.85363	0.00011638	0.00131354
FGF14	20.8031	-1.31121	0.340291	-3.85321	0.000116579	0.00131487
DAGLB	131.709	-0.216557	0.0562184	-3.85206	0.000117127	0.00132014
CCDC81	108.371	-0.898804	0.233379	-3.85127	0.000117508	0.00132352
SLIT1	32.7919	-0.749318	0.194598	-3.85059	0.000117834	0.00132627
CDON	63.131	-0.624298	0.162156	-3.84999	0.000118121	0.00132826
LRRK2	2104.4	0.638339	0.16581	3.84983	0.000118199	0.00132826
P2RX6	15.1621	-0.909348	0.236213	-3.84969	0.000118267	0.00132826
ZBTB37	206.221	-0.252881	0.0656911	-3.84954	0.000118338	0.00132826
C22orf23	27.9905	-0.940777	0.244398	-3.84937	0.000118423	0.00132829
NELL2	92.8295	-0.900843	0.234085	-3.84836	0.000118913	0.00133287
PLA2R1	372.393	-0.431281	0.112116	-3.84675	0.000119693	0.0013407
KANK1	162.315	-0.385768	0.100302	-3.84607	0.000120027	0.0013434
ZNF19	65.597	-0.545753	0.141904	-3.84592	0.0001201	0.0013434
GNG2	192.014	0.542962	0.141198	3.8454	0.000120356	0.00134441
SPPL3	240.669	-0.168375	0.0437853	-3.84547	0.000120323	0.00134441
IQCK	184.349	-0.554241	0.14415	-3.84489	0.000120608	0.00134461
NCOR1	996.147	-0.153659	0.0399647	-3.84488	0.00012061	0.00134461
SDCBP	1825.72	0.343099	0.0892359	3.84486	0.000120621	0.00134461
ASCL2	19.25	0.488909	0.127178	3.84428	0.000120908	0.00134476
SNRNP70	677.629	-0.224618	0.0584295	-3.84426	0.000120918	0.00134476
STX1A	39.7225	-0.408491	0.106263	-3.84416	0.000120966	0.00134476
WDR19	207.325	-0.484721	0.126084	-3.84444	0.00012083	0.00134476
SLC29A2	53.3989	-0.500521	0.130211	-3.84393	0.000121081	0.00134513
ASL	180.524	-0.312655	0.0813491	-3.84338	0.000121353	0.00134631
SYTL1	387.171	-0.276671	0.0719864	-3.84338	0.000121353	0.00134631
MYCBPAP	80.5888	-0.760027	0.197885	-3.84075	0.00012266	0.00135987
PROM1	1469.27	-0.668673	0.17412	-3.84029	0.000122888	0.00136148
MIAT	149.833	0.409847	0.106733	3.83991	0.000123077	0.00136264
G0S2	4429.19	0.8081	0.210457	3.83973	0.000123169	0.00136274
C6orf99	7.49637	-0.838153	0.218357	-3.83846	0.00012381	0.0013629
CCDC57	338.955	-0.350361	0.0912571	-3.83927	0.000123398	0.0013629
CXCR6	51.9748	0.634643	0.165316	3.83898	0.000123549	0.0013629
ESPN	84.1195	-0.556582	0.145005	-3.83837	0.000123854	0.0013629
FBXL2	143.215	-0.572175	0.149052	-3.83875	0.000123662	0.0013629
MINK1	692.802	-0.228605	0.0595455	-3.83917	0.000123449	0.0013629
TUG1	736.448	-0.145109	0.0378024	-3.83863	0.000123725	0.0013629
ZNF10	42.5564	-0.483274	0.125873	-3.83937	0.000123348	0.0013629
CXorf58	5.60365	-0.9641	0.25124	-3.83737	0.00012436	0.00136662
RAPGEF4	17.8422	-0.821769	0.214147	-3.83741	0.000124338	0.00136662
ANAPC5	509.664	-0.344291	0.0897301	-3.83696	0.000124566	0.00136795
FLVCR1	118.233	-0.328549	0.0856489	-3.836	0.000125057	0.00137095
PNPLA4	107.367	-0.496199	0.129356	-3.83593	0.000125091	0.00137095
PTGR2	72.0423	-0.543121	0.141581	-3.83612	0.000124993	0.00137095
ADAMTS14	30.7705	-0.603976	0.157476	-3.83536	0.00012538	0.00137264
IPP	89.8323	-0.436211	0.113736	-3.83529	0.000125414	0.00137264
KIAA1549	194.84	-0.469531	0.122459	-3.8342	0.000125975	0.00137785
MYLPF	6.26313	-0.601727	0.156976	-3.83324	0.000126468	0.00138138
PCDHGA5	10.8034	-0.719222	0.187625	-3.8333	0.000126438	0.00138138
NEK1	142.78	-0.465367	0.121417	-3.83279	0.0001267	0.00138299
NR1H3	44.2987	0.441055	0.115087	3.83236	0.00012692	0.00138446
PDE7B	27.938	-0.741464	0.193495	-3.83196	0.000127129	0.0013858
CCDC148	45.6533	-0.730586	0.190724	-3.83058	0.00012784	0.00139262
SLC25A29	406.079	-0.363556	0.0949185	-3.8302	0.00012804	0.00139387
MAPK8IP3	808.645	-0.293497	0.0766507	-3.82902	0.000128653	0.00139961
ADCY3	119.221	0.349383	0.0912819	3.82752	0.000129442	0.00140719
LRRC66	7.05603	-0.846447	0.221157	-3.82736	0.000129523	0.00140719
CHD1	1199.14	0.322372	0.084247	3.82651	0.000129973	0.00141114
FIP1L1	200.738	-0.195867	0.0511935	-3.82602	0.000130233	0.00141301
LINC00476	61.2709	-0.438325	0.11457	-3.82583	0.000130333	0.00141316
NFKB2	862.592	0.428236	0.111947	3.82534	0.000130592	0.00141503
MACROD2	65.7989	-0.558939	0.146138	-3.82475	0.000130907	0.00141749
DEFB124	3.43477	-1.25935	0.329306	-3.82425	0.000131172	0.00141942
ENAH	598.944	-0.494651	0.129359	-3.82385	0.000131383	0.00141981
ERP44	295.578	0.167489	0.0437998	3.82396	0.000131323	0.00141981
DHRS1	127.741	-0.333793	0.0873065	-3.82323	0.000131716	0.00142246
USP19	427.852	-0.16866	0.0441195	-3.82279	0.000131949	0.00142403
BRCA2	110.555	0.416812	0.109111	3.82007	0.000133413	0.00143888
UBR3	468.032	-0.213727	0.0559667	-3.81883	0.000134087	0.00144519
CYP7B1	20.8256	-0.51763	0.135613	-3.81695	0.000135109	0.00145524
EPHX2	80.7108	-0.489629	0.128338	-3.81514	0.000136106	0.00146404
SLAIN2	341.379	-0.208569	0.0546667	-3.81529	0.000136024	0.00146404
ITGB2	1312.97	0.527987	0.138429	3.81414	0.00013666	0.00146902
MSC	8.16153	0.73363	0.192387	3.8133	0.000137122	0.00147302
GPR156	18.2021	-0.936754	0.24569	-3.81274	0.000137432	0.00147538
PAQR7	60.6009	-0.437366	0.114724	-3.81233	0.000137662	0.00147687
APBB2	87.3111	-0.414709	0.108793	-3.81193	0.000137888	0.00147832
PURB	536.815	-0.141572	0.0371468	-3.81116	0.000138316	0.00148193
INPP5D	419.152	0.41523	0.108975	3.81031	0.000138793	0.00148606
COL6A6	210.918	-0.541436	0.142114	-3.80986	0.000139046	0.00148779
SIAH3	11.9986	-1.12811	0.296134	-3.80947	0.000139266	0.00148908
SLFN11	129.014	0.497498	0.1306	3.80932	0.000139349	0.00148908
RAB40C	165.501	-0.303273	0.0796243	-3.8088	0.000139643	0.00149124
ZNF534	6.41281	-1.23538	0.324451	-3.80762	0.00014031	0.00149738
GLB1L2	109.451	-0.692606	0.181974	-3.80608	0.000141188	0.00150379
PIEZO2	33.4755	-0.979	0.257204	-3.80632	0.00014105	0.00150379
SPI1	658.992	0.630992	0.165782	3.80616	0.000141139	0.00150379
LTK	80.1611	-0.513506	0.134963	-3.80479	0.000141926	0.00151065
MAPRE3	129.027	-0.544604	0.143171	-3.80386	0.000142458	0.00151434
STRC	38.776	-0.636274	0.167264	-3.804	0.000142377	0.00151434
PCBD2	84.4988	-0.434536	0.114263	-3.80294	0.000142991	0.00151901
TK2	187.779	-0.18942	0.049812	-3.80269	0.000143134	0.00151953
CNGA4	26.2088	-0.955705	0.251415	-3.8013	0.000143939	0.00152709
CD59	1810.73	-0.314586	0.0827829	-3.80013	0.000144622	0.00153034
IL34	12.6499	-0.638563	0.168033	-3.80022	0.000144566	0.00153034
PCDHA4	154.265	-0.706509	0.18591	-3.80028	0.000144535	0.00153034
TEX21P	15.3902	-0.779039	0.204998	-3.80023	0.000144561	0.00153034
WDR66	493.439	-0.712586	0.187538	-3.79969	0.000144875	0.00153202
MXD1	3637.59	0.524964	0.138215	3.79816	0.000145775	0.00154053
OSBPL3	406.49	-0.308243	0.0811965	-3.79626	0.000146893	0.00155134
EVI2B	440.292	0.615613	0.162225	3.79481	0.000147756	0.00155843
PIP4K2A	203.376	0.220886	0.0582055	3.79494	0.000147678	0.00155843
ECHDC2	206.525	-0.423776	0.111738	-3.79258	0.000149088	0.00157146
ZNF713	57.7578	-0.564673	0.148901	-3.79226	0.000149282	0.00157249
ABAT	184.377	-0.29773	0.0785308	-3.79125	0.000149889	0.00157786
AKAP6	167.015	-0.694256	0.183183	-3.78996	0.00015067	0.00158505
CCDC146	363.791	-0.514009	0.135635	-3.78966	0.000150854	0.00158596
RUSC2	104.537	-0.326112	0.0860613	-3.7893	0.000151072	0.00158723
PKD1	748.785	-0.434258	0.114612	-3.78894	0.000151292	0.00158851
C6orf52	6.99309	-0.854693	0.225668	-3.78739	0.000152237	0.00159741
CNTNAP3B	103.063	-0.561213	0.148204	-3.78677	0.000152618	0.00160037
TLR10	50.9455	0.509235	0.134516	3.78569	0.000153281	0.00160629
SCAMP5	66.4843	-0.481415	0.127207	-3.78449	0.000154024	0.00161304
LY6H	18.5129	-0.906479	0.239616	-3.78305	0.000154916	0.00162133
FAM104B	53.3755	-0.629268	0.166355	-3.78269	0.000155142	0.00162265
TACC2	1121.03	-0.404526	0.106956	-3.78217	0.000155468	0.00162502
RAB24	318.548	0.415196	0.109802	3.7813	0.00015601	0.00162963
ARID1B	745.114	-0.256665	0.0678825	-3.78102	0.000156187	0.00163044
APOBR	392.468	0.600627	0.158897	3.77997	0.000156849	0.0016363
CLCNKB	14.2024	-0.966641	0.255757	-3.77952	0.000157128	0.00163692
CNTN1	13.7509	-0.933039	0.246869	-3.77948	0.000157153	0.00163692
TRAK1	1252.96	-0.326012	0.0862604	-3.77939	0.00015721	0.00163692
LGALS2	9.55496	0.719374	0.190469	3.77685	0.000158825	0.00165268
SP3	992.829	-0.106611	0.0282293	-3.77659	0.000158989	0.00165333
CCL7	3.45019	2.51709	0.666575	3.77616	0.000159265	0.00165514
WDR35	158.03	-0.56965	0.150884	-3.77542	0.00015974	0.00165902
SCYL1	372.996	-0.155595	0.0412153	-3.77517	0.000159898	0.0016596
ERCC6	185.852	-0.267411	0.0708384	-3.77494	0.000160049	0.0016601
ZNF471	194.099	-0.654398	0.173371	-3.77456	0.000160293	0.00166158
CDNF	18.5528	-0.598828	0.158658	-3.77433	0.000160436	0.00166184
NMUR2	4.23532	-3.37851	0.895159	-3.7742	0.000160523	0.00166184
KIF6	71.3501	-0.816217	0.21635	-3.77266	0.000161516	0.00166999
SLC9A1	346.801	-0.232006	0.0614945	-3.77278	0.000161435	0.00166999
MEF2C	96.073	0.499533	0.132464	3.77108	0.000162541	0.00167952
MYLK	106.043	-0.705767	0.187186	-3.77042	0.000162976	0.00168295
ACP6	140.244	-0.394826	0.104726	-3.77008	0.000163192	0.00168395
PECR	44.0073	-0.485585	0.128804	-3.76995	0.00016328	0.00168395
TDRD1	31.2194	-0.827321	0.219471	-3.76961	0.000163505	0.0016852
PRKCSH	583.321	-0.184934	0.0490649	-3.76916	0.000163799	0.00168716
LRRC37BP1	88.6239	-0.402009	0.106684	-3.76821	0.000164423	0.00169038
STK11	297.625	-0.247615	0.0657082	-3.76841	0.000164292	0.00169038
TMEM106A	74.6229	0.336974	0.0894236	3.76829	0.000164368	0.00169038
SIRT2	193.215	-0.190564	0.0505806	-3.76753	0.000164868	0.00169388
TRDMT1	67.2769	-0.408423	0.108427	-3.76679	0.000165357	0.00169783
CNNM3	121.114	-0.26995	0.0716775	-3.76617	0.000165771	0.00170101
INTS10	200.078	-0.294948	0.0783222	-3.76583	0.000165997	0.00170225
CCDC8	18.2097	-0.895808	0.237923	-3.76511	0.000166475	0.00170608
CLASP1	418.675	-0.118831	0.0315641	-3.76477	0.000166704	0.00170735
RCN2	225.18	-0.420946	0.111832	-3.7641	0.000167148	0.00171083
PSPH	49.9379	-0.555912	0.147708	-3.76359	0.00016749	0.00171324
FMO5	105.185	-0.566211	0.150469	-3.76297	0.000167907	0.00171643
FAM122A	127.598	-0.268893	0.0714633	-3.76268	0.000168103	0.00171735
ARIH1	698.417	-0.151951	0.0403865	-3.76242	0.000168275	0.00171803
ISCU	266.36	-0.202948	0.0539473	-3.76196	0.000168584	0.00172011
DGKB	26.6732	-0.812038	0.215897	-3.76124	0.000169075	0.00172404
PSME4	772.158	-0.199487	0.0530405	-3.76103	0.000169214	0.00172437
SMAD9	37.3213	-0.529056	0.140731	-3.75934	0.000170361	0.00173497
ZNF621	225.49	-0.41223	0.109669	-3.75884	0.000170702	0.00173735
TPH1	63.172	-0.826645	0.219958	-3.75819	0.000171145	0.00174078
BRI3BP	121.484	-0.324293	0.0862967	-3.75789	0.000171354	0.00174182
NPHP3	79.228	-0.361667	0.0962617	-3.75712	0.00017188	0.00174607
DCK	90.2762	0.326576	0.0869332	3.75663	0.000172217	0.00174825
TFPI	285.451	-0.555399	0.14785	-3.75649	0.00017231	0.00174825
ZYG11B	293.808	-0.221904	0.0590794	-3.75603	0.000172627	0.00175038
METTL7A	452.348	-0.549228	0.146237	-3.75573	0.000172834	0.00175139
CHST6	562.98	-0.454012	0.120903	-3.75518	0.00017322	0.00175335
SPATA4	21.266	-0.998569	0.26592	-3.75514	0.000173243	0.00175335
CASC4	903.669	-0.208401	0.055505	-3.75465	0.000173587	0.00175574
CRNDE	87.7542	-0.553444	0.147443	-3.75362	0.000174301	0.00176186
GSTM4	47.7998	-0.427439	0.11388	-3.7534	0.00017445	0.00176227
HDAC5	263.604	-0.196581	0.052382	-3.75283	0.000174853	0.00176429
SLC35E1	379.737	-0.247677	0.065998	-3.75281	0.000174867	0.00176429
CCL5	146.068	0.559698	0.149158	3.75239	0.000175155	0.0017661
SMARCC2	542.189	-0.243324	0.064862	-3.7514	0.000175847	0.00177198
SIN3B	292.734	-0.22718	0.0605663	-3.75092	0.000176184	0.00177428
NFKBIZ	2271.98	0.396887	0.105828	3.75029	0.000176629	0.00177676
RAB22A	360.492	-0.165926	0.0442439	-3.75026	0.000176649	0.00177676
LTB	99.3237	0.628351	0.16758	3.74955	0.000177151	0.00178071
GMFG	298.27	0.657363	0.175335	3.74919	0.000177407	0.00178218
CACHD1	200.578	-0.441293	0.117716	-3.7488	0.000177682	0.00178306
ZNF182	50.887	-0.301201	0.0803468	-3.74876	0.000177714	0.00178306
TTLL7	64.2991	-0.710287	0.189545	-3.74734	0.000178722	0.00179207
KCNJ1	8.43671	-1.19388	0.318614	-3.7471	0.000178894	0.00179269
USP30	81.4388	-0.371707	0.0992119	-3.74659	0.000179251	0.00179516
GLUL	12641.3	0.187906	0.0501617	3.74601	0.000179666	0.00179821
SETD6	67.6654	-0.474049	0.126577	-3.74516	0.000180282	0.00180327
DUOXA1	239.576	-0.391464	0.104555	-3.74409	0.000181049	0.00180982
STOX2	121.264	-0.46544	0.12433	-3.74357	0.000181424	0.00181246
PLAUR	2006.48	0.688465	0.184004	3.74158	0.00018287	0.00182578
EXOC3	422.354	-0.189719	0.0507288	-3.73987	0.000184114	0.00183708
IFNGR2	546.899	0.299039	0.0799636	3.73969	0.00018425	0.0018373
CES4A	158.876	-0.667385	0.178468	-3.73953	0.000184366	0.00183733
ST8SIA4	695.771	0.286388	0.0766	3.73874	0.000184941	0.00184194
TNFSF14	140.055	0.596971	0.159727	3.73743	0.000185909	0.00185044
BTN2A2	116.519	0.296829	0.0794274	3.73711	0.000186151	0.00185124
FAM66C	17.0835	-0.741672	0.198466	-3.73702	0.000186216	0.00185124
MAGIX	51.975	-0.455449	0.121892	-3.73649	0.000186606	0.00185398
ZNF83	271.596	-0.364684	0.0976277	-3.73546	0.000187376	0.00186049
CCDC153	55.5659	-0.629011	0.168414	-3.73492	0.000187778	0.00186108
DNER	48.3132	-0.8394	0.22474	-3.73498	0.000187728	0.00186108
SYT16	28.1023	-0.874362	0.234096	-3.73506	0.000187673	0.00186108
SHANK2	147.04	-0.767594	0.205535	-3.73461	0.000188004	0.00186218
ZSCAN4	8.65949	-0.847241	0.226941	-3.7333	0.000188986	0.00187077
KATNAL2	93.8493	-0.622475	0.166797	-3.73192	0.000190024	0.0018799
ACAP3	355.796	-0.322939	0.0865758	-3.73013	0.000191378	0.00188875
CYP2A7	22.9873	-0.832407	0.223149	-3.73027	0.000191274	0.00188875
P4HA2	125.749	-0.445614	0.119464	-3.73013	0.000191383	0.00188875
STEAP3	262.211	-0.468816	0.125677	-3.73032	0.000191233	0.00188875
NCLN	235.128	-0.202027	0.0541666	-3.72974	0.000191675	0.00189048
EDN1	37.6814	0.531923	0.142658	3.72867	0.000192494	0.00189626
RNF216	279.383	-0.167786	0.0449973	-3.72879	0.000192399	0.00189626
RELA	466.383	0.196278	0.0526446	3.72836	0.000192732	0.00189746
SYTL2	1941.34	-0.460323	0.123477	-3.728	0.000193005	0.00189899
HIPK1	1401.32	-0.230918	0.0619451	-3.72779	0.000193166	0.00189943
IMPA2	156.967	-0.260607	0.0699218	-3.72712	0.000193677	0.00190185
PMAIP1	229.69	0.316754	0.0849888	3.72701	0.000193763	0.00190185
SENP2	272.194	-0.19209	0.0515378	-3.72717	0.000193643	0.00190185
FOXRED1	100.019	-0.296436	0.0795444	-3.72668	0.000194022	0.00190324
TPM2	62.5854	-0.451396	0.121139	-3.72627	0.000194336	0.00190518
SLC44A5	41.7219	-0.609432	0.16357	-3.72581	0.000194687	0.00190746
EP400	619.425	-0.301952	0.0810626	-3.72492	0.000195374	0.00191304
CYB5D2	70.7753	-0.359165	0.0964357	-3.7244	0.000195784	0.0019159
PLEKHA5	498.106	-0.466559	0.125308	-3.7233	0.000196635	0.00192308
ANKUB1	148.406	-0.803822	0.215914	-3.72289	0.000196956	0.00192505
MSN	1408.67	0.431617	0.115954	3.72231	0.000197412	0.00192836
ATP2A1	25.6222	-0.487487	0.131004	-3.72115	0.000198321	0.00193465
BICC1	46.669	-0.91325	0.245429	-3.72103	0.000198414	0.00193465
DOCK11	396.572	0.516875	0.138896	3.72131	0.000198192	0.00193465
WNT4	27.9368	-0.487727	0.131116	-3.71981	0.000199369	0.00194281
BCAM	60.0075	-0.471819	0.126846	-3.71962	0.000199522	0.00194313
DAPK2	187.416	-0.282868	0.0760512	-3.71944	0.000199662	0.00194333
TNFRSF4	8.03521	0.796354	0.214213	3.71759	0.000201134	0.00195649
EEF2K	513.588	-0.392194	0.105525	-3.71659	0.000201931	0.00196306
PPM1L	230.887	-0.422468	0.113688	-3.71604	0.000202373	0.00196619
GXYLT2	28.8685	-0.618256	0.1664	-3.71549	0.000202808	0.00196924
RNFT2	74.2824	-0.619003	0.166639	-3.71463	0.0002035	0.00197478
USP7	684.132	-0.150343	0.0404767	-3.71431	0.000203758	0.0019761
MGAT4A	353.319	0.218443	0.0588152	3.71406	0.000203961	0.00197689
POLR3E	229.067	-0.351887	0.0947565	-3.71359	0.000204341	0.00197939
AASS	124.975	-0.420343	0.1132	-3.71328	0.000204593	0.00197948
AXDND1	17.6501	-0.67945	0.182974	-3.71336	0.000204527	0.00197948
ZNF354A	64.6627	-0.263758	0.0710448	-3.71256	0.000205175	0.00198393
ALDH1L1	211.904	-0.474322	0.127775	-3.71217	0.000205486	0.00198458
TSC1	363.667	-0.237931	0.0640932	-3.71226	0.00020542	0.00198458
ST3GAL1	436.29	0.230342	0.0620532	3.71201	0.000205619	0.00198468
ZFYVE26	479.604	0.28639	0.0771638	3.71145	0.000206073	0.00198788
FAM8A1	456.944	0.2943	0.0793234	3.71013	0.000207149	0.0019959
RENBP	39.6224	0.462695	0.124707	3.71025	0.000207054	0.0019959
PANK1	22.6611	-0.624768	0.168418	-3.70962	0.000207568	0.00199875
LPAR6	163.198	0.372541	0.100437	3.70921	0.000207908	0.00200084
L2HGDH	143.929	-0.507882	0.136934	-3.70897	0.000208104	0.00200154
ABCA12	382.858	-0.399737	0.107811	-3.70775	0.000209109	0.00200579
ATP6V0A2	325.677	-0.313984	0.0846788	-3.70794	0.000208952	0.00200579
HBB	105.071	1.92538	0.51927	3.70786	0.000209015	0.00200579
HCG18	337.854	-0.356746	0.096218	-3.70768	0.000209163	0.00200579
TMEM123	1520.98	0.329023	0.0887294	3.70816	0.000208768	0.00200579
IDO2	23.591	0.722605	0.194913	3.70732	0.000209465	0.00200751
BICD2	332.697	-0.185391	0.050028	-3.70574	0.000210773	0.00201767
SHROOM3	693.619	-0.494227	0.133365	-3.70582	0.000210706	0.00201767
GCSH	35.7868	-0.491723	0.132716	-3.70509	0.000211319	0.0020217
ZNF211	96.872	-0.306702	0.0827997	-3.70415	0.000212103	0.00202801
HMGA1P4	4.42801	-0.690633	0.186458	-3.70397	0.000212254	0.00202826
TRNAU1AP	101.607	-0.283609	0.0765922	-3.70284	0.000213197	0.00203607
WDR78	261.126	-0.779852	0.210645	-3.70221	0.000213731	0.00203998
FNBP1L	224.609	-0.369223	0.0997495	-3.70151	0.000214323	0.00204349
PRDM14	10.5017	-1.04845	0.283253	-3.70147	0.000214351	0.00204349
INPP5E	132.927	-0.400417	0.108241	-3.69931	0.00021619	0.00205862
PARD6G	22.4902	-0.489069	0.132205	-3.69931	0.000216187	0.00205862
CNTROB	144.303	-0.330291	0.0893153	-3.69803	0.000217278	0.00206776
PIM1	476.311	0.292181	0.0790208	3.69752	0.000217713	0.00207069
GIMAP5	30.2298	0.858691	0.232286	3.69669	0.000218428	0.00207507
ZNF662	41.2801	-0.477075	0.129052	-3.69675	0.000218378	0.00207507
RUFY2	161.508	-0.360149	0.0974302	-3.69648	0.000218611	0.0020756
DNAJA4	553.804	-0.482582	0.13057	-3.69597	0.000219046	0.00207707
GNL1	225.702	-0.182947	0.0494999	-3.6959	0.000219111	0.00207707
ST6GALNAC2	144.245	-0.373203	0.100979	-3.69585	0.00021915	0.00207707
PDS5B	280.847	-0.179475	0.0485789	-3.6945	0.000220319	0.00208694
WDR47	140.017	-0.265658	0.0719482	-3.69235	0.00022219	0.00210343
ANKMY1	256.003	-0.501043	0.135721	-3.69171	0.000222749	0.0021075
MARK3	449.984	-0.122548	0.0331994	-3.69128	0.000223127	0.00210984
PRDM2	398.975	-0.145397	0.0394248	-3.68797	0.000226053	0.00213627
SCD5	172.535	-0.569718	0.154532	-3.68673	0.000227152	0.00214541
USP48	295.693	-0.2296	0.06229	-3.68599	0.000227817	0.00215044
CYP2C8	8.54796	-0.808349	0.219317	-3.68576	0.000228024	0.00215115
GJC3	6.21707	-0.76322	0.207123	-3.68485	0.000228833	0.00215753
FDFT1	391.928	-0.318762	0.0865099	-3.68469	0.000228982	0.00215769
CCDC47	473.325	-0.220176	0.059762	-3.68422	0.000229405	0.00216042
SLC41A3	103.629	-0.42533	0.115484	-3.68302	0.000230483	0.00216931
RIC3	109.64	-0.411494	0.111772	-3.68153	0.000231836	0.00218079
MSI2	489.177	-0.405531	0.11018	-3.68064	0.000232654	0.00218722
BBS2	181.251	-0.437464	0.118866	-3.68032	0.000232938	0.00218862
SPRYD7	49.2816	-0.427917	0.11628	-3.68006	0.00023318	0.00218926
ZGPAT	164.637	-0.186009	0.0505464	-3.67995	0.000233275	0.00218926
PARN	167.903	-0.226005	0.0614442	-3.67821	0.000234879	0.00220304
LRP4	37.3323	-0.692087	0.188227	-3.67689	0.000236099	0.00221321
SIT1	9.1604	0.679432	0.184797	3.67663	0.000236336	0.00221415
ANKRD26	155.447	-0.448994	0.122141	-3.67601	0.000236907	0.00221822
DYNC2LI1	127.273	-0.551968	0.150167	-3.67569	0.000237205	0.00221973
CES1	331.227	-0.776287	0.211224	-3.67519	0.000237677	0.00222287
CMTM8	25.0486	-0.412366	0.112217	-3.67472	0.000238115	0.00222569
ZNF814	153.807	-0.403259	0.10975	-3.67434	0.000238463	0.00222767
ENPP5	139.841	-0.693224	0.18869	-3.67387	0.000238905	0.00223051
CERS2	282.113	-0.146647	0.0399203	-3.67349	0.000239257	0.00223251
METRN	31.4447	-0.524783	0.142945	-3.67122	0.000241391	0.00224985
TP53INP1	684.311	-0.209516	0.0570692	-3.67127	0.000241351	0.00224985
POLR3B	81.6033	-0.342137	0.0932059	-3.67077	0.00024182	0.00225256
ZNF528	136.567	-0.452892	0.123399	-3.67013	0.000242426	0.00225691
FBRSL1	238.571	-0.217417	0.0592473	-3.66966	0.000242876	0.00225981
HGD	18.5706	-0.636057	0.173358	-3.66903	0.000243477	0.00226105
RBP1	67.1398	-0.481743	0.131294	-3.6692	0.00024331	0.00226105
SH3RF2	165.75	-0.442106	0.120486	-3.66934	0.000243175	0.00226105
VAPA	917.438	-0.16885	0.0460216	-3.66893	0.000243566	0.00226105
AKR1C4	4.06321	-1.37831	0.375856	-3.66714	0.000245283	0.00226581
ALOX12P2	152.694	-0.410782	0.111986	-3.66817	0.000244289	0.00226581
CALB1	61.8504	-0.626827	0.170919	-3.6674	0.000245033	0.00226581
FBXO24	21.2038	-0.590375	0.160981	-3.66736	0.00024507	0.00226581
NANOS1	17.1433	-0.595069	0.162242	-3.66779	0.000244653	0.00226581
RHBDD2	467.455	-0.310111	0.0845611	-3.6673	0.000245126	0.00226581
SURF1	104.878	-0.258925	0.070591	-3.66796	0.00024449	0.00226581
TMEM17	26.492	-0.659257	0.179764	-3.66734	0.000245086	0.00226581
WDR77	140.57	-0.388751	0.106011	-3.66708	0.000245333	0.00226581
OSBPL6	96.5119	-0.670035	0.18278	-3.66579	0.000246574	0.00227598
RGS22	76.8028	-0.921852	0.251489	-3.66557	0.000246788	0.00227667
C20orf194	245.446	-0.360087	0.0982425	-3.66529	0.000247062	0.0022779
ANKS3	84.5499	-0.398354	0.108699	-3.66473	0.000247598	0.00228155
DOCK1	419.65	-0.375283	0.102412	-3.66443	0.000247887	0.00228292
RNASEH1	85.6571	-0.287675	0.0785252	-3.66347	0.000248817	0.00228948
SPICE1	180.053	-0.394564	0.107704	-3.66341	0.000248882	0.00228948
ZNF287	27.1814	-0.541749	0.147929	-3.66222	0.000250036	0.00229881
DNAH2	382.472	-0.750649	0.204996	-3.66177	0.000250482	0.0023016
PRKD2	499.51	0.220788	0.0602989	3.66156	0.00025068	0.00230212
ITSN1	244.484	-0.359585	0.0982626	-3.65943	0.000252782	0.00232011
TRAPPC10	555.216	-0.119781	0.032737	-3.65889	0.00025331	0.00232365
BARX2	28.8805	-0.511554	0.139849	-3.6579	0.000254289	0.00233131
ACSL5	334.038	0.281454	0.0769638	3.65697	0.000255216	0.00233718
SLC2A3	2471.8	0.700021	0.191418	3.65702	0.000255165	0.00233718
DDX51	110.869	-0.360029	0.098462	-3.65653	0.000255653	0.00233957
MYO6	1110.43	-0.359641	0.0983589	-3.65642	0.000255765	0.00233957
ARHGAP42	184.318	-0.436273	0.119338	-3.65579	0.000256393	0.002344
TOMM34	128.337	-0.435375	0.119129	-3.65466	0.000257519	0.00235298
BRF1	189.544	-0.346035	0.0946908	-3.65437	0.000257819	0.00235439
ABI2	268.048	-0.422875	0.11574	-3.65366	0.000258524	0.00235951
FHOD3	13.4261	-0.925083	0.253208	-3.65345	0.000258738	0.00236013
IFT172	421.57	-0.64821	0.177483	-3.65225	0.000259956	0.00236991
MEIS2	211.333	-0.431086	0.11807	-3.65112	0.0002611	0.00237901
PITPNM1	695.718	-0.260728	0.071425	-3.65037	0.000261864	0.0023833
TMED4	306.623	-0.255455	0.0699787	-3.65047	0.000261765	0.0023833
ARHGEF26	143.303	-0.496587	0.136055	-3.64992	0.000262327	0.00238618
MASTL	108.446	0.276342	0.0757201	3.64952	0.000262734	0.00238855
HDAC4	283.923	0.309732	0.0848931	3.64849	0.000263787	0.00239678
COX7A1	7.81565	-0.677014	0.185579	-3.64812	0.000264165	0.00239887
ANO7	21.9701	-0.648069	0.177679	-3.64742	0.000264891	0.00240278
TCTN2	180.259	-0.602256	0.165113	-3.64753	0.000264768	0.00240278
TMEM218	66.4367	-0.377499	0.103509	-3.64701	0.000265313	0.00240527
CD8A	78.9009	0.621716	0.170502	3.64638	0.00026596	0.00240979
GNGT2	6.48718	0.638992	0.175273	3.64569	0.000266673	0.00241423
SPATA24	7.02701	-0.740392	0.203091	-3.64562	0.000266747	0.00241423
PLEKHA1	343.711	-0.398601	0.109352	-3.64511	0.000267274	0.00241766
DOK1	56.4736	0.328027	0.0900023	3.64465	0.000267755	0.00242066
PLK3	614.812	0.529965	0.145428	3.64417	0.00026826	0.00242388
EXD3	72.6929	-0.417574	0.114599	-3.64378	0.000268663	0.00242482
GCC2	796.241	-0.314443	0.0862946	-3.64383	0.000268611	0.00242482
SUMF1	188.618	-0.397327	0.109067	-3.64296	0.000269522	0.00243122
LIN7A	62.3323	0.786301	0.215885	3.64221	0.000270303	0.00243557
WDR31	80.4851	-0.621336	0.170588	-3.64232	0.000270196	0.00243557
ABCB5	20.8968	-0.955323	0.262314	-3.6419	0.000270634	0.0024372
LYPLA2	243.3	-0.206134	0.0566213	-3.64057	0.000272036	0.00244847
AFMID	78.2034	-0.38791	0.106568	-3.64001	0.00027263	0.00245012
FAM86B1	25.6516	-0.779967	0.214287	-3.63983	0.000272821	0.00245012
MOSPD3	42.9467	-0.375424	0.103142	-3.63986	0.000272784	0.00245012
RHOD	119.093	-0.375824	0.103247	-3.64006	0.000272571	0.00245012
ADD1	765.181	-0.128042	0.0351929	-3.63829	0.000274451	0.0024628
USP2	94.2447	-0.713536	0.196123	-3.63821	0.000274537	0.0024628
DAAM2	29.1132	-0.765526	0.210435	-3.63782	0.000274955	0.00246519
VPS39	373.178	-0.15476	0.0425466	-3.63743	0.000275367	0.00246753
CHD8	811.315	-0.125703	0.034564	-3.63682	0.00027602	0.00247202
FAM20C	55.8074	0.372329	0.102399	3.63608	0.000276821	0.00247783
DDX46	299.962	-0.229276	0.0630743	-3.63502	0.000277963	0.00248669
HEATR4	16.4263	-0.680342	0.187214	-3.63404	0.000279018	0.00249347
SRL	13.7175	-0.715755	0.196959	-3.63403	0.000279029	0.00249347
HYAL4	17.8516	-0.675293	0.185843	-3.63367	0.000279417	0.00249557
ZNF600	55.7138	-0.346619	0.0954264	-3.63231	0.000280891	0.00250736
PHACTR1	558.261	0.675634	0.18608	3.63088	0.000282452	0.00251991
FAM201A	19.8572	-0.714219	0.196734	-3.63037	0.000283011	0.00252352
DENND2A	17.8123	-0.832279	0.229293	-3.62977	0.000283677	0.00252807
ZNF630	24.8896	-0.393249	0.108358	-3.62918	0.000284322	0.00253243
KCNJ16	12.6482	-1.19911	0.330443	-3.62879	0.000284753	0.00253391
NCF2	1883.7	0.566077	0.155998	3.62875	0.000284801	0.00253391
CFB	2141.69	0.474021	0.13064	3.62844	0.000285134	0.00253549
PTPN6	796.337	0.393921	0.108574	3.62814	0.000285467	0.00253707
C11orf80	50.388	-0.357835	0.0986466	-3.62744	0.00028624	0.00254255
KIR2DL4	6.69674	0.934089	0.257567	3.62659	0.00028719	0.00254959
BEST4	95.6053	-0.819154	0.225908	-3.62606	0.000287783	0.00255346
PEX6	97.8247	-0.404051	0.111494	-3.62397	0.000290117	0.00257277
MED9	78.2068	-0.437824	0.120834	-3.62334	0.000290822	0.00257762
RCAN3	215.569	-0.465624	0.128557	-3.62193	0.000292408	0.00259026
CD200R1L	8.52082	-1.29077	0.35648	-3.62088	0.0002936	0.00259909
IGIP	39.7948	-0.460788	0.127262	-3.62077	0.000293724	0.00259909
SLC25A36	327.072	-0.417653	0.115366	-3.62024	0.000294333	0.00260306
BHLHE41	75.7302	-0.487618	0.134708	-3.61981	0.000294823	0.00260456
RBM5	693.93	-0.136386	0.0376777	-3.61981	0.000294814	0.00260456
CTPS2	98.0301	-0.39709	0.109716	-3.61925	0.000295461	0.00260686
PLCE1	552.145	-0.438996	0.121298	-3.61916	0.000295564	0.00260686
VSIG1	23.181	-0.594895	0.164367	-3.61932	0.000295383	0.00260686
C4B	37.1216	0.71977	0.198904	3.61868	0.000296109	0.00261025
TEAD1	579.464	-0.368349	0.10181	-3.61802	0.000296866	0.00261444
USP34	1284.88	-0.121345	0.0335406	-3.61786	0.000297047	0.00261444
ZNF326	323.247	-0.35601	0.0984039	-3.61785	0.000297066	0.00261444
CD28	15.215	0.768657	0.212487	3.61743	0.000297542	0.00261579
ZNF843	17.4791	-0.644387	0.178131	-3.61748	0.000297485	0.00261579
PLXNC1	1179.88	0.560836	0.155062	3.61686	0.0002982	0.00261875
ZNF654	141.999	0.177133	0.0489737	3.61689	0.000298164	0.00261875
DUSP8	70.9327	-0.338736	0.0936621	-3.61658	0.00029852	0.00262014
ZNF418	34.1628	-0.392989	0.108676	-3.61616	0.000299007	0.002623
RPRD2	266.749	-0.25251	0.0698382	-3.61565	0.000299597	0.00262676
ZNF204P	37.571	-0.692078	0.19144	-3.61512	0.000300212	0.00263074
UGGT2	164.473	-0.443912	0.122805	-3.61479	0.000300594	0.00263267
PSD3	815.184	-0.422955	0.117014	-3.61458	0.000300834	0.00263335
BCL2L14	83.5511	0.496483	0.137366	3.61431	0.000301149	0.00263469
PREX1	2154.56	0.530534	0.146817	3.61357	0.000302009	0.00263937
SLC7A5P1	5.51514	0.5619	0.155493	3.61367	0.000301892	0.00263937
RYK	198.201	-0.296623	0.0821246	-3.61186	0.000304004	0.00265538
ANGPTL5	4.17219	-1.32144	0.365915	-3.61133	0.000304628	0.00265941
SLC6A15	13.5976	-0.848154	0.234935	-3.61017	0.000305997	0.00266992
UBE2E3	102.41	-0.26165	0.0724831	-3.60981	0.000306419	0.00267217
KIAA1143	184.15	-0.315077	0.0872875	-3.60965	0.000306614	0.00267244
CFTR	78.4794	-0.494912	0.137129	-3.6091	0.000307262	0.00267522
ZDHHC15	61.445	-0.569256	0.157724	-3.60919	0.000307156	0.00267522
NCF1C	162.741	0.676316	0.187403	3.60889	0.000307512	0.00267597
TRIM16L	82.7968	-0.444024	0.123042	-3.60873	0.000307705	0.00267621
DZIP3	359.308	-0.580887	0.160978	-3.60849	0.000307987	0.00267723
NRBP2	132.456	-0.367524	0.101875	-3.60761	0.00030903	0.00268486
C2CD3	384.213	-0.233157	0.0646343	-3.60732	0.000309381	0.00268542
DUOXA2	757.842	0.550539	0.152623	3.60718	0.000309546	0.00268542
USP43	182.64	-0.352678	0.0977739	-3.60708	0.000309666	0.00268542
VSIG10	212.378	-0.333415	0.0924353	-3.607	0.000309754	0.00268542
CNTN3	11.0228	-1.01962	0.282721	-3.60647	0.000310396	0.00268955
COQ10A	40.1916	-0.469022	0.130064	-3.60608	0.000310853	0.0026911
LRRC49	77.7599	-0.706663	0.195973	-3.60592	0.000311046	0.0026911
PTPRN2	187.502	-0.41434	0.114906	-3.6059	0.000311072	0.0026911
MRAS	31.9756	0.472779	0.131137	3.60523	0.000311871	0.00269658
BAK1	143.5	0.2812	0.0780098	3.60468	0.000312539	0.00269662
HSPA4L	132.447	-0.552783	0.153346	-3.60482	0.000312369	0.00269662
LDB3	28.4807	-0.569689	0.158039	-3.60473	0.000312473	0.00269662
SLC38A5	12.7613	0.830123	0.23027	3.605	0.00031215	0.00269662
RB1CC1	770.534	-0.141084	0.0391417	-3.60445	0.000312817	0.00269759
ZNF141	91.1171	-0.337932	0.0937624	-3.60414	0.000313193	0.0026994
FAM174A	181.088	-0.349031	0.0968502	-3.60383	0.000313565	0.00270118
RGS5	20.7823	-0.61275	0.17005	-3.60334	0.000314151	0.00270479
ERMP1	393.86	-0.391731	0.108722	-3.60305	0.000314508	0.002705
FETUB	6.83695	-1.36864	0.379855	-3.60307	0.00031448	0.002705
EFCAB11	76.1539	-0.517219	0.143559	-3.60284	0.000314758	0.00270572
ALDH3B1	949.651	-0.460062	0.127707	-3.60247	0.000315202	0.00270811
CXCR1	1432	0.729156	0.202423	3.60215	0.000315599	0.00271009
MAP3K9	325.742	-0.334133	0.0927689	-3.60178	0.000316049	0.00271252
LYSMD4	36.1622	-0.347244	0.0964327	-3.60089	0.000317131	0.00272037
ALOX15	3119.98	-0.570356	0.158442	-3.59977	0.000318503	0.00272782
PCDHB6	6.09387	-0.956871	0.265796	-3.60002	0.000318197	0.00272782
ZNF703	126.547	-0.394473	0.109579	-3.59989	0.000318356	0.00272782
TNFRSF10A	89.1314	0.255494	0.0709778	3.59963	0.000318673	0.00272784
TRIM52	84.7557	-0.311246	0.0864791	-3.59908	0.000319339	0.0027321
HLA-DQA2	89.3038	0.783778	0.217789	3.59879	0.000319703	0.00273378
MAN2B2	418.188	-0.187504	0.0521047	-3.59861	0.00031992	0.0027342
TWSG1	129.145	-0.320439	0.0890719	-3.59753	0.000321253	0.00274415
HNRNPUL1	865.351	-0.164965	0.0458646	-3.59679	0.000322167	0.00274954
RER1	414.907	-0.174101	0.0484053	-3.59675	0.000322222	0.00274954
ZER1	370.982	-0.175241	0.0487346	-3.59583	0.000323364	0.00275784
MAVS	696.072	-0.26024	0.0723869	-3.59512	0.000324237	0.00276383
SYPL2	5.14494	-1.13036	0.314436	-3.59488	0.000324538	0.00276495
RAD52	39.5673	-0.38897	0.108234	-3.5938	0.000325895	0.00277506
FARP1	363.088	-0.412768	0.11487	-3.59334	0.000326464	0.00277699
ZC3H13	272.618	-0.182809	0.0508738	-3.59339	0.000326404	0.00277699
PDLIM3	14.4875	-0.961632	0.267636	-3.59306	0.000326815	0.00277853
SPCS1	159.87	-0.478284	0.133125	-3.59274	0.000327217	0.00278049
PPP4R1	1094.28	-0.11982	0.0333601	-3.59172	0.000328508	0.00279
CR1	662.384	0.649193	0.180762	3.59143	0.000328866	0.00279013
TAGLN3	10.9189	-1.02325	0.284911	-3.59148	0.000328802	0.00279013
EIF3F	236.242	-0.365265	0.101722	-3.59081	0.000329646	0.00279237
GRN	1886.92	0.24035	0.0669311	3.591	0.000329411	0.00279237
PAX6	147.928	-0.455244	0.126779	-3.59085	0.000329602	0.00279237
PACRGL	102.368	-0.472603	0.131623	-3.59057	0.000329958	0.00279357
ARPC5	932.789	0.23553	0.0656007	3.59035	0.000330229	0.0027944
ABCB6	136.59	-0.397713	0.1108	-3.58948	0.00033134	0.00280089
TMEM237	82.341	-0.500356	0.139393	-3.58954	0.00033126	0.00280089
ADAM17	306.257	0.145803	0.0406228	3.58919	0.000331709	0.00280175
DHCR7	102.544	-0.366778	0.102191	-3.58913	0.000331786	0.00280175
ICA1	166.229	-0.368249	0.102624	-3.58833	0.000332799	0.00280884
NDRG2	926.348	-0.36388	0.101426	-3.58765	0.000333672	0.00281475
SIGLEC10	234.449	0.557689	0.155465	3.58723	0.000334207	0.0028178
PHGDH	50.5221	-0.646349	0.180191	-3.58701	0.000334489	0.00281872
EVPL	805.044	-0.395475	0.110279	-3.58614	0.000335606	0.00282654
TMEM67	262.855	-0.64692	0.180401	-3.58602	0.000335764	0.00282654
KLHDC2	239.192	-0.354832	0.0989716	-3.5852	0.000336824	0.00283262
NDUFV3	156.124	-0.335771	0.0936551	-3.58519	0.000336835	0.00283262
ATE1	178.966	-0.289864	0.0808569	-3.5849	0.000337206	0.00283386
TNRC18	1430.47	-0.170703	0.0476185	-3.5848	0.000337332	0.00283386
MTMR10	416.577	-0.167886	0.0468353	-3.5846	0.000337596	0.00283462
KAT6B	274.893	-0.293711	0.0819422	-3.58436	0.000337904	0.00283575
COL4A5	169.682	-0.452561	0.12627	-3.58409	0.000338259	0.00283579
PLCD1	97.0113	-0.291366	0.081292	-3.58419	0.000338128	0.00283579
SUN1	930.425	-0.353318	0.0985891	-3.58374	0.000338704	0.00283806
ZNF365	31.3805	-0.520202	0.145163	-3.58356	0.00033894	0.00283857
LINC00467	73.1197	-0.42569	0.118827	-3.58244	0.000340396	0.00284881
MPRIP	945.324	-0.282875	0.0789634	-3.58235	0.000340512	0.00284881
CHST14	35.3188	-0.423657	0.118271	-3.58209	0.000340852	0.00285019
NPAS2	251.7	-0.377542	0.105443	-3.58053	0.0003429	0.00286584
NRG4	62.603	-0.542066	0.151475	-3.57859	0.00034545	0.00288567
ADAMTS17	85.8433	-0.377521	0.105527	-3.57749	0.00034691	0.00289482
MKRN1	717.47	-0.120838	0.0337786	-3.57736	0.00034708	0.00289482
RAB32	37.1743	0.328151	0.0917238	3.57759	0.000346771	0.00289482
SOX13	163.71	-0.330453	0.0923828	-3.577	0.00034756	0.00289734
BPHL	77.3902	-0.464997	0.130009	-3.57667	0.000348001	0.00289954
IFT81	173.917	-0.553819	0.154868	-3.57606	0.000348808	0.00290477
MAP7	414.762	-0.351182	0.0982266	-3.57523	0.000349926	0.00291259
FGF20	3.49361	-1.09216	0.305613	-3.57367	0.000352015	0.00292778
ZNF664	675.576	-0.455028	0.127331	-3.5736	0.000352111	0.00292778
RBM25	631.434	-0.14243	0.0398585	-3.57339	0.000352392	0.00292862
ENOX1	30.6489	-0.659721	0.184639	-3.57304	0.000352859	0.002931
TMEM232	96.2704	-0.793744	0.222183	-3.57247	0.000353626	0.00293588
ADHFE1	38.8793	-0.47326	0.132518	-3.5713	0.000355215	0.00294756
RNF128	13.6545	-0.653482	0.183016	-3.57062	0.000356133	0.00295367
TRIM26	413.837	0.237379	0.0664856	3.57038	0.000356467	0.00295493
MAP4K1	56.8642	0.424496	0.11891	3.5699	0.000357113	0.00295622
PIAS3	380.199	-0.364863	0.102199	-3.57011	0.000356832	0.00295622
WWTR1-AS1	11.2986	-0.676334	0.189457	-3.56986	0.000357167	0.00295622
ANK3	1165.16	-0.43086	0.120711	-3.56936	0.000357852	0.00296038
PRPSAP1	169.425	-0.321106	0.0899961	-3.56801	0.000359709	0.00297423
GALNT13	53.2845	-0.65469	0.183509	-3.56762	0.000360244	0.00297502
MAN1A1	497.854	0.168217	0.0471495	3.56773	0.000360083	0.00297502
NIT2	150.988	-0.417723	0.117094	-3.56742	0.000360507	0.00297502
RNF149	1964.41	0.465207	0.130405	3.5674	0.000360536	0.00297502
CCDC36	12.0667	-0.744744	0.208789	-3.56696	0.000361148	0.00297553
PAX5	41.3574	0.780445	0.218783	3.5672	0.00036081	0.00297553
PRDX5	827.268	-0.427471	0.11984	-3.56702	0.000361063	0.00297553
CPNE5	21.1384	0.630856	0.176887	3.56644	0.00036187	0.00297998
KRAS	637.508	-0.159207	0.0446471	-3.5659	0.000362616	0.00298402
SREK1	431.885	-0.259905	0.072888	-3.56581	0.000362728	0.00298402
COPZ2	20.5397	-0.463592	0.130026	-3.56538	0.000363328	0.00298744
KCTD18	135.785	-0.338747	0.0950222	-3.56492	0.000363965	0.00299117
POU2F2	71.142	0.394079	0.110573	3.56397	0.000365292	0.00300056
THAP6	92.1977	-0.320596	0.08996	-3.56376	0.000365584	0.00300145
ZNF837	17.7178	-0.494989	0.138919	-3.56316	0.000366423	0.00300681
ULBP3	6.08109	-0.523909	0.14705	-3.5628	0.000366922	0.00300939
C17orf50	3.41281	-1.25377	0.35196	-3.56224	0.000367698	0.00301088
DCDC2B	67.5857	-0.940305	0.263959	-3.56231	0.0003676	0.00301088
GGNBP2	367.7	-0.165589	0.0464859	-3.56214	0.000367844	0.00301088
SESN1	111.998	-0.388431	0.109036	-3.56241	0.000367467	0.00301088
RAB4A	127.432	-0.368284	0.10341	-3.56138	0.000368911	0.00301809
DCUN1D1	217.9	-0.174195	0.0489152	-3.56116	0.00036922	0.0030191
TMTC4	72.8371	-0.38393	0.107848	-3.55994	0.000370944	0.00303167
FAM98C	101.754	-0.316717	0.0889721	-3.55973	0.000371233	0.00303251
LRP2BP	55.974	-0.732428	0.20578	-3.55928	0.000371878	0.00303552
NAPB	89.9225	-0.30884	0.0867722	-3.55921	0.000371974	0.00303552
ADNP	544.452	-0.212813	0.0598182	-3.55766	0.000374178	0.00305044
BFSP1	11.9826	-0.68689	0.193071	-3.5577	0.000374116	0.00305044
SLC27A1	164.483	-0.329664	0.0926913	-3.55659	0.000375707	0.00306137
ZZEF1	1003.55	-0.1274	0.0358232	-3.55634	0.000376054	0.00306267
DGKA	405.219	-0.267323	0.0751713	-3.55618	0.000376292	0.00306307
HBEGF	129.924	0.512849	0.144227	3.55584	0.000376774	0.00306546
[truncated: 16,819 more rows]

## Sheet: DURINGvs POST
row	baseMean	log2FoldChange	lfcSE	stat	pvalue	padj
CCL8	88.9322	6.65613	0.496735	13.3998	6.06618e-41	8.75956e-37
CXCL10	729.311	3.61071	0.275517	13.1052	3.07414e-39	1.47969e-35
RSAD2	2131.28	3.0642	0.233471	13.1246	2.38155e-39	1.47969e-35
IFIT1	1515.19	2.67281	0.217957	12.263	1.43071e-34	5.16485e-31
CXCL11	225.931	3.7459	0.314069	11.927	8.56161e-33	2.47259e-29
IFIT3	2762.04	2.37745	0.199601	11.911	1.03722e-32	2.49624e-29
IFIT2	5177.32	2.62687	0.228571	11.4926	1.43792e-30	2.96623e-27
CMPK2	447.881	1.94357	0.169869	11.4416	2.59096e-30	4.67669e-27
OASL	431.487	2.02986	0.179227	11.3257	9.7949e-30	1.57154e-26
ISG15	972.311	2.7433	0.243533	11.2646	1.96241e-29	2.83371e-26
DDX58	931.573	1.64369	0.146593	11.2126	3.53818e-29	4.64467e-26
BATF2	156.402	1.95814	0.175101	11.1829	4.94456e-29	5.94995e-26
GBP1	2129.44	1.87755	0.168058	11.172	5.58806e-29	6.20704e-26
MX1	2943.73	1.41789	0.128895	11.0004	3.80437e-28	3.92393e-25
OAS3	1691.5	1.63874	0.14975	10.9431	7.16754e-28	6.89995e-25
HERC5	495.882	2.28231	0.215212	10.6049	2.82652e-26	2.55094e-23
IFI35	218.492	1.3097	0.123855	10.5745	3.91337e-26	3.32406e-23
PARP14	3403.23	1.17576	0.111559	10.5393	5.68971e-26	4.56441e-23
OAS2	955.912	1.48777	0.143534	10.3653	3.56654e-25	2.71057e-22
DDX60	689.583	1.34973	0.130449	10.3468	4.32649e-25	2.97498e-22
IFI6	706.979	1.81678	0.175581	10.3473	4.30571e-25	2.97498e-22
CD274	435.101	1.78647	0.172748	10.3415	4.57355e-25	3.00191e-22
IFI44L	781.057	1.92672	0.188335	10.2303	1.45112e-24	9.11054e-22
IFIT5	388.442	1.33124	0.130596	10.1935	2.11895e-24	1.2749e-21
SAMD9L	1250.84	1.37877	0.136676	10.0879	6.2495e-24	3.60971e-21
SLAMF7	246.521	1.67435	0.166126	10.0788	6.85575e-24	3.80758e-21
EPSTI1	419.369	1.49324	0.148321	10.0676	7.68114e-24	4.10799e-21
CCL2	96.9332	2.87291	0.28981	9.91305	3.65314e-23	1.88398e-20
LAMP3	161.818	1.5698	0.16086	9.75881	1.69135e-22	8.42174e-20
GBP4	934.963	1.62473	0.166909	9.73425	2.1541e-22	1.03684e-19
IFI44	490.502	1.42803	0.147255	9.69768	3.08418e-22	1.43663e-19
IFITM3	923.155	1.36404	0.14074	9.69194	3.26277e-22	1.47233e-19
IL4I1	89.7472	1.87739	0.194295	9.66254	4.34946e-22	1.86649e-19
UBE2L6	503.514	1.03519	0.107146	9.66148	4.39479e-22	1.86649e-19
CXCL9	262.42	2.5003	0.25978	9.62468	6.29007e-22	2.52302e-19
STAT2	1433.58	0.875925	0.0909977	9.6258	6.22238e-22	2.52302e-19
PARP9	1136.11	0.803912	0.084959	9.46236	3.01068e-21	1.15197e-18
ZNFX1	1889.46	0.656769	0.0694139	9.46164	3.03151e-21	1.15197e-18
DTX3L	959.599	0.722148	0.0766864	9.4169	4.64595e-21	1.72019e-18
TRIM22	1424.28	0.987158	0.106246	9.29126	1.52472e-20	5.50425e-18
ETV7	107.704	1.2796	0.140045	9.137	6.42077e-20	2.26136e-17
STAT1	2676.95	0.847318	0.0929857	9.11235	8.0615e-20	2.77162e-17
EIF2AK2	701.12	0.880558	0.0973898	9.04158	1.54417e-19	5.18555e-17
XRN1	1191.24	0.725678	0.0804958	9.0151	1.96685e-19	6.45483e-17
IRF7	782.677	1.45744	0.162802	8.95221	3.48449e-19	1.11813e-16
PML	605.336	0.934859	0.104559	8.94095	3.85831e-19	1.21117e-16
TAP1	1641.52	0.920965	0.103938	8.86069	7.95227e-19	2.44321e-16
LILRB1	116.054	1.78216	0.202366	8.8066	1.28995e-18	3.8014e-16
USP18	133.796	1.71208	0.194402	8.80692	1.28629e-18	3.8014e-16
TOR1B	270.255	0.792944	0.0901653	8.79434	1.43891e-18	4.15558e-16
IFITM1	1134.15	1.1945	0.136503	8.75068	2.12069e-18	6.00446e-16
SIGLEC1	124.481	1.99845	0.231263	8.64148	5.54893e-18	1.54089e-15
SAMD9	1671.65	0.920469	0.106745	8.6231	6.51679e-18	1.77552e-15
IFIH1	629.935	1.45773	0.170899	8.52975	1.46667e-17	3.92199e-15
GZMB	93.1232	1.84066	0.216212	8.51322	1.69168e-17	4.44143e-15
GBP5	2587.53	1.59826	0.189621	8.42874	3.49421e-17	9.01006e-15
SOCS1	84.4539	1.78563	0.212024	8.4218	3.70736e-17	9.39197e-15
LAP3	847.782	1.08513	0.130071	8.34257	7.26946e-17	1.80985e-14
APOL2	583.417	0.725312	0.0872685	8.31128	9.46762e-17	2.31716e-14
APOL6	2062.91	0.813663	0.0980166	8.30128	1.02997e-16	2.4788e-14
PARP12	459.201	0.8573	0.103923	8.24936	1.5924e-16	3.76956e-14
ZBP1	228.435	1.6781	0.203568	8.24343	1.6734e-16	3.89739e-14
XAF1	888.965	1.25607	0.152782	8.22131	2.01291e-16	4.61372e-14
CD69	507.318	1.91678	0.233726	8.20094	2.38516e-16	5.38151e-14
TAP2	838.245	0.653654	0.0805433	8.11556	4.8356e-16	1.07425e-13
PLSCR1	798.294	0.710855	0.0885374	8.02887	9.83727e-16	2.15228e-13
ADAR	2930.96	0.524804	0.0654887	8.01365	1.11356e-15	2.37757e-13
CD300E	126.12	2.17585	0.271541	8.01298	1.11963e-15	2.37757e-13
SLC25A28	156.188	0.626285	0.0782981	7.99873	1.25707e-15	2.63074e-13
TRIM21	219.524	0.71104	0.0897911	7.91882	2.39778e-15	4.94627e-13
APOL1	643.052	0.784525	0.0997302	7.86647	3.64775e-15	7.4188e-13
JAK2	461.791	0.570997	0.0729399	7.82832	4.94442e-15	9.91632e-13
BST2	212.169	0.971268	0.12435	7.81074	5.68523e-15	1.12459e-12
ANKRD22	133.679	0.99321	0.127214	7.8074	5.83787e-15	1.13917e-12
IFI16	1520.39	0.574431	0.0738336	7.78008	7.24815e-15	1.39551e-12
NUB1	448.545	0.712074	0.0917541	7.76068	8.44771e-15	1.60507e-12
TRAFD1	543.345	0.611446	0.0788139	7.7581	8.62133e-15	1.61678e-12
PARP10	418.184	0.854389	0.11038	7.74045	9.90668e-15	1.83401e-12
ZC3HAV1	970.758	0.813373	0.105249	7.72805	1.09205e-14	1.99611e-12
GCH1	364.226	0.860551	0.11294	7.61956	2.54545e-14	4.59454e-12
GBP1P1	57.3326	1.48068	0.195845	7.5605	4.01523e-14	7.15802e-12
ZCCHC2	349.466	0.714928	0.0947598	7.54464	4.5353e-14	7.98654e-12
IRF9	806.883	0.449496	0.05992	7.50161	6.30399e-14	1.09674e-11
HERC6	597.949	0.933161	0.124583	7.49028	6.87253e-14	1.18142e-11
IDO1	1150.57	1.31555	0.176104	7.47028	8.00271e-14	1.35952e-11
RIPK1	418.361	0.326202	0.0438128	7.44537	9.66762e-14	1.62326e-11
DHX58	204.881	0.915551	0.123134	7.43538	1.04265e-13	1.73056e-11
SERPINB9	529.537	1.2661	0.171853	7.36732	1.74087e-13	2.85662e-11
NLRC5	1170.34	0.620863	0.0844299	7.35359	1.92946e-13	3.13049e-11
TNFSF10	2331.03	0.77376	0.106353	7.27538	3.45449e-13	5.54254e-11
TFEC	112.849	1.47192	0.20286	7.25583	3.9921e-13	6.33472e-11
MAFB	153.977	0.927966	0.127928	7.25381	4.05195e-13	6.3598e-11
TDRD7	230.431	0.707067	0.0976024	7.24436	4.3448e-13	6.74612e-11
ISG20	577.126	1.00656	0.140048	7.1872	6.61311e-13	1.01307e-10
SERPING1	216.58	1.35802	0.188977	7.18614	6.6649e-13	1.01307e-10
CYBB	484.174	0.986303	0.13741	7.1778	7.08431e-13	1.0656e-10
ATF3	235.268	0.939136	0.131396	7.14737	8.84568e-13	1.31682e-10
ENPP2	86.8622	1.45663	0.203856	7.1454	8.97342e-13	1.32221e-10
DDX60L	1761.14	1.12522	0.157933	7.12469	1.04314e-12	1.52152e-10
FCGR1A	153.326	1.48673	0.208739	7.12246	1.0602e-12	1.53093e-10
LGALS9	352.345	0.586799	0.0826785	7.09735	1.27168e-12	1.81812e-10
LMO2	172.18	0.69702	0.0982618	7.09349	1.30767e-12	1.83328e-10
PATL1	289.259	0.52959	0.0746557	7.09376	1.30515e-12	1.83328e-10
SPP1	71.0026	1.64986	0.233582	7.0633	1.62597e-12	2.2576e-10
SP100	1117.2	0.546786	0.0779107	7.0181	2.24898e-12	3.09289e-10
SP110	487.336	0.897919	0.12835	6.99586	2.63641e-12	3.59148e-10
TRIM5	184.361	0.7247	0.10393	6.97298	3.10297e-12	4.18756e-10
TYMP	1406.8	0.743267	0.106846	6.95645	3.48944e-12	4.66552e-10
CCL3	450.43	1.73685	0.251671	6.90127	5.15386e-12	6.82769e-10
DAPP1	624.114	0.607661	0.0883414	6.87856	6.04627e-12	7.9371e-10
RTP4	101.919	0.977162	0.14221	6.87127	6.36314e-12	8.27782e-10
PHF11	221.502	0.623487	0.0911244	6.84215	7.8012e-12	1.0058e-09
CD163	310.529	1.2107	0.177704	6.81301	9.55776e-12	1.22136e-09
RHBDF2	326.145	0.66851	0.0982623	6.80332	1.02232e-11	1.29494e-09
FBXO6	107.829	0.680167	0.100338	6.77874	1.21228e-11	1.52172e-09
HAPLN3	97.9337	1.12094	0.16539	6.77754	1.22243e-11	1.52172e-09
CCL4	475.948	1.62777	0.240726	6.76192	1.36176e-11	1.66642e-09
RIPK2	180.147	0.831938	0.123024	6.7624	1.35729e-11	1.66642e-09
TRIM38	763.2	0.610836	0.091002	6.71234	1.91534e-11	2.32416e-09
CD86	92.8873	1.09752	0.163728	6.70331	2.03754e-11	2.45184e-09
TMEM176B	54.9652	1.17318	0.175206	6.69597	2.14241e-11	2.55672e-09
TIFA	116.743	0.886958	0.132781	6.67984	2.39209e-11	2.8313e-09
PIK3AP1	1041.01	1.07224	0.161285	6.64815	2.96805e-11	3.48444e-09
BIRC3	409.666	0.635395	0.0956275	6.64448	3.04283e-11	3.49454e-09
HAVCR2	100.556	1.08235	0.162847	6.6464	3.00353e-11	3.49454e-09
SCO2	156.192	0.868288	0.130684	6.64417	3.04925e-11	3.49454e-09
NUCB1	619.515	0.335083	0.0504769	6.63835	3.17211e-11	3.60672e-09
FGD2	130.923	0.92134	0.138956	6.63044	3.34689e-11	3.77571e-09
IRF8	109.5	0.935119	0.1423	6.57148	4.98173e-11	5.57645e-09
LAIR1	149.333	1.05478	0.161891	6.51538	7.25061e-11	8.05375e-09
ATF5	85.6755	0.766797	0.118213	6.48657	8.78137e-11	9.67962e-09
IL2RA	27.3542	1.45658	0.225552	6.45786	1.06193e-10	1.16168e-08
MT2A	152.702	1.13169	0.175374	6.45302	1.09645e-10	1.19043e-08
MX2	1666.6	1.00542	0.156434	6.42715	1.3002e-10	1.40111e-08
APOL3	143.604	0.935945	0.145925	6.41388	1.41858e-10	1.51736e-08
GNB4	314.026	0.726101	0.113727	6.38458	1.71865e-10	1.8248e-08
NOS2	862.219	1.14664	0.179719	6.38015	1.76912e-10	1.86468e-08
NAPA	628.916	0.475792	0.0748153	6.35956	2.02333e-10	2.11716e-08
TMEM140	282.581	1.03318	0.162734	6.34888	2.16884e-10	2.2531e-08
MLLT6	1008.94	0.362704	0.0571968	6.34134	2.27779e-10	2.34938e-08
RASGEF1B	343.237	0.632548	0.0999098	6.33119	2.4328e-10	2.49147e-08
SECTM1	927.159	0.761076	0.120332	6.3248	2.53566e-10	2.57852e-08
LILRB4	110.902	1.11988	0.177503	6.30908	2.807e-10	2.83448e-08
TNFAIP6	354.307	1.5247	0.242585	6.2852	3.27433e-10	3.28342e-08
IFI30	1191.02	0.734208	0.11692	6.2796	3.39438e-10	3.38034e-08
CASP5	94.2672	1.54693	0.246827	6.26728	3.67405e-10	3.63378e-08
NBN	737.95	0.668715	0.106724	6.26581	3.70892e-10	3.64332e-08
P2RY14	103.178	1.49259	0.238401	6.26084	3.82904e-10	3.7359e-08
DRAM1	176.511	0.674152	0.107735	6.2575	3.91196e-10	3.77004e-08
IRF1	3048.06	0.742638	0.118683	6.25733	3.91624e-10	3.77004e-08
CCR5	74.2227	1.06097	0.169806	6.24815	4.15343e-10	3.97189e-08
GBP2	1405.36	0.894273	0.143207	6.24461	4.24852e-10	4.0361e-08
LACTB	135.363	0.577938	0.0928539	6.22416	4.84144e-10	4.56931e-08
IL10	19.4826	1.30713	0.210267	6.21652	5.08299e-10	4.76613e-08
C3AR1	122.423	1.20022	0.1933	6.20913	5.32789e-10	4.96353e-08
CD80	37.7012	1.42563	0.229736	6.20549	5.45275e-10	5.04729e-08
OTOF	49.3019	1.97994	0.320181	6.1838	6.25757e-10	5.71894e-08
SP140	198.642	1.03489	0.167334	6.18456	6.22751e-10	5.71894e-08
NMI	282.858	0.633384	0.102707	6.16691	6.96352e-10	6.3241e-08
GPR84	45.2004	1.52513	0.247529	6.16143	7.20918e-10	6.50629e-08
RBCK1	331.238	0.495132	0.0811389	6.10227	1.0457e-09	9.37883e-08
CASP1	365.869	0.822153	0.135175	6.08214	1.18589e-09	1.05705e-07
EMILIN2	190.769	0.801006	0.131789	6.07792	1.2175e-09	1.07857e-07
AFF1	1192.72	0.320436	0.0527371	6.0761	1.23139e-09	1.08423e-07
IL1RN	2730.98	1.11028	0.182963	6.06835	1.29232e-09	1.13097e-07
SHISA5	831.235	0.501323	0.0827059	6.06151	1.34851e-09	1.17304e-07
STOM	537.975	0.522865	0.0863296	6.05661	1.39021e-09	1.20208e-07
RASSF4	119.169	0.927257	0.153237	6.05113	1.43836e-09	1.2363e-07
RNF19B	1107.64	0.668478	0.110888	6.02838	1.65609e-09	1.41503e-07
P2RX7	66.2241	1.08093	0.179744	6.01372	1.81309e-09	1.54006e-07
DSE	417	0.644698	0.107805	5.98023	2.22826e-09	1.88164e-07
HEG1	99.1499	0.817676	0.136777	5.97816	2.25677e-09	1.89464e-07
PSMB9	411.019	0.510596	0.085743	5.95495	2.6015e-09	2.17143e-07
FCGR1B	120.455	1.33415	0.224212	5.95038	2.67517e-09	2.22008e-07
GLRX	315.092	0.453098	0.0763097	5.93762	2.89184e-09	2.38618e-07
ANKFY1	642.241	0.357812	0.0603025	5.93362	2.96328e-09	2.43124e-07
CARD17	13.3526	1.82785	0.310524	5.88634	3.94845e-09	3.22122e-07
BAZ1A	1203.57	0.474839	0.0807363	5.88136	4.06912e-09	3.30102e-07
FAS	219.908	0.6845	0.117223	5.83929	5.24249e-09	4.22914e-07
CDKN1A	619.23	0.601733	0.103287	5.8258	5.68383e-09	4.55969e-07
CCR2	19.8763	1.41663	0.243451	5.81895	5.92169e-09	4.72426e-07
RGS1	180.787	1.00486	0.172746	5.817	5.99115e-09	4.75342e-07
PSTPIP2	159.622	0.692968	0.119275	5.80984	6.25311e-09	4.93415e-07
GIMAP6	58.2431	0.973405	0.167765	5.80219	6.5454e-09	5.13671e-07
GIMAP8	52.6193	1.06274	0.18335	5.79625	6.78155e-09	5.29328e-07
CD48	141.734	0.989725	0.170991	5.78818	7.11551e-09	5.52409e-07
MTHFD2	180.689	0.502704	0.0869969	5.77842	7.54071e-09	5.82288e-07
MOV10	451.432	0.555162	0.0962459	5.76816	8.01416e-09	6.12299e-07
SUCNR1	21.13	1.33095	0.230709	5.76897	7.97588e-09	6.12299e-07
IFNG	10.6518	1.55873	0.270382	5.76491	8.17002e-09	6.20922e-07
MYO1G	180.802	0.857869	0.148909	5.76102	8.36096e-09	6.32106e-07
APOL4	139.484	1.01681	0.177252	5.7365	9.66513e-09	7.26898e-07
GRINA	447.971	0.595221	0.103966	5.72516	1.03336e-08	7.69313e-07
PRF1	70.3053	1.15752	0.202182	5.72513	1.03356e-08	7.69313e-07
TRANK1	1175.73	0.641258	0.112112	5.71978	1.06665e-08	7.89866e-07
FLVCR2	66.417	0.792555	0.139283	5.69025	1.26851e-08	9.34558e-07
STARD8	48.6961	1.03173	0.181498	5.68452	1.31179e-08	9.61535e-07
CLIC4	196.876	0.545842	0.096252	5.67097	1.41993e-08	1.03554e-06
TIMP1	431.851	0.66561	0.117494	5.66504	1.46991e-08	1.06661e-06
SLC2A6	32.7064	1.04958	0.185369	5.66211	1.49524e-08	1.07956e-06
NCOA7	612.268	0.657442	0.116134	5.66108	1.50426e-08	1.08067e-06
TNF	112.021	1.08107	0.191517	5.6448	1.65377e-08	1.1822e-06
CASP10	214.802	0.605769	0.10746	5.63718	1.7286e-08	1.2296e-06
SLAMF1	37.0587	1.06813	0.189562	5.63473	1.75336e-08	1.24111e-06
HSH2D	483.378	0.644293	0.114424	5.63075	1.79427e-08	1.26387e-06
LHFPL2	177.098	0.680738	0.121103	5.62116	1.89676e-08	1.32957e-06
CEACAM1	348.815	0.581103	0.103887	5.59361	2.22394e-08	1.55139e-06
FFAR3	46.8523	1.73714	0.311237	5.58139	2.38599e-08	1.65643e-06
CCRL2	189.26	0.982709	0.176316	5.57358	2.49561e-08	1.72424e-06
ACOT9	316.904	0.415292	0.0745738	5.56887	2.56399e-08	1.76305e-06
TAPBP	2248.54	0.261768	0.0471536	5.55139	2.83406e-08	1.93952e-06
SLC31A2	193.679	0.571509	0.104169	5.48639	4.1024e-08	2.79427e-06
ARHGAP31	121.527	0.608405	0.111698	5.44688	5.12596e-08	3.47506e-06
TNFSF13B	435.381	1.07654	0.197726	5.44462	5.19165e-08	3.50315e-06
IL21R	45.7519	0.975055	0.179134	5.44316	5.23437e-08	3.51555e-06
IL27	14.084	1.81208	0.333839	5.42798	5.69941e-08	3.81016e-06
DOCK4	612.932	0.462173	0.085254	5.42113	5.92236e-08	3.94096e-06
IL18BP	70.2478	0.676343	0.124909	5.41467	6.14035e-08	4.06727e-06
GTPBP2	350.355	0.339966	0.0631025	5.38751	7.14387e-08	4.71039e-06
PNPT1	239.421	0.657668	0.122239	5.3802	7.4404e-08	4.88361e-06
IL6	27.2962	1.50466	0.280012	5.37357	7.71937e-08	5.04379e-06
APOBEC3G	135.881	0.614767	0.114551	5.36673	8.01758e-08	5.21504e-06
AIM2	69.6908	0.984946	0.183573	5.36542	8.07597e-08	5.22946e-06
TREX1	132.078	0.611529	0.114006	5.36401	8.13951e-08	5.24708e-06
CX3CL1	200.577	1.03143	0.192383	5.36136	8.25998e-08	5.30107e-06
KLF6	1333.25	0.514375	0.0961861	5.3477	8.90786e-08	5.69157e-06
HIVEP2	755.003	0.392157	0.0734116	5.34189	9.19823e-08	5.85121e-06
SLC43A3	143.318	0.660022	0.12373	5.33437	9.58772e-08	6.07222e-06
ELF1	961.709	0.463964	0.0871728	5.32235	1.02434e-07	6.45916e-06
FRMD3	45.2454	0.886106	0.167617	5.28649	1.24689e-07	7.82828e-06
CD4	134.777	0.590466	0.111821	5.28046	1.28862e-07	8.05529e-06
PTPN1	406.877	0.308131	0.058418	5.2746	1.33049e-07	8.28118e-06
APOBEC3A	674.164	0.936644	0.178262	5.2543	1.48589e-07	9.20871e-06
MLKL	262.78	0.776767	0.147911	5.25158	1.508e-07	9.30576e-06
TNFAIP3	2477.58	0.80123	0.153257	5.22801	1.71344e-07	1.05285e-05
P2RY6	33.3074	0.871271	0.167633	5.19749	2.01997e-07	1.23595e-05
TOP1	568.198	0.303534	0.0584275	5.19505	2.04668e-07	1.24701e-05
FCER1G	368.472	0.964529	0.186017	5.18516	2.15834e-07	1.30951e-05
ACHE	16.3883	1.05492	0.203646	5.1802	2.21649e-07	1.33917e-05
MOB3C	174.694	0.531169	0.102648	5.17468	2.28303e-07	1.37362e-05
CCR1	799.525	1.00641	0.195438	5.14953	2.61138e-07	1.56466e-05
ABCD1	105.711	0.453156	0.0880963	5.14387	2.69138e-07	1.60593e-05
HK3	106.417	1.18123	0.229691	5.14268	2.70843e-07	1.60946e-05
CD68	352.572	0.524137	0.102303	5.12337	3.00123e-07	1.7689e-05
SLAMF8	29.8932	0.883531	0.172451	5.12337	3.00125e-07	1.7689e-05
RHOH	193.266	0.994979	0.195762	5.0826	3.72299e-07	2.18537e-05
EDEM1	564.036	0.32037	0.0630534	5.08094	3.75578e-07	2.19569e-05
TLR7	41.5817	0.898268	0.176843	5.07946	3.78503e-07	2.20386e-05
CIITA	502.721	0.572699	0.11297	5.06947	3.98924e-07	2.31344e-05
TAGAP	2367.82	1.10501	0.218414	5.05923	4.20952e-07	2.43142e-05
RGL1	178.697	0.696266	0.137687	5.05686	4.26211e-07	2.45199e-05
SLC1A3	40.1224	0.874585	0.17306	5.05366	4.33432e-07	2.48363e-05
ICAM1	1496.3	0.925345	0.183519	5.04224	4.60103e-07	2.62411e-05
VCAN	316.309	0.977965	0.193978	5.04163	4.61581e-07	2.62411e-05
GPR183	125.018	0.857186	0.170072	5.04013	4.65224e-07	2.63444e-05
GBP3	661.908	0.585854	0.116339	5.03575	4.7599e-07	2.68488e-05
CMKLR1	56.1324	0.925079	0.184134	5.02395	5.06202e-07	2.84419e-05
BATF	97.5286	0.632941	0.12635	5.00943	5.45907e-07	3.05539e-05
SAA2	189.37	0.833458	0.166471	5.00662	5.53947e-07	3.08842e-05
KCTD12	278.794	0.575004	0.115202	4.99128	5.99806e-07	3.33123e-05
KCNJ2	683.089	1.01817	0.204082	4.98905	6.06767e-07	3.35698e-05
CD40	83.5019	0.584786	0.11734	4.9837	6.23785e-07	3.43796e-05
OGFR	458.751	0.311607	0.0625681	4.98029	6.34885e-07	3.48583e-05
CXCR2P1	11.5747	1.99897	0.402503	4.96636	6.82215e-07	3.73151e-05
PURB	536.815	-0.203995	0.0411002	-4.96336	6.92844e-07	3.77535e-05
TFRC	562.814	0.338621	0.0682967	4.95809	7.11902e-07	3.86461e-05
HSD11B1	12.3771	1.02141	0.206199	4.95349	7.28933e-07	3.94224e-05
CTSZ	409.276	0.400317	0.0808458	4.95161	7.36023e-07	3.96574e-05
NAGK	301.304	0.363058	0.0734691	4.94164	7.74686e-07	4.15854e-05
SAMHD1	1234.25	0.564474	0.114391	4.9346	8.03165e-07	4.29545e-05
LDLRAD3	18.4033	0.96671	0.196236	4.92625	8.38227e-07	4.46642e-05
FCGR3A	633.342	0.881387	0.179445	4.91173	9.02773e-07	4.79266e-05
FBXO39	14.0542	1.08483	0.220936	4.91017	9.09981e-07	4.81323e-05
PLEK	4285.74	1.08496	0.222024	4.88669	1.02543e-06	5.40409e-05
BCL2L14	83.5511	0.745803	0.15272	4.88347	1.04235e-06	5.47328e-05
IRF4	82.6725	0.874754	0.180287	4.85201	1.22217e-06	6.39425e-05
C2CD4A	26.3618	0.865131	0.178411	4.8491	1.24023e-06	6.46531e-05
FFAR2	2270.71	1.17014	0.241538	4.84457	1.26889e-06	6.59093e-05
CD83	332.233	0.905191	0.186987	4.84093	1.29231e-06	6.68101e-05
SAA1	257.638	0.875957	0.180966	4.84044	1.29549e-06	6.68101e-05
DENND4A	393.668	0.332021	0.0686523	4.83627	1.32297e-06	6.79848e-05
PLEKHO1	220.084	0.652672	0.135381	4.82101	1.42837e-06	7.31405e-05
VCPIP1	602.806	0.229975	0.0477167	4.81959	1.43854e-06	7.34009e-05
MYD88	782.777	0.368067	0.0765425	4.80866	1.51946e-06	7.72573e-05
NAPSB	49.2845	0.686604	0.142885	4.80528	1.54534e-06	7.8297e-05
MARCO	10.8674	1.80787	0.376767	4.79837	1.5996e-06	8.07628e-05
PTGER4	227.089	0.449639	0.0937627	4.7955	1.62267e-06	8.16423e-05
GIMAP7	19.3465	0.915362	0.191153	4.78862	1.67929e-06	8.41978e-05
HLA-DQB1	354.221	0.579304	0.121558	4.76566	1.88235e-06	9.40524e-05
LAG3	27.878	0.980511	0.205814	4.76406	1.8974e-06	9.44772e-05
CCL18	9.67707	1.23126	0.258618	4.76094	1.92694e-06	9.54115e-05
IRAK2	305.056	0.689852	0.144906	4.76068	1.92937e-06	9.54115e-05
SAT1	16427.4	0.363838	0.076446	4.75941	1.94155e-06	9.56859e-05
GIMAP4	238.653	0.902737	0.189931	4.75298	2.00444e-06	9.84494e-05
IL15RA	54.8478	0.575959	0.12121	4.75175	2.01659e-06	9.87103e-05
BATF3	10.709	1.17589	0.248919	4.72398	2.31269e-06	0.000112721
TMEM176A	34.1383	0.957362	0.202681	4.72348	2.31843e-06	0.000112721
CSF3	49.9916	0.988784	0.209621	4.717	2.39346e-06	0.000115625
HESX1	9.10033	1.38972	0.294624	4.71694	2.39417e-06	0.000115625
PDCD1LG2	20.883	0.980715	0.207962	4.71583	2.40729e-06	0.000115871
MTMR10	416.577	-0.244109	0.0519026	-4.7032	2.56111e-06	0.000122865
KCNA3	17.6973	0.96291	0.205017	4.69673	2.64356e-06	0.000125983
SP140L	258.711	0.406052	0.0864504	4.69693	2.64096e-06	0.000125983
CXorf21	71.4775	0.982448	0.20928	4.69442	2.67359e-06	0.000126996
HIVEP1	645.451	0.223819	0.047745	4.68779	2.76167e-06	0.000130749
WSB1	912.533	0.396538	0.0848363	4.67416	2.95165e-06	0.000139287
TMEM106A	74.6229	0.462115	0.0993176	4.6529	3.27293e-06	0.000153945
LILRA5	482.778	1.01674	0.218918	4.64438	3.411e-06	0.000159918
GPBP1	715.273	0.250618	0.0539921	4.64176	3.45454e-06	0.000161436
TNS3	168.955	0.603923	0.130387	4.63177	3.62559e-06	0.000168882
PDZD8	547.041	-0.287656	0.0621486	-4.62852	3.68283e-06	0.000170997
NFKB1	587.009	0.351023	0.0759276	4.62313	3.77989e-06	0.000174941
DPYSL2	89.9451	0.605673	0.131052	4.62164	3.80721e-06	0.000175642
HIVEP3	119.539	0.507963	0.110062	4.61523	3.92657e-06	0.000180572
PSME2	440.957	0.409259	0.0887627	4.6107	4.0131e-06	0.000183966
PRKDC	1592.32	-0.305178	0.0664054	-4.59568	4.31341e-06	0.000197106
ATP10A	59.2171	0.756722	0.164814	4.59137	4.40344e-06	0.000200586
TRIM26	413.837	0.33823	0.0737886	4.58377	4.5667e-06	0.000207368
LY96	108.746	0.80799	0.176334	4.58217	4.60176e-06	0.000208305
HLA-E	7810.67	0.393429	0.0860543	4.57187	4.83402e-06	0.000218135
ARID4B	657.644	0.293972	0.0643324	4.56957	4.8872e-06	0.000219848
TNIP3	95.4537	0.831553	0.182376	4.55955	5.12636e-06	0.00022989
HLA-DRA	2839.37	0.547857	0.120284	4.55469	5.24629e-06	0.00023454
NAIP	403.737	0.609164	0.134048	4.54436	5.51023e-06	0.000245579
LMNB1	468.671	0.769683	0.170863	4.50467	6.64775e-06	0.000295365
SLC7A7	92.9088	0.550858	0.122601	4.49311	7.01913e-06	0.000310909
TRIM31	97.9474	0.762362	0.169871	4.48788	7.19356e-06	0.00031766
HLA-DPB1	664.153	0.511274	0.114046	4.48304	7.35872e-06	0.000323963
ANXA6	100.54	0.483207	0.107931	4.477	7.5699e-06	0.000332247
CUL3	625.313	-0.1986	0.0444524	-4.4677	7.90652e-06	0.00034597
HES4	212.154	0.756887	0.169499	4.46543	7.99078e-06	0.000348601
CNP	360.26	0.434056	0.0973393	4.4592	8.22642e-06	0.0003578
PSMB8	625.675	0.287451	0.0648676	4.43135	9.36467e-06	0.000406083
CLEC4D	65.2982	1.07574	0.243333	4.42088	9.83019e-06	0.000424994
CHI3L2	20.8219	0.874336	0.197813	4.42001	9.86981e-06	0.000425433
C15orf48	649.643	0.482451	0.109216	4.4174	9.98971e-06	0.00042932
C6orf62	844.961	0.184116	0.0417023	4.415	1.0101e-05	0.000432813
HLA-DRB1	1221.85	0.565034	0.128096	4.41101	1.02891e-05	0.00043957
MICB	57.6359	0.556962	0.126348	4.40818	1.04245e-05	0.000444041
FCN1	177.363	1.02782	0.233937	4.39357	1.11506e-05	0.000473572
ZNF18	72.959	-0.26863	0.0612954	-4.38255	1.17297e-05	0.000496708
GADD45B	661.18	0.69926	0.160563	4.35506	1.3303e-05	0.000561683
DOK2	34.2382	0.674079	0.154851	4.35309	1.34234e-05	0.000565113
IL7R	110.714	0.738183	0.17052	4.32902	1.49772e-05	0.000628694
LY6E	1762.87	0.521806	0.120605	4.32656	1.51456e-05	0.000633919
DNAJA1	941.548	0.259801	0.0601003	4.3228	1.54064e-05	0.00064297
KPTN	31.1989	0.567398	0.131419	4.31747	1.57826e-05	0.000656774
ARL5B	576.714	0.490966	0.11412	4.30219	1.69122e-05	0.00070106
STAT4	48.177	0.658808	0.153148	4.30177	1.69439e-05	0.00070106
TMSB10	2283.53	0.389167	0.0904943	4.30046	1.70444e-05	0.000703201
OLR1	171.234	0.87904	0.204532	4.29782	1.72485e-05	0.000709596
HAMP	22.5528	1.12745	0.262404	4.2966	1.73439e-05	0.000711494
SPHK1	125.23	0.465069	0.108396	4.29047	1.78292e-05	0.00072933
ZFYVE26	479.604	0.367359	0.0856525	4.28894	1.79524e-05	0.000732296
ENG	69.0157	0.553474	0.129127	4.28627	1.81699e-05	0.000739078
VAMP5	119.824	0.455228	0.106462	4.27596	1.90313e-05	0.000771945
KLHDC7B	68.8576	0.703399	0.164642	4.2723	1.93464e-05	0.000782528
TGM2	1108.69	0.615371	0.144215	4.26704	1.98083e-05	0.000798972
YY1	421.195	-0.182262	0.0427311	-4.26532	1.99612e-05	0.000802896
EPB41L3	105.764	0.647056	0.151851	4.26112	2.03408e-05	0.000813123
IL10RA	311.451	0.602177	0.141325	4.26093	2.03574e-05	0.000813123
IL1B	5297.07	1.06188	0.249231	4.26064	2.03844e-05	0.000813123
TRAF1	193.696	0.60913	0.143084	4.25713	2.07064e-05	0.000823691
FOXN3	860.144	-0.191551	0.0450084	-4.25589	2.08222e-05	0.00082376
ZEB2	534.144	0.651713	0.153119	4.25624	2.07897e-05	0.00082376
ELF4	279.376	0.372151	0.0874625	4.25498	2.09066e-05	0.000824839
RELA	466.383	0.248635	0.0584617	4.25296	2.10964e-05	0.000830059
HLA-F	970.308	0.320616	0.0755335	4.24468	2.18907e-05	0.000858972
STARD5	41.7508	0.549742	0.129604	4.2417	2.21833e-05	0.000868094
PEA15	381.914	0.364985	0.0861143	4.23838	2.25137e-05	0.000878642
SLC39A8	191.979	0.46332	0.109344	4.23728	2.26247e-05	0.000880595
UBD	63.3743	0.957509	0.226153	4.23389	2.29683e-05	0.000891566
MS4A6A	163.64	0.592107	0.14005	4.22782	2.3597e-05	0.000912199
RAB8A	420.379	0.231848	0.0548423	4.22754	2.36262e-05	0.000912199
FCGR2C	144.411	0.66421	0.157191	4.2255	2.38413e-05	0.000918051
CARD16	231.087	0.754172	0.178662	4.22123	2.42977e-05	0.000933134
HIF1A	1637.99	0.424205	0.100722	4.21164	2.53522e-05	0.00096848
HS3ST3B1	60.4233	0.58087	0.137913	4.21187	2.53267e-05	0.00096848
PGAP2	88.5964	-0.372674	0.0885687	-4.20774	2.57933e-05	0.000982732
CCNY	393.87	-0.208749	0.0496283	-4.20625	2.59639e-05	0.000986629
IL19	125.385	0.75474	0.179918	4.19491	2.72981e-05	0.00103189
VAPA	917.438	-0.214037	0.0510177	-4.19535	2.72455e-05	0.00103189
LYZ	1789.01	0.406914	0.097123	4.18967	2.79354e-05	0.00105323
DPYD	401.639	0.23217	0.0554411	4.18769	2.81813e-05	0.00105973
PRDM1	462.789	0.426657	0.102022	4.18202	2.88929e-05	0.00108367
BPIFA2	28.6777	-0.718853	0.172038	-4.17845	2.93501e-05	0.00109797
NKG7	34.883	0.84913	0.203471	4.17322	3.00318e-05	0.00112057
LYSMD2	86.4279	0.434506	0.104462	4.15946	3.18997e-05	0.0011872
DUOXA2	757.842	0.703519	0.169291	4.15568	3.24316e-05	0.00120357
FNDC3B	1288.95	0.297654	0.0716348	4.15516	3.25065e-05	0.00120357
HMGB1	569.08	-0.266739	0.0642191	-4.15358	3.27309e-05	0.00120878
EPOR	22.7955	-0.622631	0.15034	-4.14148	3.45074e-05	0.00126791
IRF5	101.431	0.425245	0.102666	4.14203	3.44242e-05	0.00126791
HLA-DPA1	888.509	0.512876	0.124161	4.13072	3.61622e-05	0.00132534
PRKD2	499.51	0.276314	0.0669137	4.1294	3.63707e-05	0.0013296
FCGR2B	205.808	0.769959	0.186634	4.12549	3.69939e-05	0.00134897
GVINP1	146.297	0.576102	0.139691	4.1241	3.72181e-05	0.00135373
CD84	140.921	0.553337	0.134361	4.11828	3.8171e-05	0.0013849
DCP1A	208.6	0.206466	0.0501604	4.11612	3.85309e-05	0.0013932
IL1A	80.1931	0.966671	0.234871	4.11575	3.85928e-05	0.0013932
SRC	330.758	0.323846	0.0786999	4.11495	3.87265e-05	0.00139454
C4B	37.1216	0.902919	0.219573	4.11217	3.91958e-05	0.00140793
COL17A1	28.2992	-0.997218	0.242772	-4.10763	3.99738e-05	0.00143231
NADK	1126.57	0.424686	0.103445	4.10541	4.03598e-05	0.00144256
EIF4EBP2	978.143	-0.255781	0.0623506	-4.10229	4.09073e-05	0.00145852
ZNF672	153.205	0.199073	0.0486798	4.08943	4.32427e-05	0.00153799
ADAMTS2	17.5659	1.24741	0.305339	4.08531	4.40174e-05	0.00156024
PTPN2	261.239	0.286648	0.0701714	4.08496	4.40844e-05	0.00156024
CSF1	131.371	0.662645	0.162388	4.08062	4.49155e-05	0.00158577
GSDMD	271.383	0.282436	0.06928	4.07674	4.56722e-05	0.00160464
MARCKS	1321.75	0.397633	0.0975237	4.0773	4.55626e-05	0.00160464
KAT8	182.301	-0.219364	0.0538249	-4.07551	4.59129e-05	0.00160918
IFI27	761.442	0.58429	0.143569	4.06974	4.7066e-05	0.0016456
STX11	459.188	0.638839	0.157104	4.06635	4.7756e-05	0.00166569
CDK17	308.862	0.249735	0.0614786	4.06215	4.86225e-05	0.00169183
CSF1R	204.992	0.482403	0.118837	4.05938	4.9203e-05	0.00170791
GTF2B	243.578	0.2776	0.0685427	4.05003	5.12113e-05	0.00176912
NFKBIE	205.344	0.527372	0.130204	4.05034	5.11432e-05	0.00176912
SPATA13	958.895	0.27003	0.0667355	4.04627	5.20392e-05	0.00179343
S100A12	105.478	0.874468	0.216549	4.03821	5.3861e-05	0.00185179
RALBP1	551.072	-0.170123	0.0422682	-4.02484	5.70136e-05	0.00195553
MMP12	64.6174	0.91767	0.228646	4.0135	5.98241e-05	0.00204706
SEMA7A	116.985	0.568901	0.141903	4.00909	6.09538e-05	0.00208079
CD7	71.4847	0.534357	0.133394	4.00586	6.17914e-05	0.0021044
PDCD1	17.3996	0.789118	0.197038	4.00491	6.20411e-05	0.00210794
CISH	124.319	0.692192	0.172936	4.00258	6.26551e-05	0.0021238
ADAM19	294.547	0.633697	0.158455	3.99922	6.35527e-05	0.00214918
RNF141	596.173	-0.193759	0.048478	-3.99685	6.41899e-05	0.00216566
VIM	822.447	0.50316	0.12599	3.99366	6.5062e-05	0.00218997
FAP	16.2276	1.56084	0.391507	3.98676	6.69827e-05	0.00224937
GZMA	43.5961	0.824851	0.20695	3.98576	6.72656e-05	0.00225363
VASH1	110.338	0.516753	0.129786	3.98158	6.84587e-05	0.0022883
CD44	1934.8	0.367332	0.0922877	3.9803	6.88295e-05	0.00229538
CBX7	161.152	-0.303299	0.0764129	-3.96922	7.21094e-05	0.0023937
CCL20	52.6081	0.724351	0.182492	3.96923	7.2106e-05	0.0023937
PLXND1	120.461	0.482346	0.121735	3.96228	7.42383e-05	0.00245872
TRPM2	95.526	0.566494	0.143168	3.95685	7.59459e-05	0.00250952
HLA-B	12613.9	0.272683	0.0691329	3.94433	8.00218e-05	0.00263816
HSPA7	65.374	0.533351	0.135258	3.9432	8.0401e-05	0.00264462
RAB8B	465.548	0.495944	0.125853	3.94066	8.12563e-05	0.00266668
CCR7	28.0507	0.858827	0.218441	3.93162	8.43766e-05	0.00276281
FPR3	69.5593	0.584183	0.14877	3.92676	8.60962e-05	0.00280007
MR1	297.888	0.242444	0.0617385	3.92695	8.60315e-05	0.00280007
PPP1R16B	136.091	0.529156	0.134742	3.92716	8.59534e-05	0.00280007
RIN2	459.064	0.40992	0.104578	3.91973	8.86476e-05	0.00287657
SIGLEC12	9.69315	1.204	0.307321	3.91772	8.93917e-05	0.00289421
BTN2A1	310.593	0.219909	0.0562141	3.91199	9.15392e-05	0.00295214
DRAP1	226.916	0.303447	0.0775785	3.91148	9.17324e-05	0.00295214
KIAA0040	338.908	0.564456	0.144314	3.91132	9.17943e-05	0.00295214
SNHG4	28.5988	-0.542078	0.138666	-3.90923	9.25926e-05	0.00297119
PTK2B	637.182	0.3838	0.0982441	3.9066	9.3604e-05	0.00299699
MICAL2	398.06	-0.269347	0.0689705	-3.90525	9.41277e-05	0.00300709
BRI3BP	121.484	-0.370931	0.0950546	-3.9023	9.52841e-05	0.00303731
IL31RA	11.5976	1.26515	0.324613	3.89742	9.72226e-05	0.00309228
MYL12A	1023.61	0.224497	0.0577009	3.8907	9.99573e-05	0.00317227
TANK	455.933	0.370249	0.0952347	3.88776	0.000101175	0.00320386
TPP1	253.481	0.284844	0.0734435	3.87841	0.000105142	0.00332222
SNX10	276.546	0.721242	0.186181	3.87387	0.000107121	0.00337736
IGFLR1	65.648	0.426539	0.110184	3.87115	0.000108324	0.00340783
CXCL13	12.3567	1.10368	0.285535	3.86529	0.000110959	0.00348315
NFKBIA	2683.87	0.608858	0.15768	3.86134	0.000112765	0.00353217
ARNT2	30.0278	0.728723	0.189347	3.84861	0.000118791	0.00371287
B2M	20213	0.277805	0.0721999	3.84771	0.000119225	0.00371839
MGAT1	785.166	0.239929	0.062402	3.84489	0.000120606	0.00375334
SLFN12	56.1318	0.566025	0.147505	3.83732	0.000124384	0.00386259
CST7	86.967	0.721113	0.187991	3.83589	0.000125109	0.00387548
OLFML2B	26.6158	0.680841	0.177513	3.83545	0.000125336	0.00387548
CD74	5677.7	0.43993	0.114724	3.83468	0.00012573	0.00387936
LPCAT2	279.382	0.492686	0.128895	3.82239	0.000132165	0.00406056
MATN2	104.601	-0.592309	0.15494	-3.82283	0.000131929	0.00406056
RNF139	186.999	-0.170781	0.0447736	-3.81433	0.000136555	0.00418654
LILRA4	16.7396	0.985565	0.258538	3.81207	0.000137808	0.00421599
SP3	992.829	-0.11881	0.0312497	-3.80196	0.000143555	0.00438253
MAPK13	346.833	-0.193147	0.0508693	-3.79692	0.000146503	0.00446308
SPIB	33.1327	0.72493	0.191049	3.79446	0.000147963	0.00449808
HECW2	132.701	-0.39777	0.104868	-3.79304	0.000148813	0.00451441
CD38	167.041	0.756013	0.199358	3.79224	0.000149294	0.00451951
ACOX1	742.505	-0.192037	0.05072	-3.78623	0.000152952	0.00462057
LGALS1	64.1114	0.528809	0.140213	3.77147	0.000162288	0.00489236
CCL4L2	201.427	1.09097	0.289576	3.76746	0.000164916	0.00496123
C16orf74	22.5653	-0.495164	0.131523	-3.76485	0.000166652	0.00499266
HELB	292.425	0.60816	0.161533	3.76493	0.000166594	0.00499266
SLFN5	937.825	0.429991	0.114265	3.76312	0.00016781	0.00501692
GPM6B	59.3164	-0.612149	0.163078	-3.75372	0.000174229	0.00519806
SEC61A2	59.5363	-0.291717	0.0778005	-3.74955	0.000177149	0.0052743
EEPD1	127.985	-0.306936	0.0819123	-3.74713	0.000178866	0.00531445
SRGAP2	282.861	0.361539	0.0967099	3.73838	0.000185206	0.00549154
RASGRP3	96.3244	0.505771	0.135352	3.73672	0.000186437	0.00551669
KMO	46.4883	0.664975	0.178094	3.73384	0.000188585	0.00556884
SERPINB1	1645.92	0.423141	0.113376	3.73221	0.000189807	0.0055935
SIGLEC14	115.992	0.828999	0.222479	3.72619	0.000194399	0.00571716
NUPR1	250.959	0.551906	0.148152	3.72526	0.000195116	0.00572656
MASTL	108.446	0.311433	0.0839165	3.71123	0.000206254	0.00604119
STAB1	316.797	0.478207	0.128882	3.71041	0.000206923	0.00604852
CALCOCO2	388.487	0.164005	0.0442615	3.70536	0.000211093	0.00615793
GPR141	20.7379	0.738216	0.199315	3.70376	0.000212428	0.00618438
NOD1	72.5096	0.332306	0.0897457	3.70276	0.00021327	0.00619641
TRERF1	278.446	-0.211995	0.0572633	-3.70211	0.000213815	0.00619979
DEGS1	109.569	0.320155	0.0865892	3.69741	0.000217813	0.00630304
ARID5A	339.44	0.508699	0.13765	3.69558	0.000219382	0.00633574
ZYG11B	293.808	-0.241747	0.0654923	-3.69123	0.000223175	0.00643243
HK2	1184.26	0.265137	0.071839	3.69071	0.000223625	0.00643256
STAT5A	379.166	0.306718	0.0831743	3.68765	0.000226333	0.00649751
PIM1	476.311	0.323123	0.0876626	3.68598	0.000227821	0.00652724
SLC25A3	897.991	-0.248885	0.067533	-3.68539	0.000228357	0.00652966
SCAP	547.676	-0.20857	0.0566225	-3.68352	0.000230036	0.00656467
CAMK2G	494.92	-0.233246	0.0633457	-3.68211	0.000231314	0.00658813
DUSP6	478.531	0.497201	0.135074	3.68095	0.000232367	0.00660508
C15orf56	10.0193	-0.790542	0.214855	-3.67942	0.000233767	0.00661882
HLA-DMA	281.179	0.427299	0.116119	3.67983	0.000233389	0.00661882
BTN2A2	116.519	0.323134	0.087943	3.67436	0.00023845	0.00672503
CDK19	206.728	-0.276558	0.0752655	-3.67443	0.000238379	0.00672503
GDE1	604.619	-0.312203	0.0850008	-3.67294	0.000239774	0.00674918
RELB	202.971	0.480777	0.130934	3.67191	0.00024074	0.0067632
STK16	124.797	-0.281198	0.0767281	-3.66487	0.000247463	0.00693856
MUC13	259.998	0.696589	0.19016	3.66317	0.000249114	0.00697132
SLC38A5	12.7613	0.929086	0.253712	3.66198	0.000250277	0.00699033
INSIG1	382.884	0.289702	0.0791985	3.65792	0.000254271	0.00708817
EXOC3L1	12.3473	0.865521	0.237042	3.65134	0.000260871	0.00725815
CASP4	1181.5	0.35134	0.0962409	3.65063	0.000261593	0.00726424
FAM20A	117.777	0.480749	0.131722	3.64973	0.000262514	0.00727582
BACH1	1115.38	0.391661	0.107801	3.6332	0.000279923	0.00774348
HCAR3	1716.45	0.876726	0.241496	3.63039	0.00028299	0.0078086
TRIM25	1819.58	0.459763	0.126655	3.63006	0.000283359	0.0078086
UBE4B	330.498	-0.164807	0.0454187	-3.62861	0.000284955	0.00783761
ABCC5	427.433	-0.295015	0.0813938	-3.62454	0.000289473	0.00793166
TST	93.8662	-0.317393	0.087556	-3.62503	0.000288931	0.00793166
GYPC	43.0478	0.446032	0.123095	3.62348	0.000290669	0.00794936
SELL	1517.56	0.747582	0.206407	3.62188	0.000292472	0.00798355
PPP2R2D	188.087	-0.173253	0.0478755	-3.61882	0.00029595	0.00806325
HLA-DOB	18.4242	0.582035	0.161102	3.61285	0.000302855	0.00823584
PTGER2	33.8669	0.648548	0.17969	3.60926	0.000307075	0.00833489
RUFY4	29.4132	0.673741	0.186769	3.60736	0.000309332	0.00838039
WIPI2	388.586	-0.165733	0.0460032	-3.60265	0.000314994	0.00851782
SLC8A1	255.398	0.511441	0.142297	3.59417	0.000325426	0.00878347
NCKAP1L	288.62	0.394294	0.10976	3.59234	0.000327724	0.00882898
GK	1314.88	0.4696	0.130759	3.59134	0.000328986	0.00884648
MIR155HG	18.432	0.727654	0.202733	3.58922	0.000331667	0.008902
AGAP11	22.986	-0.659215	0.183956	-3.58355	0.000338959	0.00906401
MS4A4A	26.4607	0.779698	0.217576	3.58356	0.000338946	0.00906401
DAPL1	44.2157	-0.612706	0.171106	-3.58086	0.000342462	0.00914075
APPL2	295.309	-0.227354	0.0635134	-3.57961	0.000344102	0.00916759
TRIM14	258.908	0.365947	0.102275	3.57807	0.000346141	0.00920492
BTN3A1	498.702	0.291152	0.0815867	3.56862	0.000358872	0.00951639
MXRA7	155.017	-0.390374	0.109398	-3.5684	0.000359171	0.00951639
RCOR3	205.769	-0.250599	0.0702882	-3.56531	0.000363425	0.00961146
LILRB2	497.445	0.665497	0.186883	3.56103	0.000369402	0.00975167
FOXN2	155.264	0.272082	0.0764269	3.56003	0.000370817	0.00975335
LGALS2	9.55496	0.745657	0.209451	3.56005	0.000370784	0.00975335
SYAP1	669.533	-0.238972	0.0671856	-3.55689	0.000375267	0.00985247
KDR	17.2413	0.863655	0.243586	3.54558	0.000391744	0.0102664
BMP7	46.3072	-0.489429	0.138065	-3.54493	0.000392721	0.0102734
CLEC2B	369.929	0.419389	0.11841	3.54184	0.000397341	0.0103754
PINK1	280.262	-0.240099	0.067812	-3.54066	0.000399127	0.0104032
ASGR2	8.21468	0.788679	0.22287	3.53874	0.000402046	0.0104604
CYBRD1	109.268	-0.326234	0.0922756	-3.53544	0.000407101	0.0105729
UBA7	409.207	0.295883	0.0838105	3.53038	0.000414959	0.0107576
GRAMD1B	249.977	0.312761	0.0887442	3.5243	0.000424599	0.0109878
ATG2B	419.096	-0.220851	0.0627276	-3.52079	0.000430271	0.0111147
STAT3	2556.7	0.189169	0.0538402	3.51353	0.000442191	0.0114022
ADPGK	313.549	0.201551	0.0573776	3.51271	0.000443559	0.0114171
TLR8	327.589	0.716111	0.203924	3.51165	0.000445335	0.0114424
RALGDS	890.623	0.39447	0.112413	3.50913	0.00044958	0.0115247
TADA2B	187.404	-0.15007	0.0427697	-3.5088	0.000450132	0.0115247
CACNA1I	23.606	0.76001	0.216844	3.50486	0.000456844	0.0116758
SNX13	520.281	-0.161843	0.0462052	-3.50271	0.000460548	0.0117497
DEFB1	42.6099	0.478863	0.137099	3.49284	0.000477921	0.0121572
MAML3	213.546	-0.190966	0.0546762	-3.49268	0.000478206	0.0121572
AKTIP	122.698	-0.262969	0.0753064	-3.49199	0.000479431	0.0121669
SERPINB5	233.511	-0.539574	0.154728	-3.48725	0.000488019	0.0123631
PIGX	122.244	-0.320326	0.0919562	-3.48346	0.000494981	0.0125176
MZT2A	70.1943	-0.363388	0.104376	-3.48154	0.000498534	0.0125854
RPS6KA3	809.54	-0.163956	0.04714	-3.47806	0.000505058	0.0127278
IGSF6	422.068	0.588108	0.169447	3.47075	0.000518998	0.0130563
ODF3B	429.82	0.451841	0.130372	3.46578	0.000528701	0.0132773
TRPV2	61.0027	0.480678	0.138896	3.46069	0.000538784	0.013507
HLA-A	7844.33	0.23199	0.0670709	3.45887	0.000542451	0.0135587
HS2ST1	140.627	-0.256716	0.0742226	-3.45873	0.000542724	0.0135587
IL18R1	78.1936	0.44382	0.12847	3.45466	0.000550984	0.0137413
TICAM1	164.38	0.369634	0.107043	3.45315	0.000554077	0.0137946
PLEKHA2	463.767	0.196027	0.0567776	3.45254	0.000555341	0.0138023
FKBP15	402.202	0.150726	0.0437293	3.4468	0.000567261	0.0140743
MICAL1	401.747	0.243579	0.0706948	3.4455	0.000569998	0.0140938
RCN2	225.18	-0.427187	0.123972	-3.44584	0.000569282	0.0140938
SNX20	200.011	0.583888	0.169514	3.44448	0.00057216	0.0141231
NPEPPS	917.066	-0.163493	0.0475521	-3.43819	0.000585624	0.0144124
TPD52L1	267.565	-0.471959	0.137274	-3.43807	0.000585879	0.0144124
HSPA4	821.362	-0.409734	0.11934	-3.43334	0.000596194	0.0146412
SETX	1488.76	0.209229	0.0609961	3.4302	0.000603136	0.0147866
NEXN	15.9834	0.878746	0.25695	3.41991	0.000626417	0.0153313
C4A	61.2526	0.553362	0.162	3.41581	0.000635934	0.0155379
TUBA4A	175.268	-0.26871	0.0787239	-3.41332	0.00064176	0.0156537
ANXA3	613.265	0.212238	0.0622676	3.40848	0.000653262	0.0159074
OPTN	516.613	0.388855	0.114169	3.40597	0.000659293	0.0160003
USF1	353.388	0.13595	0.0399135	3.40611	0.000658959	0.0160003
SSTR2	78.3462	0.890955	0.261663	3.40497	0.00066171	0.016032
LILRA3	37.7105	0.964312	0.283313	3.40369	0.000664812	0.0160802
GMPR	46.9795	0.570791	0.167817	3.40127	0.000670736	0.0161964
PRKAR2A	308.426	-0.289861	0.0852506	-3.4001	0.000673607	0.0162385
ZBTB32	9.13986	0.943547	0.277649	3.39835	0.000677945	0.0163159
GINS4	49.6263	-0.489062	0.144022	-3.39573	0.000684447	0.0164449
SLBP	154.077	-0.191947	0.0565335	-3.39527	0.000685604	0.0164454
ZP3	13.818	-0.629414	0.185574	-3.39172	0.000694556	0.0166325
DHRS11	39.8353	-0.415582	0.122599	-3.38977	0.000699508	0.0166696
PLAU	717.604	0.52069	0.153588	3.39018	0.000698469	0.0166696
TBK1	281.649	0.165341	0.0487767	3.38975	0.000699571	0.0166696
MAEA	381.426	-0.146996	0.0434052	-3.3866	0.000707637	0.0168341
TRIM56	684.054	0.243797	0.0720191	3.38517	0.000711354	0.0168947
BMPR1B	187.903	-0.47128	0.139331	-3.38245	0.00071843	0.0170347
CSGALNACT2	144.398	0.398889	0.117965	3.38142	0.000721127	0.0170427
IDO2	23.591	0.730811	0.216097	3.38186	0.000719956	0.0170427
ACSL4	388.796	0.310908	0.0919988	3.37948	0.000726242	0.0171355
TGIF2	83.5967	0.314426	0.0931792	3.37442	0.000739704	0.0174247
ATXN7	604.325	0.172297	0.0510751	3.3734	0.000742459	0.0174327
TMEM123	1520.98	0.33159	0.0982893	3.37361	0.000741888	0.0174327
BCAS2	151.757	-0.200564	0.0594664	-3.37272	0.000744291	0.0174473
ATG3	422.954	0.276279	0.0821319	3.36385	0.000768626	0.0179886
RBMS1	464.097	0.153841	0.0457987	3.35907	0.000782046	0.018273
GLIPR2	450.125	0.34819	0.103873	3.35208	0.000802064	0.0187105
TNFRSF14	499.255	0.261204	0.0779718	3.34998	0.000808168	0.0188225
GPLD1	43.0828	-0.534729	0.159672	-3.34893	0.000811243	0.0188386
RFX5	223.321	0.276591	0.0826037	3.34841	0.000812776	0.0188386
SPRYD7	49.2816	-0.430861	0.128676	-3.34842	0.000812741	0.0188386
KPNB1	1316.73	0.195843	0.0585314	3.34595	0.00082002	0.0189761
ABHD2	3159.99	-0.197788	0.0591533	-3.34366	0.00082682	0.0189956
EMP3	83.0648	0.489661	0.146438	3.3438	0.000826391	0.0189956
FASLG	15.6173	0.672317	0.201085	3.34346	0.000827419	0.0189956
GSTA4	87.4209	-0.520775	0.15577	-3.34324	0.000828059	0.0189956
RERG	55.1911	-0.516159	0.154399	-3.34301	0.000828756	0.0189956
S100A8	4480.63	0.588796	0.176033	3.34481	0.000823385	0.0189956
TXNDC12	196.229	-0.165039	0.0494459	-3.33778	0.000844513	0.0193261
GIMAP2	40.0369	0.573305	0.171867	3.33575	0.000850707	0.019437
KCNQ1	129.315	-0.23216	0.0697006	-3.33081	0.000865925	0.0197535
USP25	586.476	0.192236	0.0577695	3.32764	0.000875849	0.0199484
RBBP6	488.203	0.20254	0.0608882	3.32643	0.000879672	0.0200039
ANKRD33B	54.9543	0.600344	0.180625	3.3237	0.000888302	0.0201684
OGFRL1	701.377	-0.262354	0.07906	-3.31841	0.000905306	0.0205222
C3orf38	186.461	0.272078	0.0820248	3.31703	0.000909814	0.020592
IKBKE	158.979	0.340193	0.102595	3.3159	0.000913493	0.0206429
KRT14	120.729	-0.764523	0.230598	-3.3154	0.000915137	0.0206478
ICOSLG	85.6661	0.45464	0.137196	3.31381	0.000920336	0.0207327
UBE2E3	102.41	-0.265373	0.0801085	-3.31267	0.00092411	0.0207853
GCLM	421.753	-0.354744	0.107217	-3.30867	0.000937409	0.0210493
MOB1A	774.768	0.154638	0.0467429	3.30826	0.000938765	0.0210493
BLZF1	159.478	0.243773	0.0736974	3.30775	0.000940475	0.021055
SLC5A1	78.1823	0.471035	0.142501	3.30549	0.000948095	0.0211927
AKR1C3	261.921	-0.497942	0.150888	-3.30007	0.000966612	0.0215442
PEX11G	26.5533	-0.413887	0.12542	-3.30001	0.000966801	0.0215442
ZNF354A	64.6627	-0.259294	0.0786162	-3.29822	0.000972989	0.0216486
RNF114	354.166	0.221949	0.0673462	3.29564	0.00098199	0.0218153
C21orf91	206.269	0.258869	0.0786643	3.29081	0.000998992	0.0221589
BIRC2	399.522	0.156756	0.0476605	3.28901	0.00100542	0.0222673
KRAS	637.508	-0.162733	0.0494908	-3.28815	0.00100847	0.0223005
EIF3L	414.157	-0.293844	0.0894452	-3.28518	0.00101916	0.0224683
NFATC3	338.027	-0.165597	0.0504064	-3.28523	0.001019	0.0224683
ATP7A	262.39	-0.161134	0.0490897	-3.28244	0.00102914	0.0226536
ANO10	110.063	-0.204139	0.0622255	-3.28063	0.00103574	0.0227418
ZNRF3	46.9419	-0.44085	0.134386	-3.28048	0.00103629	0.0227418
CDKN2C	55.4279	-0.409322	0.124854	-3.2784	0.00104399	0.0228759
SLC16A10	42.7119	0.654825	0.199873	3.2762	0.00105215	0.0230198
CTSK	32.0953	-0.30023	0.091695	-3.27422	0.00105955	0.0231465
MIR3945	49.032	0.878963	0.268615	3.27221	0.0010671	0.0232764
LDB1	285.583	-0.158162	0.0483767	-3.26939	0.0010778	0.0234743
ZNF362	96.4826	-0.2934	0.0899195	-3.26292	0.0011027	0.0239804
SPG7	2253.19	-0.488796	0.149853	-3.26185	0.00110688	0.0240352
ABTB2	92.8222	0.401124	0.123087	3.25888	0.00111855	0.024252
C9orf40	23.4283	-0.3628	0.111352	-3.25813	0.00112151	0.0242797
NAA10	103.127	-0.222262	0.0682383	-3.25714	0.00112541	0.0243278
MPP7	355.894	-0.292525	0.0898667	-3.2551	0.00113351	0.0244662
MCOLN2	63.2108	0.477047	0.146617	3.2537	0.00113913	0.0245509
C1orf54	11.1674	0.464754	0.142995	3.25014	0.00115349	0.0248233
EPG5	556.804	0.168222	0.0518138	3.24667	0.00116765	0.0249054
LYN	2470.77	0.308448	0.0949848	3.24734	0.0011649	0.0249054
PLCE1	552.145	-0.435878	0.134232	-3.2472	0.00116546	0.0249054
PPP1R12B	353.324	-0.234277	0.0721259	-3.24816	0.00116153	0.0249054
SENP6	481.715	-0.149091	0.0459175	-3.24693	0.00116657	0.0249054
TPM2	62.5854	-0.435165	0.134023	-3.24694	0.00116653	0.0249054
ITPR2	364.854	0.320923	0.0988653	3.24606	0.00117013	0.0249191
RNF216	279.383	-0.161648	0.0498042	-3.24567	0.00117175	0.0249191
CD53	946.903	0.564275	0.173962	3.24367	0.00118002	0.025058
TEP1	612.196	0.174095	0.0537337	3.23996	0.00119546	0.0253486
PANX2	128.979	-0.282043	0.0870767	-3.23901	0.00119943	0.0253956
AKAP13	2551.3	0.143082	0.044191	3.2378	0.00120455	0.0254041
FKBP5	228.832	0.362498	0.111962	3.23768	0.00120504	0.0254041
MLF2	385.276	-0.140095	0.0432704	-3.23767	0.00120511	0.0254041
BAK1	143.5	0.278926	0.0863229	3.23119	0.00123274	0.0259487
STAR	8.43968	-0.912932	0.282834	-3.2278	0.00124745	0.02622
LRRC3	14.4353	0.616682	0.191401	3.22193	0.00127329	0.0266855
ZDHHC7	395.939	-0.164674	0.0511069	-3.22215	0.00127233	0.0266855
ABI3	61.0054	0.411915	0.127883	3.22104	0.00127728	0.0267302
MTFMT	64.8187	-0.270882	0.0841188	-3.22024	0.00128085	0.0267662
C11orf54	130.049	-0.22808	0.0708492	-3.21923	0.00128536	0.0267831
ZMYM2	716.738	-0.178613	0.055483	-3.21924	0.0012853	0.0267831
RARRES2	30.7808	-0.552536	0.17177	-3.21672	0.00129663	0.0269789
QKI	703.242	0.259938	0.0809142	3.21252	0.00131576	0.0273376
TNFAIP8	204.465	0.280838	0.087494	3.20979	0.00132831	0.0275586
DMXL2	925.663	0.22056	0.0687389	3.20866	0.00133356	0.0276278
CLEC10A	23.6904	0.690183	0.215261	3.20626	0.00134473	0.0278193
MPEG1	402.134	0.381201	0.11896	3.20444	0.00135327	0.0279559
AIF1	267.159	0.566926	0.177051	3.20206	0.0013645	0.0280276
ISYNA1	149.076	-0.334119	0.104343	-3.2021	0.00136427	0.0280276
PLA2G4B	29.2099	-0.45705	0.142736	-3.20207	0.00136442	0.0280276
SPATS2L	661.212	0.348974	0.108962	3.20272	0.00136136	0.0280276
CYP7B1	20.8256	-0.479439	0.149752	-3.20156	0.00136687	0.0280363
WNK1	1378.2	-0.108541	0.0339209	-3.19982	0.00137512	0.0281656
CSF2RB	2934.09	0.660076	0.206333	3.19907	0.00137869	0.0281988
HDDC3	44.6285	-0.31783	0.0993826	-3.19804	0.00138365	0.02826
MEMO1	113.307	-0.237322	0.0743246	-3.19305	0.00140778	0.0287124
LRRC8C	62.4606	0.425018	0.133175	3.19142	0.00141576	0.0288345
CHAC1	26.7746	0.721516	0.226233	3.18927	0.00142633	0.0290087
JAK3	546.914	0.512103	0.160605	3.18858	0.00142973	0.0290371
RFTN1	113.729	0.292071	0.091631	3.18747	0.00143524	0.029108
NHS	157.558	-0.304275	0.0955106	-3.18578	0.00144366	0.0292376
TMEM185B	239.691	0.346776	0.108898	3.18442	0.00145045	0.029334
CAT	326.228	-0.236173	0.074221	-3.18203	0.00146248	0.029536
LTC4S	12.2965	-0.398853	0.125363	-3.18158	0.00146473	0.0295401
PPM1A	526.217	-0.125522	0.039472	-3.18002	0.00147264	0.0296583
SLC48A1	95.1778	-0.275618	0.0867442	-3.17736	0.00148622	0.0298901
APOLD1	41.1619	-0.357798	0.112661	-3.17587	0.00149386	0.0299602
CPNE2	160.011	-0.273763	0.0861906	-3.17626	0.00149189	0.0299602
KIAA0232	709.521	-0.164935	0.0519491	-3.17493	0.00149872	0.0299744
UBTD1	117.135	-0.275565	0.0867874	-3.17517	0.0014975	0.0299744
YEATS2	211.828	0.254536	0.0802039	3.17361	0.00150558	0.0300699
CCR6	26.6007	0.566363	0.178528	3.1724	0.00151184	0.0301533
SULT1A1	225.118	-0.377169	0.118913	-3.1718	0.00151495	0.0301737
TNFRSF4	8.03521	0.747749	0.235788	3.17128	0.00151769	0.0301866
PTS	91.2948	-0.270282	0.0852686	-3.16977	0.0015256	0.0303022
IFNGR2	546.899	0.280747	0.0886699	3.1662	0.00154443	0.0306339
ADORA2A	164.48	0.636317	0.20104	3.16512	0.0015502	0.0307063
CHMP5	374.813	0.23517	0.0743171	3.16442	0.00155393	0.030738
TNFAIP2	3035.27	0.36913	0.116693	3.16325	0.00156018	0.0307773
WTAP	611.597	0.226141	0.0714827	3.16358	0.00155844	0.0307773
COX6C	322.035	-0.358811	0.113528	-3.16056	0.00157467	0.0309785
MORC3	522.802	0.125238	0.0396219	3.16083	0.00157321	0.0309785
GNLY	32.0962	0.716211	0.226772	3.15828	0.00158701	0.0311788
ADCY7	288.149	0.335292	0.106187	3.15757	0.00159087	0.0312122
SEMA6B	131.114	0.533614	0.169034	3.15685	0.00159483	0.0312475
AMFR	592.056	-0.377782	0.119693	-3.15626	0.00159808	0.0312687
PTPRCAP	50.0402	0.496339	0.157286	3.15565	0.0016014	0.0312912
PANK2	217.733	0.164756	0.0522954	3.15049	0.00162998	0.0318066
HDAC3	199.003	-0.223409	0.0709345	-3.1495	0.00163548	0.0318709
ACSL1	3471.83	0.499144	0.15853	3.14858	0.00164068	0.0319143
FNIP2	219.575	0.326047	0.103564	3.14826	0.00164245	0.0319143
ZNF267	579.799	0.406355	0.129087	3.14793	0.00164434	0.0319143
SUSD4	56.321	-0.477283	0.151845	-3.14322	0.00167099	0.032388
CFB	2141.69	0.454703	0.144703	3.14231	0.00167618	0.0324211
CNTNAP3	223.47	-0.397322	0.12645	-3.14214	0.00167718	0.0324211
HTR7P1	31.5604	-0.325805	0.103708	-3.14157	0.00168045	0.0324408
RGS10	60.0794	0.310192	0.098852	3.13795	0.00170137	0.0328007
OSBPL2	717.966	-0.117785	0.0375457	-3.13712	0.00170616	0.032849
RPIA	76.6084	-0.304223	0.0969871	-3.13673	0.00170842	0.032849
SURF6	125.099	-0.295103	0.0940939	-3.13626	0.00171116	0.0328579
CCNT1	209.739	-0.135944	0.0433898	-3.13309	0.00172979	0.0331276
NDST1	413.835	-0.165917	0.0529506	-3.13342	0.00172783	0.0331276
SERTAD2	236.949	-0.167029	0.0533317	-3.13189	0.00173687	0.033219
CLDN8	18.3841	-0.61865	0.197662	-3.12983	0.00174906	0.0333639
KDM3B	986.263	-0.109315	0.034924	-3.13007	0.00174764	0.0333639
DUSP28	47.6629	-0.334229	0.106858	-3.1278	0.00176122	0.0335514
KLC1	468.091	-0.136734	0.043741	-3.126	0.00177203	0.033713
USP7	684.132	-0.140001	0.0448534	-3.1213	0.00180054	0.0342103
C1orf162	27.2335	0.50906	0.163148	3.12023	0.00180707	0.0342892
BOLA2	20.3546	-0.370598	0.118814	-3.11915	0.00181376	0.034371
TGFBI	313.44	0.357462	0.114619	3.11871	0.00181646	0.034377
MMP28	45.0761	-0.483437	0.155048	-3.11797	0.001821	0.0344179
H1FX-AS1	19.1062	-0.530201	0.170132	-3.11641	0.00183067	0.0345553
ERCC5	238.596	-0.297011	0.0953337	-3.11549	0.00183642	0.0345769
TMEM134	94.6567	-0.315897	0.101397	-3.11546	0.0018366	0.0345769
REPS2	365.144	-0.293571	0.0943832	-3.11042	0.00186821	0.0351262
C4BPA	17.2908	0.807933	0.259921	3.10838	0.00188118	0.0352782
MS4A7	94.2917	0.442711	0.142417	3.10856	0.00188001	0.0352782
NINJ1	610.884	0.44495	0.143332	3.10432	0.00190715	0.0357188
POLR2J3	392.671	-0.289755	0.0934248	-3.10148	0.00192558	0.0359739
RNF168	199.524	-0.254356	0.0820218	-3.10107	0.0019282	0.0359739
SSU72	396.197	-0.132959	0.0428753	-3.10107	0.00192824	0.0359739
PAG1	353.703	0.403821	0.130241	3.10056	0.00193156	0.0359894
FOXO3	703.206	-0.150629	0.0485952	-3.09967	0.00193734	0.0360505
DHRS1	127.741	-0.299824	0.0967518	-3.09889	0.00194244	0.036099
EPHB6	72.1635	-0.259274	0.0836962	-3.0978	0.00194964	0.0361861
APOBEC3F	52.7451	0.394944	0.127619	3.09472	0.00197	0.0365171
SKP1	803.688	-0.240562	0.077752	-3.09396	0.00197503	0.0365634
FLT1	61.8758	0.576188	0.18631	3.09263	0.00198392	0.036681
IL2RB	93.0515	0.548968	0.177715	3.08904	0.00200804	0.0370795
CHD4	1596.19	-0.126538	0.0410355	-3.08361	0.00204503	0.0376662
EGR2	140.914	0.607862	0.197125	3.08364	0.00204485	0.0376662
APOBEC3B	56.9365	0.395159	0.128214	3.08203	0.00205594	0.0378188
SDHD	266.773	-0.224038	0.0727596	-3.07916	0.00207587	0.0381368
SMCHD1	3856.21	0.385103	0.125133	3.07754	0.00208716	0.0382956
ASCL2	19.25	0.429704	0.139664	3.07671	0.00209301	0.0383372
ZNF652	646.46	-0.176661	0.0574233	-3.07646	0.00209474	0.0383372
CTSS	2434.83	0.30332	0.098634	3.07521	0.00210358	0.0384016
CYLD	766.486	0.172241	0.0560056	3.07543	0.00210201	0.0384016
ERLIN2	404.076	-0.433759	0.141148	-3.07308	0.00211858	0.0386267
USP34	1284.88	-0.114305	0.0372062	-3.07221	0.00212477	0.0386907
MSLNL	10.0216	-0.990474	0.322522	-3.07103	0.00213321	0.0387954
VPS26B	234.057	-0.252064	0.0820912	-3.07053	0.0021368	0.0388118
CCND2	129.014	0.385792	0.125681	3.0696	0.00214342	0.0388832
RAB24	318.548	0.373777	0.121791	3.069	0.00214776	0.0389131
ART3	10.1928	1.0871	0.355037	3.06194	0.00219906	0.0397926
IFITM2	1420.54	0.538354	0.175932	3.06001	0.0022133	0.0400001
AKR1C2	916.268	-0.477407	0.156125	-3.05785	0.00222932	0.0402392
ACSS3	67.1024	-0.523242	0.171233	-3.05573	0.0022451	0.0404734
AZI2	193.475	0.262259	0.0858819	3.05371	0.00226028	0.0405446
HLA-C	8537.45	0.216923	0.0710258	3.05414	0.00225705	0.0405446
IMPA2	156.967	-0.236861	0.0775495	-3.05432	0.0022557	0.0405446
ZRANB1	297.057	-0.130287	0.0426598	-3.05408	0.00225749	0.0405446
ARAP2	772.943	0.211772	0.0693805	3.05232	0.00227079	0.0406827
GABPA	153.329	-0.176705	0.0579314	-3.05025	0.00228649	0.0409131
RALB	489.15	0.324106	0.106295	3.04912	0.00229516	0.0410174
RB1	305.509	0.177719	0.0582952	3.04861	0.002299	0.0410354
NDST2	202.961	0.16663	0.0546799	3.04737	0.00230857	0.0411552
NPC2	289.539	0.181649	0.0596187	3.04684	0.00231259	0.041176
CD1D	22.0211	0.465875	0.153064	3.04366	0.00233718	0.0415278
FOXRED1	100.019	-0.268349	0.0881699	-3.04354	0.0023381	0.0415278
ULK1	426.406	-0.207462	0.0682057	-3.04171	0.00235235	0.0417297
ACSL5	334.038	0.259359	0.0852946	3.04074	0.00235997	0.0418134
NCAPH2	163.88	-0.186151	0.0612352	-3.03994	0.00236627	0.0418737
FLOT1	628.299	0.292655	0.0963605	3.03709	0.00238878	0.0422203
PLCD4	27.1714	-0.535097	0.176303	-3.0351	0.00240457	0.0424474
KCTD14	10.2181	0.894098	0.294703	3.0339	0.00241417	0.0425649
STAMBPL1	38.6058	0.423072	0.139568	3.0313	0.00243502	0.04288
C1QB	140.071	0.52913	0.174849	3.02622	0.00247636	0.0435358
EDEM2	117.457	0.146165	0.0483034	3.02598	0.00247828	0.0435358
LIMK2	2440.87	0.347037	0.11473	3.02482	0.00248782	0.0435972
MIAT	149.833	0.357724	0.118256	3.02499	0.00248643	0.0435972
CASC4	903.669	-0.186038	0.061527	-3.02369	0.00249716	0.0437078
PSME1	624.329	0.168373	0.055741	3.02064	0.00252242	0.0440965
FAM185A	41.7916	-0.358658	0.118799	-3.01904	0.00253575	0.0442759
SH2B3	252.722	0.279139	0.0925451	3.01625	0.00255925	0.0446324
SOD2	12191.6	0.516826	0.171417	3.01502	0.00256963	0.0447594
TMEM99	18.1846	-0.465816	0.15459	-3.01325	0.00258469	0.0449674
SMAD7	64.2973	0.302685	0.100544	3.01047	0.00260841	0.0453255
TLR1	652.694	0.417822	0.138944	3.00713	0.0026373	0.0457724
EIF4EBP3	20.8396	-0.421168	0.140086	-3.00649	0.00264283	0.0458066
FMNL3	191.044	0.353359	0.117566	3.00562	0.00265036	0.0458066
IL32	60.7261	0.379832	0.126377	3.00555	0.00265098	0.0458066
TCEA2	38.5318	-0.379865	0.126392	-3.00544	0.00265196	0.0458066
CPVL	67.0822	0.403833	0.134414	3.0044	0.00266109	0.0459094
SEC24A	395.505	0.212082	0.0706133	3.00342	0.0026696	0.0460012
CHRD	16.403	0.859013	0.286305	3.00034	0.00269675	0.0463581
CPSF7	345.624	-0.102373	0.0341183	-3.00053	0.00269508	0.0463581
IRF2	342.288	0.215722	0.0719077	2.99998	0.00269994	0.0463581
NUP50	774.121	-0.120667	0.0402386	-2.99879	0.00271053	0.0464845
SLAIN2	341.379	-0.181497	0.060536	-2.99817	0.00271606	0.0465105
SULT1E1	27.4004	-0.55313	0.184506	-2.9979	0.00271848	0.0465105
TOP2B	613.143	-0.208271	0.0694951	-2.99691	0.00272728	0.0466059
PCMTD2	213.407	-0.244034	0.0814439	-2.99634	0.00273241	0.0466383
ARHGEF26	143.303	-0.450812	0.150541	-2.99462	0.00274785	0.0468238
SLFN11	129.014	0.433135	0.144648	2.99441	0.00274976	0.0468238
HLA-DRB5	307.514	0.62035	0.207319	2.99225	0.00276928	0.0471006
PDCD4	638.441	-0.141723	0.0473984	-2.99003	0.00278947	0.0473881
ADAP2	69.6858	0.381449	0.127653	2.98818	0.00280648	0.0474539
MAP2K6	94.9061	0.366263	0.122527	2.98924	0.00279673	0.0474539
MIER1	437.208	0.159383	0.0533354	2.98832	0.00280516	0.0474539
NDUFV3	156.124	-0.309682	0.103616	-2.98875	0.00280117	0.0474539
GRB2	782.464	0.217314	0.07282	2.98426	0.00284266	0.0478973
NUDT5	149.39	-0.171614	0.0575014	-2.98452	0.00284021	0.0478973
UHRF1BP1L	301.845	-0.186485	0.0624747	-2.98496	0.00283612	0.0478973
TIFAB	8.99248	0.817044	0.27392	2.98278	0.00285641	0.0480729
KLLN	41.8552	-0.426215	0.143061	-2.97926	0.00288944	0.0485722
PSEN1	695.534	0.105204	0.0353272	2.97799	0.00290148	0.0487169
VEGFC	38.3943	-0.420672	0.141277	-2.97764	0.0029048	0.0487169
RRAGC	127.369	0.215464	0.0724158	2.97537	0.00292633	0.0490211
DGKZ	418.505	-0.144742	0.0487086	-2.97159	0.0029626	0.0495713
RND1	73.3457	0.401953	0.135342	2.9699	0.00297898	0.0497877
ITPKA	24.7962	-0.479752	0.161632	-2.96818	0.00299567	0.0500087
TFDP1	262.773	-0.171521	0.0578129	-2.96683	0.00300886	0.0501708
ALDH3A1	7390.27	-0.506686	0.170974	-2.96353	0.00304136	0.0506542
WDR20	166.101	-0.147149	0.0496691	-2.9626	0.00305057	0.0507491
RPL21	641.102	-0.261385	0.0883183	-2.95959	0.00308053	0.0511886
KDM2A	1123.45	0.115385	0.0389941	2.95903	0.00308609	0.0512221
ATOH8	39.8506	-0.482805	0.16327	-2.9571	0.00310548	0.0514787
PUM2	829.739	-0.138117	0.0467119	-2.95678	0.00310869	0.0514787
CTBP2	539.665	-0.155627	0.0526471	-2.95604	0.00311621	0.0515442
FCGR3B	3716.05	0.672152	0.227462	2.95501	0.00312659	0.0516567
FAM53B	450.102	-0.172857	0.0585273	-2.95344	0.00314258	0.0518616
C2orf68	145.417	-0.16588	0.056178	-2.95276	0.00314943	0.0519153
TPRG1L	234.248	-0.172045	0.0582792	-2.95209	0.00315635	0.0519701
NMT2	63.8268	-0.389414	0.131983	-2.9505	0.00317263	0.0521786
GCSH	35.7868	-0.430074	0.145868	-2.94838	0.00319448	0.0524781
NECAB2	15.1986	-0.647141	0.219679	-2.94584	0.00322074	0.0528495
REC8	270.457	0.2785	0.0945875	2.94436	0.00323621	0.0529895
SLC15A3	219.65	0.408716	0.138815	2.94432	0.00323661	0.0529895
DISC1	84.9169	0.423587	0.1439	2.94363	0.00324387	0.0530063
IL18RAP	278.038	0.527287	0.179134	2.94352	0.00324498	0.0530063
ZDHHC3	450.915	-0.1838	0.0624528	-2.94302	0.00325028	0.0530329
RNPEP	285.093	-0.205831	0.0699995	-2.94046	0.00327729	0.0534131
SMARCA2	838.976	-0.194951	0.0663201	-2.93954	0.00328695	0.0535102
IL27RA	42.8003	0.387387	0.131833	2.93848	0.00329829	0.0535429
NDUFA2	130.651	-0.261167	0.0888836	-2.93831	0.00330008	0.0535429
P2RY13	426.948	0.61869	0.210548	2.93848	0.0032983	0.0535429
RAB20	159.151	0.332444	0.113163	2.93776	0.00330595	0.0535778
NDRG3	128.984	-0.217542	0.074075	-2.93677	0.00331646	0.0536278
PLEKHO2	659.291	0.384664	0.13097	2.93705	0.00331354	0.0536278
PDS5B	280.847	-0.157946	0.0538171	-2.93486	0.00333693	0.0538383
TNIP1	1050.46	0.226541	0.0771818	2.93516	0.00333373	0.0538383
CDC123	209.223	-0.133423	0.0454834	-2.93344	0.0033523	0.054026
PDZK1IP1	153.225	0.417942	0.142529	2.93233	0.0033643	0.0540384
TRIM33	681.728	-0.143955	0.0490818	-2.93296	0.00335743	0.0540384
ZBTB44	359.902	-0.200823	0.0684813	-2.93252	0.00336226	0.0540384
RRP8	93.1017	-0.244772	0.0835109	-2.93102	0.00337855	0.0542069
CDNF	18.5528	-0.51363	0.175306	-2.92991	0.00339059	0.0543136
TRIM24	226.471	-0.206918	0.0706273	-2.92972	0.00339272	0.0543136
NPM3	21.3002	-0.384733	0.13137	-2.92862	0.00340474	0.0544221
RNF224	20.7842	-0.422832	0.14439	-2.92841	0.00340704	0.0544221
RAB4A	127.432	-0.335222	0.11449	-2.92796	0.00341197	0.0544407
PNPLA4	107.367	-0.41923	0.14326	-2.92635	0.00342961	0.0546014
SOSTDC1	28.8183	-0.557459	0.190474	-2.9267	0.00342584	0.0546014
ECD	163.066	-0.150304	0.0513877	-2.9249	0.00344563	0.054737
FAM168B	443.466	-0.201551	0.0689088	-2.9249	0.0034457	0.054737
C16orf89	10.1363	-0.770318	0.263488	-2.92354	0.00346075	0.0548603
CCT6B	64.9395	-0.446829	0.15284	-2.92351	0.00346106	0.0548603
KCTD20	368.913	-0.135666	0.0464373	-2.92149	0.00348358	0.0551566
ASF1B	31.4184	-0.34136	0.116879	-2.92063	0.00349326	0.0552493
CD72	25.3991	0.469604	0.160851	2.91949	0.00350605	0.0553909
SURF1	104.878	-0.227942	0.0781025	-2.9185	0.00351716	0.0555058
RAB2A	600.871	-0.172649	0.0591715	-2.91777	0.00352549	0.0555764
FBXL15	61.6728	-0.253728	0.0870764	-2.91386	0.00356991	0.0562154
GPR137B	108.984	0.258909	0.0888725	2.91326	0.00357672	0.0562613
UBLCP1	138.695	-0.176919	0.060753	-2.9121	0.00359002	0.056409
PMS2	84.7421	-0.330897	0.113664	-2.91118	0.00360072	0.0565156
KBTBD8	28.6755	0.398992	0.137075	2.91076	0.00360547	0.0565168
MPPE1	257.591	-0.181591	0.062399	-2.91016	0.00361245	0.0565168
SIGLEC5	117.686	0.743611	0.255523	2.91015	0.00361254	0.0565168
SVOPL	31.5761	-0.523493	0.179935	-2.90935	0.00362184	0.0566011
BRCA2	110.555	0.350966	0.120704	2.90766	0.00364141	0.0568453
WDFY3	1461.66	0.228375	0.0786105	2.90515	0.00367079	0.0572422
HPSE	268.042	0.225936	0.0778755	2.90125	0.00371682	0.0577727
RBP1	67.1398	-0.421447	0.145252	-2.90149	0.00371396	0.0577727
ZMYND19	76.709	-0.330024	0.113743	-2.9015	0.0037138	0.0577727
DSC3	183.658	-0.443668	0.152999	-2.8998	0.00373399	0.0578024
FBXL22	9.39974	-0.437372	0.150799	-2.90037	0.00372723	0.0578024
ISCU	266.36	-0.173315	0.0597494	-2.90069	0.00372336	0.0578024
PCGF5	371.799	0.235414	0.0811845	2.89974	0.00373474	0.0578024
JUN	420.477	0.229726	0.079276	2.8978	0.00375791	0.0580988
APC	512.255	-0.111667	0.0385757	-2.89475	0.00379458	0.0585421
KLHDC2	239.192	-0.317625	0.109725	-2.89474	0.00379469	0.0585421
CCNB1	59.1948	-0.435364	0.150459	-2.89358	0.00380873	0.058696
PCDHGA10	72.2587	-0.46075	0.159325	-2.89188	0.00382944	0.0589521
NSFL1C	345.443	-0.127116	0.0439853	-2.88996	0.00385288	0.0592499
FOXO1	294.278	-0.186609	0.0645897	-2.88914	0.00386293	0.0593412
KLHL31	17.624	-0.503912	0.174488	-2.88795	0.00387767	0.0594435
NEDD4L	559.371	-0.298348	0.103309	-2.88793	0.00387783	0.0594435
RRP12	358.526	-0.224362	0.0777304	-2.88641	0.0038966	0.059668
GPR132	162.541	0.473918	0.164217	2.88593	0.00390257	0.0596785
RBMS3	85.6879	-0.520103	0.180235	-2.88569	0.00390555	0.0596785
AMZ2	154.144	-0.289431	0.100317	-2.88516	0.00391219	0.0597168
GRPEL1	97.6782	-0.201327	0.0697931	-2.88462	0.0039188	0.0597545
BOLA1	26.1418	-0.352852	0.122398	-2.88282	0.00394132	0.0598451
BTN3A3	176.411	0.25966	0.0900654	2.88302	0.00393886	0.0598451
KLHDC3	186.138	-0.245855	0.0852575	-2.88367	0.00393068	0.0598451
ZNF398	204.011	-0.175982	0.0610435	-2.8829	0.00394036	0.0598451
ELMOD2	181.658	-0.269828	0.0936207	-2.88213	0.00394991	0.0598492
FBXL20	256.635	-0.209309	0.0726313	-2.88181	0.00395403	0.0598492
GPATCH1	66.5705	-0.248699	0.0862931	-2.88202	0.00395133	0.0598492
GPSM2	120.279	-0.286451	0.0994354	-2.88077	0.00396705	0.0599835
ZNF438	109.274	0.373924	0.129842	2.87983	0.00397894	0.0601004
LY86	12.8443	0.512272	0.177958	2.87861	0.00399428	0.060269
MFAP3L	72.7323	-0.391442	0.136092	-2.87631	0.00402355	0.0606473
BIVM	40.7167	-0.442316	0.153803	-2.87585	0.00402939	0.0606719
MILR1	28.0681	0.420364	0.146267	2.87395	0.00405377	0.0607855
NMB	36.5914	-0.340281	0.118393	-2.87415	0.00405111	0.0607855
USP8	965.531	-0.313504	0.109058	-2.87466	0.00404458	0.0607855
WDR26	982.125	-0.0978659	0.0340483	-2.87432	0.00404895	0.0607855
ZHX2	159.73	0.173184	0.0603078	2.87167	0.00408315	0.0611626
FBXO33	250.416	-0.301809	0.105121	-2.87106	0.00409098	0.0612146
IDH1	598.135	-0.353232	0.123046	-2.87074	0.00409511	0.0612146
CLCA2	94.7582	-0.46258	0.161316	-2.86753	0.00413691	0.0617756
IL2RG	211.014	0.433042	0.151072	2.86645	0.00415099	0.0619218
POP5	32.1502	-0.394335	0.137662	-2.86452	0.00417641	0.0622367
TMEM217	14.2542	0.431798	0.15077	2.86396	0.00418383	0.0622829
HCAR2	1176.14	0.578893	0.202188	2.86314	0.0041947	0.0623805
DUSP5	744.762	0.329663	0.11522	2.86116	0.00422088	0.0626408
ZNF300	42.7495	-0.330158	0.11539	-2.86124	0.0042199	0.0626408
CAPZA1	1146.34	0.149683	0.0523291	2.86042	0.00423074	0.0627129
NFKB2	862.592	0.354885	0.124079	2.86015	0.00423443	0.0627129
PON2	148.358	-0.344457	0.120472	-2.85924	0.00424662	0.0628291
UBR3	468.032	-0.177319	0.0620353	-2.85836	0.00425841	0.062939
MVK	99.2272	-0.361028	0.126332	-2.85778	0.00426613	0.0629887
GRM2	26.8928	-0.574391	0.201077	-2.85658	0.00428235	0.0631636
RNF128	13.6545	-0.574594	0.201242	-2.85523	0.00430052	0.0633669
FPR2	921.562	0.637191	0.223273	2.85386	0.00431914	0.0633825
PDGFB	18.1031	0.585194	0.205015	2.8544	0.00431186	0.0633825
RASL11A	18.636	-0.410764	0.143887	-2.85476	0.00430689	0.0633825
TLR2	750.062	0.447599	0.156829	2.85405	0.00431654	0.0633825
CRYL1	104.648	-0.365386	0.12805	-2.85345	0.00432468	0.0633993
PDGFD	18.5105	-0.486323	0.170512	-2.85214	0.00434264	0.063598
HNRNPA0	328.148	-0.168268	0.0590264	-2.85072	0.00436201	0.0638171
ICOS	17.0634	0.628633	0.220624	2.84934	0.00438102	0.0640186
MPZL1	521.479	-0.144144	0.0506048	-2.84843	0.00439352	0.0640186
PDE4B	1753.85	0.599738	0.210545	2.8485	0.00439253	0.0640186
TNFRSF10A	89.1314	0.223249	0.0783742	2.8485	0.00439257	0.0640186
SNRNP200	1436.7	-0.208552	0.0732481	-2.8472	0.00441059	0.0642025
EIF3F	236.242	-0.321561	0.112971	-2.8464	0.00442169	0.0642993
ACBD6	130.505	-0.30478	0.107105	-2.84562	0.0044325	0.0643917
LIN54	212.304	-0.137866	0.0484865	-2.84339	0.00446366	0.0647791
ADH7	1492.14	-0.491998	0.173203	-2.84058	0.00450312	0.0652208
FOXM1	44.2649	-0.470244	0.16553	-2.84084	0.00449946	0.0652208
SNF8	142.841	-0.203348	0.0716663	-2.83743	0.00454776	0.0658013
COL3A1	20.268	-1.09548	0.386212	-2.83647	0.0045616	0.0659354
TMCO6	70.4297	-0.239665	0.0845075	-2.83602	0.00456794	0.0659611
SOCS2	50.6249	0.503005	0.177445	2.8347	0.00458681	0.0661673
ANXA5	689.104	0.214281	0.0756893	2.83106	0.00463939	0.0668591
ANKRD11	899.656	-0.11861	0.041911	-2.83004	0.00465415	0.0669382
GMCL1	146.571	-0.19111	0.0675262	-2.83016	0.00465245	0.0669382
ARHGEF6	227.877	0.191479	0.0676758	2.82936	0.00466417	0.0670156
PSME3	344.13	-0.123809	0.0437871	-2.82753	0.00469091	0.0673327
NCAPG2	71.1451	-0.29984	0.106086	-2.82639	0.00470757	0.0675047
FBXO4	47.3658	-0.408342	0.144547	-2.82498	0.0047283	0.0677348
SLC25A19	37.4021	0.327661	0.116089	2.82251	0.00476491	0.0681915
GXYLT2	28.8685	-0.518405	0.183689	-2.82219	0.00476974	0.0681931
PSMB10	367.15	0.18919	0.0670513	2.82157	0.00477896	0.0682199
PTPN11	616.94	-0.209015	0.0740813	-2.82143	0.00478107	0.0682199
SNX6	395.728	0.149006	0.0528426	2.81981	0.00480526	0.0684975
MAPK1	891.693	-0.12495	0.044368	-2.81622	0.00485921	0.0691982
LSM14A	393.348	-0.104719	0.0372077	-2.81444	0.00488629	0.0694469
TMEM38A	27.5451	-0.350902	0.124669	-2.81466	0.00488285	0.0694469
FGFR4	12.1976	-0.563566	0.200337	-2.81309	0.00490685	0.0696706
GPRIN3	136.444	0.352645	0.125373	2.81276	0.00491182	0.0696726
CXCR3	14.9195	0.483204	0.171823	2.81222	0.00492002	0.0697205
UBAC2-AS1	8.19866	-0.493781	0.175706	-2.81026	0.0049501	0.0700779
GIMAP5	30.2298	0.723141	0.257427	2.80912	0.00496777	0.070107
HP1BP3	560.019	-0.136908	0.0487422	-2.80881	0.00497248	0.070107
NR1H3	44.2987	0.35673	0.126996	2.80898	0.00496994	0.070107
SHMT1	85.014	-0.365162	0.129977	-2.80944	0.00496275	0.070107
VSIG10	212.378	-0.288172	0.102605	-2.80856	0.00497643	0.070107
CBR3	75.0768	0.491293	0.17497	2.80787	0.004987	0.0701874
ZNF121	445.723	-0.39125	0.139406	-2.80654	0.00500763	0.0704091
ALDH7A1	151.053	-0.406558	0.144955	-2.80472	0.00503603	0.0707395
CYP2B6	112.366	-0.499627	0.178232	-2.80324	0.00505924	0.0709575
FBXO3	207.498	-0.246422	0.0879103	-2.8031	0.00506137	0.0709575
VOPP1	256.929	0.119871	0.0427722	2.80253	0.00507028	0.0710135
UBTF	390.521	-0.193707	0.0691541	-2.80109	0.00509304	0.071263
ILK	226.984	0.124262	0.0443998	2.79871	0.0051307	0.0717205
MECP2	432.788	-0.153133	0.0547502	-2.79694	0.00515886	0.0720444
SRSF5	1112.81	-0.114705	0.0410793	-2.79229	0.00523364	0.0730181
SVIP	119.371	-0.3252	0.1165	-2.79141	0.00524797	0.0731474
STAM	124.249	-0.182946	0.0655547	-2.79074	0.00525882	0.0732279
ERAP2	240.227	0.278647	0.0998766	2.78991	0.00527222	0.0733438
DEK	324.424	0.188333	0.0675469	2.78818	0.00530054	0.0736668
HLA-DOA	122.481	0.347207	0.124557	2.78754	0.00531092	0.0737401
CYP26A1	54.9884	-0.538504	0.193271	-2.78626	0.00533195	0.0739609
CBR4	116.337	-0.285087	0.102416	-2.78362	0.00537559	0.0742809
CROT	195.754	-0.33995	0.122114	-2.78388	0.00537125	0.0742809
MYLK3	174.527	-0.601558	0.216078	-2.78399	0.00536948	0.0742809
STS	460.979	0.309304	0.111108	2.78381	0.00537251	0.0742809
VKORC1L1	90.7392	-0.30173	0.108427	-2.78281	0.00538912	0.0743966
CRLS1	168.128	-0.301022	0.108197	-2.78217	0.00539962	0.074423
IL15	61.638	0.345914	0.124337	2.78207	0.00540134	0.074423
KRT5	610.134	-0.465777	0.167447	-2.78165	0.00540837	0.0744489
MIR100HG	110.189	-0.672398	0.241882	-2.77986	0.00543818	0.0747168
NFYB	91.2135	-0.273702	0.0984512	-2.78007	0.00543466	0.0747168
LGALS8-AS1	10.1409	0.52144	0.187616	2.77929	0.00544775	0.0747771
AKIRIN2	190.4	0.219744	0.0790848	2.77858	0.00545964	0.0748691
DPEP3	16.7293	-0.660084	0.237612	-2.77799	0.0054696	0.0749345
TXNL4B	49.9445	0.210812	0.0759157	2.77692	0.00548767	0.0751109
ERP44	295.578	0.134535	0.0484648	2.77592	0.00550452	0.0751279
GIMAP1	25.0193	0.517018	0.186211	2.77652	0.00549447	0.0751279
NFRKB	206.494	-0.189145	0.068133	-2.77612	0.00550117	0.0751279
C1orf35	55.4808	-0.284201	0.102408	-2.77518	0.00551711	0.0752285
CD79A	17.8646	0.655059	0.236191	2.77342	0.00554701	0.0754937
TMCC2	37.6285	-0.535332	0.193011	-2.77358	0.00554432	0.0754937
PAQR7	60.6009	-0.352072	0.126989	-2.77247	0.00556329	0.075644
HSF2BP	9.41366	-0.582364	0.210087	-2.77201	0.00557116	0.0756797
ALKBH2	25.5269	-0.331263	0.119555	-2.7708	0.00559181	0.0758176
SLC35G1	42.8021	-0.453594	0.163688	-2.77109	0.00558695	0.0758176
DDX46	299.962	-0.193607	0.0699057	-2.76954	0.0056136	0.0760416
FN1	92.9067	0.758097	0.2738	2.7688	0.00562631	0.0760711
HNRNPU	1939.37	-0.0888135	0.0320738	-2.76903	0.00562227	0.0760711
ZCCHC7	111.505	-0.151425	0.054726	-2.76697	0.00565805	0.0764287
VMAC	50.92	-0.316306	0.114348	-2.76617	0.00567196	0.076545
HMGB3	179.957	-0.429642	0.155346	-2.76571	0.00567997	0.0765815
CCDC15	39.5358	-0.426642	0.154298	-2.76506	0.00569127	0.0766622
XPNPEP3	231.915	-0.344495	0.124639	-2.76395	0.00571067	0.0768519
ERI2	91.3819	-0.305535	0.110644	-2.76142	0.00575499	0.0771225
GDAP2	309.002	-0.138151	0.0500359	-2.76103	0.00576199	0.0771225
PLEKHG3	449.227	-0.295595	0.107062	-2.76098	0.00576283	0.0771225
RNF144B	503.256	0.160865	0.0582628	2.76102	0.00576216	0.0771225
TMTC4	72.8371	-0.329835	0.119428	-2.7618	0.00574836	0.0771225
ZNF776	214.76	-0.176006	0.0637245	-2.76198	0.00574519	0.0771225
PPIP5K2	428.345	-0.252857	0.0915961	-2.76057	0.00577012	0.0771486
TMEM37	42.8002	-0.465211	0.168542	-2.76021	0.0057765	0.0771625
KIAA1324	695.36	-0.265211	0.0961255	-2.759	0.0057978	0.0773301
POLR2C	204.288	-0.167548	0.0607302	-2.75889	0.00579976	0.0773301
GNA13	923.277	0.249085	0.0903194	2.75782	0.00581883	0.0774415
P2RX4	164.3	0.298193	0.108122	2.75794	0.00581661	0.0774415
DDX27	227.271	-0.153676	0.0557405	-2.75699	0.00583362	0.0775
DUSP19	50.5263	-0.620264	0.22498	-2.75697	0.00583397	0.0775
CPNE5	21.1384	0.537215	0.195052	2.75421	0.00588348	0.0780331
NLRX1	95.2062	-0.195644	0.0710368	-2.75413	0.0058849	0.0780331
DDX18	340.569	-0.20284	0.073666	-2.75352	0.0058959	0.078072
SDS	125.704	0.391565	0.142213	2.75336	0.00589865	0.078072
TXNRD3	27.1608	-0.429771	0.156172	-2.75191	0.00592495	0.0782765
ZNF839	95.5695	-0.224394	0.0815408	-2.75192	0.0059247	0.0782765
TTC28	163.311	-0.454011	0.165037	-2.75096	0.00594213	0.0784317
BCAS4	93.4916	-0.369653	0.134396	-2.75047	0.00595097	0.0784768
KIFC3	257.092	0.283152	0.102961	2.75009	0.00595794	0.078497
COX18	125.382	-0.30633	0.111416	-2.74942	0.00597003	0.0785845
LRRC37A3	50.5043	-0.323321	0.117645	-2.74827	0.00599106	0.0787896
AQP9	2626.37	0.590743	0.215049	2.74702	0.00601401	0.0790194
BIRC5	17.203	-0.586919	0.213777	-2.74547	0.00604249	0.0791775
IL12RB2	21.0511	0.552869	0.201345	2.74587	0.00603499	0.0791775
RRNAD1	94.7845	-0.188483	0.0686495	-2.74558	0.00604045	0.0791775
FAM126A	237.656	-0.306844	0.111835	-2.74371	0.00607492	0.0795302
BCAM	60.0075	-0.384889	0.140398	-2.74141	0.00611759	0.0800163
SLC16A14	40.133	-0.425497	0.155258	-2.74058	0.00613307	0.0801462
SS18L1	121.768	-0.211804	0.0773081	-2.73974	0.00614887	0.08028
PIAS2	369.391	-0.339064	0.123884	-2.73694	0.00620137	0.080869
POP4	118.988	-0.227023	0.0829541	-2.73674	0.00620519	0.080869
LDLR	627.498	0.275835	0.100887	2.7341	0.00625509	0.0814459
CERS2	282.113	-0.120686	0.0441664	-2.73254	0.0062849	0.0817603
ABCA4	39.0151	-0.501819	0.183833	-2.72976	0.00633797	0.0823054
ARHGEF10	55.9633	-0.393367	0.144119	-2.72947	0.0063437	0.0823054
UBE2D3	1747.37	0.155267	0.0568856	2.72946	0.0063439	0.0823054
C9orf131	16.5359	-0.971831	0.35611	-2.72902	0.00635226	0.0823399
CPNE3	639.218	-0.261013	0.0956697	-2.72827	0.00636665	0.0824524
AP3S2	111.987	-0.266856	0.0978231	-2.72794	0.00637303	0.0824611
KANK1	162.315	-0.3031	0.111138	-2.72724	0.00638661	0.082489
SPINK7	67.9898	0.690183	0.253055	2.72741	0.00638344	0.082489
LSM14B	150.85	-0.197798	0.0725791	-2.72528	0.00642469	0.0828639
MEPCE	330.434	-0.133068	0.0488303	-2.72512	0.00642782	0.0828639
TBC1D10B	269.124	-0.135841	0.0498525	-2.72486	0.00643285	0.0828639
COX6A1	456.941	-0.245658	0.0902543	-2.72185	0.00649183	0.0834868
SPIN4	84.2631	-0.300369	0.110357	-2.7218	0.00649278	0.0834868
SCAI	106.404	-0.347948	0.127866	-2.7212	0.00650449	0.083563
RNF7	204.107	-0.264688	0.0973054	-2.72018	0.0065246	0.0836725
SLC22A13	14.4296	-0.571492	0.210086	-2.72028	0.00652263	0.0836725
FMO5	105.185	-0.45378	0.166863	-2.71947	0.00653861	0.0837778
IREB2	423.29	-0.144515	0.0531693	-2.71801	0.0065676	0.084034
SMARCD2	400.953	-0.171927	0.0632647	-2.71758	0.00657606	0.084034
TMEM9	109.201	-0.378987	0.139457	-2.71759	0.00657602	0.084034
GLS2	9.53086	-0.575244	0.212085	-2.71232	0.00668135	0.0853038
TBX21	13.8629	0.558	0.205757	2.71193	0.00668922	0.0853289
SLC39A1	257.528	0.12334	0.0455308	2.70894	0.00674981	0.0860258
PPP1R15A	2565.05	0.389522	0.143825	2.70831	0.0067627	0.0861141
EDNRB	11.04	0.699125	0.258246	2.7072	0.0067853	0.0863258
ZNF219	168.338	-0.288279	0.106532	-2.70603	0.0068093	0.0865549
PLAG1	74.3319	-0.377406	0.139531	-2.70482	0.00683412	0.0867939
TMEM63C	39.7352	-0.362873	0.134182	-2.70434	0.00684409	0.0868441
ITCH	838.122	-0.117155	0.043337	-2.70334	0.00686467	0.0870288
CDYL2	33.2546	0.362777	0.134228	2.70269	0.00687804	0.0871219
PSAP	5052.8	0.154195	0.0570699	2.70186	0.00689529	0.0872638
TRAPPC2L	73.3275	-0.29691	0.109911	-2.70138	0.00690529	0.0873138
BFSP1	11.9826	-0.574822	0.212905	-2.69989	0.00693615	0.0875507
SLC26A4	642.135	0.527655	0.195415	2.70018	0.00693029	0.0875507
FIS1	171.768	-0.241673	0.0895503	-2.69874	0.00696032	0.0877791
PPM1J	22.0453	0.349091	0.129384	2.69811	0.00697351	0.0878686
CD52	50.994	0.416418	0.15442	2.69667	0.00700369	0.088172
GLRX5	79.0855	-0.281769	0.104533	-2.69551	0.0070281	0.0882404
HOMER2	406.254	-0.331159	0.122924	-2.69401	0.00705976	0.0882404
LINC00189	15.9178	0.656412	0.243484	2.69592	0.00701951	0.0882404
NACC2	275.728	-0.171182	0.063506	-2.69553	0.00702764	0.0882404
PLCD1	97.0113	-0.242565	0.0900485	-2.69372	0.00706603	0.0882404
SMG1	1827.6	0.120185	0.04462	2.69352	0.00707024	0.0882404
ST3GAL1	436.29	0.185447	0.0688309	2.69425	0.00705482	0.0882404
STAMBP	195.82	-0.184315	0.0684292	-2.69352	0.00707023	0.0882404
SUZ12	235.741	-0.133682	0.0496271	-2.69373	0.00706575	0.0882404
VENTX	18.8482	0.484825	0.179911	2.6948	0.00704304	0.0882404
INTS8	204.679	-0.157916	0.0586418	-2.69289	0.00708347	0.0883292
SWI5	29.3376	-0.32521	0.120782	-2.69253	0.00709125	0.08835
MRPS15	160.325	-0.201464	0.0748375	-2.69201	0.00710219	0.08841
UBE2M	170.852	-0.136967	0.0509195	-2.68988	0.00714773	0.0889003
CACNA1D	173.392	-0.397301	0.147754	-2.68894	0.00716801	0.0889992
MMP19	28.553	0.609433	0.226628	2.68913	0.00716386	0.0889992
ATP13A5	271.32	-0.405129	0.150777	-2.68693	0.00721119	0.0890352
COX11	91.3077	-0.340244	0.126635	-2.6868	0.00721407	0.0890352
DCHS1	19.9336	0.525757	0.195649	2.68725	0.00720433	0.0890352
MBLAC1	10.1759	-0.347325	0.129198	-2.68831	0.00718144	0.0890352
RAB37	540.309	-0.239465	0.0891243	-2.68687	0.00721248	0.0890352
SLC27A4	95.747	-0.26476	0.0985093	-2.68767	0.00719528	0.0890352
ZNF746	240.142	-0.200117	0.0744541	-2.68779	0.00719257	0.0890352
MXI1	120.767	-0.198619	0.0739483	-2.68592	0.00723301	0.0891927
ABCB11	124.558	-0.555402	0.206861	-2.68491	0.00725494	0.0893869
TRAPPC8	523.824	-0.121527	0.0452731	-2.68431	0.00726787	0.0894698
XPC	209.977	-0.118186	0.0440413	-2.68353	0.00728487	0.0896026
KLHL8	151.656	-0.172317	0.0642297	-2.68283	0.0073002	0.0896507
STARD4	54.3226	0.417264	0.155534	2.68279	0.00730119	0.0896507
GLTP	762.832	-0.263198	0.098131	-2.68211	0.0073159	0.0896787
MEFV	1011.1	0.574054	0.214016	2.68229	0.00731193	0.0896787
CD180	30.2361	0.44263	0.165082	2.68127	0.0073344	0.0898293
CBX5	622.613	-0.312207	0.11646	-2.68081	0.00734438	0.0898753
SLC34A3	17.026	-0.458141	0.171086	-2.67785	0.00740969	0.0905879
TMX4	338.322	-0.178952	0.0668331	-2.6776	0.00741516	0.0905879
PARN	167.903	-0.182119	0.0680359	-2.6768	0.00743288	0.0907276
ATP2A1	25.6222	-0.390772	0.1461	-2.6747	0.00747971	0.0912221
AURKAIP1	219.907	-0.154293	0.0577071	-2.67373	0.00750119	0.0914069
SERPINA1	1279.51	0.488568	0.182754	2.67336	0.00750947	0.0914306
NRTN	8.38982	-0.614506	0.229951	-2.67233	0.00753257	0.0915964
TNFRSF6B	43.7056	0.615616	0.230379	2.67219	0.00753577	0.0915964
SGPP1	37.7294	0.305684	0.114455	2.67079	0.00756729	0.0919022
CD22	59.2845	0.53232	0.199375	2.66994	0.00758656	0.0920587
FAM3B	153.202	-0.321684	0.120522	-2.66908	0.00760598	0.0920624
MAPK9	182.884	-0.250846	0.0939795	-2.66916	0.00760411	0.0920624
TBL1XR1	1065.14	-0.155791	0.0583621	-2.66939	0.00759898	0.0920624
ACOX2	27.9665	-0.50034	0.187688	-2.66581	0.00768026	0.0927577
EBPL	80.8208	-0.323173	0.121234	-2.66571	0.0076827	0.0927577
PPA2	183.918	-0.226102	0.0848176	-2.66574	0.00768183	0.0927577
NBR2	27.5794	-0.327318	0.122829	-2.66484	0.00770259	0.0929202
SNRNP25	62.7241	-0.338024	0.12688	-2.66413	0.00771877	0.0930376
ARHGAP29	215.501	-0.369671	0.138792	-2.6635	0.00773327	0.0930781
DYM	181.142	-0.186932	0.0701892	-2.66325	0.00773893	0.0930781
FXN	44.2122	-0.405168	0.152147	-2.66301	0.00774446	0.0930781
HM13	585.454	0.152915	0.0574312	2.66258	0.00775436	0.0930781
NR2C2	481.793	-0.0966622	0.0363019	-2.66273	0.00775089	0.0930781
CYTH3	101.437	-0.207129	0.0778118	-2.66193	0.00776946	0.0931046
EPB41L4A-AS1	45.7417	-0.333677	0.125351	-2.66193	0.00776944	0.0931046
IRAK3	961.001	0.199392	0.0749463	2.66047	0.00780319	0.0932026
PTOV1	271.809	-0.200499	0.0753595	-2.66056	0.00780099	0.0932026
TMCO5A	12.9031	-0.803163	0.301865	-2.66066	0.00779866	0.0932026
TMEM14B	176.195	-0.31653	0.118979	-2.66038	0.00780533	0.0932026
TOP2A	93.2028	-0.474581	0.178402	-2.66018	0.00780991	0.0932026
EGF	40.4214	-0.439302	0.165186	-2.65944	0.00782702	0.0933296
CAV2	242.429	-0.378477	0.142342	-2.65893	0.00783898	0.0933951
PRIM1	19.2689	-0.37189	0.139888	-2.65849	0.00784919	0.0934397
NOD2	282.893	0.369954	0.139221	2.65732	0.00787644	0.0936869
BZW1	1508.53	-0.19096	0.0719757	-2.65312	0.0079752	0.0942912
CFTR	78.4794	-0.40342	0.152065	-2.65294	0.00797949	0.0942912
KIAA1109	1536.74	0.144193	0.0543173	2.65464	0.00793924	0.0942912
OVGP1	43.2357	-0.382841	0.144295	-2.65318	0.00797379	0.0942912
RXRB	166.987	-0.119933	0.0451861	-2.65419	0.00794986	0.0942912
S100A7	262.696	0.641805	0.241866	2.65355	0.00796494	0.0942912
SIRT2	193.215	-0.148561	0.0559841	-2.65362	0.00796326	0.0942912
SYTL1	387.171	-0.211914	0.0798371	-2.65433	0.00794654	0.0942912
SLC25A29	406.079	-0.279015	0.105196	-2.65234	0.00799354	0.09438
PLA2G12A	147.498	-0.340358	0.128353	-2.65173	0.00800809	0.0944745
HNRNPUL1	865.351	-0.134792	0.0508543	-2.65055	0.0080362	0.0947287
ACY1	40.0442	-0.399337	0.150712	-2.64967	0.008057	0.0948965
GSTO1	152.978	0.250407	0.0945248	2.64911	0.00807044	0.0949773
AURKB	9.00896	-0.544	0.205442	-2.64794	0.00809831	0.0952277
RENBP	39.6224	0.365841	0.138184	2.6475	0.00810898	0.0952755
FAM207A	51.7498	-0.214483	0.0810325	-2.64688	0.00812392	0.0953734
HLA-DMB	285.763	0.310897	0.117487	2.64623	0.00813951	0.0954788
KCTD6	60.1951	-0.313702	0.118609	-2.64483	0.0081732	0.0957963
ST7L	67.5229	-0.253186	0.0957954	-2.64298	0.00821793	0.0961644
TRAK2	418.706	-0.280745	0.10622	-2.64307	0.0082159	0.0961644
HSPA2	100.236	-0.293	0.11089	-2.64225	0.00823569	0.0962942
EFNB1	72.8579	-0.286908	0.108631	-2.64113	0.00826296	0.0963789
RANGAP1	298.348	0.243054	0.0920125	2.64154	0.00825309	0.0963789
SHC3	28.3617	-0.564132	0.213576	-2.64137	0.00825722	0.0963789
DSTN	820.299	-0.344066	0.13029	-2.64078	0.00827151	0.0964008
HERC1	951.526	-0.114586	0.0434281	-2.63853	0.00832664	0.0969067
MKRN1	717.47	-0.0987866	0.037441	-2.63846	0.00832834	0.0969067
GNB1	1062.02	0.0913947	0.0346449	2.63804	0.00833866	0.0969487
CSTF1	138.332	-0.151489	0.0574667	-2.63611	0.00838617	0.0973443
TOR1A	156.819	0.119277	0.0452455	2.63621	0.00838369	0.0973443
SSH3	272.417	-0.197414	0.0748993	-2.63572	0.00839582	0.097378
DOCK10	201.349	0.300014	0.113875	2.63458	0.00842411	0.0975704
PANX1	74.3958	0.257015	0.097557	2.63451	0.00842592	0.0975704
ZNF714	97.5679	-0.27173	0.103167	-2.63389	0.00844123	0.0976693
CHMP1B	887.525	-0.13203	0.0501377	-2.63335	0.00845471	0.097747
MBLAC2	32.502	-0.385864	0.146592	-2.63223	0.00848263	0.0979913
AKR1B10	332.074	-0.389351	0.14795	-2.63163	0.00849756	0.0980624
B4GALT5	1829.33	0.13655	0.0518997	2.63104	0.00851242	0.0980624
COL4A6	25.2252	-0.589838	0.224153	-2.63141	0.00850302	0.0980624
PTGFR	40.7043	-0.807359	0.306876	-2.6309	0.00851594	0.0980624
WASF3	18.2008	-0.452935	0.172224	-2.62992	0.00854053	0.0982672
GPR4	16.1344	-0.763725	0.290483	-2.62915	0.00855977	0.0984101
SLC25A20	51.801	-0.228461	0.0869373	-2.62788	0.00859191	0.0986927
TFAM	114.816	-0.222391	0.0846353	-2.62764	0.00859802	0.0986927
NUDT16	206.91	-0.188599	0.0717957	-2.62689	0.00861691	0.0987525
RNF167	280.01	-0.113791	0.0433162	-2.62699	0.00861449	0.0987525
ABT1	103.416	-0.201843	0.0768462	-2.62658	0.00862465	0.0987628
PID1	37.1238	-0.319759	0.121754	-2.62628	0.00863233	0.0987725
ADPRH	62.7502	0.280457	0.106906	2.6234	0.00870577	0.0994327
PDK3	203.822	-0.193366	0.0737137	-2.6232	0.00871069	0.0994327
RPGRIP1	26.752	-0.508867	0.193974	-2.62338	0.00870616	0.0994327
ETV5	27.4911	0.369249	0.140822	2.6221	0.00873888	0.0995905
HJURP	14.6528	-0.561824	0.214285	-2.62186	0.0087452	0.0995905
TPR	1312.24	-0.119277	0.0454877	-2.62218	0.00873702	0.0995905
NAA50	660.568	-0.158798	0.0605807	-2.62127	0.00876022	0.0996748
PRPF8	1506.34	-0.197062	0.0751847	-2.62103	0.00876642	0.0996748
DCBLD2	176.109	-0.388102	0.148125	-2.6201	0.00879053	0.0998703
TMCO3	458.598	-0.23136	0.0883135	-2.61975	0.00879934	0.0998919
RNF13	769.048	0.180134	0.0687715	2.61931	0.0088107	0.0999422
ACTR3	1403.87	0.204068	0.07797	2.61726	0.00886378	0.100465
DNAJC13	436.018	0.149099	0.0569839	2.6165	0.00888359	0.100611
USP27X	27.5025	-0.362978	0.13877	-2.61568	0.0089051	0.100776
TSN	228.318	-0.23908	0.0914512	-2.61429	0.00894144	0.101108
CNOT7	310.605	-0.218623	0.0836399	-2.61386	0.00895257	0.101154
AGL	446.964	-0.292004	0.11177	-2.61253	0.00898738	0.101312
ANKRD35	121.364	-0.365823	0.140076	-2.6116	0.00901194	0.101312
CLEC7A	1093.83	0.359778	0.137761	2.6116	0.00901193	0.101312
FKBP9	215.222	-0.334959	0.128249	-2.61178	0.00900718	0.101312
LRRC17	45.2846	-0.46997	0.179916	-2.61217	0.00899695	0.101312
RNU11	30.6243	0.419137	0.160411	2.6129	0.00897789	0.101312
TRAM1L1	9.93382	-0.563452	0.215761	-2.61146	0.00901564	0.101312
HDDC2	92.3941	-0.339581	0.130079	-2.61057	0.00903926	0.101498
CADM1	1119.66	-0.477406	0.182998	-2.6088	0.00908596	0.101795
CD37	157.193	0.427321	0.163799	2.60882	0.0090855	0.101795
PLA2G10	51.9871	-0.396124	0.151845	-2.60874	0.00908754	0.101795
PLEKHA3	190.043	-0.226039	0.0866545	-2.60851	0.00909384	0.101795
KCTD18	135.785	-0.274737	0.105344	-2.60799	0.00910751	0.101835
TWSG1	129.145	-0.257522	0.0987493	-2.60784	0.00911155	0.101835
CTH	24.9028	-0.352792	0.135313	-2.60723	0.00912789	0.101891
POLR2J4	107.387	-0.247654	0.095001	-2.60686	0.00913774	0.101891
UBXN7	273.324	-0.130533	0.0500728	-2.60687	0.00913744	0.101891
GALM	91.9093	0.347349	0.133381	2.60418	0.00920934	0.10261
DNAJC4	95.7352	-0.215655	0.0828203	-2.60389	0.00921733	0.10262
AK3	308.016	-0.301312	0.115828	-2.60138	0.00928504	0.103294
AMPD1	17.3164	-0.468418	0.180213	-2.59925	0.00934286	0.103618
PARP4	794.44	0.13305	0.0511843	2.59943	0.00933787	0.103618
PRKCQ	22.539	0.482559	0.185636	2.59949	0.00933617	0.103618
PTPRZ1	311.298	-0.411219	0.158199	-2.59938	0.00933923	0.103618
KDM5B	858.515	-0.161299	0.0620844	-2.59806	0.00937526	0.103686
PCCB	172.76	-0.342067	0.131642	-2.59846	0.00936425	0.103686
SRPK2	356.773	-0.145621	0.0560369	-2.59867	0.00935855	0.103686
TMEM238	26.9798	-0.347299	0.133681	-2.59797	0.00937769	0.103686
ZNF174	37.851	-0.250265	0.0963407	-2.5977	0.00938491	0.103686
HSD17B3	14.0029	-0.517447	0.199236	-2.59716	0.00939992	0.103694
LYRM7	101.891	-0.345116	0.132876	-2.59728	0.00939661	0.103694
GAS6	52.5233	0.295588	0.113869	2.59586	0.00943533	0.104005
TMEM33	539.595	-0.0971885	0.0374507	-2.59511	0.0094561	0.104154
FCGR2A	2421.89	0.516909	0.199217	2.5947	0.00946731	0.104198
FDX1	163.097	-0.28649	0.110433	-2.59424	0.00947999	0.104258
HSPA4L	132.447	-0.440089	0.169676	-2.5937	0.00949494	0.104343
IFI27L2	27.4737	-0.237457	0.0915996	-2.59233	0.00953275	0.104599
PFKFB2	317.792	-0.157896	0.0609064	-2.59243	0.00953007	0.104599
C20orf197	9.37142	-0.501078	0.193352	-2.59154	0.00955483	0.104603
FBXL18	303.112	-0.349084	0.134692	-2.59172	0.00954986	0.104603
RBBP7	356.224	-0.267107	0.103063	-2.5917	0.00955036	0.104603
IYD	74.575	-0.438336	0.169172	-2.59107	0.00956787	0.104667
ADA	19.2149	0.430251	0.166113	2.59011	0.00959456	0.104721
CAPG	269.564	0.203102	0.0784012	2.59055	0.00958222	0.104721
IER5	379.947	0.275798	0.106477	2.5902	0.00959205	0.104721
ANAPC16	356.859	-0.238544	0.0921372	-2.58901	0.00962536	0.104896
LCP2	1548.6	0.488751	0.188798	2.58875	0.00963245	0.104896
PLA2G7	65.7556	0.395516	0.152756	2.5892	0.00962005	0.104896
FCRL1	22.5276	0.573944	0.221754	2.5882	0.0096478	0.104984
LYPLA1	293.118	-0.175781	0.0679264	-2.58781	0.00965878	0.105025
SCARF1	382.834	0.433623	0.167609	2.58711	0.00967835	0.105158
WDFY1	588.139	0.211028	0.0815782	2.58682	0.00968671	0.10517
EDN1	37.6814	0.406802	0.157348	2.58536	0.0097276	0.105376
KAT2B	215.902	0.129395	0.0500482	2.58542	0.00972617	0.105376
NUDT22	140.225	-0.19223	0.0743486	-2.58553	0.00972294	0.105376
TTC8	85.3929	-0.368716	0.142637	-2.585	0.0097378	0.105408
GEMIN8P4	11.212	-0.346196	0.133979	-2.58395	0.00976769	0.105585
INPP5A	122.488	-0.166836	0.0645673	-2.58391	0.00976882	0.105585
DAAM1	271.185	-0.273406	0.105848	-2.58301	0.00979433	0.105782
ELMO2	190.419	0.165347	0.0640243	2.58256	0.00980701	0.105839
ANXA8	39.3771	-0.616708	0.238874	-2.58173	0.00983055	0.105935
ARPP19	560.624	-0.140344	0.0543556	-2.58195	0.00982432	0.105935
CDC42BPG	614.816	-0.211983	0.0821604	-2.58011	0.00987684	0.106355
GRIN3A	14.6793	0.966362	0.374659	2.57931	0.00989981	0.106523
CINP	79.6355	-0.173099	0.0671274	-2.57866	0.00991833	0.106642
ATL2	187.868	-0.198768	0.0771668	-2.57582	0.0100002	0.107443
CA13	131.663	-0.306549	0.119036	-2.57527	0.0100163	0.107535
MAP2K4	306.657	-0.125069	0.0485853	-2.57422	0.0100467	0.107753
NDUFA12	80.3291	-0.280244	0.108873	-2.57405	0.0100514	0.107753
CMBL	39.3216	-0.478305	0.185852	-2.57359	0.0100651	0.107819
SELP	24.1808	-0.419701	0.163134	-2.57273	0.0100899	0.108005
ATP6V1B2	928.026	0.271261	0.10553	2.57047	0.010156	0.108632
CSRNP3	22.7192	-0.687783	0.267668	-2.56954	0.0101835	0.108692
FAM107A	233.945	-0.478735	0.186289	-2.56985	0.0101742	0.108692
ISG20L2	150.542	-0.145199	0.0565084	-2.56951	0.0101842	0.108692
CYB5A	274.581	-0.397099	0.154596	-2.56862	0.0102104	0.108759
HPGD	332.316	-0.350431	0.136432	-2.56853	0.0102131	0.108759
PSMD9	157.005	-0.245624	0.0956256	-2.5686	0.0102111	0.108759
TMEM51	112.495	0.245425	0.09557	2.56801	0.0102284	0.108819
TP53AIP1	23.6395	-0.436734	0.170079	-2.56783	0.0102338	0.108819
AOAH	186.459	0.365065	0.142192	2.56741	0.0102461	0.108869
CLEC4A	101.255	0.50229	0.195754	2.56592	0.0102903	0.109258
ATP6V1A	830.724	-0.112565	0.0438767	-2.56548	0.0103032	0.109312
CDCA8	17.8664	-0.34318	0.133781	-2.56524	0.0103105	0.109312
CTNNBL1	115.345	0.203998	0.07957	2.56376	0.0103546	0.109566
GDPD1	48.801	-0.367652	0.143406	-2.56372	0.0103557	0.109566
HCK	1092.28	0.483445	0.188575	2.56367	0.0103572	0.109566
CRABP2	30.3772	-0.333201	0.130056	-2.56199	0.0104073	0.109666
DCTN3	114.906	-0.20169	0.0786966	-2.56288	0.0103807	0.109666
DSTYK	195.552	-0.206594	0.0806431	-2.56183	0.0104122	0.109666
FCRL3	23.5245	0.683832	0.266909	2.56204	0.0104059	0.109666
PARD6A	13.8302	-0.298924	0.116656	-2.56245	0.0103937	0.109666
TMEM213	71.2068	-0.467172	0.182335	-2.56216	0.0104023	0.109666
CHD3	1164.68	-0.207694	0.0811433	-2.5596	0.0104792	0.110219
ELOVL7	40.5532	0.379558	0.1483	2.55939	0.0104857	0.110219
FMO6P	26.5876	-0.564115	0.220416	-2.55932	0.0104876	0.110219
PCDH19	23.579	-0.532412	0.2082	-2.55722	0.0105513	0.110808
PRMT3	87.9121	-0.289956	0.11342	-2.55648	0.0105736	0.110962
NSD1	738.284	-0.111055	0.043446	-2.55617	0.0105832	0.110982
ARSB	81.9866	0.278602	0.109016	2.55561	0.0106001	0.110987
FPR1	2255.54	0.543437	0.212653	2.55551	0.0106031	0.110987
PET117	17.6314	-0.384811	0.150588	-2.55539	0.0106068	0.110987
MNDA	2247.56	0.550081	0.215294	2.55503	0.010618	0.111024
CBX1	104.609	-0.162535	0.0636342	-2.55421	0.0106428	0.111122
SLC25A27	24.7916	-0.394454	0.154425	-2.55433	0.0106392	0.111122
ANKRD16	36.492	-0.338392	0.132537	-2.5532	0.0106738	0.111176
CHDH	69.3018	-0.336799	0.131915	-2.55315	0.0106754	0.111176
MAMDC2	14.5705	-0.602653	0.236053	-2.55304	0.0106788	0.111176
WDHD1	44.8543	-0.328534	0.128674	-2.55323	0.0106729	0.111176
SENP5	344.174	-0.129641	0.0508043	-2.55177	0.0107178	0.111502
CD36	636.009	-0.307258	0.120486	-2.55016	0.0107673	0.111776
PKP1	233.531	-0.37543	0.147192	-2.55061	0.0107534	0.111776
TMEM117	51.0617	-0.305238	0.119685	-2.55035	0.0107614	0.111776
PHB2	306.931	-0.247659	0.0971312	-2.54973	0.0107805	0.111832
IL1RL2	37.1147	-0.3561	0.139741	-2.54828	0.0108254	0.112218
RBL2	579.433	-0.132451	0.0519907	-2.54759	0.010847	0.11236
IER3	750.753	0.305802	0.120143	2.54531	0.010918	0.113015
LITAF	3542.33	0.358733	0.140961	2.5449	0.0109308	0.113067
MT3	9.08814	-0.804726	0.316318	-2.54404	0.0109578	0.113265
GCA	886.192	0.448596	0.176373	2.54345	0.0109763	0.113375
EFNB2	105.503	-0.338474	0.133116	-2.5427	0.011	0.113513
EPHX1	651.776	-0.392352	0.154316	-2.54253	0.0110054	0.113513
HACL1	101.389	-0.291202	0.114555	-2.54203	0.0110212	0.113513
SLC25A16	140.615	-0.255116	0.100357	-2.54208	0.0110194	0.113513
C2orf69	92.7853	-0.240538	0.0946354	-2.54173	0.0110304	0.113527
CYB5D2	70.7753	-0.271597	0.106872	-2.54132	0.0110435	0.113581
CYP2G1P	17.3308	-0.495452	0.195008	-2.54067	0.0110639	0.113629
ZCCHC9	71.9943	-0.213223	0.0839216	-2.54074	0.0110618	0.113629
UGT2A2	49.4894	-0.544104	0.214179	-2.54042	0.011072	0.113631
C1orf115	37.2618	-0.374353	0.147404	-2.53964	0.0110968	0.113719
DCAF13	156.05	-0.267081	0.10518	-2.53928	0.011108	0.113719
POMT1	138.833	-0.242826	0.0956326	-2.53916	0.0111119	0.113719
RAB3B	153.185	-0.554678	0.21845	-2.53916	0.011112	0.113719
CLEC4E	269.87	0.549336	0.216485	2.53753	0.0111638	0.113765
GRIPAP1	297.968	0.137085	0.0540018	2.53853	0.0111318	0.113765
HAGH	158.504	-0.257584	0.101485	-2.53814	0.0111443	0.113765
HDAC9	291.566	0.266298	0.104932	2.53782	0.0111547	0.113765
MAN2B2	418.188	-0.146685	0.0578052	-2.53758	0.0111622	0.113765
PARP8	736.584	0.144903	0.0570936	2.53799	0.0111491	0.113765
SLC37A2	174.182	-0.264669	0.10432	-2.53709	0.0111777	0.113826
HSBP1L1	121.47	-0.280228	0.110491	-2.53622	0.0112058	0.113969
MTF1	374.78	0.163266	0.0643778	2.53606	0.0112106	0.113969
N4BP2L1	66.7691	0.224729	0.0886269	2.53567	0.0112232	0.113969
NUP62	193.341	0.208423	0.0821963	2.53568	0.0112229	0.113969
HPS5	224.625	0.146074	0.0576183	2.5352	0.0112382	0.11404
RAD54L2	514.614	-0.35964	0.141881	-2.53481	0.0112508	0.114088
XYLB	30.3301	-0.385444	0.152087	-2.53437	0.0112651	0.114153
IPP	89.8323	-0.319241	0.125986	-2.53394	0.0112787	0.114211
ADD1	765.181	-0.0987896	0.0390048	-2.53276	0.011317	0.114349
CENPH	20.0832	-0.413583	0.16329	-2.53282	0.0113149	0.114349
CEP55	16.2261	-0.508762	0.20089	-2.53254	0.011324	0.114349
DPY30	138.083	-0.318744	0.125838	-2.53296	0.0113104	0.114349
ZNF148	458.031	-0.0849065	0.0335314	-2.53215	0.0113367	0.114397
CDAN1	113.705	-0.280496	0.110892	-2.52946	0.0114238	0.115196
GSTCD	76.0231	-0.304029	0.120229	-2.52875	0.011447	0.115349
RAG1	22.1701	-0.477897	0.189022	-2.52826	0.0114629	0.115428
MB21D2	24.1005	0.379496	0.150181	2.52692	0.0115067	0.115789
KTI12	33.4501	-0.239603	0.0948538	-2.52602	0.0115362	0.115924
ZNF346	67.7577	-0.218676	0.0865679	-2.52607	0.0115348	0.115924
NDUFB9	189.309	-0.26912	0.106556	-2.52563	0.0115491	0.115973
ACSL6	26.5429	0.592576	0.234775	2.52401	0.0116025	0.116111
COPS2	250.056	-0.194491	0.0770602	-2.52388	0.0116066	0.116111
CTDSPL	277.572	-0.316496	0.125367	-2.52456	0.0115845	0.116111
RBM5	693.93	-0.105374	0.0417529	-2.52375	0.0116111	0.116111
ZFP36	3935.79	0.45327	0.17956	2.52434	0.0115917	0.116111
ZNF287	27.1814	-0.412134	0.163281	-2.52407	0.0116004	0.116111
ABCB6	136.59	-0.309879	0.122885	-2.5217	0.011679	0.116467
APLP2	2590.61	-0.143003	0.0567015	-2.52203	0.011668	0.116467
BSG	984.263	-0.162119	0.0642721	-2.52239	0.0116561	0.116467
TTYH2	29.5175	0.364485	0.144526	2.52193	0.0116712	0.116467
BCKDHA	115.508	-0.271603	0.107748	-2.52072	0.0117115	0.11655
PLCB1	76.0412	-0.371511	0.14737	-2.52094	0.0117043	0.11655
TRIM69	178.792	0.349741	0.138723	2.52114	0.0116974	0.11655
WLS	347.539	-0.205936	0.0817391	-2.51943	0.0117544	0.116897
CRTAP	199.535	-0.249627	0.0991086	-2.51872	0.0117781	0.117036
GCHFR	80.3656	-0.324694	0.128922	-2.51853	0.0117847	0.117036
HENMT1	42.4798	-0.260697	0.103633	-2.51556	0.0118842	0.117943
ARSG	113.941	-0.220183	0.0875552	-2.51479	0.0119103	0.11804
GTF3C1	778.901	-0.211205	0.0839851	-2.51479	0.0119102	0.11804
VWCE	16.7775	-0.496573	0.197487	-2.51446	0.0119216	0.118071
ANAPC13	134.388	-0.192189	0.0764556	-2.51373	0.0119461	0.118233
HAS1	24.1477	-0.651696	0.259352	-2.51278	0.0119783	0.11847
TSG101	273.018	-0.118145	0.0470224	-2.51253	0.0119869	0.118474
FGL2	823.82	0.414501	0.165021	2.5118	0.0120116	0.118638
METTL9	434.021	-0.126378	0.0503208	-2.51144	0.012024	0.118679
DTNBP1	56.6007	0.189087	0.0753231	2.51035	0.0120611	0.118946
PROS1	70.5295	-0.529132	0.210796	-2.51016	0.0120676	0.118946
ZNF552	123.439	-0.192233	0.0766034	-2.50946	0.0120917	0.119103
COPG2	90.7295	-0.281821	0.112325	-2.50897	0.0121085	0.119186
DEPTOR	66.1168	-0.387606	0.154532	-2.50826	0.0121326	0.119261
MAGI2-AS3	55.8808	-0.496267	0.197851	-2.50829	0.0121316	0.119261
PITHD1	110.14	-0.174683	0.0696698	-2.50729	0.012166	0.11934
SGTB	93.8903	0.327661	0.130676	2.50743	0.0121614	0.11934
UBQLN2	189.593	0.101243	0.0403742	2.50761	0.0121552	0.11934
UNC119	159.383	-0.169768	0.0677156	-2.50707	0.0121736	0.11934
DCUN1D2	76.6678	-0.205353	0.081929	-2.50647	0.0121943	0.119398
LIPT2	23.6157	-0.374348	0.14938	-2.50601	0.0122103	0.119398
MAPKBP1	276.245	-0.207788	0.0829126	-2.50611	0.0122066	0.119398
OBSL1	161.187	-0.350132	0.139721	-2.50594	0.0122127	0.119398
ARPC1B	564.827	0.169131	0.0675096	2.50528	0.0122353	0.119457
HTATIP2	201.488	-0.155195	0.0619414	-2.50551	0.0122276	0.119457
PCDHB14	36.8307	-0.361802	0.144446	-2.50476	0.0122535	0.119476
S100A9	9182.27	0.697222	0.27836	2.50475	0.0122538	0.119476
HEXIM2	12.0421	-0.342248	0.136726	-2.50317	0.0123085	0.119848
NIPAL1	52.9512	-0.309012	0.12344	-2.50333	0.0123031	0.119848
APPBP2	278.781	-0.154667	0.0617955	-2.50288	0.0123186	0.119866
SEMA4G	49.5137	-0.382396	0.152797	-2.50264	0.0123271	0.119868
TRUB2	141.067	-0.30713	0.122804	-2.50098	0.012385	0.12035
GSTM2	151.699	-0.48998	0.195974	-2.50023	0.0124112	0.120523
C6orf226	20.4151	-0.364823	0.146022	-2.49841	0.0124751	0.121063
MRPL22	67.2631	-0.306788	0.122811	-2.49804	0.0124881	0.1211
TRIM23	85.5593	-0.174151	0.0697209	-2.49783	0.0124957	0.1211
RWDD4	89.5788	-0.262498	0.105108	-2.49741	0.0125104	0.12116
GLMN	31.4885	-0.269842	0.108077	-2.49675	0.0125337	0.121305
BRD1	401.425	-0.169505	0.0679054	-2.49619	0.0125535	0.121415
MSR1	136.028	0.403085	0.161517	2.49563	0.0125734	0.121526
CDHR2	20.1724	-0.548225	0.219722	-2.49509	0.0125927	0.12155
SLC25A11	157.838	-0.151251	0.0606172	-2.49518	0.0125892	0.12155
CD300A	303.477	0.48702	0.195246	2.4944	0.0126171	0.121704
SERINC5	630.494	-0.185962	0.0745665	-2.4939	0.0126347	0.121793
ERMP1	393.86	-0.30039	0.120528	-2.49229	0.0126923	0.122185
MGMT	67.5729	-0.304479	0.12216	-2.49246	0.0126861	0.122185
PARD6G	22.4902	-0.362698	0.145552	-2.49188	0.012707	0.122194
PRPSAP2	87.3256	-0.247358	0.0992692	-2.49179	0.0127102	0.122194
LRP3	57.886	-0.318772	0.127967	-2.49105	0.0127366	0.122366
CLCN2	60.2149	-0.290931	0.116814	-2.49055	0.0127544	0.122428
FGR	671.024	0.493506	0.198163	2.4904	0.01276	0.122428
RICTOR	1095.18	0.204647	0.0822034	2.48952	0.0127917	0.122651
TP53TG1	44.5879	-0.392653	0.157778	-2.48865	0.0128231	0.12287
LRRC36	29.7817	-0.6696	0.269388	-2.48564	0.012932	0.123832
ACSS2	263.778	-0.128594	0.0517824	-2.48335	0.0130153	0.124547
PPARA	447.674	-0.349145	0.14068	-2.48184	0.0130707	0.124911
PPM1L	230.887	-0.312894	0.126071	-2.4819	0.0130685	0.124911
IKZF3	152.406	0.396924	0.159971	2.48122	0.0130933	0.125045
AXDND1	17.6501	-0.499327	0.201333	-2.4801	0.0131345	0.125355
C11orf49	192.483	-0.413137	0.166628	-2.4794	0.0131603	0.125472
HCFC1R1	59.8387	-0.258962	0.10445	-2.4793	0.0131641	0.125472
DEFB4A	33.7166	0.562111	0.226815	2.47828	0.0132016	0.125746
EIF4E3	327.32	0.219092	0.0884297	2.47759	0.0132274	0.125909
GHITM	664.33	-0.157635	0.0636362	-2.47713	0.0132445	0.125989
CAMKMT	28.6666	-0.290279	0.11733	-2.47404	0.0133596	0.126869
MED11	62.4737	-0.173571	0.0701597	-2.47393	0.0133634	0.126869
S100A4	1772.34	-0.229544	0.0927743	-2.47422	0.0133528	0.126869
ALDH9A1	224.546	-0.243229	0.0983677	-2.47265	0.0134116	0.127243
IGF1R	1143.14	-0.210424	0.0851263	-2.4719	0.0134397	0.127259
LPL	9.80866	-0.500432	0.202435	-2.47206	0.0134336	0.127259
TLR4	1153.5	0.448532	0.181452	2.4719	0.0134397	0.127259
MOSPD3	42.9467	-0.282368	0.114253	-2.47142	0.0134577	0.127262
PUS7	46.7929	-0.303601	0.122844	-2.47143	0.0134573	0.127262
BNC1	21.8553	-0.391206	0.158336	-2.47073	0.0134839	0.127427
POLR2J	85.692	-0.162162	0.0656815	-2.46892	0.0135522	0.127988
LINC00476	61.2709	-0.313801	0.127163	-2.4677	0.0135983	0.12834
LHFPL1	8.0424	0.519617	0.210651	2.46672	0.0136358	0.128609
KRT23	1175.9	0.206438	0.0837549	2.46479	0.0137095	0.129135
PRRT3	103.959	-0.361572	0.146691	-2.46486	0.0137067	0.129135
ACTB	16432.7	0.214698	0.0871229	2.46431	0.0137278	0.129139
UBE2J2	189.416	-0.119274	0.0484001	-2.46432	0.0137272	0.129139
YTHDC1	556.954	-0.088237	0.0358109	-2.46397	0.0137407	0.129177
AGGF1	206.701	-0.210288	0.0853621	-2.46348	0.0137596	0.129271
CCS	76.6651	-0.181167	0.0735552	-2.463	0.0137779	0.129283
SYCE1L	16.4609	-0.290378	0.117897	-2.46298	0.0137789	0.129283
KLHDC8B	100.547	-0.237724	0.0965333	-2.46261	0.0137929	0.129331
FMN2	14.6726	-0.827305	0.336113	-2.46139	0.0138399	0.129603
MEGF6	92.4858	-0.336983	0.136895	-2.46161	0.0138313	0.129603
ABLIM2	44.9488	-0.338526	0.137608	-2.46008	0.0138907	0.129744
DENND2D	210.553	0.197091	0.0801075	2.46033	0.013881	0.129744
FOXD2	8.82893	-0.535513	0.217682	-2.46007	0.0138909	0.129744
TBC1D8	807.874	-0.335883	0.136512	-2.46046	0.0138758	0.129744
ACADS	71.2097	-0.292163	0.118847	-2.45831	0.0139593	0.130117
AHCTF1	590.989	-0.16127	0.065599	-2.45842	0.013955	0.130117
ERGIC2	248.374	-0.137797	0.0560582	-2.45811	0.0139669	0.130117
TNXB	57.3098	-0.35269	0.143446	-2.4587	0.0139442	0.130117
DNMT3B	25.1066	-0.381265	0.155134	-2.45765	0.0139851	0.130203
FAM98C	101.754	-0.242396	0.0986567	-2.45696	0.0140116	0.130366
HPDL	35.7509	-0.427985	0.174303	-2.45541	0.0140726	0.130512
MED4	128.395	-0.143649	0.0584901	-2.45595	0.0140511	0.130512
MSC	8.16153	0.514077	0.20929	2.45629	0.014038	0.130512
TEX21P	15.3902	-0.555138	0.226069	-2.45561	0.0140646	0.130512
ZNF503-AS1	12.2845	-0.456279	0.185819	-2.4555	0.0140688	0.130512
NUBP2	107.811	-0.227761	0.092769	-2.45514	0.0140829	0.130524
AKR1C1	511.626	-0.382958	0.156096	-2.45335	0.0141533	0.130698
ASPH	977.454	-0.16366	0.0666938	-2.4539	0.0141317	0.130698
C1orf56	15.8373	-0.310831	0.126788	-2.45157	0.0142235	0.130698
CABYR	33.5455	-0.365907	0.149091	-2.45425	0.0141178	0.130698
COX4I1	597.447	-0.197837	0.0806716	-2.45238	0.0141915	0.130698
IFITM10	224.645	-0.290875	0.118612	-2.45234	0.0141932	0.130698
INPP5K	205.227	-0.124216	0.0506666	-2.45164	0.0142206	0.130698
KCNN4	45.933	0.292999	0.119457	2.45276	0.0141767	0.130698
MBNL1	884.327	0.0960877	0.0391963	2.45145	0.0142283	0.130698
MSL3	219.394	0.166225	0.0678066	2.45146	0.0142277	0.130698
NAA38	144.245	-0.241196	0.0983418	-2.45262	0.0141818	0.130698
PAAF1	86.0679	-0.360518	0.147025	-2.45208	0.0142033	0.130698
PPP1R2	416.85	-0.186346	0.0759882	-2.45231	0.0141944	0.130698
STAG3L4	40.8816	-0.241518	0.0985018	-2.45192	0.0142097	0.130698
AKR1B1	158.798	-0.30813	0.125727	-2.45078	0.0142547	0.130818
POLR1D	216.835	-0.258551	0.105512	-2.45043	0.0142686	0.130818
UPP1	233.961	0.265324	0.108269	2.45061	0.0142616	0.130818
SIPA1L2	468.963	0.165312	0.0674699	2.45016	0.0142794	0.130834
ATAD3C	33.6284	-0.455676	0.186008	-2.44977	0.0142948	0.130892
PDHB	228.345	-0.27084	0.110571	-2.44947	0.0143069	0.130919
CCNB2	20.4584	-0.385694	0.157497	-2.44889	0.0143296	0.131045
C5orf30	47.3298	-0.323868	0.132316	-2.44769	0.0143776	0.131279
C7orf26	91.8979	-0.169192	0.069122	-2.44773	0.0143759	0.131279
ELOVL1	220.885	-0.151291	0.0618128	-2.44757	0.0143825	0.131279
TMEM164	509.103	-0.19118	0.0781515	-2.44627	0.0144342	0.131668
MRPS23	109.957	-0.283124	0.11577	-2.44557	0.0144625	0.131842
KPNA1	400.598	-0.111046	0.0454234	-2.44468	0.0144979	0.132082
ALDH1A1	7428.89	-0.385135	0.157582	-2.44403	0.0145243	0.132239
WNT5B	13.5224	-0.453959	0.185771	-2.44364	0.0145399	0.132298
CDK13	720.49	-0.171956	0.0703779	-2.44332	0.0145529	0.132332
TTC32	36.4618	-0.187165	0.0766375	-2.44221	0.0145978	0.132574
TXNIP	5227.85	0.196224	0.0803436	2.44231	0.0145937	0.132574
SRPK3	10.4263	-0.599759	0.245696	-2.44106	0.0146441	0.132911
STXBP5	449.849	-0.138243	0.0566596	-2.43989	0.0146918	0.13326
COQ7	140.065	-0.229825	0.094226	-2.43908	0.0147246	0.133474
TMEM14A	50.8762	-0.41461	0.17005	-2.43817	0.0147619	0.13356
UQCRQ	197.754	-0.26783	0.109847	-2.4382	0.0147606	0.13356
ZNF654	141.999	0.131573	0.053957	2.43848	0.014749	0.13356
NUDT2	38.2688	-0.27899	0.114459	-2.43746	0.014791	0.133739
FAM86EP	17.8143	-0.454063	0.186323	-2.43697	0.014811	0.133753
FOLR1	15.1873	-0.459835	0.188691	-2.43697	0.014811	0.133753
HEY1	85.5568	-0.380027	0.155984	-2.43632	0.0148376	0.13391
NOVA1	35.128	-0.705323	0.289553	-2.43591	0.0148546	0.133979
ZNF782	58.4833	-0.245459	0.100793	-2.43529	0.0148798	0.134123
KLHL35	18.0088	-0.414588	0.170332	-2.43399	0.0149333	0.13419
LILRA6	317.466	0.487574	0.200311	2.43409	0.0149292	0.13419
PAX5	41.3574	0.586838	0.241094	2.43406	0.0149304	0.13419
POMZP3	26.2782	-0.213963	0.0878903	-2.43443	0.0149153	0.13419
ZMAT5	55.0018	-0.207472	0.0852398	-2.43398	0.0149338	0.13419
GPX2	330.831	-0.318114	0.130709	-2.43375	0.0149432	0.134192
KIF2C	17.6448	-0.428268	0.176013	-2.43316	0.0149676	0.134244
STAG3L1	29.7331	-0.275374	0.113169	-2.43331	0.0149615	0.134244
ARL4D	70.4193	-0.337648	0.138814	-2.43238	0.0149998	0.134449
PPWD1	120.844	-0.189801	0.0780522	-2.43172	0.0150275	0.134601
UGT1A4	13.9259	-0.446064	0.183467	-2.4313	0.0150448	0.134601
ZNF668	68.2759	-0.215165	0.0884922	-2.43146	0.0150383	0.134601
TYRO3	95.3651	-0.320603	0.131881	-2.431	0.0150571	0.134628
KLF10	252.101	0.22076	0.0908218	2.4307	0.0150698	0.134658
CELSR2	284.849	-0.27664	0.113865	-2.42955	0.0151175	0.134858
DHODH	45.5115	-0.383548	0.157933	-2.42854	0.0151598	0.134858
DLD	313.304	-0.208739	0.0859405	-2.42888	0.0151456	0.134858
EIF3K	329.82	-0.190102	0.0782572	-2.4292	0.0151322	0.134858
FAT2	408.94	-0.373213	0.153695	-2.42826	0.0151714	0.134858
GSTA1	954.07	-0.500797	0.206202	-2.42867	0.0151542	0.134858
LGMN	424.756	0.330323	0.135977	2.42925	0.0151301	0.134858
MGAT4A	353.319	0.158115	0.065122	2.42798	0.0151831	0.134858
TOMM20	429.302	-0.263536	0.108543	-2.42795	0.0151846	0.134858
TRIB2	607.094	0.275243	0.113365	2.42792	0.0151855	0.134858
STAU2	274.263	-0.154608	0.0636883	-2.42758	0.0151999	0.134903
C1orf74	52.8171	-0.249198	0.10269	-2.4267	0.015237	0.134909
FAM200B	105.625	-0.207365	0.085447	-2.42683	0.0152314	0.134909
FGD1	26.3058	-0.321613	0.132523	-2.42686	0.0152303	0.134909
NDUFA10	290.908	-0.209669	0.0864017	-2.42667	0.015238	0.134909
CH25H	13.8448	0.538978	0.222154	2.42615	0.0152601	0.134995
SPPL3	240.669	-0.117751	0.0485372	-2.426	0.0152664	0.134995
GLIS2	39.8727	-0.301882	0.12451	-2.42456	0.0153269	0.135447
LAMB1	43.4732	-0.454453	0.187462	-2.42425	0.0153402	0.135482
SSBP3	133.558	-0.209386	0.0863897	-2.42374	0.0153615	0.135587
EAPP	170.329	-0.173922	0.071783	-2.42289	0.0153975	0.135821
TLCD1	54.3175	-0.33037	0.136382	-2.42239	0.0154186	0.135854
UCK1	103.315	-0.177435	0.0732487	-2.42236	0.01542	0.135854
KIDINS220	585.977	-0.0804388	0.0332112	-2.42204	0.0154336	0.135891
GUCA1B	13.2755	-0.335763	0.138659	-2.4215	0.0154567	0.136011
CDC14B	262.928	-0.295451	0.122046	-2.42081	0.0154859	0.136036
HABP4	33.6711	-0.311406	0.128634	-2.42087	0.0154835	0.136036
MAP2K7	144.649	-0.156786	0.0647721	-2.42058	0.0154957	0.136036
UBL3	693.76	-0.163156	0.0674044	-2.42055	0.0154972	0.136036
MFSD2B	10.0203	-0.696399	0.287769	-2.41999	0.0155208	0.136161
ATE1	178.966	-0.216752	0.0896232	-2.41848	0.0155856	0.136209
BBOX1	11.4318	-0.705909	0.291862	-2.41864	0.0155788	0.136209
CCDC80	1027.6	-0.387638	0.160261	-2.41879	0.015572	0.136209
DCUN1D1	217.9	-0.130943	0.0541235	-2.41933	0.015549	0.136209
HDAC1	352.722	-0.141344	0.0584669	-2.41751	0.0156271	0.136209
OSBPL9	406.62	-0.140786	0.0581972	-2.41913	0.0155579	0.136209
PRKCSH	583.321	-0.131569	0.0544298	-2.41722	0.0156395	0.136209
PRLR	24.0279	0.664035	0.274641	2.41783	0.0156134	0.136209
RD3	10.4758	0.915395	0.378684	2.41731	0.0156359	0.136209
TRAPPC6A	36.1684	-0.306218	0.12659	-2.41897	0.0155644	0.136209
WDR33	424.35	-0.153575	0.0635293	-2.41739	0.0156324	0.136209
ZNF630	24.8896	-0.289889	0.119925	-2.41725	0.0156384	0.136209
MFF	172.238	-0.172332	0.0713165	-2.41644	0.015673	0.136418
HCP5	539.595	0.167005	0.0691233	2.41605	0.0156901	0.136485
ING4	79.8491	-0.165678	0.0686026	-2.41504	0.0157336	0.136781
RAB12	317.75	-0.279692	0.115847	-2.41432	0.0157644	0.136966
ANXA11	2673.22	-0.124727	0.0516708	-2.41388	0.0157838	0.137052
ALOX15	3119.98	-0.423373	0.175444	-2.41316	0.0158151	0.137241
GSTZ1	113.248	-0.288356	0.119544	-2.41214	0.0158592	0.137542
AGTRAP	168.184	0.206862	0.0857742	2.4117	0.0158783	0.137594
IKZF1	303.045	0.318058	0.131889	2.41156	0.0158843	0.137594
EZH1	213.754	-0.154703	0.0641747	-2.41066	0.0159238	0.137775
ZMAT3	200.927	-0.227156	0.0942303	-2.41065	0.0159243	0.137775
AMACR	32.7447	-0.318198	0.132029	-2.41006	0.0159501	0.137867
SIGLEC10	234.449	0.415739	0.172508	2.40997	0.015954	0.137867
ALPL	1726.32	0.196347	0.081486	2.40958	0.0159708	0.137929
SLC25A46	222.199	-0.24968	0.103631	-2.40931	0.0159829	0.137952
TCF25	744.867	-0.107902	0.0448093	-2.40802	0.0160391	0.138272
UBE2K	310.256	-0.175669	0.0729462	-2.4082	0.0160313	0.138272
CCDC51	39.1771	-0.265295	0.110186	-2.4077	0.0160532	0.138284
CDC40	155.53	-0.137261	0.0570137	-2.40751	0.0160617	0.138284
ZNF704	133.332	-0.423908	0.17609	-2.40734	0.0160693	0.138284
APOBEC3D	45.6273	0.303946	0.126279	2.40694	0.0160869	0.138353
ALDH2	573.55	-0.258033	0.107243	-2.40606	0.0161258	0.138401
DNA2	28.6477	-0.248561	0.103295	-2.40632	0.0161142	0.138401
RRP15	85.82	-0.308977	0.128406	-2.40625	0.0161171	0.138401
TESK2	85.495	0.14328	0.0595526	2.40594	0.0161308	0.138401
GNA15	353.375	0.178161	0.0740574	2.40571	0.016141	0.138406
COPZ2	20.5397	-0.345554	0.143693	-2.40481	0.0161811	0.138585
MRAS	31.9756	0.347857	0.144642	2.40495	0.0161748	0.138585
CAMLG	94.3543	-0.180272	0.0749834	-2.40416	0.0162097	0.138748
STRAP	298.898	-0.202106	0.0840759	-2.40385	0.0162235	0.138784
TCFL5	45.731	-0.258471	0.107536	-2.40358	0.0162354	0.138804
MED14	297.73	-0.117664	0.0489715	-2.4027	0.0162746	0.138987
SH2D2A	20.9912	0.412606	0.171728	2.40267	0.0162761	0.138987
C15orf61	19.0606	-0.350742	0.14605	-2.40152	0.0163272	0.139341
ZNF688	136.558	-0.344493	0.143492	-2.40079	0.0163599	0.139537
SMUG1	85.7679	-0.203931	0.084971	-2.40001	0.0163945	0.13975
GZMH	11.8031	0.571821	0.238341	2.39918	0.016432	0.139878
ROCK1P1	1306.19	-0.810233	0.337733	-2.39903	0.0164386	0.139878
RPL23	779.862	-0.180244	0.0751302	-2.39909	0.016436	0.139878
CDK2AP1	204.317	-0.250606	0.104483	-2.39855	0.0164602	0.13998
PSPC1	254.677	-0.122119	0.0509218	-2.39817	0.0164774	0.140044
HMBS	45.4106	-0.319301	0.13319	-2.39734	0.0165146	0.140277
FAM8A1	456.944	0.210633	0.0878789	2.39685	0.0165366	0.140307
PLIN2	100.141	0.314032	0.13102	2.39683	0.0165376	0.140307
ADNP	544.452	-0.158867	0.0663382	-2.39481	0.016629	0.140317
BEX2	20.2624	-0.325867	0.136003	-2.39603	0.0165736	0.140317
CXCL2	166.77	0.377108	0.157452	2.39506	0.0166176	0.140317
GAPVD1	1041.44	-0.197598	0.0824585	-2.39634	0.0165598	0.140317
NBPF3	101.266	-0.346522	0.14467	-2.39525	0.0166091	0.140317
PLOD1	131.841	-0.187527	0.0782767	-2.39569	0.016589	0.140317
PSMD13	301.847	-0.106945	0.0446463	-2.39539	0.0166026	0.140317
RANBP17	134.052	-0.286123	0.119484	-2.39466	0.0166359	0.140317
SET	912.399	-0.184486	0.0770014	-2.39588	0.0165804	0.140317
USP9X	1648.2	-0.0772134	0.0322317	-2.39557	0.0165943	0.140317
MCTP1	178.939	0.288901	0.12071	2.39335	0.0166953	0.14067
PIK3C3	355.881	-0.170248	0.0711352	-2.39331	0.0166973	0.14067
DHX40	284.299	-0.195663	0.0817825	-2.39248	0.0167352	0.140862
TMEM192	135.477	-0.299627	0.12525	-2.39223	0.0167463	0.140862
UBE2G1	338.911	-0.137409	0.0574414	-2.39217	0.0167493	0.140862
DDX42	589.157	-0.195907	0.0819102	-2.39173	0.0167689	0.140945
CCDC28A	109.285	-0.177991	0.0744509	-2.39072	0.0168155	0.141254
UPK3B	125.805	-0.273449	0.114395	-2.39038	0.0168309	0.141301
APOM	11.1952	-0.346463	0.145003	-2.38934	0.0168785	0.141315
GJB6	21.787	-0.433248	0.18133	-2.38928	0.0168815	0.141315
KATNAL2	93.8493	-0.441234	0.184665	-2.38938	0.0168768	0.141315
RAB31	658.075	0.157305	0.0658218	2.38986	0.0168548	0.141315
RCOR2	12.524	-0.426762	0.178583	-2.38971	0.0168615	0.141315
CBWD6	52.7315	-0.294779	0.123437	-2.3881	0.0169358	0.141605
PERP	2423.87	-0.298662	0.125052	-2.38831	0.0169261	0.141605
RPS6KA6	460.209	-0.481604	0.201687	-2.38788	0.0169457	0.141606
FABP5	321.511	-0.326174	0.136626	-2.38734	0.0169706	0.141651
IGIP	39.7948	-0.335877	0.140688	-2.38738	0.0169688	0.141651
PLLP	134.8	-0.371162	0.155558	-2.38601	0.0170323	0.142084
DPM1	125.931	-0.158568	0.0664774	-2.3853	0.0170652	0.142276
GSTM4	47.7998	-0.300784	0.126152	-2.38431	0.0171113	0.142544
SREK1IP1	150.704	-0.227044	0.0952294	-2.38418	0.0171171	0.142544
ADCY3	119.221	0.240867	0.101065	2.38329	0.0171589	0.142645
PARP16	47.89	-0.235601	0.0988429	-2.38359	0.0171446	0.142645
SUOX	131.592	-0.261506	0.109723	-2.38333	0.0171568	0.142645
R3HCC1	103.34	-0.258788	0.108641	-2.38204	0.0172169	0.143045
IL6ST	901.346	0.115057	0.0483121	2.38154	0.0172406	0.143159
KIN	129.218	-0.266183	0.111792	-2.38105	0.0172632	0.143265
APOC1	47.8952	-0.443968	0.186519	-2.38028	0.0172995	0.143387
FAM193B	320.537	-0.155861	0.0654823	-2.38021	0.0173029	0.143387
NDUFA7	93.3268	-0.266842	0.112113	-2.38011	0.0173077	0.143387
METTL5	65.5156	-0.306639	0.12889	-2.37907	0.0173564	0.143625
RNASEH2A	63.971	-0.353459	0.148562	-2.37921	0.01735	0.143625
ELL2	860.637	-0.118637	0.0498945	-2.37775	0.0174186	0.144058
ACOT11	160.588	-0.294221	0.123758	-2.37739	0.0174355	0.144115
ZNF468	168.757	-0.234148	0.0985112	-2.37687	0.0174602	0.144236
DENND5A	933.736	0.349796	0.147191	2.37648	0.0174788	0.144307
POLR2E	274.748	-0.144813	0.0609484	-2.376	0.0175017	0.144391
UNC45A	219.274	-0.1586	0.0667553	-2.37584	0.0175089	0.144391
CCHCR1	109.11	-0.251421	0.10584	-2.37548	0.017526	0.144449
PLA2G3	11.968	0.536237	0.225799	2.37484	0.0175566	0.144517
PMF1	94.7419	-0.148513	0.0625401	-2.37468	0.0175643	0.144517
RHCG	99.3081	0.493618	0.207848	2.37489	0.0175541	0.144517
SHC4	42.811	-0.457032	0.192479	-2.37446	0.0175748	0.144522
AKR7A3	22.3565	-0.369743	0.155753	-2.37391	0.0176008	0.144654
SKA2	84.7393	-0.257885	0.108658	-2.37335	0.0176274	0.144707
TTLL4	196.838	-0.150907	0.0635833	-2.37338	0.0176261	0.144707
SLC30A9	339.395	-0.221881	0.0935418	-2.372	0.0176921	0.145156
DNM1	49.8263	-0.409089	0.172507	-2.37144	0.017719	0.145294
GTPBP8	86.3189	-0.261915	0.110485	-2.37059	0.0177597	0.145545
LRFN4	60.4433	-0.29567	0.124748	-2.37014	0.0177813	0.145591
P4HA2	125.749	-0.313342	0.132209	-2.37005	0.0177855	0.145591
SYT2	24.8177	-0.528985	0.223264	-2.36933	0.0178205	0.145795
NUDT8	32.2944	-0.320309	0.135248	-2.36832	0.0178692	0.146027
ZNF514	82.7648	-0.320549	0.135344	-2.36841	0.0178648	0.146027
SORT1	890.109	-0.165632	0.0699441	-2.36806	0.0178816	0.146047
ENPP6	9.13757	-0.594253	0.25103	-2.36725	0.0179206	0.146283
ATG9A	247.452	-0.175133	0.0740243	-2.36588	0.0179872	0.146325
C16orf72	1327.74	-0.183926	0.0777201	-2.36652	0.0179564	0.146325
COL8A1	164.387	-0.638302	0.269804	-2.3658	0.0179909	0.146325
PHYH	63.7969	-0.35859	0.151578	-2.36571	0.0179953	0.146325
SNHG3	123.884	-0.169201	0.0715225	-2.3657	0.0179959	0.146325
TOPBP1	214.076	-0.122749	0.0518873	-2.36569	0.0179967	0.146325
UBAC1	215.809	-0.252012	0.10648	-2.36676	0.0179445	0.146325
AURKA	36.3049	-0.2552	0.10792	-2.3647	0.0180446	0.146631
CLPX	250.006	-0.160535	0.0679031	-2.36418	0.0180698	0.146713
NSUN7	251.659	-0.267999	0.113363	-2.36408	0.018075	0.146713
ACTR3B	49.8049	-0.324706	0.137375	-2.36365	0.0180958	0.146778
PIK3CB	227.757	-0.115475	0.0488576	-2.3635	0.0181033	0.146778
LYL1	36.326	0.349634	0.147987	2.3626	0.0181474	0.146971
RAB5C	530.042	0.105186	0.0445211	2.36261	0.018147	0.146971
DYNC1LI2	660.583	-0.172795	0.0731536	-2.36209	0.0181724	0.146994
EPM2AIP1	191.016	-0.169554	0.0717973	-2.36156	0.018198	0.146994
FOXI1	12.6281	-0.495667	0.209881	-2.36165	0.0181938	0.146994
ITGA4	161.241	0.279006	0.118125	2.36196	0.0181788	0.146994
NLRP3	320.144	0.475559	0.201415	2.36108	0.0182216	0.146994
RBM18	120.811	-0.162028	0.0686145	-2.36142	0.0182049	0.146994
VAV1	676.375	0.192911	0.0816997	2.36121	0.0182152	0.146994
PSIP1	230.664	-0.286483	0.121352	-2.36077	0.0182372	0.147038
C1QC	150.083	0.389539	0.165035	2.36034	0.0182581	0.147072
PRADC1	52.7351	-0.347093	0.147056	-2.36027	0.0182617	0.147072
ZNF138	62.8189	-0.278881	0.118169	-2.36002	0.018274	0.147088
SMYD3	65.2833	-0.314282	0.133195	-2.35956	0.0182967	0.147189
LINC00339	37.5482	-0.305474	0.129508	-2.35872	0.0183379	0.147438
CARD11	188.361	0.23901	0.101357	2.3581	0.0183688	0.147523
WNT4	27.9368	-0.34277	0.145358	-2.35811	0.0183682	0.147523
AKT1	834.578	-0.105738	0.0448558	-2.35729	0.0184088	0.147707
GRAMD1A	346.307	0.399804	0.169623	2.35702	0.0184224	0.147707
KIF11	56.4357	-0.335319	0.14226	-2.35708	0.0184191	0.147707
QPCTL	43.4036	-0.265808	0.112784	-2.3568	0.0184333	0.147712
VPS28	215.982	-0.130195	0.0552541	-2.3563	0.0184581	0.147829
SEMA5A	180.676	-0.334417	0.141967	-2.3556	0.018493	0.148026
DDX6	1251.09	-0.0913681	0.0388201	-2.35363	0.0185912	0.1487
KANK3	20.8981	-0.384638	0.163432	-2.3535	0.0185978	0.1487
C1GALT1	358.038	0.157192	0.0668027	2.35308	0.0186184	0.148782
ATG10	48.9814	-0.30191	0.128346	-2.35232	0.0186569	0.149008
CTLA4	9.33969	0.656073	0.27894	2.35202	0.0186717	0.14902
TTF1	74.6737	-0.161995	0.068879	-2.35187	0.0186791	0.14902
DPYSL3	50.4406	-0.400313	0.170239	-2.35147	0.0186993	0.149098
NLRP14	10.3894	-0.614613	0.261494	-2.35039	0.0187538	0.14945
F12	13.1012	-0.295487	0.12577	-2.34942	0.0188026	0.149713
RAP2C	238.841	0.167546	0.0713167	2.34933	0.0188074	0.149713
ATF6	488.32	0.110397	0.0470049	2.34862	0.0188431	0.149767
NR6A1	72.5741	-0.184526	0.0785585	-2.34891	0.0188287	0.149767
ZNF33B	178.437	-0.292159	0.124398	-2.34858	0.0188454	0.149767
SP1	1125.84	0.0944209	0.0402077	2.34833	0.0188578	0.149784
FAM199X	263.61	-0.155178	0.0660895	-2.348	0.0188745	0.149786
NR3C2	389.689	-0.338864	0.144325	-2.34791	0.0188789	0.149786
DSG3	332.847	-0.439701	0.187301	-2.34757	0.0188965	0.149844
TMEM64	108.831	-0.29999	0.127807	-2.34721	0.0189145	0.149904
LRRC57	151.716	-0.231878	0.0988062	-2.34679	0.0189357	0.14999
C2CD4B	22.1693	0.359091	0.153062	2.34605	0.0189736	0.150134
LAD1	337.56	-0.286944	0.12233	-2.34565	0.0189939	0.150134
PTGDS	16.2329	0.619406	0.264031	2.34596	0.0189779	0.150134
ZNF251	78.8887	-0.271628	0.115802	-2.34562	0.0189955	0.150134
TRMT112	122.883	-0.145904	0.0622097	-2.34536	0.0190089	0.150158
HPX	22.5304	-0.486068	0.207278	-2.345	0.019027	0.150219
FREM2	259.605	-0.359314	0.1533	-2.34387	0.0190847	0.150592
DNAJC21	167.293	-0.225419	0.096184	-2.34362	0.0190974	0.15061
RTN3	793.066	-0.116609	0.0497629	-2.34329	0.0191144	0.150662
NMU	65.3463	-0.34769	0.148394	-2.34302	0.0191286	0.150691
AFMID	78.2034	-0.2767	0.11817	-2.34153	0.0192048	0.151047
KIAA1143	184.15	-0.226423	0.0966968	-2.34158	0.0192023	0.151047
TFPI	285.451	-0.382666	0.163426	-2.34152	0.0192052	0.151047
DAGLB	131.709	-0.146234	0.0624614	-2.34119	0.0192226	0.151102
BRI3	264.355	0.153772	0.0657201	2.3398	0.0192943	0.151583
CAB39L	244.462	-0.237299	0.101445	-2.33919	0.0193258	0.151596
NTNG2	118.265	0.545323	0.233117	2.33927	0.0193216	0.151596
SNX21	88.9789	-0.258368	0.110454	-2.33915	0.0193275	0.151596
CLCN7	425.622	0.213834	0.0914693	2.33777	0.0193991	0.151795
EIF2AK4	213.328	-0.253117	0.108274	-2.33775	0.0194003	0.151795
GGH	63.7411	-0.32336	0.138322	-2.33773	0.0194012	0.151795
GLG1	829.806	-0.148034	0.0633119	-2.33817	0.0193782	0.151795
SIRT3	68.7724	-0.248492	0.1063	-2.33765	0.0194053	0.151795
PRPF18	133.296	-0.144404	0.0618051	-2.33643	0.0194687	0.152208
CD244	21.8186	0.351156	0.150368	2.33531	0.019527	0.152581
DNMT3A	280.636	-0.149762	0.0641436	-2.33479	0.0195544	0.152713
ZC3H8	185.271	-0.430284	0.18432	-2.33444	0.0195729	0.152774
BCL2	73.8491	0.281163	0.120489	2.33351	0.0196211	0.152834
ETAA1	100.962	-0.29833	0.127826	-2.33387	0.0196024	0.152834
IL34	12.6499	-0.432856	0.185509	-2.33335	0.0196298	0.152834
OCIAD2	143.019	-0.295272	0.126566	-2.33295	0.0196506	0.152834
STOML2	205.335	-0.256955	0.110145	-2.33288	0.0196546	0.152834
STX10	233.197	-0.132107	0.0566188	-2.33327	0.019634	0.152834
UQCRHL	13.4956	-0.420137	0.18009	-2.33293	0.0196518	0.152834
PGP	80.6864	-0.209936	0.0900076	-2.33242	0.0196784	0.152937
TSC2	718.96	-0.174904	0.0749986	-2.3321	0.0196953	0.152985
EAF1	219.906	0.128364	0.0550787	2.33056	0.0197768	0.153423
RANBP9	497.401	-0.159801	0.0685713	-2.33043	0.0197835	0.153423
SLC2A11	60.3696	-0.336809	0.144515	-2.33062	0.0197734	0.153423
FBXO43	10.5254	-0.579321	0.248694	-2.32945	0.0198354	0.153657
NMRAL1	123.845	-0.231021	0.0991685	-2.32958	0.0198285	0.153657
RMND1	55.0423	-0.268634	0.115331	-2.32926	0.0198456	0.153657
C12orf10	80.4619	-0.279153	0.119913	-2.32796	0.019914	0.153698
FNBP1	462.354	0.103029	0.0442571	2.32797	0.0199135	0.153698
RAB22A	360.492	-0.114065	0.0490025	-2.32775	0.0199254	0.153698
RAET1G	27.1629	-0.301925	0.129685	-2.32814	0.0199048	0.153698
RARS2	158.252	-0.208254	0.0894593	-2.32792	0.0199162	0.153698
RASSF1	69.7734	-0.158703	0.0681715	-2.328	0.0199122	0.153698
SERAC1	112.812	-0.238844	0.102562	-2.32877	0.0198713	0.153698
CDC34	162.46	-0.12398	0.0532897	-2.32654	0.01999	0.154012
CYC1	217.527	-0.235386	0.101181	-2.32638	0.0199981	0.154012
LGALS7	16.2428	-0.476094	0.204617	-2.32675	0.0199786	0.154012
TYROBP	439.032	0.405849	0.174528	2.32541	0.0200501	0.15433
ALOX5	533.155	0.379778	0.16339	2.32436	0.0201062	0.154598
PIK3R4	210.3	-0.146023	0.0628282	-2.32416	0.020117	0.154598
SLC46A3	137.853	-0.244421	0.105164	-2.32419	0.0201155	0.154598
P2RX6	15.1621	-0.603493	0.25974	-2.32345	0.0201549	0.154807
ACADL	8.56507	-0.637085	0.274308	-2.32252	0.0202052	0.155054
ARL3	145.148	-0.358296	0.154275	-2.32245	0.0202087	0.155054
SASH3	310.003	0.325704	0.140253	2.32225	0.0202193	0.155054
WDR83	37.107	-0.239666	0.103226	-2.32176	0.0202458	0.155175
KLHDC1	19.2837	-0.335138	0.1444	-2.32091	0.0202917	0.155444
BRD8	212.617	-0.158191	0.0681742	-2.32039	0.0203195	0.155575
HP	14.5739	0.541786	0.233511	2.32018	0.0203313	0.155583
MRPL51	136.686	-0.243957	0.105167	-2.31971	0.0203565	0.155693
CHRNA9	13.4343	-0.526792	0.227373	-2.31686	0.0205114	0.156463
DYSF	1079.98	0.483676	0.208746	2.31706	0.0205007	0.156463
GGT5	45.8369	0.602421	0.25996	2.31736	0.020484	0.156463
PEMT	36.2078	-0.307215	0.132558	-2.31759	0.0204715	0.156463
VAMP1	57.4145	-0.21545	0.0929845	-2.31705	0.0205012	0.156463
FBXO25	166.843	-0.281008	0.121308	-2.31649	0.0205316	0.156534
AOC2	39.5525	-0.259984	0.11234	-2.31426	0.0206533	0.156897
ATP6AP2	425.31	-0.133902	0.0578579	-2.31433	0.0206498	0.156897
HMOX2	144.146	-0.138701	0.0599391	-2.31403	0.0206661	0.156897
MRPS26	87.6048	-0.301597	0.130312	-2.31443	0.0206444	0.156897
PMPCB	226.346	-0.208257	0.0899953	-2.31409	0.0206628	0.156897
SLC7A5	290.266	0.407048	0.175883	2.3143	0.020651	0.156897
TMEM218	66.4367	-0.265325	0.114619	-2.31484	0.0206218	0.156897
TXNDC17	101.834	-0.194831	0.0841626	-2.31493	0.0206165	0.156897
FN3K	27.8754	-0.3261	0.140942	-2.31372	0.0206832	0.156944
TMEM150C	91.7645	-0.397639	0.171885	-2.3134	0.0207009	0.156997
PPIL3	73.9756	-0.258218	0.111671	-2.31232	0.0207601	0.157197
PPP1R12A	586.206	0.132145	0.0571416	2.31259	0.020745	0.157197
UBA6	632.629	0.147672	0.0638617	2.31237	0.0207575	0.157197
ATP6V1C2	82.9344	-0.302389	0.130902	-2.31004	0.0208858	0.157571
CUTC	43.3625	-0.163052	0.0705612	-2.31079	0.0208443	0.157571
ERCC6L	17.1023	-0.46107	0.19959	-2.31008	0.0208837	0.157571
LCMT2	2157.02	-0.458007	0.198221	-2.31059	0.0208555	0.157571
REEP1	23.9879	-0.650897	0.281723	-2.31041	0.0208654	0.157571
SCP2	486.982	-0.267614	0.11581	-2.3108	0.0208441	0.157571
UQCR10	176.005	-0.222641	0.0963376	-2.31105	0.02083	0.157571
SLC9A4	97.69	-0.38595	0.167116	-2.30947	0.0209176	0.157728
SLC23A1	13.9835	-0.616792	0.267102	-2.3092	0.0209325	0.157758
POLR3K	41.4421	-0.312095	0.135178	-2.30877	0.0209561	0.157854
TMEM106C	105.365	-0.344443	0.149209	-2.30846	0.0209733	0.157901
ARF5	331.208	-0.128982	0.0559059	-2.30713	0.0210475	0.158303
MAPK8	132.937	-0.141274	0.0612343	-2.30711	0.0210486	0.158303
ANAPC7	205.636	-0.227413	0.0985994	-2.30644	0.0210862	0.158503
PLA2G4D	26.1924	-0.522757	0.226752	-2.30542	0.0211431	0.158799
UBE2C	14.6672	-0.350476	0.152028	-2.30534	0.0211475	0.158799
BNIPL	104.594	-0.264199	0.114623	-2.30494	0.0211699	0.158802
TMEM191A	9.32493	-0.395153	0.171428	-2.30507	0.0211624	0.158802
PCYOX1	309.127	-0.289905	0.125829	-2.30395	0.0212252	0.159093
RAB32	37.1743	0.232664	0.100989	2.30385	0.0212308	0.159093
MRFAP1L1	178.797	-0.209256	0.0908834	-2.30247	0.0213089	0.159513
SYPL1	332.507	-0.256019	0.111186	-2.30262	0.0213	0.159513
LINC00319	8.75744	-0.510881	0.221926	-2.30203	0.0213336	0.159525
TBC1D5	312.065	-0.146914	0.0638159	-2.30215	0.0213267	0.159525
TUSC3	196.253	-0.341854	0.148513	-2.30185	0.0213436	0.159525
DAPK2	187.416	-0.194351	0.0844652	-2.30096	0.0213938	0.159817
C9orf78	181.2	-0.175469	0.076281	-2.3003	0.0214311	0.159963
SRGN	6039.52	0.479645	0.208521	2.30022	0.0214355	0.159963
CCNL1	1537.09	0.243051	0.105693	2.2996	0.0214708	0.16003
NADSYN1	360.099	-0.115674	0.0503043	-2.29948	0.0214777	0.16003
SLC25A36	327.072	-0.29391	0.127796	-2.29984	0.0214575	0.16003
ASL	180.524	-0.207506	0.0902693	-2.29874	0.0215197	0.160068
ATP6V0E2	78.501	-0.326591	0.142057	-2.29902	0.021504	0.160068
MAPKAP1	266.958	-0.16477	0.0716796	-2.2987	0.0215218	0.160068
MECR	64.1738	-0.257088	0.111845	-2.29861	0.0215272	0.160068
CIAO1	329.57	-0.172621	0.0751352	-2.29747	0.0215922	0.160333
FECH	124.541	-0.290116	0.126271	-2.29757	0.021586	0.160333
HCG18	337.854	-0.244923	0.106618	-2.2972	0.0216072	0.160333
SYDE2	51.1118	-0.345615	0.15044	-2.29735	0.0215986	0.160333
NACA	742.055	-0.177632	0.0773404	-2.29675	0.021633	0.160359
RHBDL2	128.351	-0.246881	0.107484	-2.2969	0.0216243	0.160359
CHPT1	169.544	-0.222193	0.0967995	-2.29539	0.0217107	0.160771
SNRPA1	117.634	-0.243108	0.105906	-2.29551	0.0217037	0.160771
SLC6A20	192.557	0.288563	0.125744	2.29484	0.0217425	0.160923
CPSF6	343.231	-0.191656	0.0835747	-2.29323	0.0218345	0.161114
CYP4F3	473.253	-0.233561	0.101837	-2.29348	0.0218202	0.161114
KLC4	110.875	-0.197887	0.0862995	-2.29303	0.0218463	0.161114
RTF1	304.077	-0.108034	0.0470946	-2.29397	0.0217922	0.161114
SERTAD1	130.401	0.147275	0.0642242	2.29314	0.0218398	0.161114
TCIRG1	1258.62	0.164694	0.0717878	2.29419	0.0217798	0.161114
TNNC1	17.5632	-0.421224	0.183671	-2.29336	0.0218273	0.161114
PTPN14	146.564	-0.313741	0.136835	-2.29284	0.0218575	0.161114
ASAH1	2126.54	-0.110418	0.0481646	-2.29251	0.0218765	0.161172
ABCG2	7.97337	-0.717823	0.313292	-2.29123	0.0219501	0.161632
BROX	390.073	-0.111996	0.0488945	-2.29057	0.0219883	0.161748
GBGT1	34.3794	0.320363	0.139856	2.29066	0.0219833	0.161748
ACSF2	127.911	-0.283343	0.123754	-2.28957	0.0220462	0.161761
LDHB	389.23	-0.311703	0.136129	-2.28976	0.0220351	0.161761
MLXIP	405.948	-0.153628	0.0670917	-2.28982	0.0220316	0.161761
TSFM	65.503	-0.253848	0.110838	-2.29027	0.0220057	0.161761
VPS41	328.783	-0.100093	0.0437087	-2.29	0.0220214	0.161761
STOX2	121.264	-0.315092	0.137668	-2.28878	0.0220921	0.162016
SNHG11	53.9326	-0.285614	0.124836	-2.28792	0.0221425	0.162225
ZFYVE9	223.112	-0.284495	0.124347	-2.28791	0.022143	0.162225
MAZ	350.766	-0.211673	0.0925272	-2.28769	0.0221557	0.162235
COPS3	146.809	-0.176344	0.0771085	-2.28696	0.022198	0.162449
PIK3R2	197.226	-0.265136	0.115942	-2.2868	0.0222073	0.162449
AEBP2	203.879	-0.200707	0.0877827	-2.2864	0.0222306	0.162537
FOXN1	8.0775	-0.583452	0.255266	-2.28567	0.0222738	0.16277
MYO10	1302.92	-0.364441	0.15947	-2.28532	0.022294	0.162835
ABCA1	1292.62	0.212848	0.0931643	2.28465	0.0223334	0.16304
ARPC1A	285.63	-0.173181	0.0758315	-2.28377	0.0223853	0.163172
IGFBP6	8.30344	-0.475719	0.208297	-2.28386	0.02238	0.163172
TECR	273.629	-0.272726	0.119419	-2.28378	0.0223847	0.163172
MRPS7	126.793	-0.245093	0.10734	-2.28334	0.0224105	0.163225
PANK1	22.6611	-0.42568	0.186436	-2.28326	0.0224151	0.163225
CLCN4	49.8664	-0.279029	0.122225	-2.28291	0.0224356	0.163292
SPRED2	102.586	-0.176902	0.0775147	-2.28217	0.0224791	0.163525
RAB11A	936.386	-0.18263	0.0800366	-2.28183	0.0224994	0.163591
REV1	276.852	-0.176125	0.0771986	-2.28145	0.0225215	0.163624
ZBTB11	196.995	-0.138671	0.0607841	-2.28137	0.0225266	0.163624
FYTTD1	315.984	0.190322	0.0834419	2.2809	0.0225546	0.163745
VRK1	58.8052	-0.229454	0.100649	-2.27976	0.0226221	0.164152
LGALS8	753.746	0.146197	0.0641546	2.27882	0.0226777	0.164334
SMARCA1	57.6626	-0.323835	0.142103	-2.27888	0.0226743	0.164334
SULT1A2	15.0504	-0.326346	0.143224	-2.27857	0.0226927	0.164334
ZZEF1	1003.55	-0.0905494	0.0397392	-2.27859	0.0226913	0.164334
BCL7A	107.143	-0.299198	0.13135	-2.27786	0.0227347	0.164473
RPS7	771.738	-0.219286	0.0962643	-2.27795	0.0227293	0.164473
CYP39A1	19.4458	-0.480312	0.21091	-2.27733	0.0227668	0.164556
ZNF681	61.6705	-0.310395	0.1363	-2.27729	0.0227689	0.164556
TNFSF13	105.135	0.21364	0.0938303	2.27687	0.0227938	0.164653
[truncated: 16,819 more rows]

## Sheet: POST1vsPRE
row	baseMean	log2FoldChange	lfcSE	stat	pvalue	padj
HBB	105.071	2.91128	0.632234	4.60475	4.13e-06	0.051515
RYR3	54.6427	-1.3665	0.300613	-4.54571	5.48e-06	0.051515
ATG9B	123.385	-0.655635	0.154262	-4.25015	2.14e-05	0.134001
MIR616	9.51445	1.21375	0.291739	4.1604	3.18e-05	0.149459
C1QA	92.6948	0.815443	0.199304	4.09146	4.29e-05	0.151313
CLDN9	8.81822	-0.984383	0.242222	-4.06397	4.82e-05	0.151313
KLRC3	7.1138	1.14373	0.285494	4.00616	6.17e-05	0.165906
GCNT4	30.2637	-0.73587	0.188871	-3.89615	9.77e-05	0.214152
NMUR2	4.23532	-4.28637	1.10337	-3.88478	0.000102421	0.214152
CCL5	146.068	0.706482	0.183373	3.8527	0.000116824	0.21984
CLSTN2	23.4421	-1.22276	0.320067	-3.82032	0.000133278	0.228002
OXTR	58.1642	-1.103	0.293211	-3.76179	0.000168704	0.264557
APOC1	47.8952	0.768578	0.208129	3.6928	0.000221799	0.29813
KLRC2	11.9684	0.894771	0.24203	3.69694	0.000218214	0.29813
UCHL1	12.6575	-0.897892	0.244817	-3.6676	0.000244836	0.307154
HCP5	539.595	0.273296	0.0769926	3.54964	0.000385764	0.440079
KLRC4	5.42784	1.19839	0.338367	3.5417	0.000397563	0.440079
SLC47A2	14.7376	-0.993761	0.282431	-3.5186	0.000433835	0.45355
AMPD3	485.571	-0.197075	0.0565969	-3.48207	0.000497546	0.468141
TREM2	25.4113	0.573393	0.16428	3.49034	0.000482414	0.468141
ITGA4	161.241	0.454146	0.131755	3.44689	0.000567075	0.508154
APOE	317.57	0.600856	0.178948	3.35771	0.00078591	0.509974
CDKN3	6.62745	0.757553	0.224387	3.3761	0.000735202	0.509974
HLA-A	7844.33	0.254093	0.0744698	3.41203	0.000644805	0.509974
KCNN3	28.476	-1.03847	0.309193	-3.35865	0.000783231	0.509974
MKI67	81.3581	0.686885	0.200328	3.42881	0.000606234	0.509974
MYOM3	40.3311	-1.02723	0.303364	-3.38614	0.000708837	0.509974
NRL	11.452	-0.580777	0.17128	-3.3908	0.000696879	0.509974
NUSAP1	29.1888	0.514435	0.152468	3.37405	0.000740721	0.509974
JAKMIP3	24.3689	-0.682858	0.204227	-3.34362	0.000826932	0.518707
FAM167A	41.4319	-0.495566	0.148744	-3.33167	0.000863267	0.524031
C8orf34	44.1153	-1.05694	0.322733	-3.27496	0.00105676	0.551951
CD79B	8.89674	0.971879	0.297443	3.26744	0.00108525	0.551951
KLRC4-KLRK1	7.1362	1.09432	0.332528	3.2909	0.000998665	0.551951
OGFRL1	701.377	0.288044	0.0878951	3.27713	0.00104867	0.551951
SERPING1	216.58	0.692547	0.210961	3.28282	0.00102775	0.551951
SLC5A1	78.1823	-0.521115	0.15831	-3.29174	0.000995711	0.551951
DDIT3	235.744	0.523008	0.160566	3.25727	0.00112489	0.557056
CKS2	33.4003	0.393659	0.122614	3.21057	0.00132471	0.639191
NOS3	48.9944	-0.579756	0.181287	-3.198	0.00138383	0.651025
ANO7	21.9701	-0.682435	0.219176	-3.11363	0.00184799	0.709327
C1QB	140.071	0.609576	0.195223	3.12246	0.00179348	0.709327
CD27	7.77152	0.833043	0.268683	3.10047	0.00193212	0.709327
CEP55	16.2261	0.702506	0.225757	3.11178	0.00185964	0.709327
DUSP8	70.9327	-0.365692	0.116013	-3.15216	0.00162065	0.709327
EFNB3	17.7222	-0.913633	0.29562	-3.09056	0.00199779	0.709327
FCGBP	5625.32	-0.613325	0.195383	-3.13909	0.00169476	0.709327
FEZ1	14.7814	-0.755252	0.24125	-3.13058	0.00174459	0.709327
KBTBD12	16.4691	-0.741785	0.236348	-3.13852	0.00169801	0.709327
MICU1	279.355	-0.150908	0.0485289	-3.10964	0.00187315	0.709327
PRKG2	16.569	-0.702448	0.227137	-3.09261	0.00198403	0.709327
RD3	10.4758	-1.30081	0.418315	-3.10963	0.0018732	0.709327
SKA3	23.7895	0.535395	0.172478	3.10414	0.00190835	0.709327
HLA-F	970.308	0.258097	0.0840234	3.07173	0.00212823	0.741648
MS4A1	64.7771	0.716253	0.2336	3.06615	0.00216838	0.741902
IL17REL	52.5939	-0.637832	0.209492	-3.04466	0.00232942	0.755775
LAMP3	161.818	-0.546884	0.179136	-3.0529	0.0022664	0.755775
NRXN3	32.7789	-0.801746	0.262955	-3.04899	0.00229613	0.755775
ADA	19.2149	0.536644	0.188765	2.84292	0.00447023	0.758155
ADAMTS14	30.7705	-0.55246	0.194176	-2.84515	0.00443908	0.758155
ANKRD26P1	7.27433	-2.79697	0.978043	-2.85976	0.00423961	0.758155
AQP7	47.5171	-0.618201	0.210401	-2.9382	0.00330126	0.758155
ARRDC3	772.503	0.162936	0.0572581	2.84565	0.0044321	0.758155
ASF1B	31.4184	0.374741	0.130852	2.86385	0.00418525	0.758155
C14orf132	45.0978	-0.653375	0.2272	-2.87578	0.00403034	0.758155
C1QTNF9	6.88212	-0.928171	0.328084	-2.82906	0.00466846	0.758155
C2CD2L	228.874	-0.341745	0.114502	-2.98461	0.00283939	0.758155
CCL3L1	94.5001	1.1133	0.387464	2.8733	0.00406206	0.758155
CD22	59.2845	0.639107	0.225129	2.83885	0.00452766	0.758155
CD48	141.734	0.541027	0.191262	2.82872	0.0046735	0.758155
COX19	96.0607	-0.258109	0.0896392	-2.87942	0.00398402	0.758155
CST1	137.068	-0.991124	0.330783	-2.99629	0.00273284	0.758155
CXorf65	13.0222	0.614605	0.217167	2.8301	0.00465332	0.758155
DMKN	181.126	-0.466112	0.164162	-2.83934	0.00452071	0.758155
DNAH17	119.161	0.664909	0.232626	2.85828	0.00425947	0.758155
DOCK10	201.349	0.368265	0.12702	2.89926	0.0037404	0.758155
ENTPD8	23.1	-0.580862	0.19456	-2.98552	0.00283098	0.758155
FAT3	26.572	-0.901761	0.317049	-2.84423	0.00445188	0.758155
GNLY	32.0962	0.742757	0.255699	2.90481	0.00367471	0.758155
GZMH	11.8031	0.802633	0.272451	2.94597	0.00321941	0.758155
H19	14.287	-0.889474	0.299842	-2.96647	0.00301235	0.758155
HSPA12A	106.52	-0.599616	0.207848	-2.88488	0.00391563	0.758155
IDI2-AS1	10.139	0.806296	0.276797	2.91295	0.00358035	0.758155
KLRC1	27.6539	0.573219	0.190933	3.0022	0.00268033	0.758155
LGI4	6.74819	-0.982489	0.331491	-2.96385	0.0030382	0.758155
LTBP2	78.0868	-0.322113	0.112217	-2.87045	0.00409894	0.758155
MIR155HG	18.432	0.673101	0.230789	2.91652	0.00353956	0.758155
MYCT1	13.9028	-1.11052	0.389626	-2.85022	0.00436891	0.758155
NXF3	7.56319	-1.04249	0.364965	-2.85641	0.00428456	0.758155
OR5AU1	33.9239	-0.959972	0.334966	-2.86588	0.00415852	0.758155
PAG1	353.703	0.438183	0.14488	3.02446	0.00249079	0.758155
PCDHA12	4.62585	-0.913285	0.320744	-2.84739	0.00440787	0.758155
PCDHGA5	10.8034	-0.664604	0.231023	-2.87679	0.00401738	0.758155
PDLIM3	14.4875	-0.978303	0.328559	-2.97756	0.00290554	0.758155
PHYHIPL	8.40565	-0.995071	0.340447	-2.92284	0.00346855	0.758155
PODNL1	11.9038	-0.663971	0.23301	-2.84954	0.00437829	0.758155
PPP1R3F	42.4583	-0.420427	0.146855	-2.86286	0.00419832	0.758155
PRUNE2	69.5669	-0.741233	0.255308	-2.90329	0.00369266	0.758155
PTCH1	71.049	-0.488571	0.16353	-2.98766	0.0028112	0.758155
RAET1L	22.5313	-0.564509	0.19512	-2.89314	0.00381409	0.758155
RNASE7	37.4514	-0.693178	0.238975	-2.90063	0.0037241	0.758155
SH3GL3	12.6415	-0.69961	0.235359	-2.97252	0.00295364	0.758155
SLC17A9	39.7289	-0.445407	0.157304	-2.8315	0.00463296	0.758155
TEP1	612.196	-0.175804	0.0596873	-2.94542	0.00322513	0.758155
TMC1	34.6322	-0.542779	0.182737	-2.97027	0.00297536	0.758155
TMEM63A	558.253	-0.282513	0.096253	-2.93511	0.00333433	0.758155
TRIM36	24.9145	-0.485015	0.16822	-2.88321	0.00393644	0.758155
UNC79	22.6667	-0.757393	0.254936	-2.97092	0.0029691	0.758155
VSIG10L	66.112	-0.562062	0.188859	-2.9761	0.0029194	0.758155
VSIG4	22.0364	0.678346	0.22803	2.97481	0.00293169	0.758155
ZGPAT	164.637	-0.186519	0.0622913	-2.99431	0.00275068	0.758155
ZNF229	19.5776	-0.686929	0.241385	-2.84578	0.00443031	0.758155
ZNF470	66.8354	-0.540982	0.190815	-2.83512	0.00458087	0.758155
ZNF672	153.205	-0.162895	0.0542325	-3.00364	0.00266775	0.758155
ZNF785	62.7372	-0.399937	0.135359	-2.95464	0.00313031	0.758155
ZNF878	3.35513	-0.853663	0.289074	-2.9531	0.00314602	0.758155
IFI30	1191.02	0.36706	0.129911	2.82548	0.00472098	0.759311
ADAMDEC1	65.5845	0.505113	0.181151	2.78835	0.00529774	0.759492
CACNA1S	12.3624	-5.35665	1.91333	-2.79964	0.00511593	0.759492
CCL3L3	161.671	0.986502	0.355768	2.77288	0.00555622	0.759492
CDSN	20.6498	-0.906915	0.323058	-2.80729	0.0049961	0.759492
CLEC5A	25.4027	0.619861	0.22299	2.77977	0.00543967	0.759492
COX6B2	28.5748	-0.425603	0.153482	-2.77297	0.00555466	0.759492
GALK1	69.3269	0.350146	0.124619	2.80974	0.00495817	0.759492
HDAC10	146.955	-0.270297	0.0958686	-2.81945	0.00481066	0.759492
IGFN1	20.4771	-2.00251	0.714547	-2.80249	0.00507105	0.759492
INHBA	96.7097	0.733156	0.264091	2.77614	0.00550078	0.759492
MAPK8IP1	214.266	-0.613057	0.217858	-2.81402	0.00489267	0.759492
NCAPG	18.0453	0.646975	0.23357	2.76994	0.00560673	0.759492
NFATC4	55.1239	-0.453803	0.163843	-2.76974	0.00561002	0.759492
NKG7	34.883	0.639243	0.229324	2.78751	0.00531145	0.759492
PHACTR1	558.261	0.633578	0.228699	2.77035	0.00559961	0.759492
PHLDB3	128.945	-0.305089	0.109659	-2.78216	0.00539978	0.759492
SESN3	119.62	0.213503	0.0766064	2.78701	0.0053196	0.759492
SLC38A3	8.24348	-0.952215	0.342618	-2.77923	0.00544881	0.759492
SVOP	20.6048	-0.744202	0.265702	-2.80089	0.00509624	0.759492
TLR10	50.9455	0.459757	0.165858	2.77199	0.0055714	0.759492
USHBP1	15.4959	-0.88539	0.318994	-2.77557	0.00551045	0.759492
ZNF320	85.9528	-0.512683	0.18194	-2.81787	0.00483437	0.759492
CLCNKA	8.78802	-0.856532	0.310447	-2.75903	0.00579739	0.770063
PSMB8	625.675	0.199634	0.0722585	2.76277	0.00573125	0.770063
PTPRN2	187.502	-0.389983	0.141622	-2.75369	0.00589271	0.770063
SFMBT2	143.913	0.323612	0.117422	2.75596	0.005852	0.770063
SLC6A11	13.0528	-1.15847	0.420532	-2.75476	0.00587345	0.770063
MYH1	8.20813	-6.54715	2.38489	-2.74527	0.00604613	0.773994
TMIGD1	1.96037	-2.99411	1.09065	-2.74527	0.00604618	0.773994
UBQLNL	5.80234	-0.757419	0.275607	-2.74819	0.00599258	0.773994
KL	9.35893	-0.745574	0.272717	-2.73387	0.00625947	0.78017
NPW	5.95365	-0.594025	0.217287	-2.73383	0.00626026	0.78017
PRDM2	398.975	-0.133095	0.0486559	-2.73544	0.00622967	0.78017
TSIX	536.899	-0.824669	0.301413	-2.73601	0.00621898	0.78017
LINC00482	8.87913	-0.60708	0.222627	-2.72689	0.00639335	0.791514
GLA	197.633	0.377175	0.13856	2.7221	0.00648683	0.792657
PPARGC1A	49.8815	-0.594744	0.21843	-2.72282	0.0064728	0.792657
ASB15	6.41879	-2.71759	1.00462	-2.7051	0.00682842	0.794607
CWH43	24.0497	-0.959839	0.355019	-2.70362	0.0068588	0.794607
DIAPH2	196.541	-0.390881	0.144748	-2.70043	0.00692505	0.794607
GFOD2	188.621	-0.288389	0.106331	-2.71218	0.00668423	0.794607
LRRC63	8.13894	-0.952529	0.352728	-2.70047	0.00692422	0.794607
MZF1	127.83	-0.326067	0.120137	-2.71411	0.00664534	0.794607
OR52J3	1.91127	-12.7991	4.73613	-2.70245	0.00688315	0.794607
TM9SF1	230.278	-0.259	0.0956966	-2.70646	0.00680039	0.794607
ZNF382	51.6614	-0.533046	0.196935	-2.70671	0.00679534	0.794607
ZNF385C	19.7571	-0.586649	0.21693	-2.70432	0.00684438	0.794607
SPINK7	67.9898	-0.758193	0.281022	-2.69799	0.00697604	0.795606
ABHD11-AS1	13.8126	-0.414427	0.154323	-2.68545	0.00724323	0.811067
ATP2A3	1333.11	-0.222689	0.0831141	-2.67932	0.00737718	0.811067
C6orf223	24.5801	-0.53895	0.201426	-2.67567	0.007458	0.811067
CAMK2N1	26.8999	-0.602896	0.225588	-2.67255	0.00752771	0.811067
CD2	60.2506	0.5407	0.203284	2.65983	0.007818	0.811067
EVI2A	229.658	0.556689	0.208575	2.66901	0.00760752	0.811067
FAM167B	3.47876	-0.715898	0.26793	-2.67196	0.00754105	0.811067
FTL	6301.59	0.230961	0.0868701	2.6587	0.00784431	0.811067
GSTA3	19.6041	-0.95343	0.357749	-2.66508	0.0076969	0.811067
KCNJ16	12.6482	-1.08355	0.406228	-2.66735	0.00764529	0.811067
MIR212	4.64226	1.14259	0.429449	2.6606	0.00780013	0.811067
MS4A7	94.2917	0.42853	0.159372	2.68886	0.00716961	0.811067
PHF19	37.3045	0.402495	0.151036	2.66489	0.00770146	0.811067
RNF39	107.898	-0.336382	0.126514	-2.65884	0.00784096	0.811067
SLC13A4	23.78	-0.604631	0.2258	-2.67773	0.00741236	0.811067
SYT16	28.1023	-0.767839	0.288396	-2.66245	0.00775745	0.811067
ZNF600	55.7138	-0.314712	0.117667	-2.67459	0.00748204	0.811067
BTK	80.6217	0.47689	0.180163	2.64699	0.0081211	0.813301
CALCOCO1	438.294	-0.149811	0.0566622	-2.64394	0.00819484	0.813301
KLHL32	17.0786	-0.907608	0.341803	-2.65536	0.00792242	0.813301
NCOA4	2244.07	0.173127	0.0654853	2.64375	0.00819925	0.813301
PTPN22	123.317	0.322221	0.121904	2.64324	0.00821167	0.813301
RGPD8	88.6773	-0.328212	0.123941	-2.64814	0.00809363	0.813301
TRIM56	684.054	-0.212106	0.0800663	-2.64913	0.00806991	0.813301
TRPV6	50.422	-0.461825	0.174529	-2.64613	0.0081418	0.813301
ADPRHL1	43.484	-0.509948	0.193205	-2.63942	0.0083048	0.81413
IQSEC2	138.059	-0.297428	0.11269	-2.63935	0.00830657	0.81413
ADCY9	169.859	-0.370411	0.140632	-2.6339	0.00844105	0.817244
ECEL1P2	27.8885	-0.440439	0.167201	-2.63419	0.00843374	0.817244
ZAP70	66.4133	0.471493	0.179085	2.63279	0.00846863	0.817244
PCDHAC1	30.327	-0.470242	0.178805	-2.62992	0.00854062	0.819109
SPATA2	85.5127	-0.175727	0.0668532	-2.62855	0.00857501	0.819109
ATP6V1E2	15.9803	-0.49331	0.189135	-2.60825	0.00910075	0.820979
CDCA4	41.766	0.277643	0.107085	2.59273	0.00952171	0.820979
CLCA1	13.9123	-2.06792	0.794687	-2.60218	0.00926334	0.820979
CLDN16	24.7792	-0.568062	0.219245	-2.591	0.00956988	0.820979
CRLF1	14.2204	-0.634957	0.243003	-2.61296	0.00897627	0.820979
CYP2A6	125.431	-0.532356	0.204187	-2.60719	0.00912877	0.820979
DAND5	5.50062	-1.00437	0.387685	-2.59069	0.0095783	0.820979
DIRAS2	6.51135	-1.1193	0.431399	-2.59459	0.00947043	0.820979
DSCAML1	34.2702	-0.85118	0.328939	-2.58765	0.00966334	0.820979
EHD4	455.954	-0.172966	0.0664026	-2.60481	0.00919262	0.820979
FGF12	16.4978	-0.727497	0.278544	-2.61178	0.00900714	0.820979
GLB1L3	45.0006	-0.65488	0.252755	-2.59097	0.00957066	0.820979
JPH3	16.0237	-0.837119	0.323603	-2.58687	0.00968527	0.820979
KLHL30	8.70207	-0.853005	0.325954	-2.61695	0.00887194	0.820979
KRTDAP	14.228	-0.86993	0.331522	-2.62405	0.00868918	0.820979
NLRC3	92.1317	0.448596	0.172643	2.5984	0.00936589	0.820979
NPTXR	26.884	-0.437549	0.167321	-2.61502	0.00892215	0.820979
PITX2	9.56505	-1.17121	0.448019	-2.6142	0.00894365	0.820979
PRDM14	10.5017	-0.918617	0.349858	-2.62568	0.00864757	0.820979
PTGS2	5052.89	0.595436	0.227591	2.61626	0.00888999	0.820979
SLC6A9	250.457	-0.324189	0.125094	-2.59156	0.00955412	0.820979
STX5	224.874	-0.121829	0.0468386	-2.60103	0.00929438	0.820979
ZFYVE1	166.096	-0.15032	0.0580488	-2.58954	0.00961033	0.820979
ZNF555	76.9845	-0.336678	0.128474	-2.6206	0.00877758	0.820979
ZNF841	134.109	-0.250551	0.0965694	-2.59452	0.00947241	0.820979
ABCA12	382.858	-0.336217	0.132787	-2.53201	0.0113412	0.822564
ABHD2	3159.99	-0.169584	0.0656623	-2.58266	0.00980406	0.822564
ACAP1	185.836	0.334278	0.131333	2.54527	0.0109193	0.822564
ACSBG1	44.8628	-0.606784	0.238007	-2.54944	0.0107896	0.822564
AFAP1L1	33.3479	-0.414614	0.161296	-2.57051	0.0101549	0.822564
ALPK3	140.154	-0.255328	0.101128	-2.52481	0.011576	0.822564
APOB	24.1472	-1.1664	0.453962	-2.56938	0.0101882	0.822564
ARHGEF33	21.8533	-0.709511	0.275814	-2.57243	0.0100988	0.822564
CACNB1	222.81	-0.356909	0.141495	-2.52241	0.0116553	0.822564
CACNG6	35.2171	-0.863321	0.337171	-2.56049	0.0104526	0.822564
CDCA5	13.9076	0.508873	0.200197	2.54186	0.0110263	0.822564
CDH26	215.278	-0.319975	0.126532	-2.52881	0.0114451	0.822564
CLDN23	219.973	-0.336338	0.132932	-2.53014	0.0114016	0.822564
CLEC7A	1093.83	0.392672	0.153027	2.56602	0.0102873	0.822564
DNER	48.3132	-0.705571	0.276639	-2.55052	0.0107564	0.822564
FAM155B	8.56507	-0.512141	0.200494	-2.55439	0.0106373	0.822564
FERMT3	391.929	0.430248	0.167431	2.56971	0.0101784	0.822564
GJA4	3.75304	-1.09699	0.430725	-2.54685	0.01087	0.822564
GYPC	43.0478	0.349519	0.138154	2.52991	0.0114091	0.822564
HIPK1	1401.32	-0.194832	0.0762652	-2.55467	0.010629	0.822564
IQCF3	31.5867	-0.85035	0.335268	-2.53633	0.0112023	0.822564
IZUMO4	20.0952	-0.339472	0.133829	-2.53661	0.0111932	0.822564
LAG3	27.878	0.601735	0.23298	2.58278	0.00980091	0.822564
MADCAM1	5.42954	0.715548	0.27874	2.56708	0.0102559	0.822564
MAL	185.606	-0.598318	0.235776	-2.53765	0.0111598	0.822564
MAP3K9	325.742	-0.293179	0.114255	-2.56602	0.0102874	0.822564
NPHP3-AS1	7.69526	-1.20522	0.473581	-2.54492	0.0109304	0.822564
PBK	7.57949	0.773611	0.305393	2.53316	0.0113038	0.822564
PCDHGA8	18.3821	-0.595816	0.235759	-2.52723	0.0114966	0.822564
PLXNA3	284.728	-0.273847	0.10655	-2.57013	0.0101659	0.822564
POGZ	287.981	-0.184258	0.0722656	-2.54974	0.0107803	0.822564
PRSS27	121.028	-0.485506	0.191446	-2.53599	0.011213	0.822564
PSME1	624.329	0.156724	0.0620813	2.5245	0.0115863	0.822564
RHD	13.9233	-0.82329	0.324182	-2.53959	0.0110981	0.822564
RNF10	927.343	-0.0943727	0.0368401	-2.56168	0.0104167	0.822564
RPS19	843.818	0.251246	0.0987047	2.54543	0.0109144	0.822564
SMG7	394.133	-0.132264	0.0521277	-2.5373	0.0111711	0.822564
SPEG	28.2463	-0.787658	0.312322	-2.52194	0.011671	0.822564
SRL	13.7175	-0.623247	0.242018	-2.57521	0.0100178	0.822564
STK11IP	217.594	-0.239791	0.0942073	-2.54536	0.0109165	0.822564
THEMIS	35.4837	0.478382	0.189556	2.52369	0.011613	0.822564
TP53AIP1	23.6395	-0.476074	0.188008	-2.5322	0.0113349	0.822564
TRAF3IP3	178.705	0.415937	0.163308	2.54695	0.0108668	0.822564
VWF	228.964	-0.337185	0.132099	-2.55252	0.0106945	0.822564
WASF1	11.7384	-0.490282	0.192702	-2.54425	0.0109514	0.822564
BTN3A3	176.411	0.251666	0.100597	2.50173	0.0123588	0.834924
CECR7	47.221	-0.608774	0.242879	-2.50649	0.0121938	0.834924
ERC2	32.1415	-0.488858	0.195041	-2.50644	0.0121954	0.834924
FBXL8	48.4256	-0.33541	0.133683	-2.509	0.0121074	0.834924
FBXO32	524.896	-0.328054	0.130966	-2.50489	0.012249	0.834924
KIAA0319	89.5175	-0.323316	0.128659	-2.51297	0.0119719	0.834924
MEGF10	25.4169	-0.620828	0.24793	-2.50404	0.0122783	0.834924
MIR34C	2.12079	-1.02376	0.409045	-2.50279	0.0123218	0.834924
MYLIP	397.707	0.146439	0.0585487	2.50116	0.0123788	0.834924
NDRG4	38.079	-0.481386	0.192088	-2.50607	0.0122082	0.834924
WFDC1	40.9245	-0.660759	0.263118	-2.51127	0.0120298	0.834924
ZNF439	56.01	-0.361953	0.144158	-2.5108	0.0120457	0.834924
SYCP1	21.3755	-0.966355	0.386821	-2.4982	0.0124827	0.837312
TTC24	9.90438	0.62999	0.252237	2.49762	0.0125032	0.837312
ATG4B	243.766	-0.157789	0.0632238	-2.49572	0.0125702	0.838813
A2ML1	328.811	-0.33951	0.148884	-2.28037	0.0225858	0.841075
AACS	228.28	-0.281013	0.119439	-2.35277	0.018634	0.841075
AADACL2	14.7155	-0.987647	0.437142	-2.25933	0.0238628	0.841075
ABCA5	387.306	-0.238783	0.117972	-2.02407	0.042963	0.841075
ABCA9	57.9049	-0.424632	0.21943	-1.93516	0.0529708	0.841075
ABCB5	20.8968	-0.674484	0.320624	-2.10366	0.035408	0.841075
ABCB8	181.657	-0.200238	0.108756	-1.84116	0.0655974	0.841075
ABCC13	21.1308	-0.581994	0.295877	-1.96702	0.0491815	0.841075
ABCC9	242.586	-0.566052	0.302055	-1.874	0.06093	0.841075
ABCD4	153.303	-0.201103	0.101507	-1.98118	0.0475713	0.841075
ABCF3	221.478	-0.16797	0.0806178	-2.08353	0.0372027	0.841075
ABHD1	12.6587	-0.745786	0.349216	-2.1356	0.0327118	0.841075
ABHD12B	80.4054	-0.432834	0.207482	-2.08613	0.036967	0.841075
ABI3	61.0054	0.343492	0.1434	2.39534	0.0166051	0.841075
ABI3BP	44.9915	-0.522669	0.282141	-1.85251	0.0639524	0.841075
ABO	117.044	-0.362319	0.163498	-2.21604	0.0266889	0.841075
ABT1	103.416	0.167676	0.0856144	1.9585	0.0501718	0.841075
ABTB2	92.8222	-0.244111	0.136782	-1.78468	0.0743138	0.841075
ACACA	568.993	-0.252351	0.130917	-1.92756	0.0539098	0.841075
ACAD10	141.301	-0.211908	0.0988741	-2.14321	0.0320961	0.841075
ACCS	99.4677	-0.286857	0.157634	-1.81977	0.0687948	0.841075
ACOXL	18.141	-0.507026	0.274436	-1.84752	0.0646715	0.841075
ACP5	158.146	0.349201	0.142873	2.44413	0.01452	0.841075
ACTA1	2.20738	-0.915544	0.482614	-1.89705	0.0578208	0.841075
ACTN2	8.3405	-1.18149	0.650504	-1.81627	0.0693287	0.841075
ACVR2B	94.8504	-0.318904	0.155889	-2.04571	0.0407846	0.841075
ADAMTS17	85.8433	-0.26858	0.130324	-2.06087	0.0393157	0.841075
ADAMTSL3	188.822	-0.399559	0.189789	-2.10527	0.0352675	0.841075
ADAP2	69.6858	0.331926	0.142875	2.3232	0.0201686	0.841075
ADIPOR1	816.708	-0.0933913	0.048503	-1.92547	0.05417	0.841075
ADM	681.981	0.326729	0.178784	1.82751	0.067623	0.841075
ADRA2B	25.3427	0.425293	0.231722	1.83536	0.066453	0.841075
AGAP9	31.7135	-0.499395	0.222728	-2.24218	0.02495	0.841075
AGBL1	19.9194	-0.681422	0.308253	-2.21059	0.027064	0.841075
AGBL4	23.9187	-0.528735	0.301638	-1.75288	0.0796229	0.841075
AHNAK2	524.502	-0.325804	0.149068	-2.1856	0.0288446	0.841075
AIF1L	52.4242	-0.322118	0.163002	-1.97616	0.0481367	0.841075
AIM2	69.6908	0.441959	0.20595	2.14596	0.0318764	0.841075
AKAP17A	212.5	-0.150998	0.0794307	-1.90101	0.0573009	0.841075
AKAP6	167.015	-0.452095	0.22539	-2.00583	0.0448743	0.841075
AKAP8L	394.553	-0.14617	0.0791866	-1.84589	0.0649078	0.841075
AKAP9	1655.77	-0.248057	0.106537	-2.32837	0.0198925	0.841075
AKR1B10	332.074	0.295945	0.164213	1.8022	0.0715145	0.841075
ALOX12B	8.7812	-0.608557	0.342107	-1.77885	0.075264	0.841075
AMOT	266.699	-0.333188	0.162707	-2.04779	0.040581	0.841075
AMY2B	91.7364	-0.254941	0.122926	-2.07394	0.0380853	0.841075
ANGPT2	15.8804	-0.574056	0.327911	-1.75064	0.0800072	0.841075
ANKDD1B	54.5706	-0.454822	0.201656	-2.25543	0.0241065	0.841075
ANKFN1	51.7133	-0.770495	0.327358	-2.35368	0.0185887	0.841075
ANKFY1	642.241	-0.144883	0.0670508	-2.16079	0.0307114	0.841075
ANKK1	35.304	-0.478439	0.198432	-2.4111	0.0159044	0.841075
ANKMY1	256.003	-0.292608	0.167027	-1.75186	0.0797981	0.841075
ANKRD18A	60.6958	-0.428439	0.213661	-2.00522	0.044939	0.841075
ANKRD36	872.293	-0.236677	0.126396	-1.8725	0.0611378	0.841075
ANKRD36B	453.731	-0.281492	0.13306	-2.11553	0.0343851	0.841075
ANKRD44	575.913	0.358744	0.152049	2.3594	0.0183047	0.841075
ANKRD54	179.869	-0.30712	0.169821	-1.80849	0.0705309	0.841075
ANKRD62	9.83663	-0.54508	0.275635	-1.97754	0.0479808	0.841075
ANKS1A	310.91	-0.122845	0.0670803	-1.83131	0.0670543	0.841075
ANKS3	84.5499	-0.280428	0.134037	-2.09216	0.0364241	0.841075
ANKS4B	19.1182	-0.585003	0.297658	-1.96536	0.049373	0.841075
ANKUB1	148.406	-0.466767	0.265542	-1.75779	0.0787834	0.841075
ANTXR1	205.801	-0.282417	0.146127	-1.93269	0.0532744	0.841075
AOAH	186.459	0.299135	0.158323	1.8894	0.0588386	0.841075
AP1S2	45.043	0.352087	0.168236	2.09281	0.0363657	0.841075
AP2A1	372.764	-0.10388	0.0537213	-1.93368	0.053152	0.841075
APBB1	62.3259	-0.393983	0.217368	-1.81252	0.0699058	0.841075
APBB1IP	444.923	0.387392	0.193762	1.99932	0.045574	0.841075
APBB2	87.3111	-0.260072	0.134013	-1.94064	0.0523016	0.841075
APOD	120.04	-0.478826	0.22749	-2.10483	0.0353065	0.841075
ARHGAP15	288.036	0.344438	0.181889	1.89367	0.0582691	0.841075
ARHGEF1	631.001	0.184669	0.0859382	2.14886	0.0316454	0.841075
ARHGEF10L	375.567	-0.208642	0.103202	-2.02168	0.0432093	0.841075
ARHGEF17	229.287	-0.279303	0.124671	-2.24032	0.02507	0.841075
ARHGEF38	109.54	-0.34049	0.183844	-1.85206	0.0640171	0.841075
ARL4D	70.4193	0.310474	0.154424	2.01053	0.0443747	0.841075
ARL6IP5	313.979	0.123726	0.0678465	1.82362	0.0682097	0.841075
ARMC2	122.204	-0.427677	0.195815	-2.18409	0.0289557	0.841075
ARNT2	30.0278	-0.445625	0.211116	-2.1108	0.0347895	0.841075
ARPC2	1280.54	0.105679	0.0536022	1.97155	0.0486611	0.841075
ARPC3	875.636	0.11915	0.0559087	2.13116	0.0330759	0.841075
ARPC5	932.789	0.153726	0.0807744	1.90316	0.0570203	0.841075
ARRDC1	332.326	-0.154328	0.0790355	-1.95264	0.0508625	0.841075
ARSA	238.185	-0.107607	0.0604649	-1.77965	0.0751325	0.841075
ARVCF	131.025	-0.323918	0.148616	-2.17956	0.0292904	0.841075
ARX	5.77762	-0.915066	0.416651	-2.19624	0.0280747	0.841075
ASAH2	16.1924	-0.576694	0.272332	-2.11761	0.0342078	0.841075
ASB1	127.214	-0.202108	0.115714	-1.74663	0.0807023	0.841075
ASNS	55.2981	-0.281935	0.140684	-2.00402	0.0450675	0.841075
ASTL	39.4586	0.431726	0.239684	1.80123	0.0716663	0.841075
ATF6B	357.481	-0.108102	0.0595976	-1.81387	0.0696979	0.841075
ATP1A2	11.6431	-0.62382	0.341024	-1.82925	0.0673615	0.841075
ATP2B2	14.688	-1.11574	0.606849	-1.83858	0.0659773	0.841075
ATP2C2	408.745	-0.292045	0.152545	-1.91449	0.0555578	0.841075
ATP6V1B2	928.026	0.205403	0.117243	1.75195	0.0797826	0.841075
ATP6V1D	243.993	-0.130102	0.068381	-1.90261	0.0570921	0.841075
ATXN2	288.711	-0.214739	0.0999634	-2.14818	0.0316998	0.841075
ATXN7L2	33.7684	-0.22085	0.118208	-1.86831	0.0617189	0.841075
AURKA	36.3049	0.24764	0.120551	2.05423	0.0399532	0.841075
AXL	123.321	0.280718	0.139012	2.01939	0.0434471	0.841075
B2M	20213	0.169309	0.0801424	2.1126	0.0346352	0.841075
B3GNT6	64.6885	-0.435664	0.186351	-2.33787	0.0193939	0.841075
B3GNTL1	82.3246	0.257653	0.134063	1.92188	0.0546208	0.841075
BAGE2	19.6961	-1.12097	0.597012	-1.87763	0.0604312	0.841075
BAIAP2	348.978	-0.226893	0.106094	-2.13861	0.0324676	0.841075
BAIAP2L1	526.537	-0.211006	0.116639	-1.80906	0.0704417	0.841075
BAIAP3	371.01	-0.386131	0.195651	-1.97356	0.0484313	0.841075
BANP	183.163	0.16821	0.0943823	1.78222	0.0747141	0.841075
BARX2	28.8805	-0.410422	0.172075	-2.38514	0.0170727	0.841075
BBS5	121.208	-0.383627	0.204539	-1.87557	0.0607141	0.841075
BCAS2	151.757	0.135167	0.0663472	2.03727	0.041623	0.841075
BCL2A1	1787.92	0.483925	0.246899	1.96002	0.0499939	0.841075
BCL6B	6.0539	-0.760973	0.422371	-1.80167	0.0715979	0.841075
BCL7A	107.143	-0.258839	0.145834	-1.7749	0.0759151	0.841075
BCL9	82.5583	-0.281167	0.113785	-2.47105	0.0134719	0.841075
BCO2	82.2112	-0.315474	0.180736	-1.7455	0.0808983	0.841075
BDKRB1	23.8949	-0.303961	0.154325	-1.96962	0.0488825	0.841075
BDKRB2	184.489	-0.241404	0.134314	-1.79731	0.0722861	0.841075
BEST1	332.691	0.375416	0.213406	1.75916	0.0785499	0.841075
BEST4	95.6053	-0.540153	0.277854	-1.94401	0.0518938	0.841075
BET1L	213.126	-0.143285	0.0707724	-2.02459	0.0429099	0.841075
BHLHE41	75.7302	-0.339434	0.166145	-2.043	0.0410522	0.841075
BID	366.159	0.230466	0.119412	1.93	0.0536063	0.841075
BIN2	412.231	0.312136	0.161909	1.92785	0.0538738	0.841075
BIRC5	17.203	0.505822	0.238796	2.11821	0.0341569	0.841075
BMP2K	332.804	0.138022	0.0649485	2.12511	0.0335778	0.841075
BMS1	262.251	-0.240346	0.120333	-1.99735	0.0457875	0.841075
BMS1P1	72.5337	-0.409027	0.202102	-2.02386	0.0429842	0.841075
BNIP3	38.0919	-0.379442	0.198988	-1.90686	0.0565387	0.841075
BNIPL	104.594	-0.275711	0.127029	-2.17046	0.0299718	0.841075
BOLA2	20.3546	0.243482	0.132313	1.84019	0.0657404	0.841075
BPIFB1	6398.7	-0.43957	0.212827	-2.06539	0.038886	0.841075
BRI3	264.355	0.129686	0.0732228	1.77111	0.0765418	0.841075
BST2	212.169	0.250177	0.138777	1.80272	0.0714322	0.841075
BTG1	1145.71	0.168818	0.0719851	2.34518	0.0190178	0.841075
BTN3A1	498.702	0.19986	0.0908179	2.20067	0.0277591	0.841075
BUB1B	20.5511	0.375673	0.201232	1.86687	0.0619202	0.841075
BVES	16.7314	-0.648793	0.32026	-2.02583	0.0427822	0.841075
C10orf53	9.92263	-1.03066	0.423497	-2.43369	0.0149458	0.841075
C10orf67	40.3839	-0.50874	0.272533	-1.86671	0.0619421	0.841075
C11orf91	6.38072	-0.365067	0.198254	-1.84141	0.0655621	0.841075
C12orf40	11.5703	-0.714731	0.384078	-1.8609	0.0627584	0.841075
C16orf46	24.1259	-0.416864	0.220399	-1.89141	0.0585702	0.841075
C17orf107	286.435	0.392754	0.189499	2.0726	0.0382097	0.841075
C17orf82	12.2376	-0.442607	0.215867	-2.05037	0.040328	0.841075
C1QC	150.083	0.442113	0.184113	2.40132	0.0163362	0.841075
C1R	47.8656	0.293939	0.15602	1.88399	0.0595668	0.841075
C1orf141	23.5048	-0.80729	0.341684	-2.36268	0.0181435	0.841075
C1orf167	11.9227	-0.64461	0.347452	-1.85525	0.0635605	0.841075
C1orf229	9.70681	-0.536018	0.29632	-1.80892	0.0704642	0.841075
C1orf87	67.5143	-0.684305	0.348845	-1.96163	0.0498054	0.841075
C22orf23	27.9905	-0.737568	0.299809	-2.46012	0.0138889	0.841075
C2CD3	384.213	-0.157271	0.0796542	-1.97442	0.0483339	0.841075
C2CD4D	5.71521	-0.466339	0.215584	-2.16314	0.0305301	0.841075
C2orf66	6.06317	-0.561314	0.277283	-2.02433	0.0429357	0.841075
C3AR1	122.423	0.428547	0.216319	1.98109	0.0475814	0.841075
C4BPB	69.6103	-0.548482	0.225991	-2.42701	0.015224	0.841075
C4orf48	12.705	0.270495	0.145538	1.85859	0.0630852	0.841075
C5AR1	1207.4	0.378605	0.214269	1.76696	0.0772348	0.841075
C5orf47	3.58467	-0.890394	0.42666	-2.08689	0.0368976	0.841075
C5orf63	47.7618	-0.363063	0.174857	-2.07634	0.0378625	0.841075
C6orf132	894.775	-0.222021	0.120399	-1.84404	0.0651774	0.841075
C8G	4.10524	-0.550257	0.284569	-1.93365	0.0531562	0.841075
C8orf58	39.6349	-0.164561	0.0938894	-1.75271	0.0796511	0.841075
C9	5.79095	-2.02341	0.843048	-2.40011	0.01639	0.841075
C9orf50	4.52142	-0.73373	0.372236	-1.97114	0.0487076	0.841075
CA5B	139.523	-0.297678	0.154352	-1.92856	0.0537851	0.841075
CABIN1	547.416	-0.154348	0.0846964	-1.82237	0.0683985	0.841075
CABP1	12.0631	-0.702511	0.357075	-1.9674	0.0491369	0.841075
CACHD1	200.578	-0.293309	0.144994	-2.0229	0.0430831	0.841075
CACNA1B	20.554	-0.865007	0.377376	-2.29216	0.0218962	0.841075
CACNA1D	173.392	-0.308012	0.163882	-1.87947	0.06018	0.841075
CACNA1F	19.0144	-0.581874	0.246622	-2.35938	0.0183057	0.841075
CACNB3	90.5376	-0.257886	0.145211	-1.77595	0.0757418	0.841075
CACNG4	6.99803	-0.627227	0.358393	-1.75011	0.0800995	0.841075
CACNG8	24.7709	-0.539308	0.292682	-1.84264	0.0653811	0.841075
CADPS	18.3119	-0.929652	0.475738	-1.95413	0.0506863	0.841075
CALB2	3.79484	-0.963181	0.424891	-2.26689	0.0233969	0.841075
CALM3	541.076	0.149388	0.0759787	1.96618	0.0492781	0.841075
CALML5	60.044	-0.371148	0.206819	-1.79455	0.0727252	0.841075
CALN1	17.7936	-0.694362	0.364052	-1.90731	0.0564799	0.841075
CAMK2A	16.4574	-0.575307	0.311413	-1.84741	0.0646876	0.841075
CAP2	37.2882	-0.474911	0.249802	-1.90115	0.057282	0.841075
CAPN9	148.018	-0.41691	0.190525	-2.18821	0.0286541	0.841075
CAPZA1	1146.34	0.113231	0.0582312	1.94452	0.0518333	0.841075
CAPZA2	675.612	0.148222	0.0610629	2.42736	0.015209	0.841075
CARD10	63.7996	-0.288296	0.150021	-1.9217	0.0546429	0.841075
CARD16	231.087	0.382051	0.199045	1.91942	0.0549306	0.841075
CARD6	142.201	0.123783	0.0680361	1.81937	0.0688554	0.841075
CARD8	370.911	0.273401	0.152086	1.79767	0.0722292	0.841075
CASC2	45.8311	-0.501225	0.279426	-1.79377	0.0728502	0.841075
CASP9	112.275	-0.125689	0.0692098	-1.81606	0.0693607	0.841075
CASQ2	6.70603	-0.90433	0.381524	-2.37031	0.0177732	0.841075
CASZ1	571.037	-0.237575	0.102334	-2.32157	0.0202562	0.841075
CATSPER3	7.76873	-0.468667	0.233041	-2.01109	0.044316	0.841075
CATSPERG	52.5534	-0.368699	0.148475	-2.48324	0.0130195	0.841075
CCDC114	224.914	-0.50378	0.27789	-1.81287	0.0698515	0.841075
CCDC142	58.6111	-0.179077	0.102377	-1.74919	0.0802585	0.841075
CCDC144NL	26.4052	-0.780987	0.429318	-1.81913	0.068891	0.841075
CCDC146	363.791	-0.362482	0.166931	-2.17144	0.0298977	0.841075
CCDC148	45.6533	-0.506037	0.235045	-2.15294	0.0313237	0.841075
CCDC153	55.5659	-0.382641	0.207565	-1.84347	0.0652602	0.841075
CCDC162P	81.1473	-0.450754	0.256505	-1.75729	0.0788677	0.841075
CCDC169	139.123	-0.55806	0.310497	-1.79732	0.0722856	0.841075
CCDC17	655.995	-0.455565	0.22687	-2.00804	0.044639	0.841075
CCDC30	171.012	-0.395671	0.222257	-1.78024	0.0750366	0.841075
CCDC57	338.955	-0.20437	0.112394	-1.81834	0.0690119	0.841075
CCDC60	108.603	-0.412624	0.214022	-1.92795	0.053861	0.841075
CCDC82	174.958	-0.198762	0.0992984	-2.00166	0.0453209	0.841075
CCDC96	73.7433	-0.453067	0.217375	-2.08426	0.0371364	0.841075
CCL28	129.574	-0.3117	0.17709	-1.76012	0.0783872	0.841075
CCL3	450.43	0.687792	0.280965	2.44796	0.0143666	0.841075
CCL4L2	201.427	0.58755	0.325361	1.80584	0.0709428	0.841075
CCNB1	59.1948	0.316352	0.167583	1.88773	0.0590621	0.841075
CCNB2	20.4584	0.422574	0.176019	2.40073	0.0163624	0.841075
CCRL2	189.26	0.469804	0.196732	2.38804	0.0169383	0.841075
CCT6P1	23.5306	-0.27265	0.138836	-1.96384	0.0495491	0.841075
CD14	795.74	0.33733	0.188702	1.78763	0.0738356	0.841075
CD200R1	282.104	-0.318424	0.168013	-1.89523	0.0580617	0.841075
CD200R1L	8.52082	-0.796017	0.435209	-1.82904	0.0673929	0.841075
CD244	21.8186	0.315334	0.170024	1.85464	0.0636475	0.841075
CD300A	303.477	0.529121	0.217054	2.43773	0.0147797	0.841075
CD3D	29.756	0.465121	0.200567	2.31903	0.0203933	0.841075
CD3E	28.5367	0.419727	0.187765	2.23538	0.0253922	0.841075
CD5	26.3938	0.368826	0.17516	2.10565	0.0352349	0.841075
CD52	50.994	0.36377	0.173037	2.10227	0.0355295	0.841075
CD53	946.903	0.388976	0.193205	2.01328	0.044085	0.841075
CD59	1810.73	-0.246984	0.101832	-2.42542	0.0152907	0.841075
CD68	352.572	0.202893	0.113838	1.78229	0.0747026	0.841075
CD72	25.3991	0.338178	0.181308	1.86521	0.0621518	0.841075
CD93	600.356	0.381765	0.209659	1.82089	0.0686239	0.841075
CD96	68.4249	0.324552	0.17542	1.85015	0.0642926	0.841075
CDC14A	124.77	-0.270526	0.110591	-2.44619	0.0144375	0.841075
CDC6	23.7477	0.279628	0.145238	1.92531	0.0541901	0.841075
CDCA8	17.8664	0.320126	0.149831	2.13658	0.032632	0.841075
CDCP1	546.306	-0.198545	0.109052	-1.82063	0.0686624	0.841075
CDH16	5.8581	-1.00719	0.493027	-2.04287	0.0410656	0.841075
CDK14	96.5385	0.213027	0.0996763	2.13719	0.0325827	0.841075
CDK2	60.2081	0.138655	0.0647515	2.14133	0.0322473	0.841075
CDK5RAP3	497.601	-0.107007	0.0589772	-1.81438	0.0696188	0.841075
CDKN2A	65.0325	-0.262896	0.139769	-1.88093	0.0599818	0.841075
CDR1	2.18076	-2.80916	1.22097	-2.30077	0.0214049	0.841075
CDRT1	147.025	-0.235431	0.134302	-1.753	0.0796024	0.841075
CEL	22.7655	-0.291869	0.160769	-1.81546	0.0694532	0.841075
CELA1	2.55425	-2.84172	1.48158	-1.91803	0.0551071	0.841075
CELF2	547.254	0.358866	0.151286	2.3721	0.0176874	0.841075
CENPH	20.0832	0.329843	0.182185	1.81049	0.0702201	0.841075
CENPW	11.3704	0.330174	0.177575	1.85935	0.0629775	0.841075
CEP104	248.444	-0.190174	0.0986284	-1.92819	0.0538315	0.841075
CEP112	83.5103	-0.359977	0.199879	-1.80097	0.0717076	0.841075
CERKL	86.1531	-0.537408	0.276299	-1.94503	0.0517719	0.841075
CES1	331.227	-0.499031	0.259956	-1.91967	0.0548993	0.841075
CES4A	158.876	-0.433329	0.219718	-1.97221	0.048586	0.841075
CFHR3	8.43182	-0.808233	0.406001	-1.99072	0.0465117	0.841075
CH25H	13.8448	-0.531207	0.247433	-2.14688	0.031803	0.841075
CHAC1	26.7746	-0.512636	0.251828	-2.03566	0.0417843	0.841075
CHADL	18.4752	-0.347622	0.191259	-1.81755	0.0691333	0.841075
CHD1	1199.14	0.184246	0.103652	1.77754	0.0754786	0.841075
CHD4	1596.19	-0.0876709	0.0455714	-1.92381	0.0543781	0.841075
CHD7	493.28	-0.111364	0.0571428	-1.94887	0.0513109	0.841075
CHFR	377.496	-0.101216	0.0571062	-1.77242	0.0763255	0.841075
CHRNE	48.7076	0.411837	0.213839	1.92592	0.0541142	0.841075
CHST6	562.98	-0.320468	0.14878	-2.15398	0.031242	0.841075
CHSY1	812.302	0.291307	0.159983	1.82086	0.0686287	0.841075
CIB1	687.602	-0.238041	0.124985	-1.90456	0.0568367	0.841075
CLASP1	418.675	-0.0687975	0.0388982	-1.76865	0.076952	0.841075
CLCN6	131.706	-0.166257	0.0935517	-1.77716	0.0755411	0.841075
CLDN17	15.468	-0.916408	0.381205	-2.40398	0.0162177	0.841075
CLDN3	163.802	-0.352861	0.17469	-2.01993	0.0433911	0.841075
CLEC12A	79.7626	0.456001	0.240092	1.89927	0.0575284	0.841075
CLEC2B	369.929	0.235338	0.131697	1.78696	0.0739436	0.841075
CLGN	10.3799	-0.643386	0.364034	-1.76738	0.0771649	0.841075
CLLU1	18.4226	-0.600642	0.278175	-2.15922	0.0308329	0.841075
CLN8	239.424	-0.180021	0.0981678	-1.83381	0.066682	0.841075
CLVS1	11.4301	-0.761967	0.34766	-2.1917	0.028401	0.841075
CNDP1	22.5359	-0.465238	0.229458	-2.02755	0.042606	0.841075
CNGA1	13.6027	-0.387751	0.221081	-1.75389	0.0794496	0.841075
CNGA4	26.2088	-0.613992	0.307821	-1.99464	0.0460822	0.841075
CNKSR1	162.289	-0.25835	0.133102	-1.941	0.0522588	0.841075
CNOT3	186.715	-0.109986	0.0569891	-1.92995	0.0536134	0.841075
CNRIP1	6.64661	0.54896	0.286707	1.91471	0.0555295	0.841075
CNTF	13.0977	-0.422671	0.237814	-1.77732	0.0755154	0.841075
CNTN3	11.0228	-0.652966	0.344208	-1.89701	0.0578263	0.841075
CNTN5	18.0577	-0.709767	0.332966	-2.13165	0.0330355	0.841075
COBL	190.869	-0.29653	0.146595	-2.02279	0.0430948	0.841075
COL16A1	36.6441	-0.381758	0.193194	-1.97604	0.0481507	0.841075
COL17A1	28.2992	0.524814	0.269277	1.94898	0.0512984	0.841075
COL21A1	80.3226	-0.496847	0.257655	-1.92834	0.0538127	0.841075
COL25A1	10.2427	-0.993811	0.428199	-2.32091	0.0202918	0.841075
COL28A1	76.4969	-0.592341	0.275218	-2.15226	0.0313766	0.841075
COL4A4	26.726	-0.416552	0.235306	-1.77026	0.0766845	0.841075
COL6A6	210.918	-0.319299	0.175018	-1.82438	0.0680954	0.841075
COL9A2	141.11	-0.254042	0.115946	-2.19105	0.0284485	0.841075
COLQ	24.5691	-0.386113	0.182389	-2.11698	0.0342618	0.841075
COQ10A	40.1916	-0.279365	0.159941	-1.74668	0.0806929	0.841075
CORO1A	774.784	0.311433	0.163729	1.90212	0.057155	0.841075
COTL1	856.551	0.297895	0.160386	1.85737	0.0632592	0.841075
COX7A1	7.81565	-0.539513	0.2281	-2.36524	0.0180182	0.841075
CPEB1	27.0805	-0.522018	0.270336	-1.931	0.0534833	0.841075
CPEB4	1321.67	-0.0999939	0.05727	-1.74601	0.0808095	0.841075
CPLX3	2.60603	-0.555185	0.278499	-1.99349	0.0462075	0.841075
CPNE4	10.5404	-0.643993	0.273104	-2.35805	0.018371	0.841075
CPT1C	18.436	-0.689434	0.309123	-2.23029	0.025728	0.841075
CPVL	67.0822	0.306573	0.150466	2.03749	0.041601	0.841075
CREM	358.597	0.319341	0.149433	2.13702	0.0325966	0.841075
CRNN	158.677	-0.499798	0.276597	-1.80695	0.0707697	0.841075
CROCC	474.023	-0.337146	0.19046	-1.77017	0.0766982	0.841075
CROCCP3	57.0392	-0.376998	0.184906	-2.03887	0.0414632	0.841075
CRY2	255.069	-0.253405	0.120826	-2.09727	0.0359701	0.841075
CRYBB2P1	95.083	-0.265575	0.152011	-1.74707	0.0806249	0.841075
CSF1R	204.992	0.271177	0.132438	2.04758	0.0406007	0.841075
CSGALNACT1	89.7858	0.382032	0.207116	1.84453	0.0651057	0.841075
CSMD1	93.868	-0.407841	0.230266	-1.77117	0.0765319	0.841075
CSPG4	22.9786	-0.520789	0.244593	-2.12921	0.0332372	0.841075
CSPP1	262.167	-0.328682	0.183175	-1.79436	0.0727558	0.841075
CTLA4	9.33969	0.644805	0.31611	2.03981	0.0413692	0.841075
CTNNA2	17.6806	-0.676198	0.371059	-1.82235	0.0684022	0.841075
CUBN	46.4135	-0.489812	0.214964	-2.27858	0.0226919	0.841075
CX3CR1	24.147	0.342302	0.190793	1.7941	0.0727967	0.841075
CXCL11	225.931	0.841866	0.353455	2.38182	0.0172273	0.841075
CXCL12	13.3581	0.721093	0.312781	2.30543	0.0211427	0.841075
CXCL3	57.1268	0.295422	0.15666	1.88576	0.0593276	0.841075
CXCR3	14.9195	0.410627	0.19513	2.10437	0.035346	0.841075
CXCR4	873.263	0.495417	0.211408	2.34342	0.0191081	0.841075
CXCR6	51.9748	0.446018	0.204089	2.1854	0.0288593	0.841075
CYB5R1	273.576	-0.224731	0.102371	-2.19525	0.0281454	0.841075
CYBB	484.174	0.287604	0.152919	1.88076	0.060004	0.841075
CYGB	7.16578	-0.512953	0.284862	-1.80071	0.0717484	0.841075
CYP17A1	6.32367	-0.771898	0.435283	-1.77333	0.0761748	0.841075
CYP24A1	35.916	-0.542191	0.248042	-2.18589	0.0288239	0.841075
CYP27C1	31.3746	-0.423103	0.219742	-1.92546	0.054172	0.841075
CYP2C8	8.54796	-0.494531	0.266129	-1.85823	0.0631357	0.841075
CYP3A4	7.11183	-0.650118	0.302173	-2.15148	0.0314387	0.841075
CYP3A43	8.48534	-0.768362	0.414128	-1.85538	0.0635426	0.841075
CYP46A1	116.007	-0.471361	0.247962	-1.90094	0.0573098	0.841075
CYP4A11	23.6977	-0.822047	0.462702	-1.77662	0.0756304	0.841075
CYP4F35P	11.0149	-0.456491	0.237477	-1.92225	0.054574	0.841075
CYP4F8	28.7423	-0.806573	0.354303	-2.27651	0.0228157	0.841075
CYTH2	582.704	-0.143466	0.0802165	-1.78848	0.0736981	0.841075
CYTIP	574.374	0.429441	0.193617	2.21799	0.0265555	0.841075
DCDC2	22.8627	-0.636005	0.305462	-2.08211	0.0373326	0.841075
DCLK1	30.7579	-0.627164	0.275562	-2.27595	0.0228491	0.841075
DCST2	16.0437	-0.304506	0.165775	-1.83686	0.0662303	0.841075
DCT	9.47019	-0.805509	0.452347	-1.78073	0.0749564	0.841075
DCX	11.2727	-0.798344	0.39203	-2.03644	0.0417064	0.841075
DDX25	21.7192	-0.627097	0.29371	-2.13509	0.0327537	0.841075
DEFB124	3.43477	-0.958386	0.403129	-2.37737	0.0174367	0.841075
DENND2A	17.8123	-0.546699	0.278649	-1.96197	0.0497663	0.841075
DENND2C	410.43	-0.286929	0.118185	-2.4278	0.0151905	0.841075
DEPDC5	181.407	-0.183409	0.101158	-1.8131	0.0698161	0.841075
DGCR11	32.7155	-0.224624	0.0964213	-2.32961	0.0198266	0.841075
DGKH	457.686	-0.294965	0.130948	-2.25253	0.0242886	0.841075
DIO2	49.7397	-0.452734	0.211181	-2.14382	0.032047	0.841075
DIRAS3	4.29158	-0.624046	0.344028	-1.81394	0.0696867	0.841075
DLGAP1	27.2889	-0.445177	0.246903	-1.80305	0.0713811	0.841075
DLGAP5	23.7583	0.384803	0.219572	1.75251	0.0796856	0.841075
DLL1	22.1563	-0.408623	0.187251	-2.18222	0.0290937	0.841075
DLL4	14.8801	-0.448849	0.256909	-1.74712	0.0806173	0.841075
DLX6-AS1	30.4627	-0.685576	0.313176	-2.18911	0.028589	0.841075
DMD	353.66	-0.347876	0.184562	-1.88488	0.0594462	0.841075
DMGDH	26.1763	-0.349926	0.191883	-1.82364	0.0682065	0.841075
DNA2	28.6477	0.229509	0.115643	1.98464	0.0471849	0.841075
DNAH11	746.76	-0.496243	0.272095	-1.82378	0.068185	0.841075
DNAH2	382.472	-0.486836	0.252081	-1.93127	0.05345	0.841075
DNAH9	681.26	-0.577682	0.301266	-1.91752	0.0551724	0.841075
DNAJA4	553.804	-0.32905	0.160659	-2.04813	0.0405473	0.841075
DNAJB2	256.113	-0.168432	0.0955176	-1.76336	0.0778392	0.841075
DNAJC16	248.278	-0.254664	0.122364	-2.0812	0.0374153	0.841075
DNAL1	307.89	-0.390721	0.205011	-1.90585	0.0566696	0.841075
DNASE1L1	113.232	-0.134915	0.0772726	-1.74596	0.0808172	0.841075
DND1	13.9917	-0.357922	0.182372	-1.9626	0.0496932	0.841075
DNHD1	257.005	-0.310592	0.147787	-2.10161	0.0355874	0.841075
DNM3	26.5185	-0.396097	0.194126	-2.04042	0.041309	0.841075
DOCK11	396.572	0.323609	0.170901	1.89355	0.058285	0.841075
DOCK2	535.415	0.343253	0.166489	2.06172	0.0392345	0.841075
DOCK6	272.434	-0.226953	0.12566	-1.80609	0.0709047	0.841075
DPAGT1	91.2581	-0.260092	0.144681	-1.79769	0.0722261	0.841075
DPF1	15.2491	-0.58759	0.271861	-2.16137	0.0306671	0.841075
DPP6	49.9432	-0.604951	0.319596	-1.89286	0.0583759	0.841075
DPY19L3	180.262	-0.178664	0.0907319	-1.96914	0.0489366	0.841075
DQX1	18.8012	-0.42764	0.191411	-2.23414	0.0254738	0.841075
DRD2	17.9037	-0.648084	0.272346	-2.37963	0.0173299	0.841075
DST	457.753	-0.281768	0.13719	-2.05386	0.0399894	0.841075
DTX1	8.88527	-0.467641	0.258936	-1.80601	0.0709168	0.841075
DTX3	52.999	-0.510324	0.237183	-2.1516	0.0314289	0.841075
DUSP1	6348.02	0.383639	0.190097	2.01812	0.0435784	0.841075
DUSP14	202.044	-0.304271	0.155713	-1.95405	0.0506957	0.841075
DUX4L7	5.58106	11.1752	4.73539	2.35994	0.0182778	0.841075
DYRK1B	100.067	-0.201595	0.101137	-1.99329	0.0462293	0.841075
DYRK3	31.6419	-0.404618	0.206584	-1.95861	0.0501582	0.841075
ECHDC2	206.525	-0.267169	0.1376	-1.94163	0.0521813	0.841075
ECM1	214.679	-0.380221	0.206488	-1.84137	0.0655669	0.841075
ECT2	145.102	0.192675	0.101729	1.89401	0.0582242	0.841075
ECT2L	167.422	-0.653103	0.303127	-2.15455	0.0311968	0.841075
EDA	41.9372	-0.356221	0.181699	-1.9605	0.0499374	0.841075
EDNRA	9.70672	-0.629755	0.321681	-1.9577	0.0502652	0.841075
EEF1A2	20.1325	-0.411017	0.205062	-2.00436	0.0450318	0.841075
EEF2K	513.588	-0.230784	0.129858	-1.7772	0.0755348	0.841075
EEPD1	127.985	0.164279	0.0910677	1.80392	0.0712432	0.841075
EFCAB11	76.1539	-0.309411	0.176328	-1.75475	0.0793029	0.841075
EFCAB2	124.921	-0.422394	0.189153	-2.23308	0.0255435	0.841075
EFCAB5	27.7644	-0.398775	0.217698	-1.83178	0.0669845	0.841075
EFCAB8	13.0501	-0.473892	0.227534	-2.08273	0.0372758	0.841075
EGR1	1142.08	0.404622	0.216609	1.86798	0.0617643	0.841075
EGR2	140.914	0.501729	0.219426	2.28655	0.0222221	0.841075
EGR3	603.113	0.470583	0.2358	1.99569	0.0459679	0.841075
EID2B	11.2667	-0.473004	0.2418	-1.95618	0.0504442	0.841075
EIF4EBP3	20.8396	0.289177	0.155845	1.85554	0.0635198	0.841075
EIF5AL1	14.1766	-0.693445	0.383711	-1.80721	0.07073	0.841075
ELK3	173.665	-0.197121	0.110432	-1.785	0.0742615	0.841075
EML2	154.258	-0.203352	0.106368	-1.91178	0.0559042	0.841075
EML6	108.971	-0.349182	0.169792	-2.05653	0.0397319	0.841075
ENKUR	131.222	-0.505246	0.281	-1.79803	0.0721722	0.841075
ENO2	45.7453	-0.364459	0.206116	-1.76822	0.0770242	0.841075
ENTPD3-AS1	23.258	-0.385849	0.168079	-2.29564	0.0216966	0.841075
EOMES	9.85526	0.553632	0.294227	1.88165	0.0598836	0.841075
EP400	619.425	-0.184712	0.0998039	-1.85074	0.0642063	0.841075
EPB41L4A	247.412	-0.243801	0.137362	-1.77488	0.0759178	0.841075
EPHA6	10.1072	-0.863624	0.447917	-1.92809	0.053844	0.841075
EPOR	22.7955	0.413472	0.167612	2.46684	0.0136312	0.841075
EPPK1	693.755	-0.222429	0.124434	-1.78753	0.0738513	0.841075
EPS8L1	1002.82	-0.217115	0.123643	-1.75599	0.0790898	0.841075
ERBB4	85.7704	-0.660644	0.266684	-2.47725	0.0132399	0.841075
ERI1	165.205	0.202544	0.110648	1.83052	0.0671723	0.841075
ERP27	18.4495	0.230272	0.129637	1.77629	0.0756853	0.841075
ERVFRD-1	12.0703	-0.929899	0.454643	-2.04534	0.0408216	0.841075
ESPNP	12.2089	-0.707825	0.335268	-2.11122	0.0347536	0.841075
ESYT3	21.6213	-0.429787	0.231881	-1.85348	0.0638131	0.841075
ETF1	892.749	0.109587	0.0610251	1.79577	0.0725317	0.841075
ETS2	1497.51	0.165719	0.0902721	1.83577	0.0663913	0.841075
EVI2B	440.292	0.351009	0.19981	1.75672	0.0789662	0.841075
EVI5	291.623	-0.158121	0.0846009	-1.86902	0.06162	0.841075
EVL	238.521	0.231264	0.127332	1.81623	0.0693348	0.841075
EXO1	9.43442	0.695155	0.282753	2.45852	0.0139511	0.841075
EXOC2	177.43	-0.170108	0.0956807	-1.77788	0.0754242	0.841075
EXOC6B	188.217	-0.23062	0.11182	-2.06242	0.0391676	0.841075
F2RL3	19.9188	-0.514548	0.292107	-1.7615	0.0781533	0.841075
FABP5	321.511	0.279625	0.151875	1.84116	0.0655987	0.841075
FABP5P3	2.37535	-0.664713	0.380815	-1.7455	0.080898	0.841075
FADS1	49.0095	-0.355309	0.171304	-2.07415	0.0380658	0.841075
FAM122A	127.598	-0.154745	0.0880662	-1.75715	0.0788925	0.841075
FAM122C	75.2473	-0.313121	0.154832	-2.02233	0.0431421	0.841075
FAM131A	109.831	-0.198571	0.091109	-2.17949	0.0292956	0.841075
FAM138C	8.60762	-9.11459	4.73562	-1.92469	0.0542684	0.841075
FAM13C	18.6577	-0.598847	0.340682	-1.75779	0.0787831	0.841075
FAM153A	28.8321	-0.572702	0.244945	-2.33808	0.0193831	0.841075
FAM157C	207.307	0.335869	0.180634	1.8594	0.0629711	0.841075
FAM178B	11.8071	-0.660923	0.265799	-2.48655	0.0128987	0.841075
FAM180A	6.32901	-0.882072	0.413632	-2.1325	0.0329657	0.841075
FAM181A	7.40297	-0.567649	0.321814	-1.7639	0.0777481	0.841075
FAM186A	21.0075	-0.741179	0.348618	-2.12605	0.033499	0.841075
FAM27E3	22.9197	-0.694194	0.332083	-2.09042	0.03658	0.841075
FAM3A	139.022	-0.233849	0.118806	-1.96832	0.0490308	0.841075
FAM49B	839.817	0.260855	0.109521	2.38177	0.0172297	0.841075
FAM86C2P	20.0797	-0.447605	0.210395	-2.12745	0.0333827	0.841075
FAM89B	101.958	0.165561	0.0799052	2.07197	0.0382684	0.841075
FANK1	166.719	-0.424756	0.21661	-1.96093	0.0498876	0.841075
FAU	639.924	0.144434	0.060685	2.38006	0.0173096	0.841075
FBLN5	45.427	-0.369931	0.193343	-1.91334	0.0557046	0.841075
FBRSL1	238.571	-0.127655	0.0730646	-1.74715	0.0806109	0.841075
FBXL5	1380.67	0.229412	0.10416	2.2025	0.0276298	0.841075
FBXL7	51.4155	-0.292248	0.146892	-1.98954	0.0466415	0.841075
FBXO17	20.5967	-0.395111	0.21444	-1.84253	0.0653979	0.841075
FBXW10	34.691	-0.426867	0.185162	-2.30538	0.0211454	0.841075
FCAR	460.835	0.607301	0.245133	2.47743	0.0132332	0.841075
FCER1G	368.472	0.364845	0.206948	1.76298	0.0779047	0.841075
FCGR3A	633.342	0.350806	0.199529	1.75817	0.0787182	0.841075
FCHO1	93.247	0.293419	0.167212	1.75477	0.0792984	0.841075
FCRL4	16.0665	0.605938	0.314891	1.92428	0.0543194	0.841075
FDFT1	391.928	-0.192102	0.1065	-1.80378	0.0712662	0.841075
FER	153.45	-0.278206	0.14504	-1.91814	0.0550936	0.841075
FGD4	513.64	0.221605	0.0960107	2.30813	0.0209921	0.841075
FGD6	180.856	-0.217944	0.118709	-1.83595	0.0663655	0.841075
FGF11	39.9839	-0.23118	0.123283	-1.8752	0.0607654	0.841075
FGF14	20.8031	-0.785785	0.415422	-1.89153	0.0585532	0.841075
FGL2	823.82	0.393735	0.183314	2.14787	0.0317237	0.841075
FGR	671.024	0.395143	0.220083	1.79543	0.0725855	0.841075
FHOD3	13.4261	-0.56091	0.30946	-1.81255	0.0699017	0.841075
FICD	40.9101	-0.207979	0.106533	-1.95225	0.0509084	0.841075
FKBP6	6.71926	-0.761105	0.371977	-2.04611	0.0407457	0.841075
FKBP7	13.7758	-0.545652	0.263155	-2.0735	0.0381259	0.841075
FLII	1198.03	-0.104972	0.0576605	-1.82052	0.0686794	0.841075
FLNA	1590.41	0.325843	0.153964	2.11636	0.0343144	0.841075
FLT3	17.8396	0.521057	0.236583	2.20242	0.0276356	0.841075
FLT4	14.7804	-0.894245	0.391877	-2.28195	0.0224922	0.841075
FLVCR1	118.233	-0.199839	0.105598	-1.89246	0.0584302	0.841075
FMN1	326.577	-0.237298	0.120686	-1.96625	0.0492701	0.841075
FMNL3	191.044	0.270563	0.130988	2.06555	0.0388712	0.841075
FMR1-AS1	14.4049	-0.689273	0.307705	-2.24005	0.0250879	0.841075
FNBP1L	224.609	-0.233691	0.122893	-1.90158	0.0572258	0.841075
FOS	5913.94	0.411344	0.228715	1.7985	0.0720978	0.841075
FOXP3	5.20248	-0.797911	0.328206	-2.43113	0.0150519	0.841075
FPR3	69.5593	0.369804	0.166762	2.21756	0.026585	0.841075
FRMD1	11.6489	-0.861739	0.431359	-1.99773	0.045746	0.841075
FRMD5	8.84117	-0.60622	0.332875	-1.82116	0.068582	0.841075
FRMPD2	135.42	-0.613494	0.318825	-1.92423	0.0543256	0.841075
FRS3	16.8628	-0.315951	0.167262	-1.88896	0.0588974	0.841075
FSD1	11.8812	-0.518513	0.291262	-1.78023	0.0750388	0.841075
FSIP1	25.822	-0.488385	0.269018	-1.81544	0.0694566	0.841075
FSTL1	350.062	-0.221438	0.123198	-1.79741	0.0722713	0.841075
FTH1P3	3.45832	-0.550045	0.227192	-2.42106	0.0154753	0.841075
FTO	421.751	-0.404865	0.197469	-2.05027	0.0403382	0.841075
FUT1	82.3704	-0.269046	0.117148	-2.29663	0.0216396	0.841075
FXYD1	3.67605	-0.856821	0.409006	-2.09488	0.0361813	0.841075
G6PC	11.7886	-0.69451	0.33555	-2.06977	0.0384742	0.841075
GABPA	153.329	0.118348	0.0646512	1.83056	0.0671668	0.841075
GABRQ	16.5445	-0.50281	0.273323	-1.83962	0.0658242	0.841075
GAD1	14.7897	-0.484391	0.267061	-1.81379	0.0697108	0.841075
GAK	1137.25	-0.10784	0.0566595	-1.9033	0.0570016	0.841075
GALNT9	12.057	-0.897402	0.442092	-2.0299	0.0423667	0.841075
GBAP1	15.8383	-0.349047	0.196503	-1.77629	0.075685	0.841075
GBF1	686.746	-0.144538	0.0732539	-1.97311	0.0484831	0.841075
GBGT1	34.3794	0.28231	0.157156	1.79636	0.0724371	0.841075
GCC2	796.241	-0.243332	0.106301	-2.28909	0.0220741	0.841075
GCNT3	261.041	-0.288107	0.13652	-2.11036	0.0348275	0.841075
GCOM1	100.667	-0.361171	0.151691	-2.38096	0.0172675	0.841075
GDF9	8.61895	-0.477561	0.228238	-2.09239	0.0364041	0.841075
GFAP	38.2961	-0.663973	0.314177	-2.11337	0.0345691	0.841075
GFI1	33.8676	0.333952	0.174172	1.91737	0.0551908	0.841075
GFI1B	19.6088	-0.653603	0.311182	-2.10039	0.0356946	0.841075
GFRA2	12.4431	-0.576649	0.266542	-2.16344	0.0305072	0.841075
GGA3	324.127	-0.115356	0.0518834	-2.22337	0.0261912	0.841075
GGTA1P	16.0154	0.325302	0.182405	1.7834	0.0745209	0.841075
GIGYF2	484.636	-0.104588	0.0592163	-1.7662	0.0773615	0.841075
GIMAP6	58.2431	0.420221	0.188433	2.23008	0.0257423	0.841075
GIMAP7	19.3465	0.380135	0.216265	1.75773	0.0787936	0.841075
GIMAP8	52.6193	0.457082	0.206067	2.21812	0.0265465	0.841075
GINS2	11.9503	0.440741	0.229299	1.92212	0.0545908	0.841075
GINS4	49.6263	0.288701	0.160293	1.80108	0.0716895	0.841075
GIPR	117.007	-0.390146	0.159675	-2.44337	0.0145509	0.841075
GJC2	10.7139	0.476435	0.217992	2.18556	0.0288479	0.841075
GLYR1	467.877	-0.132088	0.0557395	-2.36973	0.017801	0.841075
GM2A	445.591	0.242327	0.100967	2.40005	0.0163927	0.841075
GMPPB	206.936	-0.188374	0.105766	-1.78105	0.0749043	0.841075
GNA14	67.9232	-0.472069	0.216732	-2.17813	0.0293964	0.841075
GNG4	60.9821	-0.283639	0.152408	-1.86105	0.0627377	0.841075
GNG5	312.49	0.109196	0.0604672	1.80588	0.0709376	0.841075
GNL3L	180.466	-0.118381	0.0516957	-2.28995	0.0220242	0.841075
GOLGA2	591.966	-0.128863	0.0669794	-1.92392	0.0543651	0.841075
GOLGA2P5	237.875	-0.422482	0.185163	-2.28168	0.0225081	0.841075
GOLGA6L2	5.16421	-2.04678	0.954557	-2.14422	0.0320154	0.841075
GOLGA6L9	91.9858	-0.332874	0.179235	-1.85719	0.0632838	0.841075
GOLGB1	2118.22	-0.151553	0.0834645	-1.81578	0.0694049	0.841075
GPA33	8.01928	-0.592832	0.290952	-2.03756	0.041594	0.841075
GPATCH8	266.895	-0.124281	0.0674889	-1.84151	0.0655473	0.841075
GPNMB	446.216	0.308688	0.145155	2.12661	0.0334525	0.841075
GPR179	9.26988	-0.790135	0.434153	-1.81995	0.0687672	0.841075
GPR18	14.3278	0.504706	0.210908	2.39302	0.0167104	0.841075
GPR34	30.2449	0.372886	0.174628	2.13532	0.0327352	0.841075
GPR65	510.89	0.462478	0.224032	2.06434	0.0389854	0.841075
GPR83	18.0503	-0.500135	0.24575	-2.03514	0.0418369	0.841075
GPRIN3	136.444	0.300146	0.139955	2.14459	0.0319853	0.841075
GRAMD1A	346.307	0.388612	0.188671	2.05974	0.0394234	0.841075
GRAP	8.87375	0.554282	0.246256	2.25084	0.0243956	0.841075
GRB10	97.7777	-0.243243	0.1142	-2.12997	0.033174	0.841075
GRIA1	22.4103	-0.926453	0.385709	-2.40195	0.016308	0.841075
GRIA2	10.2282	-3.26512	1.54213	-2.11729	0.0342355	0.841075
GRIN2A	22.8058	-0.693513	0.378103	-1.83419	0.0666256	0.841075
GRM5	33.2018	-0.790054	0.354449	-2.22897	0.0258162	0.841075
GSTA2	172.748	-0.640592	0.3463	-1.84982	0.0643396	0.841075
GSTM2	151.699	-0.381104	0.217487	-1.7523	0.0797216	0.841075
GSTO1	152.978	0.190874	0.10547	1.80975	0.0703349	0.841075
GTF2A1	175.53	0.125591	0.0619689	2.02667	0.0426957	0.841075
GUCY2F	8.49404	-0.722953	0.389212	-1.85748	0.0632432	0.841075
GYPA	14.2043	-0.914772	0.4237	-2.15901	0.0308494	0.841075
GZMA	43.5961	0.472316	0.232881	2.02814	0.042546	0.841075
HABP2	7.96039	-0.76339	0.407233	-1.87458	0.0608508	0.841075
HAS1	24.1477	0.609895	0.289248	2.10855	0.0349832	0.841075
HBA1	84.3918	1.52287	0.751412	2.02667	0.0426957	0.841075
HBA2	75.4281	1.37724	0.666173	2.06739	0.0386974	0.841075
HBEGF	129.924	0.321772	0.17764	1.81137	0.0700836	0.841075
HCAR2	1176.14	0.550437	0.224503	2.45181	0.0142142	0.841075
HCAR3	1716.45	0.599039	0.268119	2.23422	0.0254684	0.841075
HCG22	5.33908	-0.640901	0.364624	-1.75771	0.0787975	0.841075
HCST	34.2789	0.408158	0.16969	2.40531	0.0161588	0.841075
HDAC5	263.604	-0.113579	0.0646264	-1.75747	0.0788375	0.841075
HDAC7	870.448	-0.130664	0.0743544	-1.75731	0.0788644	0.841075
HDAC9	291.566	-0.208926	0.116597	-1.79186	0.0731561	0.841075
HDC	22.1968	-0.532515	0.253755	-2.09854	0.0358574	0.841075
HECTD1	2272.38	-0.18027	0.102672	-1.75579	0.079125	0.841075
HERC5	495.882	-0.42602	0.239278	-1.78044	0.0750035	0.841075
HGSNAT	235.186	-0.153437	0.072485	-2.11682	0.0342754	0.841075
HHLA2	63.2196	-0.75736	0.338044	-2.24042	0.0250638	0.841075
HHLA3	13.4214	-0.35225	0.188128	-1.8724	0.0611514	0.841075
HIF1AN	378.297	-0.124031	0.0699118	-1.7741	0.0760459	0.841075
HIP1	290.059	0.27253	0.136902	1.9907	0.0465143	0.841075
HIP1R	495.707	-0.237013	0.109664	-2.16126	0.0306755	0.841075
HIVEP3	119.539	-0.233298	0.122468	-1.90497	0.0567837	0.841075
HLA-B	12613.9	0.185418	0.0767396	2.4162	0.0156836	0.841075
HLA-C	8537.45	0.19435	0.0788487	2.46484	0.0137073	0.841075
HLA-DPA1	888.509	0.267906	0.138023	1.94102	0.0522562	0.841075
HLA-DRA	2839.37	0.25614	0.133603	1.91717	0.0552159	0.841075
HLA-DRB6	13.8232	0.417025	0.223707	1.86416	0.0622989	0.841075
HLA-G	59.0401	0.374711	0.205526	1.82317	0.0682769	0.841075
HMCN2	127.274	-0.43879	0.177574	-2.47103	0.0134724	0.841075
HMGA2	41.3733	-0.368181	0.192838	-1.90927	0.0562268	0.841075
HMGB1	569.08	0.135538	0.0714209	1.89774	0.0577302	0.841075
HMGB3	179.957	0.426835	0.172872	2.46908	0.013546	0.841075
HMGCR	350.818	-0.136165	0.0679076	-2.00515	0.0449466	0.841075
HMGCS1	319.828	-0.195692	0.107699	-1.81703	0.0692125	0.841075
HMGN2P46	22.8218	-0.407347	0.181487	-2.2445	0.0248005	0.841075
HMGN5	15.8599	-0.461117	0.245684	-1.87687	0.0605355	0.841075
HNF4A	17.2841	-0.608911	0.319277	-1.90715	0.0565008	0.841075
HNRNPA1L2	36.8613	-0.385281	0.175391	-2.1967	0.0280415	0.841075
HPSE2	5.74579	-1.90933	0.950303	-2.00918	0.0445184	0.841075
HPX	22.5304	-0.416771	0.229327	-1.81736	0.0691618	0.841075
HSD17B13	306.52	-0.432265	0.232579	-1.85858	0.063087	0.841075
HSD17B14	9.07587	0.363642	0.197128	1.8447	0.0650814	0.841075
HSPA6	395.584	0.415071	0.224052	1.85257	0.0639442	0.841075
HSPB8	405.345	-0.373526	0.177877	-2.09991	0.0357369	0.841075
HSPG2	836.329	-0.249956	0.141989	-1.7604	0.0783406	0.841075
HTR3B	14.7259	-0.464654	0.210698	-2.20531	0.0274321	0.841075
HYDIN	985.381	-0.491465	0.27224	-1.80526	0.0710337	0.841075
ICA1	166.229	-0.238185	0.126389	-1.88454	0.0594915	0.841075
ICA1L	120.377	-0.366965	0.186683	-1.96572	0.0493311	0.841075
ID2	166.331	0.20514	0.0880623	2.32948	0.0198334	0.841075
IFFO1	50.8651	0.237415	0.124713	1.9037	0.0569498	0.841075
IFI27L2	27.4737	0.184127	0.102512	1.79615	0.0724712	0.841075
IFIT1	1515.19	-0.446112	0.242122	-1.84251	0.0654008	0.841075
IFNA2	3.69656	-9.67475	4.73649	-2.0426	0.0410921	0.841075
IFNW1	4.3772	-1.53434	0.668338	-2.29575	0.0216902	0.841075
IFT27	163.684	-0.325721	0.183304	-1.77694	0.0755778	0.841075
IFT88	131.61	-0.295362	0.164689	-1.79345	0.0729006	0.841075
IGF2BP1	24.6789	-0.683097	0.332229	-2.0561	0.039773	0.841075
IGF2BP2	157.693	-0.222814	0.118374	-1.88229	0.0597967	0.841075
IGFBP2	377.199	-0.409984	0.213205	-1.92295	0.0544859	0.841075
IGFBP5	139.839	-0.482083	0.265795	-1.81374	0.069718	0.841075
IGSF11	17.953	-0.501168	0.223365	-2.24372	0.0248507	0.841075
IGSF5	11.9561	-0.542601	0.225135	-2.41011	0.0159477	0.841075
IHH	3.67579	-0.709916	0.363546	-1.95275	0.0508489	0.841075
IKBKB	461.89	-0.117798	0.0633687	-1.85894	0.0630361	0.841075
IL10RA	311.451	0.276094	0.157193	1.7564	0.0790204	0.841075
IL10RB	320.024	0.113855	0.0595451	1.91208	0.0558653	0.841075
IL19	125.385	-0.36564	0.200314	-1.82533	0.0679508	0.841075
IL1R2	468.611	0.522236	0.227086	2.29972	0.0214639	0.841075
IL23R	6.07405	-0.543619	0.293481	-1.85232	0.0639801	0.841075
IL2RB	93.0515	0.486875	0.198944	2.44729	0.0143935	0.841075
IL36A	17.7231	-0.644713	0.328168	-1.96458	0.0494628	0.841075
INE1	21.9935	-0.243761	0.134197	-1.81645	0.069302	0.841075
INF2	374.14	-0.201845	0.111117	-1.81652	0.0692914	0.841075
INHBB	39.1814	-0.555613	0.22872	-2.42923	0.0151308	0.841075
INPP5E	132.927	-0.250924	0.133365	-1.88148	0.059906	0.841075
IQCD	70.6054	-0.501745	0.237376	-2.11371	0.0345399	0.841075
IQCE	328.621	-0.22236	0.121707	-1.827	0.0676991	0.841075
IQCH	66.9958	-0.484173	0.272904	-1.77415	0.0760383	0.841075
IQGAP3	25.047	0.493153	0.214721	2.29671	0.0216353	0.841075
IRF8	109.5	0.344841	0.15917	2.1665	0.0302733	0.841075
IRX3	77.5173	-0.342562	0.15083	-2.27118	0.0231363	0.841075
IRX6	12.808	-0.486159	0.200771	-2.42147	0.0154581	0.841075
ITGA1	137.085	0.358152	0.167558	2.13748	0.0325593	0.841075
ITGA11	28.7992	-0.52913	0.299767	-1.76514	0.0775401	0.841075
ITGA3	340.847	-0.302091	0.148441	-2.03509	0.0418418	0.841075
ITGA5	367.231	0.301344	0.168373	1.78974	0.0734959	0.841075
ITGAL	347.574	0.319494	0.138759	2.30251	0.0213064	0.841075
ITGAX	2685.06	0.412393	0.19936	2.06858	0.0385854	0.841075
ITGB4	793.932	-0.260619	0.123242	-2.1147	0.0344557	0.841075
ITGB8	1878.34	-0.245735	0.119637	-2.054	0.0399759	0.841075
ITSN1	244.484	-0.236145	0.121068	-1.95052	0.051114	0.841075
IVNS1ABP	3200.96	0.336972	0.152389	2.21126	0.0270179	0.841075
JAM2	15.3528	-0.6738	0.34756	-1.93866	0.0525431	0.841075
JPX	153.235	-0.237164	0.120675	-1.96532	0.0493773	0.841075
JRK	388.449	-0.233547	0.122717	-1.90313	0.0570233	0.841075
KAZN	177.297	-0.185732	0.10166	-1.827	0.0677003	0.841075
KBTBD8	28.6755	0.303749	0.154548	1.9654	0.0493683	0.841075
KCNAB2	172.985	0.244625	0.123245	1.98486	0.0471598	0.841075
KCNB1	75.6846	-0.562428	0.251311	-2.23798	0.0252225	0.841075
KCNE1	175.425	-0.412146	0.198484	-2.07647	0.0378509	0.841075
KCNH7	13.1095	-1.71688	0.881714	-1.94721	0.0515092	0.841075
KCNIP2	12.389	-0.420164	0.193387	-2.17266	0.0298061	0.841075
KCNJ11	10.5544	-0.518723	0.269047	-1.928	0.0538554	0.841075
KCNK2	18.7344	-0.59997	0.286119	-2.09692	0.0360003	0.841075
KCNMB2	6.95089	-0.921133	0.495045	-1.86071	0.0627855	0.841075
KCNQ1OT1	1406.05	-0.31585	0.162729	-1.94095	0.0522644	0.841075
KCP	33.0998	-0.327415	0.181759	-1.80137	0.0716452	0.841075
KCTD14	10.2181	-0.750508	0.327113	-2.29434	0.021771	0.841075
KCTD20	368.913	0.122813	0.0517612	2.37269	0.0176589	0.841075
KDM4A	357.693	-0.14584	0.0813329	-1.79313	0.0729528	0.841075
KDM5D	99.3147	-0.75196	0.312798	-2.40398	0.0162175	0.841075
KIAA0753	138.509	-0.202338	0.107671	-1.87923	0.060213	0.841075
KIAA1328	334.895	-0.358667	0.197307	-1.81781	0.069093	0.841075
KIAA1549	194.84	-0.297191	0.150804	-1.97071	0.0487574	0.841075
KIF2C	17.6448	0.420047	0.197212	2.12993	0.0331778	0.841075
KIF6	71.3501	-0.522813	0.265897	-1.96623	0.0492722	0.841075
KIFC3	257.092	-0.250079	0.114362	-2.18672	0.0287627	0.841075
KISS1	5.57658	0.445872	0.200509	2.22371	0.0261683	0.841075
KLB	16.1719	-0.457309	0.224214	-2.03961	0.0413892	0.841075
KLC3	19.2316	-0.450412	0.204409	-2.20349	0.0275605	0.841075
KLC4	110.875	-0.172936	0.0958054	-1.80508	0.0710625	0.841075
KLHDC8A	27.0203	-0.546939	0.294728	-1.85574	0.0634907	0.841075
KLHL13	17.6349	-0.710079	0.304943	-2.32856	0.0198822	0.841075
KLHL15	176.406	0.233781	0.111504	2.09662	0.0360272	0.841075
KLK13	125.678	-0.386401	0.208689	-1.85157	0.064088	0.841075
KLK6	106.757	-0.460442	0.242736	-1.89689	0.0578429	0.841075
KLK7	149.773	-0.512301	0.223031	-2.297	0.0216187	0.841075
KNDC1	121.959	-0.695088	0.289609	-2.40009	0.016391	0.841075
KPRP	10.5985	-1.03023	0.54288	-1.89772	0.0577332	0.841075
KRT78	189.411	-0.388249	0.197929	-1.96155	0.0498148	0.841075
KRT80	417.734	-0.296442	0.140957	-2.10306	0.0354604	0.841075
KRTAP5-7	3.95962	-0.710128	0.382227	-1.85787	0.0631874	0.841075
KSR2	48.6337	-0.511317	0.271495	-1.88334	0.0596549	0.841075
L1TD1	6.80897	-0.833749	0.411925	-2.02403	0.0429668	0.841075
L2HGDH	143.929	-0.410305	0.168804	-2.43066	0.0150713	0.841075
LAMA2	45.3588	-0.598537	0.25666	-2.33203	0.0196993	0.841075
LAPTM5	1953.37	0.329835	0.164424	2.006	0.0448563	0.841075
LARP4B	650.658	-0.0940468	0.0518251	-1.8147	0.0695706	0.841075
LARP6	25.6836	-0.382667	0.19758	-1.93677	0.0527733	0.841075
LAT2	283.42	0.350544	0.192221	1.82365	0.0682053	0.841075
LATS1	192.17	-0.151036	0.0826408	-1.82762	0.0676073	0.841075
LBX2	8.49051	-0.439878	0.215029	-2.04567	0.0407891	0.841075
LCE3D	12.8959	-1.06017	0.446585	-2.37395	0.0175991	0.841075
LCK	55.2313	0.360845	0.169809	2.12501	0.0335861	0.841075
LCP1	3853.86	0.419274	0.194854	2.15174	0.0314181	0.841075
LCP2	1548.6	0.404483	0.209614	1.92965	0.0536499	0.841075
LDHA	946.631	0.164211	0.0695987	2.35939	0.0183048	0.841075
LDHAL6A	8.19321	-0.844811	0.364046	-2.32061	0.0203078	0.841075
LDLR	627.498	-0.2641	0.112119	-2.35554	0.0184957	0.841075
LDLRAD2	18.5266	-0.489911	0.229106	-2.13836	0.0324876	0.841075
LEKR1	41.8154	-0.457363	0.206671	-2.213	0.0268977	0.841075
LGALS1	64.1114	0.343139	0.156888	2.18716	0.0287311	0.841075
LGALS4	14.3987	-0.405561	0.178679	-2.26978	0.0232211	0.841075
LGALS9C	103.284	-0.252945	0.133551	-1.894	0.0582254	0.841075
LGMN	424.756	0.28325	0.151236	1.8729	0.0610819	0.841075
LILRP2	5.62981	0.785018	0.371892	2.11088	0.034783	0.841075
LIN28B	7.99227	-1.08699	0.612636	-1.77429	0.0760152	0.841075
LIN7A	62.3323	0.485076	0.265945	1.82397	0.0681567	0.841075
LINC00032	9.66157	-0.906497	0.436732	-2.07564	0.0379273	0.841075
LINC00265	63.8239	-0.265037	0.120124	-2.20637	0.0273582	0.841075
LINC00271	38.9463	-0.55206	0.249859	-2.20949	0.0271405	0.841075
LINC00304	7.31766	-0.588159	0.291045	-2.02085	0.0432948	0.841075
LINC00324	23.5361	0.317728	0.146928	2.16247	0.0305819	0.841075
LINC00346	145.394	-0.509189	0.215248	-2.36559	0.0180014	0.841075
LINC00475	8.16932	-0.854197	0.3875	-2.20438	0.0274977	0.841075
LINGO2	5.74602	-0.743034	0.415081	-1.79009	0.073439	0.841075
LINGO3	8.82574	0.584537	0.320162	1.82575	0.0678876	0.841075
LIPA	322.059	0.234209	0.132113	1.77279	0.0762629	0.841075
LMOD1	16.1673	-0.443847	0.217898	-2.03695	0.0416555	0.841075
LMTK2	1038.2	-0.100104	0.0535423	-1.86962	0.0615373	0.841075
LOH12CR2	7.8616	0.471553	0.266122	1.77194	0.076404	0.841075
LONRF2	92.3465	-0.345359	0.18068	-1.91144	0.0559485	0.841075
LOXHD1	57.7005	-0.465708	0.225843	-2.06209	0.0391992	0.841075
LPL	9.80866	0.49095	0.225912	2.17319	0.0297658	0.841075
LPXN	100.959	0.233324	0.096971	2.40613	0.0161227	0.841075
LRMP	248.264	0.320994	0.181469	1.76886	0.0769175	0.841075
LRRC27	85.2758	-0.457877	0.189891	-2.41126	0.0158975	0.841075
LRRC34	61.6166	-0.485176	0.276977	-1.75169	0.0798279	0.841075
LRRC4	410.222	-0.181649	0.0785573	-2.31231	0.0207608	0.841075
LRRC55	10.1605	-0.647846	0.347535	-1.86412	0.0623054	0.841075
LRRC57	151.716	-0.225884	0.109684	-2.05941	0.039455	0.841075
LRRC6	109.47	-0.279694	0.156985	-1.78166	0.0748054	0.841075
LRRD1	8.74248	-0.932706	0.416158	-2.24123	0.0250111	0.841075
LRRIQ3	21.8103	-0.682577	0.329889	-2.06911	0.038536	0.841075
LRRIQ4	4.04561	-0.966114	0.480898	-2.00898	0.0445392	0.841075
LRRK2	2104.4	0.371505	0.203768	1.82317	0.0682773	0.841075
LRRTM3	5.16618	-3.38233	1.8337	-1.84454	0.065104	0.841075
LRTOMT	108.381	-0.400191	0.22222	-1.80088	0.0717223	0.841075
LSM10	61.9655	0.157218	0.0779975	2.01568	0.0438339	0.841075
LSS	255.948	-0.258544	0.130445	-1.98202	0.0474774	0.841075
LTF	48.8742	0.349677	0.188505	1.855	0.0635963	0.841075
LTK	80.1611	-0.404597	0.166415	-2.43126	0.0150465	0.841075
LUZP2	15.8114	-0.484933	0.249493	-1.94367	0.0519349	0.841075
LY86	12.8443	0.432035	0.202128	2.13743	0.0325629	0.841075
LY9	36.3837	0.375966	0.186185	2.01932	0.0434539	0.841075
LYPLA2	243.3	-0.131632	0.069792	-1.88606	0.0592869	0.841075
LYSMD3	159.532	0.114672	0.0634483	1.80732	0.0707119	0.841075
LYSMD4	36.1622	-0.228577	0.119036	-1.92023	0.054829	0.841075
MACF1	2657.17	-0.124465	0.059665	-2.08606	0.0369733	0.841075
MAFF	5018.06	0.363528	0.195396	1.86047	0.062819	0.841075
MAGI1-IT1	28.3864	-0.328232	0.177119	-1.85317	0.0638581	0.841075
MAGI2	74.9852	-0.433693	0.202644	-2.14017	0.0323408	0.841075
MAGIX	51.975	-0.337804	0.150153	-2.24974	0.0244656	0.841075
MAP1B	182.484	-0.537016	0.262541	-2.04545	0.0408101	0.841075
MAP2K4	306.657	0.125561	0.0541708	2.31787	0.0204566	0.841075
MAP3K1	689.999	0.110958	0.0614762	1.8049	0.071091	0.841075
MAP3K13	341.498	-0.199951	0.0989084	-2.02158	0.0432195	0.841075
MAP4K1	56.8642	0.335051	0.146751	2.28312	0.0224232	0.841075
MAP7D2	11.992	-0.408006	0.202522	-2.01463	0.0439437	0.841075
MAPK10	698.884	-0.349985	0.160058	-2.18662	0.0287706	0.841075
MAPK3	294.818	-0.101079	0.0574396	-1.75975	0.0784504	0.841075
MAPK7	93.4379	-0.169445	0.0761993	-2.22371	0.0261681	0.841075
MAPK8IP3	808.645	-0.168098	0.0943549	-1.78155	0.0748228	0.841075
MARCKS	1321.75	0.190298	0.108352	1.7563	0.0790373	0.841075
MARCKSL1	191.984	0.187846	0.0992544	1.89257	0.0584152	0.841075
MBD6	386.646	-0.146172	0.0822366	-1.77746	0.0754922	0.841075
MBL1P	3.60532	-0.765918	0.317969	-2.40879	0.0160057	0.841075
MCF2L2	88.0328	-0.35788	0.186796	-1.91589	0.0553794	0.841075
MCM9	177.405	-0.216404	0.0889537	-2.43277	0.0149838	0.841075
MCTP1	178.939	0.26173	0.134573	1.94489	0.0517881	0.841075
MED16	279.649	-0.133832	0.0739614	-1.80948	0.0703766	0.841075
MED9	78.2068	-0.354404	0.149135	-2.3764	0.0174827	0.841075
MEF2C	96.073	0.335422	0.163482	2.05174	0.040195	0.841075
MEG3	29.3591	-0.835273	0.364806	-2.28964	0.0220424	0.841075
METRN	31.4447	-0.365904	0.1765	-2.0731	0.0381626	0.841075
MFNG	42.6367	0.36029	0.16522	2.18067	0.0292079	0.841075
MFSD10	162.253	-0.183779	0.0887345	-2.07111	0.0383482	0.841075
MICAL3	204.342	-0.232187	0.131738	-1.76249	0.077986	0.841075
MILR1	28.0681	0.357463	0.165251	2.16315	0.0305296	0.841075
MIPOL1	516.303	-0.42603	0.203748	-2.09096	0.0365313	0.841075
MIR141	2.24979	-0.439183	0.208123	-2.11021	0.0348399	0.841075
MIR191	1.8065	0.630722	0.32656	1.93141	0.053432	0.841075
MIR221	1.64181	0.565536	0.294119	1.92282	0.0545033	0.841075
MIR3138	3.0674	0.652667	0.274825	2.37485	0.0175561	0.841075
MIR3175	7.51364	0.46692	0.191875	2.43346	0.0149553	0.841075
MIR3936	1.41478	-0.620261	0.306949	-2.02073	0.0433077	0.841075
MIR425	2.9412	0.526361	0.289131	1.82049	0.0686841	0.841075
MIR4442	1.74843	0.584533	0.285266	2.04908	0.0404542	0.841075
MIR570	13.8378	-0.37291	0.154429	-2.41477	0.0157451	0.841075
MIRLET7G	1.05241	-0.706055	0.340243	-2.07515	0.0379726	0.841075
MKRN3	28.4477	-0.316269	0.18115	-1.74589	0.0808297	0.841075
MLC1	8.83682	-0.705047	0.34009	-2.07312	0.0381612	0.841075
MLIP	12.1168	-0.642532	0.267356	-2.40328	0.0162486	0.841075
MLXIP	405.948	-0.156913	0.0745136	-2.10583	0.035219	0.841075
MMP1	69.5944	0.353458	0.175658	2.01219	0.0442002	0.841075
MMP2	19.4067	0.546692	0.274562	1.99115	0.0464649	0.841075
MMP3	6.7392	0.549603	0.295373	1.86071	0.0627851	0.841075
MMP9	115.112	0.426786	0.223641	1.90835	0.0563456	0.841075
MOB1A	774.768	0.103316	0.0520825	1.9837	0.047289	0.841075
MOBP	25.6086	-0.735574	0.310646	-2.36789	0.0178901	0.841075
MORN1	94.4012	-0.406907	0.190374	-2.13741	0.0325644	0.841075
MPEG1	402.134	0.252088	0.132323	1.9051	0.0567666	0.841075
MPND	39.4675	-0.180003	0.0980663	-1.83553	0.0664278	0.841075
MPZ	31.6014	0.328975	0.187928	1.75054	0.0800254	0.841075
MRPS5	196.626	-0.26111	0.137123	-1.90421	0.0568833	0.841075
MS4A6A	163.64	0.279789	0.156257	1.79057	0.0733631	0.841075
MSLN	693.558	-0.298139	0.169999	-1.75376	0.079471	0.841075
MSMO1	213.779	-0.267344	0.150257	-1.77925	0.0751995	0.841075
MSR1	136.028	0.382612	0.180102	2.12442	0.033635	0.841075
MSX2	6.40677	-0.42401	0.212049	-1.99958	0.0455453	0.841075
MTG1	141.258	-0.205084	0.112156	-1.82857	0.0674642	0.841075
MTMR9	125.825	-0.151667	0.0787482	-1.92597	0.0541084	0.841075
MTSS1	188.468	-0.278293	0.138169	-2.01415	0.043994	0.841075
MUC15	157.031	-0.354878	0.186954	-1.89821	0.0576678	0.841075
MUC21	431.941	-0.33121	0.149001	-2.22288	0.0262239	0.841075
MUC22	11.7052	-0.709374	0.329236	-2.15461	0.0311927	0.841075
MUC4	10168.3	-0.319034	0.134311	-2.37534	0.0175329	0.841075
MUC5AC	39238.3	-0.414818	0.202831	-2.04515	0.0408404	0.841075
MUC7	4.68313	-1.08572	0.506286	-2.14448	0.0319947	0.841075
MUCL1	24.1762	-0.384378	0.188403	-2.04019	0.0413317	0.841075
MUSTN1	5.3246	-0.471831	0.257867	-1.82975	0.0672877	0.841075
MYBL2	16.645	0.517663	0.230295	2.24782	0.0245875	0.841075
MYH4	9.10607	-2.2402	1.1068	-2.02403	0.0429675	0.841075
MYLK4	27.1116	-0.369395	0.18046	-2.04696	0.0406618	0.841075
MYO15A	48.8082	-0.415366	0.194806	-2.1322	0.0329901	0.841075
MYO15B	343.952	-0.174699	0.0978781	-1.78486	0.0742838	0.841075
MYO1E	555.342	-0.190051	0.0997369	-1.90552	0.0567122	0.841075
MYO1F	1829.61	0.352876	0.196664	1.79431	0.0727639	0.841075
MYO6	1110.43	-0.248131	0.121033	-2.05011	0.0403538	0.841075
MYOM1	32.2157	-0.321824	0.144984	-2.21972	0.0264376	0.841075
MYPN	14.944	-0.599804	0.260188	-2.30527	0.0211514	0.841075
N4BP2	248.645	-0.18045	0.102494	-1.7606	0.0783058	0.841075
NAALADL2	155.006	-0.339172	0.158517	-2.13966	0.0323819	0.841075
NAMPT	13174.5	0.34151	0.184729	1.84871	0.0645002	0.841075
NANOS1	17.1433	-0.383058	0.199826	-1.91696	0.0552429	0.841075
NAPSB	49.2845	0.331717	0.160632	2.06507	0.0389164	0.841075
NBEA	719.264	-0.311347	0.161626	-1.92634	0.0540621	0.841075
NCAPH	22.984	0.440602	0.202989	2.17058	0.0299632	0.841075
NCCRP1	288.858	-0.319669	0.165676	-1.92949	0.0536701	0.841075
NCF2	1883.7	0.339387	0.191715	1.77027	0.0766821	0.841075
NCKAP1L	288.62	0.254811	0.122205	2.08511	0.0370592	0.841075
NCOA6	363.688	-0.125447	0.0621308	-2.01909	0.0434783	0.841075
NDRG2	926.348	-0.264139	0.124844	-2.11576	0.0343655	0.841075
NEIL3	56.6464	0.394763	0.213603	1.84811	0.064586	0.841075
NELL1	7.76869	-1.07893	0.538999	-2.00173	0.0453142	0.841075
NELL2	92.8295	-0.506567	0.287415	-1.7625	0.0779854	0.841075
NEMF	310.956	-0.127301	0.0613238	-2.07589	0.0379043	0.841075
NES	10.3584	-0.802546	0.337913	-2.37501	0.0175485	0.841075
NEURL2	12.3192	0.297395	0.158161	1.88033	0.0600634	0.841075
NFASC	51.7642	-0.427274	0.235428	-1.81488	0.0695418	0.841075
NFS1	93.363	-0.221102	0.116148	-1.90362	0.0569596	0.841075
NFYA	223.961	0.18833	0.0803584	2.34362	0.0190975	0.841075
NINL	66.2218	-0.326139	0.142997	-2.28073	0.0225644	0.841075
NKAIN2	6.82575	-0.835611	0.434808	-1.92179	0.0546319	0.841075
NLRP1	541.152	0.326056	0.157988	2.0638	0.0390369	0.841075
NLRP3	320.144	0.546355	0.224013	2.43894	0.0147302	0.841075
NLRX1	95.2062	-0.146442	0.0788383	-1.85749	0.0632409	0.841075
NME6	95.712	-0.190737	0.103318	-1.84612	0.0648749	0.841075
NOTO	7.27262	-0.682058	0.385661	-1.76854	0.0769701	0.841075
NOXO1	9.33907	-0.496173	0.199597	-2.48588	0.0129232	0.841075
NPL	203.764	0.244664	0.122015	2.0052	0.0449419	0.841075
NPLOC4	779.123	-0.139815	0.0690541	-2.02471	0.042897	0.841075
NPNT	38.0211	-0.355184	0.179178	-1.9823	0.0474458	0.841075
NPTX1	9.09908	-1.03724	0.530942	-1.95359	0.0507495	0.841075
NR2E3	8.29702	-0.643188	0.35886	-1.79231	0.0730839	0.841075
NR2F1	6.01668	-0.74859	0.423489	-1.76767	0.0771157	0.841075
NR4A2	555.917	0.183965	0.104825	1.75498	0.0792634	0.841075
NR4A3	366.43	0.462104	0.217857	2.12114	0.0339103	0.841075
NR5A2	16.2192	-0.78868	0.348001	-2.26631	0.0234322	0.841075
NRF1	110.288	-0.154508	0.0711311	-2.17216	0.0298434	0.841075
NRG3	5.77701	-2.20782	1.13125	-1.95167	0.0509774	0.841075
NSMAF	330.006	0.196009	0.0802935	2.44115	0.0146404	0.841075
NTF3	4.50516	-0.828322	0.399966	-2.07098	0.0383603	0.841075
NTRK2	48.7114	-0.625487	0.253255	-2.46979	0.0135193	0.841075
NUMBL	56.6458	-0.221918	0.113717	-1.9515	0.0509979	0.841075
NWD1	487.51	-0.50417	0.253339	-1.9901	0.04658	0.841075
OAZ1	1420.66	0.0984988	0.0556654	1.76948	0.076814	0.841075
ODF2L	630.426	-0.288471	0.157057	-1.83673	0.0662495	0.841075
OGG1	55.6458	-0.261396	0.128697	-2.03109	0.042246	0.841075
OIP5	6.5639	0.501271	0.259746	1.92985	0.0536257	0.841075
OLFML2A	101.46	-0.367404	0.169312	-2.16998	0.030008	0.841075
OLR1	171.234	0.414078	0.228017	1.81599	0.0693712	0.841075
OPRD1	44.6169	-0.607225	0.3351	-1.81207	0.0699749	0.841075
OR2J3	8.34127	-0.937702	0.449462	-2.08628	0.0369534	0.841075
OR6C4	17.1441	-0.647166	0.33866	-1.91096	0.0560097	0.841075
ORM1	27.3353	0.898198	0.385476	2.3301	0.0198009	0.841075
OSBPL2	717.966	-0.0840835	0.0417163	-2.0156	0.0438413	0.841075
OSBPL3	406.49	-0.233714	0.100048	-2.33602	0.01949	0.841075
OSBPL6	96.5119	-0.407855	0.224945	-1.81313	0.0698113	0.841075
OSM	2046.47	0.539623	0.274589	1.96521	0.0493905	0.841075
OTUD6B	64.7732	-0.207386	0.113811	-1.82219	0.0684255	0.841075
OXGR1	7.09426	-0.712711	0.324448	-2.19669	0.0280427	0.841075
P2RX5	12.6033	0.555911	0.255231	2.17807	0.0294009	0.841075
P2RY10	24.415	0.330636	0.185607	1.78138	0.0748509	0.841075
PALMD	54.4905	-0.515664	0.238293	-2.16399	0.0304653	0.841075
PARD3B	163.324	-0.289761	0.151197	-1.91644	0.0553088	0.841075
PARP4	794.44	-0.114418	0.0569003	-2.01085	0.0443415	0.841075
PARVG	192.11	0.334759	0.147194	2.27427	0.0229496	0.841075
PAX8	15.6616	-0.515796	0.227969	-2.26257	0.0236621	0.841075
PBX3	47.2321	-0.230373	0.108788	-2.11763	0.0342063	0.841075
PCCA	129.949	-0.221927	0.124755	-1.7789	0.0752561	0.841075
PCDH11X	12.7028	-0.974979	0.516422	-1.88795	0.0590325	0.841075
PCDH19	23.579	-0.50686	0.229667	-2.20693	0.027319	0.841075
PCDHA13	3.63457	-1.14283	0.467986	-2.44202	0.0146053	0.841075
PCDHA4	154.265	-0.482283	0.227936	-2.11587	0.0343559	0.841075
PCDHB1	49.3322	-0.474906	0.268305	-1.77002	0.0767236	0.841075
PCDHB12	6.68767	-0.69374	0.294248	-2.35767	0.01839	0.841075
PCDHB16	25.197	-0.39299	0.197775	-1.98706	0.0469158	0.841075
PCDHB2	12.2833	-0.490891	0.224075	-2.19075	0.0284698	0.841075
PCDHB7	8.01737	-0.58852	0.336682	-1.748	0.0804638	0.841075
PCDHB9	11.3756	-0.554877	0.250021	-2.21932	0.0264651	0.841075
PCDHGA1	7.77907	-0.491448	0.263573	-1.86456	0.0622425	0.841075
PCDHGA12	8.82287	-0.388798	0.21859	-1.77867	0.0752944	0.841075
PCDHGA2	7.52416	-0.626472	0.30536	-2.05158	0.04021	0.841075
PCDHGA7	8.39427	-0.433284	0.213712	-2.02741	0.0426201	0.841075
PCDHGA9	19.9549	-0.407177	0.172315	-2.36298	0.0181284	0.841075
PCDHGB1	7.38498	-0.434712	0.242702	-1.79114	0.0732713	0.841075
PCDHGB4	11.8069	-0.417858	0.199582	-2.09367	0.0362893	0.841075
PCIF1	163.907	-0.0987594	0.0505661	-1.95308	0.0508107	0.841075
PCLO	286.821	-0.307176	0.160894	-1.90918	0.0562391	0.841075
PCP4L1	54.5078	0.348189	0.15882	2.19235	0.0283543	0.841075
PCSK1N	7.22991	-0.785827	0.323049	-2.43253	0.0149938	0.841075
PDCD1	17.3996	0.428085	0.223549	1.91495	0.0554988	0.841075
PDCD1LG2	20.883	0.430981	0.235965	1.82646	0.0677803	0.841075
PDE3B	178.113	0.330204	0.184943	1.78543	0.0741913	0.841075
PDE5A	71.3014	-0.312863	0.174578	-1.79211	0.0731155	0.841075
PDE7A	194.176	0.173624	0.075743	2.29228	0.0218897	0.841075
PDE7B	27.938	-0.517836	0.238016	-2.17564	0.0295823	0.841075
PDE8A	247.105	-0.262811	0.109532	-2.3994	0.016422	0.841075
PDGFA	82.4499	-0.33208	0.179427	-1.85078	0.0642012	0.841075
PDGFRA	18.1028	-0.575838	0.303173	-1.89937	0.0575156	0.841075
PDGFRB	14.3987	0.57991	0.316629	1.83151	0.0670239	0.841075
PDLIM4	142.77	-0.287857	0.146214	-1.96874	0.0489831	0.841075
PDPK1	564.084	-0.0961691	0.0522044	-1.84216	0.0654512	0.841075
PDXDC2P	231.457	-0.224304	0.128411	-1.74677	0.080678	0.841075
PDXK	780.513	-0.140987	0.0788675	-1.78765	0.0738331	0.841075
PDZD7	21.079	-0.411559	0.232511	-1.77006	0.0767175	0.841075
PDZRN3	9.65551	-0.584939	0.303445	-1.92766	0.0538977	0.841075
PEAK1	458.181	-0.241804	0.132594	-1.82364	0.0682058	0.841075
PEX26	270.601	-0.229228	0.123104	-1.86207	0.0625926	0.841075
PEX5L	11.9959	-1.04192	0.471325	-2.21062	0.0270621	0.841075
PFN4	6.59165	-0.46801	0.256644	-1.82358	0.0682155	0.841075
PHF13	86.5425	-0.132206	0.0732427	-1.80503	0.0710696	0.841075
PHF2	336.153	-0.0737492	0.0410746	-1.79549	0.0725753	0.841075
PHKA1-AS1	2.24315	-0.800182	0.457808	-1.74785	0.0804894	0.841075
PHKA2	167.567	-0.110497	0.0560256	-1.97226	0.0485794	0.841075
PHLPP1	286.422	-0.17187	0.0790066	-2.17538	0.0296013	0.841075
PHLPP2	76.387	-0.251804	0.141172	-1.78367	0.0744768	0.841075
PI4KA	517.786	-0.0907482	0.048184	-1.88337	0.0596504	0.841075
PIF1	13.8161	0.396521	0.224418	1.76689	0.0772468	0.841075
PIGZ	22.0891	-0.299259	0.170607	-1.75409	0.0794157	0.841075
PILRB	353.813	-0.15816	0.0836607	-1.8905	0.0586916	0.841075
PIP	33.0605	-0.369903	0.177127	-2.08835	0.0367664	0.841075
PIP4K2A	203.376	0.142237	0.0718756	1.97893	0.0478239	0.841075
PIP5K1A	344.881	-0.101272	0.056579	-1.78992	0.0734674	0.841075
PKD1	748.785	-0.275136	0.141023	-1.951	0.0510567	0.841075
PKD1L3	20.9412	-0.599704	0.243956	-2.45825	0.0139617	0.841075
PKMYT1	12.3844	0.384742	0.219221	1.75505	0.0792516	0.841075
PLA2G2C	6.45686	-0.786598	0.414929	-1.89574	0.0579941	0.841075
PLA2G3	11.968	-0.513882	0.251953	-2.03959	0.0413912	0.841075
PLAC4	87.3022	-0.46249	0.216876	-2.13252	0.0329645	0.841075
PLAUR	2006.48	0.472596	0.226109	2.09013	0.0366063	0.841075
PLD4	38.0931	0.280054	0.156784	1.78624	0.0740601	0.841075
PLEC	4762.85	-0.199694	0.0976864	-2.04423	0.0409306	0.841075
PLEKHA4	70.5639	-0.281996	0.161027	-1.75124	0.0799053	0.841075
PLEKHG4B	23.7028	-0.634417	0.306442	-2.07026	0.0384276	0.841075
PLP2	123.714	-0.191505	0.0904105	-2.11817	0.0341606	0.841075
PLXDC2	262.858	0.24987	0.129213	1.93378	0.0531404	0.841075
PLXNA2	328.85	-0.217679	0.0988328	-2.2025	0.0276303	0.841075
PLXNB1	1238.17	-0.259766	0.146678	-1.77099	0.0765619	0.841075
PLXNC1	1179.88	0.357588	0.190585	1.87627	0.0606184	0.841075
PMFBP1	17.0939	-0.414679	0.220324	-1.88213	0.0598179	0.841075
PMP22	39.0589	0.35416	0.180992	1.95677	0.050374	0.841075
PNLDC1	11.0684	-0.538656	0.2747	-1.96089	0.049892	0.841075
PNLIPRP3	8.18728	-0.835098	0.419915	-1.98873	0.0467311	0.841075
PNPLA3	10.8349	-0.571491	0.257712	-2.21755	0.0265853	0.841075
PNPLA7	161.636	-0.287962	0.152967	-1.88252	0.0597656	0.841075
POFUT2	240.131	-0.190392	0.0814836	-2.33657	0.0194617	0.841075
POLE2	11.3246	0.354645	0.197382	1.79674	0.0723763	0.841075
POM121C	202.326	-0.152282	0.0653833	-2.32907	0.0198556	0.841075
POM121L9P	7.36914	-0.608338	0.323612	-1.87984	0.0601305	0.841075
POMC	5.31533	0.42461	0.234212	1.81293	0.0698428	0.841075
POMT2	141.442	-0.392491	0.169204	-2.31963	0.0203609	0.841075
POU5F1B	15.1779	-0.476067	0.25251	-1.88534	0.0593843	0.841075
PPFIBP2	212.005	-0.178646	0.0966914	-1.84759	0.0646617	0.841075
PPIF	1368.84	0.356159	0.178254	1.99805	0.0457116	0.841075
PPP1R13B	267.904	-0.206424	0.111983	-1.84335	0.0652786	0.841075
PPP1R14C	93.1615	-0.330466	0.154018	-2.14563	0.0319026	0.841075
PPP1R14D	4.43573	-0.620529	0.277109	-2.2393	0.0251367	0.841075
PPP1R9A	30.3111	-0.451312	0.237602	-1.89944	0.0575064	0.841075
PPP2R2C	32.9024	-0.391397	0.181846	-2.15235	0.0313695	0.841075
PPP6R1	1040.85	-0.162561	0.0666685	-2.43835	0.0147547	0.841075
PRDM15	113.144	-0.236489	0.12913	-1.8314	0.0670403	0.841075
PRDM6	14.5561	-0.587008	0.270499	-2.1701	0.0299995	0.841075
PREX1	2154.56	0.358954	0.180414	1.98961	0.0466335	0.841075
PRIMA1	8.32037	-1.7209	0.767906	-2.24103	0.0250243	0.841075
PRKAR2A-AS1	39.2705	-0.363762	0.182505	-1.99317	0.0462432	0.841075
PRKY	65.8275	-0.502934	0.264553	-1.90107	0.057293	0.841075
PROK2	559.25	0.462212	0.260324	1.77553	0.0758109	0.841075
PROS1	70.5295	-0.497781	0.233908	-2.12811	0.0333283	0.841075
PRR14	106.076	-0.133784	0.0655762	-2.04013	0.0413377	0.841075
PRSS12	243.401	-0.36965	0.182345	-2.0272	0.0426419	0.841075
PRSS16	23.2209	-0.390032	0.193212	-2.01867	0.0435215	0.841075
PRSS22	555.455	-0.302931	0.136839	-2.21378	0.0268439	0.841075
PRSS30P	10.0682	-0.344682	0.193043	-1.78552	0.0741775	0.841075
PRSS33	10.4321	-0.765819	0.393805	-1.94466	0.0518155	0.841075
PRSS35	4.23481	-0.897869	0.384802	-2.33333	0.019631	0.841075
PRTG	19.8303	-0.896773	0.414881	-2.16152	0.0306553	0.841075
PSMB9	411.019	0.216641	0.0955527	2.26724	0.0233753	0.841075
PSMC3IP	15.1595	-0.364077	0.165865	-2.19502	0.0281625	0.841075
PSTPIP1	132.916	0.269647	0.15289	1.76366	0.0777888	0.841075
PTCHD1	25.1069	-0.585321	0.315664	-1.85425	0.0637029	0.841075
PTGER2	33.8669	-0.384941	0.200461	-1.92027	0.0548233	0.841075
PTPN18	259.162	-0.150276	0.0780999	-1.92416	0.0543349	0.841075
PTPN7	144.195	0.2865	0.133447	2.14692	0.0317995	0.841075
PTPRC	3555.07	0.391312	0.189474	2.06526	0.0388987	0.841075
PTPRU	968.187	-0.256913	0.144496	-1.77799	0.0754055	0.841075
PWRN1	29.7169	-0.727975	0.40085	-1.81608	0.0693588	0.841075
PWWP2B	207.415	-0.212173	0.113269	-1.87317	0.0610442	0.841075
PZP	62.4256	-0.69494	0.296094	-2.34703	0.0189239	0.841075
RAB11B	201.278	-0.151538	0.074585	-2.03175	0.0421786	0.841075
RAB11FIP1	2950	-0.106201	0.0546687	-1.94262	0.0520618	0.841075
RAB11FIP4	458.82	-0.100728	0.0561321	-1.79449	0.0727356	0.841075
RAB17	109.183	-0.257083	0.128792	-1.99611	0.0459222	0.841075
RAB33B	119.813	0.223221	0.114278	1.95332	0.0507815	0.841075
RAB3B	153.185	-0.534681	0.242408	-2.20571	0.0274043	0.841075
RAB3IP	255.717	-0.185453	0.10034	-1.84825	0.0645662	0.841075
RAB40C	165.501	-0.17547	0.0981248	-1.78823	0.0737387	0.841075
RAB44	28.0267	-0.525939	0.260579	-2.01835	0.0435553	0.841075
RABL2B	176.575	-0.366105	0.195841	-1.8694	0.0615675	0.841075
RAD51AP1	19.3553	0.331765	0.169984	1.95174	0.0509692	0.841075
RAD52	39.5673	-0.265373	0.133546	-1.98713	0.0469083	0.841075
RAET1K	4.55128	-0.85783	0.412814	-2.078	0.037709	0.841075
RAI2	16.2549	-0.400351	0.179529	-2.23001	0.0257467	0.841075
RALGAPA2	1208.83	-0.10363	0.0562314	-1.84292	0.0653402	0.841075
RALGPS1	200.409	-0.214152	0.121507	-1.76247	0.0779906	0.841075
RAP1A	277.901	0.136593	0.07713	1.77094	0.0765701	0.841075
RAPGEF3	180.673	-0.274502	0.117171	-2.34274	0.0191425	0.841075
RASAL2	399.016	-0.191585	0.107686	-1.77911	0.0752215	0.841075
RASEF	456.883	-0.265541	0.125234	-2.12035	0.0339764	0.841075
RASGRP1	64.6353	0.288425	0.132926	2.16981	0.0300214	0.841075
RASSF2	1424.35	0.331645	0.187995	1.76412	0.0777122	0.841075
RBFOX1	18.4916	-0.828652	0.459814	-1.80215	0.0715226	0.841075
RBM14	226.577	-0.164665	0.0888308	-1.85369	0.0637839	0.841075
RBM28	227.514	-0.235615	0.129696	-1.81666	0.0692685	0.841075
RBM33	485.942	-0.0900548	0.0499817	-1.80175	0.0715841	0.841075
RBPJ	450.851	0.182858	0.0775606	2.35762	0.0183927	0.841075
RCSD1	174.709	0.349859	0.166789	2.09762	0.0359388	0.841075
RDH13	210.7	-0.209737	0.11663	-1.79831	0.0721276	0.841075
RECQL5	304.505	-0.21633	0.106489	-2.03148	0.0422063	0.841075
RELT	395.97	0.329586	0.171151	1.9257	0.0541419	0.841075
REM1	7.5297	-1.01088	0.417036	-2.42396	0.0153524	0.841075
RET	19.2925	-0.605705	0.262693	-2.30575	0.0211246	0.841075
RFC2	77.3434	0.124964	0.0660876	1.89089	0.0586395	0.841075
RGPD3	8.59398	-0.686488	0.346287	-1.98242	0.0474318	0.841075
RGS10	60.0794	0.208246	0.110791	1.87963	0.0601581	0.841075
RGS13	16.9351	-0.600761	0.341685	-1.75823	0.0787085	0.841075
RGS18	137.002	0.482797	0.229169	2.10673	0.0351409	0.841075
RGS2	4659.53	0.476992	0.239505	1.99157	0.046418	0.841075
RGS22	76.8028	-0.711795	0.309184	-2.30217	0.0213255	0.841075
RHBG	13.112	-0.704649	0.294513	-2.39259	0.0167298	0.841075
RHEBL1	10.3695	-0.49716	0.260423	-1.90905	0.0562558	0.841075
RHOBTB1	71.3799	-0.40129	0.188493	-2.12894	0.0332596	0.841075
RIT1	417.605	0.140304	0.0656986	2.13557	0.0327147	0.841075
RNASE6	38.6349	0.228637	0.127646	1.79118	0.0732649	0.841075
RNASEH1	85.6571	-0.171606	0.0967316	-1.77405	0.0760554	0.841075
RND1	73.3457	-0.297853	0.150796	-1.9752	0.0482454	0.841075
RNF103	389.817	-0.121948	0.0603595	-2.02036	0.0433463	0.841075
RNF123	235.207	-0.129306	0.0697546	-1.85373	0.0637784	0.841075
RNF149	1964.41	0.306485	0.160276	1.91223	0.0558464	0.841075
RNF150	117.158	-0.351252	0.193791	-1.81253	0.0699045	0.841075
RNF185	184.279	-0.0865795	0.0494019	-1.75256	0.0796782	0.841075
RNF20	220.023	-0.137537	0.0717914	-1.91579	0.0553918	0.841075
RNF32	20.7103	-0.41757	0.238773	-1.74881	0.0803237	0.841075
RNU5D-1	5.66879	0.588547	0.301135	1.95443	0.0506505	0.841075
RP1L1	36.9482	-0.351463	0.18784	-1.87108	0.061334	0.841075
RPAIN	148.325	-0.188677	0.105427	-1.78965	0.0735099	0.841075
RPGR	166.558	-0.285455	0.125368	-2.27693	0.0227905	0.841075
RPGRIP1	26.752	0.438997	0.216652	2.02628	0.0427366	0.841075
RPL18A	963.986	0.234695	0.118896	1.97395	0.0483878	0.841075
RPL23AP82	75.9382	-0.354903	0.17565	-2.02052	0.04333	0.841075
RPL35	613.285	0.224622	0.120868	1.85841	0.063111	0.841075
RPL37	826.98	0.154568	0.087424	1.76803	0.077056	0.841075
RPS15A	731.917	0.180279	0.101846	1.77012	0.0767078	0.841075
RPS6KA2	169.302	-0.225857	0.113867	-1.98351	0.0473103	0.841075
RPS6KL1	82.2487	-0.394312	0.172096	-2.29123	0.0219498	0.841075
RPTN	375.494	-0.399348	0.217858	-1.83307	0.0667922	0.841075
RRAGB	51.9722	-0.204948	0.114414	-1.79129	0.0732469	0.841075
RRM2	64.0113	0.441647	0.192025	2.29994	0.0214516	0.841075
RSPH10B	70.7307	-0.542852	0.286755	-1.89309	0.0583461	0.841075
RSPH10B2	48.6773	-0.599195	0.279584	-2.14316	0.0320999	0.841075
RSPH3	242.468	-0.265057	0.141118	-1.87826	0.0603453	0.841075
RTN4R	8.64679	-0.414879	0.228399	-1.81646	0.0692992	0.841075
RUNDC1	187.72	-0.137023	0.077532	-1.76731	0.0771767	0.841075
RUSC1-AS1	16.9674	-0.422797	0.172342	-2.45325	0.0141572	0.841075
RUSC2	104.537	-0.222309	0.106209	-2.09314	0.0363368	0.841075
SAA1	257.638	-0.422682	0.201184	-2.10097	0.0356434	0.841075
SAA2	189.37	-0.40309	0.185332	-2.17496	0.0296331	0.841075
SAA4	8.44461	-0.594454	0.316746	-1.87676	0.0605514	0.841075
SAMD12-AS1	13.3943	-0.30342	0.148205	-2.0473	0.0406289	0.841075
SAMD4B	413.108	-0.116523	0.050416	-2.31123	0.0208204	0.841075
SAMSN1	714.212	0.488187	0.216226	2.25776	0.0239607	0.841075
SART1	282.749	-0.0973315	0.0520815	-1.86883	0.0616464	0.841075
SASH3	310.003	0.294752	0.155931	1.89027	0.0587212	0.841075
SATL1	45.0481	-0.647903	0.341144	-1.89921	0.0575373	0.841075
SCAF1	302.574	-0.153215	0.0711136	-2.15451	0.0311998	0.841075
SCAMP4	211.321	-0.199268	0.101955	-1.95447	0.0506459	0.841075
SCARF1	382.834	0.355277	0.186236	1.90767	0.0564339	0.841075
SCARF2	31.7292	-0.364858	0.184405	-1.97856	0.0478653	0.841075
SCGB3A1	133.888	-0.555342	0.269964	-2.0571	0.0396771	0.841075
SCLT1	241.467	0.265995	0.126408	2.10426	0.0353555	0.841075
SCLY	69.4565	-0.368076	0.209365	-1.75806	0.0787376	0.841075
SCN2A	71.2142	-0.736444	0.298871	-2.46409	0.0137363	0.841075
SCN3B	23.8209	-0.52807	0.27589	-1.91406	0.0556125	0.841075
SCN4A	9.8721	-0.902465	0.430129	-2.09813	0.035894	0.841075
SCN4B	20.9809	-0.522178	0.242587	-2.15254	0.031355	0.841075
SCUBE2	27.6789	-0.382319	0.196284	-1.94778	0.0514412	0.841075
SDHD	266.773	0.149634	0.0809676	1.84807	0.0645926	0.841075
SEC14L3	51.5365	-0.575691	0.31425	-1.83195	0.0669582	0.841075
SEC16A	1497.91	-0.143052	0.0607374	-2.35525	0.0185104	0.841075
SEC24C	637.939	-0.108625	0.0602195	-1.80382	0.0712595	0.841075
SECISBP2L	648.559	-0.173212	0.0834673	-2.07521	0.0379669	0.841075
SENP2	272.194	-0.117342	0.063567	-1.84596	0.0648979	0.841075
SERPINB3	3792.28	0.383885	0.162872	2.35698	0.0184245	0.841075
SERPINB6	476.117	-0.240789	0.123916	-1.94316	0.0519965	0.841075
SERPIND1	7.83897	-0.577849	0.313802	-1.84145	0.0655563	0.841075
SFI1	272.199	-0.158905	0.0897196	-1.77113	0.0765388	0.841075
SFTPA2	4.3149	-0.784161	0.444517	-1.76407	0.0777194	0.841075
SFTPD	4.65648	-0.597965	0.292582	-2.04375	0.0409782	0.841075
SFXN3	247.333	-0.306517	0.147687	-2.07546	0.0379444	0.841075
SGCD	13.4418	-1.29091	0.645603	-1.99954	0.0455496	0.841075
SGIP1	14.1875	-1.60682	0.705526	-2.27748	0.0227573	0.841075
SGSM1	51.6919	-0.403163	0.181308	-2.22364	0.0261729	0.841075
SGTB	93.8903	0.257301	0.145854	1.7641	0.0777151	0.841075
SH2D2A	20.9912	0.419114	0.193865	2.16188	0.0306272	0.841075
SH2D5	8.76624	-0.537373	0.30775	-1.74614	0.0807871	0.841075
SH3BP5L	226.285	-0.118569	0.0565048	-2.09839	0.0358703	0.841075
SH3GL1P2	4.11477	-0.47859	0.240844	-1.98713	0.0469075	0.841075
SHANK2	147.04	-0.487511	0.252917	-1.92755	0.0539109	0.841075
SHC2	22.211	-0.422338	0.177724	-2.37637	0.0174838	0.841075
SHISA2	61.4992	0.302017	0.164646	1.83434	0.0666038	0.841075
SHROOM3	693.619	-0.321073	0.164022	-1.9575	0.0502887	0.841075
SHROOM4	37.218	-0.429287	0.219107	-1.95925	0.050083	0.841075
SIAH3	11.9986	-0.757195	0.361791	-2.09291	0.0363575	0.841075
SIDT2	196.455	-0.185164	0.0858925	-2.15576	0.0311023	0.841075
SIGLEC9	109.985	0.392168	0.210298	1.86482	0.0622067	0.841075
SIPA1L3	369.174	-0.228537	0.118545	-1.92785	0.0538736	0.841075
SIX5	33.9004	-0.321002	0.155272	-2.06736	0.0387005	0.841075
SLA	850.73	0.399298	0.199336	2.00314	0.0451622	0.841075
SLC11A1	1326.46	0.41932	0.22073	1.8997	0.0574731	0.841075
SLC12A7	336.97	-0.276777	0.126268	-2.19198	0.0283812	0.841075
SLC12A8	45.3696	-0.272051	0.153337	-1.7742	0.07603	0.841075
SLC13A3	63.3816	-0.507522	0.221295	-2.29342	0.0218241	0.841075
SLC15A1	40.5822	-0.350432	0.176922	-1.98072	0.0476231	0.841075
SLC15A3	219.65	0.330273	0.154506	2.1376	0.0325488	0.841075
SLC16A11	22.3817	-0.428884	0.194536	-2.20465	0.0274783	0.841075
SLC16A5	164.478	-0.231907	0.0949668	-2.44198	0.0146068	0.841075
SLC19A1	184.72	0.359654	0.203488	1.76745	0.077153	0.841075
SLC22A23	437.252	-0.291106	0.133483	-2.18085	0.0291947	0.841075
SLC23A2	322.386	-0.172121	0.070836	-2.42985	0.0151049	0.841075
SLC25A45	88.8827	-0.210432	0.108996	-1.93063	0.0535287	0.841075
SLC26A5	11.1905	-0.570992	0.252381	-2.26242	0.0236715	0.841075
SLC27A1	164.483	-0.231187	0.11422	-2.02405	0.0429654	0.841075
SLC27A3	71.5033	-0.230055	0.102692	-2.24024	0.0250752	0.841075
SLC28A2	37.3129	-0.610876	0.301169	-2.02835	0.0425246	0.841075
SLC29A2	53.3989	-0.322169	0.160385	-2.00872	0.0445669	0.841075
SLC2A11	60.3696	-0.357699	0.160147	-2.23356	0.0255117	0.841075
SLC2A3	2471.8	0.496361	0.235219	2.11021	0.0348404	0.841075
SLC35E1	379.737	-0.169429	0.0813966	-2.08152	0.0373861	0.841075
SLC35E4	44.6138	-0.258636	0.129049	-2.00417	0.0450522	0.841075
SLC38A2	1524.73	0.16883	0.0783087	2.15596	0.0310869	0.841075
SLC39A4	20.8927	-0.30068	0.164097	-1.83233	0.0669026	0.841075
SLC40A1	348.396	0.152725	0.0859534	1.77684	0.0755953	0.841075
SLC41A3	103.629	-0.268146	0.142315	-1.88417	0.0595417	0.841075
SLC43A3	143.318	0.255042	0.138091	1.84691	0.0647602	0.841075
SLC44A4	1721.21	-0.271593	0.145496	-1.86666	0.0619485	0.841075
SLC4A8	172.899	-0.386946	0.219092	-1.76613	0.0773741	0.841075
SLC5A12	35.2342	-0.483628	0.203556	-2.37589	0.0175067	0.841075
SLC6A1	49.2945	-0.746838	0.342725	-2.17912	0.0293227	0.841075
SLC6A2	11.2744	-1.25423	0.591788	-2.11938	0.034058	0.841075
SLC6A20	192.557	-0.297901	0.139712	-2.13225	0.0329866	0.841075
SLC6A4	13.9392	-0.548019	0.304382	-1.80043	0.0717926	0.841075
SLC7A2	140.114	-0.506175	0.25926	-1.95239	0.0508922	0.841075
SLC7A9	13.8684	-0.687898	0.322627	-2.13218	0.0329919	0.841075
SLC8A1	255.398	0.307741	0.158433	1.9424	0.0520884	0.841075
SLC9A3	362.006	-0.399327	0.21518	-1.85578	0.0634848	0.841075
SLC9A8	600.288	-0.103634	0.0579095	-1.78958	0.0735212	0.841075
SLCO1A2	28.2413	-1.03087	0.489573	-2.10564	0.0352352	0.841075
SLIT1	32.7919	-0.490266	0.239345	-2.04837	0.0405238	0.841075
SLIT2	64.506	-0.363893	0.170051	-2.13991	0.0323621	0.841075
SLMAP	689.138	-0.109787	0.0544479	-2.01637	0.043761	0.841075
SMAD9	37.3213	-0.33847	0.173154	-1.95474	0.0506142	0.841075
SMARCD3	24.9786	0.262941	0.140861	1.86666	0.0619487	0.841075
SMG6	310.413	-0.187654	0.0837875	-2.23964	0.0251141	0.841075
SMPX	3.35482	-0.526132	0.292887	-1.79636	0.0724367	0.841075
SMTN	55.443	-0.291694	0.128875	-2.26338	0.023612	0.841075
SMURF1	542.997	-0.145159	0.069964	-2.07477	0.0380074	0.841075
SMYD5	56.243	-0.250079	0.142215	-1.75846	0.0786699	0.841075
SNORA10	4.0577	0.509895	0.238651	2.13657	0.0326326	0.841075
SNORD17	1007.58	0.249843	0.130474	1.91489	0.0555059	0.841075
SNORD56B	2.67142	0.565568	0.315971	1.78994	0.0734643	0.841075
SNORD66	0.601213	0.672384	0.376454	1.7861	0.0740832	0.841075
SNORD71	2.86923	0.394209	0.218769	1.80194	0.0715547	0.841075
SNRNP70	677.629	-0.15815	0.0719399	-2.19836	0.0279235	0.841075
SNX10	276.546	0.483333	0.207468	2.32968	0.0198233	0.841075
SNX19	438.23	-0.151389	0.0761381	-1.98835	0.0467733	0.841075
SNX20	200.011	0.338006	0.188748	1.79078	0.0733292	0.841075
SNX29	225.289	-0.217786	0.109836	-1.98283	0.0473868	0.841075
SORCS1	17.6201	-0.773106	0.423032	-1.82753	0.0676196	0.841075
SORT1	890.109	-0.160076	0.0776623	-2.06119	0.0392852	0.841075
SOX13	163.71	-0.210399	0.113909	-1.84709	0.0647343	0.841075
SOX6	37.4919	-0.377819	0.21568	-1.75175	0.0798163	0.841075
SPAG16	178.94	-0.410121	0.192741	-2.12783	0.0333508	0.841075
SPATA24	7.02701	-0.559956	0.249096	-2.24796	0.0245789	0.841075
SPECC1	472.854	-0.166371	0.0940998	-1.76803	0.0770559	0.841075
SPEN	868.308	-0.0804249	0.0420542	-1.91241	0.0558234	0.841075
SPHKAP	10.0887	-3.24629	1.53111	-2.12022	0.0339871	0.841075
SPIRE2	211.93	-0.30482	0.131816	-2.31247	0.0207518	0.841075
SPON2	82.2731	-0.286646	0.143351	-1.99961	0.0455425	0.841075
SPRR2C	11.7359	-0.560077	0.26384	-2.12279	0.0337712	0.841075
SPTAN1	1792.74	-0.173884	0.0979329	-1.77554	0.0758086	0.841075
SPTBN5	108.597	-0.292618	0.136278	-2.14722	0.0317761	0.841075
SQLE	188.32	-0.364602	0.194389	-1.87563	0.0607064	0.841075
SRA1	223.435	0.133839	0.0564927	2.36913	0.0178299	0.841075
SRCAP	726.275	-0.142525	0.0753389	-1.89179	0.0585196	0.841075
SRD5A2	61.9252	-0.705089	0.331571	-2.12651	0.0334609	0.841075
SRD5A3	386.933	-0.304705	0.127232	-2.39489	0.0166256	0.841075
SRGAP3	291.607	-0.316341	0.162584	-1.9457	0.0516903	0.841075
SRGN	6039.52	0.415009	0.231451	1.79308	0.0729605	0.841075
SRRM2	3225.46	-0.135858	0.0587484	-2.31254	0.020748	0.841075
SRRM4	51.0457	-0.73905	0.317277	-2.32935	0.0198406	0.841075
SRRM5	6.20357	-0.607648	0.316846	-1.9178	0.0551363	0.841075
SRSF12	16.6217	-0.555509	0.290838	-1.91003	0.0561294	0.841075
SSC5D	14.0727	-0.571204	0.309102	-1.84795	0.0646102	0.841075
SSPO	69.1724	-0.352366	0.188724	-1.86709	0.0618885	0.841075
SSR2	419.103	0.102933	0.0539658	1.90738	0.0564719	0.841075
SSR4P1	7.80718	-0.378914	0.207578	-1.82541	0.0679392	0.841075
ST6GALNAC2	144.245	-0.255581	0.124603	-2.05116	0.0402516	0.841075
ST8SIA2	7.42723	-2.54008	1.13451	-2.23893	0.0251605	0.841075
ST8SIA4	695.771	0.21567	0.0943541	2.28575	0.0222686	0.841075
ST8SIA5	38.5221	-0.649138	0.264179	-2.45719	0.0140028	0.841075
STAB2	13.6296	-0.952423	0.525008	-1.81411	0.0696609	0.841075
STARD5	41.7508	-0.28604	0.144562	-1.97866	0.0478543	0.841075
STEAP3	262.211	-0.326557	0.154658	-2.11148	0.0347308	0.841075
STIM1	412.887	-0.106401	0.0580688	-1.83232	0.0669039	0.841075
STK17A	233.765	0.110202	0.0622578	1.77009	0.0767122	0.841075
STK17B	1215.84	0.175963	0.0974781	1.80515	0.0710514	0.841075
STK33	282.588	-0.494194	0.249601	-1.97993	0.047711	0.841075
STMN1	60.5324	0.315466	0.155449	2.02938	0.0424194	0.841075
STOM	537.975	-0.171813	0.0960096	-1.78954	0.0735275	0.841075
STOML3	109.272	-0.598534	0.332503	-1.80009	0.071847	0.841075
STRA6	56.7478	-0.335003	0.191134	-1.75272	0.0796504	0.841075
STRA8	2.72043	3.82398	1.57898	2.4218	0.0154438	0.841075
STRC	38.776	-0.388518	0.205746	-1.88833	0.0589814	0.841075
STX1A	39.7225	-0.297127	0.131045	-2.26737	0.0233676	0.841075
STYXL1	101.374	-0.182614	0.0994541	-1.83616	0.0663341	0.841075
SUDS3	369.185	-0.128043	0.0612224	-2.09144	0.0364882	0.841075
SULT1C2P1	20.4425	-0.900127	0.425315	-2.11637	0.0343129	0.841075
SUMO1P1	38.9077	0.651763	0.2889	2.25602	0.0240694	0.841075
SUN1	930.425	-0.23759	0.121311	-1.95851	0.0501701	0.841075
SUPT3H	21.6003	-0.338532	0.170589	-1.98449	0.0472007	0.841075
SUPT5H	578.191	-0.0921269	0.0520336	-1.77053	0.0766391	0.841075
SUSD5	9.94094	-0.640838	0.285252	-2.24656	0.024668	0.841075
SV2A	11.0858	-0.48294	0.261414	-1.84741	0.0646875	0.841075
SV2B	21.4385	-0.740618	0.342981	-2.15936	0.0308225	0.841075
SYNE1	1084.87	-0.422576	0.18795	-2.24834	0.0245547	0.841075
SYPL2	5.14494	-0.709509	0.382949	-1.85275	0.0639183	0.841075
SYS1	163.509	-0.161869	0.0689025	-2.34924	0.0188116	0.841075
SYT15	32.6165	-0.558529	0.265476	-2.10388	0.0353891	0.841075
SYT17	66.1273	-0.287132	0.164282	-1.7478	0.0804988	0.841075
SYT5	109.912	-0.528857	0.231866	-2.28087	0.022556	0.841075
SYTL4	142.101	-0.313827	0.130156	-2.41116	0.0159017	0.841075
SZT2	844.238	-0.212638	0.103053	-2.06339	0.0390758	0.841075
TAB3	344.585	-0.126355	0.0634814	-1.99042	0.0465445	0.841075
TACC3	246.457	0.334535	0.136748	2.44637	0.0144304	0.841075
TAF12	71.0492	0.160146	0.0824862	1.94149	0.0521992	0.841075
TAF1L	6.83686	-0.975739	0.451933	-2.15903	0.0308476	0.841075
TAF4	105.527	-0.19722	0.0800173	-2.46472	0.013712	0.841075
TAF8	174.713	-0.211951	0.0930351	-2.27818	0.0227158	0.841075
TANC2	674.759	-0.196523	0.0927496	-2.11885	0.0341028	0.841075
TAOK2	384.32	-0.162395	0.0706674	-2.29801	0.021561	0.841075
TAT	10.4392	-0.603457	0.284903	-2.11811	0.0341656	0.841075
TBC1D10C	134.252	0.27798	0.130298	2.13342	0.0328902	0.841075
TBC1D22B	119.374	-0.177171	0.0900058	-1.96844	0.0490171	0.841075
TBC1D24	96.2358	-0.295048	0.144746	-2.03839	0.041511	0.841075
TBC1D7	139.816	0.233978	0.117474	1.99175	0.046399	0.841075
TBC1D8	807.874	-0.281398	0.151549	-1.85681	0.0633382	0.841075
TBX18	13.3865	-0.590586	0.334842	-1.76377	0.0777699	0.841075
TBX21	13.8629	0.419142	0.233006	1.79885	0.0720432	0.841075
TBXAS1	265.719	0.377795	0.185426	2.03745	0.0416051	0.841075
TCAP	6.72524	-0.393925	0.199536	-1.97421	0.0483581	0.841075
TCEAL3	37.8342	-0.305861	0.159318	-1.91982	0.0548811	0.841075
TCF24	6.04823	-0.780851	0.371296	-2.10304	0.0354623	0.841075
TCTN1	247.014	-0.363851	0.204284	-1.7811	0.0748954	0.841075
TDRD1	31.2194	-0.526177	0.269662	-1.95125	0.0510276	0.841075
TEKT3	8.79403	-0.760165	0.359821	-2.11262	0.0346333	0.841075
TERC	47.736	0.369313	0.1794	2.0586	0.0395324	0.841075
TEX15	14.1145	-1.64981	0.713952	-2.31081	0.0208434	0.841075
TEX9	209.142	-0.394694	0.208414	-1.8938	0.0582517	0.841075
TFAP2E	9.5415	-0.393621	0.200333	-1.96484	0.0494332	0.841075
TGFB1I1	12.8317	-0.44244	0.253423	-1.74586	0.0808361	0.841075
THBD	410.514	0.432722	0.21645	1.99918	0.0455891	0.841075
THSD7A	114.479	-0.46521	0.18676	-2.49095	0.0127401	0.841075
TIMP4	20.8837	-0.560898	0.301583	-1.85985	0.062907	0.841075
TIPARP	374.172	-0.168759	0.0845021	-1.9971	0.0458139	0.841075
TJP1	850.509	-0.217007	0.124287	-1.74602	0.0808074	0.841075
TLR2	750.062	0.401186	0.174272	2.30206	0.0213315	0.841075
TLR4	1153.5	0.380212	0.2015	1.88691	0.0591724	0.841075
TMC2	52.3128	-0.622601	0.330617	-1.88315	0.0596798	0.841075
TMC4	512.348	-0.23283	0.126279	-1.84377	0.0652166	0.841075
TMC5	1755.24	-0.262206	0.141765	-1.84958	0.0643743	0.841075
TMC8	161.563	0.248069	0.104895	2.36493	0.0180335	0.841075
TMEM115	173.226	-0.164549	0.0858783	-1.91607	0.0553565	0.841075
TMEM120B	152.94	-0.355422	0.157232	-2.26049	0.0237909	0.841075
TMEM132B	33.1299	-0.452606	0.225911	-2.00347	0.0451269	0.841075
TMEM150A	40.2986	-0.211004	0.110637	-1.90717	0.0564981	0.841075
TMEM17	26.492	-0.404229	0.220865	-1.83021	0.0672191	0.841075
TMEM175	137.466	-0.170721	0.0904646	-1.88715	0.0591397	0.841075
TMEM181	332.78	-0.172314	0.0939158	-1.83477	0.06654	0.841075
TMEM232	96.2704	-0.549959	0.273318	-2.01216	0.0442032	0.841075
TMEM233	5.58579	-0.92972	0.441728	-2.10473	0.0353146	0.841075
TMEM40	106.762	-0.288707	0.142962	-2.01947	0.0434385	0.841075
TMEM51	112.495	-0.202203	0.10632	-1.90182	0.0571943	0.841075
TMEM86B	52.659	-0.176276	0.0937913	-1.87945	0.0601831	0.841075
TMF1	732.947	-0.111918	0.0617575	-1.81221	0.069953	0.841075
TMIGD2	8.21995	-0.642326	0.274635	-2.33884	0.0193439	0.841075
TMPRSS11BNL	17.1235	-0.673114	0.301026	-2.23606	0.0253476	0.841075
TMPRSS2	1039.46	-0.293722	0.122288	-2.40189	0.0163108	0.841075
TNFAIP8L2	27.345	0.467014	0.20695	2.25665	0.02403	0.841075
TNFRSF1B	1391.98	0.417109	0.206824	2.01674	0.0437228	0.841075
TNFRSF6B	43.7056	-0.550769	0.255269	-2.1576	0.0309592	0.841075
TNFRSF8	40.9481	0.548301	0.243533	2.25144	0.0243577	0.841075
TNNI1	13.3933	-1.0719	0.454007	-2.36098	0.0182269	0.841075
TNNT1	8.27204	-0.463186	0.252395	-1.83516	0.0664815	0.841075
TNNT2	18.4824	-0.479737	0.272358	-1.76142	0.0781668	0.841075
TNPO2	282.76	-0.155411	0.0869367	-1.78764	0.0738342	0.841075
TOB2	259.531	-0.141618	0.0788834	-1.79528	0.072609	0.841075
TOMM34	128.337	-0.2681	0.146779	-1.82656	0.0677655	0.841075
TOMM40L	102.059	0.265881	0.145335	1.82943	0.067335	0.841075
TOP2A	93.2028	0.466931	0.198557	2.35162	0.0186917	0.841075
TOP3B	117.755	-0.211062	0.101946	-2.07032	0.0384222	0.841075
TP53BP1	447.71	-0.187875	0.0940627	-1.99734	0.0457884	0.841075
TP53INP1	684.311	-0.123869	0.0703506	-1.76073	0.0782836	0.841075
TP53INP2	728.219	-0.173229	0.0860033	-2.01421	0.0439874	0.841075
TPM3	1445.66	0.104122	0.0583116	1.78562	0.0741609	0.841075
TPRA1	145.539	-0.175899	0.0962255	-1.82799	0.0675513	0.841075
TPRXL	77.1052	-0.396098	0.177644	-2.22972	0.0257657	0.841075
TPT1	5440.18	0.110666	0.061937	1.78676	0.0739766	0.841075
TPX2	37.1316	0.379197	0.177271	2.13909	0.0324287	0.841075
TRAF3IP1	260.455	-0.33779	0.177041	-1.90798	0.056394	0.841075
TRAF3IP2	211.662	-0.172328	0.0947582	-1.81861	0.0689716	0.841075
TRAK1	1252.96	-0.189104	0.106133	-1.78176	0.0747883	0.841075
TRAPPC10	555.216	-0.0954267	0.0403596	-2.36441	0.0180588	0.841075
TRAPPC9	254.389	-0.168493	0.0687489	-2.45085	0.014252	0.841075
TRAT1	6.21146	0.797932	0.327568	2.43593	0.0148536	0.841075
TREM1	1622.75	0.554162	0.243867	2.27239	0.023063	0.841075
TREML1	6.55589	0.448581	0.228199	1.96575	0.0493277	0.841075
TREX2	6.48435	-0.505463	0.268379	-1.88339	0.0596471	0.841075
TRIB1	1644.84	0.305115	0.169121	1.80412	0.0712121	0.841075
TRIM11	245.426	-0.162794	0.0819501	-1.9865	0.046978	0.841075
TRIM17	31.1406	-0.272334	0.149431	-1.82247	0.0683833	0.841075
TRIM55	4.9018	-1.05628	0.449923	-2.34769	0.01889	0.841075
TRIM67	12.1314	-1.18146	0.529039	-2.23322	0.0255348	0.841075
TRPC4AP	644.173	-0.0904171	0.0400589	-2.2571	0.0240018	0.841075
TRPM2	95.526	0.397336	0.160166	2.48077	0.0131098	0.841075
TRPV2	61.0027	0.322127	0.155561	2.07074	0.0383827	0.841075
TRPV3	79.6772	-0.410686	0.166664	-2.46416	0.0137336	0.841075
TRPV4	134.097	-0.274729	0.14821	-1.85365	0.0637899	0.841075
TRRAP	759.146	-0.133591	0.0742398	-1.79945	0.0719473	0.841075
TSC2	718.96	-0.152734	0.0832452	-1.83475	0.0665424	0.841075
TSPAN11	18.4653	-0.822018	0.369057	-2.22735	0.0259241	0.841075
TSPYL2	139.004	-0.174842	0.09029	-1.93645	0.0528122	0.841075
TSSK3	7.09087	-0.625897	0.301998	-2.07252	0.0382166	0.841075
TTBK2	161.719	-0.289185	0.128028	-2.25877	0.0238975	0.841075
TTC29	81.3332	-0.595567	0.319717	-1.86279	0.0624912	0.841075
TTC34	53.1952	-0.451728	0.234108	-1.92957	0.05366	0.841075
TTLL3	246.501	-0.175676	0.0839835	-2.09179	0.0364576	0.841075
TTLL5	273.415	-0.26287	0.12855	-2.04489	0.0408659	0.841075
TTLL9	79.0107	-0.605158	0.29036	-2.08417	0.0371449	0.841075
TUB	71.1557	-0.529005	0.28676	-1.84477	0.0650717	0.841075
TUBB	440.706	0.203464	0.0937703	2.16981	0.0300211	0.841075
TUBBP5	17.0805	-0.43341	0.24441	-1.77329	0.07618	0.841075
TUBGCP6	480.068	-0.200011	0.0903058	-2.21482	0.0267726	0.841075
TUG1	736.448	-0.106357	0.0466194	-2.2814	0.0225249	0.841075
TULP1	7.79747	-0.651104	0.371049	-1.75477	0.0792993	0.841075
TUSC3	196.253	-0.288794	0.164894	-1.75138	0.0798797	0.841075
TXNDC2	4.44234	-0.856991	0.43233	-1.98226	0.0474497	0.841075
TYMS	16.6507	0.359947	0.198874	1.80993	0.0703073	0.841075
TYRP1	10.2856	-1.3379	0.544291	-2.45805	0.0139693	0.841075
UBA1	1124.91	-0.0946317	0.0450418	-2.10097	0.0356432	0.841075
UBA52	687.793	0.123402	0.0581189	2.12327	0.0337311	0.841075
UBE2C	14.6672	0.31882	0.170238	1.87279	0.061098	0.841075
UBE2D1	306.512	0.203059	0.104037	1.9518	0.0509622	0.841075
UBE3B	266.631	-0.13981	0.0731243	-1.91195	0.0558827	0.841075
UBN2	359.456	-0.169286	0.0812799	-2.08275	0.0372737	0.841075
UBQLN2	189.593	-0.104969	0.0450022	-2.33252	0.0196733	0.841075
UBR4	2256.1	-0.0769958	0.0382386	-2.01357	0.0440552	0.841075
UCKL1-AS1	82.2507	-0.320775	0.182585	-1.75685	0.0789433	0.841075
UCP2	364.644	-0.269736	0.128788	-2.09441	0.0362232	0.841075
UGGT1	655.184	-0.109751	0.0580093	-1.89195	0.0584978	0.841075
UGT3A1	14.7037	-1.32034	0.595791	-2.21612	0.0266834	0.841075
UNC119	159.383	0.17872	0.0754718	2.36804	0.0178826	0.841075
UNC119B	271.232	-0.289237	0.158538	-1.8244	0.0680911	0.841075
UNC5A	10.0937	-1.68812	0.732568	-2.30438	0.0212013	0.841075
UNC5C	19.1404	-1.34371	0.653637	-2.05574	0.039808	0.841075
UNC5CL	21.0101	-0.246061	0.140056	-1.75688	0.0789383	0.841075
UNC80	187.5	-0.704004	0.312495	-2.25285	0.0242689	0.841075
UNK	193.944	-0.156732	0.0787491	-1.99027	0.0465615	0.841075
USH1G	13.4226	-0.451274	0.215078	-2.09818	0.0358891	0.841075
USP19	427.852	-0.109049	0.0543651	-2.00587	0.0448703	0.841075
USP21	99.0732	-0.183697	0.102763	-1.78757	0.0738456	0.841075
USP30	81.4388	-0.219721	0.122219	-1.79777	0.0722138	0.841075
USP42	140.153	-0.180655	0.0793765	-2.27593	0.0228505	0.841075
USP43	182.64	-0.252244	0.120511	-2.09312	0.0363382	0.841075
USP48	295.693	-0.147166	0.0768099	-1.91598	0.0553681	0.841075
USP54	533.522	-0.226353	0.118103	-1.91658	0.0552916	0.841075
USP6NL	355.558	-0.207333	0.0934393	-2.21891	0.0264929	0.841075
USP9Y	116.537	-0.624641	0.299693	-2.08427	0.0371355	0.841075
VASN	114.965	-0.321888	0.131119	-2.45492	0.0140914	0.841075
VBP1	87.9359	0.153234	0.0767347	1.99693	0.0458326	0.841075
VIPR2	8.71526	-0.806009	0.423991	-1.901	0.0573014	0.841075
VIT	6.99252	-1.02741	0.50512	-2.03399	0.0419529	0.841075
VPS53	364.675	-0.175605	0.0723049	-2.42867	0.0151543	0.841075
VSTM2L	39.4231	-0.413859	0.201848	-2.05035	0.0403304	0.841075
VTRNA1-1	3.27204	0.554872	0.268709	2.06496	0.0389269	0.841075
WASF2	831.904	-0.0747992	0.0377433	-1.98179	0.0475031	0.841075
WASH2P	84.455	-0.222356	0.100786	-2.20622	0.0273686	0.841075
WDFY4	371.442	0.26022	0.145836	1.78434	0.0743692	0.841075
WDR13	267.902	-0.178794	0.0967254	-1.84847	0.0645347	0.841075
WDR31	80.4851	-0.398028	0.209978	-1.89557	0.0580169	0.841075
WDR37	180.705	-0.0851709	0.0458072	-1.85933	0.0629798	0.841075
WDR60	204.69	-0.351734	0.177981	-1.97624	0.0481275	0.841075
WDR78	261.126	-0.524341	0.259139	-2.02339	0.0430325	0.841075
WDR86	15.7403	-0.725947	0.316984	-2.29017	0.0220116	0.841075
WDR93	39.5686	-0.496794	0.263154	-1.88785	0.0590462	0.841075
WDTC1	408.457	-0.121579	0.0597271	-2.03558	0.0417925	0.841075
WFDC3	22.5766	-0.320999	0.158031	-2.03124	0.0422304	0.841075
WHAMMP2	51.4096	-0.401696	0.21325	-1.88369	0.0596073	0.841075
WIF1	4.82407	-0.981741	0.51407	-1.90974	0.0561664	0.841075
WNT9A	41.1528	-0.311563	0.157862	-1.97364	0.0484224	0.841075
WT1-AS	13.4869	-0.769601	0.426571	-1.80416	0.0712069	0.841075
WWC1	281.598	-0.273591	0.121045	-2.26024	0.0238066	0.841075
WWC2	114.93	-0.264471	0.115294	-2.29388	0.0217976	0.841075
XDH	496.147	-0.281472	0.13629	-2.06525	0.0388995	0.841075
XKR7	9.70969	-0.719708	0.375487	-1.91673	0.0552718	0.841075
YLPM1	402.81	-0.176811	0.0929664	-1.90188	0.0571864	0.841075
YTHDF3	619.886	0.0671372	0.0307673	2.1821	0.0291025	0.841075
YY1	421.195	0.115879	0.0475749	2.43572	0.0148621	0.841075
ZBTB16	50.1436	-0.341714	0.195542	-1.74752	0.0805477	0.841075
ZBTB8B	56.1576	-0.742494	0.322491	-2.30237	0.0213144	0.841075
ZC3H12C	219.495	-0.215468	0.116922	-1.84284	0.0653522	0.841075
ZC3H6	256.287	-0.217139	0.119764	-1.81306	0.0698232	0.841075
ZCCHC2	349.466	-0.197884	0.105385	-1.87773	0.060418	0.841075
ZEB2	534.144	0.336455	0.170229	1.97648	0.0481002	0.841075
ZFP82	27.7239	-0.347902	0.189821	-1.83279	0.0668339	0.841075
ZFR2	16.3578	-0.66452	0.326723	-2.0339	0.0419622	0.841075
ZIK1	34.9182	-0.300309	0.147281	-2.03902	0.041448	0.841075
ZMAT2	237.87	-0.0882017	0.0482529	-1.8279	0.067564	0.841075
ZMIZ2	373.621	-0.15481	0.0876759	-1.76571	0.0774444	0.841075
ZNF154	44.8021	-0.422737	0.172452	-2.45133	0.0142329	0.841075
ZNF157	13.9603	-0.591595	0.272909	-2.16774	0.0301784	0.841075
ZNF182	50.887	-0.235318	0.0989312	-2.3786	0.0173784	0.841075
ZNF204P	37.571	-0.445735	0.235292	-1.89439	0.0581732	0.841075
ZNF211	96.872	-0.203593	0.101978	-1.99644	0.0458865	0.841075
ZNF222	18.0121	0.254654	0.131668	1.93406	0.0531062	0.841075
ZNF224	187.944	-0.262997	0.141034	-1.86478	0.0622122	0.841075
ZNF227	56.7015	-0.202463	0.100021	-2.02419	0.0429502	0.841075
ZNF23	72.034	-0.2868	0.151919	-1.88785	0.0590467	0.841075
ZNF233	19.2016	-0.608343	0.266095	-2.28619	0.0222432	0.841075
ZNF250	104.145	-0.192743	0.101027	-1.90783	0.0564135	0.841075
ZNF267	579.799	0.282078	0.143506	1.96561	0.0493437	0.841075
ZNF280B	29.6016	-0.361635	0.201862	-1.7915	0.0732134	0.841075
ZNF33A	413.455	-0.107851	0.0616979	-1.74805	0.0804557	0.841075
ZNF345	50.4482	-0.290822	0.160663	-1.81014	0.070274	0.841075
ZNF365	31.3805	-0.328798	0.178814	-1.83877	0.0659486	0.841075
ZNF37A	231.623	-0.296559	0.159529	-1.85896	0.0630322	0.841075
ZNF396	50.4774	-0.298114	0.168847	-1.76559	0.0774653	0.841075
ZNF418	34.1628	-0.245201	0.133553	-1.83597	0.0663615	0.841075
ZNF438	109.274	0.27226	0.145028	1.87729	0.0604782	0.841075
ZNF442	32.8048	-0.323292	0.182725	-1.76928	0.0768466	0.841075
ZNF449	24.8371	-0.301484	0.144154	-2.0914	0.0364924	0.841075
ZNF469	112.591	-0.253054	0.138158	-1.83162	0.0670074	0.841075
ZNF471	194.099	-0.51744	0.212842	-2.4311	0.015053	0.841075
ZNF483	39.7562	-0.471367	0.219372	-2.14871	0.0316574	0.841075
ZNF528	136.567	-0.290218	0.152018	-1.90911	0.0562482	0.841075
ZNF529	95.2276	-0.273968	0.152401	-1.79768	0.0722279	0.841075
ZNF534	6.41281	-0.708024	0.395133	-1.79186	0.0731547	0.841075
ZNF540	20.2188	-0.403391	0.210843	-1.91323	0.055719	0.841075
ZNF546	36.195	-0.36029	0.203275	-1.77243	0.0763233	0.841075
ZNF549	67.7081	-0.284082	0.148317	-1.91537	0.0554447	0.841075
ZNF557	123.702	-0.190064	0.0913378	-2.08089	0.0374442	0.841075
ZNF571	51.3942	-0.323125	0.17686	-1.82701	0.0676989	0.841075
ZNF598	230.263	-0.171817	0.0919739	-1.86811	0.0617472	0.841075
ZNF660	18.6383	-0.50513	0.255072	-1.98034	0.0476648	0.841075
ZNF667	36.0931	-0.653524	0.289466	-2.25769	0.0239652	0.841075
ZNF668	68.2759	0.180719	0.0986594	1.83175	0.0669892	0.841075
ZNF671	19.6772	-0.293543	0.156836	-1.87165	0.061255	0.841075
ZNF692	90.9836	-0.184264	0.0928761	-1.98398	0.0472586	0.841075
ZNF696	29.8015	-0.240313	0.136921	-1.75513	0.0792376	0.841075
ZNF713	57.7578	-0.365793	0.183283	-1.99578	0.0459577	0.841075
ZNF716	14.4435	-0.761335	0.406283	-1.8739	0.060944	0.841075
ZNF781	8.50051	-0.487785	0.275565	-1.77013	0.0767058	0.841075
ZNF8	119.569	-0.225478	0.127962	-1.76207	0.0780574	0.841075
ZNF805	121.064	-0.191628	0.092836	-2.06415	0.0390034	0.841075
ZNF831	33.3546	0.414278	0.19818	2.09042	0.0365801	0.841075
ZNF843	17.4791	-0.413245	0.217388	-1.90096	0.0573076	0.841075
ZNF846	59.9761	-0.320146	0.142947	-2.23961	0.0251162	0.841075
ZNF850	40.3058	-0.345792	0.184059	-1.8787	0.0602851	0.841075
ZNRF1	291.022	-0.212096	0.117223	-1.80934	0.0703989	0.841075
ZSCAN4	8.65949	-0.565763	0.27771	-2.03725	0.0416253	0.841075
ZYG11A	34.2716	-0.331422	0.169674	-1.95329	0.0507854	0.841075
ANKRD20A8P	33.8914	-0.628678	0.360506	-1.74388	0.0811807	0.841097
CLMN	511.097	-0.332424	0.190651	-1.74362	0.0812253	0.841097
CRYM-AS1	18.0062	-0.345427	0.197984	-1.74472	0.0810337	0.841097
DNAJB13	49.3232	-0.496221	0.284777	-1.74249	0.0814227	0.841097
FBXO15	431.654	-0.483558	0.277485	-1.74264	0.0813963	0.841097
KCTD1	139.627	-0.310867	0.178138	-1.74509	0.0809693	0.841097
KCTD5	171.923	-0.106224	0.0609337	-1.74326	0.0812875	0.841097
MAP3K12	42.748	-0.277512	0.159269	-1.74241	0.0814369	0.841097
NETO2	40.0266	0.284117	0.162866	1.74449	0.0810744	0.841097
PAX6	147.928	-0.272216	0.15608	-1.74408	0.0811454	0.841097
SH2B1	233.693	-0.178736	0.102546	-1.74299	0.0813353	0.841097
ZRANB3	33.4076	-0.327322	0.187747	-1.74342	0.0812599	0.841097
ACE2	58.0252	-0.265309	0.152454	-1.74026	0.0818141	0.84179
ADH4	24.4636	-0.540538	0.311607	-1.73468	0.082798	0.84179
ARFGAP1	427.483	-0.145775	0.0839253	-1.73696	0.0823937	0.84179
BCL11B	55.7731	0.295233	0.170099	1.73565	0.0826264	0.84179
C19orf18	9.56014	-0.311263	0.179265	-1.73633	0.0825056	0.84179
ESRRB	7.73418	-0.567565	0.326212	-1.73986	0.0818829	0.84179
FAM120C	138.429	-0.276133	0.158667	-1.74034	0.0818	0.84179
FAM53C	608.994	0.249358	0.143538	1.73723	0.082347	0.84179
FBXL2	143.215	-0.319166	0.183632	-1.73808	0.0821971	0.84179
GABRA4	18.3615	-0.84872	0.488786	-1.73638	0.0824959	0.84179
GABRE	302.225	-0.234083	0.134931	-1.73484	0.0827688	0.84179
GREB1L	17.3452	-0.911208	0.524022	-1.73887	0.082057	0.84179
JMY	367.605	-0.17571	0.101304	-1.73448	0.0828328	0.84179
MIR600HG	84.6896	-0.272034	0.156846	-1.73441	0.082846	0.84179
NFIL3	625.481	0.332803	0.191708	1.73599	0.0825665	0.84179
PAX9	96.7338	-0.209139	0.120323	-1.73814	0.0821853	0.84179
PLA2G2F	26.1771	-0.422355	0.243127	-1.73718	0.0823556	0.84179
PRKCB	362.046	0.356109	0.204542	1.74101	0.0816824	0.84179
PSMA7	305.632	0.128063	0.0737715	1.73595	0.0825731	0.84179
RPL30	918.99	0.149022	0.0858345	1.73615	0.0825374	0.84179
RPS26	299.762	0.180146	0.103796	1.73557	0.082639	0.84179
RUFY1	194.742	-0.0869058	0.0501046	-1.73449	0.0828313	0.84179
SLC35D1	96.8996	-0.189601	0.109001	-1.73944	0.0819576	0.84179
SNX31	7.58753	-0.51077	0.294227	-1.73598	0.0825682	0.84179
SYK	520.623	0.164098	0.0944685	1.73707	0.0823754	0.84179
SYNPO2L	13.0659	-0.547576	0.31485	-1.73916	0.082006	0.84179
TMPRSS3	65.1434	-0.356718	0.205457	-1.73622	0.0825255	0.84179
TNNI3	19.3484	-0.509293	0.292466	-1.74138	0.0816177	0.84179
TSPAN10	36.1445	-0.385926	0.222203	-1.73682	0.0824192	0.84179
TTC22	214.085	-0.19214	0.11077	-1.73458	0.0828154	0.84179
CDK9	245.87	-0.10565	0.0609267	-1.73406	0.0829083	0.841969
ALS2CL	859.086	-0.238371	0.137939	-1.72809	0.0839724	0.842579
ATP13A1	355.48	-0.168764	0.0974964	-1.73098	0.0834559	0.842579
BCL2L1	592.831	-0.175814	0.101684	-1.72901	0.0838071	0.842579
CHODL	15.0192	-0.444053	0.256267	-1.73277	0.0831357	0.842579
CTBP2	539.665	-0.10127	0.0584936	-1.7313	0.0833975	0.842579
DALRD3	108.341	-0.203557	0.117848	-1.72729	0.0841157	0.842579
FAM25A	25.3281	-0.493608	0.285869	-1.72669	0.084223	0.842579
FSCN2	19.0268	-0.261758	0.151354	-1.72943	0.0837313	0.842579
GAPVD1	1041.44	-0.158139	0.091561	-1.72714	0.0841424	0.842579
HOXA11	2.88587	-3.87836	2.24455	-1.7279	0.0840067	0.842579
IFT172	421.57	-0.376796	0.21824	-1.72652	0.0842534	0.842579
KIAA0232	709.521	-0.099688	0.0577183	-1.72715	0.0841411	0.842579
KIF25-AS1	6.79633	-0.561156	0.324471	-1.72945	0.0837292	0.842579
MIR3174	4.06427	0.431395	0.249385	1.72984	0.0836595	0.842579
PROM1	1469.27	-0.370609	0.214034	-1.73154	0.0833554	0.842579
PTK6	209.063	-0.203291	0.11749	-1.73028	0.0835801	0.842579
RAET1G	27.1629	-0.247935	0.143565	-1.72699	0.0841692	0.842579
RASGEF1B	343.237	-0.191926	0.111168	-1.72645	0.0842669	0.842579
RRAD	382.12	-0.391842	0.226114	-1.73294	0.0831072	0.842579
SAP30L	206.617	-0.147276	0.0852436	-1.72771	0.0840409	0.842579
SCHIP1	31.261	-0.589253	0.340698	-1.72955	0.0837114	0.842579
SEMA3B	68.9141	-0.182684	0.105709	-1.72818	0.0839557	0.842579
SIRPD	9.47012	0.498026	0.287614	1.73158	0.083348	0.842579
SLU7	356.796	0.0746258	0.0431761	1.72841	0.0839156	0.842579
TFPI2	128.438	-0.377759	0.218462	-1.72917	0.0837779	0.842579
TNFRSF11A	56.3403	-0.234863	0.135701	-1.73074	0.0834989	0.842579
TRPM3	31.1338	-0.520958	0.30127	-1.72921	0.0837722	0.842579
UNC5D	14.539	-0.78393	0.453007	-1.7305	0.0835403	0.842579
VSIG1	23.181	-0.349303	0.201713	-1.73168	0.0833303	0.842579
AQP11	6.15247	-0.459389	0.266512	-1.72371	0.0847607	0.84298
ASAP1	523.581	0.243226	0.141073	1.72412	0.0846866	0.84298
ATG3	422.954	0.157629	0.0914093	1.72443	0.0846294	0.84298
ATP6V0A2	325.677	-0.180111	0.104378	-1.72557	0.0844247	0.84298
HFE	43.3253	-0.230764	0.133857	-1.72395	0.0847168	0.84298
LPCAT1	553.256	0.299794	0.17378	1.72514	0.0845025	0.84298
MBNL1	884.327	0.0753091	0.043656	1.72506	0.0845172	0.84298
PTGR2	72.0423	-0.300136	0.174144	-1.72349	0.0847998	0.84298
UBE2H	888.749	-0.0980452	0.0568626	-1.72425	0.0846635	0.84298
ZDHHC16	95.3887	-0.211251	0.122523	-1.72417	0.0846771	0.84298
ZNF621	225.49	-0.23299	0.13507	-1.72496	0.0845344	0.84298
ATG16L2	741.606	0.27521	0.159731	1.72296	0.0848953	0.843087
STMN4	8.89421	-0.737633	0.428126	-1.72294	0.0849001	0.843087
ITPR2	364.854	0.189365	0.109972	1.72193	0.0850814	0.843145
PPP1R14A	3.63335	-0.639429	0.371401	-1.72167	0.08513	0.843145
SDC2	51.1549	0.223256	0.129674	1.72167	0.0851288	0.843145
SRGAP3-AS3	2.46677	-2.29147	1.33054	-1.72221	0.0850319	0.843145
WTIP	289.178	-0.326135	0.189391	-1.72202	0.085066	0.843145
MAPRE1	433.774	0.0954054	0.0554283	1.72124	0.0852076	0.84347
GMFG	298.27	0.371272	0.215851	1.72003	0.0854262	0.844746
HPS4	243.8	-0.172743	0.100438	-1.7199	0.0854508	0.844746
RASGRP2	112.627	0.3605	0.209619	1.71979	0.0854711	0.844746
ADCY7	288.149	0.202136	0.118169	1.71056	0.0871618	0.845809
ARID1B	745.114	-0.143195	0.0835968	-1.71292	0.0867273	0.845809
ATP9B	448.354	-0.237598	0.138507	-1.71542	0.0862683	0.845809
BRWD1	861.423	-0.120446	0.0702543	-1.71443	0.0864501	0.845809
CAMTA2	218.124	-0.105156	0.0612204	-1.71767	0.0858572	0.845809
CD300LB	55.1649	0.405415	0.236766	1.71231	0.0868403	0.845809
CKB	360.713	-0.276091	0.161055	-1.71426	0.0864803	0.845809
CNTN2	27.3377	-0.59537	0.348062	-1.71053	0.0871682	0.845809
CTRL	24.2753	0.223453	0.130113	1.71738	0.08591	0.845809
DGCR8	202.742	-0.176978	0.103419	-1.71128	0.0870302	0.845809
DNMBP	283.011	-0.123669	0.0722526	-1.71162	0.0869676	0.845809
DYNC1H1	2835.94	-0.141952	0.0826255	-1.71802	0.0857925	0.845809
ERCC2	75.4818	-0.219452	0.127765	-1.71763	0.0858644	0.845809
EXOSC4	67.7915	0.153746	0.0898811	1.71055	0.0871643	0.845809
FOXO3	703.206	-0.092575	0.0539933	-1.71457	0.0864248	0.845809
GLIPR1	237.239	0.257771	0.150622	1.71138	0.0870115	0.845809
GMPR	46.9795	-0.319979	0.187029	-1.71085	0.0871089	0.845809
GRM7	43.2453	-0.536984	0.313472	-1.71302	0.0867085	0.845809
LBR	423.975	0.204223	0.118917	1.71735	0.0859152	0.845809
MACC1	1972.24	-0.215134	0.12569	-1.71162	0.0869669	0.845809
MLLT11	20.7583	0.303784	0.177146	1.71488	0.0863673	0.845809
MPP4	23.7845	-0.454967	0.265894	-1.71108	0.0870655	0.845809
MYH14	2097.03	-0.214196	0.124763	-1.71682	0.0860115	0.845809
NALCN	16.6201	-0.676912	0.39573	-1.71054	0.0871663	0.845809
PRPF40B	105.092	-0.258458	0.150803	-1.71388	0.0865515	0.845809
RBPMS	178.53	-0.212475	0.124177	-1.71106	0.0870697	0.845809
RPS18	1471.94	0.199448	0.116131	1.71745	0.0858979	0.845809
RUNX1	740.65	-0.154842	0.0905151	-1.71067	0.0871414	0.845809
SIT1	9.1604	0.390709	0.227429	1.71793	0.0858085	0.845809
SULT1C2	21.8731	-0.440609	0.256724	-1.71628	0.0861115	0.845809
TNFAIP8L1	244.456	-0.377721	0.220752	-1.71106	0.0870699	0.845809
TRIM45	32.8045	-0.310351	0.181452	-1.71037	0.0871968	0.845809
TTC6	172.916	-0.279572	0.16338	-1.71118	0.0870484	0.845809
USP53	604.05	-0.206771	0.120495	-1.71601	0.0861602	0.845809
VMAC	50.92	-0.217184	0.126706	-1.71408	0.0865143	0.845809
ZP3	13.818	0.353901	0.206287	1.71557	0.08624	0.845809
RPS11	1661.82	0.147251	0.0861268	1.7097	0.0873221	0.846588
CFD	98.4177	0.271273	0.158956	1.70659	0.087898	0.846767
EXOC7	721.053	-0.121436	0.071153	-1.70669	0.0878788	0.846767
INSR	594.561	-0.221446	0.129606	-1.70861	0.087524	0.846767
LRRC8B	279.237	-0.179338	0.105094	-1.70644	0.0879255	0.846767
MAGEB10	6.46567	-0.550841	0.322367	-1.70874	0.0874998	0.846767
MAP1S	153.201	-0.124565	0.0729095	-1.70849	0.0875449	0.846767
MINK1	692.802	-0.125184	0.0733549	-1.70655	0.087906	0.846767
NRBP1	376.445	-0.0697829	0.0408772	-1.70714	0.0877969	0.846767
NT5DC3	80.0489	-0.241518	0.141309	-1.70915	0.087424	0.846767
SNORA13	2.73757	0.426846	0.249925	1.7079	0.0876556	0.846767
TBX3	14.9869	-0.465034	0.272372	-1.70735	0.0877573	0.846767
TMEM63C	39.7352	-0.253451	0.148369	-1.70825	0.0875899	0.846767
UHRF2	151.881	-0.14031	0.0822009	-1.70691	0.0878384	0.846767
TRIO	711.675	-0.159934	0.0937417	-1.70612	0.0879865	0.846921
SLC2A4	13.5761	-0.406168	0.238139	-1.70559	0.0880849	0.847435
TNFRSF25	82.2361	-0.208901	0.12251	-1.70518	0.0881606	0.847729
ANKRD26	155.447	-0.256461	0.150468	-1.70441	0.0883037	0.84825
MTPN	398.96	0.121074	0.0710356	1.70441	0.0883049	0.84825
NBAS	348.76	-0.21868	0.128321	-1.70416	0.0883509	0.848258
ABCA13	7572.01	-0.263954	0.156499	-1.68661	0.0916778	0.848328
ABLIM3	78.0818	-0.27963	0.165658	-1.68799	0.0914127	0.848328
ACACB	191.9	-0.232445	0.138256	-1.68127	0.0927113	0.848328
AKAP12	119.277	-0.24515	0.144217	-1.69987	0.0891552	0.848328
ALMS1	580.706	-0.299367	0.176693	-1.69428	0.0902121	0.848328
ANKRD42	158.719	-0.265535	0.158559	-1.67467	0.0939985	0.848328
APOL4	139.484	-0.334861	0.197362	-1.69669	0.0897557	0.848328
BPHL	77.3902	-0.271709	0.160189	-1.69617	0.0898529	0.848328
C16orf72	1327.74	0.144197	0.0863489	1.66994	0.0949314	0.848328
C6orf99	7.49637	-0.444287	0.266239	-1.66875	0.0951666	0.848328
CCDC33	104.564	-0.539359	0.317583	-1.69832	0.0894471	0.848328
CCDC69	383.838	-0.116584	0.0691147	-1.68682	0.0916382	0.848328
CCP110	292.61	-0.239445	0.143206	-1.67203	0.0945186	0.848328
CD86	92.8873	0.306701	0.18325	1.67367	0.0941953	0.848328
CEACAM21	13.4974	0.357817	0.210533	1.69958	0.0892103	0.848328
CHGB	8.58281	-0.774908	0.456129	-1.69888	0.089342	0.848328
CLEC1A	22.7794	0.370204	0.221758	1.6694	0.0950372	0.848328
CMTM3	67.823	0.185896	0.111067	1.67373	0.0941839	0.848328
CNTLN	78.2571	-0.253083	0.150241	-1.68451	0.0920828	0.848328
COG1	176.45	-0.172353	0.101553	-1.69718	0.0896635	0.848328
COL6A4P1	6.86361	-0.622959	0.372993	-1.67017	0.0948866	0.848328
CRX	21.2675	-0.620467	0.371736	-1.66911	0.095096	0.848328
CTCFL	35.1351	-0.530732	0.315359	-1.68294	0.0923864	0.848328
DBIL5P	5.10433	-0.457687	0.270526	-1.69184	0.0906763	0.848328
DCBLD2	176.109	-0.276983	0.164421	-1.6846	0.0920652	0.848328
DDIT4	900.017	0.174698	0.103643	1.68557	0.0918795	0.848328
DDX4	8.14921	-0.478618	0.281898	-1.69785	0.089537	0.848328
DEFB4A	33.7166	-0.422165	0.252929	-1.66911	0.0950962	0.848328
DGAT2	501.438	0.367307	0.21571	1.70278	0.0886098	0.848328
DHCR7	102.544	-0.210568	0.12586	-1.67304	0.0943196	0.848328
DIAPH1	1250.31	-0.0789459	0.0468301	-1.68579	0.0918355	0.848328
DLEU2	75.9302	0.238422	0.139934	1.70381	0.0884159	0.848328
DNASE1	106.591	-0.183991	0.108741	-1.69202	0.0906425	0.848328
DOCK1	419.65	-0.214266	0.126015	-1.70032	0.0890703	0.848328
DPEP3	16.7293	0.444946	0.264743	1.68067	0.0928268	0.848328
DUOXA1	239.576	-0.215429	0.128725	-1.67356	0.0942173	0.848328
DYDC2	68.6092	-0.450556	0.269273	-1.67323	0.0942814	0.848328
F11R	1639.28	-0.0945037	0.0561344	-1.68353	0.0922734	0.848328
FAM66A	4.10405	-0.595339	0.352218	-1.69025	0.0909793	0.848328
[truncated: 16,819 more rows]
