# Supplementary material for: Virome Data Explorer: A web resource to longitudinally explore respiratory viral infections, their interactions with other pathogens and host transcriptomic changes in over 100 people
Source: PLoS Biol. 2024 Jan 18;22(1):e3002089. doi: 10.1371/journal.pbio.3002089 (PMC10796020; doi:10.1371/journal.pbio.3002089)
Supplement: S3 Data — Enriched processes with padj <0.05 for D1vsPRE. (XLSX) [file pbio.3002089.s012.xlsx]

## Sheet: Sheet1
Gene Set	Description	Size	LeadingEdgeNumber	Enrichment Score	Normalized Enrichment Score	pValue	FDR
GO:0098542	defense response to other organism	429	135	0.77752	3.05897	0	0
GO:0002250	adaptive immune response	367	168	0.784547	3.00349	0	0
GO:0034341	response to interferon-gamma	184	90	0.856845	2.99321	0	0
GO:0009615	response to virus	298	101	0.790004	2.9812	0	0
GO:0001819	positive regulation of cytokine production	400	167	0.750823	2.91558	0	0
GO:0042110	T cell activation	436	194	0.730395	2.8808	0	0
GO:0050867	positive regulation of cell activation	295	136	0.754559	2.86449	0	0
GO:0045088	regulation of innate immune response	353	129	0.741192	2.86208	0	0
GO:0007159	leukocyte cell-cell adhesion	307	142	0.747872	2.84906	0	0
GO:0034340	response to type I interferon	86	41	0.892952	2.83206	0	0
GO:0002521	leukocyte differentiation	480	199	0.716412	2.82869	0	0
GO:0002694	regulation of leukocyte activation	460	193	0.714557	2.8224	0	0
GO:0071216	cellular response to biotic stimulus	213	78	0.785022	2.81743	0	0
GO:0070661	leukocyte proliferation	272	117	0.74992	2.81692	0	0
GO:0002764	immune response-regulating signaling pathway	458	191	0.718346	2.81554	0	0
GO:0050900	leukocyte migration	396	164	0.716497	2.78606	0	0
GO:0031349	positive regulation of defense response	409	157	0.712747	2.78477	0	0
GO:0050663	cytokine secretion	201	89	0.77537	2.78227	0	0
GO:0002683	negative regulation of immune system process	389	142	0.712196	2.77954	0	0
GO:0002237	response to molecule of bacterial origin	318	130	0.743911	2.76978	0	0
GO:0043900	regulation of multi-organism process	341	91	0.710904	2.75452	0	0
GO:0002697	regulation of immune effector process	362	132	0.713447	2.75349	0	0
GO:0060326	cell chemotaxis	272	116	0.737948	2.74948	0	0
GO:0002449	lymphocyte mediated immunity	231	93	0.749051	2.74096	0	0
GO:0032103	positive regulation of response to external stimulus	284	112	0.728867	2.71724	0	0
GO:0032609	interferon-gamma production	104	48	0.827721	2.70616	0	0
GO:1990868	response to chemokine	86	36	0.842366	2.67042	0	0
GO:0042113	B cell activation	225	107	0.73852	2.66562	0	0
GO:0022407	regulation of cell-cell adhesion	363	134	0.689274	2.66236	0	0
GO:0006959	humoral immune response	226	76	0.726692	2.65091	0	0
GO:0071706	tumor necrosis factor superfamily cytokine production	133	65	0.796458	2.64884	0	0
GO:0060759	regulation of response to cytokine stimulus	152	52	0.769912	2.64706	0	0
GO:0050727	regulation of inflammatory response	345	128	0.682456	2.63439	0	0
GO:0001818	negative regulation of cytokine production	239	82	0.72643	2.63039	0	0
GO:0002285	lymphocyte activation involved in immune response	166	76	0.74481	2.62761	0	0
GO:1903706	regulation of hemopoiesis	361	125	0.681896	2.61459	0	0
GO:0032612	interleukin-1 production	85	48	0.831414	2.59596	0	0
GO:0032606	type I interferon production	107	43	0.78914	2.59095	0	0
GO:0071887	leukocyte apoptotic process	104	46	0.792625	2.58481	0	0
GO:0001906	cell killing	153	55	0.741211	2.58398	0	0
GO:0042107	cytokine metabolic process	106	50	0.784772	2.58043	0	0
GO:0045785	positive regulation of cell adhesion	375	134	0.658433	2.53443	0	0
GO:0019058	viral life cycle	267	63	0.675705	2.52421	0	0
GO:0034612	response to tumor necrosis factor	230	78	0.684943	2.51224	0	0
GO:0050866	negative regulation of cell activation	169	65	0.710319	2.51156	0	0
GO:0002440	production of molecular mediator of immune response	183	77	0.703773	2.50275	0	0
GO:0031348	negative regulation of defense response	174	55	0.701601	2.48628	0	0
GO:0002831	regulation of response to biotic stimulus	118	43	0.738359	2.48262	0	0
GO:0032635	interleukin-6 production	125	52	0.736066	2.47743	0	0
GO:0036230	granulocyte activation	480	190	0.627152	2.46363	0	0
GO:0070555	response to interleukin-1	144	49	0.71418	2.45765	0	0
GO:0007249	I-kappaB kinase/NF-kappaB signaling	247	88	0.667426	2.45391	0	0
GO:0019882	antigen processing and presentation	164	46	0.685941	2.43462	0	0
GO:0002526	acute inflammatory response	150	60	0.710111	2.43175	0	0
GO:0032615	interleukin-12 production	53	28	0.832364	2.42119	0	0
GO:0002446	neutrophil mediated immunity	477	184	0.613578	2.41394	0	0
GO:0042116	macrophage activation	76	38	0.776597	2.40516	0	0
GO:0030099	myeloid cell differentiation	350	110	0.6259	2.40244	0	0
GO:0006909	phagocytosis	229	98	0.648695	2.37831	0	0
GO:0032623	interleukin-2 production	63	25	0.79189	2.37124	0	0
GO:0035456	response to interferon-beta	30	15	0.902039	2.37037	0	0
GO:0032613	interleukin-10 production	46	17	0.817414	2.36748	0	0
GO:0097696	STAT cascade	143	51	0.685995	2.35738	0	0
GO:0006968	cellular defense response	53	27	0.825962	2.34504	0	0
GO:0032637	interleukin-8 production	69	31	0.767986	2.33038	0	0
GO:0050920	regulation of chemotaxis	192	67	0.648859	2.31754	0	0
GO:0032602	chemokine production	76	26	0.732786	2.31584	0	0
GO:0002437	inflammatory response to antigenic stimulus	43	22	0.820211	2.31277	0	0
GO:0002791	regulation of peptide secretion	441	117	0.58891	2.27706	0	0
GO:0052547	regulation of peptidase activity	396	79	0.580402	2.25355	0	0
GO:0045576	mast cell activation	59	31	0.762026	2.25111	0	0
GO:0019835	cytolysis	40	10	0.807916	2.23399	0	0
GO:0002532	production of molecular mediator involved in inflammatory response	59	31	0.747338	2.21381	0	0
GO:0048872	homeostasis of number of cells	234	64	0.605228	2.2131	0	0
GO:0001773	myeloid dendritic cell activation	26	15	0.889026	2.21144	0	0
GO:0007162	negative regulation of cell adhesion	242	55	0.597754	2.20485	0	0
GO:0042092	type 2 immune response	35	17	0.826646	2.20457	0	0
GO:0032633	interleukin-4 production	34	17	0.820171	2.20259	0	0
GO:0051090	regulation of DNA-binding transcription factor activity	382	109	0.561584	2.1786	0	1.41641e-05
GO:0070671	response to interleukin-12	48	19	0.743526	2.18066	0	1.43434e-05
GO:0150076	neuroinflammatory response	47	20	0.74516	2.14333	0	2.73042e-05
GO:0097191	extrinsic apoptotic signaling pathway	211	54	0.587882	2.1451	0	2.76372e-05
GO:0070265	necrotic cell death	46	20	0.747063	2.14703	0	2.79784e-05
GO:2000147	positive regulation of cell motility	451	121	0.545489	2.12625	0	3.90733e-05
GO:0002269	leukocyte activation involved in inflammatory response	30	15	0.819268	2.12777	0	3.95277e-05
GO:0051701	interaction with host	195	36	0.591329	2.12783	0	3.99927e-05
GO:0007187	G protein-coupled receptor signaling pathway, coupled to cyclic nucleotide second messenger	223	28	0.582152	2.12938	0	4.04688e-05
GO:0043331	response to dsRNA	50	19	0.735217	2.11094	0	5.0927e-05
GO:0035455	response to interferon-alpha	20	10	0.909523	2.12028	0	5.15057e-05
GO:1904950	negative regulation of establishment of protein localization	164	33	0.605424	2.10414	0	6.29515e-05
GO:0002448	mast cell mediated immunity	48	21	0.735665	2.075	0	7.00903e-05
GO:1901342	regulation of vasculature development	289	52	0.550191	2.07667	0	7.08204e-05
GO:0038061	NIK/NF-kappaB signaling	113	40	0.619813	2.07875	0	7.15659e-05
GO:0001562	response to protozoan	20	7	0.864089	2.07914	0	7.23272e-05
GO:0051235	maintenance of location	295	56	0.55161	2.09067	0	7.31049e-05
GO:0002507	tolerance induction	22	13	0.831748	2.09181	0	7.38995e-05
GO:0070371	ERK1 and ERK2 cascade	309	77	0.556306	2.09469	0	7.47116e-05
GO:0001525	angiogenesis	453	72	0.523858	2.06564	0	9.25001e-05
GO:0051047	positive regulation of secretion	394	93	0.528026	2.04269	0	0.000114457
GO:0019932	second-messenger-mediated signaling	394	63	0.52381	2.039	0	0.000135975
GO:0030101	natural killer cell activation	85	39	0.6467	2.02933	0	0.000152536
GO:0061025	membrane fusion	130	21	0.606933	2.02945	0	0.000154017
GO:0032620	interleukin-17 production	28	12	0.809626	2.03265	0	0.000155527
GO:0072507	divalent inorganic cation homeostasis	468	78	0.518416	2.03577	0	0.000157067
GO:0070670	response to interleukin-4	34	14	0.759	2.01653	0	0.000215834
GO:0140253	cell-cell fusion	46	11	0.690645	1.99502	0	0.000331386
GO:0070741	response to interleukin-6	37	15	0.734311	1.9864	0.00217391	0.000360059
GO:0006949	syncytium formation	47	11	0.680709	1.97514	0	0.000451152
GO:0002347	response to tumor cell	19	7	0.819997	1.97307	0	0.0004782
GO:0032102	negative regulation of response to external stimulus	294	62	0.522599	1.97087	0	0.000515057
GO:1904951	positive regulation of establishment of protein localization	409	91	0.504211	1.96183	0	0.000581876
GO:0044764	multi-organism cellular process	42	10	0.7122	1.95438	0	0.000647501
GO:2001057	reactive nitrogen species metabolic process	69	28	0.640125	1.94758	0	0.00073202
GO:0035821	modification of morphology or physiology of other organism	150	34	0.559181	1.94216	0	0.000798115
GO:0033028	myeloid cell apoptotic process	31	14	0.751187	1.9422	0	0.000805116
GO:0045862	positive regulation of proteolysis	320	73	0.509532	1.93963	0	0.000813527
GO:0009595	detection of biotic stimulus	21	12	0.805204	1.94099	0	0.00082054
GO:0048771	tissue remodeling	149	33	0.554867	1.93634	0	0.000864249
GO:0032069	regulation of nuclease activity	21	4	0.790541	1.93511	0	0.00087603
GO:0035587	purinergic receptor signaling pathway	33	15	0.730053	1.91964	0	0.00115201
GO:0032418	lysosome localization	64	28	0.636362	1.91103	0.00413223	0.00121741
GO:0010573	vascular endothelial growth factor production	31	9	0.718246	1.8977	0	0.00146749
GO:0045730	respiratory burst	25	14	0.751726	1.89325	0	0.00158089
GO:2001233	regulation of apoptotic signaling pathway	361	74	0.489607	1.89332	0	0.00159375
GO:0034113	heterotypic cell-cell adhesion	58	18	0.632928	1.88845	0.00218341	0.00170422
GO:0050817	coagulation	313	90	0.499938	1.88258	0	0.0018166
GO:0035690	cellular response to drug	328	79	0.494261	1.87267	0	0.00200751
GO:0006925	inflammatory cell apoptotic process	20	9	0.780401	1.86576	0.00253807	0.00215117
GO:0051051	negative regulation of transport	428	84	0.477496	1.85619	0	0.00245071
GO:1904019	epithelial cell apoptotic process	96	24	0.566965	1.84595	0	0.00285025
GO:0072593	reactive oxygen species metabolic process	240	56	0.497543	1.83815	0	0.00310529
GO:0045445	myoblast differentiation	80	15	0.589859	1.83432	0	0.00321911
GO:0045861	negative regulation of proteolysis	318	46	0.48089	1.83154	0	0.00329714
GO:0032616	interleukin-13 production	23	5	0.722651	1.81906	0.00726392	0.00385601
GO:0009612	response to mechanical stimulus	196	43	0.515086	1.81416	0	0.00405407
GO:0010959	regulation of metal ion transport	337	47	0.470785	1.81223	0	0.00412425
GO:0003158	endothelium development	115	30	0.53744	1.8065	0	0.00437536
GO:0098760	response to interleukin-7	28	10	0.695761	1.80501	0.00238095	0.00437649
GO:0018212	peptidyl-tyrosine modification	378	91	0.465364	1.79438	0	0.00500532
GO:0090077	foam cell differentiation	33	8	0.671856	1.789	0.00930233	0.00519619
GO:0072511	divalent inorganic cation transport	423	70	0.459546	1.7797	0	0.00573796
GO:0097193	intrinsic apoptotic signaling pathway	264	56	0.474767	1.76861	0	0.00637583
GO:0090382	phagosome maturation	19	7	0.732259	1.76556	0.0103627	0.00646039
GO:0009620	response to fungus	45	15	0.621911	1.76604	0.00220264	0.00649765
GO:0007224	smoothened signaling pathway	124	77	-0.519337	-1.88619	0	0.0068786
GO:0048284	organelle fusion	107	15	0.541569	1.75508	0.00190114	0.00726443
GO:0002251	organ or tissue specific immune response	25	9	0.702114	1.75556	0	0.00729108
GO:0006471	protein ADP-ribosylation	30	5	0.66506	1.73346	0.00242718	0.00902647
GO:0007229	integrin-mediated signaling pathway	93	28	0.545965	1.73148	0.00204082	0.00908798
GO:0044782	cilium organization	345	201	-0.439055	-1.79918	0	0.00924311
GO:0070206	protein trimerization	51	11	0.599446	1.72776	0.00879121	0.00936921
GO:0033619	membrane protein proteolysis	56	15	0.585489	1.72065	0.00634249	0.0100244
GO:0043270	positive regulation of ion transport	248	30	0.463617	1.7155	0	0.0104069
GO:0050878	regulation of body fluid levels	464	113	0.43739	1.71591	0	0.0104158
GO:0072376	protein activation cascade	89	18	0.538604	1.71322	0.00203252	0.0106055
GO:0007018	microtubule-based movement	246	130	-0.466631	-1.82768	0	0.0107478
GO:0001578	microtubule bundle formation	69	45	-0.551194	-1.80052	0	0.0117509
GO:0038034	signal transduction in absence of ligand	68	14	0.557905	1.70212	0.00431965	0.0119493
GO:0031214	biomineral tissue development	140	21	0.498872	1.7009	0.00196464	0.0120038
GO:0050690	regulation of defense response to virus by virus	29	12	0.659449	1.69994	0.00490196	0.0120286
GO:0045117	azole transport	25	8	0.657659	1.69349	0.0220049	0.0128036
GO:0043491	protein kinase B signaling	222	56	0.457932	1.68463	0.00179211	0.0138055
GO:1902579	multi-organism localization	31	3	0.639393	1.68245	0.0118483	0.0139162
GO:0046677	response to antibiotic	308	49	0.449065	1.6828	0	0.0139396
GO:0033622	integrin activation	22	8	0.692812	1.68049	0.0191847	0.0141324
GO:0033002	muscle cell proliferation	175	45	0.477338	1.6793	0.00358423	0.014234
GO:0071496	cellular response to external stimulus	307	63	0.445589	1.67486	0	0.0147724
GO:0071900	regulation of protein serine/threonine kinase activity	476	111	0.425056	1.67275	0	0.0148965
GO:0051341	regulation of oxidoreductase activity	87	17	0.523626	1.64981	0.0102881	0.01832
GO:0002576	platelet degranulation	122	32	0.483209	1.65001	0.00761905	0.0183894
GO:0007200	phospholipase C-activating G protein-coupled receptor signaling pathway	95	22	0.510319	1.65041	0.00204918	0.0184253
GO:0009299	mRNA transcription	25	5	0.665492	1.64586	0.020979	0.0187708
GO:0071800	podosome assembly	20	10	0.672278	1.64428	0.00813008	0.0189748
GO:0010324	membrane invagination	59	15	0.546862	1.63612	0.00645161	0.0202296
GO:0048010	vascular endothelial growth factor receptor signaling pathway	85	24	0.507908	1.62308	0.0107066	0.0224902
GO:0034764	positive regulation of transmembrane transport	179	14	0.454054	1.6224	0.00579151	0.0225308
GO:0006898	receptor-mediated endocytosis	275	51	0.434105	1.62038	0.00168634	0.0227804
GO:0006301	postreplication repair	46	3	0.5608	1.61481	0.0171674	0.0237696
GO:0008637	apoptotic mitochondrial changes	107	21	0.485236	1.61051	0.0114943	0.0246245
GO:1903034	regulation of response to wounding	146	24	0.472119	1.6087	0.00754717	0.024858
GO:0031122	cytoplasmic microtubule organization	50	31	-0.551948	-1.7161	0	0.0249349
GO:0048144	fibroblast proliferation	81	19	0.512995	1.60423	0.00621118	0.0256394
GO:0006399	tRNA metabolic process	145	91	-0.466058	-1.72282	0	0.0266546
GO:0051098	regulation of binding	352	57	0.416322	1.59516	0	0.0275579
GO:0051346	negative regulation of hydrolase activity	407	68	0.408928	1.59159	0	0.0280623
GO:0040013	negative regulation of locomotion	291	54	0.421673	1.58775	0.00170358	0.0289451
GO:0031098	stress-activated protein kinase signaling cascade	288	57	0.42551	1.58637	0.00328947	0.0291921
GO:0006984	ER-nucleus signaling pathway	43	9	0.564179	1.58221	0.0181818	0.0301026
GO:1901652	response to peptide	466	91	0.400599	1.57399	0	0.0319814
GO:0009636	response to toxic substance	475	75	0.400738	1.56939	0	0.0329777
GO:0033627	cell adhesion mediated by integrin	63	17	0.521991	1.56592	0.0237581	0.0336753
GO:0032147	activation of protein kinase activity	306	55	0.412076	1.56035	0.00176991	0.035036
GO:0032963	collagen metabolic process	81	11	0.501478	1.56086	0.0040404	0.0350477
GO:0048009	insulin-like growth factor receptor signaling pathway	33	11	-0.59996	-1.6855	0	0.03513
GO:0034109	homotypic cell-cell adhesion	74	20	0.493746	1.55225	0.0214425	0.0374233
GO:1902532	negative regulation of intracellular signal transduction	457	88	0.393674	1.54187	0	0.0404928
GO:0051260	protein homooligomerization	317	34	0.412112	1.53591	0.00341297	0.0422119
GO:0019080	viral gene expression	61	11	0.500299	1.53436	0.0291667	0.042513
GO:0071402	cellular response to lipoprotein particle stimulus	27	10	0.598636	1.53154	0.0532407	0.0429829
GO:1903320	regulation of protein modification by small protein conjugation or removal	199	40	0.42663	1.53266	0.00374532	0.0430293
GO:0030522	intracellular receptor signaling pathway	268	30	0.412714	1.5319	0.00362319	0.0430588
GO:0006979	response to oxidative stress	406	75	0.394266	1.5299	0.00167785	0.0434016
GO:0060627	regulation of vesicle-mediated transport	480	111	0.390249	1.52666	0	0.0444405
GO:0030705	cytoskeleton-dependent intracellular transport	161	82	-0.443243	-1.65978	0	0.046323
GO:0043112	receptor metabolic process	172	35	0.429496	1.51956	0.0172414	0.046809
