# Supplementary material for: Virome Data Explorer: A web resource to longitudinally explore respiratory viral infections, their interactions with other pathogens and host transcriptomic changes in over 100 people
Source: PLoS Biol. 2024 Jan 18;22(1):e3002089. doi: 10.1371/journal.pbio.3002089 (PMC10796020; doi:10.1371/journal.pbio.3002089)
Supplement: S4 Data — Statistics on pairwise comparisons in longitudinal analysis. (XLSX) [file pbio.3002089.s013.xlsx]

## Sheet: TableS4_Cybersort_Longitudinal
Cell	PRE_vs_DURING1_Pvalue	PRE_vs_DURING2_Pvalue	Pre_vs_POST1_Pvalue	PRE_vs_POST2_Pvalue	DURING1_vs_DURING2_Pvalue	DURING1_vs_POST1_Pvalue	DURING1vsPOST2_Pvalue	DURING2_vs_POST1_Pvalue	DURING2_vs_POST2_Pvalue	POST1_vs_POST2_Pvalue
B.cells.memory	0.35	0.67	0.34	0.56	0.36	0.63	0.76	0.35	0.52	0.63
B.cells.naive	0.07	0.91	0.28	0.36	0.21	0.5	0.04	0.36	0.36	0.16
Dendritic.cells.activated	0.32	0.24	0.12	0.6	0.09	0.01	0.24	0.79	0.43	0.35
Dendritic.cells.resting	0.03	0.68	0.55	0.26	0.26	0.26	0	0.94	0.23	0.23
Eosinophils	0.1	0.12	0.88	0.74	0.73	0.1	0.36	0.1	0.28	0.73
Macrophages.M0	0.1	0.75	0.89	0.89	0.68	0.1	0.1	0.68	0.68	1
Macrophages.M1	0	0	0.11	0.33	0.67	0	0	0	0	0.67
Macrophages.M2	0.31	0.52	0.94	0.86	0.94	0.31	0.31	0.52	0.47	0.86
Mast.cells.activated	0.79	0.79	0.79	0.79	0.79	0.82	0.79	0.79	0.99	0.79
Mast.cells.resting	0.96	0.96	0.96	0.96	0.96	0.96	0.96	0.96	0.96	0.96
Monocytes	0.82	0.82	0.82	0.82	0.82	0.82	0.82	0.82	0.82	0.82
Neutrophils	0.96	0.96	0.96	0.96	0.96	0.96	0.96	0.96	0.96	0.96
NK.cells.activated	0	0.9	0.95	0.9	0.24	0.01	0.01	0.9	0.88	0.95
NK.cells.resting	0.09	0.56	0.69	0.69	0.09	0.09	0.56	0.69	0.56	0.69
Plasma.cells	0	0.04	0.1	0.69	0.93	0.09	0.04	0.21	0.1	0.37
T.cells.CD4.memory.activated	0.06	0.06	0.83	0.83	0.83	0.1	0.17	0.1	0.12	0.95
T.cells.CD4.memory.resting	0.64	0.88	0.88	0.88	0.88	0.88	0.88	0.92	0.88	0.88
T.cells.CD4.naive	0.78	0.94	0.94	0.94	0.94	0.81	0.94	0.97	0.94	0.94
T.cells.CD8	0.96	0.96	0.96	0.96	0.96	0.96	0.96	0.96	0.96	0.96
T.cells.follicular.helper	0.93	0.93	0.93	0.93	0.93	0.93	0.93	0.93	0.93	0.93
T.cells.gamma.delta	0.87	0.87	1	1	0.87	0.87	0.87	0.87	0.87	1
T.cells.regulatory..Tregs.	0.01	0.74	0.74	0.94	0.36	0	0.02	0.54	0.74	0.74
