# Supplementary material for: Virome Data Explorer: A web resource to longitudinally explore respiratory viral infections, their interactions with other pathogens and host transcriptomic changes in over 100 people
Source: PLoS Biol. 2024 Jan 18;22(1):e3002089. doi: 10.1371/journal.pbio.3002089 (PMC10796020; doi:10.1371/journal.pbio.3002089)
Supplement: S5 Data — (XLSX) [file pbio.3002089.s014.xlsx]

## Sheet: Fig3E
SAMPLES_Cardinal	PRE	DURING	POST	POST2	SYMPTOMATIC
1	1	1.64968	1.2109	1.3629	YES
2	1	1.72783	0.808198	0.661872	YES
3	1	1.48403	1.02136	NaN	YES
4	1	1.65481	NaN	NaN	YES
5	1	2.4379	NaN	NaN	YES
6	1	1.31015	0.940282	1.00985	YES
7	1	2.70463	1.35296	1.35296	YES
8	1	1.97377	1.08364	NaN	YES
9	1	1.82921	NaN	NaN	YES
10	1	1.24333	1.40414	NaN	YES
11	1	2.52804	NaN	NaN	YES
12	1	2.29852	0.800755	NaN	YES
13	1	2.58121	NaN	NaN	YES
14	1	2.74257	1.30295	NaN	YES
15	1	1.95221	NaN	NaN	YES
16	1	1.24763	0.617945	NaN	YES
17	1	1.03598	0.880173	0.880173	YES
18	1	1.70244	NaN	NaN	YES
19	1	1.48845	1.4527	NaN	YES
20	1	2.29521	1.04182	0.846961	YES
21	1	0.782853	NaN	NaN	YES
22	1	1.77979	0.917795	0.662971	YES
23	1	1.87623	0.801259	NaN	YES
24	1	0.881092	0.692296	1.11327	YES
25	1	3.12295	0.941092	1.07911	YES
26	1	2.6752	NaN	NaN	YES
27	1	1.24369	1.19819	NaN	YES
28	1	1.14512	0.828419	0.903224	YES
29	1	1.2562	1.21056	1.25576	YES
30	1	2.6825	NaN	NaN	YES
31	1	1.29484	1.83831	1.15226	YES
32	1	1.9727	1.01645	1.01645	YES
33	1	0.978684	NaN	NaN	YES
34	1	2.56514	NaN	NaN	YES
35	1	1.4843	0.949315	1.23339	NO
36	1	1.6317	1.22688	1.22688	NO
37	1	2.34017	1.05253	0.799261	NO
38	1	1.00967	NaN	NaN	NO
39	1	1.28679	NaN	NaN	NO
40	1	1.23142	0.68062	0.558497	NO
41	1	1.32888	NaN	NaN	NO
42	1	1.11836	1.14375	NaN	NO
43	1	2.28819	1.26965	1.2515	NO
44	1	1.39129	1.10767	NaN	NO
45	1	6.14754	2.74986	NaN	NO
46	1	1.287	1.22701	1.29713	NO
47	1	2.28157	NaN	NaN	NO
48	1	1.19869	1.09183	1.06231	NO
49	1	1.0514	NaN	NaN	NO
50	1	1.93928	0.800486	0.910943	NO
51	1	0.788748	1.19618	0.946745	NO
52	1	2.2476	NaN	NaN	NO
53	1	1.62983	NaN	NaN	NO
54	1	2.58363	1.05161	0.994067	NO
55	1	1.78045	NaN	NaN	NO
56	1	1.05309	NaN	NaN	NO
57	1	0.981215	NaN	NaN	NO
58	1	1.13389	NaN	NaN	NO
59	1	0.574272	0.537298	NaN	NO
60	1	0.934734	NaN	NaN	NO
61	1	1.30986	NaN	NaN	NO
62	1	1.31627	NaN	NaN	NO
63	1	1.92472	NaN	NaN	NO
64	1	1.56736	NaN	NaN	NO
65	1	1.18459	NaN	NaN	NO
66	1	2.00453	NaN	NaN	NO
67	1	1.24204	NaN	NaN	NO
68	1	1.75966	1.08809	1.08809	NO
69	1	0.855542	NaN	NaN	NO
70	1	1.6666	NaN	NaN	NO
71	1	2.39544	NaN	NaN	NO
72	1	0.877468	NaN	NaN	NO
73	1	1.12977	NaN	NaN	NO
74	1	2.02757	1.90409	1.44792	NO
75	1	1.08969	1.0735	NaN	NO
76	1	1.05695	NaN	NaN	NO
77	1	1.07847	NaN	NaN	NO
78	1	0.824018	NaN	NaN	NO
79	1	2.21718	NaN	NaN	NO
80	1	1.0481	1.20724	1.19586	NO
81	1	2.87998	NaN	NaN	NO
82	1	2.88024	NaN	NaN	NO
83	1	0.77275	0.768025	0.893681	NO
84	1	1.69324	1.1829	1.18816	NO
85	1	2.09822	1.04966	0.859497	NO
86	1	1.74447	1.29798	1.58593	NO
87	1	0.940187	0.934418	NaN	NO
88	1	1.06059	1.25271	NaN	NO
89	1	1.06307	1.15121	NaN	NO
90	1	1.17213	NaN	NaN	NO
91	1	1.45579	NaN	NaN	NO
92	1	0.957206	1.16531	NaN	NO
*Scores are based on transcript counts normalized with DESEQ package (normalized table can be generated with script Script_analysis_DESEQ.R in https://github.com/RabadanLab/ViromeofManhattan.

## Sheet: Fig3D
SAMPLES_Cardinal	DUR1*	DUR2*	POST1*	POST2*
1	NaN	NaN	1.2109	1.3629
2	1.64968	1.38964	0.808198	0.661872
3	1.72783	1.40432	0.949315	1.23339
4	1.4843	1.33076	NaN	NaN
5	NaN	NaN	NaN	NaN
6	NaN	NaN	NaN	NaN
7	NaN	NaN	NaN	0.799261
8	NaN	0.962743	1.22688	NaN
9	NaN	1.6806	1.05253	NaN
10	NaN	NaN	1.02136	0.558497
11	1.6317	NaN	NaN	NaN
12	NaN	NaN	NaN	1.00985
13	2.34017	NaN	0.68062	1.2515
14	1.48403	NaN	NaN	NaN
15	1.00967	NaN	0.940282	1.29713
16	NaN	1.3421	NaN	NaN
17	1.28679	2.57572	1.14375	NaN
18	NaN	0.968929	1.26965	1.06231
19	NaN	NaN	1.10767	0.910943
20	1.65481	NaN	1.35296	0.946745
21	2.4379	1.74045	NaN	0.994067
22	1.23142	NaN	2.74986	NaN
23	NaN	0.692892	1.08364	NaN
24	1.31015	1.17845	1.22701	0.846961
25	1.32888	1.12598	NaN	NaN
26	NaN	NaN	NaN	0.662971
27	NaN	1.47332	NaN	NaN
28	NaN	1.24463	NaN	1.44792
29	1.11836	0.872316	1.09183	1.11327
30	2.28819	2.05033	0.800486	1.07911
31	1.39129	0.927626	NaN	1.19586
32	2.70463	0.888702	1.19618	NaN
33	NaN	1.56083	NaN	0.903224
34	6.14754	0.880045	NaN	1.25576
35	1.97377	2.37663	1.40414	0.893681
36	1.287	NaN	0.800755	1.15226
37	NaN	NaN	1.05161	1.18816
38	NaN	NaN	1.30295	NaN
39	NaN	NaN	NaN	0.859497
40	2.28157	NaN	NaN	1.58593
41	NaN	NaN	NaN	NaN
42	NaN	NaN	0.537298	1.31335
43	1.19869	NaN	NaN	NaN
44	1.0514	NaN	0.617945	NaN
45	1.93928	NaN	0.880173	NaN
46	1.82921	NaN	1.4527	NaN
47	NaN	NaN	1.04182	NaN
48	2.21422	NaN	NaN	NaN
49	0.788748	NaN	NaN	NaN
50	2.2476	NaN	0.917795	NaN
51	NaN	NaN	1.08809	NaN
52	NaN	NaN	0.801259	NaN
53	2.37548	NaN	NaN	NaN
54	NaN	NaN	1.90409	NaN
55	1.24333	NaN	1.0735	NaN
56	1.62983	NaN	0.692296	NaN
57	2.52804	NaN	0.941092	NaN
58	2.29852	NaN	1.20724	NaN
59	2.58363	NaN	NaN	NaN
60	2.58121	NaN	1.19819	NaN
61	2.74257	NaN	0.828419	NaN
62	1.78045	NaN	1.21056	NaN
63	1.58022	NaN	0.768025	NaN
64	NaN	NaN	1.83831	NaN
65	1.05309	NaN	1.1829	NaN
66	NaN	NaN	1.01645	NaN
67	NaN	NaN	1.04966	NaN
68	0.981215	NaN	1.29798	NaN
69	1.13389	NaN	0.934418	NaN
70	NaN	NaN	NaN	NaN
71	NaN	NaN	1.25271	NaN
72	NaN	NaN	NaN	NaN
73	NaN	NaN	1.15121	NaN
74	NaN	NaN	1.29716	NaN
75	0.574272	NaN	1.16531	NaN
76	NaN	NaN	NaN	NaN
77	NaN	NaN	NaN	NaN
78	NaN	NaN	NaN	NaN
79	0.934734	NaN	NaN	NaN
80	1.30986	NaN	NaN	NaN
81	1.95221	NaN	NaN	NaN
82	NaN	NaN	NaN	NaN
83	1.24763	NaN	NaN	NaN
84	NaN	NaN	NaN	NaN
85	1.31627	NaN	NaN	NaN
86	1.03598	NaN	NaN	NaN
87	1.70244	NaN	NaN	NaN
88	NaN	NaN	NaN	NaN
89	1.48845	NaN	NaN	NaN
90	2.29521	NaN	NaN	NaN
91	NaN	NaN	NaN	NaN
92	0.782853	NaN	NaN	NaN
93	NaN	NaN	NaN	NaN
94	NaN	NaN	NaN	NaN
95	NaN	NaN	NaN	NaN
96	1.77979	NaN	NaN	NaN
97	NaN	NaN	NaN	NaN
98	NaN	NaN	NaN	NaN
99	1.92472	NaN	NaN	NaN
100	1.56736	NaN	NaN	NaN
101	NaN	NaN	NaN	NaN
102	1.18459	NaN	NaN	NaN
103	NaN	NaN	NaN	NaN
104	2.00453	NaN	NaN	NaN
105	1.24204	NaN	NaN	NaN
106	1.75966	NaN	NaN	NaN
107	1.87623	NaN	NaN	NaN
108	NaN	NaN	NaN	NaN
109	0.855542	NaN	NaN	NaN
110	NaN	NaN	NaN	NaN
111	NaN	NaN	NaN	NaN
112	NaN	NaN	NaN	NaN
113	1.6666	NaN	NaN	NaN
114	2.39544	NaN	NaN	NaN
115	NaN	NaN	NaN	NaN
116	NaN	NaN	NaN	NaN
117	0.877468	NaN	NaN	NaN
118	1.12977	NaN	NaN	NaN
119	NaN	NaN	NaN	NaN
120	2.02757	NaN	NaN	NaN
121	NaN	NaN	NaN	NaN
122	NaN	NaN	NaN	NaN
123	1.08969	NaN	NaN	NaN
124	1.05695	NaN	NaN	NaN
125	1.07847	NaN	NaN	NaN
126	0.824018	NaN	NaN	NaN
127	1.15808	NaN	NaN	NaN
128	1.64716	NaN	NaN	NaN
129	0.881092	NaN	NaN	NaN
130	2.21718	NaN	NaN	NaN
131	3.12295	NaN	NaN	NaN
132	2.6752	NaN	NaN	NaN
133	1.0481	NaN	NaN	NaN
134	NaN	NaN	NaN	NaN
135	1.24369	NaN	NaN	NaN
136	1.14512	NaN	NaN	NaN
137	1.2562	NaN	NaN	NaN
138	2.87998	NaN	NaN	NaN
139	2.6825	NaN	NaN	NaN
140	2.88024	NaN	NaN	NaN
141	0.77275	NaN	NaN	NaN
142	1.29484	NaN	NaN	NaN
143	1.69324	NaN	NaN	NaN
144	NaN	NaN	NaN	NaN
145	NaN	NaN	NaN	NaN
146	1.9727	NaN	NaN	NaN
147	0.978684	NaN	NaN	NaN
148	NaN	NaN	NaN	NaN
149	2.09822	NaN	NaN	NaN
150	1.74447	NaN	NaN	NaN
151	0.940187	NaN	NaN	NaN
152	NaN	NaN	NaN	NaN
153	1.06059	NaN	NaN	NaN
154	NaN	NaN	NaN	NaN
155	1.06307	NaN	NaN	NaN
156	1.17213	NaN	NaN	NaN
157	1.45579	NaN	NaN	NaN
158	2.1253	NaN	NaN	NaN
159	2.56514	NaN	NaN	NaN
160	0.957206	NaN	NaN	NaN
*Scores are based on counts normalized with DESEQ package (normalized table can be generated with script Script_analysis_DESEQ.R in https://github.com/RabadanLab/ViromeofManhattan.

## Sheet: Fig3B
Sample_ID	PatientID	B.cells.naive	B.cells.memory	Plasma.cells	T.cells.CD8	T.cells.CD4.naive	T.cells.CD4.memory.resting	T.cells.CD4.memory.activated	T.cells.follicular.helper	T.cells.regulatory..Tregs.	T.cells.gamma.delta	NK.cells.resting	NK.cells.activated	Monocytes	Macrophages.M0	Macrophages.M1	Macrophages.M2	Dendritic.cells.resting	Dendritic.cells.activated	Mast.cells.resting	Mast.cells.activated	Eosinophils	Neutrophils	LONGITUDINAL
P1_S2	P1	0.115618	0	0.0125105	0	0	0.189108	0.0547598	0.03612	0	0	0.0943562	0	0.0124455	0.0237957	0.109099	0.027963	0.00274417	0.0901578	0	0.0172589	0.0147539	0.199309	DURING
P1_S5	P1	0.169204	0	0.0486071	0.0230173	0	0.148405	0.0121421	0.0389019	0.0101491	0.00666806	0.0756029	0	0.0335677	0.0140758	0.00818353	0.0880303	0.0074038	0.0385462	0	0.0568113	0.029175	0.191509	PRE
P1_S6	P1	0.150947	0	0.0614554	0.0686203	0	0.10236	0.04422	0.0373021	0.0240504	0	0.113892	0	0.0224212	0.0187383	0.0380216	0.0626343	0.0179601	0.0306802	0.0041211	0.0087287	0.030276	0.163572	DURING
P1_S7	P1	0.129766	0	0.016325	0.0711602	0	0.111811	0.0718737	0.0781145	0	0	0.096458	0	0.0592255	0.0483814	0.016175	0.134855	0.0176977	0.0352081	0.00506627	0.0215478	0.0276614	0.058673	POST1
P1_S8	P1	0.0339296	0	0.00951021	0.024478	0.00186901	0.0165068	0.0305799	0.0184214	0	0	0.0166864	0	0	0.020024	0.00384874	0.0446226	0.00886145	0.0334118	0	0.0208463	0.0440637	0.67234	POST2
P1_S10	P1	0.13184	0	0.0107724	0.0228704	0	0.0489302	0.0271557	0.0551529	0	0.0468356	0.0339771	0	0	0	0	0.0717833	0	0.111483	0	0.0245427	0.011593	0.403063	PRE
P1_S11	P1	0.0729655	0	0.00543426	0.120061	0	0.0912585	0.154272	0.0963341	0	0	0.080949	0	0.0503622	0.0230146	0.116275	0.0963806	0.00166122	0.00207204	0	0.0031663	0.00295762	0.0828359	DURING
P1_S12	P1	0.155764	0.0273966	0.0137905	0.0480931	0	0.163344	0.0216456	0.0987381	0.0181839	0	0.0609294	0	0.0278461	0.00523415	0.0268537	0.115364	0.0050531	0.0247356	0.0296694	0.000744908	0.03276	0.123854	POST1
P1_S13	P1	0.210642	0	0.0387322	0.0768925	0	0.212469	0.0492248	0.0365654	0	0	0.0914875	0	0.0491739	0	0.00497531	0.0639837	0.0110156	0.0302185	0.0191035	0.00262308	0.0181657	0.0847272	POST2
P3_S12	P3	0.179902	0	0.0141961	0	0	0.182412	0.0129966	0.0888018	0	0	0.0529458	0	0	0.0317277	0.0076697	0.114411	0	0.0602091	0.00169167	0.008491	0	0.244546	PRE
P3_S13	P3	0.0632389	0	0.00513198	0.0205997	0	0.146161	0.0419808	0.0787207	0	0	0.100581	0	0	0.0174146	0.0418946	0.0918358	0	0.0158187	0.0116404	0	0	0.364982	DURING
P3_S14	P3	0.104096	0	0.00434932	0	0.0122271	0.0654197	0.0116443	0.0163178	0	0	0.0430677	0	0	0	0	0.00253226	0	0.0121013	0	0.0136575	0	0.714587	POST1
P3_S15	P3	0.0661989	0	0.00781161	0	0	0.10298	0.0178436	0.0196386	0	0	0.0443995	0	0	0.0137069	0.000529203	0.0115899	0	0.0310267	0.0118102	0	0	0.672465	POST2
P4_S4	P4	0.0664941	0.00877448	0.000639798	0.126793	0	0.0730361	0.131292	0.124152	0	0	0.137665	0	0.0258816	0	0.0994033	0.0397161	0.0010449	0.0238587	0.0025567	0	0	0.138692	DURING
P4_S5	P4	0.0529217	0	0.000193103	0	0.00162916	0.00709415	0.0252092	0.0149545	0	0	0.0353745	0	0	0	0	0.0182097	0	0.00755976	0	0.0494537	0.0117319	0.775669	POST1
P4_S6	P4	0.0819834	0	0.00391958	0.0926633	0	0	0.042808	0.0658133	0.0021768	0	0.00536067	0.00180088	0	0	0.00412799	0.0609595	0.0017146	0.0152284	0	0.0094928	0.0264439	0.585507	POST2
P4_S7	P4	0.0796153	0	0	0.093873	0	0.0212021	0.14379	0.0689672	0	0	0.0251361	0.0452209	0.066929	0	0.109003	0.0127171	0.0130935	0.0233021	0	0.0112612	0.0129245	0.272966	DURING
P4_S8	P4	0.0939909	0.0112411	0	0.121143	0	0	0.0866946	0.114822	0	0	0.0400396	0.00243776	0	0	0.0377429	0.0534507	0.00500412	0.0178879	0.0161429	0	0.0282689	0.371134	DURING2
P4_S9	P4	0.0664951	0	0.00162557	0.0322514	0	0.0580964	0.0360307	0.0681006	0	0	0.0161368	0.00199981	0	0	0	0.0442879	0	0.0160902	0	0.047052	0.0253343	0.586499	POST1
P4_S10	P4	0.0523911	0	0.0022487	0	0.0347332	0	0.00461211	0.0217173	0	0.0101232	0.0347965	0	0	0	0	0.016242	0	0.0102816	0	0.0314515	0	0.781403	DURING
P4_S11	P4	0.0355558	0	0.00293649	0.0618649	0.0121509	0.00504745	0.0851769	0.0331824	0	0	0	0.162996	0.1313	0	0.123139	0.0196421	0.0047846	0.0131356	0	0.0453772	0	0.263711	DURING
P4_S12	P4	0.053996	0	0.00445623	0.0551701	0	0.00820921	0.00707804	0.0469265	0.0132664	0.0239289	0	0.030523	0.0394027	0.00265056	0.0041195	0.0292162	0.00109612	0.00796823	0	0.161103	0.0531722	0.457717	POST1
P4_S13	P4	0.0943537	0	0	0	0	0.0185398	0.0490921	0.0559943	0	0.0147767	0	0.00509515	0	0	0.00894663	0.0324199	0	0.0288646	0	0.0195534	0.00347205	0.668892	DURING
P4_S14	P4	0.0214332	0.0184178	0	0	0.0214335	0.0254915	0.0455848	0.0102788	0	0	0.0314846	0	0.0328075	0	0	0.00901152	0.00668296	0.018499	0.0227037	0	0.0351268	0.701044	DURING
P4_S15	P4	0.0377794	0	0.00927909	0	0.0343315	0.0311716	0.0407524	0	0	0.00288992	0.00271131	0.00898008	0.0361326	0	0.00369879	0	0.0230487	0.0106267	0	0.0786809	0.097009	0.582908	POST1
P4_S16	P4	0.0581336	0	0	0	0	0.0238236	0	0.0250885	0	0	0.00133412	0.0094981	0	0	0	0.0169628	0.014263	0.0811023	0	0.0586827	0.0254575	0.685654	POST2
P5_S4	P5	0.0920048	0	0.00509209	0	0	0.217968	0.0155705	0.108429	0	0.0212097	0.0509164	0	0	0	0.000289129	0.0588149	0	0.0551211	0.0143455	0.00537727	0	0.354862	PRE
P5_S5	P5	0.112268	0	0	0.00832385	0	0.122827	0.0538426	0.0695516	0	0	0.0485241	0	0	0	0.0171939	0.0166942	0	0.0514461	0.00499148	0	0	0.494337	DURING
P5_S6	P5	0.0836544	0	0	0	0	0.108076	0.0143888	0.0373071	0	0	0.0516641	0	0	0	0	0	0	0.0299172	0	0	0	0.674992	DURING2
P5_S7	P5	0.0938639	0	0.00412693	0.0388129	0	0.133077	0.0415613	0.0657641	0	0	0.0739322	0	0	0	0.0205461	0.0627366	0	0.0465555	0.0052179	0	0	0.413805	POST1
P5_S8	P5	0.132011	0	0.0141822	0.0856917	0	0.0526522	0.0419644	0.119876	0.00421098	0	0.045107	0	0	0	0.0117221	0.0763255	0.00193562	0.0488786	0.015283	0	0	0.350159	POST2
P5_S12	P5	0.112972	0	0.0109551	0.0265014	0	0.0762624	0.178424	0.0398129	0	0	0.0256968	0.0205949	0.0144335	0	0.123876	0.00438259	0	0.0641874	0.0747991	0	0	0.227101	DURING
P5_S16	P5	0.1053	0	0.00735042	0.112603	0	0.0543089	0.037619	0.0695531	0.00729577	0	0.0259663	0.000959059	0	0.0318273	0.00491433	0.0838794	0.00840516	0.0267763	0.00165066	0.00926512	0.044798	0.367528	PRE
P5_S17	P5	0.0377506	0	0.00244538	0.00207631	0	0.0140748	0.00789103	0.0197339	0	0	0	0.0304274	0.0432867	0	0.0415839	0.0122416	0	0.00594754	0	0.114029	0	0.668512	DURING
P5_S18	P5	0.10172	0.00407347	0.0152241	0.066019	0	0.121478	0	0.153706	0.000444866	0	0.0726729	0	0.063667	0	0.0228152	0.0817813	0.0384653	0.0299328	0.0492759	0	0.0439737	0.13475	POST1
P5_S19	P5	0.138353	0	0.0207049	0.0354225	0	0.10626	0.0399659	0.0840673	0	0	0.0882907	0	0.0277987	0.0621287	0.0107554	0.116181	0.00800125	0.0248269	0.00356182	0.0131035	0.038686	0.181892	POST2
P8_S1	P8	0.0901567	0	0.00945285	0	0.00063536	0.0380824	0.0376679	0.0209728	0	0.00511262	0.0355949	0	0	0	0	0.0157156	0	0.0151177	0.004957	0	0	0.726534	PRE
P8_S2	P8	0.0580849	0	0	0	0.0082434	0.0342425	0.0293572	0.0129961	0	0	0.0309148	0	0	0	0	0	0	0.01457	0	0.0186408	0	0.79295	DURING
P8_S3	P8	0.10573	0	0.00583987	0	0	0.0632107	0.0266147	0.00924871	0	0	0.0410856	0	0	0	0.00271118	0.0117408	0	0.0147866	0	0.00107918	0.00401917	0.713933	DURING2
P8_S4	P8	0.035439	0	0.00220338	0	0	0.0644062	0.0185838	0.0259173	0	0	0.0412594	0	0	0.0145935	0	0.0032332	0	0.0175032	0.0179395	0	0	0.758922	POST1
P8_S7	P8	0.110622	0	0.00885143	0	0	0.0947308	0.00762659	0.0171445	0	0	0.018409	0	0	0	0	0.0103583	0	0.0186628	0	0.000654693	0	0.71294	PRE
P8_S8	P8	0.117248	0	0.00298022	0	0	0.08112	0.0185233	0.0172227	0	0	0.0408692	0	0	0	0.000809036	0.0200362	0	0.011271	0.000402717	0	0	0.689518	DURING
P8_S9	P8	0.0990911	0	0.00381182	0	0	0.0619464	0.0225319	0.0176885	0	0	0.0311728	0	0	0	0	0.00801309	0	0.0151821	0	0.00186156	0	0.738701	DURING2
P8_S11	P8	0.0837011	0	0.00187416	0	0	0.0681208	0.00429072	0.019475	0	0	0.0415365	0	0	0	0	0.00248028	0	0.0222085	0	0.0235241	0	0.732789	DURING
P9_S2	P9	0.0451122	0.0278153	0.00220933	0.0103592	0.0218627	0.0633484	0.0201553	0.0140834	0.0327318	0	0.0535564	0	0	0	0.000684193	0.0234563	0.0178873	0.0223813	0.0260266	0.00138899	0	0.616941	PRE
P9_S3	P9	0.136971	0	0.00587406	0	0.0157837	0.0424922	0.015569	0.0251377	0	0.0129973	0.0305219	0	0	0	0.00211051	0.0153342	0.0124821	0.0188112	0	0.0178	0	0.648115	DURING
P9_S11	P9	0.0753814	0	0	0.00387492	0	0.097405	0.0690084	0.0250543	0	0	0.0534676	0	0	0	0.0148014	0.0130155	0	0.0910188	0	0.0211821	0.00189134	0.533899	DURING
P9_S12	P9	0.0626964	0	0	0	0	0.0724524	0.0286034	0.0164733	0	0	0.0400443	0	0	0.0037961	0	0.0193911	0	0.0206039	0	0.0102689	0.00661344	0.719057	POST1
P9_S13	P9	0.112074	0	0.0040893	0	0	0.0722212	0.015561	0.0193172	0	0	0.0321706	0	0	0	0	0.00841393	0	0.0192521	0	0	0	0.7169	POST2
P10_S1	P10	0.0737413	0	0.00343557	0	0	0.0548187	0.130019	0.0248715	0	0	0.0576522	0	0	0	0.114852	0.0104646	0	0.0860489	0.00225275	0	0	0.441844	DURING
P10_S2	P10	0.125285	0	0.00297016	0.0481773	0	0.179041	0.011689	0.049179	0.0255185	0	0.14506	0	0	0.010498	0.0363165	0.0992086	0.00861333	0.0164944	0	0.0324607	0.00321516	0.206274	DURING2
P10_S4	P10	0.084333	0	0	0.00518889	0	0.232556	0.0304715	0.0525275	0	0.0222233	0.0241867	0	0	0	0.00923344	0.0914475	0.00809844	0.0423229	0	0.0850955	0.00428382	0.308031	POST1
P10_S5	P10	0.0748848	0.0168375	0.000769225	0.074416	0	0.233051	0.00966051	0.111553	0.0225028	0	0.0771223	0	0.000593532	0.00673553	0.0199253	0.154458	0.0128181	0.0401746	0.0169135	0.00287454	0.00871384	0.115996	POST2
P11_S2	P11	0.11409	0	0.0120301	0.0407823	0	0.16333	0.0209208	0.124875	0	0	0.0637778	0	0	0	0	0.0515919	0.00273082	0.0716602	0.0309173	0	0	0.303294	PRE
P11_S3	P11	0.126778	0	0.00430906	0.0537476	0	0.170092	0.0467559	0.103701	0	0	0.050098	0	0	0	0.0768797	0.0743	0.00150485	0.0585993	0.0373256	0	0	0.195908	DURING
P11_S6	P11	0.0872881	0	0.00425296	0.00826212	0	0.134241	0.00622405	0.0280845	0.00555287	0	0.0499157	0	0.0083436	0.0101057	0	0.0404753	0.00379297	0.0405375	0.0339346	0.010096	0.22037	0.308523	PRE
P11_S7	P11	0.095966	0	0.0104911	0.017448	0.00731088	0.0543912	0.0465134	0.0213404	0	0	0.0371935	0	0	0	0.0262091	0.0823536	0.0137397	0.0381052	0	0.0593452	0.138511	0.351082	DURING
P13_S1	P13	0.126788	0	0.0138204	0.000930608	0	0.0775362	0.0263518	0.0335865	0	0.0227201	0.0410707	0	0	0	0.00546455	0.0260113	0.0127042	0.0268381	0.0145956	0.014782	0.0327042	0.524095	PRE
P13_S2	P13	0.0974711	0	0.00963734	0.00193285	0	0.129524	0.0969072	0.0422745	0	0	0.0687397	0	0	0.0570145	0.0477696	0.0398751	0	0.0942602	0.0500184	0	0.00757992	0.256996	DURING
P13_S3	P13	0.147642	0	0.0194822	0	0	0.0852062	0.0150031	0.0393189	0	0.00404248	0.0494688	0	0	0.0214202	0	0.0406144	0	0.0758194	0.00788886	0.00370359	0.00380429	0.486586	POST1
P13_S4	P13	0.131663	0	0.020725	0	0	0.165331	0.0207041	0.0359251	0	0	0.0596783	0	0	0.0088872	0.00418806	0.062186	0.0124092	0.0479841	0.0454728	0.00027481	0.0231897	0.361382	POST2
P13_S5	P13	0.103306	0	0.0226152	0.0116566	0	0.176751	0.0134393	0.020505	0	0	0.0321104	0	0	0.0220841	0	0.0614378	0.00536247	0.0767226	0.0281039	0	0.0361392	0.389766	DURING
P13_S6	P13	0.155431	0	0.0160097	0	0.0206645	0.156454	0.0503137	0.0389905	0	0	0.0762161	0	0	0	0.0277005	0.056445	0.00480035	0.0116607	0	0.0196305	0	0.365684	DURING2
P13_S7	P13	0.0501238	0	0.00275615	0	0	0.115078	0.0185925	0.00518195	0	0	0.0492493	0	0	0.0270487	0	0.00838233	0	0.0141065	0	0	0.0142103	0.69527	POST1
P13_S8	P13	0.127927	0	0.0146829	0	0	0.140495	0.027312	0.0397941	0	0	0.0569324	0	0	0.0343039	0	0.116612	0.0103366	0.0569318	0.0199049	0	0.0335396	0.321228	POST2
P13_S9	P13	0.157644	0	0.0312914	0	0	0.130554	0.0130421	0.0411445	0	0	0.083117	0	0	0.0666342	0.00163123	0.0420666	0.00160572	0.0532077	0	0.0335948	0.0392405	0.305227	PRE
P13_S10	P13	0.0404022	0	0.00682195	0	0	0.094859	0.0112278	0.00674698	0	0	0.0418991	0	0	0.0192234	0	0.0169936	0	0.0353376	0	0.0163454	0.0212078	0.688935	DURING
P13_S11	P13	0.0520345	0	0.00289867	0	0.0373666	0.00338209	0.00833542	0.0168181	0	0.00984495	0.0304116	0	0	0	0	0	0	0.0133321	0	0.0140967	0	0.811479	POST1
P13_S12	P13	0.129659	0	0.0170345	0	0.0157812	0.100913	0.0245388	0.0139106	0	0.0113931	0.0547549	0	0	0	0.00186769	0.0520405	0.00644454	0.0330888	0	0.0251754	0	0.513398	POST2
P15_S3	P15	0.179518	0	0.0255214	0	0	0.17751	0.00915788	0.146052	0	0	0.0721905	0	0.015823	0.0250705	0.00334288	0.118321	0.00643008	0.0636468	0.0807643	0	0.00339418	0.0732563	PRE
P15_S4	P15	0.0883171	0	0.016571	0	0	0.164713	0.0233129	0.0274597	0	0	0.0564234	0	0	0.0366873	0.00867869	0.028617	0.0014301	0.0517509	0.0734605	0	0	0.422579	DURING
P15_S6	P15	0.0872547	0	0.0047629	0	0.00764455	0.0910163	0.0267721	0.014277	0	0	0.0366249	0	0	0	0	0	0	0.0326852	0	0.0100814	0	0.688881	DURING
P15_S7	P15	0.0765351	0	0.00770999	0	0.0136921	0.114424	0.041329	0.00550205	0	0	0.0616425	0	0	0	0.0254333	0.0193832	0	0.0232951	0.0436729	0	0	0.567381	DURING2
P16_S2	P16	0.0831474	0	0.0115629	0.0219103	0	0.0711956	0.0162646	0.042847	0.00162475	0	0.045954	0	0	0.00638216	0.00848344	0.0273453	0.00283147	0.0246256	0.0143842	0.00689277	0.00500312	0.609545	DURING
P16_S4	P16	0.0320885	0	0.00491166	0	0	0.0305283	0	0.00418167	0	0.00123976	0.00144184	0	0	0	0	0	0	0.0082399	0	0.0224832	0.0189634	0.875922	DURING
P16_S5	P16	0.0433053	0.000687254	0.00546248	0.0253757	0	0.151717	0.031413	0.0224033	0	0	0.0534903	0	0.057865	0.0535793	0.014495	0.0765948	0.0159739	0.0562807	0.0239702	0.0177847	0.0660537	0.283548	POST1
P16_S6	P16	0.0675598	0	0.00890385	0	0.0138386	0.00193682	0.0051228	0.027522	0	0.00516733	0.0162585	0	0	0	0.00333793	0.0235196	0	0.014888	0	0.0204119	0	0.791533	PRE
P16_S7	P16	0.072767	0	0.00812193	0.0511627	0	0.0549367	0.0486579	0.0722549	0	0	0.0114378	0.0248591	0.0387345	0.00813324	0.0290164	0.0500622	0.00323275	0.0463252	0	0.0317245	0.0201923	0.428381	DURING
P16_S8	P16	0.0537704	0.00427183	0.00694745	0.0443892	0	0.074814	0.0373524	0.0621383	0.000921903	0.0175849	0.0412457	0	0.0855809	0.0255283	0.0556579	0.0330223	0.0116648	0.0327484	0.0654994	0	0.0184465	0.328415	POST1
P18_S2	P18	0.117911	0	0.00931221	0	0	0.170557	0.0084354	0.0819432	0	0	0.0474507	0	0	0.00967366	0	0.0815336	0	0.0721326	0.0445264	0	0	0.356523	PRE
P18_S3	P18	0.0651253	0	0.00660476	0.031994	0.0058242	0.0717248	0.153218	0.0125722	0	0	0.0400209	0.0225044	0.0552698	0	0.131682	0.0921512	0	0.112607	0.0995406	0	0	0.0991618	DURING
P18_S4	P18	0.0684354	0	0.0053108	0.15161	0	0.142258	0.0773135	0.11118	0.0140922	0	0.0869991	0	0.0018761	0.00824612	0.0150177	0.079066	0	0.0231675	0.0742823	0	0	0.141145	POST1
P18_S5	P18	0.15502	0	0.00952066	0.0492037	0.00930204	0.0942928	0.0616617	0.0656117	0.0120236	0.0119264	0.0643034	0	0	0.00204615	0.0184574	0.0988515	0.00923974	0.0195885	0.009931	0.0195462	0	0.289473	POST2
P18_S7	P18	0.18978	0	0.0172928	0	0.0182113	0.131302	0.0525772	0.0652667	0	0.000114195	0.0637069	0	0	0	0.00860028	0.0575582	0.0269563	0.0481371	0.025367	0.016512	0.0339501	0.244667	PRE
P18_S8	P18	0.142868	0	0.0162271	0.0248663	0	0.1105	0.026852	0.0887603	0	0	0.0264437	0.0292714	0.00275045	0	0.0133219	0.0710853	0.00347674	0.101777	0.0696994	0	0.105765	0.166335	DURING
P18_S9	P18	0.0947968	0	0.0185882	0.00507832	0	0.136808	0.0228101	0.0383852	0	0	0.0507789	0	0	0.00684326	0.0026835	0.091386	0.0133074	0.0302106	0.0799714	0.0195099	0.0695874	0.319255	DURING2
P18_S10	P18	0.165059	0	0.0100706	0	0	0.170276	0.0322442	0.0694054	0.00141596	0.00151076	0.0690145	0	0	0.0017031	0.0116914	0.0457793	0.0122462	0.0345666	0.0298651	0.00524588	0.0141246	0.325782	POST1
P19_S2	P19	0.126462	0	0.0152246	0	0	0.219118	0.0260801	0.0254199	0	0	0.0507631	0	0	0.00579615	0	0.0302127	0	0.0498394	0.00455239	0.00998921	0	0.436543	PRE
P19_S3	P19	0.0951968	0	0.00195923	0	0.0223299	0.0463091	0.0319227	0.00962026	0	0.0287353	0.00810263	0	0.00220669	0	0.017546	0	0	0.037674	0	0.0356917	0	0.662706	DURING
P19_S4	P19	0.0775062	0	0	0	0.00775209	0.0922527	0.00739334	0.00381482	0	0.0061715	0.00798297	0	0	0.0161637	0.00327811	0.0249761	0	0.0390466	0	0.0647893	0.0018843	0.646988	DURING2
P19_S5	P19	0.104183	0	0.00642798	0	0	0.17209	0.0167833	0.0312295	0	0	0.0649555	0	0	0.0116727	0.0130212	0.0560103	0	0.0419526	0	0.0531561	0	0.428518	POST1
P19_S6	P19	0.149298	0	0.0223949	0	0	0.101827	0.0212887	0.0319577	0	0.0122085	0.0253451	0	0	0	0.00279645	0.0227522	0	0.0261375	0	0.018695	0	0.565299	POST2
P20_S1	P20	0.153636	0	0.00356888	0.0393197	0	0.178405	0.0125633	0.079971	0.0393143	0	0.103092	0	0.00599981	0	0.0397379	0.0539566	0.000839283	0.103281	0.0387087	0	0	0.147606	DURING
P20_S2	P20	0.168117	0	0.0192991	0	0	0.286957	0.0343381	0.0590035	0	0	0.0989777	0	0.0123453	0	0.0191542	0.10918	0.014513	0.0546252	0.0388937	0	0.00969527	0.0749005	POST1
P22_S1	P22	0.215089	0	0.00722876	0.0485355	0	0.111052	0.0177221	0.0252742	0.0594684	0	0.0799314	0	0.0333821	0.0169689	0.0161498	0.034178	0.0268089	0.0276016	0.029687	0.0320791	0.0658682	0.152975	PRE
P22_S2	P22	0.0653018	0	0.00789279	0	0.00425612	0.019537	0.156332	0.0313438	0	0	0.031926	0.0186494	0.067286	0	0.234659	0.0118045	0	0.0491614	0.0203744	0	0	0.281476	DURING
P22_S3	P22	0.115642	0	0.0109576	0.104898	0	0.0160397	0.0446092	0.159886	0.0772912	0	0.170795	0	0.0211062	0.0178317	0.0216319	0.144766	0.00948297	0.0200665	0.005333	0.012401	0.00205697	0.0452053	POST1
P23_S2	P23	0.104347	0	0.00954529	0	0	0.0644634	0.0332061	0.0150513	0	0	0.0494386	0	0	0	0	0	0	0.0276342	0	0.0350778	0	0.661236	PRE
P23_S3	P23	0.0855881	0	0.00896946	0.0274986	0	0.0973337	0.0622373	0.078558	0	0	0.0452715	0.0278644	0	0	0.0605726	0.0343877	0	0.0962425	0.0165627	0	0	0.358913	DURING
P23_S4	P23	0.0900967	0	0.0104299	0.0433132	0	0.123759	0.0016159	0.162404	0.0233054	0	0.0858643	0	0	0	0.00135812	0.0748224	0	0.0649376	0.0239721	0	0	0.294121	POST1
P24_S2	P24	0.112845	0	0.00833021	0.0993484	0	0.138941	0.0099396	0.181136	0.0587703	0	0.0964842	0.00457228	0.0275841	0.0101705	0.0170233	0.116299	0.00572077	0.0382209	0.0346646	0	0.0178416	0.0221084	PRE
P24_S3	P24	0.107947	0	0.0071071	0.034693	0	0.172354	0.0463027	0.0398638	0	0	0.0756371	0	0	0.014788	0.0262146	0.0118812	0	0.0678694	0.000903605	0.00306294	0	0.391375	DURING
P24_S4	P24	0.140703	0	0.0044899	0.118481	0	0.110254	0.0364306	0.166522	0.0512347	0	0.0708395	0	0.0119986	0.00366059	0.0334724	0.0938116	0	0.051752	0.0326643	0	0.00961089	0.0640751	POST1
P24_S5	P24	0.217499	0	0.0126341	0.0523489	0	0.106587	0.0644884	0.125911	0	0	0.0365497	0	0	0	0.0532497	0.021906	0.000621567	0.0830474	0.0197514	0	0	0.205406	POST2
P26_S1	P26	0.127008	0	0.00826153	0	0.0180821	0.0578124	0	0.0315658	0	0.012264	0	0	0	0	0.000672606	0.00277307	0	0.0321232	0	0.0496039	0	0.659833	DURING
P26_S2	P26	0.129966	0	0.0116479	0	0.0320194	0.0850278	0	0.0459211	0	0	0.0430274	0	0	0	0	0.00599177	0	0.0358382	0	0.0297956	0	0.580765	DURING2
P26_S3	P26	0.0924226	0	0.00344766	0	0	0.153492	0.0140545	0.0112538	0	0	0.0396219	0	0	0	0	0.0101324	0	0.0252203	0	0.0297637	0.0110265	0.609565	POST1
P26_S4	P26	0.092846	0	0.00672024	0	0	0.137639	0	0.0631958	0	0	0.0340772	0	0	0	0	0.0168456	0	0.0644176	0.00885692	0.000614722	0.00738222	0.567404	POST2
P27_S1	P27	0.103631	0	0.00949002	0.0030691	0	0.147473	0.0292903	0.0411526	0	0	0.0567404	0	0	0	0.0241199	0.0097542	0	0.0621706	0.0163893	0	0.00611087	0.490608	DURING
P27_S2	P27	0.172046	0	0.0202274	0.0426267	0	0.101228	0.0179104	0.0699983	0.0477618	0	0.0751907	0	6.21e-05	0	0.0445307	0.0353238	0.0109157	0.0596767	0.00662533	0.0194357	0.00332804	0.273113	POST1
P27_S3	P27	0.129227	0	0.0125114	0.00099688	0.0127322	0.107116	0.0633323	0.0556296	0	0	0.0263051	0.00755508	0	0	0.0368365	0.0298123	0	0.0777019	0.0394855	0	0	0.400758	DURING
P27_S5	P27	0.129854	0	0.0324909	0.0158458	0	0.120252	0.0106839	0.0276641	0.00106603	0	0.0345982	0	0	0	0	0.0319253	0.00392387	0.043975	0.0740832	0.0199917	0.098933	0.354713	PRE
P27_S6	P27	0.119821	0	0	0.0503938	0	0.127889	0.0809477	0.0952521	0	0	0.0816123	0	0	0	0.0914038	0.0568693	0.00333421	0.0106078	0.0204222	0	0	0.261446	DURING
P28_S7	P28	0.128203	0	0.0436194	0.0095597	0	0.0902898	0	0.0522254	0	0	0.00341564	0.031042	0.0297906	0	0	0.0485737	0	0.061044	0.0107268	0.0238302	0.084602	0.383078	DURING
P28_S8	P28	0.0840391	0	0.00967921	0.0473714	0	0.143005	0.0830534	0.079002	0	0	0.119885	0	0.0547104	0.0140198	0.0189133	0.0768698	0.0403861	0.0202132	0.00585042	0	0.0389549	0.164047	POST1
P28_S9	P28	0	0.0058666	0.00279253	0	0.00180208	0.0131303	0.000434656	0.00991679	0	0	0.0163403	0	0.0355371	0	0	0.022299	0	0.011306	0	0.0313052	0.176883	0.672386	POST2
P32_S1	P32	0.0830441	0	0.00981007	0	0.00957462	0.100487	0.0237592	0.0139854	0	0	0.0297161	0.00164043	0.00149901	0	0.0463638	0	0	0.0711714	0.0182554	0	0	0.590694	DURING
P32_S2	P32	0.107242	0	0.0119352	0	0	0.123705	0.0506412	0.0380238	0	0	0.0814885	0	0	0	0.0260523	0.0306555	0	0.0614788	0	0.0100344	0	0.458744	DURING2
P32_S6	P32	0.106524	0	0.0113317	0	0	0.0582586	0.0097068	0.0180927	0	0.0025062	0.0290066	0	0	0	0	0.0159023	0	0.0232981	0	0.0229127	0	0.702461	POST1
P33_S1	P33	0.140614	0	0.00251625	0.0427187	0	0.207905	0.0111732	0.110785	0.0202311	0	0.0867228	0	0.00241182	0.0194365	0.0128374	0.110998	0	0.0798021	0.0056278	0.0135394	0.00317713	0.129503	PRE
P33_S2	P33	0.122494	0	0.0102634	0.0237968	0.0163424	0.165474	0.0246092	0.106239	0	0	0.0868542	0	0	0	0.0204894	0.0786532	0	0.0776725	3.79e-05	0.00375506	0	0.26332	DURING
P33_S3	P33	0.122702	0	0.0105702	0.0481871	0	0.147975	0.0226073	0.10553	0.0311616	0	0.0756978	0	0	0	0.0115828	0.085314	0	0.0753908	0.030367	0	0	0.232914	POST1
P33_S4	P33	0.137226	0	0.00482602	0.0296661	0	0.141229	0.0329095	0.105445	0.0118626	0	0.130753	0	0	0.00775357	0.0346909	0.122695	0.00608583	0.0920015	0.00820215	0	0.00219935	0.132455	POST2
P34_S12	P34	0.0610304	0	0	0.0728462	0	0.0800369	0.0489402	0.0732632	0	0	0.0419678	0.00382811	0	0.0367773	0.0661595	0.0454904	0.000787752	0.0118641	0.00571557	0.0022123	0.0158055	0.433275	PRE
P34_S13	P34	0.113203	0	0.00590029	0.0631062	0.00110151	0.0207736	0.116862	0.0561873	0	0	0.0470299	0.0067993	0.0229522	0.0272114	0.0570769	0.0723403	0.00531862	0.0367659	0	0.0434503	0.0691298	0.234791	DURING
P35_S3	P35	0.163563	0.00231452	0.0123393	0.022618	0	0.124993	0.0209873	0	0.0677684	0.054742	0.104631	0	0.0312266	0.0268229	0.0192569	0.0460698	0.0274542	0.0140531	0	0.0830582	0.0761462	0.101955	PRE
P35_S4	P35	0.107643	0	0.0278855	0	0.0736947	0.0518325	0.0669878	0.00385277	0	0.0261274	0.0486853	0	0	0	0.00776595	0.0404435	0.020135	0.0275418	0.0412471	0.0248838	0	0.431274	DURING
P35_S5	P35	0.0733971	0.0943515	0.00718054	0.0365081	0	0.107977	0.01811	0.0456352	0.0292256	0.0377423	0.0733497	0	0.0408662	0.0341003	0.0239668	0.0592296	0.0425459	0.00664867	0.0471298	0.0353508	0.0790394	0.107645	POST1
P35_S6	P35	0.238924	0	0.079239	0	0.11864	0.0673812	0.0266432	0	0.00265814	0.0214252	0.105282	0	0.0146762	0.00972626	0.017009	0.0255749	0.0356803	0.0292283	0.0221568	0.0498059	0.0389968	0.0969536	POST2
P36_S6	P36	0.192291	0	0.0183569	0	0	0.118757	0.0372625	0.0631768	0	0	0.0421153	0	0	0	0	0.0423864	0	0.0682872	0.000423761	0.0127438	0	0.4042	PRE
P36_S7	P36	0.105856	0	0.0111478	0	0.0210769	0.0665517	0.0362941	0.00803461	0	0	0.0061513	0	0	0	0.00477725	0.0201295	0	0.0164787	0	0.0453813	0	0.658121	DURING
P36_S8	P36	0.0335611	0	0.00233947	0	0	0.0875495	0.0271931	0	0	0	0.02721	0	0	0	0	0.0291278	0	0.0352522	0	0.0125705	0.00491863	0.740278	DURING
P36_S9	P36	0.0749721	0	0.00250157	0.0780345	0	0.0867344	0.104914	0.057741	0	0	0.0749072	0	0	0	0.0387723	0.0540686	0	0.111674	0.0342138	0	0	0.281466	DURING2
P36_S10	P36	0.018618	0	0.00227914	0	0.0170323	0.0526009	0.0278938	0	0	0	0.00490553	0.00734574	0	0	0	0.0398896	0.000525597	0.0249944	0	0.0604186	0.103326	0.64017	POST1
P38_S4	P38	0.0383966	0	0.00163792	0	0.00637869	0.074008	0.0258143	0	0	0	0.00823282	0.00420366	0	0	0	0.0333647	0	0.0201772	0	0.067725	0.040813	0.679248	PRE
P38_S5	P38	0	0.0194311	0	0	0.0215224	0.0564628	0.00257799	0	0	0	0	0.0233818	0	0	0.000907813	0.0193348	0	0.0227298	0	0.142548	0.0452031	0.6459	DURING
P39_S1	P39	0.169079	0	0.0225544	0.00651587	0	0.107233	0.0361358	0.121552	0	0.000273928	0.0358374	0	0	0	0	0.0329726	0	0.0871717	0.0191494	0	0	0.361526	PRE
P39_S2	P39	0.13652	0	0.0773155	0.000180521	0	0.225104	0	0.14813	0	0	0.0146487	0.0544657	0.003581	0	0.00965783	0.107416	0.00495769	0.0427002	0	0.0221266	0.0314281	0.121768	DURING
P39_S3	P39	0.11769	0	0.00793253	0	0	0.140684	0.0415119	0.0899064	0	8.22e-05	0.0274049	0.00616366	0	0	0.0380909	0.0504716	0.000480281	0.0880724	0.0455151	0	0.0140273	0.331967	POST1
P39_S4	P39	0.107538	0	0.0124404	0	0	0.0588174	0.0158574	0.0216293	0	0	0.0196547	0	0	0	0	0.00529278	0	0.0306589	0	0.0159714	0	0.71214	POST2
P40_S2	P40	0.0497526	0	0.00434836	0	0.0178441	0.0855202	0.0126998	0	0	0	0.0431474	0	0	0	0	0.02291	0	0.0249878	0	0.0160953	0	0.722694	PRE
P40_S3	P40	0.0885108	0	0	0	0	0.0778796	0.00769313	0.0123295	0	0	0.022082	0	0	0	0	0.0206129	0	0.0474838	0	0.0229708	0	0.700437	DURING
P41_S1	P41	0.0947108	0	0.00638723	0	0	0.165158	0.0275893	0.0508918	0	0	0.0537691	0.0274353	0.00672793	0	0.0982805	0.0166137	0.00142165	0.072753	0.0494998	0.00357288	0	0.325189	DURING
P41_S2	P41	0.0823568	0	0.00232074	0	0.0204565	0.0173197	0.0158219	0.00542501	0	0	0.0471265	0	0	0	0	0.0108452	0	0.0100122	0	0.0403229	0	0.747993	POST1
P42_S1	P42	0.123726	0	0.00841055	0.0317728	0	0.160177	0.0216905	0.176892	0.015117	0	0.0433088	0	0	0	0.00227225	0.0786122	0	0.086242	0	0.0312751	0	0.220504	DURING
P42_S2	P42	0.123801	0	0	0	0	0.151757	0.0493597	0.0622058	0	0	0.0460686	0	0	0.00159408	0.00212836	0.00595062	0	0.0626975	0	0.0679412	0	0.426496	DURING2
P42_S3	P42	0.0918538	0	0.00679287	0.073318	0	0.196978	0.0249286	0.151329	0.0110614	0	0.0742605	0	0	0	0	0.1148	0	0.0854137	0.0144549	0	0	0.154809	POST1
P42_S4	P42	0.0696075	0	0.00257007	0	0	0.106408	0.0203961	0.0180266	0	0	0.0649269	0	0	0	0	0.0101433	0	0.0459508	0	0.0518283	0	0.610143	PRE
P42_S5	P42	0.0728624	0	0.0181603	0.00390129	0	0.175717	0.106992	0.0492484	0	0	0.130029	0	0	0	0.0506926	0.0631079	0	0.0895151	0.0103047	0	0	0.229469	DURING
P42_S8	P42	0.101703	0	0.0102932	0.0947264	0	0.105253	0.0458873	0.144426	0.0120365	0	0.0924271	0	0	0	0.0145448	0.0627146	0	0.045564	0	0.0241357	0	0.246289	DURING
P44_S1	P44	0.149095	0	0.0156029	0.121502	0.0137278	0.109906	0.0193493	0.11417	0.0365302	0	0.0610416	0.0109883	0.0405595	0.00144492	0.0232044	0.106184	0.0216742	0.0352214	0.025442	0.00384636	0.0235747	0.0669352	PRE
P44_S2	P44	0.0933183	0	0.005568	0.0979694	0	0.0664092	0.0789921	0.170172	0.0583495	0	0.069087	0	0.0289084	0	0.0306345	0.102663	0.0102724	0.0564742	0.0399075	0	0.007279	0.0839956	DURING
P44_S3	P44	0.0510302	0	0.00429322	0	0.025869	0.0448015	0	0.0144689	0	0	0	0.0290013	0	0	0.0114641	0.0149338	0	0.0329605	0	0.188992	0.00788411	0.574301	POST1
P44_S5	P44	0.182656	0	0.0212293	0.000608375	0	0.126347	0.0296094	0.101041	0.0263297	0.0217751	0.0403355	0	0	0	0.00289774	0.0455113	0	0.062131	0	0.0162437	0	0.323285	PRE
P44_S6	P44	0.0965504	0	0.00266982	0.0559509	0.0208707	0.156934	0.0742625	0.0949233	0	0	0.080594	0	0	0.00178909	0.0428121	0.0543889	0	0.0492001	0.0245774	0	0	0.244477	DURING
P46_S2	P46	0.107467	0	0.0156039	0	0	0.109594	0.0157811	0.0105048	0	0	0.04157	0	0	0.0285664	0	0.02945	0	0.055228	0.0291505	0	0.0299021	0.527182	PRE
P46_S3	P46	0.0849713	0	0.0269479	0.0197564	0	0.104467	0.151338	0.0278268	0	0	0.0216635	0.0315495	0	0	0.0530697	0.0387604	0	0.143247	0.0396125	0	0.00972502	0.247065	DURING
P46_S8	P46	0.0560656	0	0	0	0.0201148	0.0194006	0.00191608	0.00758406	0	0.00487372	0.0113581	0	0	0	0	0.0242108	0	0.0141461	0	0.0108659	0	0.829464	PRE
P46_S9	P46	0.0553451	0	0.00327787	0	0	0.0805636	0.12443	0.0249672	0	0	0.0284029	0.00777429	0.0708192	0	0.0822932	0.0247245	0	0.175898	0.010027	0	0	0.311477	DURING
P46_S10	P46	0.100534	0	0.00636075	0	0.0329621	0.0346322	0.000982602	0.0164408	0	0.0220912	0.0266916	0	0	0	0	0.0171854	0	0.0128779	0	0.0253133	0	0.703928	POST1
P48_S3	P48	0.0747073	0	0.0119826	0	0	0.106555	0.0186439	0.0322618	0	0	0.0498775	0	0	0	0	0.0392489	0	0.047943	0.0228649	0	0	0.595915	PRE
P48_S4	P48	0.0795159	0	0.00338785	0.0511545	0	0.0981144	0.108232	0.0354926	0	0	0.0648445	0	0.00463365	0	0.033888	0.0249519	0	0.132833	0.00709503	0	0	0.355857	DURING
P48_S5	P48	0.107511	0	0.0104052	0	0.00223623	0.0705791	0	0.0110587	0	0	0.0120525	0	0	0	0	0.0218812	0	0.0152359	0	0.0118366	0	0.737204	POST1
P48_S6	P48	0.130016	0	0.00590157	0	0	0.0869143	0	0.0123474	0	0	0.017412	0	0	0	0	0.00188692	0	0.0287071	0	0.0418326	0	0.674982	POST2
P48_S14	P48	0.0768164	0	0.00860373	0.0109336	0	0.088427	0.0201148	0.0264327	0.00611493	0	0.00431614	0	0.00585153	0.0150543	0.00222738	0.0320055	0.00281014	0.0455233	0	0.022067	0.0335981	0.599103	PRE
P48_S15	P48	0.0103458	0	0.00225935	0.004633	0.0173503	0.0125372	0.0866356	0.0184888	0	0	0	0.0536369	0.062989	0	0.0787281	0.0214687	0	0.0227954	0	0.114483	0	0.493649	DURING
P48_S19	P48	0.0580736	0	0.0101143	0	0	0.0337943	2.03e-07	0.0191945	0	0.00101195	0	0.00761578	0.0147788	0	0	0	0	0.00913981	0	0.0632464	0	0.78303	PRE
P48_S20	P48	0.00433579	0.010111	0	0	0.0150399	0.00720922	0.0194781	0.0189833	0	0.00752188	0.0222423	0	0	0	0.0111181	0.000867956	0	0.0149424	0	0.0456815	0	0.822469	DURING
P48_S21	P48	0.0489077	0	0.00909632	0.0333478	0	0.0223705	0	0.0200048	0	0	0	0.0127816	0	0.000965651	0	0.00799168	0	0.0134436	0	0.0636637	0.00608871	0.761338	POST1
P49_S1	P49	0.175162	0	0.0175163	0.0632418	0	0.187807	0.0245563	0.113336	0.0487214	0	0.0604828	0	0.0105123	0	0.036133	0.0715124	0.00246805	0.0362691	0.0407284	0	0.0012355	0.110317	PRE
P49_S2	P49	0.0795565	0	0.009713	0	0.00189364	0.105869	0.0303982	0.0328319	0	0.00396008	0	0.0354445	0	0	0.0577846	0.0192276	0	0.0427204	0	0.0556818	0	0.524918	DURING
P50_S2	P50	0.0579446	0	0.00469865	0.00230957	0.00243246	0.0763425	0	0	0	0	0	0.0205318	0	0	0	0.0214451	0	0.0249664	0	0.144236	0.199539	0.445554	PRE
P50_S3	P50	0.0451329	0	0.00345735	0	0	0.0664178	0	0.0115206	0	0	0	0.0266909	0	0	0	0.00571982	0	0.0807298	0	0.0708004	0.110749	0.578781	DURING
P50_S5	P50	0.104855	0	0.0084814	0	0	0.142982	0.0355231	0.0714664	0	0.0296857	0.0459526	0	0	0	0.0120749	0.0321321	0	0.0768242	0.0433571	0.00209244	0.039528	0.355045	DURING
P50_S6	P50	0.145325	0	0.00885712	0	0	0.218683	0.012206	0.0693672	0.00118015	0	0.0211236	0.00129953	0	0.0103755	0.00274613	0.0229615	0	0.0818133	0.0629976	0	0.0274034	0.313661	POST1
P51_S6	P51	0.12964	0	0.0377506	0.0160513	0	0.171109	0.01529	0.116652	0.00383255	0	0.0289278	0.0142359	0	0	0.00984929	0.0308279	0.0061985	0.0871559	0.0339011	0	0.00712866	0.291449	PRE
P51_S7	P51	0.171365	0	0.0459302	0.0325298	0	0.206485	0.0328682	0.114082	0.00723176	0	0.0998117	0	0.011131	0.00651676	0.0233131	0.0762032	0.0085352	0.0423372	0.0175823	0	0.0308004	0.0732761	DURING
P52_S1	P52	0.0777614	0	0	0	0	0.012914	0.0416039	0.0145711	0	0.016459	0.035357	0	0	0	0	0.00800344	0	0.0261019	0	0.0373799	0	0.729848	DURING
P52_S3	P52	0.0869729	0	0.00367535	0	0	0.135149	0.0230206	0.0644641	0	0.045581	0.0105392	0	0.0276295	0	0.0198935	0.0175674	0.00238804	0.0288704	0	0.0323321	0	0.501917	DURING
P52_S5	P52	0.105185	0	0.000878415	0.0650489	0	0.0135255	0.013662	0.0508468	0.00400089	0	0.0581649	0	0.0332449	0	0.0149991	0.00817258	0	0.0269234	0	0.0523335	0	0.553014	PRE
P52_S6	P52	0.0478696	0.041859	0.00740652	0.0689696	0	0	0.0233554	0.0950076	0	0	0.0574461	0	0.03214	0	0.0181334	0.0237095	0	0.014359	0	0.0110566	0	0.558688	DURING
P53_S2	P53	0.117993	0	0.00994963	0	0	0.0729014	0	0.0722732	0	0.0154935	0.0476245	0	0.0409723	0	0	0.0251462	0	0.0593633	0	0.0893003	0.0209832	0.427999	PRE
P53_S3	P53	0.135986	0	0.00729174	0	0	0.0990314	0.0189835	0.0714326	0.00554253	0	0.0564974	0	0	0	0	0	0	0.0535347	0	0.0412652	0	0.510435	DURING
P53_S4	P53	0.206586	0	0	0.0678164	0	0.192284	0.0169428	0.0695403	0	0	0.056947	0	0.0286914	0.0069626	0.0218311	0.144086	0.0364554	0.0831564	0.0446002	0	0.00303035	0.0210703	DURING
P54_S2	P54	0.0587319	0	0	0	0	0.0829517	0.0086406	0.0106369	0	0	0.0254469	0	0	0	0	0.0180036	0	0.0397786	0	0.0580956	0	0.697714	DURING
P54_S3	P54	0.207342	0	0	0	0.0103212	0.149817	0.0311643	0.061163	0	0.0294621	0.038114	0	0	0	0.00163391	0.0429478	0	0.0354506	0	0.0386366	0	0.353948	POST1
P54_S4	P54	0.0586067	0.00926215	0	0	0.00511528	0.0591791	0	0.0189788	0	0	0	0.0130889	0	0	0	0	0	0.0563267	0	0.180253	0	0.599189	DURING
P54_S5	P54	0.141577	0	0.00781664	0	0.0143889	0.0430775	0.0253731	0.0167137	0	0.000462969	0.0160389	0	0	0	0	0.00553118	0	0.0214351	0	0.040571	0	0.667014	POST1
P55_S3	P55	0.0672365	0	0.00386109	0.0507968	0	0.0162741	0.198604	0.0831329	0	0	0.0496357	0.0246504	0.0322945	0	0.125037	0.00937022	0	0.0870331	0.0126827	0	0	0.239391	PRE
P55_S4	P55	0.103228	0	0.00250875	0.0388824	0	0.116364	0.0120223	0.122393	0.00302512	0	0.0492875	0	0	0	0.012451	0.0142775	0	0.0597425	0.00446082	0	0	0.461356	DURING
P55_S5	P55	0.0467398	0	0.00406645	0	0	0.0904682	0.00904536	0.0363924	0	0	0.0356867	0	0	0	0.00655752	0	0	0.0434476	0	0.000711361	0	0.726885	POST1
P55_S6	P55	0.0867764	0.0214079	0	0.0178687	0	0.0676461	0.0124948	0.0536989	0	0	0	0.0435088	0	0	0.0145065	0.027897	0	0.0408075	0	0.148758	0.0526919	0.411938	DURING
P55_S8	P55	0.159117	0	0	0.0737896	0	0.0722978	0.0459529	0.118238	0	0	0.004496	0.0245182	0	0.00362104	0.0588905	0.0376739	0.00148774	0.0110383	0	0.0929857	0.00227561	0.293618	DURING
P55_S10	P55	0.0499514	0	0	0	0.0213094	0.00785926	0	0.0269179	0	0.0373881	0	0.0220091	0.0202454	0	0.0139848	0.00964913	0	0.01487	0	0.109928	0	0.665888	DURING
P55_S11	P55	0.179844	0	0.0133441	0.11037	0	0.103224	0	0.143261	0.0302272	0	0.0830052	0	0	0	0.034439	0.0419686	0.00204279	0.0324369	0	0.0240956	0.00460156	0.197142	DURING2
P57_S8	P57	0.0978723	0	0.00666792	0.0341581	0	0.138489	0.0119629	0.101063	0	0	0.0608079	0	0	0	0.0111742	0.036845	0.0071445	0.0304394	0	0.00854884	0.0426292	0.412198	PRE
P57_S9	P57	0.0497288	0	0.00620153	0.0671239	0	0.214725	0	0.11581	0	0	0.0435489	0	0	0	0.0069854	0.0267955	0.0119963	0.0439698	0	0.060274	0.0131905	0.33965	DURING
P58_S1	P58	0.0613862	0	0	0.00139985	0	0.0197837	0	0.0321881	0	0	0	0.0179294	0	0	0.00113814	0.0191436	0	0.00655204	0	0.127011	0.0183952	0.695073	PRE
P58_S2	P58	0.0207504	0	0.00440672	0	0.00732177	0	0	0.0150889	0	0.00358952	0	0.00848728	0	0	0	0.0038411	0	0.00418749	0	0.307799	0	0.624527	DURING
P59_S1	P59	0.0768727	0	0.0212115	0.00701994	0	0.0813932	0.0195497	0.0369044	0	0	0.0176664	0.000604972	0	0	0.0208729	0.0220013	0.00899005	0.0410635	0.0750814	0	0.0056365	0.565132	PRE
P59_S2	P59	0.0547596	0.0266487	0	0	0.00109033	0.0370154	0.0146046	0.00810553	0	0	0	0.0184063	0	0	0.026063	0.00733161	0	0.0543558	0	0.167196	0	0.584423	DURING
P59_S4	P59	0.0794358	0.049432	0	0	0.0202136	0.0214492	0.0120625	0.00328858	0	0	0	0.0304511	0	0	0.0418336	0.00681932	0	0.055272	0	0.171312	0	0.50843	DURING
P59_S5	P59	0.097945	0	0.000608518	0	0.0369324	0.0300129	0.0218054	0.019901	0	0.00432882	0.0245089	0	0	0	0	0	0	0.0175885	0	0.0362916	0	0.710077	POST1
P59_S6	P59	0.025244	0	0.00101635	0	0.0130951	0	0	0.0131947	0	0.00336758	0.0275389	0	0	0	0	0.0222026	0	0.00677231	0	0.00406317	0	0.883505	POST2
P59_S7	P59	0.0578347	0	0.00833037	0.00616127	0.0848459	0	0.0530854	0.0230499	0	0.0884479	0.0437094	0	0	0	0	0.0169972	0.000375425	0.0890546	0	0.0230016	0.0225801	0.482526	PRE
P59_S8	P59	0.0402615	0.00259758	0	0	0.00996209	0.02501	0.0409833	0.013493	0	0	0.0279472	0	0	0	0.0308603	0.0276609	0	0.0232382	0	0.0294094	0	0.728576	DURING
P59_S9	P59	0.0138521	0.0110188	0	0	0	0.00483432	0	0.0208139	0	0	0.0250482	0	0	0	0	0.0156434	0	0.00798262	0	0.0800291	0	0.820778	POST1
P59_S10	P59	0.0586081	0	0	0	0.0271894	0.000564415	0.0399032	0.0116053	0	0.00274302	0	0.0267313	0	0	0.0496802	0.0169859	0	0.0105935	0	0.104431	0	0.650964	DURING
P59_S11	P59	0.00157377	0	0	0	0.0163844	0	0	0.0124205	0	0.0076545	0	0.0242103	0.0452427	0	0	0	0.00176231	0.0111741	0	0.181041	0	0.698537	DURING2
P59_S12	P59	0.0157639	0.0214681	0	0	0.00726885	0.0197953	0.0302658	0	0	0	0.0425497	0	0	0	0	0.0153095	0	0.0153379	0	0.0245067	0.0173147	0.79042	PRE
P59_S13	P59	0.0516453	0	0.00356196	0.0143595	0	0.0280931	0	0.0282327	0.00682742	0	0	0.0320198	0	0	0.00399478	0.0273076	0	0.0237709	0	0.304102	0.00012151	0.475964	DURING
P59_S16	P59	0.0637389	0.00197515	0.0667703	0.00579258	0.124895	0	0.0294366	0.0117201	0	0.193789	0	0	0.0811644	0	0	0.0185746	0.00331038	0.062277	0	0.0256029	0.0523871	0.258566	PRE
P59_S17	P59	0.127172	0	0.0102934	0.139587	0	0.125347	0.0639665	0.0892084	0.0153795	0	0.0740468	0	0.0450908	0.0123115	0.0407237	0.0701863	0.0150983	0.0274147	0	0.0207904	0.0110737	0.112311	DURING
P59_S18	P59	0.0988254	0	0	0.00708559	0	0.0993602	0.0765393	0.05512	0	0	0.00385002	0.0246283	0	0	0.0260457	0.00285926	0	0.0813601	0	0.0859543	0.0118679	0.426504	DURING2
P59_S19	P59	0.0761444	0	0.0016718	0.048969	0	0.0513605	0.0136677	0.0545836	0.0135275	0	0.0458355	0	0	0	0.00734043	0.0266673	0	0.0122937	0	0.0374875	0.0301314	0.58032	POST1
P59_S20	P59	0.0370245	0	0	0	0	0.0470446	0	0.0341184	0	0	0.000514594	0.0147004	0	0	0.00097673	0.0107297	0	0.0142784	0	0.0881767	0	0.752436	POST2
P60_S1	P60	0.110455	0	0.0123006	0	0	0.159571	0.00184176	0.0388951	0	0	0.0327251	0	0	0	0	0.0308314	0	0.0755552	0.00846495	0.00228678	0	0.527073	PRE
P60_S2	P60	0.127	0	0.0116233	0.0482794	0	0.139392	0.0688473	0.0752225	0	0	0.0519037	0.0130765	0.0230353	0	0.0542991	0.0826047	0.00310899	0.0558812	0.0634585	0	0	0.182268	DURING
P60_S3	P60	0.097548	0	0.00955477	0.0191543	0	0.221192	0.0225846	0.0395344	0	0	0.0740183	0	0	0.019298	0	0.0618291	0	0.0529979	0.000323663	0.0165777	0	0.365387	DURING
P60_S4	P60	0.109737	0	0.0101361	0	0.0440499	0.0163725	0.0115638	0.0092095	0	0.00234366	0.0548696	0	0	0	0	0	0	0.0190281	0	0.0317675	0	0.690922	PRE
P60_S5	P60	0.100608	0	0.0118678	0.00275306	0	0.206645	0.0130866	0.0504774	0	0	0.0537244	0	0	0	0	0.056286	0	0.0767206	0.0191215	0	0	0.408709	DURING
P60_S6	P60	0.0771177	0	0.00974173	0.0993003	0	0.110421	0.097173	0.103059	0	0	0.132703	0	0	0.00521336	0.0643251	0.0823675	0	0.0277355	0.026971	0	0	0.163872	DURING2
P60_S7	P60	0.0862681	0	0.00428446	0.0102564	0	0.124592	0.0456525	0.0108833	0	0	0.0436745	0	0	0	0	0.0317643	0	0.0600352	0	0.0384157	0	0.544173	POST1
P60_S11	P60	0.0637632	0	0.00373201	0	0	0.152081	0.0248171	0.0170995	0	0	0.053774	0	0	0	0	0.0094303	0	0.0496288	0	0.00833371	0	0.617341	PRE
P60_S12	P60	0.123105	0	0	0	0.00253102	0.0362809	0	0.0318329	0	0.0146661	0	0.0474643	0	0	0.00380908	0	0	0.0549469	0	0.270049	0	0.415315	DURING
P60_S13	P60	0.10116	0	0.01038	0.0154927	0	0.176906	0.0250331	0.0381642	0	0	0.0676942	0	0	0	0	0.0308113	0	0.0553324	0.0117764	0.00668809	0	0.460561	POST1
P60_S14	P60	0.091856	0	0.00796502	0	0.0099355	0.0553195	0.0179817	0.0239371	0	0	0.00762998	0	0	0	0	0.0153961	0	0.0231526	0	0.00794017	0	0.738886	POST2
P60_S15	P60	0.0767725	0	0.00169432	0	0	0.16558	0.0232817	0.0249262	0	0	0.0508771	0	0	0	0	0.0026922	0	0.0803171	0.0137021	0.00113102	0	0.559025	DURING
P60_S17	P60	0.0544324	0	0	0	0	0.0241632	0.0404638	0.00234287	0	0.00478643	0	0.00460445	0	0	0.00180914	0.0161552	0	0.0139543	0	0.0550958	0	0.782192	PRE
P60_S18	P60	0.0708634	0	0.00884408	0.070707	0	0.121293	0.037542	0.089286	0	0	0.0449017	0.0124023	0.0650045	0	0.0196187	0.0204183	0.0140449	0.0431147	0.0257218	0	0	0.356238	DURING
P60_S19	P60	0.0394915	0	0.00100199	0	0.0235262	0	0.00562047	0.0275885	0	0.0345592	0.0194867	0	0	0	0.0133346	0.0276774	0.000769047	0.0121238	0	0.00652229	0	0.788298	DURING2
P60_S21	P60	0.0388157	0	0.00415339	0	0.00830912	0.00847036	0	0.0226485	0	0.0078769	0.00736547	0	0.123283	0	3.85e-05	0.012919	0	0.0121663	0	0.0494791	0.0210162	0.683459	DURING
P60_S22	P60	0.135944	0	0.0127155	0.0532817	0	0.121402	0.0716858	0.0723955	0	0	0.0767093	0	0.0557873	0.00190485	0.0727669	0.035335	0.000532184	0.0365845	0.0294332	0	0.00481241	0.21871	DURING2
P60_S23	P60	0.0529085	0	0.0066943	0.0390652	0	0.0717779	0.0260993	0.0492776	0	0	0.0498376	0	0.034354	0	0.0133736	0.0225812	0	0.0370924	0	0.0306232	0.0921285	0.474187	POST1
P60_S24	P60	0.0596284	0	0.00806828	0	0.00324771	0.0252862	0.000669743	0.0165567	0	0	0.0214177	0	0	0	0.000278632	0.0218826	0	0.0133125	0	0.0284418	0.0032763	0.797933	POST2
P60_S25	P60	0.0150982	0.0161159	0	0	0.0180101	0.067014	0.0145752	0.00597536	0	0	0.0536517	0	0	0.00949576	0	0.0455594	0	0.035016	0.0268323	0	0.0304307	0.662226	DURING
P60_S26	P60	0.077882	0.0101644	0.0133442	0.02102	0	0.0251504	0.0290601	0.0368426	0	0.0071844	0.0498669	0	0.107046	0	0.0162001	0.0424415	0.00993747	0.0485307	0.0510849	0	0.0600483	0.394196	POST1
P61_S2	P61	0.0482995	0	0	0	0	0.0388934	0	0.0181397	0	0	0	0.0521255	0.02428	0	0.149721	0	0	0.0634984	0	0.233346	0	0.371696	DURING
P61_S4	P61	0.0502657	0	0	0	0	0.0725993	0	0.0269671	0	0	0	0.0341638	0	0.00217002	0	0.00928997	0	0.0366834	0	0.148633	0	0.619227	PRE
P61_S6	P61	0.0951476	0.0131881	0	0	0.0043823	0.0453264	0	0.0181619	0	0	0	0.0532021	0	0	0.0283187	0.00528686	0	0.0898346	0	0.195341	0	0.451811	DURING
P61_S7	P61	0.0547686	0	0	0	0.00117379	0.035152	0.00873956	0.0107141	0	0.0083249	0	0	0	0	0	0.00592969	0	0.0169151	0	0.0934337	0	0.764849	POST1
P61_S8	P61	0.0709933	0	0	0	0.0251014	0.0482966	0.0237899	0	0	0.0221752	0.00643007	0	0	0	0	0	0.00712695	0.0161395	0	0.0142219	0.116745	0.64898	POST2
P61_S9	P61	0.0471687	0.0166266	0	0	0.0162534	0.037588	0	0.00146685	0	0.00035135	0	0.0240584	0	0	0.00168028	0.00144833	0	0.0527924	0	0.196952	0	0.603614	DURING
P61_S10	P61	0.109216	0	0	0.00142736	0	0.0437377	0	0.0283227	0.00861907	0	0	0.0413654	0	0	0	0	0	0.0477382	0	0.227846	0	0.491727	DURING2
P61_S11	P61	0.0490176	0.016146	0	0	0.00920845	0.0286999	0	0.00379511	0	0	0	0.0239812	0	0	0.00685425	0	0	0.0422656	0	0.265079	0	0.554953	DURING
P62_S1	P62	0.0619757	0	0	0	0.00864671	0.0210741	0.00873806	0.0163244	0	0.00438375	0.00482365	0	0	0	0	0	0	0.0179353	0	0	0	0.856098	PRE
P62_S2	P62	0.0408549	0	0	0	0.00785406	0.0424589	0.067504	0.00929636	0	0.00623043	0	0.0505019	0	0	0.0538188	0.00696887	0	0.099469	0	0.0562021	0	0.558841	DURING
P63_S1	P63	0.0421613	0	0.000324339	0	0	0.0654898	0.0259788	0	0	0	0	0.0314064	0	0	0	0.0504357	0.0443212	0.0262264	0	0.119068	0.519161	0.0754275	PRE
P63_S2	P63	0.0795172	0	0	0.1088	0	0.0506145	0.0602986	0.0695222	0	0	0.0304679	0	0	0	0.0294004	0.0168779	0.0321313	0.00656813	0	0.0607312	0.183262	0.271808	DURING
P64_S2	P64	0.0519311	0	0.184432	0.0744236	0.229101	0.0102044	0.0169502	0	0	0.0584997	0.02554	0	0	0	0	0.0509326	0.0115498	0.124032	0	0.0350087	0	0.127394	PRE
P64_S3	P64	0.137871	0	0.0170638	0.0671592	0	0.0859702	0.00827286	0.0919933	0.00373933	0	0.0543172	0.0116787	0.075048	0	0.110825	0.0377765	0.00740866	0.0402714	0	0.0458144	0.0321966	0.172594	DURING
P68_S2	P68	0.107211	0	0.00353635	0	0	0.14531	0.0171078	0.076622	0	0	0.0788654	0	0	0	0.00786593	0.0133953	0	0.0482858	0.00560549	0	0	0.496196	PRE
P68_S3	P68	0.0857031	0	0.0018771	0	0.00584914	0.085255	0.0144056	0.00266593	0	0	0	0.0194368	0	0	0.0393557	0	0	0.0226509	0	0.0392795	0.0137961	0.669725	DURING
P68_S6	P68	0.113814	0	0.00601479	0	0	0.141811	0.0151546	0.0517399	0	0	0.0494368	0	0	0	0	0.0169868	0.00140208	0.0881709	0.0338296	0	0.00685481	0.474784	PRE
P68_S7	P68	0.197667	0	0.00845562	0	0.0394032	0.0557125	0	0.0800766	0.0336174	0	0.11949	0	0	0	0.0299538	0	3.52e-05	0.0622158	0	0.042639	0.000125944	0.330608	DURING
P68_S14	P68	0.122524	0	0.011356	0.0230119	0	0.0767867	0.0225388	0.067323	0	0.0225536	0.0219572	0	0	0	0.00293774	0.0336281	0.00149314	0.0263501	0	0.0286677	0.0114824	0.52739	PRE
P68_S15	P68	0.143451	0	0.00371792	0.121249	0	0.0613132	0.0457084	0.13127	0.008306	0	0.0542619	0.0011652	0.0148698	0	0.0932806	0.0684883	0.00479379	0.0275916	0	0.0253253	0.0230829	0.172126	DURING
P68_S16	P68	0.153146	0	0.0030193	0.0651081	0	0.0806052	0.0400011	0.0943822	0.00945412	0	0.0559334	0.0069951	0.0204466	0	0.0433553	0.0686837	0.00859215	0.0800286	0.0441811	0	0.0232052	0.202863	DURING2
P68_S17	P68	0.113917	0	0.00859445	0.0812423	0	0.139676	0	0.0957668	0.0142291	0	0.0292294	0.00666821	0.00880738	0	0.0122445	0.0589103	0.0086898	0.048183	0.029599	0	0.0311479	0.313094	POST1
P68_S18	P68	0.0607418	0.000781329	0.00232358	0.074744	0	0.173027	0	0.0738522	0.0051782	0	0.0922809	0	0.035962	0.0301117	0.000858556	0.0117488	0.00222824	0.0509287	0	0.0272403	0.0325484	0.325444	POST2
P68_S20	P68	0.0654666	0	0.00617581	0.0050711	0	0.067835	0.00871849	0.041954	0	0	0	0.00902725	0.021078	0	0.00693001	0	0	0.0226381	0	0.00636553	0.0169398	0.7218	PRE
P68_S21	P68	0.119885	0	0.0105188	0.0681164	0	0.0234821	0.0392753	0.123438	0	0	0.0436836	0.0395479	0.0163412	0	0.198915	0.0321485	0.00333855	0.0557896	0.0284719	0	0.00612608	0.190923	DURING
P68_S22	P68	0.034914	0	0.00713184	0	0	0.0330351	0.00337478	0.0213357	0	0	0.042163	0	0	0	0	0.0238112	0	0.0144177	0	0.0568632	0.00228888	0.760665	POST1
P69_S4	P69	0.113691	0	0.00714615	0.0693299	0	0.0614097	0.0391943	0.0891016	0.00637005	0	0.036003	0	0.0295127	0	0.0514693	0.060588	7.97e-05	0.0563213	0	0.0650133	0.0370513	0.277719	PRE
P69_S5	P69	0.124904	0	0.0053747	0.0824194	0	0.0510522	0.0308313	0.114687	0.0116387	0	0.064008	0	0	0.00186551	0.0196674	0.0720703	0.0121711	0.0361181	0	0.024598	0.0335796	0.315015	DURING
P69_S7	P69	0.142819	0	0.0045332	0.04175	0.0287286	0	0	0.0181282	0	0.00606225	0.00213314	0.00826686	0.0224719	0	0	0.0374809	0	0.11524	0	0.0946729	0.0444082	0.433305	DURING
P69_S8	P69	0.0900249	0	0.00258056	0.0811379	0	0.073678	0.0193953	0.0838238	0.0153608	0	0.065208	0	0.0190524	0	0.0508526	0.0222991	0	0.0850316	0	0.0544868	0.0575398	0.279528	DURING
P69_S9	P69	0.0750808	0.00787921	0	0	0.151647	0	0.0345354	0.0658783	0	0.135924	0.0344717	0	0	0	0	0.0314648	0	0.0689409	0.0262379	0.0262685	0	0.341672	POST1
P69_S10	P69	0.105423	0	0.00834497	0.202039	0	0	0.0876479	0.0878164	0	0	0.0823767	0.0195886	0.0354528	0	0.131772	0.0417294	0	0.0533736	0.0290439	0	0.00233765	0.113054	DURING
P69_S11	P69	0.0853412	0	0.00941677	0.0522752	0	0.0167115	0.0341125	0.0402576	0	0	0.00950654	0	0	0	0.022472	0	0.0106915	0.0345241	0.024311	0	0.0204128	0.639967	DURING2
P70_S1	P70	0.114115	0	0.00880612	0	0	0.133698	0.00238078	0.0369852	0.000681671	0	0.0590341	0	0	0	0	0.00120981	0	0.068869	0.00062303	0.0114689	0.00367806	0.558451	PRE
P70_S2	P70	0.170618	0	0.00274345	0.0226588	0.0109944	0.114227	0.00553262	0.0584697	0	0	0	0.0549624	0	0	0.0327311	0.0107097	0	0.111724	0	0.0735299	0	0.331099	DURING
P70_S3	P70	0.0659868	0	0.00621001	0	0.0482014	0.0387139	0.0247833	0	0	0	0.028114	0	0	0	0	0	0	0.0144235	0	0.0356639	0	0.737903	DURING2
P70_S6	P70	0.166875	0	0.0160267	0	0	0.14932	0.0141673	0.0639964	0	0	0.0617129	0	0	0	0.00106938	0.00488036	0	0.119844	0	0.0253871	0	0.37672	PRE
P70_S7	P70	0.0523012	0	0.00220836	0	0.00643723	0.0522735	0	0.00883047	0	0.0167769	0	0.0332858	0	0	0.0184445	0	0	0.121973	0	0.096633	0.0137763	0.57706	DURING
P70_S9	P70	0.087638	0	0	0	0.0744784	0.0357553	0.186208	0	0	0.00587036	0	0.0428282	0	0	0.0444102	0.102225	0	0.080104	0	0.0294196	0.0373131	0.27375	DURING
P71_S4	P71	0.224857	0	0.0190282	0.00459676	0.0585967	0.115467	0	0.0222061	0	0	0.0280785	0.00969389	0.0020012	0	0	0.017014	0.0134356	0.0396833	0.0145578	0.0240532	0.156469	0.250262	PRE
P71_S5	P71	0.176947	0	0.0117633	0	0	0.133606	0.000678614	0.040544	0	0	0.0202792	0.00359683	0.00826031	0.0021154	0	0.0539863	0.00876316	0.0796201	0.0709912	0.013888	0.215474	0.159486	DURING
P71_S7	P71	0.11381	0	0.0242764	0.0313504	0	0.172614	0	0.0581411	0	0	0	0.040919	0.0313114	0.00676663	0.014052	0.0372775	0.0404373	0.0881847	0.0496807	0.000153659	0.251097	0.039927	PRE
P71_S9	P71	0.109723	0	0.0112695	0	0	0.200634	0.0213703	0.0117325	0	0	0.0362777	0	0	0	0.000498621	0.0189489	0.0274153	0.0818625	0.0334485	0.0358968	0.100788	0.310133	DURING
P71_S10	P71	0.153259	0	0.0182197	0	0	0.13095	0	0.0522758	0.0154509	0	0	0.0986697	0.023972	0.0153816	0.0238325	0.0196031	0.0365369	0.0515466	0.0981578	0	0.238848	0.0232963	DURING2
P71_S11	P71	0.183002	0	0.0392788	0.00338235	0	0.210387	0	0.148683	0	0	0.0677273	0	0.0107307	0	0.0423552	0.0596449	0.0160173	0.0597278	0.0830526	0	0.0292617	0.0467496	DURING
P71_S13	P71	0.193146	0	0.0258933	0.0206386	0	0.0505464	0	0.0481572	0.0211982	0	0	0.0709824	0	0.0184513	0	0	0.0610255	0.0311235	0	0.0645331	0.248397	0.145908	PRE
P71_S14	P71	0.00597179	0.0117927	0	0.0187849	0.00674687	0.0308807	0	0.0121776	0	0	0	0.0467025	0.00876889	0	0	0	0.0169396	0.0468626	0	0.186595	0.428212	0.179566	DURING
P71_S15	P71	0.0428548	0	0.0116104	0.00117994	0	0.046128	0	0.00680372	0	0	0	0.0797357	0.0138362	0	0	0.0394998	0.0765878	0.0186566	0	0.0665801	0.521904	0.0746225	POST1
P71_S16	P71	0.134881	0	0.0141931	0.0230995	0.0287753	0.0517917	0.0920652	0	0	0	0	0.00937793	0.00237565	0	0	0.0746547	0.0881806	0.130731	0	0.095436	0.200509	0.0539295	POST2
P73_S3	P73	0.0821289	0	0.00869001	0	0.00742584	0.0458876	0.0295818	0.0212373	0	0	0.0183851	0	0	0	0	0	0	0.0169097	0	0	0	0.769754	DURING
P73_S4	P73	0.0468979	0	0	0	0.0211765	0.0470265	0.0334793	0	0	0	0.0227286	0	0	0	0.00286317	0.000743801	0	0.0140357	0	0.00897463	0	0.802074	DURING2
P73_S5	P73	0.0263332	0	0	0	0.0153041	0.0640515	0.0466684	0	0	0	0.0303231	0	0	0	0.00997907	0.000691306	0	0.043682	0.0333558	0	0	0.729611	DURING
P73_S8	P73	0.0576591	0	0	0	0	0.119112	0.0337077	0.00564098	0	0	0.0461168	0	0	0	0	0.00971565	0	0.0330344	0.0220955	0	0	0.672918	PRE
P73_S9	P73	0.145778	0	0.0148008	0	0	0.218008	0	0.0917449	0	0	0.0645574	0	0	0	0.0521486	0.00995183	0.00697024	0.0639183	0.0373388	0	0	0.294783	DURING
P73_S10	P73	0.10694	0	0.011682	0	0.000942724	0.085719	0	0.0203696	0.00321026	0	0.0406824	0	0	0	0.00233864	0	0	0.0506028	0	0.0170318	0	0.66048	POST1
P73_S13	P73	0.0819705	0	0.00817759	0	0	0.0795411	0.0164529	0.0338277	0	0	0.032028	0	0.00817563	0	0	0.0148094	0.003373	0.0300479	0.0212362	0.0392796	0	0.63108	PRE
P73_S14	P73	0.0817936	0	0.00307582	0.0430472	0	0	0.00508615	0.0656037	0	0	0.0119508	0.0100897	0	0	0.00280088	0.0258281	0.00557886	0.0174952	0.0802814	0.0102696	0.0935794	0.54352	DURING
P74_S1	P74	0.11348	0	0.0130878	0	0.0239965	0.0783807	0.013323	0.00640817	0	0	0.0176958	0	0	0	0	0.0163423	0	0.0415152	0	0.00403919	0.0283465	0.643384	PRE
P74_S2	P74	0.093736	0	0.0116978	0	0.012755	0.0172293	0.0266237	0.0207206	0	0.0232338	0.0307919	0	0	0	0	0	0	0.0219861	0	0.00154621	0	0.73968	DURING
P74_S3	P74	0.0932358	0	0.00615522	0.0236411	0	0.108186	0.0582274	0.0406272	0	0	0.039307	0	0	0	0.0428278	0.0181877	0	0.0296045	0.0339861	0	0	0.506014	DURING2
P76_S4	P76	0.0471317	0	0.000248829	0.00337352	0	0.0619354	0.0313039	0.0620528	0	0	0.0469712	0	0	0	0	0.0543041	0	0.0245474	0.00494903	0	0.00720989	0.655972	PRE
P76_S5	P76	0.0811525	0	0.0100574	0	0	0.00410162	0.00471738	0.0207015	0	0.0022966	0.0387249	0	0.0306319	0	0	0	0	0.00828061	0	0.0355795	0.0310275	0.732729	DURING
P76_S6	P76	0.0624412	0	0.00347446	0.0146813	0	0.049848	0.0122061	0.00772984	0	0	0.034011	0	0.0229281	0.0120654	0	0.00552464	0	0.0141571	0	0.0444194	0	0.716513	PRE
P76_S7	P76	0.0446523	0	0.00398557	0.0146074	0	0.0348349	0.0218594	0.0100645	0	0	0.040672	0	2.46e-06	0.0246529	0	0.0178049	0	0.0395789	0.0143369	0.0117213	0.0353801	0.685847	DURING
P76_S10	P76	0.0784319	0	0.0035193	0.0113392	0.00282972	0.0203649	0.0100598	0.014502	0.00568615	0	0.00356965	0.00866944	0.0156001	0.0148032	0	0.0279941	0	0.0217235	0	0.0613444	0.115154	0.584409	PRE
P76_S11	P76	0.0907011	0	0.00838785	0.0253213	0	0.0794208	0.0401266	0.0736485	0	0	0.037481	0	0.0212757	0.053436	0.0137129	0.072066	0.00455021	0.0230651	0	0.0205295	0.026413	0.409865	DURING
P78_S3	P78	0.130524	0	0.0378295	0.108601	0	0.0564433	0.0703234	0.0898948	0	0	0.0515869	0.00157764	0.00536545	0.086153	0.00455795	0.162742	0.00482352	0.0431721	0.000364273	0.0182021	0.0132295	0.11461	PRE
P78_S4	P78	0.0751588	0	0.0405116	0.0805944	0	0.0203539	0.0240415	0.128458	0	0	0.0476533	0.0018717	0.0769273	0.0513575	0.000589263	0.100733	0.00895564	0.0320563	0.0253683	0	0.00401431	0.281356	DURING
P78_S5	P78	0.0674309	0	0.0126619	0.00368066	0.00288344	0.0251315	0.0229595	0.0313045	0	0	0.0363169	0	0	0.0155146	0.008108	0	0.0141214	0.00134443	0	0.0192711	0.0699624	0.669309	POST1
P78_S6	P78	0.160775	0	0.0290191	0.064469	0	0.0540377	0.0322408	0.0699429	0.00659331	0.0124938	0.0669917	0	0.0470483	0.0225042	0.0209197	0.170348	0.0273412	0.0317903	0.0271978	0.00663428	0.039911	0.109743	POST2
P79_S2	P79	0.172057	0	0.019513	0.023204	0	0.217452	0.00851786	0.0667153	0.0194165	0.00668463	0.0571995	0	0.0134578	0	0.00700115	0.0843783	0.0206835	0.0517652	0.0520685	0	0.0254019	0.154484	PRE
P79_S3	P79	0.115174	0	0.00127617	0.0263252	0	0.144196	0.0943341	0.034798	0	0	0.0946859	0.00126753	0.0058172	0	0.103666	0.0491297	0.0120975	0.0161207	0.040565	0	0	0.260546	DURING
P80_S1	P80	0.0741451	0	0.00841937	0	0.00321486	0.0675234	0	0.0136578	0	0	0.0283944	0	0	0	0	0.0140365	0	0.0114029	0	0.0402932	0	0.738913	PRE
P80_S2	P80	0.0171387	0	0.00234077	0	0.0282884	0.0774684	0.0349957	0	0	0	0.021385	0	0	0	0.0676024	0.000251904	0	0.0519785	0	0.00836569	0.0193306	0.670854	DURING
P80_S3	P80	0.134299	0	0.01999	0.00657639	0	0.144535	0.0230493	0.0164861	0	0	0.0296019	0	0	0	0	0.0411804	0	0.0774201	0.0252007	0	0.0252182	0.456443	POST1
P80_S4	P80	0.112338	0	0.0355427	0.00560379	0	0.179118	0.0205725	0.0182348	0	0	0.046978	0	0	0.019285	0	0.0365785	0	0.0396198	0.0254724	0.00477823	0.0101668	0.445712	POST2
P80_S5	P80	0.0843751	0	0.0122436	0	0.0181408	0.0221352	0.0273218	0.0194495	0	0.0222276	0.0274174	0	0	0	0	0.0287529	0	0.0150032	0	0.0426274	0	0.680305	PRE
P80_S6	P80	0.0786843	0	0	0	0.0297038	0.0713694	0.0259283	0.00544903	0	0	0	0.00562893	0	0	0.0147528	0.0332109	0	0.069527	0	0.0387709	0	0.626975	DURING
P80_S8	P80	0.0364724	0	0.0032098	0.0421963	0	0.0696799	0.0231131	0.0290566	0	0	0.0254197	0	0	0.0103321	0.000107593	0.0570185	0.00655741	0.0146632	0.0069542	0.00201647	0.0298201	0.643383	PRE
P80_S9	P80	0.119619	0	0.0723117	0.0884261	0	0.0359972	0.0450853	0.1349	0.00363658	0	0.0740335	0	0.00818895	0.0650082	0.00884796	0.108572	0.0113472	0.0428021	0.0265227	0	0.014523	0.140179	DURING
P80_S10	P80	0.0691319	0	0.00331322	0.0349539	0	0.138069	0.00667829	0.0533606	0	0	0.02329	0	0	0.0128005	0.00542934	0.0686104	0	0.0159144	0	0.0612975	0.0466637	0.460488	POST1
P80_S11	P80	0.139053	0	0.0090036	0.00185022	0	0.0747203	0.00606187	0.0257414	0.0068591	0.00652742	0.0015495	0.0157559	0.0371224	0	0.00334664	0	0.0189244	0.0477101	0	0.0638924	0.0247049	0.517177	POST2
P80_S12	P80	0.0379317	0	0.00175537	0.0116888	0	0.0621727	0.0391671	0.0149398	0	0	0.0337979	0	0	0	0.00273814	0.0190422	0	0.0107661	0	0.00640666	0.00918539	0.750408	DURING
P80_S13	P80	0.0409888	0	0.00622027	0.00041292	0	0.0479752	0.0302992	0.021294	0	0	0.0233388	0	0	0	0.00690177	0.00393192	0	0.0159707	0	0.0303737	0.010433	0.76186	POST1
P80_S14	P80	0.160487	0	0	0	0.0454014	0.0116537	0	0	0.00832695	0	0	0.0105604	0	0	0	0.00658021	0.0584213	0.0708711	0	0.0184315	0	0.609267	POST2
P83_S2	P83	0.125168	0	0.0151946	0.12469	0	0.00830185	0.00969793	0.101018	0.0521095	0	0.0594525	0	0.0671951	0.0455669	0.0222356	0.0883195	0.0205985	0.0444469	0.0147794	0.00925988	0.0569266	0.135039	PRE
P83_S3	P83	0.0781523	0	0.00381768	0.05475	0.0100253	0	0.0451223	0.0236981	0.0170192	0	0.0159336	0.0155653	0.0482035	0	0.00524688	0.0343494	0	0.0343025	0	0.0178434	0	0.595971	DURING
P83_S4	P83	0.0896212	0	0.0036724	0.209431	0	0	0.0539328	0.091237	0	0	0.107563	0.0237983	0.0399252	0.0131957	0.0272237	0.0994858	0.00637713	0.0268771	0.0171915	0	0.0179564	0.172511	DURING2
P83_S5	P83	0.0863793	0	0.0181254	0.248528	0	0.0198226	0.0217582	0.143999	0.0579359	0	0.0862167	0.0168808	0.0882319	0.0176382	0.0507706	0.0439129	0.0271361	0.0030703	0.0326674	0	0.0163478	0.0205788	POST1
P83_S7	P83	0.124701	0	0.027719	0.119992	0	0.123781	0.00248131	0.125473	0.0169148	0	0.0850467	0	0.0409938	0.0141801	0.0260797	0.110419	0.0160268	0.0325662	0.0123967	0.010391	0.0273707	0.0834673	PRE
P83_S8	P83	0.0622823	0	0.0076145	0.0100433	0	0.00926786	0	0.0324183	0.00572446	0	0.00252985	0.00897274	0.0213569	0	0.00347681	0.000351244	0	0.0321156	0	0.0977881	0.0836638	0.622394	DURING
P83_S9	P83	0.12187	0	0.0229682	0.122714	0	0.0173302	0.0712711	0.0862457	0	0	0.0589755	0.00338467	0.117083	0.0121114	0.0163684	0.0380378	0.0124452	0.0531878	0	0.0332705	0.0194892	0.193247	POST1
P83_S10	P83	0.121606	0	0.0154535	0.0727687	0	0.000357615	0.017246	0.112233	0.0206207	0	0.0358175	0.00839678	0.0704072	0	0.0135273	0.0714233	0.0132905	0.0261171	0	0.0575442	0.0158468	0.327344	POST2
P83_S11	P83	0.0898027	0	0.0425047	0.0973869	0	0.0425049	0	0.12503	0.0136104	0	0.040199	0.0103084	0.0510713	0.0250732	0.0280935	0.0802236	0.0210079	0.0484804	0	0.0374753	0.0374598	0.209768	PRE
P83_S12	P83	0.0682524	0	0.00390644	0.00212366	0	0.0392274	0	0.0394269	0.0350051	0	0.0430036	0	0.0515154	0.0137696	0.00580994	0.00965172	0	0.0342712	0.0104229	0	0.0343545	0.609259	DURING
P83_S13	P83	0.130039	0	0.0231964	0.00340599	0.054457	0.00713615	0.00515623	0.00842041	0	0.0050699	0.0730967	0	0	0.0101611	0	0.000416074	0	0.0691055	0	0.0330731	0.0444941	0.532773	POST1
P83_S14	P83	0.147326	0	0.0106565	0	0.129182	0.0404548	0.0358462	0.054409	0	0.0490636	0.0513959	0	0.00538334	0	0	0.0638157	0	0.107486	0.00397081	0.0154605	0.0267919	0.258759	POST2
P84_S2	P84	0	0.0201118	0	0.0247627	0	0.0234466	0.00313476	0	0	0	0	0.0430371	0.0373254	0	0	0	0	0.0160066	0.0153349	0	0	0.81684	PRE
P84_S3	P84	0.100639	0	0.000161116	0.131321	0	0.00344313	0.112009	0.0260187	0	0	0	0.0913045	0.0536835	0	0.12191	0.0843448	0.0132821	0.0119474	0	0.055246	0.00108624	0.193603	DURING
P84_S4	P84	0.0987863	0	0.00307491	0.0010177	0	0.0384211	0.00811053	0.0736133	0.02315	0.0125716	0.013856	0.0151628	0.066743	0	0.0044429	0.0224413	0	0.0155134	0	0.025146	0	0.577949	DURING2
P86_S2	P86	0.112227	0	0.0117338	0.0864567	0	0.0447951	0.027298	0.0233714	0.0021777	0	0.0199155	0.0322654	0.0284269	0	0.00513353	0.0600438	0.0440371	0.0253717	0	0.111752	0.277861	0.0871328	PRE
P86_S3	P86	0.0945212	0	0.0100699	0.0811175	0	0.00113311	0.0281112	0.0655942	0	0	0.00764996	0.0639069	0.0120522	0	0.0411215	0.0165965	0.00758636	0.0266811	0.00671772	0.0382124	0.137768	0.36116	DURING
P87_S3	P87	0.0126716	0	0.00262854	0	0.0163612	0	0.0171997	0.0150902	0	0	0.0303743	0	0	0.00981575	0	0.0135127	0	0.00771477	0.00248441	0	0.0587561	0.813391	PRE
P87_S4	P87	0.0710189	0	0.00792032	0.0194151	0.0050035	0.0377195	0.00540897	0.027505	0	0	0	0.0580841	0.170002	0	0.137549	0.00454899	0	0.0186179	0	0.174058	0.00423906	0.25891	DURING
P87_S5	P87	0.10555	0	0.00402672	0.091584	0	0.0572594	0.0258797	0.0602425	0.0147711	0	0	0.0689317	0	0	0.096214	0.0544043	0.0018924	0.0144321	0	0.0957016	0.0702769	0.238833	DURING2
P88_S5	P88	0.0721844	0	0.0061294	0	0	0.0320919	0.0586199	0.0163761	0	0	0.0436879	0	0	0	0	0.018141	0	0.0137932	0	0.0149047	0	0.724071	PRE
P88_S6	P88	0.0522339	0	0.00606827	0	0	0.0394908	0.0111758	0.0337294	0	0	0.0448996	0	0	0.00409455	0.000260553	0.0621452	0	0.0186799	0.000343342	0.00356854	0.0572947	0.666015	DURING
P88_S7	P88	0.0778995	0	0.00925095	0	0	0.0718439	0.0122641	0.0245933	0	0	0.04281	0	0	0	0.00241645	0.0266755	0.000467745	0.0161364	0	0.0220958	0.0358188	0.657728	POST1
P88_S8	P88	0.0470939	0	0.00336793	0	0	0.0450741	0.0490183	0.0168459	0	0.00244251	0.0400767	0	0	0.000242952	0.00337937	0.018914	0	0.0201506	0.00711115	0	0.0331248	0.713158	POST2
P89_S4	P89	0.165033	0	0.0803842	0.0845568	0	0.0765848	0.00761333	0.0955356	0	0.00318474	0.0272478	0.0201737	0.0710349	0.000896515	0.00641388	0.0565499	0.0219246	0.0300346	0.0664315	0.0288976	0.0564063	0.101096	PRE
P89_S5	P89	0.129381	0	0.0256689	0.00752226	0.013029	0.0236282	0.00302988	0.087558	0	0.034212	0	0.0557889	0.0730986	0.00196439	0.020986	0.0360878	0.0371835	0.0612301	0.0119054	0.0477595	0.280683	0.0492832	DURING
P89_S6	P89	0.139183	0	0.0148318	0.0765394	0	0.0834547	0.0149525	0.0685666	0.0100577	0	0.0268292	0.0508569	0.03484	0.0203717	0.0459562	0.0762602	0.0140517	0.0402445	0.00553598	0.0808294	0.0733527	0.123286	POST1
P89_S7	P89	0.0313073	0	0.000342265	0.0133318	0	0.0367551	0.00521472	0.00898902	0	0	0	0.015013	0	0	0	0.0347836	0.00311724	0.0445569	0	0.179622	0.402001	0.224965	POST2
P90_S2	P90	0.0852659	0	0.00289939	0.0346453	0	0.0514334	0.0192941	0.0371224	0.00585708	0	0.00282459	0.0127644	0	0	0.00165207	0.0400454	0.00469793	0.0402026	0	0.104399	0.31671	0.240186	PRE
P90_S3	P90	0.112758	0	0.00623435	0.0406917	0	0.0157086	0.0423824	0.0992847	0	0	0.0261273	0	0.0252283	0.00734803	0.0807135	0.0336493	0	0.0275843	0	0.0388208	0.097929	0.34554	DURING
P90_S4	P90	0.0660301	0	0.0027097	0.00685069	0.0092261	0.0148329	0.00319986	0.0378737	0	0	0.00759341	0.00908715	0	0	0.0028779	0.023284	0.00134925	0.0327335	0	0.137155	0.0669459	0.57825	POST1
P90_S5	P90	0	0.0806743	0	0.0645596	0	0.000558708	0	0.0490072	0.0143995	0	0	0.0797694	0	0	0.00227525	0.0162977	0	0.0128867	0	0.265725	0	0.413847	POST2
P90_S6	P90	0.115636	0	0	0.0191998	0	0.0208446	0.000129985	0.0509966	0	0	0	0.0121254	0	0	0.0305952	0.0405223	0	0.0247106	0	0.183873	0.0108585	0.490508	DURING
P90_S7	P90	0.0861708	0	0.00372682	0.0496792	0	0.0379186	0.0385414	0.0755264	0	0.0563689	0.00309305	0.0174358	0	0	0.079504	0.025656	0.00115139	0.0368282	0.00977361	0.000751202	0	0.477875	DURING
P91_S2	P91	0.0898315	0	0.0122592	0.059163	0	0.136511	0.0294981	0.0776769	0.00317542	0	0.074457	0	0.0145252	0	0.0224357	0.0419011	0.0118437	0.0325233	0.0329	0.0164284	0.00475645	0.340114	PRE
P91_S3	P91	0.0581908	0	0.00708124	0.00604695	0	0.0509614	0.108284	0.0382256	0	0	0	0.0451433	0.0961864	0	0.0419966	0.00306851	0	0.0431751	0	0.160751	0	0.34089	DURING
P91_S4	P91	0.108451	0	0.0405158	0.086874	0	0.146256	0.0130825	0.0689671	0.00802861	0	0.0697718	0.00112603	0.0430089	0.00403106	0.0124684	0.0576336	0.00783566	0.027905	0	0.0295322	0.0266026	0.24791	DURING2
P91_S5	P91	0.11597	0	0.0105352	0.0518735	0	0.076895	0.0267819	0.074356	0.00164413	0	0.0694386	0	0.0323293	0.0676214	0.0247265	0.104325	0.0172157	0.0202567	0.013584	0.0155541	0.0528188	0.224074	POST1
P91_S6	P91	0.127588	0	0.012821	0.0370026	0	0.140187	0.0504451	0.0725153	0.00490179	0	0.0331478	0	0.0044288	0	0.0163542	0.0449432	0.0175535	0.0253865	0.007128	0.00936996	0	0.396227	POST2
P92_S2	P92	0.0924528	0	0.00813228	0.0333549	0.0116053	0.0123444	0.0410833	0.0382578	0	0	0.0473309	0	0.0270224	0.0163181	0.0507919	0.00960507	0.015373	0.015379	0.0242678	0	0.0737914	0.48289	PRE
P92_S3	P92	0.136487	0	0.0143703	0.0202033	0	0.0752677	0.0374199	0.020573	0	0	0.0143967	0	0.00102187	0	0.0167403	0.0364379	0.00841517	0.0524744	0.00654873	0	0.0204833	0.539161	DURING
P92_S4	P92	0.0332619	0	0.00509544	0.0144274	0	0.0622265	0.0181619	0.0661576	0	0	0.0435252	0	0.0113142	0.0123705	0.00159152	0.0162131	0	0.0228736	0	0.0320804	0.0431978	0.617503	DURING2
P92_S5	P92	0.0528854	0	0.00910176	0.0273989	0	0.0328934	0.0187217	0.0253399	0.00534163	0	0.00257474	0	0	0.00337151	0.00354313	0.0525844	0	0.0089905	0.00427089	0	0.043667	0.709315	DURING
P92_S10	P92	0.0613171	0	0.00441388	0.0186682	0	0.0325457	0.0201404	0.0309475	0	0	0.0268407	0	0.00354253	0.00837784	0.00469519	0.00815892	0	0.0312646	0	0.00322457	0.0733037	0.672559	PRE
P92_S11	P92	0.0960624	0	0.00671676	0.102114	0.00120163	0	0.0721945	0.0615918	0	0.00735645	0.0370689	0.0218172	0.0750689	0	0.125257	0.0641003	0	0.0628134	0	0.0313989	0.0127619	0.222476	DURING
P92_S12	P92	0.133129	0	0.025776	0.045626	0	0.0782113	0.0569441	0.0839542	0.00352937	0	0.0790161	0	0.0336377	0	0.0143179	0.0636555	0.0094144	0.0254886	0.030042	0	0.0702319	0.247026	POST1
P92_S13	P92	0.179673	0	0.0148868	0.0837998	0	0.0986948	0.0164388	0.117321	0	0	0.0526069	0	0.070686	0	0.0114184	0.0209477	0.00423093	0.0421314	0.00403042	0.00968975	0.0298538	0.24359	POST2
P95_S10	P95	0.117552	0	0.0196947	0.0341085	0	0.105006	0.0313871	0.0666342	0.0308467	0	0.0399748	0.00400081	0.0439353	0	0.00613129	0.0309643	0.0247848	0.0155633	0.0451559	0.0202863	0.0195154	0.344458	PRE
P95_S11	P95	0.065812	0.0120031	0	0.0388295	0	0.0990253	0.00591102	0.0286325	0	0	0.0165887	0.0353434	0.0213271	0	0.000165414	0.0155769	0.00131787	0.0270122	0.0737019	0.00351734	0.0299675	0.525268	DURING
P95_S12	P95	0.1463	0	0.00422331	0.0150635	0	0.105959	0	0.0497421	0.0260278	0	0.0104557	0.0160101	0	0.0164694	0	0.0115971	0.000673143	0.0162985	0.017202	0	0.0831281	0.480851	POST1
P95_S13	P95	0.137479	0	0.00569662	0.141261	0	0.0625951	0	0.107078	0.0285638	0	0	0.0729567	0.0144057	0.00936119	0.0125326	0.0433883	0.0394431	0	0.148842	0	0	0.176397	POST2
P97_S2	P97	0.0820051	0	0.00211911	0.163109	0	0.0780668	0.0450021	0.0970857	0.00702691	0	0.0433751	0	0	0.000729567	0.0233383	0.091691	0.0129411	0.0213969	0.0347583	0.0384289	0	0.258926	PRE
P97_S3	P97	0.0603507	0	0	0.00629128	0.00498585	0.0306022	0	0	0	0	0	0.0137416	0	0	0	0.0549169	0.0104038	0.0355363	0	0.228907	0.203292	0.350973	DURING
P97_S4	P97	0.065827	0.0153705	0	0	0	0.0560045	0	0.00784911	0	0	0	0.0151571	0	0	0	0.0357563	0	0.0772482	0	0.150973	0	0.575814	POST1
P97_S5	P97	0.0392291	0	0.000424077	0.0285017	0	0.0451488	0.0582112	0.0227888	0	6.97e-05	0	0.042005	0.0053662	0	0.00810652	0.0417513	0	0.0248672	0	0.204577	0.00100165	0.477952	DURING
P97_S6	P97	0.136445	0	0.0197042	0.0797612	0	0.122329	0.00690219	0.102358	0	0	0	0.0395566	0	0	0.0060339	0.0335402	0	0.0319081	0.0145248	0.0224597	0.0350985	0.349379	POST1
P97_S7	P97	0.174703	0	0.0086078	0.139051	0	0.0683035	0.0538457	0.137592	0	0	0.0677734	0.00303952	0	0	0.0328222	0.0752981	0.000917005	0.0275822	0	0.0183091	0.0038091	0.188346	POST2
P97_S9	P97	0.147172	0	0.00064971	0.0461204	0	0.15147	0.026186	0.0795961	0	0	0.0319771	0.00821934	0	0	0.0172893	0.0635226	0.0154032	0.044978	0.0241769	0.0190655	0.0340273	0.290147	PRE
P97_S10	P97	0.0861518	0	0	0.045105	0	0.0312458	0.00583231	0.0543202	0.00163342	0.0335479	0	0.0155375	0	0	0.0198277	0.0453765	0	0.0155888	0	0.224924	0.0390577	0.381851	DURING
P97_S11	P97	0.0971726	0	0.0102031	0.0664959	0	0.0330985	0.00341733	0.0533055	0.00700635	0	0	0.0317964	0.0147984	0	0.00912575	0.0127176	0.064279	0.0696711	0	0.113256	0.0372693	0.376387	POST1
P97_S12	P97	0.114129	0	0.00478794	0.105432	0	0.0242741	0.113806	0.063926	0	0	0	0.0838582	0.0746854	0	0.200796	0.039241	0	0.0311481	0	0.0282401	0	0.115676	DURING
P97_S13	P97	0.13822	0	0	0.147239	0	0.0109352	0.0496789	0.14098	0.0253862	0	0.0422277	0.0119376	0.00108124	0	0.0764365	0.087187	0.0352732	0.00972146	0.0204018	0.0100134	0.0495284	0.143752	POST1
P98_S3	P98	0.133415	0	0.0170876	0.130414	0	0.0679517	0.0405077	0.0886902	0.00816547	0	0.0345924	0.0136916	0	0	0.0262078	0.106171	0.00733664	0.0498735	0	0.0266138	0.0245371	0.224745	PRE
P98_S4	P98	0.0959254	0	0.00837761	0.0342182	0	0.077248	0.0103158	0.0784755	0	0	0.00211381	0.0195709	0	0	0.00861606	0.0243	0.010011	0.0163815	0.00690179	0.0484302	0.0432631	0.515851	DURING
P98_S5	P98	0.0837942	0	0	0.0973428	0	0.0622899	0.0576929	0.0822365	0	0	0.0201819	0.0244183	0	0	0.0532131	0.0189675	0.00471498	0.0238252	0	0.045164	0.00111258	0.425046	DURING2
P98_S7	P98	0.0736821	0.00274917	0.000264317	0.241684	0	0.0347537	0.0497001	0.16698	0.0276873	0	0.0686301	0.00686105	0.0195593	0	0.0478039	0.141977	0.0181316	0.0109829	0.00236865	0.00940809	0.00196747	0.0748092	POST1
P99_S4	P99	0.0709689	0	0.00337809	0.0451984	0	0.033979	0.00437113	0.0365354	0	0	0	0.0183765	0	0	0	0.0355486	0.0318788	0.0774395	0	0.142508	0.137446	0.362372	PRE
P99_S5	P99	0.0446488	0.000904037	0.0424542	0	0	0.0502413	0	0.0355077	0	0.0315991	0	0.0196215	0	0	0	0.0304324	0	0.0324393	0	0.132417	0.0170754	0.562659	DURING
P99_S12	P99	0.118626	0	0.0160514	0.0180717	0	0.0969161	0.00752528	0.0385421	0	0	0.0477976	0	0.0588796	0	0.0159073	0.0479894	0.0257327	0.0192558	0	0.0440448	0.165992	0.278668	PRE
P99_S13	P99	0.0399316	0	0.00278692	0.0213542	0	0.0203792	0	0.032266	0	0	0	0.0378528	0	0	0.0167699	0.0404737	0.00694733	0.0072445	0	0.102277	0.063219	0.608498	DURING
P99_S14	P99	0.1638	0	0.0153821	0.0595033	0	0.0409232	0.0378019	0.082345	0	0.0035188	0.068739	0	0.0262826	0	0.0273404	0.0574748	0.0232439	0.0242326	0	0.0752388	0.023932	0.270241	DURING2
P100_S3	P100	0.126205	0	0	0.116768	0	0.0735153	0.0327019	0.109176	0.0175683	0	0.0696792	0	0	0	0	0.0453954	0.00199644	0.0429784	0	0.0406238	0.0221318	0.30126	PRE
P100_S4	P100	0.0539184	0	0.000337437	0	0	0.0370436	0	0.0349892	0	0	0	0.040488	0	0	0.0392855	0.00527502	0	0.0922135	0	0.161633	0.0111435	0.523673	DURING
P100_S5	P100	0.0492608	0	0.00183158	0.000398761	0	0.0360685	0	0.0236627	0	0	0	0.0181206	0	0	0.00258726	0	0	0.018398	0	0.111851	0.0136858	0.724135	POST1
P100_S6	P100	0.0929336	0	0.00026457	0.0271584	0	0.0681993	0	0.0937628	0	0	0.0464721	0	0	0.00446018	0.0219945	0.0553382	0.0101697	0.0301209	0.00588397	0	0.0140576	0.529184	POST2
P103_S3	P103	0.0763698	0	0.00599049	0	0	0.0270011	0.0163088	0.0448053	0	0	0.0258076	0	0	0	0	0.030545	0.0049728	0.0238614	0.0227727	0.0146426	0.00914276	0.69778	PRE
P103_S4	P103	0.0431336	0	0.00406075	0.0173598	0	0.0321352	0.0216972	0.0256514	0	0.000701803	0.0342659	0.00519638	0.0753235	0	0.0295351	0.0147991	0	0.0547133	0.00342711	0.006024	0	0.631976	DURING
P103_S5	P103	0.0799831	0	0	0.0871333	0	0.0153181	0.0714989	0.0901955	0	0	0.0717762	0	0.0125292	0	0.0795489	0.0422332	0.03589	0.0431005	0.0459587	0	0	0.324834	DURING2
P104_S3	P104	0.0287619	0	0.00651142	0	0	0.00825631	0.0024401	0.0157699	0	0	0.0323107	0	0	0	0	0.0251329	0	0.00839017	0	0.00925188	0.00698931	0.856185	PRE
P104_S4	P104	0.0208722	0	0.0040573	0	0	0.0189173	0.0192177	0.024561	0	0	0.028362	0	0	0	0	0.0277809	0.00253172	0.00908021	0	0.0220445	0.0308751	0.7917	DURING
P104_S5	P104	0.0148581	0.00997929	0	0.044655	0	0.0293925	0	0.00177471	0.0166323	0	0	0.0379273	0.0182504	0	0	0	0.00202451	0.00738938	0	0.0372276	0.0228673	0.757022	POST1

## Sheet: Fig3C
Standarized expression values of marker genes, for the longitudinal comparison*
SLAMF7	MAF	ICOS	BCL6	TBX21	GATA3	FOXP3	CD69	FCGR3A	FCGR3B	CD80	CD86	GZMB	GZMK	NKG7	IFNG	TNF	LONGITUDINAL
0.00999043	1.10512	0.0144687	0.127098	0.380568	0.0196443	-0.189919	-0.31807	-0.398069	-0.603035	0.456493	0.172542	0.359155	-0.359042	0.0868573	0.310992	-0.13799	DURING
-0.378525	-0.117866	-0.500126	-0.570539	-0.269156	0.145742	-0.189919	-0.399275	-0.601282	-0.642735	-0.359376	-0.491936	-0.428011	-0.359042	-0.553666	-0.479726	-0.230759	PRE
-0.3591	0.86339	-0.222103	-0.343857	-0.255702	-0.0779322	-0.151444	-0.381408	-0.561968	-0.626818	-0.309144	-0.406176	-0.301155	-0.277447	-0.517062	-0.432258	-0.228825	DURING
-0.371856	0.153352	-0.43275	-0.0468095	-0.472292	0.0448541	-0.189919	-0.386266	-0.586277	-0.64758	-0.33016	-0.476339	-0.342922	-0.359042	-0.554923	-0.376198	-0.234222	POST1
-0.328793	0.0583617	-0.500126	0.752244	-0.652665	0.245596	-0.189919	-0.384454	-0.481732	-0.3731	-0.359376	-0.276841	-0.335103	-0.359042	-0.504567	-0.479726	-0.234778	POST2
-0.344568	-0.525591	-0.320098	-0.78457	-0.588404	-0.148238	-0.140091	-0.311781	-0.51905	-0.447202	-0.248784	-0.347558	-0.331013	-0.200536	-0.309356	-0.448989	-0.205579	PRE
0.514561	1.76103	3.53863	-0.53164	0.778655	0.25311	0.127177	-0.267398	0.172636	-0.615403	0.280436	0.961816	1.14422	0.863634	1.30372	0.0715143	-0.170715	DURING
-0.355351	-0.630437	-0.210284	-0.926359	-0.509413	-0.161833	-0.0788427	-0.379153	-0.595116	-0.645335	-0.301368	-0.434599	-0.36524	-0.300152	-0.412657	-0.411208	-0.211226	POST1
-0.384207	-0.73652	-0.231185	-0.952099	-0.393467	-0.134082	-0.156423	-0.383998	-0.625775	-0.645685	-0.333137	-0.439552	-0.353985	-0.288005	-0.431513	-0.35575	-0.232583	POST2
-0.327418	-0.592796	-0.264114	-0.89567	-0.351997	-0.17563	-0.149374	-0.376597	-0.55975	-0.623831	-0.354083	-0.490033	-0.405373	-0.316049	-0.53048	-0.392189	-0.21787	PRE
0.00022228	0.931927	0.419755	-0.550584	0.900702	-0.170796	-0.116476	-0.314824	0.00730101	-0.418917	-0.251983	0.140132	0.102031	0.450872	1.20499	0.0457967	-0.172828	DURING
-0.235028	-0.716724	-0.430327	0.144951	-0.419807	-0.33884	-0.143108	-0.32692	0.115934	0.132794	-0.320961	-0.355718	-0.363682	-0.302315	-0.363045	-0.405475	-0.171528	POST1
-0.209766	0.0588621	-0.405899	-0.686737	-0.440768	-0.356145	-0.0725597	-0.365302	-0.129248	-0.208637	-0.267443	-0.356801	-0.291712	-0.359042	-0.0755799	-0.277024	-0.14647	POST2
0.169244	0.545065	1.98213	-0.717693	1.17481	-0.369427	0.196538	-0.321846	-0.153184	-0.575599	0.18442	0.127904	1.29933	0.187336	1.45594	1.50683	-0.169941	DURING
-0.303608	-1.50228	-0.500126	1.86921	-0.548797	-0.511861	-0.189919	-0.174484	1.0694	1.57245	-0.275257	-0.275093	0.112699	-0.359042	-0.531333	-0.479726	-0.0992291	POST1
-0.277481	-0.27903	0.0792565	-0.473362	0.496967	-0.188009	-0.189919	-0.297455	-0.265622	-0.219065	-0.292872	-0.273226	-0.195897	-0.359042	0.316971	-0.217882	-0.173289	POST2
0.854228	0.503716	1.30046	-0.518619	1.25014	-0.218215	-0.101394	-0.162852	-0.0224684	-0.417039	0.796398	0.531896	5.26107	0.454487	2.29217	5.05378	-0.00627132	DURING
-0.101384	-0.0261892	0.560919	-0.631278	0.0574782	0.0726263	-0.189919	-0.294006	-0.0820892	-0.25814	-0.0574348	0.0600553	0.366065	-0.242267	0.818729	0.199601	-0.144551	DURING2
-0.322425	-0.684125	0.156812	-0.290952	-0.187122	-0.336243	-0.189919	-0.230854	-0.339393	-0.045769	-0.227415	-0.289922	-0.0850825	-0.308006	0.124974	-0.123453	-0.188284	POST1
-0.219584	-1.08549	-0.439609	2.23829	-0.555457	-0.411852	-0.189919	-0.303398	0.98484	2.02429	-0.359376	-0.499306	-0.431091	-0.359042	-0.655754	-0.479726	-0.166526	DURING
3.40195	1.43166	-0.0797827	-0.518834	2.29363	-0.196111	-0.0947304	0.508467	3.00786	-0.0312932	3.72935	4.10609	6.84244	-0.157173	4.51564	1.57539	0.172396	DURING
-0.0946744	-0.228064	0.263163	-0.0438152	0.133272	-0.188427	-0.0924137	-0.284655	-0.247161	-0.221412	-0.187519	-0.277938	0.0680961	-0.359042	1.00121	0.00144639	-0.0444671	POST1
-0.131292	0.014634	-0.217866	0.101379	-0.4033	-0.325279	-0.0844526	-0.226543	0.182215	0.473197	-0.0748048	0.0928597	-0.0237034	-0.359042	-0.176011	-0.371297	-0.101788	DURING
-0.204981	-0.845751	-0.142005	0.435342	-0.141336	-0.314587	-0.189919	-0.285407	0.355805	0.249952	0.197087	0.291191	-0.023097	-0.359042	-0.323978	-0.479726	-0.180795	DURING
-0.420178	-1.53425	-0.500126	3.07157	-0.652665	0.299843	-0.189919	0.261578	0.0373478	0.651336	-0.359376	-0.576146	0.352494	-0.359042	-0.655754	-0.479726	-0.242516	POST1
-0.147446	-1.53425	-0.500126	2.73396	-0.652665	-0.511861	-0.189919	-0.0601181	1.25753	1.66908	-0.0941093	-0.489842	-0.440866	-0.359042	-0.655754	-0.479726	-0.242516	POST2
-0.307349	-0.0954788	-0.0150681	-0.839122	-0.00337995	-0.400529	-0.0892291	-0.364321	-0.483671	-0.506759	-0.289265	-0.31382	-0.305933	-0.216685	-0.154529	0.431235	-0.16887	PRE
-0.190697	0.197199	0.161613	-0.636623	0.280651	-0.251803	-0.179868	-0.20818	-0.202244	-0.264561	-0.170409	-0.0450218	0.251288	0.600169	0.545057	0.574292	-0.142375	DURING
-0.271967	-0.209106	-0.245258	-0.0559952	-0.215041	-0.156029	-0.124242	-0.295131	-0.0345853	0.138956	-0.233614	-0.224634	-0.274778	-0.0340499	-0.210449	-0.30417	-0.16332	DURING2
-0.178782	0.164853	0.0131842	-0.652682	0.028463	-0.179923	-0.120427	-0.350813	-0.30475	-0.475617	-0.290423	-0.134549	-0.148873	0.318878	0.224567	0.0346725	-0.208722	POST1
-0.283031	-0.430239	0.0425192	-0.82805	0.0178304	-0.0462335	-0.00795506	-0.357475	-0.512378	-0.566798	-0.31865	-0.408309	-0.181287	-0.0834028	0.549001	0.129604	-0.176227	POST2
0.347702	0.0579261	0.374052	-0.919329	0.702246	-0.169708	-0.151716	-0.283839	-0.399215	-0.54307	0.0296691	0.215767	1.77622	0.0865589	0.839387	4.13916	-0.119041	DURING
-0.278438	0.301888	-0.151925	-0.470174	-0.186573	-0.152218	-0.189919	-0.37714	-0.588681	-0.563812	-0.274444	-0.379647	-0.154966	-0.359042	-0.246319	-0.479726	-0.210367	PRE
1.1671	-1.0354	-0.449672	0.763243	-0.571622	-0.220038	-0.0642396	0.568369	-0.0346446	0.762588	-0.0476135	0.972033	0.211085	-0.0925106	-0.299798	0.683161	0.0667951	DURING
-0.344227	-0.184206	-0.381392	-0.581343	-0.271225	-0.0213201	-0.189919	-0.382191	-0.598762	-0.639231	-0.243532	-0.500766	-0.325797	-0.359042	0.0296227	-0.297282	-0.207436	POST1
-0.360713	-0.170512	-0.476345	-0.482663	-0.652665	-0.393963	-0.189919	-0.385374	-0.580674	-0.62602	-0.343908	-0.374844	-0.383249	-0.359042	-0.518482	-0.479726	-0.23549	POST2
-0.341533	-0.901815	-0.353921	0.0615388	-0.359107	-0.300449	-0.189919	-0.162629	0.0845547	0.380808	-0.335602	-0.421445	-0.0748269	-0.359042	-0.257222	-0.142743	-0.153423	PRE
-0.209886	-1.23067	-0.363664	2.92922	-0.488267	-0.483672	-0.189919	0.0609197	1.0238	1.39808	-0.181854	-0.30902	-0.12126	-0.268931	-0.32754	-0.374883	0.0749884	DURING
0.123787	0.224713	0.0163625	0.954046	-0.0995792	-0.464443	-0.0469663	-0.116358	0.671438	0.949865	-0.284721	-0.175376	-0.255477	-0.20746	0.264424	-0.303364	0.105068	DURING2
-0.356246	-0.887929	-0.262421	0.0491122	-0.270843	-0.266345	-0.171415	-0.308374	-0.0447908	0.172302	-0.315891	-0.368643	-0.325681	-0.319801	-0.274607	-0.411241	-0.19533	POST1
-0.374413	-0.626456	-0.462651	-0.208611	-0.532273	-0.388	-0.143244	-0.367026	-0.0249813	0.0942759	-0.335001	-0.473048	-0.386388	-0.359042	-0.631718	-0.479726	-0.206531	PRE
-0.372916	-0.507461	-0.500126	-0.102247	-0.0724497	-0.28801	-0.0774455	-0.333163	-0.0141998	-0.0199972	-0.359376	-0.480595	-0.30959	-0.359042	-0.481997	-0.202207	-0.169145	DURING
-0.345216	-0.660952	-0.452382	0.994524	-0.652665	-0.314612	-0.0709901	-0.266088	0.173059	0.467947	-0.328322	-0.33366	-0.317479	-0.359042	-0.441403	-0.333002	-0.186092	DURING2
-0.253311	-0.428871	-0.388328	0.840031	-0.413226	-0.419484	-0.0970894	-0.310879	0.0357956	0.264444	-0.298778	-0.33167	-0.362615	-0.162176	-0.345033	-0.307939	-0.146176	DURING
-0.111243	0.566807	2.42176	0.543972	8.73412	3.43886	4.11099	-0.286687	1.55713	1.44852	-0.0138256	0.0421929	-0.355056	-0.359042	0.025713	0.336588	0.130263	PRE
-0.298226	-0.333816	-0.279377	-0.373507	-0.652665	0.0353467	-0.189919	-0.0617338	0.699138	0.351147	-0.251688	-0.202422	-0.369554	-0.359042	-0.51417	-0.479726	-0.177295	DURING
0.756126	0.553669	0.333448	-0.0740124	0.329239	-0.00676017	-0.189919	0.531729	1.0838	0.508321	0.779233	1.38781	0.806814	1.10881	1.48279	0.63035	0.0612312	DURING
-0.310383	0.604773	-0.303452	0.210001	-0.463117	-0.0243332	-0.0429447	-0.348328	0.0380506	0.0661898	-0.269829	-0.126643	-0.282029	-0.255145	-0.353013	-0.479726	-0.135017	POST1
-0.35601	-0.0286654	-0.500126	0.598834	-0.298176	-0.256568	-0.189919	-0.348995	0.490398	0.700863	-0.316313	-0.0250543	-0.30541	-0.359042	-0.4859	-0.479726	-0.170793	POST2
0.668016	1.94958	0.404569	0.267223	0.953503	0.0389578	0.254871	0.0921918	0.193033	-0.193734	0.260049	0.340819	1.96258	-0.296157	1.45147	1.42257	0.075775	DURING
-0.0863337	2.72288	0.486588	-0.259061	1.07637	0.451689	0.368698	-0.348148	-0.435666	-0.560478	-0.301031	-0.196489	-0.122111	0.588693	1.30035	-0.204059	-0.00399399	DURING2
-0.204994	1.13133	0.521877	-0.0477965	0.30967	0.0414128	-0.102132	-0.314846	-0.4393	-0.540096	-0.30207	-0.225625	-0.344096	-0.265957	-0.158486	0.00763762	-0.104555	POST1
-0.208086	1.19682	0.358036	-0.635991	0.251946	0.175071	-0.0897151	-0.3645	-0.480728	-0.627616	-0.211108	-0.27536	-0.280594	-0.0757021	0.582659	-0.108859	-0.0721647	POST2
-0.245619	-0.0227051	-0.332742	-0.7926	0.100163	-0.0877168	-0.148224	-0.365574	-0.520856	-0.573956	-0.333972	-0.505302	-0.240796	-0.211668	-0.104657	-0.188232	-0.193886	PRE
-0.104126	0.589623	-0.034276	-0.621221	0.0956237	-0.0841645	-0.189919	-0.365791	-0.445257	-0.597201	-0.165787	-0.209193	0.102575	-0.153962	0.0248135	-0.201352	-0.175609	DURING
-0.261533	-0.204567	-0.423278	-0.167764	-0.652665	0.281874	-0.189919	-0.211594	-0.625112	-0.606298	-0.34688	-0.502964	-0.428453	-0.359042	-0.655754	-0.479726	-0.239678	PRE
0.4318	0.243241	-0.231303	-0.489932	-0.0589302	0.237814	-0.0225091	0.0920735	-0.467144	-0.418689	0.00126161	-0.142366	-0.0555027	-0.270285	-0.31092	-0.479726	-0.160609	DURING
-0.314317	-0.0943332	-0.500126	-0.37176	-0.652665	-0.511861	-0.189919	0.0310525	0.338921	0.366789	-0.359376	-0.345001	-0.440866	-0.359042	-0.655754	0.0797182	-0.134947	PRE
-0.257061	-0.27691	-0.102401	-0.631113	-0.29961	-0.0448519	-0.0856313	-0.367799	-0.515967	-0.601897	-0.26747	-0.314783	-0.0689393	-0.220814	-0.226125	-0.174157	-0.199223	DURING
-0.347286	-0.456021	-0.412383	-0.647809	-0.451321	-0.252928	-0.189919	-0.368261	-0.515278	-0.540366	-0.326764	-0.472694	-0.396323	-0.359042	-0.494964	-0.479726	-0.222147	POST1
-0.381942	-0.54198	-0.500126	-0.381495	-0.597077	-0.0543443	-0.146817	-0.38741	-0.54666	-0.582339	-0.359376	-0.393059	-0.412917	-0.359042	-0.633558	-0.479726	-0.234847	POST2
-0.348187	-0.379781	-0.429787	-0.483672	-0.607471	-0.244507	-0.172398	-0.379776	-0.521877	-0.587493	-0.354801	-0.385613	-0.420415	-0.359042	-0.493343	-0.458109	-0.22589	DURING
-0.248199	-0.127912	-0.0635567	-0.672955	0.116454	-0.302404	-0.172379	-0.377472	-0.457208	-0.544741	-0.295255	-0.263219	-0.181549	0.0501363	-0.267359	-0.371528	-0.227953	DURING2
-0.311515	-0.134168	-0.383339	0.0551615	-0.488521	-0.198237	-0.11719	-0.310779	-0.156746	-0.175326	-0.321395	-0.387696	-0.360695	-0.204804	-0.43104	-0.434862	-0.218794	POST1
-0.343931	-0.339324	-0.465922	-0.482093	-0.597723	-0.219815	-0.175719	-0.396807	-0.561492	-0.614143	-0.344544	-0.428966	-0.420608	-0.359042	-0.597253	-0.479726	-0.233252	POST2
-0.335599	0.125029	-0.346291	-0.685667	-0.585273	-0.234526	-0.172501	-0.389342	-0.585702	-0.622071	-0.359376	-0.478482	-0.409241	-0.359042	-0.610905	-0.458237	-0.221856	PRE
-0.29779	0.633347	-0.43635	-0.0615438	-0.601444	0.160034	-0.110486	-0.323515	-0.0660772	-0.113223	-0.245298	-0.167876	-0.350729	-0.274814	-0.53304	-0.479726	-0.162434	DURING
-0.359984	-0.645468	-0.318527	0.972326	-0.623495	-0.406824	-0.167301	-0.299941	0.897865	1.02147	-0.341658	-0.380151	-0.323536	-0.359042	-0.492691	-0.451821	-0.151304	POST1
-0.325518	-0.313051	-0.428732	-0.608544	-0.469178	-0.228698	-0.172135	-0.384077	-0.513714	-0.550008	-0.336157	-0.376712	-0.371675	-0.359042	-0.582489	-0.479726	-0.231969	POST2
-0.365865	-0.206794	-0.295819	-0.718546	-0.254166	-0.282753	-0.117215	-0.391574	-0.613527	-0.64681	-0.359376	-0.495851	-0.391365	-0.359042	-0.646394	-0.479726	-0.229581	PRE
-0.323876	-0.258888	-0.308612	-0.518117	-0.544091	-0.0464322	-0.105732	-0.37983	-0.553883	-0.550512	-0.289764	-0.35443	-0.384457	-0.359042	-0.576274	-0.358553	-0.200911	DURING
-0.320814	-0.568862	-0.32577	0.138819	-0.540639	-0.223724	-0.189919	-0.328935	-0.107348	0.122049	-0.314013	-0.236687	-0.333848	-0.359042	-0.588657	-0.372561	-0.142064	DURING
-0.204949	0.267163	-0.0804097	-0.339945	-0.192994	0.260573	-0.0948723	-0.209313	-0.433247	-0.360957	-0.198057	-0.253159	-0.126548	-0.359042	-0.239723	-0.127946	-0.166421	DURING2
-0.299652	-0.419221	-0.317249	-0.294469	-0.45683	0.294055	-0.113995	-0.373447	-0.471627	-0.28687	-0.299901	-0.395542	-0.303018	-0.198027	-0.342972	-0.479726	-0.206495	DURING
-0.281397	-0.927295	-0.500126	4.04493	-0.652665	-0.454868	-0.189919	-0.126953	0.185559	1.12948	-0.296567	0.0690243	-0.218046	-0.359042	-0.408017	-0.437332	-0.0998649	DURING
-0.263023	0.123684	-0.402446	-0.190463	-0.600365	0.160737	-0.108812	-0.391755	-0.601529	-0.579726	-0.295841	-0.086926	-0.372496	-0.27304	-0.593104	-0.429695	-0.196821	POST1
-0.212497	0.174339	-0.34652	2.37517	-0.529297	-0.0041689	-0.189919	-0.281165	-0.266507	0.246707	-0.18453	0.033352	-0.273392	-0.156177	-0.335566	-0.420719	-0.157422	PRE
-0.071273	0.253027	0.0639642	-0.0545057	0.0886819	0.0813595	-0.0302427	-0.336356	-0.519513	-0.468264	-0.192599	0.0315784	-0.0432788	-0.291316	-0.113062	-0.282732	-0.17623	DURING
-0.105049	0.25174	-0.232518	-0.308473	-0.00788308	0.814868	-0.023266	-0.367107	-0.515185	-0.574813	-0.31586	-0.250513	-0.181517	0.347808	-0.22666	-0.479726	-0.188158	POST1
-0.32932	-0.318294	-0.175268	-0.84103	-0.255092	-0.294564	-0.132118	-0.37219	-0.547456	-0.605	-0.32919	-0.425557	-0.41338	-0.236461	-0.51685	-0.455956	-0.20938	PRE
0.161636	1.07589	-0.130424	-0.650831	0.887625	-0.0345478	-0.132361	-0.254832	-0.387271	-0.629591	0.189197	0.299134	1.50175	0.129216	0.907744	2.82222	-0.146087	DURING
-0.230275	0.667219	0.802828	-0.896222	0.698459	-0.0348787	-0.169377	-0.264284	-0.451555	-0.604098	-0.144819	-0.115424	0.408956	0.425115	1.18487	-0.0235516	-0.199878	POST1
-0.20746	0.581781	-0.0809858	-0.913797	0.183809	-0.218005	-0.189919	-0.313301	-0.453664	-0.593703	-0.297416	-0.170278	-0.0346605	-0.224848	0.29736	-0.40166	-0.208742	POST2
-0.367681	0.143168	-0.251092	-0.764197	-0.352651	-0.203201	-0.112376	-0.298897	-0.559761	-0.612711	-0.329005	-0.345578	-0.31265	-0.31793	-0.206529	-0.360144	-0.214924	PRE
-0.223613	0.279619	-0.355673	-0.795756	-0.351023	-0.18959	-0.153936	-0.260253	-0.555055	-0.626328	-0.274814	-0.386616	-0.24254	-0.0919557	-0.0257432	-0.279959	-0.213708	DURING
-0.289744	-0.0935617	-0.270917	-0.875284	-0.521174	-0.363053	-0.128745	-0.264407	-0.530227	-0.595154	-0.338078	-0.302435	-0.358887	-0.359042	-0.319733	-0.429412	-0.226795	DURING2
-0.312869	-0.651421	-0.202495	-0.796747	-0.270201	-0.265932	-0.189919	-0.251972	-0.555576	-0.577759	-0.301299	-0.38719	-0.267798	-0.359042	-0.503039	-0.205325	-0.220532	POST1
-0.341796	0.0483047	-0.443965	-0.54923	-0.517348	-0.256631	-0.189919	-0.387778	-0.492594	-0.523194	-0.331979	-0.475124	-0.413652	-0.359042	-0.565702	-0.479726	-0.196885	PRE
1.24314	-0.752582	-0.26917	0.833327	-0.595591	-0.394424	-0.189919	2.0403	2.89639	3.47866	-0.0127058	0.487836	-0.0506015	-0.359042	-0.450651	0.257337	0.0684841	DURING
0.0560171	0.728002	0.784389	-0.099429	0.378985	-0.246516	0.110056	-0.178187	1.2941	1.09421	-0.12439	0.0184887	-0.168549	0.701232	-0.0378594	-0.109645	-0.0586893	DURING2
-0.286529	0.145316	-0.178148	-0.41124	-0.402987	0.0936261	-0.148434	-0.369652	-0.41739	-0.511273	-0.229386	-0.352936	-0.352992	-0.271063	-0.463486	-0.292063	-0.18019	POST1
-0.359212	-0.209756	-0.430234	-0.586938	-0.502977	0.335152	-0.102869	-0.378153	-0.368326	-0.329313	-0.298762	-0.383867	-0.410761	-0.359042	-0.446561	-0.408129	-0.199496	POST2
-0.266923	-0.341344	0.278264	-0.753144	-0.0989526	-0.125956	-0.0929705	-0.356094	-0.593311	-0.638977	-0.221952	-0.237283	-0.279215	-0.0359542	-0.127984	0.101219	-0.21459	DURING
-0.341455	-0.791815	-0.0982365	-0.70843	-0.14302	-0.267173	-0.163574	-0.375727	-0.616352	-0.642916	-0.214915	-0.361286	-0.352035	-0.303172	-0.587921	0.0728071	-0.201895	POST1
-0.420178	5.96822	-0.500126	-0.907632	-0.652665	-0.511861	-0.189919	-0.389133	-0.576922	-0.592812	-0.359376	-0.54403	-0.416353	-0.359042	-0.558418	-0.479726	-0.242516	PRE
3.39111	1.49987	2.25059	-0.395549	3.58699	0.131904	0.0279205	1.53062	0.923507	-0.00892475	1.29019	2.23685	4.50041	0.942894	3.81095	7.55833	0.121557	DURING
-0.259263	-0.241813	-0.092696	-0.783142	0.547159	-0.189233	-0.126487	-0.360635	-0.513318	-0.641248	-0.309687	-0.324667	-0.16666	0.0893628	0.313294	0.537606	-0.17355	POST1
-0.372397	-1.05638	-0.435683	0.50024	-0.238612	-0.298868	-0.129722	-0.227016	-0.177224	0.134235	-0.249346	-0.27612	-0.334174	-0.316488	-0.449094	-0.306438	-0.177067	PRE
0.0477538	0.0942815	-0.187633	-0.169419	1.146	0.0153167	-0.173702	-0.235159	-0.355661	-0.489588	0.153007	-0.16283	0.366732	-0.32465	0.755578	-0.0195617	-0.142495	DURING
-0.315382	-0.206736	-0.223567	-0.543123	0.17848	-0.158028	-0.012136	-0.375172	-0.521319	-0.607381	-0.260729	-0.426999	-0.324146	-0.359042	-0.192281	-0.315227	-0.214181	POST1
-0.352364	-0.476206	-0.294336	-0.992099	0.272895	0.0209367	-0.138657	-0.382164	-0.591928	-0.642081	-0.328144	-0.454207	-0.307907	-0.359042	-0.242189	-0.0791893	-0.223262	PRE
-0.255545	-0.206909	-0.335741	-0.727007	-0.359278	0.00127118	-0.0306759	-0.373317	-0.501208	-0.545674	-0.299975	-0.131639	-0.234351	-0.310798	-0.234024	-0.283266	-0.177759	DURING
-0.29052	-0.345081	0.00334054	-0.946477	0.22023	-0.0496287	-0.110291	-0.364531	-0.525117	-0.641561	-0.297	-0.31232	-0.225299	-0.169065	-0.0253065	0.195655	-0.182898	POST1
-0.305289	-0.636037	-0.235528	-0.948743	0.339048	-0.132895	-0.145978	-0.37047	-0.557615	-0.615231	-0.302008	-0.23271	-0.173037	0.0602978	0.000446856	0.631584	-0.177369	POST2
-0.283494	-0.759598	-0.326019	0.0568284	-0.606054	-0.344021	-0.189919	0.339657	0.320267	0.283349	-0.283878	-0.256822	-0.351812	-0.359042	-0.451028	-0.390549	-0.141778	DURING
-0.361148	-0.74913	-0.418263	-0.293358	-0.626366	-0.417162	-0.128743	-0.262634	-0.173655	-0.242792	-0.290155	-0.371722	-0.398553	-0.359042	-0.519241	-0.42941	-0.16391	DURING2
-0.27071	-0.522426	-0.16694	-0.187571	0.0354402	-0.433202	-0.189919	-0.28963	-0.131213	-0.143492	-0.312937	-0.213524	-0.340919	-0.359042	-0.319942	-0.406587	-0.154622	POST1
-0.376699	-1.09423	-0.393316	-0.771645	-0.595476	-0.423606	-0.189919	-0.239948	-0.31333	-0.361805	-0.313061	-0.312441	-0.412112	-0.359042	-0.404568	-0.479726	-0.142585	POST2
-0.262651	-0.42686	-0.309116	-0.651763	-0.262171	-0.239246	-0.103409	-0.332981	-0.266291	-0.379652	-0.201251	-0.204997	-0.297822	0.00788716	-0.343911	-0.132858	-0.192494	DURING
-0.298883	0.369427	-0.419902	-0.572199	-0.652665	-0.445573	-0.189919	-0.3776	-0.493159	-0.59529	-0.255014	-0.389396	-0.376075	-0.359042	0.682049	-0.233183	-0.0647479	POST1
-0.074367	0.425628	-0.28727	-0.679712	0.137997	-0.281018	-0.189919	-0.3691	-0.408627	-0.51468	-0.199292	-0.13414	-0.0755656	-0.359042	0.231633	0.276626	-0.175697	DURING
-0.326707	-0.522923	-0.475772	-0.752616	-0.339713	-0.451492	-0.189919	-0.222593	-0.528061	-0.547997	-0.288093	-0.478224	-0.405463	-0.359042	-0.499555	-0.292618	-0.202941	PRE
0.265857	1.10787	1.02687	-0.777359	1.48363	-0.00309571	0.208861	-0.230545	-0.204293	-0.530387	0.401562	0.289053	0.279178	2.50333	1.68212	0.655605	-0.129728	DURING
-0.383851	-1.07836	-0.470379	-0.809134	-0.5571	-0.438122	-0.152869	-0.367694	-0.600724	-0.619685	-0.340027	-0.481718	-0.416841	-0.359042	-0.655754	-0.434016	-0.233727	DURING
-0.305785	-0.0995466	-0.269414	-0.744952	-0.165046	-0.090457	-0.189919	-0.373887	-0.559337	-0.627978	-0.288293	-0.411686	-0.234925	-0.359042	-0.437687	-0.162534	-0.210227	POST1
-0.342141	-0.914483	-0.464811	0.659664	-0.652665	-0.482681	-0.167927	0.145335	-0.153517	0.368273	-0.244526	0.541121	-0.423753	-0.359042	-0.553829	-0.479726	-0.146004	POST2
0.0249351	-0.196003	0.153289	0.0987239	-0.352787	-0.319036	0.042604	0.140376	-0.118584	-0.232425	0.202245	-0.0822973	0.463778	0.134075	-0.476146	0.16572	-0.152884	DURING
-0.208065	0.16508	-0.0948422	-0.139764	-0.194553	-0.114964	-0.0590497	-0.355632	-0.443637	-0.493305	-0.232451	-0.312491	-0.137798	-0.200449	-0.309167	-0.272142	-0.202602	DURING2
-0.296964	-0.941102	-0.346958	-0.489178	-0.61166	-0.3853	-0.189919	-0.373857	-0.147054	-0.156663	-0.351074	-0.457295	-0.395509	-0.359042	-0.573888	-0.4405	-0.212347	POST1
-0.278483	0.23035	-0.265013	-0.774515	-0.30934	-0.0350142	-0.110056	-0.382382	-0.560868	-0.633151	-0.303766	-0.277615	-0.375271	-0.302586	-0.38158	-0.151299	-0.203047	PRE
-0.221163	0.523146	0.50333	-0.762731	0.568939	0.0990882	-0.150452	-0.32158	-0.423469	-0.573915	-0.25632	-0.218497	-0.159356	-0.303242	0.245278	0.283106	-0.190243	DURING
-0.291042	-0.377888	-0.0559953	-0.848271	-0.129504	0.0508425	-0.189919	-0.34547	-0.535606	-0.618412	-0.272712	-0.200193	-0.326086	-0.0462123	-0.029072	0.202718	-0.192215	POST1
-0.241293	0.15221	0.249193	-0.877943	0.0124939	0.0258256	-0.189919	-0.357239	-0.558136	-0.630092	-0.276007	-0.158849	-0.300723	-0.359042	0.431911	0.217169	-0.169691	POST2
-0.191206	-0.0743433	0.0697705	0.231587	0.345972	0.34432	-0.189919	-0.345477	-0.459361	-0.445838	-0.241431	-0.0389137	-0.156343	0.188342	0.307886	-0.161292	-0.0511782	PRE
-0.205413	0.808811	-0.028223	-0.412097	-0.0594386	-0.138886	-0.164365	-0.342156	-0.530088	-0.606276	-0.185885	-0.00734686	0.149036	-0.196459	0.0416982	-0.195984	-0.151587	DURING
-0.235949	-1.53425	-0.500126	-0.00891139	-0.652665	-0.511861	-0.189919	-0.0165532	-0.202998	0.162945	-0.359376	-0.240929	0.0708491	3.82496	-0.655754	-0.479726	0.927496	PRE
-0.000511953	3.22265	1.90544	-0.0595304	3.85537	2.1384	3.80494	-0.141655	1.0044	0.708887	2.77	0.272309	0.0772073	7.05394	0.115684	4.44874	0.527441	DURING
-0.330139	-0.768814	-0.500126	-0.980121	-0.652665	0.767504	-0.189919	-0.0670278	-0.212841	-0.243378	5.17968	-0.248485	-0.440866	-0.359042	1.33037	-0.479726	-0.242516	POST1
-0.321676	1.81529	5.42839	1.12091	-0.652665	12.0847	-0.189919	-0.378559	0.527717	-0.210223	1.56871	1.39539	-0.440866	-0.359042	-0.655754	-0.479726	0.00771198	POST2
-0.324337	0.169908	-0.198184	-0.866551	-0.268702	0.111868	-0.0802322	-0.357949	-0.5456	-0.562332	-0.302094	-0.368478	-0.294554	-0.159657	-0.357196	-0.441062	-0.190477	PRE
-0.114431	-0.426812	-0.394708	-0.15132	-0.250504	-0.413868	-0.173507	1.75116	0.0496167	0.352658	-0.00796331	0.759593	0.133809	-0.359042	-0.140209	0.0669668	0.382348	DURING
-0.203589	-0.619555	-0.307893	0.190296	-0.459676	-0.214036	-0.189919	0.11819	-0.169354	0.0880746	-0.234339	0.69005	-0.122602	-0.359042	-0.53246	-0.479726	-0.0845527	DURING
0.206517	1.30813	1.03117	-0.659128	1.45896	0.252088	0.0979648	-0.0640763	0.100065	-0.444113	0.0446702	0.640595	2.2262	0.976473	2.85585	0.896533	-0.128343	DURING2
-0.106959	-0.221371	-0.400381	-0.452962	-0.392311	-0.223399	-0.158861	1.26236	-0.159766	0.210329	-0.201236	0.597998	0.205589	-0.293177	-0.231928	-0.460567	-0.0417537	POST1
-0.134439	-0.544602	-0.351227	0.647258	-0.639378	-0.409334	-0.148707	1.12139	0.20893	0.222563	0.0441672	0.56348	0.128332	-0.337192	-0.395781	-0.441593	-0.177749	PRE
0.379417	-0.734064	-0.30393	0.620633	-0.600141	-0.349747	-0.128829	2.98047	1.95535	1.71098	0.113861	1.21958	0.383079	-0.359042	-0.110466	-0.479726	-0.0939767	DURING
-0.353121	-0.0276548	0.344125	-0.969621	-0.388058	0.0836479	-0.138626	-0.380855	-0.521178	-0.570736	-0.332589	-0.454133	-0.281218	-0.250263	-0.167098	0.40621	-0.222743	PRE
-0.378062	0.229395	-0.473302	-0.895593	-0.566493	-0.489698	-0.189919	-0.397803	-0.61472	-0.637694	-0.184905	-0.519382	-0.375877	-0.359042	-0.604142	-0.0263465	-0.202891	DURING
-0.307632	0.119129	-0.14361	-0.941667	-0.407237	-0.175193	-0.189919	-0.356967	-0.542564	-0.577635	-0.248951	-0.349806	-0.232461	-0.134831	-0.274652	0.198523	-0.217436	POST1
-0.344497	-0.650681	-0.37866	-0.265733	-0.318192	-0.368481	-0.168307	-0.334435	0.0144814	-0.0493646	-0.33116	-0.388867	-0.331557	-0.221541	-0.255097	-0.373073	-0.189966	POST2
-0.325623	-0.225277	-0.286881	-0.0801488	-0.481399	-0.328317	-0.00178766	-0.368321	-0.19939	-0.109326	-0.214893	-0.12299	-0.39494	-0.359042	-0.496188	-0.438767	-0.143416	PRE
-0.190158	0.00176889	-0.270823	-0.332881	-0.450085	-0.142393	-0.0614001	-0.264306	-0.175453	-0.155613	-0.169211	-0.0472143	-0.340864	-0.359042	-0.493977	-0.426874	-0.0943167	DURING
-0.0764231	-0.455534	-0.341433	-0.667148	-0.0153997	-0.249609	-0.0910931	-0.251478	-0.37719	-0.547835	-0.0884213	0.00316134	0.116643	-0.359042	0.209393	0.129886	-0.172187	DURING
-0.225885	0.0203155	-0.434614	0.978883	-0.442203	-0.349466	-0.108324	-0.321837	0.19786	0.14324	-0.33807	-0.326597	-0.366794	-0.359042	-0.445664	-0.479726	-0.0489592	POST1
-0.291223	-0.184989	0.157827	-0.842411	0.267195	0.0116628	-0.159568	-0.336952	-0.470051	-0.59686	-0.236535	-0.277043	-0.267677	-0.359042	-0.0462042	0.212996	-0.175918	DURING
-0.226013	0.126704	0.063315	-0.285562	0.000980739	-0.2877	-0.0469665	-0.358326	-0.386191	-0.468134	-0.247394	-0.423788	0.0394586	-0.331482	0.354767	0.0172928	-0.138472	DURING2
-0.288735	0.0123852	0.0986366	-0.880111	0.0446288	0.0942094	-0.152631	-0.334745	-0.478739	-0.608237	-0.286352	-0.3544	-0.237766	-0.319503	-0.0509022	0.417322	-0.176176	POST1
-0.313158	-0.386165	-0.266431	-0.0673822	-0.371129	-0.246349	-0.171728	-0.352923	-0.0910643	-0.175254	-0.226371	-0.375234	-0.22146	-0.359042	-0.103046	-0.255293	-0.161603	PRE
0.886682	1.4971	0.787557	-0.441043	2.00669	0.045472	0.134663	0.506555	0.619669	-0.281712	2.00376	1.20161	2.74833	0.00537678	3.63101	1.31047	-0.000206192	DURING
-0.267568	0.0178151	0.0955774	-0.638099	-0.213022	-0.0329409	-0.169867	-0.348397	-0.464914	-0.562057	-0.0870984	-0.409196	-0.0507849	-0.27399	0.345891	0.163492	-0.158082	DURING
-0.264143	1.57696	-0.158625	-0.3949	-0.104117	-0.310305	-0.00763053	-0.351376	-0.533765	-0.609106	-0.327644	-0.421283	-0.283265	-0.230181	0.251659	0.344872	-0.18486	PRE
-0.129472	1.15335	0.124756	-0.711438	-0.000233699	0.159373	-0.11209	-0.338162	-0.500788	-0.619098	-0.206957	-0.324891	0.0133329	-0.276515	1.28806	0.288421	-0.11328	DURING
0.102488	0.279471	-0.157366	1.02972	-0.183661	-0.312559	-0.142485	0.533849	0.855986	0.257634	0.0493585	0.192196	0.0102452	-0.124321	0.134035	-0.0505803	0.53388	POST1
-0.282681	-0.105604	0.0417239	-0.730484	-0.230669	-0.0912711	-0.108116	-0.340252	-0.464274	-0.541602	-0.321996	-0.391983	-0.379866	-0.359042	0.176213	0.10057	-0.186727	PRE
0.481115	1.61257	3.00351	-0.773276	1.92497	0.571008	0.159851	-0.0826464	0.11053	-0.37698	0.353874	0.770916	0.786011	2.60801	3.64986	1.02029	-0.115097	DURING
-0.32963	-0.413858	-0.483821	-0.520035	-0.61338	-0.222208	-0.118844	-0.363349	-0.475618	-0.520619	-0.309002	-0.426053	-0.390828	-0.337509	-0.598238	-0.442146	-0.226258	PRE
-0.121794	-0.32706	0.272628	-0.771266	0.141745	-0.345846	-0.189919	-0.18321	-0.229062	-0.566128	-0.123138	-0.170585	0.677501	-0.277397	-0.160127	4.72109	-0.184296	DURING
-0.374299	-1.14422	-0.500126	1.07324	-0.652665	-0.511861	-0.189919	-0.0225297	2.47963	2.30383	-0.291855	-0.409188	-0.346968	-0.359042	-0.469329	-0.479726	-0.208778	PRE
0.695099	0.0543333	0.537106	-0.570079	0.490732	0.177144	-0.113927	0.442472	0.236366	-0.314454	1.00979	1.29178	1.19509	0.393036	0.635628	4.55166	-0.0622496	DURING
-0.370875	-0.721782	-0.447952	0.251025	-0.56886	-0.393308	-0.124937	-0.246136	0.487586	0.525126	-0.338166	-0.363606	-0.375555	-0.290138	-0.572097	-0.459683	-0.122088	POST1
-0.365741	-0.107352	-0.422117	-0.556652	-0.548244	-0.307744	-0.189919	-0.386331	-0.507509	-0.518059	-0.346691	-0.499107	-0.419865	-0.359042	-0.580704	-0.419792	-0.231952	PRE
-0.0652001	1.46818	-0.283222	-0.472002	0.392566	-0.230221	-0.151326	-0.219898	-0.334294	-0.500566	-0.0872853	0.0304147	0.867944	-0.19535	0.50687	0.16305	-0.194452	DURING
-0.340364	-0.483641	-0.426335	-0.518963	-0.628959	-0.377722	-0.153157	-0.363574	-0.320302	-0.33145	-0.335378	-0.435604	-0.407493	-0.359042	-0.542167	-0.479726	-0.222894	POST1
-0.344167	-0.667418	-0.500126	-0.55078	-0.635595	-0.230874	-0.136976	-0.360399	-0.342326	-0.363328	-0.342096	-0.402982	-0.418552	-0.359042	-0.567148	-0.447068	-0.199345	POST2
-0.297647	0.086119	-0.422086	-0.359436	-0.52731	-0.490367	-0.0927201	-0.374737	-0.507008	-0.524293	-0.317076	-0.410996	-0.407252	-0.359042	-0.622385	-0.479726	-0.209852	PRE
2.48545	0.737875	0.501249	0.0585553	0.0897181	-0.214836	-0.189919	1.33775	2.34827	1.41404	1.37753	2.81448	2.01849	0.183522	0.381743	2.04532	0.199375	DURING
-0.346291	-1.14987	-0.500126	1.04584	-0.652665	-0.449183	-0.1663	-0.266267	0.212465	1.09229	-0.340874	-0.263119	-0.287711	-0.359042	-0.534124	-0.479726	-0.0534182	PRE
-0.182439	-0.940908	-0.350099	2.02719	-0.592419	-0.449879	-0.189919	1.09918	1.25895	3.00814	0.0309595	0.312827	-0.0773745	-0.259974	-0.343027	-0.30683	0.109319	DURING
-0.266193	-0.776374	-0.360759	1.2415	-0.428803	-0.358319	-0.189919	-0.227098	-0.0905908	0.4863	-0.32916	-0.212397	-0.260778	-0.359042	-0.14923	-0.479726	0.0216976	POST1
-0.302489	-0.375611	-0.147592	-0.789682	-0.1598	-0.166623	-0.165526	-0.380098	-0.592659	-0.644521	-0.30205	-0.483582	-0.364943	-0.290067	-0.0151172	-0.138657	-0.215512	PRE
0.07292	-0.177675	-0.314715	-0.479569	0.181239	-0.27695	-0.189919	0.595998	-0.249938	-0.397851	-0.0739573	0.153666	-0.105446	-0.228445	0.129107	0.223026	-0.13113	DURING
-0.344825	-0.971783	-0.468521	-0.438885	-0.398837	-0.289889	-0.111193	0.273893	-0.309688	-0.477411	-0.307984	-0.181542	-0.333664	-0.359042	-0.523996	-0.406881	-0.048761	PRE
-0.337589	-0.598113	-0.376629	-0.591917	-0.586541	-0.273758	-0.189919	0.0497768	-0.347456	-0.40989	-0.285743	-0.266885	-0.331154	-0.250309	-0.629351	-0.036945	-0.16498	DURING
-0.296362	-0.514558	-0.300516	-0.693538	-0.545788	0.0562497	-0.162296	-0.115818	-0.502872	-0.570062	-0.294459	-0.402485	-0.290405	-0.359042	-0.271678	-0.207088	-0.213028	DURING
-0.355806	-0.609417	-0.323013	-0.559721	-0.368171	-0.127702	-0.189919	-0.309381	-0.588944	-0.618023	-0.301775	-0.405139	-0.358618	-0.271326	-0.506659	-0.241596	-0.226163	POST1
-0.373318	-0.427684	-0.265098	-0.767566	-0.347052	-0.234431	-0.17598	-0.37272	-0.608823	-0.626886	-0.330258	-0.505093	-0.368556	-0.359042	-0.390161	-0.0669941	-0.223503	PRE
-0.312117	-0.450244	-0.277137	-0.135875	-0.324329	-0.158708	-0.14363	-0.380855	-0.576283	-0.642207	-0.317072	-0.473902	-0.3088	-0.359042	-0.310122	0.177004	-0.224673	DURING
0.018002	0.129145	-0.405345	2.06196	-0.652665	-0.433545	-0.189919	-0.11996	2.26062	3.38311	-0.251489	0.396657	-0.142335	-0.359042	-0.625359	-0.479726	-0.0429932	DURING
-0.280723	-0.630277	0.219305	-0.572986	-0.243385	-0.338478	-0.152584	-0.354082	-0.444962	-0.436841	-0.281385	-0.401695	-0.278663	0.03685	-0.415427	-0.180328	-0.1617	DURING
-0.304561	-0.378554	-0.172405	-0.418623	-0.547382	-0.511861	-0.0810719	-0.386088	-0.445435	-0.381191	-0.203056	-0.321851	-0.377344	-0.301333	-0.347471	0.0238446	-0.121484	PRE
-0.261701	-0.160843	0.00258302	-0.521934	-0.270167	-0.030891	-0.124011	-0.353566	-0.394418	-0.306974	-0.342167	-0.279389	-0.265646	-0.149383	-0.12969	-0.0325153	-0.179978	DURING
-0.37597	-0.122086	0.0297134	-0.125871	-0.578659	-0.340548	-0.161227	-0.389607	-0.583315	-0.561203	-0.3369	-0.527396	-0.437145	-0.359042	-0.611428	-0.338136	-0.2255	PRE
-0.330381	0.715719	-0.0937653	-0.377926	-0.435088	-0.17609	-0.122436	-0.363393	-0.342813	-0.42518	-0.288892	-0.45002	-0.370853	-0.287486	-0.447249	-0.479726	-0.138464	DURING
-0.263509	1.47045	0.21112	-0.204195	0.351319	-0.0310197	0.159056	-0.374076	-0.516388	-0.641627	-0.156101	-0.25687	-0.339908	-0.245184	-0.144283	-0.347254	-0.15655	DURING
1.20913	0.858032	4.33898	1.13225	1.17628	0.0593543	0.569804	0.767745	0.730784	2.47714	1.16151	0.809357	2.25214	6.51524	2.16105	1.39482	1.45153	DURING
-0.129617	0.158796	-0.0900739	-0.0878975	-0.372124	-0.304804	-0.000763091	-0.307329	0.642507	0.6955	-0.132173	-0.0104922	-0.260565	-0.158469	-0.217424	-0.444721	-0.0467676	DURING
-0.255466	0.0951354	0.220857	-0.670437	0.207642	-0.162927	0.00250661	-0.341919	-0.325923	-0.395991	-0.185191	-0.142393	-0.256201	0.647559	0.58618	-0.289808	-0.149702	POST1
0.493631	0.146802	-0.173822	0.843677	0.174921	-0.24224	0.130933	-0.0917142	1.0014	1.10308	0.120963	0.143464	-0.257783	-0.0868668	0.258487	-0.453336	0.568066	DURING
-0.301336	-0.343385	-0.343592	-0.0858488	-0.471071	-0.368148	-0.0924375	-0.373955	0.17393	0.24561	-0.277357	-0.344263	-0.398726	-0.221221	-0.304363	-0.39955	-0.198837	POST1
0.119502	0.10176	1.08259	1.20298	0.502926	0.736479	0.0788922	-0.292661	0.126359	1.46546	0.248948	0.0632844	-0.313043	0.401056	-0.332761	0.846809	0.0338037	DURING
1.50937	1.34364	1.80034	-0.500519	4.04391	0.206399	0.0397372	0.278646	0.308874	-0.206544	0.725745	0.544309	7.714	0.243956	6.09084	6.17173	0.277618	PRE
-0.251661	0.00332576	-0.237819	-0.50791	0.370589	-0.0474153	0.0278836	-0.329935	-0.145977	-0.218421	-0.249695	-0.293309	-0.297619	-0.326049	-0.0228598	0.0576826	-0.138261	DURING
-0.331081	0.0189172	-0.34519	0.23252	-0.265533	-0.369615	-0.179199	-0.341703	0.397276	0.389563	-0.266997	-0.25191	-0.368569	-0.336307	-0.484613	-0.294559	-0.194832	POST1
0.320167	-0.565966	0.409244	-0.168756	-0.42794	-0.22286	-0.102794	-0.146482	-0.350417	-0.0801477	-0.268377	-0.0580285	-0.192292	-0.359042	-0.11737	-0.479726	0.00549223	DURING
-0.230625	0.0959154	0.0684084	-0.816464	0.0170365	-0.323952	-0.0482969	-0.293984	-0.428089	-0.495626	-0.137496	-0.335516	-0.22047	-0.158814	-0.0237023	-0.0720455	-0.141731	DURING
0.795484	-1.19389	-0.187179	1.38539	-0.50186	-0.511861	-0.189919	1.23843	3.48305	8.14436	-0.043866	0.615937	-0.289221	-0.359042	-0.575467	-0.143117	0.279888	DURING
-0.309246	-0.311768	-0.00555866	-0.710226	0.425472	-0.0740156	-0.189919	-0.357554	-0.566637	-0.595477	-0.210021	-0.374299	-0.355276	-0.359042	-0.270577	0.3345	-0.195548	DURING2
-0.301003	-0.318493	0.174957	-0.653221	-0.381571	-0.153266	-0.0698023	-0.331778	-0.541639	-0.492769	-0.210394	-0.407772	-0.312352	-0.104308	-0.392871	-0.257442	-0.183748	PRE
-0.304	-0.272246	-0.194902	-0.590285	-0.652665	-0.305513	-0.15536	-0.347489	-0.539279	-0.558801	-0.332304	-0.317777	-0.422938	-0.359042	-0.335413	-0.437089	-0.174881	DURING
-0.166287	-0.132909	-0.141724	0.344831	0.0277034	-0.458017	-0.0681763	-0.248373	-0.171486	0.765002	-0.253412	-0.0865941	-0.25667	-0.18692	-0.342293	-0.379596	-0.0259214	PRE
1.13085	-0.93194	-0.401341	1.77508	-0.652665	-0.511861	-0.148907	-0.0645098	0.254464	2.14099	-0.241577	-0.234694	-0.21748	-0.18509	-0.465678	-0.327934	1.75431	DURING
-0.344598	-0.757243	-0.348998	-0.377827	0.706761	0.112516	0.111249	-0.320641	-0.0470303	-0.134439	-0.300396	-0.461011	-0.396927	-0.359042	-0.461894	-0.247505	-0.213493	PRE
4.58662	-1.53425	-0.500126	0.0735357	-0.652665	-0.511861	-0.189919	5.63377	5.42427	3.04075	9.13809	1.92783	2.20226	-0.359042	8.7093	-0.479726	3.7926	DURING
3.62159	-1.45704	-0.500126	0.940224	1.73071	-0.511861	-0.189919	2.94228	6.04494	3.50595	3.24712	2.10113	2.23329	-0.359042	3.60168	-0.479726	3.32225	DURING
-0.132209	-0.5424	-0.384154	0.471339	-0.373239	-0.377704	-0.175475	-0.314386	1.22861	0.826355	-0.242455	-0.0951165	-0.3266	-0.175248	-0.335912	-0.337165	-0.107172	POST1
-0.341606	-1.44636	-0.500126	1.06402	-0.652665	-0.423722	-0.189919	-0.368787	2.33033	2.35246	-0.359376	-0.478328	-0.440866	-0.359042	-0.632949	-0.479726	-0.155848	POST2
0.184452	2.15321	3.56842	-0.825061	0.073474	2.10287	1.49921	-0.279383	0.256046	0.174151	0.155195	0.332685	-0.221811	2.6261	-0.220842	2.29879	-0.0922583	PRE
-0.0661424	-0.220574	-0.325467	0.889036	-0.352074	-0.346926	-0.127766	-0.123228	0.107495	0.412126	-0.0753619	0.00732157	0.143513	-0.227232	-0.199664	0.248727	-0.128252	DURING
-0.190531	-0.51815	-0.361562	1.32547	-0.541378	-0.435532	-0.0461009	-0.325985	0.414769	0.862819	-0.156588	0.0494184	-0.287927	-0.237043	-0.507634	-0.337782	-0.0634076	POST1
0.887274	-1.10007	-0.324475	2.00575	-0.652665	-0.511861	-0.189919	1.60443	1.66041	1.75747	0.925952	0.631938	0.949349	-0.359042	0.0765271	0.464933	0.685134	DURING
0.152169	-1.53425	-0.500126	2.42386	-0.652665	-0.511861	-0.189919	-0.39806	0.729839	1.51179	-0.359376	0.399364	-0.199384	-0.359042	-0.336129	-0.479726	-0.0676729	DURING2
-0.148662	-0.136843	-0.323459	2.3735	-0.044569	-0.303321	-0.189919	-0.35918	0.376996	0.828133	-0.162384	0.0434072	-0.0413638	-0.359042	-0.121577	-0.479726	-0.0579632	PRE
6.66967	-0.340737	-0.32768	2.94435	-0.375668	-0.333749	-0.0825284	-0.350214	-0.0513798	0.352812	-0.261231	-0.147348	-0.280705	-0.359042	-0.240993	-0.347237	2.96411	DURING
-0.137619	4.0285	1.54575	-0.704813	2.22282	-0.0892389	0.765638	-0.373808	-0.445802	-0.463703	1.05453	-0.19731	-0.440866	3.01841	-0.491731	4.62873	-0.11029	PRE
-0.159065	-0.195853	0.0941615	-0.581128	0.0544433	-0.0389947	-0.107676	-0.343191	-0.490257	-0.621097	-0.201892	-0.161588	-0.135116	-0.126489	-0.00636573	0.0275922	-0.182362	DURING
-0.0247957	0.685727	0.575081	-0.376239	-0.0431032	-0.198297	-0.170226	-0.218298	-0.239742	-0.354471	0.206286	-0.127761	0.264034	0.0168424	-0.0675538	0.00619956	-0.0673289	DURING2
-0.11761	-0.311661	-0.0504801	-0.204764	-0.136765	-0.113785	-0.189919	-0.317318	-0.375162	-0.174995	-0.244477	-0.297477	-0.20223	-0.359042	0.271223	0.161841	-0.116784	POST1
-0.144525	-0.455059	-0.14669	0.598592	-0.185131	-0.237	-0.164025	-0.293099	0.114003	0.546077	-0.230908	-0.281365	-0.316615	-0.0295526	-0.309058	-0.128319	0.0630762	POST2
-0.349985	-0.294894	-0.295854	-0.674484	-0.518435	-0.174286	-0.132096	-0.384378	-0.391708	-0.493464	-0.302002	-0.45432	-0.421369	-0.260941	-0.554515	-0.422656	-0.206853	PRE
-0.237447	0.233062	0.000818359	-0.758912	0.316585	-0.097936	-0.104838	-0.362696	-0.512956	-0.614942	-0.203863	-0.37617	0.213803	0.392763	0.403057	0.272523	-0.205515	DURING
-0.29537	-0.0703678	-0.193523	-0.480493	-0.406419	-0.265185	-0.0592776	-0.384869	-0.453114	-0.547654	-0.293775	-0.328562	-0.380916	-0.33773	-0.345256	-0.417736	-0.203182	DURING
-0.345432	1.12662	-0.480042	-0.0898215	-0.652665	-0.345912	-0.114877	-0.384616	-0.193982	-0.326795	-0.287528	-0.39764	-0.408426	-0.359042	-0.591348	-0.479726	-0.189112	PRE
-0.350495	-0.0760535	-0.140638	-0.683252	-0.430573	-0.306218	-0.109555	-0.384253	-0.492929	-0.551907	-0.278436	-0.398636	-0.356001	-0.188612	-0.490218	-0.38058	-0.215282	DURING
0.0990777	1.29224	1.82047	-0.676877	1.27864	0.134249	0.113774	-0.310402	-0.236656	-0.585745	-0.0120994	0.00569186	0.652391	1.48427	1.87881	0.21793	-0.145634	DURING2
-0.161301	-0.252693	-0.19923	-0.44664	-0.29327	-0.30786	-0.170701	-0.353518	-0.201532	-0.380054	-0.0582744	-0.0651016	-0.0757301	-0.297906	0.131042	-0.432305	-0.143358	POST1
-0.299437	0.0242673	-0.178089	-0.334823	-0.448474	-0.287781	-0.0315911	-0.372368	-0.232	-0.352336	-0.265667	-0.294578	-0.265653	-0.269504	-0.286143	-0.427638	-0.183049	PRE
3.60777	-0.688755	-0.500126	4.84694	0.549226	-0.423538	-0.189919	1.69072	2.90379	1.54409	0.85735	0.916823	-0.337273	-0.359042	-0.518638	-0.479726	3.113	DURING
-0.267829	0.169564	-0.105879	-0.343341	-0.162389	-0.270167	-0.0632004	-0.37533	-0.35438	-0.494758	-0.284927	-0.315086	-0.344319	-0.0903069	-0.20713	-0.401559	-0.185215	POST1
-0.357241	-0.497314	-0.366038	0.146306	-0.483435	-0.440636	-0.0944869	-0.366	0.457385	0.199101	-0.300194	-0.365353	-0.380532	-0.131358	-0.477609	-0.479726	-0.175309	POST2
-0.296862	-0.202762	-0.118286	-0.495417	-0.378851	-0.247058	-0.104994	-0.378414	-0.248696	-0.364505	-0.257369	-0.290439	-0.276764	-0.287001	-0.292772	-0.333043	-0.156897	DURING
-0.0771583	-0.208755	-0.0126331	2.72593	0.247847	-0.350737	-0.159561	-0.188879	0.910009	1.48059	-0.145342	0.311071	0.630018	0.0272521	0.39168	-0.0302816	0.185976	PRE
-0.251827	-0.222328	0.0788752	-0.198584	-0.187644	0.126036	-0.189919	-0.367556	-0.52994	-0.53096	-0.280916	-0.443406	-0.113538	-0.10415	0.210749	-0.257305	-0.174802	DURING
-0.106582	-0.728711	-0.0345707	0.832763	0.0639914	-0.351577	-0.189919	-0.309779	0.908454	1.2911	-0.138571	-0.194373	-0.0492095	-0.154092	0.376893	0.235639	-0.00467017	DURING2
-0.253657	-0.779248	-0.500126	-0.294069	-0.652665	0.197972	-0.189919	-0.25712	0.0444767	0.0950673	-0.359376	-0.515547	-0.425448	-0.359042	-0.594533	-0.479726	-0.0239562	DURING
-0.176335	-0.157937	0.0154308	-0.82812	-0.18339	0.0987379	0.0883364	-0.340183	-0.488667	-0.597461	-0.191706	-0.259746	0.139279	0.00409766	-0.247932	0.0219984	-0.187934	DURING2
-0.230479	0.00727887	-0.308236	-0.543572	-0.113263	-0.293846	-0.189919	-0.339259	-0.49503	-0.449354	-0.0473422	-0.0228588	-0.30139	-0.23233	-0.394222	-0.295442	-0.203539	POST1
-0.287228	-0.112337	-0.377209	0.27499	-0.534202	-0.511861	-0.0674449	-0.183741	0.419234	0.409595	-0.271431	-0.446087	-0.357479	-0.359042	-0.529616	-0.25308	-0.235253	POST2
-0.291213	-0.722133	-0.417988	0.0789096	-0.388792	-0.443992	-0.0876167	-0.351531	-0.142938	-0.156594	-0.199099	-0.158974	-0.347996	-0.359042	-0.655754	-0.479726	-0.17578	DURING
-0.259291	0.0821684	-0.320472	-0.765837	-0.47952	-0.229814	-0.0780398	-0.378143	-0.580245	-0.563676	-0.306792	-0.408864	-0.24064	-0.16923	-0.50596	-0.314094	-0.202707	POST1
13.2828	-0.162383	1.14806	4.62466	1.31943	-0.3451	-0.064236	5.49105	3.92485	1.84116	10.5417	2.05405	0.591419	0.79596	2.14883	-0.0920859	16.8247	DURING
0.183442	-0.156718	0.0539095	-0.00885548	-0.155346	-0.202177	-0.149328	-0.0692886	1.05388	0.556134	-0.0149052	-0.0140518	-0.109228	0.0283313	-0.154089	-0.254376	0.170322	PRE
4.29511	-0.335548	0.70471	3.17282	1.01654	-0.238087	-0.00234061	3.72497	2.51466	1.68567	2.49616	1.69947	1.5855	0.516122	0.841459	-0.155743	4.71884	DURING
-0.185704	-0.897041	-0.202677	0.686883	-0.652665	-0.511861	-0.189919	-0.23636	3.11294	2.2347	-0.208896	-0.268405	-0.232671	-0.359042	-0.655754	-0.479726	-0.0106052	POST1
-0.21417	-1.1301	-0.500126	0.510904	-0.652665	-0.511861	-0.189919	2.82817	4.15881	3.99213	-0.359376	0.807894	-0.440866	-0.359042	-0.655754	-0.479726	-0.0814914	POST2
2.16353	-0.913444	0.038059	3.58474	-0.172399	-0.487156	-0.15268	5.2141	4.31406	3.17975	0.642184	0.91711	-0.0690011	-0.201093	0.0346056	-0.341898	2.36786	DURING
0.218654	-0.64527	-0.271261	0.590667	-0.337559	-0.187674	-0.108476	-0.267701	0.31967	0.0537845	-0.162663	-0.299385	-0.14777	-0.186323	0.455649	-0.228532	0.119727	DURING2
3.14262	-0.72543	0.10264	3.75758	-0.237716	-0.405134	-0.136295	3.01234	3.15252	2.25992	0.62079	0.872562	-0.273962	0.323298	-0.18631	-0.0166255	3.62455	DURING
-0.359549	-1.44054	-0.500126	1.65352	-0.50042	-0.511861	-0.189919	0.468555	5.37812	5.99665	-0.359376	-0.345481	-0.310737	-0.359042	-0.655754	-0.479726	-0.151505	PRE
1.83039	1.6299	-0.116099	-0.111074	0.855208	-0.0535139	-0.0836289	4.55766	3.86702	3.15526	1.37527	2.37663	2.12301	0.768019	1.7252	2.79855	0.444557	DURING
-0.315416	0.953289	1.0529	-0.93552	0.544744	-0.101222	-0.189919	5.02888	-0.457721	-0.467869	0.812406	1.50096	0.211343	0.625463	-0.615911	-0.479726	-0.187455	PRE
-0.21604	-0.0936469	0.0284696	-0.571394	0.305267	-0.20948	-0.0717507	0.141579	-0.467333	-0.328403	-0.249177	-0.171718	0.196204	-0.251641	0.239631	0.790687	-0.161425	DURING
0.86353	2.07007	3.34781	-0.517432	3.57637	3.83905	1.82803	1.05838	0.0791444	0.119871	0.299275	0.581035	0.213378	4.4554	1.55244	2.00982	0.864448	DURING
0.715691	4.7021	3.16226	-0.999575	4.57653	5.54053	4.37161	-0.291566	-0.317155	-0.460475	1.89046	0.629481	-0.17795	7.16495	2.47621	0.770844	0.0881137	PRE
0.0114762	-0.94238	-0.101048	-0.979627	0.501195	0.0157452	0.108313	-0.291531	-0.477403	-0.597473	-0.203629	-0.289002	-0.299053	-0.359042	-0.0926429	-0.111796	-0.154085	DURING
0.264106	3.01378	1.8533	-0.208265	3.47128	7.08982	1.40892	-0.0259919	-0.271049	-0.305194	0.684336	0.96325	0.146613	1.90142	0.304797	0.506522	0.34219	DURING
-0.348587	-0.498325	-0.316772	-0.431469	0.272964	-0.338715	-0.0594236	-0.343439	-0.365283	-0.397459	-0.299746	-0.448655	-0.368942	-0.0822973	-0.353357	-0.439477	-0.184474	PRE
1.1543	-0.612727	-0.325049	0.548383	-0.454154	-0.486332	-0.125784	0.696511	2.81621	2.83643	-0.0478864	0.600747	-0.186355	-0.359042	-0.285856	-0.22653	0.126419	DURING
-0.363368	-0.165055	-0.500126	-0.787599	-0.539423	-0.420322	-0.177376	-0.387285	-0.469274	-0.470005	-0.320071	-0.418429	-0.408331	-0.359042	-0.604078	-0.433299	-0.198626	PRE
-0.315766	0.732625	-0.36201	-0.626288	0.634084	-0.283614	-0.155515	-0.368611	-0.467386	-0.529048	-0.215638	-0.494307	-0.414095	0.00577174	-0.407718	-0.309945	-0.218032	DURING
-0.346134	-0.788223	-0.217177	-0.64367	-0.387541	-0.297546	-0.0724478	-0.351772	-0.488547	-0.413646	-0.34404	-0.311682	-0.368503	-0.23448	-0.534769	-0.262338	-0.235549	PRE
-0.194592	-0.789488	0.152692	-0.895794	0.234623	-0.397754	-0.189919	-0.354314	-0.465334	-0.59645	-0.245055	-0.209514	-0.152919	-0.0606	-0.124323	0.426931	-0.172042	DURING
-0.244099	0.00364858	0.246481	-0.775604	-0.119658	-0.100585	-0.189919	-0.376789	-0.52676	-0.584275	-0.23797	-0.365481	-0.219776	-0.359042	-0.176897	0.0938861	-0.175114	DURING2
-0.343073	-0.693516	-0.298355	-0.636632	-0.235963	-0.130785	-0.118118	-0.383526	-0.554255	-0.576249	-0.293756	-0.423649	-0.375685	-0.130635	-0.378444	-0.125398	-0.216967	POST1
-0.278901	-0.309439	-0.115264	-0.495068	-0.498115	-0.233605	-0.130001	-0.392982	-0.541039	-0.542936	-0.320262	-0.321629	-0.359275	-0.231972	-0.470622	-0.331883	-0.198099	POST2
-0.308773	-0.626965	-0.19425	-0.17041	-0.652665	-0.338932	-0.189919	-0.263652	-0.174792	0.339403	-0.27037	-0.23546	-0.284847	-0.359042	-0.356318	-0.306566	-0.196141	PRE
0.105013	-0.531206	0.266919	-0.409465	0.579429	-0.0211762	-0.189919	-0.297886	-0.375357	-0.564969	-0.0455391	-0.251498	0.734144	-0.0976168	0.836012	0.622862	-0.160273	DURING
-0.313434	-0.26173	-0.436829	0.43291	-0.517102	-0.32009	-0.189919	-0.337629	-0.0391298	1.03074	-0.338791	-0.134112	-0.369299	-0.359042	-0.533963	-0.382465	-0.184854	POST1
0.201969	-0.082364	10.618	-0.348646	3.39088	6.59494	17.577	-0.13525	-0.205948	0.307651	0.868659	0.089758	-0.440866	2.96554	-0.655754	-0.479726	-0.118558	DURING
-0.277562	-0.618757	-0.366658	-0.909752	-0.357883	-0.498076	-0.16914	-0.378003	-0.559765	-0.565545	-0.277989	-0.378433	-0.322296	-0.359042	-0.441746	-0.300277	-0.211709	PRE
-0.351637	-0.285642	-0.247557	-0.693417	-0.472355	-0.465485	-0.120014	-0.384756	-0.56328	-0.566472	-0.268109	-0.442523	-0.388738	-0.210792	-0.502762	-0.30724	-0.222824	DURING
0.243983	0.63736	-0.500126	0.0797409	-0.652665	0.214073	-0.189919	-0.282835	0.147455	0.120702	-0.359376	4.2578	-0.440866	-0.359042	-0.655754	7.62004	-0.112732	DURING
-0.256987	-0.312574	-0.0393928	-0.542575	-0.248991	-0.131162	-0.137752	-0.368632	-0.573283	-0.56139	-0.277645	-0.301369	-0.116128	-0.248409	-0.279658	-0.0935684	-0.19611	DURING
0.13472	2.08602	3.71619	-0.594573	5.05059	3.88886	3.12678	-0.263634	-0.112036	0.120738	1.87791	0.269162	-0.0824272	4.9163	0.19822	1.56619	0.0689142	POST1
0.228428	0.673206	0.449926	-0.713297	1.51433	0.335959	-0.047924	-0.290111	0.122472	-0.567777	-0.0751162	0.0712442	1.37298	0.142845	3.26841	1.44726	-0.168132	DURING
-0.280622	-0.130985	-0.396907	-0.13812	-0.155266	-0.447895	-0.189919	-0.376345	-0.245752	-0.0629405	-0.309023	-0.29218	-0.303319	-0.359042	-0.573001	-0.479726	-0.171993	DURING2
-0.369321	0.00154192	-0.487073	0.166917	-0.401064	-0.166725	-0.108632	-0.360899	-0.508335	-0.469874	-0.30419	-0.468417	-0.381832	-0.359042	-0.429713	-0.379441	-0.222269	PRE
0.057487	-0.128232	-0.0526286	-0.361928	0.593271	-0.0517123	-0.0784473	-0.0940316	-0.475191	-0.510898	-0.0941769	-0.161567	-0.0312721	-0.306509	0.211668	-0.0213143	-0.0801863	DURING
-0.261303	-0.995953	-0.420936	4.32624	-0.557263	-0.462786	-0.189919	-0.251239	0.307918	0.62788	0.014063	0.316242	-0.341735	-0.30675	-0.351009	-0.479726	-0.146004	DURING2
-0.36244	-0.317644	-0.237059	-0.53284	-0.298259	-0.371623	-0.137072	-0.382867	-0.588795	-0.59801	-0.268301	-0.437867	-0.392892	-0.336627	-0.492471	-0.258054	-0.196759	PRE
3.21124	-0.901348	0.211114	2.64615	2.31772	0.428444	-0.189919	8.54243	2.53179	3.06504	2.78646	2.13312	-0.0962202	2.64679	1.26017	-0.479726	3.97074	DURING
0.02889	2.60151	-0.500126	-0.656219	7.27226	0.374369	0.0772519	-0.308768	-0.395745	-0.528269	0.826595	-0.303777	-0.440866	-0.359042	-0.655754	0.179494	-0.226672	DURING2
3.64307	3.42445	9.17432	0.248541	3.17638	0.434617	0.137829	5.11631	3.2611	0.388143	8.04767	14.1843	11.3978	6.71424	6.71079	1.68471	2.12647	DURING
0.620864	-0.556694	-0.500126	1.75833	0.956646	-0.511861	-0.0914049	2.93039	0.416043	2.33998	0.498084	1.44922	0.892081	0.337363	0.426494	-0.196138	0.1236	DURING
-0.36529	-0.82704	-0.396891	-0.137057	-0.605286	-0.146281	0.0672402	-0.147011	-0.604102	-0.628123	-0.196301	-0.329588	-0.405134	-0.359042	-0.580082	-0.457064	-0.228355	PRE
-0.349955	-0.246638	-0.45277	-0.302504	-0.557581	-0.0618685	0.104991	-0.205821	-0.628661	-0.642582	-0.290071	-0.385735	-0.393059	-0.327771	-0.557041	-0.479726	-0.214533	DURING
-0.368594	-0.523418	-0.364814	-0.461285	-0.580215	0.0844413	-0.0401136	-0.261394	-0.631387	-0.64905	-0.232247	-0.420244	-0.404439	-0.31933	-0.607539	-0.387318	-0.223637	PRE
-0.323543	-0.488685	-0.214773	-0.539292	-0.463929	-0.0680323	-0.148107	-0.0475132	-0.542502	-0.600483	-0.00454056	0.237305	-0.310726	-0.00434975	-0.40814	-0.324972	-0.209041	DURING
-0.346143	0.229935	-0.24936	-0.309106	-0.342817	-0.0815115	-0.0217415	-0.0488717	-0.61907	-0.647095	-0.18372	-0.470011	-0.331815	-0.155238	-0.482546	-0.479726	-0.231117	DURING2
-0.338247	-0.569293	-0.382717	-0.440745	-0.487647	-0.0146676	-0.116803	-0.342389	-0.609838	-0.646443	-0.306874	-0.479867	-0.386344	-0.242748	-0.345128	-0.366971	-0.224088	DURING
-0.208943	-1.53425	-0.500126	-0.35083	-0.652665	0.426097	4.33433	0.1318	-0.412801	-0.603802	0.600478	2.21044	-0.440866	6.23729	-0.655754	-0.479726	-0.0915944	PRE
-0.207165	-0.357181	-0.194873	0.525675	-0.652665	-0.310079	0.570469	2.44989	-0.561837	-0.563528	1.18932	1.8786	-0.263366	-0.359042	-0.655754	-0.479726	-0.021556	DURING
-0.31773	-0.188271	-0.33997	-0.13535	-0.652665	-0.225135	-0.189919	0.422234	-0.62036	-0.645876	0.144124	-0.0790541	-0.294275	-0.359042	-0.433193	-0.43871	-0.220828	POST1
-0.257663	-1.53425	-0.500126	-0.27946	-0.652665	-0.334231	-0.189919	1.68205	-0.513743	-0.631901	3.55581	6.06587	0.114704	-0.359042	1.48137	-0.479726	-0.242516	POST2
-0.348139	-0.8145	-0.449041	1.13301	-0.468038	-0.290255	-0.0944803	-0.253169	2.53863	1.8136	-0.321995	-0.351825	-0.411986	-0.359042	-0.541078	-0.460102	-0.19535	DURING
-0.136511	-0.96239	-0.325521	0.914946	-0.424787	-0.448741	-0.176327	0.710429	4.22114	2.89718	-0.0967436	-0.00572411	-0.162364	-0.243743	-0.333789	-0.32881	-0.106293	DURING2
-0.103944	-0.0678643	-0.209954	1.0382	-0.238354	-0.245454	0.0911782	-0.0889474	1.84753	1.32873	-0.100731	0.0470226	0.225724	-0.18872	0.171401	-0.0503656	-0.152021	DURING
-0.312363	-0.0889024	-0.333739	-0.267327	-0.461762	-0.119051	0.135736	-0.259609	0.686423	0.440471	-0.212499	-0.203913	-0.202827	-0.296258	-0.457566	-0.151011	-0.202135	PRE
-0.333863	-0.0887586	-0.321565	-0.108289	-0.43755	-0.133781	0.0185797	-0.379129	-0.544303	-0.589263	-0.265009	-0.486401	-0.372367	-0.329564	-0.419546	-0.239648	-0.214489	DURING
-0.366118	-0.490633	-0.364555	-0.20963	-0.341572	-0.111788	-0.0934314	-0.345217	-0.0590513	-0.213519	-0.305838	-0.488028	-0.393942	-0.359042	-0.463217	-0.464846	-0.210329	POST1
-0.316037	-0.342471	-0.293492	0.555107	-0.542027	0.171097	-0.104131	-0.269401	-0.392832	-0.116837	-0.314575	-0.25547	-0.296236	-0.359042	-0.611577	-0.479726	-0.222166	PRE
-0.308694	0.552031	-0.487677	-0.011799	-0.432706	-0.223845	-0.112394	-0.256576	-0.392156	-0.268003	-0.306744	-0.436521	-0.34636	-0.359042	-0.0968489	-0.403211	-0.192863	DURING
-0.272682	-0.264552	-0.468155	-0.25682	-0.60131	-0.362163	-0.123552	-0.376681	-0.424476	-0.395387	-0.251933	-0.337087	-0.373733	-0.359042	-0.628413	-0.446975	-0.220475	PRE
-0.364235	-1.26249	-0.293981	1.43064	0.119966	-0.0292444	-0.0615422	-0.00536629	0.584519	1.20679	-0.28116	-0.219876	-0.402019	-0.0867902	-0.589645	-0.479726	-0.18161	DURING
-0.0629493	0.920045	1.12965	-0.774873	0.354215	-0.201092	-0.189919	-0.349302	0.126709	-0.150784	-0.188133	0.0499769	0.077528	0.104556	0.582527	0.483462	-0.179548	DURING2
-0.211512	0.291843	-0.236281	-0.0950068	-0.610284	-0.250247	-0.0584716	-0.302415	-0.406013	-0.227016	-0.0590477	-0.0568756	-0.193687	-0.0802783	-0.401918	-0.479726	-0.0963532	PRE
-0.339758	-1.06423	-0.500126	1.97732	-0.0973214	-0.511861	-0.189919	-0.186752	0.0453627	0.407856	-0.303157	-0.210323	-0.371061	-0.359042	-0.600318	-0.479726	-0.133985	DURING
-0.328392	0.266415	-0.419184	0.275016	-0.652665	-0.311217	-0.189919	-0.282333	-0.334257	-0.0490747	-0.188269	-0.199304	-0.3232	-0.359042	-0.551925	-0.479726	-0.110986	PRE
-0.177795	1.77933	-0.500126	0.825529	-0.652665	-0.418779	-0.189919	-0.336038	-0.29807	-0.121894	-0.194512	0.317835	-0.0405599	-0.359042	0.247392	-0.479726	-0.0802616	DURING
-0.230917	1.29122	-0.500126	1.30102	-0.652665	-0.249497	-0.189919	-0.0306856	-0.52479	-0.451408	-0.204479	0.297385	-0.235718	-0.359042	-0.553928	-0.357751	-0.0548915	PRE
-0.154429	1.8127	-0.415498	-0.374047	-0.244856	0.350571	-0.0493806	-0.327553	-0.459843	-0.448052	-0.276808	0.0626135	-0.185705	-0.359042	-0.384363	-0.176305	-0.163338	DURING
-0.334162	-0.271893	-0.266574	-0.653973	-0.452585	-0.306015	-0.189919	-0.393437	-0.609094	-0.648092	-0.359376	-0.427872	-0.320149	-0.359042	-0.376137	-0.455801	-0.228715	PRE
-0.308558	0.00207168	-0.500126	-0.584329	-0.579256	-0.360812	-0.189919	-0.382917	-0.60818	-0.639768	-0.314787	-0.46009	-0.359666	-0.359042	-0.333326	-0.409502	-0.235765	DURING
-0.420178	-1.53425	-0.500126	3.94836	-0.652665	4.33236	-0.189919	-0.348667	-0.302972	0.422851	-0.359376	-0.576146	-0.440866	-0.359042	-0.655754	-0.479726	-0.242516	POST1
-0.28998	-0.427411	-0.205532	-0.738697	-0.510704	-0.000679373	-0.0798439	-0.388699	-0.580797	-0.644584	-0.349796	-0.220792	-0.374249	-0.359042	-0.410124	-0.479726	-0.227284	POST2
-0.37393	-0.354765	0.593394	-0.948313	0.145748	0.0631346	-0.0661025	-0.388005	-0.601994	-0.635622	-0.359376	-0.491996	-0.392694	-0.359042	-0.145674	-0.479726	-0.213145	PRE
0.41885	1.56184	-0.143385	-0.262292	1.3211	0.143186	-0.041812	-0.1125	0.20445	-0.494476	-0.0242071	0.573048	1.36462	0.164448	1.75941	0.251156	-0.119549	DURING
-0.345949	-0.194683	-0.455338	0.118747	-0.616694	-0.141782	-0.189919	-0.348222	-0.194413	-0.0738426	-0.34481	-0.386583	-0.390226	-0.359042	-0.583939	-0.445315	-0.186277	PRE
1.24008	0.646385	-0.282	-0.162475	-0.224432	-0.131365	-0.159733	0.559082	1.04152	0.831493	2.09986	2.85512	1.37948	0.409158	-0.0650606	1.00991	0.034959	DURING
-0.346951	-0.248611	-0.37694	-0.694653	-0.52075	-0.0820929	-0.189919	-0.36632	-0.52978	-0.581585	-0.323765	-0.431319	-0.383384	-0.322889	-0.524073	-0.479726	-0.223307	POST1
-0.320286	0.130192	-0.362704	-0.441541	-0.505506	0.0558901	-0.161393	-0.382874	-0.511029	-0.534657	-0.232747	-0.241708	-0.418669	-0.359042	-0.538235	-0.444532	-0.212065	POST2
-0.208986	0.942153	-0.500126	-0.201711	-0.652665	-0.511861	-0.189919	-0.394662	-0.385066	-0.052843	-0.196464	-0.496641	-0.440866	-0.359042	-0.655754	-0.479726	0.0627341	PRE
1.93422	0.20473	-0.10928	0.658025	-0.283365	-0.378881	-0.132649	3.59635	3.48164	3.36983	1.15101	2.10956	1.15597	0.612597	0.523914	0.156169	0.0190037	DURING
-0.279849	2.49653	-0.353875	0.252799	-0.241554	-0.0586907	-0.14438	-0.362928	-0.460766	-0.253255	-0.335594	-0.282121	-0.328657	0.0272595	-0.538501	-0.254999	-0.188503	PRE
-0.26423	0.590579	-0.206238	-0.416	-0.180597	0.0648752	-0.189919	-0.393985	-0.580179	-0.647666	-0.317561	-0.401227	-0.372628	-0.359042	-0.514384	-0.36683	-0.222165	DURING
-0.270941	0.928855	-0.361405	0.386664	0.0715151	-0.0438165	-0.175521	-0.332454	-0.497863	-0.49584	-0.299223	-0.0746408	-0.341903	-0.359042	-0.277622	-0.302096	-0.189577	POST1
-0.311811	0.735969	-0.233911	0.182114	-0.438857	0.313028	-0.189919	-0.343928	-0.504366	-0.42113	-0.316087	-0.336713	-0.236616	-0.359042	-0.442324	-0.275195	-0.144199	POST2
-0.237087	-0.413574	-0.500126	0.973735	-0.248076	-0.433815	-0.189919	-0.344475	-0.252349	0.405891	-0.26722	-0.109743	-0.0899646	-0.359042	-0.534592	-0.382968	-0.182051	DURING
-0.34064	-0.646781	-0.286415	0.91515	-0.37804	-0.12337	-0.0834482	-0.322959	-0.390761	0.180499	-0.275972	-0.232428	-0.171615	-0.359042	-0.436443	-0.282695	-0.169903	POST1
0.264109	-1.53425	-0.500126	0.74559	-0.652665	4.88987	-0.189919	1.25754	-0.549567	1.12099	-0.359376	-0.576146	-0.440866	-0.359042	-0.655754	-0.479726	0.240351	POST2
-0.325911	0.888543	-0.500126	-0.0117353	-0.531555	0.51609	-0.189919	-0.376998	-0.62019	-0.645584	-0.359376	-0.320853	-0.40433	-0.359042	-0.341426	-0.479726	-0.242516	PRE
-0.220411	-0.260552	-0.343978	1.44484	0.476016	0.165511	-0.141299	-0.346623	-0.380054	-0.248077	-0.257811	-0.154829	0.372527	-0.0497096	1.34724	-0.299775	-0.0954631	DURING
-0.219346	0.192921	-0.058391	-0.537556	0.443917	0.848598	-0.0898861	-0.360227	-0.552496	-0.611281	-0.254895	-0.338194	0.0131827	-0.0408283	1.4305	0.692682	-0.168362	DURING2
-0.256857	0.507187	-0.269289	-0.493942	0.068317	0.16632	-0.189919	-0.376843	-0.604765	-0.647945	-0.334352	-0.331894	-0.146724	-0.0880531	0.972837	-0.203847	-0.197995	POST1
-0.296049	0.290447	-0.144367	-0.876046	-0.36694	-0.107666	-0.189919	-0.379814	-0.612093	-0.64349	-0.301526	-0.453805	-0.37622	-0.359042	0.000251501	-0.274731	-0.209669	PRE
-0.307546	5.54731	-0.500126	1.14089	-0.58785	0.154971	-0.189919	-0.301204	-0.435277	-0.299798	-0.320007	-0.482215	-0.37569	-0.359042	-0.474592	-0.417723	-0.102435	DURING
-0.32236	0.855327	-0.422788	-0.315774	-0.000471223	-0.256246	-0.189919	-0.386287	-0.621021	-0.628516	-0.321648	-0.445214	-0.325315	-0.205833	-0.43254	-0.271762	-0.215382	POST1
-0.300432	0.67723	-0.216101	-0.551663	0.259785	0.0748551	0.119615	-0.384171	-0.576059	-0.566184	-0.324737	-0.508527	-0.297502	0.109841	-0.223107	-0.261512	-0.21367	POST2
-0.348661	1.14084	-0.450933	-0.258645	-0.218069	-0.22733	-0.12865	-0.398104	-0.621877	-0.640906	-0.335379	-0.503274	-0.424974	-0.359042	-0.497999	-0.441931	-0.209814	PRE
-0.25363	3.59092	-0.287101	0.303257	-0.196427	0.0161991	-0.189919	-0.393756	-0.579319	-0.51061	-0.359376	-0.325697	-0.440866	-0.359042	-0.655754	-0.370616	-0.211047	DURING
-0.24809	1.25867	-0.0517507	0.386798	2.22821	1.34058	0.368534	-0.36511	-0.373923	-0.294049	-0.0385684	-0.348419	-0.382927	0.351552	-0.598238	0.20924	-0.176279	POST1
0.0692022	1.30234	1.79502	-0.0767543	1.80511	1.38459	1.71582	-0.354953	-0.507861	-0.517481	0.138245	0.233362	-0.10104	3.17731	-0.287741	0.108054	-0.115371	POST2
-0.332149	-1.53425	-0.500126	4.34443	-0.652665	-0.136619	-0.189919	-0.0785785	0.25232	0.679646	-0.359376	-0.576146	-0.0985545	-0.359042	-0.655754	-0.479726	-0.18661	PRE
0.677561	0.148273	0.0539173	-0.18102	0.205503	0.142139	-0.140629	-0.21606	0.203101	-0.552575	0.142574	0.529338	1.95301	0.320408	1.98399	0.371608	-0.0115914	DURING
-0.268106	-0.0513367	0.115184	-0.353953	-0.652665	0.12367	-0.189919	-0.37443	-0.501855	-0.45941	-0.359376	-0.478486	-0.304209	-0.359042	-0.458431	-0.00698793	-0.151618	DURING2
-0.308	-0.537256	-0.412442	-0.444033	-0.652665	0.140206	-0.0807093	-0.0913265	-0.573203	-0.636255	-0.33086	-0.279253	-0.129282	-0.127438	-0.487039	-0.21026	-0.229563	PRE
0.00871545	0.0424506	0.164322	0.0146232	0.734818	-0.0726399	-0.189919	-0.0354917	-0.330573	-0.413575	-0.143283	-0.224615	1.49096	0.342978	1.6029	0.132862	-0.105097	DURING
-0.389874	-0.471573	-0.500126	2.43111	-0.652665	-0.431126	-0.189919	-0.347788	-0.0515775	0.461112	-0.359376	-0.286664	-0.377737	-0.359042	-0.551307	-0.479726	-0.153506	PRE
0.697463	-0.0558664	-0.31778	-0.41505	0.284615	-0.0899834	-0.144497	0.461037	-0.35189	-0.455327	0.126909	0.326828	0.142306	-0.359042	0.186305	0.0246161	-0.00546792	DURING
-0.138547	0.61868	-0.27487	-0.661854	-0.109926	0.170604	-0.00288106	-0.107502	-0.493488	-0.579297	-0.249489	-0.234516	-0.167985	0.632597	-0.0296994	-0.0182263	-0.148233	DURING2
-0.292095	-0.852876	-0.283925	0.194616	-0.50073	-0.355547	-0.0216196	0.747311	-0.124683	0.28344	-0.15283	-0.347381	0.0480354	-0.216276	-0.447754	-0.251331	-0.159675	PRE
-0.315751	-0.628736	-0.464211	0.253573	-0.537285	-0.333803	-0.189919	-0.29283	-0.357499	-0.161277	-0.359376	-0.424137	-0.41186	-0.359042	-0.563613	-0.479726	-0.210682	DURING
-0.34653	-0.851235	-0.471342	-0.169109	-0.560196	-0.416728	-0.11822	-0.145773	-0.347078	-0.222575	-0.162795	-0.320315	-0.366479	-0.359042	-0.600371	-0.39127	-0.212751	POST1
-0.312892	-0.544894	-0.171793	0.0625908	-0.602437	-0.266401	-0.0341324	-0.260868	-0.253377	-0.00935171	-0.217001	-0.351154	-0.0418521	-0.23515	-0.254638	-0.215458	-0.198632	POST2
-0.375764	-0.76513	-0.245544	-0.860945	-0.470918	0.0257205	-0.0137624	-0.389969	-0.627005	-0.649351	-0.359376	-0.552202	-0.408883	-0.359042	-0.565041	-0.436261	-0.240426	PRE
-0.294797	0.242234	-0.397455	-1.05993	-0.570206	-0.299772	-0.125981	-0.330744	-0.613142	-0.644957	-0.242509	-0.337144	-0.374531	-0.359042	-0.655754	-0.479726	-0.242516	DURING
-0.279962	-0.106204	-0.285267	-0.758038	-0.345888	0.0601972	-0.100717	-0.344708	-0.599366	-0.636753	-0.273971	-0.439739	-0.309759	-0.232927	-0.257649	-0.406359	-0.231936	POST1
-0.263508	0.204602	-0.0136837	0.0925027	-0.23193	-0.017163	-0.0967092	3.4726	-0.395975	-0.294204	0.50465	1.42727	-0.066139	-0.260206	-0.439758	-0.307235	-0.178947	POST2
-0.348972	-0.727138	-0.182671	-0.403225	0.00295152	-0.36197	-0.0204657	0.38826	-0.522469	-0.547305	-0.167638	-0.21145	-0.265061	-0.359042	-0.393971	-0.41004	-0.198969	PRE
-0.190524	-0.672525	-0.309475	0.0505441	-0.477671	0.00574745	-0.0881521	-0.310249	-0.504528	-0.549592	-0.11136	-0.345597	-0.286893	-0.359042	-0.428664	-0.186774	-0.20027	DURING
-0.301889	-0.620065	-0.0686429	-0.332342	-0.355628	-0.00253257	-0.189919	-0.00370802	-0.212733	-0.0717057	-0.118814	0.128259	-0.182	-0.196227	-0.497615	-0.290294	-0.115033	POST1
-0.0313268	-1.53425	-0.500126	-0.262826	-0.652665	2.25076	-0.189919	-0.0403822	0.166806	-0.210989	-0.359376	-0.576146	-0.440866	-0.359042	1.48863	-0.479726	0.498345	POST2
-0.202533	-0.632546	-0.192184	-0.348089	-0.27217	-0.1204	-0.101409	-0.226842	-0.396427	-0.350086	-0.213004	-0.325501	-0.268689	-0.233905	-0.594982	-0.261335	-0.104293	DURING
0.00887386	-0.300227	0.0631719	-0.263517	0.340861	-0.128552	-0.162406	0.146629	-0.105304	-0.179259	-0.0827845	-0.0315347	0.26918	-0.213172	0.555619	0.334913	-0.125853	DURING
-0.341732	-0.915001	0.463424	-0.704673	-0.343117	0.0454593	-0.189919	-0.383215	-0.603153	-0.60444	-0.202692	-0.535365	-0.254103	-0.359042	-0.0377542	-0.18361	-0.192696	PRE
0.140635	-0.10906	0.701072	0.250174	0.89091	-0.143204	-0.104428	-0.0252558	-0.329823	-0.41437	-0.169629	-0.118584	1.58804	-0.268391	0.46686	3.10628	0.201105	DURING
-0.310601	-0.697044	-0.237753	-0.440375	-0.039652	-0.176813	-0.0710877	-0.37953	-0.614197	-0.613852	-0.336105	-0.46005	-0.313728	-0.359042	-0.319193	-0.369773	-0.216089	DURING2
-0.275344	-0.178302	-0.310966	-0.299769	-0.348821	-0.19926	-0.0721199	-0.396317	-0.563629	-0.616187	-0.246592	-0.409353	-0.384851	-0.359042	-0.433329	-0.285953	-0.212243	POST1
-0.323482	0.223196	-0.213435	-0.239741	0.0841469	-0.0380821	-0.189919	-0.387492	-0.554715	-0.571514	-0.284786	-0.394135	-0.348251	-0.359042	-0.471877	-0.479726	-0.191694	POST2
-0.293804	-0.130689	-0.394973	-0.118376	-0.48376	0.0384209	-0.189919	-0.389122	-0.567206	-0.515803	-0.29098	-0.405542	-0.31065	-0.359042	-0.543349	-0.0488565	-0.23216	PRE
-0.302267	0.165453	-0.411968	-0.0197874	-0.369451	-0.12336	-0.189919	-0.380004	-0.480694	-0.439283	-0.292478	-0.314959	-0.307963	-0.359042	-0.580364	-0.253956	-0.194764	DURING
-0.18929	-0.655904	-0.282569	0.481667	-0.39057	-0.302135	-0.189919	-0.326539	-0.315435	-0.153887	-0.235556	-0.150275	-0.256378	-0.311155	-0.167377	-0.256862	-0.134047	DURING2
-0.332672	-0.714872	-0.478317	0.0848049	-0.582604	-0.331661	-0.189919	-0.390237	-0.379655	-0.226704	-0.345191	-0.317698	-0.370415	-0.359042	-0.627779	-0.446215	-0.215132	DURING
-0.367512	-0.139704	-0.336811	0.164915	-0.652665	-0.131561	-0.189919	-0.388998	-0.47903	-0.399696	-0.267635	-0.459895	-0.342544	-0.359042	-0.531963	-0.479726	-0.2151	PRE
0.433993	0.435128	0.406109	-0.329297	0.863662	0.283753	-0.142889	-0.00284356	0.242526	-0.540702	0.131838	0.638463	1.30347	0.139645	1.03953	0.33257	-0.135137	DURING
-0.325328	-0.75	-0.164975	-0.689371	-0.114317	-0.179543	-0.162091	-0.38755	-0.531115	-0.586534	-0.293977	-0.434295	-0.278462	-0.181991	-0.369143	-0.273731	-0.237565	POST1
-0.347028	-0.960225	-0.36466	-0.788276	-0.403983	-0.240022	-0.141713	-0.390975	-0.607667	-0.625841	-0.302732	-0.498334	-0.381475	-0.256809	-0.357863	-0.449989	-0.228222	POST2
-0.357122	3.23663	-0.500126	0.119001	-0.652665	0.294513	-0.189919	-0.38386	-0.572419	-0.590983	-0.359376	-0.576146	-0.318265	-0.359042	-0.655754	-0.479726	-0.242516	PRE
-0.259776	1.7832	-0.170774	0.507642	0.471532	1.22303	0.579224	-0.299173	-0.463762	-0.401027	-0.359376	-0.532585	-0.347769	-0.359042	-0.0748469	-0.479726	-0.133045	DURING
-0.408432	3.75815	-0.500126	-0.118312	0.969606	0.823359	-0.189919	-0.314175	-0.625756	-0.476311	-0.359376	-0.533401	-0.440866	-0.359042	-0.655754	-0.479726	-0.197757	POST1
-0.274472	1.57459	-0.500126	-0.340271	0.215412	0.0970669	-0.189919	-0.372244	-0.602431	-0.614682	-0.215574	-0.46178	-0.329768	-0.359042	-0.0255428	-0.404234	-0.0864751	POST2
-0.228658	-0.338696	-0.118279	-0.512693	-0.0648651	-0.275224	0.047877	-0.36835	-0.50919	-0.58597	-0.286935	-0.374127	-0.230135	-0.190942	0.0177439	0.082567	-0.191983	PRE
-0.17111	-0.413283	-0.248182	-0.0414373	-0.652665	-0.303683	-0.189919	3.94481	-0.110084	0.20849	-0.0316252	2.62288	0.29164	-0.359042	-0.332572	-0.479726	0.111061	DURING
0.0190796	0.546655	-0.211821	0.0101106	0.180917	-0.464217	-0.189919	-0.382744	-0.240295	0.111498	0.465742	0.131594	-0.338416	-0.206738	-0.655754	-0.391125	-0.131781	POST1
0.53535	0.109853	0.834526	-0.20387	0.015087	-0.258757	-0.0536639	-0.267931	0.0939252	0.598419	0.48028	0.942566	0.895008	0.91238	1.09838	0.797825	-0.0534333	DURING
-0.264401	-0.419748	0.18946	-0.574569	0.284597	-0.183132	-0.123852	-0.242468	-0.410274	-0.451414	-0.221365	-0.244992	-0.260938	-0.218931	-0.111403	-0.194447	-0.160236	POST1
-0.178359	-0.0566725	-0.0669601	-0.880772	0.28665	-0.225525	-0.162944	-0.340615	-0.545638	-0.587442	-0.162151	-0.287393	-0.0700441	-0.244627	0.0943677	0.585227	-0.189724	POST2
-0.276159	-0.624121	0.00395952	-0.858665	0.0514271	-0.258327	-0.162622	-0.28368	-0.527901	-0.549297	-0.166925	-0.242204	-0.274483	-0.359042	-0.346502	-0.243987	-0.193951	PRE
0.125121	-0.0570418	0.168264	-0.534799	-0.336893	-0.10577	-0.116465	-0.240617	-0.260319	-0.184201	-0.0205261	0.218452	-0.145562	0.108286	0.680751	0.305656	0.0319195	DURING
-0.0366063	0.22836	0.168388	0.589886	0.277984	-0.106778	0.0321174	-0.319608	-0.106762	0.110128	-0.156455	0.433028	-0.246501	0.229555	0.373294	0.752948	0.00108475	POST1
0.836179	0.133115	0.592305	-0.744655	2.68649	0.233056	-0.0578196	-0.237643	-0.163088	-0.597713	0.382234	0.317165	2.67704	0.649486	2.57545	3.72495	-0.0921029	DURING
-0.0442775	1.16254	0.540435	-0.677665	0.613577	-0.0949861	0.202815	-0.25075	-0.310442	-0.579306	-0.0619822	0.104493	-0.0639707	0.723702	0.517239	0.150147	-0.167986	POST1
-0.303126	-0.521913	-0.185982	-0.855997	-0.316261	-0.213832	-0.146445	-0.382577	-0.554277	-0.615425	-0.287481	-0.40379	-0.348779	-0.236113	-0.267709	-0.211554	-0.221031	PRE
-0.308473	-0.431999	0.048707	-0.681173	-0.184324	-0.370144	-0.189919	-0.264833	-0.430457	-0.226917	-0.281286	-0.343855	-0.349446	-0.359042	-0.347746	0.363602	-0.223513	DURING
0.0866315	0.0939631	-0.196106	-0.681703	0.324022	-0.176916	-0.158365	-0.250269	-0.308798	-0.2133	0.04436	-0.222289	0.377573	0.377067	0.806683	0.688155	-0.175148	DURING2
-0.0368938	0.942122	0.748707	-0.737336	0.773813	0.04995	-0.0862242	-0.361716	-0.248066	-0.630402	-0.291685	-0.00353556	-0.0822603	0.630546	1.34668	0.671636	-0.197419	POST1
-0.246744	-0.264626	-0.168746	-0.234514	-0.453056	0.172679	-0.138327	-0.0435781	-0.534049	-0.443982	-0.170775	0.317982	-0.280289	-0.24963	-0.469781	-0.352427	-0.0864766	PRE
-0.0770521	-0.459569	-0.313795	0.577225	1.34268	0.617206	0.196875	0.369891	0.199319	0.924389	0.044618	0.409654	-0.24022	3.90642	-0.3769	-0.384288	-0.100298	DURING
-0.303137	-0.494033	-0.225671	0.179946	-0.652665	-0.360675	-0.189919	-0.272995	-0.554558	-0.533046	-0.359376	-0.421264	-0.440866	-0.359042	-0.655754	-0.479726	-0.229001	PRE
-0.0230048	-0.166351	-0.500126	0.522707	-0.315102	-0.45398	-0.189919	-0.00996185	0.00845517	0.298073	-0.256858	0.209539	-0.220228	0.196043	-0.161538	-0.21063	-0.0277895	DURING
-0.365758	-0.63982	-0.125798	-0.0626246	-0.552452	-0.0994564	-0.112215	-0.377844	-0.58163	-0.594766	-0.359376	-0.470524	-0.370326	-0.194253	-0.575725	-0.287997	-0.187218	DURING2
-0.315702	0.105454	-0.223726	-0.491895	-0.0976938	0.0781363	0.0108972	-0.355409	-0.569829	-0.560391	-0.269485	-0.254438	-0.217641	-0.298203	-0.123925	-0.196585	-0.193178	PRE
0.279378	0.759069	-0.4215	0.196959	0.063011	0.029537	-0.189919	1.5797	-0.314547	0.483238	0.0582821	0.155972	0.524327	-0.0821358	-0.101036	-0.479726	0.322752	DURING
-0.1349	-0.737912	-0.353687	0.942422	0.288229	-0.148858	-0.129122	0.349715	-0.336903	0.675166	-0.240313	0.487841	-0.346252	-0.359042	-0.139178	-0.479726	0.130652	POST1
-0.222695	-0.0652579	-0.305565	-0.177355	-0.141267	-0.102644	-0.0357114	-0.333141	-0.518386	-0.412831	-0.31911	-0.257987	-0.40944	-0.359042	-0.156606	-0.289479	-0.224226	POST2
-0.361607	0.194384	-0.21507	0.0706976	-0.500038	-0.0407842	-0.118912	-0.343964	-0.404582	-0.419456	-0.322294	-0.294633	-0.324223	-0.359042	-0.43636	-0.479726	-0.200406	PRE
0.0910839	0.306098	0.0279104	0.590103	0.110695	0.0335277	0.00738226	0.222241	0.342901	0.0817021	-0.20482	0.34016	1.80227	0.338327	1.56254	-0.195745	-0.0865063	DURING
0.11226	1.32036	2.27537	-0.415861	1.14088	0.252594	0.167691	-0.346303	-0.277995	-0.50824	0.107514	0.47705	1.73368	1.57907	1.79961	0.794808	-0.105845	DURING2
-0.351983	-1.38014	-0.455593	2.86504	-0.652665	-0.511861	-0.171431	-0.247938	0.406395	1.0822	-0.335238	-0.309128	-0.392912	-0.359042	-0.570067	-0.479726	-0.189887	PRE
-0.332984	-1.17382	-0.431345	0.0466094	-0.586376	-0.511861	-0.189919	-0.122526	0.639253	0.855345	-0.32806	0.00316454	-0.30755	-0.141033	-0.435182	-0.479726	-0.171391	DURING
-0.228267	-1.24634	-0.500126	2.48899	-0.652665	-0.458393	-0.189919	0.0929537	0.575582	0.449336	-0.317287	-0.192718	-0.367702	-0.359042	0.0082899	-0.479726	-0.0369937	POST1
* Raw counts can be found at GEO repository (accession number GSE223679).
