# Supplementary material for: Virome Data Explorer: A web resource to longitudinally explore respiratory viral infections, their interactions with other pathogens and host transcriptomic changes in over 100 people
Source: PLoS Biol. 2024 Jan 18;22(1):e3002089. doi: 10.1371/journal.pbio.3002089 (PMC10796020; doi:10.1371/journal.pbio.3002089)
Supplement: S6 Data — (XLTX) [file pbio.3002089.s015.xltx]

## Sheet: FigS1_TOP.10
Cardinal_samples	PRE	DUR1	DUR2	POST1	POST2
1	75.3815	196.229	149.04	91.2793	102.737
2	121.387	124.355	142.53	98.1045	80.3425
3	101.39	209.736	136.204	96.2511	125.053
4	102.566	150.493	111.628	89.8702	95.8627
5	95.1236	181.501	144.901	98.7507	97.2235
6	96.9896	228.853	114.929	113.527	125.783
7	83.8825	98.6595	159.14	102.969	76.0285
8	105.082	258.185	98.6282	125.836	98.4913
9	96.5526	140.304	147.766	100.121	108.179
10	59.6174	102.245	102.018	99.0615	71.2989
11	127.662	167.357	153.157	114.718	74.327
12	83.9682	214.294	202.054	104.994	84.7953
13	79.3916	222.605	118.05	86.8894	121.128
14	121.792	143.935	127.701	92.7131	99.3236
15	96.7861	84.694	80.08	78.9538	136.638
16	102.445	98.5486	176.043	113.206	91.2009
17	87.925	135.219	160.45	139.3	68.0051
18	42.4304	206.151	150.016	122.885	121.465
19	96.682	229.835	155.335	113.475	79.9299
20	105.339	159.776	137.881	118.959	106.861
21	84.1103	145.341	155.424	102.042	73.2395
22	114.34	157.205	140.038	116.677	71.2234
23	134.892	77.9407	69.7468	104.768	126.477
24	87.7441	110.011	120.274	129.251	83.9796
25	98.7351	105.502	112.692	86.551	92.1998
26	89.7307	117.078	158.862	137.477	85.9108
27	112.872	107.971	153.233	103.549	103.01
28	71.4305	138.581	121.637	83.9145	60.9624
29	88.6397	136.208	64.3806	124.839	90.7801
30	112.848	221.465	162.102	70.238	83.049
31	107.731	142.531	92.5959	115.307	96.9871
32	77.1467	237.804	118.528	135.016	101.246
33	105.35	127.975	172.342	80.7536	102.686
34	73.6766	260.842	100.118	105.322	118.49
35	97.8346	190.828	178.633	158.454	113.66
36	76.1628	135.571	NaN	84.3592	82.0833
37	114.52	151.503	NaN	77.4789	112.002
38	85.2387	151.404	NaN	99.2363	97.2414
39	104.093	162.984	NaN	104.466	84.3113
40	121.729	191.903	NaN	101.257	88.5266
41	76.7273	78.6544	NaN	83.7282	123.71
42	237.659	198.491	NaN	127.694	132.787
43	120.333	137.059	NaN	118.873	NaN
44	88.8555	141.826	NaN	95.1929	NaN
45	130.954	170.161	NaN	115.452	NaN
46	154.048	180.608	NaN	90.4934	NaN
47	92.6824	113.471	NaN	103.3	NaN
48	131.169	198.683	NaN	123.866	NaN
49	90.2249	89.0279	NaN	110.011	NaN
50	62.2934	160.547	NaN	118.932	NaN
51	99.154	182.354	NaN	97.1679	NaN
52	154.826	117.237	NaN	91.9742	NaN
53	129.585	210.562	NaN	150.462	NaN
54	131.868	119.614	NaN	80.1685	NaN
55	86.3122	140.307	NaN	121.953	NaN
56	153.408	175.583	NaN	56.4522	NaN
57	111.022	195.03	NaN	72.4273	NaN
58	109.612	242.149	NaN	97.9103	NaN
59	89.3013	190.353	NaN	123.649	NaN
60	114.787	252.532	NaN	117.099	NaN
61	129.411	208.882	NaN	94.1814	NaN
62	100.66	203.897	NaN	114.225	NaN
63	102.061	134.696	NaN	97.6792	NaN
64	85.6985	131.065	NaN	130.955	NaN
65	100.083	109.62	NaN	111.506	NaN
66	42.1034	126.621	NaN	101.462	NaN
67	113.604	116.538	NaN	102.965	NaN
68	96.4727	119.443	NaN	72.4533	NaN
69	104.005	87.0007	NaN	94.9705	NaN
70	99.734	129.351	NaN	119.207	NaN
71	74.448	182.179	NaN	151.98	NaN
72	81.104	133.261	NaN	161.379	NaN
73	81.5434	145.33	NaN	127.113	NaN
74	88.3669	127.93	NaN	131.15	NaN
75	76.9609	136.481	NaN	83.7913	NaN
76	85.5211	154.682	NaN	NaN	NaN
77	81.1026	139.506	NaN	NaN	NaN
78	97.7299	231.606	NaN	NaN	NaN
79	113.688	112.479	NaN	NaN	NaN
80	94.357	116.388	NaN	NaN	NaN
81	73.8042	255.65	NaN	NaN	NaN
82	66.6051	253.222	NaN	NaN	NaN
83	79.0618	192.194	NaN	NaN	NaN
84	127.182	231.551	NaN	NaN	NaN
85	71.2366	121.995	NaN	NaN	NaN
86	94.2649	135.889	NaN	NaN	NaN
87	99.8203	153.602	NaN	NaN	NaN
88	133.372	81.4751	NaN	NaN	NaN
89	98.0938	92.7203	NaN	NaN	NaN
90	55.82	227.579	NaN	NaN	NaN
91	101.636	119.646	NaN	NaN	NaN
92	121.321	121.206	NaN	NaN	NaN
93	110.417	80.7387	NaN	NaN	NaN
94	104.721	102.505	NaN	NaN	NaN
95	113.764	262.227	NaN	NaN	NaN
96	101.105	230.633	NaN	NaN	NaN
97	75.1623	208.097	NaN	NaN	NaN
98	71.9049	214.588	NaN	NaN	NaN
99	NaN	253.808	NaN	NaN	NaN
100	NaN	135.282	NaN	NaN	NaN
101	NaN	190.611	NaN	NaN	NaN
102	NaN	181.726	NaN	NaN	NaN
103	NaN	169.932	NaN	NaN	NaN
104	NaN	222.546	NaN	NaN	NaN
105	NaN	136.142	NaN	NaN	NaN
106	NaN	157.14	NaN	NaN	NaN
107	NaN	215.367	NaN	NaN	NaN
108	NaN	136.832	NaN	NaN	NaN
109	NaN	110.717	NaN	NaN	NaN
110	NaN	142.458	NaN	NaN	NaN
111	NaN	146.641	NaN	NaN	NaN
112	NaN	199.986	NaN	NaN	NaN
113	NaN	167.761	NaN	NaN	NaN
114	NaN	244.48	NaN	NaN	NaN
115	NaN	238.192	NaN	NaN	NaN
116	NaN	240.149	NaN	NaN	NaN
117	NaN	75.1977	NaN	NaN	NaN
118	NaN	113.071	NaN	NaN	NaN
119	NaN	123.555	NaN	NaN	NaN
120	NaN	85.3678	NaN	NaN	NaN
121	NaN	125.5	NaN	NaN	NaN
122	NaN	172.65	NaN	NaN	NaN
123	NaN	123.792	NaN	NaN	NaN
124	NaN	101.966	NaN	NaN	NaN
125	NaN	112.166	NaN	NaN	NaN
126	NaN	82.1827	NaN	NaN	NaN
127	NaN	86.217	NaN	NaN	NaN
128	NaN	133.591	NaN	NaN	NaN
129	NaN	71.8473	NaN	NaN	NaN
130	NaN	195.925	NaN	NaN	NaN
131	NaN	240.345	NaN	NaN	NaN
132	NaN	228.786	NaN	NaN	NaN
133	NaN	85.0036	NaN	NaN	NaN
134	NaN	122.09	NaN	NaN	NaN
135	NaN	121.545	NaN	NaN	NaN
136	NaN	130.187	NaN	NaN	NaN
137	NaN	118.531	NaN	NaN	NaN
138	NaN	212.555	NaN	NaN	NaN
139	NaN	178.668	NaN	NaN	NaN
140	NaN	227.717	NaN	NaN	NaN
141	NaN	98.2802	NaN	NaN	NaN
142	NaN	92.24	NaN	NaN	NaN
143	NaN	159.613	NaN	NaN	NaN
144	NaN	141.094	NaN	NaN	NaN
145	NaN	196.245	NaN	NaN	NaN
146	NaN	196.916	NaN	NaN	NaN
147	NaN	130.529	NaN	NaN	NaN
148	NaN	96.2096	NaN	NaN	NaN
149	NaN	205.823	NaN	NaN	NaN
150	NaN	97.3765	NaN	NaN	NaN
151	NaN	95.5569	NaN	NaN	NaN
152	NaN	134.072	NaN	NaN	NaN
153	NaN	128.672	NaN	NaN	NaN
154	NaN	233.444	NaN	NaN	NaN
155	NaN	117.38	NaN	NaN	NaN
156	NaN	122.746	NaN	NaN	NaN
157	NaN	165.617	NaN	NaN	NaN
158	NaN	214.88	NaN	NaN	NaN
159	NaN	192.802	NaN	NaN	NaN
160	NaN	68.8279	NaN	NaN	NaN
*Scores are based on transcript counts normalized with DESEQ package (normalized table can be generated with script Script_analysis_DESEQ.R in https://github.com/RabadanLab/ViromeofManhattan.

## Sheet: FIGS1_TOP.25
Cardinal_samples	PRE	DUR1	DUR2	POST1	POST2
1	205.6	385.26	298.612	228.042	240.296
2	310.333	279.917	311.373	228.805	196.013
3	230.002	414.902	324.607	238.719	263.963
4	231.797	317.093	258.098	255.408	228.044
5	219.267	359.961	305.994	236.065	245.965
6	234.738	426.402	258.521	254.939	266.576
7	213.993	257.86	317.584	259.582	201.42
8	260.905	485.544	228.882	271.54	242.689
9	225.378	302.138	316.291	226.975	250.264
10	175.345	259.801	244.149	240.051	190.65
11	282.612	339.067	308.791	275.757	197.479
12	205.003	412.984	400.971	251.352	210.258
13	193.22	420.213	259.264	212.026	264.783
14	274.725	319.386	275.524	228.581	240.906
15	224.408	214.53	235.9	219.684	281.872
16	229.864	254.094	362.384	243.75	226.077
17	214.316	307.224	330.831	286.099	198.342
18	147.658	414.834	316.317	262.29	264.67
19	240.205	447.022	312.915	247.02	231.248
20	236.399	333.808	314.023	259.312	257.036
21	212.737	304.304	327.479	230.954	204.117
22	259.561	315.715	280.661	261.285	206.886
23	289.854	200.834	204.38	240.105	274.621
24	241.893	263.873	280.368	276.896	220.924
25	229.27	233.071	251.741	223.781	216.312
26	230.499	265.34	340.431	294.917	246.501
27	250.272	243.055	316.998	240.598	241.121
28	196.96	286.138	262.789	216.173	153.86
29	226.222	283.335	199.795	271.769	223.439
30	257.853	421.964	324.705	230.296	214.262
31	246.094	312.208	219.439	282.053	230.193
32	207.62	462.156	270.632	283.974	231.862
33	294.915	275.296	345.286	217.051	233.528
34	194.913	492.44	227.893	242.73	272.527
35	228.768	380.624	356.646	333.501	254.527
36	221.214	288.358	NaN	230.619	229.031
37	249.269	319.087	NaN	207.805	272.627
38	239.529	317.349	NaN	250.387	227.082
39	235.39	328.497	NaN	242.62	199.523
40	256.504	371.049	NaN	240.75	215.203
41	197.904	202.155	NaN	221.261	268.421
42	460.579	387.353	NaN	284.509	287.753
43	251.911	290.593	NaN	275.784	NaN
44	226.84	298.538	NaN	239.246	NaN
45	284.907	348.876	NaN	248.71	NaN
46	328.048	354.597	NaN	229.26	NaN
47	259.292	277.752	NaN	242.381	NaN
48	278.098	407.542	NaN	264.983	NaN
49	220.567	210.307	NaN	239.071	NaN
50	185.353	320.456	NaN	305.731	NaN
51	240.425	375.774	NaN	233.423	NaN
52	344.812	266.944	NaN	240.643	NaN
53	326.663	421.137	NaN	309.077	NaN
54	321.117	263.853	NaN	222.419	NaN
55	226.166	306.191	NaN	271.736	NaN
56	310.281	351.42	NaN	160.242	NaN
57	261.02	395.236	NaN	189.587	NaN
58	252.502	465.862	NaN	232.827	NaN
59	211.095	379.398	NaN	270.812	NaN
60	268.257	481.69	NaN	243.223	NaN
61	263.86	453.619	NaN	213.254	NaN
62	248.935	395.287	NaN	260.609	NaN
63	236.751	302.271	NaN	235.969	NaN
64	215.023	308.755	NaN	283.07	NaN
65	232.955	257.161	NaN	260.454	NaN
66	167.743	334.904	NaN	233.541	NaN
67	265.441	252.986	NaN	233.139	NaN
68	236.083	260.637	NaN	200.195	NaN
69	240.903	218.236	NaN	224.688	NaN
70	228.824	278.783	NaN	263.897	NaN
71	198.444	384.115	NaN	314.72	NaN
72	206.289	306.831	NaN	334.722	NaN
73	199.897	321.739	NaN	277.269	NaN
74	205.029	281.251	NaN	329.933	NaN
75	208.987	291.262	NaN	203.342	NaN
76	197.831	339.482	NaN	NaN	NaN
77	205.396	301.108	NaN	NaN	NaN
78	220.103	449.314	NaN	NaN	NaN
79	241.889	241.675	NaN	NaN	NaN
80	210.212	265.172	NaN	NaN	NaN
81	214.253	509.196	NaN	NaN	NaN
82	195.281	505.985	NaN	NaN	NaN
83	209.602	386.947	NaN	NaN	NaN
84	292.932	456.334	NaN	NaN	NaN
85	178.07	303.185	NaN	NaN	NaN
86	229.952	288.298	NaN	NaN	NaN
87	222.925	311.382	NaN	NaN	NaN
88	283.026	210.623	NaN	NaN	NaN
89	236.841	222.046	NaN	NaN	NaN
90	173.296	471.388	NaN	NaN	NaN
91	233.687	259.565	NaN	NaN	NaN
92	262.117	266.597	NaN	NaN	NaN
93	245.497	198.492	NaN	NaN	NaN
94	240.035	240.266	NaN	NaN	NaN
95	235.052	527.819	NaN	NaN	NaN
96	237.848	476.901	NaN	NaN	NaN
97	202.531	452.124	NaN	NaN	NaN
98	208.956	452.449	NaN	NaN	NaN
99	NaN	494.574	NaN	NaN	NaN
100	NaN	280.629	NaN	NaN	NaN
101	NaN	385.769	NaN	NaN	NaN
102	NaN	341.615	NaN	NaN	NaN
103	NaN	336.424	NaN	NaN	NaN
104	NaN	424.112	NaN	NaN	NaN
105	NaN	296.685	NaN	NaN	NaN
106	NaN	319.645	NaN	NaN	NaN
107	NaN	429.183	NaN	NaN	NaN
108	NaN	286.701	NaN	NaN	NaN
109	NaN	248.213	NaN	NaN	NaN
110	NaN	308.613	NaN	NaN	NaN
111	NaN	308.784	NaN	NaN	NaN
112	NaN	385.521	NaN	NaN	NaN
113	NaN	352.149	NaN	NaN	NaN
114	NaN	501.062	NaN	NaN	NaN
115	NaN	475.237	NaN	NaN	NaN
116	NaN	479.014	NaN	NaN	NaN
117	NaN	198.567	NaN	NaN	NaN
118	NaN	253.483	NaN	NaN	NaN
119	NaN	273.233	NaN	NaN	NaN
120	NaN	220.376	NaN	NaN	NaN
121	NaN	292.136	NaN	NaN	NaN
122	NaN	358.231	NaN	NaN	NaN
123	NaN	273.249	NaN	NaN	NaN
124	NaN	252.369	NaN	NaN	NaN
125	NaN	300.386	NaN	NaN	NaN
126	NaN	221.058	NaN	NaN	NaN
127	NaN	215.603	NaN	NaN	NaN
128	NaN	279.131	NaN	NaN	NaN
129	NaN	191.171	NaN	NaN	NaN
130	NaN	392.285	NaN	NaN	NaN
131	NaN	464.67	NaN	NaN	NaN
132	NaN	466.575	NaN	NaN	NaN
133	NaN	215.346	NaN	NaN	NaN
134	NaN	270.394	NaN	NaN	NaN
135	NaN	278.841	NaN	NaN	NaN
136	NaN	313.057	NaN	NaN	NaN
137	NaN	264.53	NaN	NaN	NaN
138	NaN	411.676	NaN	NaN	NaN
139	NaN	362.634	NaN	NaN	NaN
140	NaN	427.635	NaN	NaN	NaN
141	NaN	248.372	NaN	NaN	NaN
142	NaN	219.73	NaN	NaN	NaN
143	NaN	327.834	NaN	NaN	NaN
144	NaN	309.807	NaN	NaN	NaN
145	NaN	399.842	NaN	NaN	NaN
146	NaN	395.146	NaN	NaN	NaN
147	NaN	282.087	NaN	NaN	NaN
148	NaN	233.042	NaN	NaN	NaN
149	NaN	410.477	NaN	NaN	NaN
150	NaN	250.723	NaN	NaN	NaN
151	NaN	244.887	NaN	NaN	NaN
152	NaN	298.615	NaN	NaN	NaN
153	NaN	286.27	NaN	NaN	NaN
154	NaN	451.088	NaN	NaN	NaN
155	NaN	255.322	NaN	NaN	NaN
156	NaN	281.49	NaN	NaN	NaN
157	NaN	347.819	NaN	NaN	NaN
158	NaN	441.277	NaN	NaN	NaN
159	NaN	403.624	NaN	NaN	NaN
160	NaN	190.457	NaN	NaN	NaN
*Scores are based on transcript counts normalized with DESEQ package (normalized table can be generated with script Script_analysis_DESEQ.R in https://github.com/RabadanLab/ViromeofManhattan.

## Sheet: FIGS1_TOP.100
Cardinal_samples	PRE*	DUR1*	DUR2*	POST1*	POST2*
1	589.786	940.24	808.837	626.163	676.594
2	823.406	721.698	814.875	637.044	566.202
3	631.019	1020.09	885.251	693.132	714.094
4	669.042	833.448	720.425	747.335	692.31
5	647.356	917.935	824.873	712.884	736.646
6	667.862	1043.86	717.612	757.27	716.919
7	621.866	741.719	805.719	744.083	600.401
8	790.779	1205.97	648.201	751.936	689.026
9	646.151	830.047	857.037	625.27	716.934
10	556.86	765.707	684.544	689.584	572.016
11	758.233	866.898	777.922	751.038	583.572
12	587.55	983.69	995.595	733.802	615.934
13	552.519	1025.27	727.892	618.832	723.991
14	767.614	856.665	726.458	669.903	675.6
15	623.602	630.098	698.715	667.722	725.906
16	646.356	733.682	925.016	673.005	639.313
17	624.7	791.621	872.924	754.027	671.932
18	440.605	1036.31	828.15	739.577	711.334
19	707.119	1094.2	799.076	659.065	730.95
20	648.28	844.198	854.878	711.312	716.113
21	629.325	818.356	815.747	641.808	608.381
22	697.991	781.896	731.41	715.369	641.076
23	781.825	600.432	673.888	669.28	783.287
24	598.604	748.314	797.958	723.154	655.668
25	656.196	654.869	676.245	670.376	651.533
26	701.05	723.451	903.61	751.098	687.828
27	670.959	679.218	828.232	679.664	667.646
28	634.837	761.915	727.099	621.114	571.165
29	686.087	770.777	606.074	723.2	617.183
30	705.97	1005.45	814.333	637.643	634.056
31	679.62	793.076	634.434	815.654	653.022
32	624.262	1111.51	755.939	727.077	630.637
33	829.804	726.025	864.997	668.321	672.677
34	579.266	1195.16	624.899	697.092	800.762
35	656.098	945.455	907.852	903.551	723.383
36	675.617	747.508	NaN	695.637	750.134
37	663.802	821.037	NaN	612.623	691.783
38	703.028	809.247	NaN	729.54	645.718
39	621.858	813.855	NaN	650.257	580.558
40	692.104	928.994	NaN	708.528	621.35
41	570.035	579.806	NaN	663.136	732.578
42	1121.95	938.794	NaN	750.43	746.133
43	684.012	773.134	NaN	773.062	NaN
44	705.962	790.337	NaN	726.756	NaN
45	731.473	915.518	NaN	720.227	NaN
46	870.451	903.293	NaN	694.907	NaN
47	772.806	786.683	NaN	684.656	NaN
48	787.906	1001.29	NaN	719.309	NaN
49	633.599	606.364	NaN	665.767	NaN
50	580.078	813.157	NaN	839.787	NaN
51	697.602	930.414	NaN	658.313	NaN
52	905.388	735.28	NaN	716.127	NaN
53	904.415	1063.25	NaN	858.608	NaN
54	847.841	733.127	NaN	674.205	NaN
55	710.212	805.584	NaN	703.491	NaN
56	881.083	906.406	NaN	450.128	NaN
57	705.283	966.932	NaN	580.922	NaN
58	675.344	1125.13	NaN	687.677	NaN
59	624.646	938.155	NaN	730.134	NaN
60	749.383	1181.97	NaN	661.984	NaN
61	709.895	1117.21	NaN	611.618	NaN
62	NaN	954.749	NaN	751.697	NaN
63	NaN	772.476	NaN	682.707	NaN
64	NaN	795.863	NaN	733.096	NaN
65	NaN	676.513	NaN	740.069	NaN
66	NaN	945.384	NaN	662.658	NaN
67	NaN	711.662	NaN	652.013	NaN
68	NaN	729.098	NaN	579.175	NaN
69	NaN	645.346	NaN	680.812	NaN
70	NaN	745.392	NaN	735.996	NaN
71	NaN	1021.86	NaN	816.264	NaN
72	NaN	825.226	NaN	860.782	NaN
73	NaN	879.512	NaN	771.338	NaN
74	NaN	802.933	NaN	907.604	NaN
75	NaN	772.351	NaN	653.172	NaN
76	NaN	881.921	NaN	NaN	NaN
77	NaN	796.493	NaN	NaN	NaN
78	NaN	1086.94	NaN	NaN	NaN
79	NaN	646.682	NaN	NaN	NaN
80	NaN	784.025	NaN	NaN	NaN
81	NaN	1248.84	NaN	NaN	NaN
82	NaN	1244.35	NaN	NaN	NaN
83	NaN	956.046	NaN	NaN	NaN
84	NaN	1127.17	NaN	NaN	NaN
85	NaN	885.053	NaN	NaN	NaN
86	NaN	776.482	NaN	NaN	NaN
87	NaN	783.415	NaN	NaN	NaN
88	NaN	644.597	NaN	NaN	NaN
89	NaN	633.221	NaN	NaN	NaN
90	NaN	1179.51	NaN	NaN	NaN
91	NaN	702.471	NaN	NaN	NaN
92	NaN	702.789	NaN	NaN	NaN
93	NaN	615.175	NaN	NaN	NaN
94	NaN	691.388	NaN	NaN	NaN
95	NaN	1320.76	NaN	NaN	NaN
96	NaN	1202.12	NaN	NaN	NaN
97	NaN	1160.12	NaN	NaN	NaN
98	NaN	1141.92	NaN	NaN	NaN
99	NaN	1210.92	NaN	NaN	NaN
100	NaN	771.917	NaN	NaN	NaN
101	NaN	1025.14	NaN	NaN	NaN
102	NaN	839.786	NaN	NaN	NaN
103	NaN	896.492	NaN	NaN	NaN
104	NaN	1037.97	NaN	NaN	NaN
105	NaN	761.588	NaN	NaN	NaN
106	NaN	820.609	NaN	NaN	NaN
107	NaN	1026.07	NaN	NaN	NaN
108	NaN	810.091	NaN	NaN	NaN
109	NaN	675.475	NaN	NaN	NaN
110	NaN	851.192	NaN	NaN	NaN
111	NaN	778.778	NaN	NaN	NaN
112	NaN	977.757	NaN	NaN	NaN
113	NaN	892.375	NaN	NaN	NaN
114	NaN	1242.87	NaN	NaN	NaN
115	NaN	1222.96	NaN	NaN	NaN
116	NaN	1173.09	NaN	NaN	NaN
117	NaN	591.022	NaN	NaN	NaN
118	NaN	698.533	NaN	NaN	NaN
119	NaN	689.962	NaN	NaN	NaN
120	NaN	699.746	NaN	NaN	NaN
121	NaN	775.23	NaN	NaN	NaN
122	NaN	916.293	NaN	NaN	NaN
123	NaN	701.067	NaN	NaN	NaN
124	NaN	718.344	NaN	NaN	NaN
125	NaN	831.758	NaN	NaN	NaN
126	NaN	671.155	NaN	NaN	NaN
127	NaN	686.805	NaN	NaN	NaN
128	NaN	769.842	NaN	NaN	NaN
129	NaN	590.95	NaN	NaN	NaN
130	NaN	980.997	NaN	NaN	NaN
131	NaN	1119.37	NaN	NaN	NaN
132	NaN	1184.77	NaN	NaN	NaN
133	NaN	614.262	NaN	NaN	NaN
134	NaN	743.642	NaN	NaN	NaN
135	NaN	787.615	NaN	NaN	NaN
136	NaN	814.951	NaN	NaN	NaN
137	NaN	691.709	NaN	NaN	NaN
138	NaN	1012.63	NaN	NaN	NaN
139	NaN	917.282	NaN	NaN	NaN
140	NaN	1033.93	NaN	NaN	NaN
141	NaN	685.529	NaN	NaN	NaN
142	NaN	631.576	NaN	NaN	NaN
143	NaN	812.235	NaN	NaN	NaN
144	NaN	803.993	NaN	NaN	NaN
145	NaN	988.406	NaN	NaN	NaN
146	NaN	981.276	NaN	NaN	NaN
147	NaN	736.881	NaN	NaN	NaN
148	NaN	666.517	NaN	NaN	NaN
149	NaN	1015.12	NaN	NaN	NaN
150	NaN	712.113	NaN	NaN	NaN
151	NaN	733.923	NaN	NaN	NaN
152	NaN	852.431	NaN	NaN	NaN
153	NaN	808.77	NaN	NaN	NaN
154	NaN	1076.07	NaN	NaN	NaN
155	NaN	696.79	NaN	NaN	NaN
156	NaN	812.441	NaN	NaN	NaN
157	NaN	901.797	NaN	NaN	NaN
158	NaN	1093.45	NaN	NaN	NaN
159	NaN	1020.18	NaN	NaN	NaN
160	NaN	621.553	NaN	NaN	NaN
*Scores are based on transcript counts normalized with DESEQ package (normalized table can be generated with script Script_analysis_DESEQ.R in https://github.com/RabadanLab/ViromeofManhattan.
