# Supplementary material for: Virome Data Explorer: A web resource to longitudinally explore respiratory viral infections, their interactions with other pathogens and host transcriptomic changes in over 100 people
Source: PLoS Biol. 2024 Jan 18;22(1):e3002089. doi: 10.1371/journal.pbio.3002089 (PMC10796020; doi:10.1371/journal.pbio.3002089)
Supplement: S7 Data — DESEQ2 results tables for the comparison across age groups (child_vs_adult, teen_vs_adult, child_vs_teen) and sex (male _vs_female) in baseline (no-infection) condition and for the infection effect (interaction term in DESEQ2). (XLSX) [file pbio.3002089.s016.xlsx]

## Sheet: childvsAdults_baseline
row	baseMean	log2FoldChange	lfcSE	stat	pvalue	padj
CD22	59.2845	3.12464	0.202381	15.4394	8.88982e-54	1.66684e-49
SEC14L6	40.1889	3.7367	0.251945	14.8314	9.18142e-50	8.60758e-46
MZB1	50.3508	4.09276	0.286472	14.2868	2.64603e-46	1.65377e-42
SCGB3A1	133.888	-3.61494	0.260174	-13.8943	6.85734e-44	3.21438e-40
KMO	46.4883	2.33981	0.171833	13.6168	3.18298e-42	1.19362e-38
IGF2BP3	34.1454	2.66513	0.199362	13.3683	9.2635e-41	2.89484e-37
SCN9A	57.6853	2.6949	0.205405	13.1199	2.53141e-39	6.78057e-36
FCRL1	22.5276	2.7488	0.213238	12.8908	5.07238e-38	1.18884e-34
FCRL2	22.6305	3.25976	0.254089	12.8292	1.12549e-37	2.34477e-34
FCRL5	221.089	3.06541	0.239518	12.7983	1.67685e-37	3.14409e-34
CCDC141	58.489	2.56899	0.201853	12.7271	4.18238e-37	7.12905e-34
UNC13C	39.8351	3.7477	0.295602	12.6782	7.81425e-37	1.22098e-33
CDH19	16.9227	4.23601	0.334587	12.6604	9.80086e-37	1.41359e-33
SYT8	340.708	-2.01709	0.159499	-12.6464	1.17123e-36	1.56861e-33
TTN	320.654	2.62029	0.207842	12.6071	1.92927e-36	2.41159e-33
TNNI2	63.9735	-1.51591	0.120322	-12.5988	2.14292e-36	2.51123e-33
FCRL3	23.5245	3.04027	0.243732	12.4738	1.03748e-35	1.14428e-32
PARP15	205.866	2.43227	0.195231	12.4584	1.25807e-35	1.28273e-32
TNF	112.021	2.49971	0.200686	12.4558	1.29983e-35	1.28273e-32
CYSLTR1	167.1	2.16071	0.175052	12.3432	5.2989e-35	4.96772e-32
ABCB4	16.7321	2.72907	0.221681	12.3108	7.92531e-35	6.75453e-32
AFF3	45.747	2.33095	0.189329	12.3117	7.83827e-35	6.75453e-32
CR2	19.8871	3.33953	0.272067	12.2747	1.23914e-34	1.01017e-31
FGF23	27626.2	4.7091	0.384347	12.2522	1.63484e-34	1.27722e-31
C1orf61	28.5379	3.00908	0.24766	12.1501	5.73277e-34	4.29958e-31
ADAMTS6	20.5233	3.08069	0.254148	12.1217	8.11055e-34	5.84896e-31
ASB4	45.1078	3.17281	0.264105	12.0134	3.02072e-33	2.09772e-30
SLC1A2	57.5979	2.89591	0.241218	12.0054	3.32948e-33	2.22956e-30
ULBP1	17.2848	3.04246	0.254793	11.9409	7.24199e-33	4.68232e-30
DNAH8	31.8281	3.77357	0.316296	11.9305	8.20555e-33	5.12847e-30
ANKRD55	9.0019	2.99509	0.252055	11.8827	1.45607e-32	8.53166e-30
IDO2	23.591	2.39596	0.201599	11.8848	1.42023e-32	8.53166e-30
KCNQ3	24.9328	3.27112	0.278346	11.752	6.8972e-32	3.91886e-29
KCTD19	16.0275	3.55342	0.302522	11.746	7.40753e-32	4.08503e-29
ANKLE1	71.8758	2.42779	0.207114	11.722	9.83053e-32	5.26635e-29
ADAM29	15.0332	4.13889	0.353673	11.7026	1.23622e-31	6.43864e-29
CXCR5	15.5587	2.85622	0.244364	11.6884	1.46145e-31	7.40597e-29
SLC30A4	50.5526	2.12492	0.181882	11.683	1.55769e-31	7.68599e-29
KCNK10	18.6103	3.4169	0.292914	11.6652	1.91935e-31	9.22764e-29
LAMA1	39.5072	2.70515	0.232437	11.6382	2.63585e-31	1.23555e-28
PTGIS	18.1374	3.68923	0.317799	11.6087	3.72228e-31	1.70226e-28
HELB	292.425	1.89517	0.163381	11.5996	4.138e-31	1.84732e-28
PRDM7	25.0188	3.61441	0.311814	11.5915	4.54919e-31	1.98366e-28
FCRLA	12.6197	3.02106	0.261317	11.5609	6.50252e-31	2.77096e-28
LINC00346	145.394	2.34614	0.203402	11.5345	8.8416e-31	3.684e-28
CDHR1	14.2245	3.41991	0.296796	11.5228	1.01294e-30	4.04098e-28
MS4A1	64.7771	2.4963	0.216613	11.5242	9.95934e-31	4.04098e-28
MAP2K6	94.9061	1.32747	0.115282	11.515	1.1088e-30	4.33125e-28
RASGRP3	96.3244	1.53474	0.133315	11.5122	1.14554e-30	4.38344e-28
EYS	60.304	2.81985	0.246211	11.453	2.27191e-30	8.51967e-28
CHI3L2	20.8219	2.17224	0.189768	11.4468	2.44054e-30	8.97259e-28
NCAM1	21.5473	3.49683	0.30575	11.4369	2.73443e-30	9.85973e-28
CD79B	8.89674	2.84381	0.248737	11.433	2.86113e-30	1.01219e-27
CHRNB4	15.992	2.92231	0.255803	11.4241	3.1703e-30	1.08079e-27
SLC6A1	49.2945	3.76661	0.329701	11.4243	3.16167e-30	1.08079e-27
ROCK1P1	1306.19	4.41242	0.386488	11.4167	3.4508e-30	1.1554e-27
SPIB	33.1327	2.10617	0.185313	11.3655	6.21086e-30	1.99952e-27
TCL6	73.156	3.34358	0.294154	11.3668	6.12159e-30	1.99952e-27
UPB1	47.1866	2.56554	0.225753	11.3644	6.29184e-30	1.99952e-27
GADL1	97.3761	3.57791	0.316251	11.3135	1.12503e-29	3.51573e-27
CPNE5	21.1384	2.15661	0.191043	11.2886	1.49358e-29	4.59093e-27
SIGLEC6	11.6995	2.35358	0.208851	11.2692	1.86274e-29	5.63327e-27
LY9	36.3837	1.86193	0.165437	11.2546	2.19909e-29	6.54492e-27
PXDNL	11.6194	2.85395	0.253754	11.2469	2.39924e-29	7.02901e-27
SLC14A2	31.4463	3.32946	0.296127	11.2434	2.49681e-29	7.20232e-27
ARL10	70.6852	2.32496	0.207131	11.2246	3.08804e-29	8.77285e-27
ITGA8	16.3927	3.85728	0.345121	11.1766	5.30755e-29	1.48532e-26
PCDH10	16.7871	3.40657	0.305313	11.1576	6.5717e-29	1.81205e-26
ORM1	27.3353	3.68895	0.330684	11.1555	6.7293e-29	1.82862e-26
CLMP	21.5658	2.45987	0.220642	11.1487	7.26851e-29	1.9195e-26
SYT14	37.5307	3.40112	0.305055	11.1492	7.22468e-29	1.9195e-26
FBN1	49.2857	2.06419	0.185182	11.1468	7.42396e-29	1.93332e-26
FCRL4	16.0665	3.141	0.282194	11.1306	8.90096e-29	2.28621e-26
KCNG4	17.4231	3.25655	0.293099	11.1108	1.11218e-28	2.81803e-26
PLXNA4	28.7275	2.77695	0.251105	11.0589	1.98441e-28	4.96102e-26
BEND4	11.1495	3.96222	0.358521	11.0516	2.15391e-28	5.31393e-26
VEPH1	17.7954	2.86224	0.259361	11.0357	2.56933e-28	6.25648e-26
MAST1	12.223	2.88516	0.261551	11.031	2.70979e-28	6.51391e-26
FAM135B	27.265	3.67338	0.333055	11.0294	2.75769e-28	6.54514e-26
SCUBE1	33.9677	2.29806	0.208493	11.0223	2.98494e-28	6.99595e-26
UNC79	22.6667	2.60063	0.236283	11.0064	3.55891e-28	8.23822e-26
EFCAB5	27.7644	2.32498	0.211483	10.9937	4.09732e-28	9.36888e-26
SEMA6D	23.3502	2.91128	0.265461	10.9669	5.51332e-28	1.24548e-25
ADAMTS4	64.9743	2.43432	0.222151	10.958	6.08527e-28	1.35832e-25
RIMS2	31.0889	3.06987	0.28059	10.9408	7.35823e-28	1.60746e-25
TRPM8	22.451	3.02478	0.276474	10.9406	7.37287e-28	1.60746e-25
COL9A1	13.6843	3.94546	0.360813	10.9349	7.84763e-28	1.6913e-25
KCNMA1	59.7896	2.08818	0.191007	10.9325	8.06318e-28	1.71801e-25
MSRB3	22.6408	2.32236	0.212465	10.9305	8.23767e-28	1.73546e-25
LRRK1	1030.73	1.78659	0.163628	10.9186	9.39326e-28	1.95693e-25
SAMD3	23.064	2.35361	0.215667	10.9132	9.97118e-28	2.0545e-25
PKNOX2	22.7623	3.0077	0.276121	10.8927	1.2487e-27	2.54491e-25
SLC2A5	47.8737	2.17097	0.199341	10.8908	1.27569e-27	2.57195e-25
GREB1	29.6386	3.14758	0.289267	10.8812	1.41634e-27	2.82514e-25
NTRK3	63.6817	3.61765	0.332585	10.8774	1.47737e-27	2.91586e-25
RECK	13.9224	2.51376	0.231404	10.8631	1.7282e-27	3.37539e-25
SLC3A1	18.6639	2.66336	0.245276	10.8586	1.8146e-27	3.50761e-25
ABI3BP	44.9915	2.80963	0.258828	10.8552	1.8839e-27	3.60441e-25
ATP1A4	17.5343	3.41331	0.31458	10.8504	1.98585e-27	3.76108e-25
SCN1A	29.5208	3.96541	0.365603	10.8462	2.07853e-27	3.89724e-25
ADCY1	23.1273	3.53547	0.326113	10.8413	2.19439e-27	4.07375e-25
ABCC9	242.586	3.14181	0.289911	10.8371	2.29532e-27	4.21933e-25
TLL2	21.399	2.48774	0.229583	10.8359	2.32581e-27	4.23388e-25
PIPSL	16.8263	2.77369	0.256307	10.8218	2.71519e-27	4.89517e-25
SAMD14	11.8803	3.35315	0.309892	10.8204	2.75534e-27	4.92025e-25
SYCP1	21.3755	3.85789	0.356902	10.8094	3.10767e-27	5.49706e-25
CDC27	545.472	1.72825	0.159899	10.8084	3.14203e-27	5.5059e-25
DTNA	22.2293	3.25255	0.301188	10.7991	3.47707e-27	6.03659e-25
TNFRSF13B	8.41608	3.06286	0.28377	10.7935	3.69594e-27	6.35769e-25
TMEM156	16.8418	2.14308	0.198663	10.7875	3.94243e-27	6.72006e-25
PDE6A	36.9884	2.3433	0.217274	10.785	4.05366e-27	6.8474e-25
DCLK1	30.7579	2.74734	0.255083	10.7704	4.74965e-27	7.95142e-25
RGS13	16.9351	3.0456	0.283007	10.7616	5.22751e-27	8.67396e-25
PDPN	10.7825	2.83996	0.264032	10.7561	5.54551e-27	9.1209e-25
SORCS1	17.6201	4.07705	0.379135	10.7535	5.7027e-27	9.29788e-25
CALN1	17.7936	3.56006	0.331101	10.7522	5.78783e-27	9.29974e-25
TRAF1	193.696	1.57971	0.146923	10.7519	5.80304e-27	9.29974e-25
FSIP2	561.654	2.75826	0.256577	10.7502	5.91255e-27	9.39495e-25
LEP	8.27074	4.07486	0.379568	10.7355	6.93468e-27	1.09265e-24
UNC80	187.5	3.30168	0.307895	10.7234	7.904e-27	1.235e-24
AMZ1	14.4381	2.50483	0.233605	10.7225	7.98287e-27	1.23702e-24
ACOXL	18.141	2.60096	0.243352	10.688	1.15791e-26	1.75087e-24
NBN	737.95	1.25409	0.117326	10.689	1.14631e-26	1.75087e-24
PDE3A	16.4699	3.00336	0.280999	10.6882	1.15643e-26	1.75087e-24
CORIN	45.1774	2.59001	0.242346	10.6873	1.16781e-26	1.75171e-24
CCDC83	12.2627	2.87098	0.268666	10.686	1.18309e-26	1.76055e-24
SEMA3G	7.39123	4.41393	0.413694	10.6696	1.41302e-26	2.08616e-24
HLA-F-AS1	22.4892	2.11495	0.198345	10.663	1.51642e-26	2.22132e-24
LRRC55	10.1605	3.25838	0.305757	10.6568	1.6215e-26	2.35683e-24
LZTS1	15.2106	2.66582	0.250336	10.649	1.76301e-26	2.5428e-24
SLC19A3	40.0963	2.96408	0.278382	10.6475	1.79048e-26	2.56271e-24
TMPRSS6	7.96029	5.11775	0.480731	10.6457	1.8251e-26	2.59248e-24
SYT11	37.5912	1.55611	0.146207	10.6432	1.87596e-26	2.64467e-24
ALB	10.7354	3.83225	0.360201	10.6392	1.95796e-26	2.6994e-24
CSRNP3	22.7192	2.79459	0.262657	10.6397	1.94756e-26	2.6994e-24
ZNF208	14.8394	3.1288	0.294061	10.64	1.94217e-26	2.6994e-24
LAMB4	15.0198	3.28939	0.309266	10.6361	2.02352e-26	2.76941e-24
GPR19	7.42561	2.69162	0.253133	10.6332	2.08742e-26	2.83617e-24
PTENP1	5.95503	3.10751	0.29243	10.6265	2.24422e-26	3.02727e-24
CD79A	17.8646	2.53627	0.238733	10.6239	2.30786e-26	3.09089e-24
FBN2	27.4269	2.73293	0.257332	10.6202	2.39928e-26	3.19054e-24
COL19A1	28.3065	3.059	0.288058	10.6194	2.42137e-26	3.19723e-24
PLA2G4C	29.3948	2.18106	0.205486	10.6141	2.56129e-26	3.35833e-24
SDK2	25.7451	2.54756	0.240036	10.6133	2.58519e-26	3.36613e-24
NLRP2	39.5318	1.87858	0.177313	10.5947	3.15439e-26	4.07895e-24
CCL20	52.6081	1.90242	0.179818	10.5797	3.70158e-26	4.75374e-24
COL15A1	18.0277	3.35464	0.317313	10.572	4.01741e-26	5.08963e-24
KIF15	18.4115	2.00879	0.190005	10.5723	4.00732e-26	5.08963e-24
MEI1	23.8856	1.86018	0.176039	10.5669	4.24453e-26	5.34127e-24
SOX6	37.4919	2.10418	0.199247	10.5607	4.53378e-26	5.66722e-24
NAV3	76.0421	2.35921	0.223492	10.5561	4.75924e-26	5.90965e-24
CDH7	24.9758	3.78075	0.358763	10.5383	5.75405e-26	7.09792e-24
CSMD3	46.4661	4.02972	0.382693	10.5299	6.28922e-26	7.70738e-24
PHLDB1	64.9656	1.71806	0.163234	10.5251	6.61702e-26	8.05644e-24
NEB	73.8805	2.04507	0.194462	10.5166	7.24668e-26	8.76614e-24
CHD5	17.1336	3.34115	0.317749	10.5151	7.36206e-26	8.84863e-24
NRXN1	31.4677	2.83279	0.269463	10.5127	7.5488e-26	9.01528e-24
C12orf45	1340.1	1.97545	0.187937	10.5113	7.666e-26	9.09732e-24
GSDMA	22.6676	2.50321	0.238348	10.5023	8.42856e-26	9.93934e-24
FUT9	20.6115	2.99188	0.285071	10.4952	9.08951e-26	1.06518e-23
CD163L1	25.8115	1.70744	0.162778	10.4894	9.66378e-26	1.11849e-23
PKD1L1	23.7037	2.28523	0.217858	10.4895	9.65382e-26	1.11849e-23
TECTA	15.6006	2.38676	0.227587	10.4873	9.88405e-26	1.13697e-23
CCR6	26.6007	1.85673	0.177092	10.4845	1.01746e-25	1.16325e-23
AOX1	14.0988	2.4666	0.236003	10.4515	1.44156e-25	1.63814e-23
CNTNAP2	42.7107	2.67017	0.255933	10.4331	1.75139e-25	1.97823e-23
TNFRSF13C	24.8625	1.67747	0.160807	10.4316	1.77951e-25	1.99795e-23
PKD1L2	45.2778	2.31492	0.221966	10.4292	1.82409e-25	2.03582e-23
STEAP1B	10.0913	3.20771	0.307696	10.4249	1.90815e-25	2.11703e-23
DENND5B	39.3887	1.58382	0.151991	10.4205	1.99974e-25	2.2056e-23
KCNQ5	14.5078	2.86107	0.274608	10.4187	2.03678e-25	2.23331e-23
KCNV1	75.8343	3.01065	0.288991	10.4178	2.05654e-25	2.24187e-23
CACNA2D1	16.1559	2.54494	0.244426	10.4119	2.18819e-25	2.37159e-23
ADAMTS10	13.9325	2.35672	0.226625	10.3992	2.50032e-25	2.69431e-23
GRIN2B	34.4956	3.87971	0.373288	10.3933	2.65916e-25	2.8491e-23
CLEC1B	6.53358	3.89491	0.374855	10.3904	2.74064e-25	2.91972e-23
KSR2	48.6337	2.95032	0.284166	10.3824	2.98189e-25	3.14649e-23
MIR155HG	18.432	2.02361	0.194911	10.3822	2.98706e-25	3.14649e-23
PRR11	31.3342	1.70393	0.164214	10.3763	3.17907e-25	3.33003e-23
HTRA4	45.3416	1.99844	0.192644	10.3737	3.26594e-25	3.40202e-23
CNR2	28.2782	2.57367	0.24815	10.3715	3.34398e-25	3.46406e-23
NDC80	29.0243	1.59453	0.15377	10.3695	3.41156e-25	3.51465e-23
SHE	16.9642	2.84519	0.274407	10.3685	3.4488e-25	3.53361e-23
EPHA7	9.89145	3.80818	0.367388	10.3656	3.55672e-25	3.62438e-23
BANK1	63.1711	1.37386	0.132557	10.3643	3.60442e-25	3.65313e-23
ASZ1	9.867	4.16067	0.401599	10.3603	3.75946e-25	3.78978e-23
FLT4	14.7804	3.74116	0.361357	10.3531	4.05191e-25	4.06275e-23
TNR	34.6156	3.17354	0.306848	10.3424	4.53109e-25	4.51904e-23
HIF3A	36.8144	2.61082	0.252868	10.3248	5.44275e-25	5.39955e-23
FSD1	11.8812	2.68704	0.260312	10.3224	5.58083e-25	5.5074e-23
TEX14	19.2427	2.03432	0.197411	10.305	6.69112e-25	6.56851e-23
IMPG2	27.3148	1.89378	0.18379	10.304	6.7572e-25	6.59883e-23
ZFP42	13.5963	2.72577	0.264758	10.2953	7.39528e-25	7.18453e-23
ATP1A2	11.6431	3.25641	0.316364	10.2932	7.55826e-25	7.23048e-23
CLSPN	27.809	1.74952	0.169958	10.2938	7.51165e-25	7.23048e-23
RFTN2	18.1309	2.62544	0.255059	10.2935	7.54076e-25	7.23048e-23
GABRB2	15.5949	2.81664	0.273721	10.2902	7.80219e-25	7.42594e-23
SLC24A2	20.8776	3.44877	0.335185	10.2892	7.88572e-25	7.46754e-23
MEG3	29.3591	3.32733	0.323473	10.2863	8.12753e-25	7.65785e-23
SV2B	21.4385	3.35626	0.326327	10.285	8.23586e-25	7.72112e-23
ATRNL1	15.0316	3.9606	0.385108	10.2844	8.28709e-25	7.7305e-23
HPCAL4	8.54381	4.22587	0.411045	10.2808	8.6032e-25	7.94631e-23
SNCG	44.7084	-1.69011	0.164389	-10.2812	8.56892e-25	7.94631e-23
CUX2	11.8153	3.09502	0.30113	10.278	8.85347e-25	8.13738e-23
PGBD5	27.0886	2.0945	0.203825	10.276	9.04211e-25	8.27023e-23
ZC3H12B	17.2711	2.78263	0.270822	10.2748	9.15811e-25	8.33566e-23
PDGFRB	14.3987	2.89962	0.282271	10.2725	9.37886e-25	8.49534e-23
DENND4A	393.668	0.747033	0.0727313	10.2711	9.50886e-25	8.57169e-23
KIAA1755	12.4718	3.62429	0.353576	10.2504	1.17898e-24	1.04767e-22
NOSTRIN	10.5528	2.83475	0.276534	10.251	1.17136e-24	1.04767e-22
TRAF3IP2-AS1	35.3036	1.65617	0.161569	10.2505	1.17714e-24	1.04767e-22
GLDC	21.5753	2.55513	0.249419	10.2443	1.25531e-24	1.11024e-22
PSAPL1	12.1707	3.52083	0.343711	10.2436	1.26476e-24	1.11335e-22
GPR137C	53.4543	2.18826	0.213677	10.241	1.29862e-24	1.13252e-22
RGSL1	19.817	2.93408	0.286502	10.2411	1.29806e-24	1.13252e-22
C17orf77	16.3576	3.28521	0.320989	10.2346	1.38719e-24	1.18766e-22
EMID1	7.78274	2.78206	0.271799	10.2357	1.37131e-24	1.18766e-22
PKHD1	35.0129	3.53823	0.345708	10.2347	1.38604e-24	1.18766e-22
PROCR	12.0218	2.0769	0.202926	10.2348	1.38547e-24	1.18766e-22
TRPM3	31.1338	2.89194	0.28273	10.2286	1.47599e-24	1.25795e-22
SHISA9	519.963	2.46589	0.241234	10.222	1.58084e-24	1.34121e-22
FGF13	333.953	1.88976	0.184914	10.2197	1.61875e-24	1.36719e-22
HCG11	41.2924	1.36842	0.133911	10.2189	1.63225e-24	1.37241e-22
NOX4	27.793	2.19698	0.215005	10.2183	1.64214e-24	1.37456e-22
SLC29A4	26.5291	2.11571	0.207185	10.2117	1.75745e-24	1.46454e-22
C12orf65	341.753	1.86998	0.183138	10.2107	1.77529e-24	1.47286e-22
HS6ST3	8.67573	3.96575	0.388434	10.2096	1.7967e-24	1.48406e-22
PKDREJ	11.379	2.96215	0.290544	10.1952	2.08326e-24	1.71321e-22
CCDC169	139.123	2.70209	0.26511	10.1923	2.14571e-24	1.75686e-22
ZKSCAN3	61.6087	1.83991	0.180665	10.1841	2.33444e-24	1.90308e-22
MOV10L1	10.1195	3.60997	0.354648	10.179	2.45965e-24	1.99647e-22
CNIH3	27.6587	2.14932	0.211306	10.1716	2.65534e-24	2.14602e-22
SYCP2L	15.0319	2.34147	0.230267	10.1685	2.74128e-24	2.20597e-22
SLC24A4	57.4936	1.94319	0.191167	10.1649	2.84437e-24	2.27914e-22
GRAP	8.87375	2.03968	0.200677	10.164	2.87138e-24	2.29099e-22
GRM1	13.0796	3.2059	0.31556	10.1594	3.00904e-24	2.39066e-22
KIR3DX1	41.0579	2.65492	0.26137	10.1577	3.06192e-24	2.42241e-22
LINC00426	23.7071	1.69645	0.167142	10.1498	3.32202e-24	2.61713e-22
FAT3	26.572	3.02084	0.297658	10.1487	3.35786e-24	2.63431e-22
TMEM45A	1335.8	2.22076	0.218844	10.1477	3.39315e-24	2.6509e-22
DLC1	30.6445	2.44836	0.241442	10.1406	3.64956e-24	2.83938e-22
HMCN1	36.2215	2.73029	0.269271	10.1396	3.68658e-24	2.85634e-22
CYB5R4	622.212	1.17664	0.116062	10.138	3.74544e-24	2.89e-22
CCR4	23.9896	2.30206	0.227301	10.1278	4.15843e-24	3.19552e-22
PRLR	24.0279	2.68544	0.265209	10.1258	4.24571e-24	3.23606e-22
TPH2	88.4427	2.40414	0.237419	10.1261	4.23068e-24	3.23606e-22
KPNA5	437.03	1.69236	0.167143	10.1252	4.27086e-24	3.24205e-22
ZNF471	194.099	2.09885	0.207469	10.1164	4.67103e-24	3.53152e-22
P2RX5-TAX1BP3	27.087	2.13744	0.211307	10.1153	4.72463e-24	3.5577e-22
GNAO1	22.0961	2.4223	0.239495	10.1142	4.78058e-24	3.58544e-22
WTIP	289.178	1.86139	0.184176	10.1066	5.16608e-24	3.85912e-22
CLECL1	5.25703	2.24802	0.222495	10.1037	5.32032e-24	3.95857e-22
SLA2	36.8423	1.47992	0.146521	10.1004	5.50389e-24	4.07897e-22
PTH2R	10.282	3.76206	0.3726	10.0968	5.70954e-24	4.21472e-22
SLIT3	23.1095	3.32668	0.329534	10.0951	5.80742e-24	4.27016e-22
SGCE	37.2527	2.57509	0.255208	10.0902	6.10578e-24	4.47201e-22
C16orf96	6.12573	3.26137	0.323266	10.0888	6.1901e-24	4.51612e-22
LRRC2	21.0711	2.52817	0.250647	10.0866	6.33366e-24	4.60295e-22
CCL4	475.948	2.6199	0.259815	10.0837	6.52018e-24	4.72021e-22
GPAT2	17.5245	2.09047	0.207537	10.0727	7.29193e-24	5.25861e-22
SCN3B	23.8209	2.61849	0.260162	10.0648	7.90077e-24	5.67584e-22
CDCA7	12.6391	2.07267	0.206003	10.0614	8.18556e-24	5.85799e-22
C1QTNF1	11.2776	2.93827	0.292284	10.0528	8.93032e-24	6.35902e-22
STK3	226.659	1.19472	0.118848	10.0525	8.9535e-24	6.35902e-22
PRDM5	74.0435	1.48325	0.147556	10.0521	8.98982e-24	6.36072e-22
PDGFRA	18.1028	2.7413	0.272785	10.0493	9.25355e-24	6.52271e-22
KLHL30	8.70207	2.95751	0.294356	10.0474	9.43452e-24	6.62537e-22
MICB	57.6359	1.33167	0.132549	10.0467	9.50374e-24	6.64907e-22
NCAN	8.65616	4.03223	0.401472	10.0436	9.8006e-24	6.83127e-22
LIPG	57.447	1.97873	0.19713	10.0377	1.04107e-23	7.22962e-22
INSC	8.85554	3.69163	0.368177	10.0268	1.16238e-23	8.04232e-22
KIR3DL2	4.80916	3.74284	0.373956	10.0088	1.39494e-23	9.61586e-22
ACTA2	34.2364	1.98392	0.198246	10.0074	1.41448e-23	9.71482e-22
MCF2L2	88.0328	1.76007	0.175907	10.0056	1.43952e-23	9.84835e-22
SLC13A5	20.2334	2.91002	0.290848	10.0053	1.44442e-23	9.84835e-22
IQGAP3	25.047	1.96542	0.19653	10.0006	1.51452e-23	1.02889e-21
CD180	30.2361	1.60722	0.160744	9.99862	1.54531e-23	1.04601e-21
PGBD2	90.1356	1.59069	0.159172	9.9935	1.62724e-23	1.09751e-21
GPR18	14.3278	1.88941	0.189206	9.98599	1.75547e-23	1.17975e-21
CD48	141.734	1.77612	0.177874	9.98531	1.76746e-23	1.18357e-21
PNPLA1	16.2176	2.05001	0.205358	9.98259	1.81667e-23	1.21219e-21
CLEC17A	13.283	2.4196	0.24242	9.98102	1.84567e-23	1.22717e-21
FBXO39	14.0542	2.14262	0.214692	9.97998	1.86502e-23	1.2313e-21
OTOA	19.0271	2.64006	0.264535	9.98	1.8646e-23	1.2313e-21
SLC43A3	143.318	1.26903	0.127173	9.97873	1.88868e-23	1.24255e-21
GRM6	18.4354	3.35053	0.335788	9.97811	1.90055e-23	1.24599e-21
CCRL2	189.26	1.8135	0.181864	9.97177	2.02589e-23	1.32354e-21
MYPN	14.944	2.44852	0.245566	9.97091	2.04346e-23	1.33038e-21
TCP10L	7.79549	2.65627	0.266441	9.96945	2.07368e-23	1.34538e-21
SLC17A7	26.3804	2.91187	0.292241	9.96392	2.19244e-23	1.41753e-21
ANK2	30.8108	2.52204	0.253198	9.96073	2.26385e-23	1.45867e-21
PARVB	42.707	1.46485	0.147078	9.95967	2.2883e-23	1.46937e-21
FREM1	16.5204	3.52694	0.354407	9.95166	2.48021e-23	1.58716e-21
ZNF285	17.1029	2.94768	0.296444	9.94346	2.69296e-23	1.71745e-21
PKD2L2	10.468	2.82468	0.284222	9.93829	2.83654e-23	1.79679e-21
SLC7A9	13.8684	2.88688	0.290472	9.93858	2.82828e-23	1.79679e-21
EGFLAM	11.9898	3.17218	0.319229	9.937	2.87365e-23	1.80809e-21
GRIK4	11.5207	2.68601	0.270302	9.93708	2.87122e-23	1.80809e-21
PARP11	79.6869	1.16924	0.117705	9.93365	2.97188e-23	1.86364e-21
ADAM23	9.79362	2.87209	0.289276	9.92854	3.12798e-23	1.95415e-21
FAM106A	115.683	2.45932	0.247709	9.92825	3.13706e-23	1.95415e-21
TTC24	9.90438	2.08963	0.210647	9.92004	3.40625e-23	2.11481e-21
VASH2	18.4233	2.16676	0.21847	9.91788	3.48076e-23	2.15394e-21
ABCA6	58.4355	1.77864	0.179383	9.91533	3.57085e-23	2.20242e-21
ANO3	13.1659	3.8033	0.383933	9.90616	3.91415e-23	2.40624e-21
PPFIA4	18.9851	2.22508	0.22483	9.89669	4.3029e-23	2.63658e-21
TSHR	91.0458	3.13691	0.317058	9.89382	4.42819e-23	2.70451e-21
OR52K1	48.0664	2.21292	0.223881	9.88439	4.86542e-23	2.9619e-21
DCHS2	62.3796	2.35407	0.238186	9.88333	4.9172e-23	2.97411e-21
DNAJC27-AS1	30.9365	2.03122	0.205519	9.88335	4.91634e-23	2.97411e-21
COL4A2	21.3282	2.34514	0.237495	9.87448	5.37087e-23	3.23807e-21
CYP7A1	4.94262	3.94644	0.399994	9.86623	5.83138e-23	3.50444e-21
ABCB1	27.3899	1.81598	0.184097	9.86423	5.94883e-23	3.55414e-21
ELOVL4	19.7724	1.97953	0.200679	9.86418	5.952e-23	3.55414e-21
GUCY2GP	5.90272	4.06216	0.411854	9.86311	6.01545e-23	3.58063e-21
ALDH1L2	20.7362	2.04671	0.207584	9.85971	6.22287e-23	3.69237e-21
FCAMR	5.31794	3.32624	0.337508	9.85529	6.50295e-23	3.84638e-21
BMPER	11.5783	3.14679	0.319381	9.85279	6.66682e-23	3.92141e-21
SLC12A3	12.6359	2.81428	0.285635	9.85272	6.67162e-23	3.92141e-21
SYNPO2	43.3969	1.68746	0.171276	9.85229	6.69973e-23	3.92562e-21
ADAMTS3	16.3071	2.47318	0.251177	9.84639	7.10485e-23	4.15003e-21
CSMD2	34.4156	3.29154	0.334381	9.84371	7.29723e-23	4.24916e-21
KCTD16	18.0504	3.58941	0.364883	9.83715	7.78822e-23	4.52103e-21
SLCO5A1	16.4059	2.67277	0.27177	9.8347	7.98054e-23	4.61837e-21
TRPM1	13.2904	3.61394	0.367546	9.8326	8.14859e-23	4.70111e-21
SCN7A	18.144	3.07478	0.31281	9.82955	8.39959e-23	4.83105e-21
CNTN2	27.3377	3.23324	0.32902	9.82687	8.62546e-23	4.94579e-21
CCL3	450.43	2.67283	0.272271	9.81679	9.53276e-23	5.44937e-21
SYT2	24.8177	2.26406	0.230653	9.81589	9.61842e-23	5.48162e-21
CCDC150	27.2752	2.01305	0.205139	9.8131	9.88829e-23	5.61835e-21
BEND6	30.9613	2.31374	0.235796	9.81246	9.95096e-23	5.63687e-21
KBTBD8	28.6755	1.25745	0.128188	9.80945	1.02528e-22	5.77296e-21
MFAP5	12.1681	3.30048	0.336455	9.80959	1.02387e-22	5.77296e-21
CCDC168	21.5643	3.14659	0.320821	9.80793	1.04084e-22	5.84303e-21
CYP19A1	12.37	3.54037	0.361077	9.80502	1.07121e-22	5.96001e-21
TMC2	52.0033	2.67155	0.272467	9.80505	1.07091e-22	5.96001e-21
ZNF277	101.901	0.734311	0.0748874	9.80554	1.06573e-22	5.96001e-21
NR5A2	16.2192	3.06092	0.312227	9.80351	1.08739e-22	6.03215e-21
TBX2	9.8981	4.24609	0.433157	9.80266	1.09664e-22	6.06548e-21
FLT3	17.8396	2.08222	0.212514	9.79802	1.14809e-22	6.33136e-21
STK32B	8.9825	3.08502	0.314948	9.79533	1.17908e-22	6.48318e-21
KCNMB1	43.1711	2.11215	0.215656	9.79408	1.19379e-22	6.54488e-21
STAMBPL1	38.6058	1.28272	0.131003	9.7916	1.2234e-22	6.68769e-21
SLC4A9	8.58842	2.58153	0.26368	9.79038	1.23836e-22	6.74976e-21
LIN28A	19.8061	3.10212	0.317059	9.78405	1.31822e-22	7.14358e-21
ZPBP2	12.5624	3.05122	0.311856	9.78405	1.31823e-22	7.14358e-21
RBFOX3	16.7286	3.23212	0.330633	9.77555	1.43371e-22	7.74699e-21
OCA2	12.2082	2.43407	0.249006	9.77515	1.4395e-22	7.75595e-21
ADAD2	8.97108	3.1887	0.326393	9.76951	1.52189e-22	8.17634e-21
TRIL	6.05948	3.1974	0.327371	9.76692	1.56127e-22	8.36397e-21
KCNJ11	10.5544	2.33972	0.239648	9.76313	1.62073e-22	8.65772e-21
DNAJC18	26.3417	1.56765	0.160612	9.76046	1.66397e-22	8.86349e-21
ACOT9	316.904	0.770018	0.0789096	9.75823	1.70092e-22	9.03464e-21
COL4A1	18.1564	3.04956	0.312572	9.75634	1.73296e-22	9.17568e-21
SLC47A1	20.0377	2.02337	0.207396	9.75609	1.73726e-22	9.17568e-21
ROBO2	38.3354	2.38123	0.244087	9.75564	1.74494e-22	9.19036e-21
ART3	10.1928	3.30099	0.338428	9.75389	1.7753e-22	9.32404e-21
ITIH1	10.1014	4.4719	0.458512	9.75307	1.7897e-22	9.37345e-21
BTN2A2	116.519	0.829442	0.0850672	9.75044	1.83666e-22	9.59257e-21
IL12B	7.00872	2.63679	0.27045	9.74963	1.85142e-22	9.6428e-21
RASGRF2	18.1881	2.5209	0.258575	9.7492	1.85923e-22	9.65665e-21
DDHD1	346.64	1.19477	0.122565	9.74807	1.88014e-22	9.7383e-21
CCDC144NL	26.4052	3.747	0.384494	9.74527	1.93259e-22	9.98237e-21
PDLIM3	14.4875	2.81459	0.288872	9.74337	1.9691e-22	1.0143e-20
NEFH	7.25858	2.2677	0.232754	9.7429	1.9783e-22	1.01625e-20
WNT3	18.306	2.00129	0.205475	9.73983	2.03897e-22	1.04455e-20
AEBP1	12.077	2.64994	0.272177	9.73611	2.11504e-22	1.08057e-20
SCUBE2	27.6789	1.8047	0.185406	9.73377	2.1642e-22	1.10269e-20
TDRD6	14.9533	2.47675	0.254494	9.73206	2.20089e-22	1.11834e-20
SLC36A2	16.005	3.20164	0.328989	9.73176	2.20751e-22	1.11867e-20
ASTN2	252.437	2.16504	0.222644	9.72422	2.37716e-22	1.20139e-20
GCKR	10.2111	2.87686	0.296102	9.71576	2.58316e-22	1.30199e-20
COLEC12	33.9945	1.78984	0.184226	9.71547	2.59058e-22	1.30223e-20
HOXB3	11.3747	2.73126	0.281157	9.71437	2.61872e-22	1.31286e-20
AMN1	77.9666	1.20174	0.123721	9.7133	2.64634e-22	1.32317e-20
FILIP1L	16.7656	2.0157	0.207599	9.70958	2.74454e-22	1.36862e-20
CACNA1G	17.31	3.50055	0.360587	9.70793	2.78954e-22	1.38737e-20
COL20A1	12.8387	3.10463	0.319821	9.7074	2.80393e-22	1.39084e-20
HPN	13.6729	2.62673	0.270814	9.69939	3.03297e-22	1.49653e-20
TMEM108	12.4131	2.6007	0.268122	9.69966	3.02499e-22	1.49653e-20
XKR4	42.797	2.72449	0.280921	9.69843	3.0618e-22	1.50679e-20
SH3TC2	56.6517	1.64984	0.170165	9.69551	3.15072e-22	1.54649e-20
CA9	4.95607	3.38173	0.348809	9.69507	3.16426e-22	1.54908e-20
CCR9	5.08885	3.22415	0.333007	9.68193	3.59863e-22	1.75714e-20
PDE1C	27.6306	2.33853	0.241629	9.67816	3.73368e-22	1.81835e-20
CLSTN2	23.4421	2.82979	0.292593	9.67141	3.98833e-22	1.93626e-20
RADIL	10.5094	2.52291	0.260868	9.67121	3.99644e-22	1.93626e-20
PLA2G4D	26.1924	2.10857	0.218272	9.66031	4.44509e-22	2.14808e-20
KCNQ1OT1	1406.05	1.49107	0.154371	9.65903	4.50089e-22	2.16503e-20
PREX2	18.9996	2.6173	0.270971	9.65898	4.50327e-22	2.16503e-20
ATP8B5P	10.7419	2.3992	0.248507	9.65444	4.70744e-22	2.24795e-20
FRMD5	8.84117	2.81405	0.29148	9.65434	4.7117e-22	2.24795e-20
SHC4	42.811	1.89725	0.19651	9.65474	4.6937e-22	2.24795e-20
PLG	22.7687	2.29089	0.237323	9.65303	4.77242e-22	2.27114e-20
PIF1	13.8161	1.88685	0.195497	9.65155	4.84192e-22	2.29838e-20
IL6	27.2962	2.67687	0.277374	9.65075	4.87993e-22	2.31057e-20
KLRD1	215.51	1.99014	0.206256	9.64889	4.96907e-22	2.34685e-20
HOXB13	23.7218	3.49089	0.361876	9.64663	5.07963e-22	2.39304e-20
ZNF333	157.041	1.18815	0.123197	9.64437	5.19276e-22	2.44021e-20
SLFN12L	65.5131	1.67001	0.17319	9.64261	5.28275e-22	2.47629e-20
GFRA1	17.0702	3.64341	0.377904	9.64111	5.36074e-22	2.50658e-20
TNFSF15	43.1194	1.81265	0.188121	9.63557	5.65793e-22	2.63896e-20
PRTG	19.8303	3.579	0.371522	9.63336	5.78087e-22	2.68961e-20
MMRN1	7.48667	4.51922	0.469369	9.62828	6.07359e-22	2.81881e-20
FIGN	13.6574	3.51991	0.365611	9.62745	6.12282e-22	2.83464e-20
ESM1	5.22295	4.10406	0.426642	9.61946	6.61799e-22	3.05634e-20
TMEM145	12.7776	2.87901	0.299403	9.61582	6.85606e-22	3.1585e-20
OTOGL	19.1364	2.92372	0.304126	9.61352	7.01107e-22	3.222e-20
TNIK	36.7252	1.47378	0.153326	9.61209	7.10908e-22	3.25905e-20
SLC34A1	6.49206	4.51982	0.470301	9.61049	7.2208e-22	3.30219e-20
RORB	19.549	2.0494	0.21326	9.60989	7.26276e-22	3.3133e-20
TTC7B	219.422	1.53497	0.159797	9.60572	7.56259e-22	3.44171e-20
NPTX1	9.09908	4.19215	0.436624	9.60129	7.89489e-22	3.58424e-20
OR2M3	624.664	2.74714	0.286152	9.60031	7.9706e-22	3.60987e-20
FAM186A	21.0075	3.15516	0.328674	9.59967	8.01994e-22	3.62347e-20
ABCA9	57.9049	1.98599	0.207151	9.58716	9.05417e-22	4.06138e-20
ADAM32	539.91	1.87184	0.195237	9.58753	9.0221e-22	4.06138e-20
HHLA1	67.3132	3.28979	0.343143	9.58725	9.04657e-22	4.06138e-20
BLK	20.3436	2.36871	0.247093	9.58633	9.12717e-22	4.08435e-20
DGCR9	11.1211	3.4565	0.360632	9.58458	9.28377e-22	4.14454e-20
ITIH5	42.8664	2.62077	0.273528	9.58139	9.57465e-22	4.26424e-20
DGKG	44.7568	1.73547	0.181138	9.58093	9.61711e-22	4.27301e-20
LIX1	8.96079	3.27862	0.342236	9.58001	9.70398e-22	4.29179e-20
TGM7	4.8389	4.33638	0.45265	9.57999	9.70516e-22	4.29179e-20
CDH12	36.5663	2.26644	0.23683	9.56989	1.07016e-21	4.7213e-20
LRP1B	34.0879	2.66587	0.278853	9.56015	1.17587e-21	5.17548e-20
RASGRF1	17.3869	2.47475	0.258888	9.55916	1.18719e-21	5.21307e-20
CHN1	10.2512	2.20846	0.231037	9.55888	1.19042e-21	5.21503e-20
PCA3	40.0719	3.16195	0.330854	9.55693	1.21297e-21	5.30146e-20
NRCAM	25.1326	2.07051	0.21669	9.55518	1.23367e-21	5.37938e-20
CA14	11.7038	2.63722	0.276026	9.55427	1.24457e-21	5.4143e-20
ORC4	560.794	1.42966	0.149717	9.54908	1.30858e-21	5.67959e-20
PRR19	12.5117	2.21086	0.231613	9.54549	1.3547e-21	5.8662e-20
XKR7	9.70969	3.09379	0.324135	9.54476	1.36429e-21	5.89412e-20
SCN5A	17.4894	3.7846	0.396564	9.54346	1.38146e-21	5.95456e-20
MUC17	16.7957	4.71985	0.494594	9.54287	1.38937e-21	5.97491e-20
HFM1	11.7426	4.49171	0.470824	9.54012	1.42671e-21	6.12148e-20
GNRHR2	131.378	2.36739	0.24818	9.53901	1.44201e-21	6.17299e-20
PPP1R9A	30.3111	2.06776	0.216854	9.53528	1.4948e-21	6.38439e-20
CASQ1	4.83548	3.67879	0.385872	9.5337	1.51769e-21	6.46742e-20
TGIF2	83.5967	0.831023	0.0872081	9.52919	1.58508e-21	6.73929e-20
ACSL6	26.5429	2.23667	0.23487	9.52299	1.68265e-21	7.13792e-20
IGSF22	10.0862	2.88141	0.302589	9.52251	1.69044e-21	7.15479e-20
MFSD2B	10.0203	2.79508	0.293572	9.52094	1.71621e-21	7.24751e-20
SIGLEC15	18.2224	2.07495	0.217975	9.51924	1.74454e-21	7.35057e-20
A1CF	14.7023	3.63802	0.382207	9.51847	1.75747e-21	7.3852e-20
GLP1R	7.31502	4.80479	0.504796	9.51828	1.76063e-21	7.3852e-20
MAPT	26.7878	2.62311	0.275664	9.51563	1.8062e-21	7.55943e-20
C12orf40	11.5703	3.27324	0.344087	9.51284	1.85522e-21	7.74731e-20
MCM10	14.6692	1.91416	0.201254	9.51114	1.8858e-21	7.8575e-20
STX1B	16.7476	1.95057	0.20511	9.50987	1.90895e-21	7.93631e-20
DAAM2	29.1132	2.29293	0.241143	9.50858	1.9328e-21	8.00517e-20
DDX25	21.7192	2.5153	0.264532	9.50851	1.93405e-21	8.00517e-20
LILRP2	5.62981	3.02373	0.318011	9.50825	1.93901e-21	8.00801e-20
ADAMTS16	16.6054	3.76686	0.396435	9.50183	2.06234e-21	8.49865e-20
AP4S1	54.1713	1.34408	0.14149	9.49946	2.1098e-21	8.65618e-20
HTN1	80.4788	2.7684	0.291427	9.49949	2.10923e-21	8.65618e-20
HTR2B	7.39456	2.80735	0.295541	9.49902	2.11865e-21	8.67351e-20
GJC1	30.8312	2.49237	0.262401	9.49833	2.13283e-21	8.69361e-20
KCNA2	19.6975	3.33706	0.351325	9.49851	2.12914e-21	8.69361e-20
ST8SIA1	61.7503	1.95957	0.206313	9.49805	2.13852e-21	8.69788e-20
SLC6A16	14.1719	1.83092	0.192825	9.49523	2.19722e-21	8.9173e-20
GSG1	16.6626	2.95351	0.311145	9.49238	2.25819e-21	9.14492e-20
NALCN	16.6201	3.48913	0.367717	9.48863	2.34088e-21	9.45937e-20
PTPRB	26.8329	2.19486	0.231475	9.48205	2.49328e-21	1.00536e-19
PRICKLE1	20.6101	2.19924	0.231951	9.48151	2.50641e-21	1.00848e-19
COL4A4	26.726	2.10427	0.221971	9.47991	2.54507e-21	1.02184e-19
CYP1B1-AS1	119.369	2.40474	0.253689	9.4791	2.56477e-21	1.02755e-19
OR5A1	144.751	2.75577	0.290758	9.47789	2.59473e-21	1.03734e-19
RYR2	39.1826	2.94457	0.310694	9.47738	2.60747e-21	1.04021e-19
COL11A2	21.2869	2.16984	0.229007	9.47497	2.66847e-21	1.06229e-19
ABCA8	23.0832	3.56988	0.376783	9.47462	2.67731e-21	1.06355e-19
HYAL4	17.8516	1.93836	0.204662	9.47101	2.7715e-21	1.09864e-19
ANKRD30BP2	20.5584	4.29268	0.453338	9.46904	2.82435e-21	1.11723e-19
WDR64	9.28126	3.36768	0.355683	9.4682	2.84709e-21	1.12385e-19
SCN2B	24.4064	3.2307	0.341262	9.46694	2.88155e-21	1.13506e-19
WTAP	611.597	0.688919	0.0727749	9.46644	2.89531e-21	1.13809e-19
SLC6A3	10.6727	3.68491	0.389304	9.46538	2.92507e-21	1.14739e-19
RHBDL3	9.52169	2.55968	0.270485	9.4633	2.9838e-21	1.16798e-19
PDE6C	12.565	3.85234	0.407184	9.46092	3.05235e-21	1.19232e-19
CXCL12	13.3581	2.67971	0.283345	9.45744	3.15578e-21	1.23016e-19
MAGI2	74.9852	1.79162	0.189473	9.45579	3.20591e-21	1.24711e-19
SCML4	46.8013	1.50373	0.159119	9.45038	3.37603e-21	1.31057e-19
CFHR3	8.43182	3.0725	0.32518	9.44861	3.43362e-21	1.33017e-19
INTU	652.887	1.85938	0.196829	9.44667	3.49787e-21	1.35227e-19
LEPR	20.7011	2.08276	0.220514	9.44503	3.55306e-21	1.36796e-19
OR10G4	22.3883	3.4609	0.366417	9.44524	3.54589e-21	1.36796e-19
PLEKHG4B	23.7028	2.66301	0.281992	9.44357	3.60288e-21	1.38431e-19
PLIN2	100.141	1.19735	0.126793	9.44335	3.61055e-21	1.38441e-19
HCN1	15.3245	3.76198	0.39845	9.44155	3.67308e-21	1.40551e-19
MPP4	23.7845	2.21183	0.23429	9.44058	3.70723e-21	1.41569e-19
INO80C	142.931	1.45058	0.15366	9.44021	3.72041e-21	1.41784e-19
SLC6A4	13.9392	2.50996	0.265983	9.43653	3.85345e-21	1.46556e-19
PTPRVP	16.8666	1.98462	0.210409	9.4322	4.01586e-21	1.52424e-19
SLC16A10	42.7119	1.80738	0.191697	9.42832	4.16706e-21	1.57843e-19
GCM1	13.6468	1.83876	0.195076	9.42583	4.26718e-21	1.6131e-19
C9orf139	19.7241	1.83419	0.194602	9.42536	4.28639e-21	1.6171e-19
SATL1	45.0481	2.59494	0.275333	9.42472	4.31246e-21	1.62367e-19
CDH5	11.9117	2.7793	0.294906	9.42437	4.32675e-21	1.62578e-19
PUS10	44.4859	1.17224	0.124396	9.42349	4.36318e-21	1.63619e-19
COL12A1	33.8879	2.2139	0.234976	9.42181	4.43363e-21	1.65622e-19
DDC	6.76054	3.35463	0.356058	9.42159	4.44309e-21	1.65622e-19
SPTLC3	242.877	1.7032	0.180773	9.42176	4.43589e-21	1.65622e-19
AKAP5	25.5039	1.53883	0.16336	9.41987	4.51643e-21	1.68022e-19
TCAM1P	15.9043	2.57042	0.27292	9.41821	4.58823e-21	1.70355e-19
FLRT2	96.8415	2.87269	0.305047	9.41722	4.63187e-21	1.71635e-19
PTPRO	19.394	1.84499	0.195931	9.41649	4.66433e-21	1.72497e-19
MAS1	30.0961	3.01173	0.319873	9.41539	4.71315e-21	1.7396e-19
ITGA11	28.7992	2.49199	0.264716	9.41383	4.78375e-21	1.76219e-19
FAM122C	75.2473	1.31271	0.139499	9.41015	4.95416e-21	1.82138e-19
ITGA10	19.2594	1.92296	0.204422	9.40681	5.11419e-21	1.87334e-19
PABPC4L	4.94887	3.64559	0.387549	9.40678	5.11546e-21	1.87334e-19
OTOF	49.3019	3.0383	0.323122	9.40295	5.30546e-21	1.93913e-19
PIEZO2	33.4755	2.68933	0.286047	9.40168	5.36973e-21	1.9588e-19
TRO	8.79132	2.93958	0.312769	9.39856	5.5315e-21	2.01389e-19
CACNA1C	33.9061	2.42303	0.257995	9.39181	5.89803e-21	2.14318e-19
HPGD	332.316	-1.30882	0.139413	-9.38806	6.1117e-21	2.21225e-19
ZNF519	141.761	1.68714	0.179707	9.38824	6.10097e-21	2.21225e-19
C4orf50	18.5135	3.54697	0.377891	9.38623	6.21886e-21	2.2467e-19
DENND2A	17.8123	2.41555	0.257369	9.38555	6.25868e-21	2.25673e-19
SLC12A1	16.7087	3.45899	0.36876	9.38007	6.59285e-21	2.37267e-19
SP100	1117.2	0.772747	0.082394	9.37868	6.68026e-21	2.39952e-19
ESCO2	25.9074	2.05155	0.218752	9.37846	6.69418e-21	2.39992e-19
GPR82	39.3862	1.76275	0.188003	9.37616	6.84195e-21	2.44822e-19
SNTG1	17.5922	3.16245	0.33738	9.37355	7.013e-21	2.50464e-19
PHF19	37.3045	1.21975	0.1302	9.36824	7.37487e-21	2.62887e-19
NPC1L1	11.6176	2.95998	0.31619	9.3614	7.86894e-21	2.79967e-19
ALPK2	18.1614	2.39372	0.25571	9.36106	7.89417e-21	2.80333e-19
ATP1B2	15.9384	2.20709	0.235815	9.35943	8.01649e-21	2.84138e-19
SCN2A	71.2142	2.66743	0.285164	9.35404	8.436e-21	2.98443e-19
TMEM132B	33.1299	2.07325	0.221703	9.35146	8.64481e-21	3.05255e-19
VSTM4	21.9627	2.00217	0.214192	9.34755	8.96985e-21	3.16137e-19
EFR3B	31.6548	1.9333	0.20686	9.34594	9.10807e-21	3.20406e-19
OR2AT4	212.49	2.58847	0.277111	9.3409	9.55196e-21	3.35392e-19
C12orf50	269.258	2.78579	0.298399	9.3358	1.00232e-20	3.51279e-19
CHEK2	36.2574	1.45461	0.155842	9.33383	1.02116e-20	3.57216e-19
GALNT8	14.2981	2.8009	0.300095	9.33337	1.02556e-20	3.57422e-19
TREH	6.1036	3.75749	0.402581	9.3335	1.02429e-20	3.57422e-19
OR5AN1	30.4509	2.65941	0.285017	9.33072	1.05152e-20	3.65788e-19
NPR3	17.6643	2.0841	0.223372	9.33018	1.05696e-20	3.67e-19
SCN3A	18.4655	3.40727	0.365335	9.32644	1.0949e-20	3.79472e-19
EPM2A	82.5571	1.62416	0.174261	9.32027	1.1604e-20	4.0143e-19
KIF5A	11.2904	3.63999	0.390581	9.31942	1.16973e-20	4.03911e-19
ZBTB8B	55.5829	2.48582	0.266747	9.319	1.17445e-20	4.04798e-19
MASP1	21.944	3.26444	0.350482	9.31415	1.22928e-20	4.22918e-19
SV2A	11.0858	2.24863	0.241486	9.31166	1.25854e-20	4.32192e-19
PLD5	41.8291	2.97407	0.319415	9.311	1.26633e-20	4.34072e-19
DNAJC6	16.1385	2.42217	0.260246	9.30723	1.31211e-20	4.48941e-19
APLF	34.8331	1.18705	0.127571	9.30495	1.34058e-20	4.57848e-19
BCL2	73.8491	1.07702	0.115763	9.3037	1.35645e-20	4.62425e-19
KIAA1614	18.3334	1.70059	0.182961	9.2948	1.47478e-20	5.01853e-19
ADAM33	13.6433	2.7307	0.293795	9.29457	1.47797e-20	5.02029e-19
CCR7	28.0507	1.9854	0.213682	9.29138	1.52306e-20	5.1641e-19
RAD21-AS1	51.6508	2.22466	0.239455	9.29054	1.53514e-20	5.19565e-19
ABCC11	15.1266	2.18577	0.235328	9.28815	1.56998e-20	5.30397e-19
CA10	10.3571	2.96068	0.318768	9.28787	1.57413e-20	5.30845e-19
ACAN	14.4601	4.15828	0.447796	9.28611	1.60028e-20	5.38692e-19
CRB1	18.4836	2.94079	0.316725	9.28499	1.61725e-20	5.43429e-19
ACSM3	53.5165	1.75589	0.18914	9.28353	1.6396e-20	5.49957e-19
KIF18B	16.9939	1.98616	0.214003	9.28098	1.67922e-20	5.6224e-19
LINC00470	12.7866	3.42247	0.368844	9.27892	1.7121e-20	5.72226e-19
SLC4A5	114.336	1.55248	0.167323	9.27836	1.72105e-20	5.74195e-19
KL	9.35893	2.2114	0.238351	9.27792	1.72817e-20	5.75544e-19
ASPM	40.6249	1.74385	0.187967	9.27745	1.73588e-20	5.77089e-19
EPHA10	17.5103	2.26015	0.243635	9.2768	1.74652e-20	5.79597e-19
RPH3A	20.1294	2.81266	0.303219	9.276	1.75959e-20	5.82904e-19
OR2C3	17.9964	3.12261	0.336658	9.2753	1.77119e-20	5.85712e-19
USH2A	31.425	2.76106	0.297687	9.27506	1.77514e-20	5.85984e-19
KIF5C	19.538	2.32832	0.251049	9.27437	1.78669e-20	5.8876e-19
DNM1P35	13.3834	2.13693	0.230428	9.27374	1.79737e-20	5.90204e-19
PRDM6	14.5561	2.24047	0.241592	9.27377	1.79672e-20	5.90204e-19
COL5A3	22.1861	2.29415	0.247416	9.27244	1.81939e-20	5.93696e-19
FGF1	10.5941	3.29664	0.355534	9.27236	1.82067e-20	5.93696e-19
NKAIN1	5.67834	3.75686	0.405152	9.27273	1.81438e-20	5.93696e-19
RDH16	56.8991	2.15103	0.231969	9.27292	1.81122e-20	5.93696e-19
B3GAT1	27.1293	3.00586	0.324306	9.26858	1.8864e-20	6.14063e-19
NOX5	32.1968	2.27771	0.245777	9.2674	1.90747e-20	6.19845e-19
STK32A	9.69126	2.60298	0.280928	9.26563	1.93921e-20	6.2907e-19
KCNAB1	18.2698	2.58331	0.278827	9.26494	1.95193e-20	6.32102e-19
NMNAT3	961.656	1.79131	0.193529	9.25601	2.12205e-20	6.86006e-19
PIK3C2G	13.9163	2.4515	0.26497	9.25198	2.20371e-20	7.11181e-19
ZNF804A	8.23151	2.06152	0.222838	9.25118	2.22027e-20	7.15294e-19
ISM2	5.92941	3.15096	0.340809	9.24553	2.34069e-20	7.51506e-19
VCAM1	10.7563	2.4598	0.266048	9.24569	2.33737e-20	7.51506e-19
SLC43A1	10.6969	1.7833	0.192988	9.2405	2.45343e-20	7.86356e-19
BNC2	29.263	2.03578	0.220426	9.23567	2.56684e-20	8.19668e-19
HNF4A	17.2841	2.72037	0.294553	9.23559	2.56862e-20	8.19668e-19
MCF2	9.03669	2.66622	0.288693	9.23551	2.57048e-20	8.19668e-19
NEDD4	684.687	1.50737	0.16325	9.23349	2.61958e-20	8.33906e-19
MSH4	7.05227	2.37358	0.257163	9.22988	2.70936e-20	8.61027e-19
PIGN	899.743	1.50519	0.163108	9.22816	2.75308e-20	8.73439e-19
SRRM4	51.0457	2.7402	0.297056	9.22451	2.8487e-20	9.02249e-19
GALR1	46.6446	2.76232	0.299612	9.21967	2.98024e-20	9.42319e-19
PEG10	9.17754	3.42317	0.371397	9.21703	3.05442e-20	9.64149e-19
JAKMIP2	33.1496	1.74042	0.188893	9.2138	3.14771e-20	9.91925e-19
COL6A4P2	8.82566	3.04118	0.330178	9.21073	3.23908e-20	1.01901e-18
RPL3L	19.3759	2.41409	0.262119	9.20988	3.26496e-20	1.02543e-18
MYH7B	34.5724	1.75383	0.190509	9.20603	3.38395e-20	1.06102e-18
TRIM69	178.792	1.28177	0.139326	9.19981	3.58599e-20	1.12249e-18
MAP3K12	42.748	1.36123	0.148059	9.19384	3.79049e-20	1.18453e-18
ATP8B3	24.0981	1.60407	0.174509	9.19187	3.86061e-20	1.20126e-18
EFCAB3	53.0641	2.47533	0.269303	9.19162	3.86967e-20	1.20126e-18
KIF14	28.9946	1.62093	0.176344	9.1919	3.85968e-20	1.20126e-18
SULT1C2P1	20.4425	3.35084	0.364552	9.19165	3.86855e-20	1.20126e-18
IGF2BP1	24.6789	2.80653	0.305409	9.18941	3.94992e-20	1.22213e-18
INSRR	7.19868	4.75691	0.517648	9.18948	3.9476e-20	1.22213e-18
OR56A1	59.5984	2.73654	0.298009	9.18274	4.20252e-20	1.29814e-18
KCNH1	19.2578	2.26378	0.246553	9.18172	4.24242e-20	1.30831e-18
GLB1L3	45.0006	2.20798	0.240587	9.17745	4.41403e-20	1.359e-18
RELN	37.0667	2.07263	0.225883	9.17567	4.48773e-20	1.37943e-18
WFDC12	9.54167	2.78235	0.303285	9.17405	4.55556e-20	1.39798e-18
TFEC	112.849	1.94117	0.211654	9.17143	4.66785e-20	1.4301e-18
OR6C75	43.2448	2.8993	0.316308	9.16605	4.90685e-20	1.50087e-18
FNDC1	10.3293	3.57384	0.389966	9.1645	4.97759e-20	1.51946e-18
GPR55	11.6999	2.10034	0.229185	9.16437	4.98382e-20	1.51946e-18
GRIA1	22.4103	3.2991	0.36	9.16417	4.99315e-20	1.51983e-18
NID2	11.3731	3.48587	0.380432	9.16292	5.05134e-20	1.53505e-18
TNFSF4	11.8182	1.61879	0.176685	9.16202	5.09362e-20	1.54539e-18
ZNF470	66.8354	1.62351	0.17728	9.15787	5.29301e-20	1.60329e-18
PTPRD	19.1381	3.00117	0.327821	9.15492	5.43986e-20	1.64512e-18
CDH13	30.7398	2.08381	0.227643	9.15384	5.49445e-20	1.65895e-18
CARD17	13.3526	2.82255	0.308392	9.15248	5.56429e-20	1.67734e-18
C2orf88	19.2464	2.50779	0.27401	9.1522	5.57832e-20	1.67887e-18
FAT4	26.3999	2.01092	0.219765	9.15035	5.6747e-20	1.70514e-18
ARHGAP22	39.7874	1.5856	0.173358	9.1464	5.88618e-20	1.76585e-18
TAL1	10.4217	2.75765	0.301569	9.14434	5.99946e-20	1.79696e-18
NBPF9	549.09	0.927131	0.101395	9.14371	6.03468e-20	1.80463e-18
C1QTNF9	6.88212	2.4195	0.264686	9.14104	6.18557e-20	1.84681e-18
P4HA3	9.12231	2.81338	0.307792	9.14055	6.21377e-20	1.85228e-18
EYA3	252.36	0.968578	0.105981	9.13914	6.29491e-20	1.87348e-18
LINC00310	25.9052	2.03765	0.223016	9.13679	6.43333e-20	1.91165e-18
IGFL4	64.5207	2.6182	0.286649	9.1338	6.61356e-20	1.96209e-18
LIMS2	18.2016	2.27093	0.248645	9.13323	6.64866e-20	1.96939e-18
SERPINA10	43.8545	2.33806	0.256019	9.13237	6.70188e-20	1.98202e-18
TAS1R1	5.64774	3.1469	0.344778	9.12733	7.02125e-20	2.0732e-18
OR6C4	17.1441	2.54194	0.278697	9.12082	7.4557e-20	2.19802e-18
OR1D2	85.2693	2.52995	0.277534	9.11581	7.80862e-20	2.29846e-18
NXPH3	6.67624	4.12468	0.452545	9.1144	7.91039e-20	2.32476e-18
ANKS1B	28.5468	2.10118	0.23058	9.11259	8.04365e-20	2.36022e-18
BAGE2	19.6961	4.88893	0.536666	9.10982	8.25171e-20	2.41749e-18
GHR	21.4328	2.24745	0.246788	9.1068	8.485e-20	2.48196e-18
NTNG1	17.1667	2.33011	0.25588	9.10627	8.52627e-20	2.49015e-18
KBTBD12	16.4691	1.91073	0.209869	9.10441	8.67343e-20	2.52919e-18
ESRG	207.545	2.71338	0.298057	9.10356	8.74188e-20	2.54519e-18
MORC4	418.067	1.64259	0.180511	9.09969	9.05893e-20	2.63341e-18
TRIM71	16.4448	2.71505	0.298422	9.09802	9.19913e-20	2.67003e-18
PCSK2	14.3179	3.41035	0.374857	9.09772	9.22442e-20	2.67323e-18
GPR61	4.42639	3.93802	0.432883	9.0972	9.26913e-20	2.68204e-18
IGSF9B	10.5598	2.51749	0.276753	9.09655	9.32476e-20	2.69263e-18
PCDH15	25.7714	4.11748	0.452647	9.09644	9.33445e-20	2.69263e-18
ABCB5	20.8968	2.64655	0.291158	9.08972	9.92912e-20	2.85977e-18
HLA-L	103.81	1.6829	0.185226	9.08566	1.03074e-19	2.96416e-18
LGALS14	6.48513	3.70313	0.407634	9.08443	1.04246e-19	2.99328e-18
RAB3C	12.4276	3.52907	0.388529	9.08316	1.05469e-19	3.02377e-18
XRCC2	86.8222	1.84741	0.203399	9.08266	1.05949e-19	3.03289e-18
ADAM22	20.6597	2.39053	0.263251	9.0808	1.07783e-19	3.08068e-18
LPAL2	29.1777	2.07386	0.228459	9.07761	1.10989e-19	3.16748e-18
DPF3	16.9744	1.96547	0.216566	9.07562	1.13029e-19	3.22081e-18
TRHDE	19.3663	2.34313	0.258356	9.06936	1.19713e-19	3.4061e-18
PGM5	36.2832	2.14851	0.237023	9.06456	1.25112e-19	3.55433e-18
MLC1	8.83682	2.69888	0.29775	9.06424	1.2548e-19	3.55937e-18
CLRN1	7.17681	3.85628	0.425475	9.06349	1.26342e-19	3.57403e-18
MAP3K15	14.0424	2.43582	0.268751	9.06346	1.26378e-19	3.57403e-18
SYT15	32.6165	2.27264	0.250766	9.0628	1.27143e-19	3.59025e-18
TNNT2	18.4824	2.22588	0.245692	9.05962	1.30907e-19	3.69098e-18
WHAMMP2	51.4096	1.69132	0.186716	9.05827	1.32533e-19	3.73121e-18
CALCOCO2	388.487	0.404556	0.0446724	9.05607	1.35235e-19	3.8016e-18
SLC6A11	13.0528	3.35169	0.370125	9.05555	1.35885e-19	3.81414e-18
MYBPC1	12.0205	3.00768	0.332218	9.05332	1.38683e-19	3.88686e-18
IGLL5	7.68607	4.43684	0.490138	9.05223	1.40079e-19	3.92013e-18
AP3B2	44.788	1.67955	0.185554	9.05155	1.40955e-19	3.93876e-18
CCDC90B	270.949	1.35074	0.149245	9.05047	1.42351e-19	3.97185e-18
BTLA	12.5676	1.77362	0.196065	9.04611	1.48147e-19	4.12743e-18
NFKB1	587.009	0.710159	0.0785252	9.0437	1.51456e-19	4.21336e-18
BCL11A	123.275	0.902334	0.0997856	9.04273	1.528e-19	4.24444e-18
PAPPA2	21.3482	2.41286	0.266892	9.04058	1.55849e-19	4.32273e-18
FGF5	22.5773	3.58196	0.396223	9.04027	1.56282e-19	4.32833e-18
GPC2	20.6942	1.83337	0.202838	9.03858	1.58727e-19	4.38958e-18
CLNK	18.204	1.87915	0.207936	9.03716	1.60793e-19	4.44015e-18
GYPE	12.3967	3.45047	0.382006	9.03251	1.67783e-19	4.62637e-18
ZNF385C	19.7571	1.85375	0.205255	9.03145	1.69407e-19	4.6643e-18
MUC19	43.5205	3.34372	0.370259	9.03075	1.70493e-19	4.68732e-18
PMEL	21.1835	1.70844	0.189221	9.02883	1.73521e-19	4.76358e-18
KRT73	3.81344	3.25036	0.360033	9.02797	1.74884e-19	4.79398e-18
SLC38A11	9.67552	3.41112	0.377977	9.0247	1.80196e-19	4.93237e-18
OR6B1	20.9412	3.23006	0.35792	9.02452	1.8049e-19	4.93323e-18
ZNF883	12.2913	2.966	0.328675	9.02411	1.81162e-19	4.94438e-18
ATP2A3	1333.11	-0.716877	0.079454	-9.02254	1.83776e-19	5.00844e-18
VGLL3	60.4958	1.71563	0.19018	9.02106	1.86278e-19	5.06924e-18
PLA2G4E	23.8985	1.99089	0.220727	9.01973	1.88558e-19	5.12386e-18
SYNPO2L	13.0659	2.47907	0.274881	9.01869	1.90344e-19	5.16491e-18
PTGDS	16.2329	2.28577	0.253525	9.01595	1.95163e-19	5.28803e-18
CBX2	11.7048	2.15109	0.238592	9.01578	1.95478e-19	5.28892e-18
CACNA2D3	19.0004	1.65491	0.183593	9.01404	1.98604e-19	5.35801e-18
PCDHA4	154.265	1.93567	0.214737	9.01417	1.98371e-19	5.35801e-18
ORC1	18.8242	1.48455	0.16478	9.00924	2.07483e-19	5.58953e-18
GABRA4	18.3615	4.10594	0.455876	9.00671	2.12336e-19	5.71204e-18
ZACN	6.66847	2.84351	0.315718	9.00648	2.12779e-19	5.71576e-18
MYBPC2	7.87032	3.59996	0.399822	9.0039	2.17834e-19	5.84318e-18
MUC3A	34.551	3.1812	0.353329	9.0035	2.18636e-19	5.85631e-18
ASB3	226.837	1.47229	0.1636	8.99934	2.27087e-19	6.074e-18
BHMT2	8.86018	3.44368	0.382691	8.99861	2.28603e-19	6.10585e-18
ZNF546	36.195	1.62913	0.181074	8.99703	2.31914e-19	6.18546e-18
EPHA6	10.1072	3.53051	0.392419	8.99678	2.32445e-19	6.19082e-18
TDRD9	19.62	1.80474	0.200611	8.99618	2.3371e-19	6.21569e-18
CNTNAP5	13.5194	3.58084	0.398396	8.98814	2.5144e-19	6.67776e-18
PAX5	41.3574	2.13789	0.237901	8.98646	2.55328e-19	6.77144e-18
ZFHX3	14262.9	-1.9036	0.211917	-8.98275	2.6409e-19	6.9939e-18
RGS1	180.787	1.66745	0.185644	8.98199	2.65911e-19	7.03221e-18
LRRD1	8.74248	3.27932	0.365125	8.98137	2.6742e-19	7.06215e-18
WNK3	16.9597	2.07389	0.230917	8.98108	2.6812e-19	7.07067e-18
ST3GAL3	122.413	1.55818	0.173522	8.97973	2.71436e-19	7.14808e-18
GDAP1L1	6.55208	4.0409	0.450239	8.97501	2.83324e-19	7.45066e-18
TRIM38	763.2	0.841921	0.09383	8.97283	2.88986e-19	7.58891e-18
TECRL	29.6179	2.76987	0.308743	8.97146	2.92619e-19	7.67358e-18
F2RL2	11.4082	2.27804	0.253979	8.96941	2.98103e-19	7.80647e-18
ABCC8	19.4551	3.73695	0.416721	8.96751	3.0328e-19	7.91532e-18
CACNA1A	177.043	1.9204	0.214153	8.96743	3.03526e-19	7.91532e-18
RBP5	17.4665	3.0103	0.335682	8.96772	3.02714e-19	7.91532e-18
SLC45A1	4.47261	2.58282	0.288085	8.96547	3.08965e-19	8.04596e-18
EMX2OS	21.9014	2.90579	0.324149	8.96435	3.12113e-19	8.11667e-18
ADD2	25.1258	2.31828	0.258663	8.96254	3.17282e-19	8.23967e-18
ICOSLG	85.6661	1.26574	0.141284	8.95883	3.2815e-19	8.51012e-18
KLHL33	27.6962	2.65676	0.296643	8.95609	3.36387e-19	8.71168e-18
PSTPIP2	159.622	1.08277	0.120902	8.95582	3.37208e-19	8.72089e-18
FAM71F1	6.61209	2.55248	0.285041	8.95477	3.40447e-19	8.79253e-18
OR5AS1	314.07	2.42661	0.271108	8.9507	3.53242e-19	9.11043e-18
PPEF2	13.1791	2.51276	0.280751	8.95015	3.54998e-19	9.14316e-18
ZNF850	40.3058	1.53045	0.171061	8.94679	3.65976e-19	9.41297e-18
UNC5D	14.539	3.67891	0.411245	8.94579	3.69291e-19	9.48522e-18
CETP	6.68868	3.11141	0.347834	8.94512	3.71562e-19	9.51746e-18
STARD9	97.5371	1.59517	0.178327	8.9452	3.71283e-19	9.51746e-18
RNF157	22.0498	1.78002	0.199007	8.94453	3.73541e-19	9.55511e-18
PACSIN1	15.4647	1.92992	0.21583	8.94184	3.82742e-19	9.77714e-18
GRIA4	16.7224	3.03541	0.339543	8.93969	3.90272e-19	9.95593e-18
C7	8.78005	3.30473	0.369816	8.93616	4.02932e-19	1.0251e-17
CNRIP1	6.64661	2.17177	0.24303	8.93621	4.02734e-19	1.0251e-17
CD28	15.215	1.95312	0.218647	8.93276	4.15528e-19	1.05571e-17
OR4K17	34.9009	2.17526	0.243524	8.93244	4.16717e-19	1.0573e-17
ERG	8.35209	3.15587	0.353339	8.93157	4.20018e-19	1.06423e-17
LMX1B	12.595	3.68521	0.412683	8.92989	4.26432e-19	1.07903e-17
DGKI	27.045	2.09386	0.234489	8.92945	4.28136e-19	1.08188e-17
TIE1	12.2088	3.15032	0.352813	8.92916	4.29274e-19	1.0833e-17
DIAPH3	20.2853	1.65056	0.184889	8.92726	4.36675e-19	1.10049e-17
LCLAT1	253.497	1.19591	0.133972	8.92658	4.39386e-19	1.105e-17
RPAP2	717.427	1.46106	0.163676	8.92651	4.39644e-19	1.105e-17
DTX1	8.88527	2.03806	0.22835	8.92516	4.45039e-19	1.11707e-17
DPP10	19.2149	2.70993	0.303686	8.92345	4.51989e-19	1.13299e-17
ZNF230	46.194	0.857365	0.0960925	8.92229	4.5676e-19	1.14343e-17
ITK	101.968	1.54763	0.173468	8.9217	4.59172e-19	1.14793e-17
ESR2	20.112	2.18854	0.245309	8.92154	4.59846e-19	1.14808e-17
BAAT	7.25641	2.66663	0.298937	8.92036	4.64768e-19	1.15883e-17
ALG11	170.264	1.31501	0.147477	8.91671	4.80357e-19	1.19611e-17
TTL	237.858	1.12143	0.125795	8.91474	4.88943e-19	1.21479e-17
USP50	5.5565	2.20157	0.24696	8.9147	4.89154e-19	1.21479e-17
CD160	12.9342	2.3184	0.260077	8.91429	4.9095e-19	1.21763e-17
STAT4	48.177	1.30175	0.146033	8.91404	4.92042e-19	1.21873e-17
SLC5A11	6.03984	3.00678	0.337317	8.9138	4.9312e-19	1.21979e-17
TSPAN10	36.1445	1.85031	0.207614	8.91228	4.99959e-19	1.23508e-17
RNU1-4	1210.8	2.59004	0.290639	8.91152	5.03361e-19	1.24184e-17
DPYSL5	13.6874	3.58498	0.402304	8.91113	5.05171e-19	1.24467e-17
CD200	7.89835	2.34722	0.26343	8.91024	5.09213e-19	1.25298e-17
ARHGAP28	75.5098	1.70471	0.191415	8.90579	5.30052e-19	1.30255e-17
DCHS1	19.9336	1.80686	0.202913	8.90461	5.35735e-19	1.31479e-17
ACVR1C	11.2004	2.45924	0.276394	8.89759	5.70726e-19	1.39884e-17
NXNL2	46.9305	2.44791	0.275282	8.89237	5.98174e-19	1.4642e-17
OR51L1	16.5207	2.76367	0.310929	8.88841	6.19911e-19	1.51543e-17
SYT16	28.1023	2.22258	0.25012	8.88606	6.33164e-19	1.54581e-17
NCAPG	18.0453	1.81107	0.203936	8.88056	6.65222e-19	1.62196e-17
GPR15	2.77475	3.36322	0.378753	8.87972	6.70264e-19	1.63214e-17
ZNF492	13.3471	2.21719	0.249799	8.8759	6.93713e-19	1.68705e-17
NCAM2	8.67269	4.13638	0.466126	8.87396	7.05878e-19	1.7144e-17
AMPH	7.64787	3.16307	0.35647	8.87332	7.09982e-19	1.72214e-17
KCNA7	16.1729	2.59221	0.292149	8.87289	7.12718e-19	1.72655e-17
INMT	23.1745	2.39289	0.269728	8.8715	7.21656e-19	1.74594e-17
MGAT4C	67.0839	2.7865	0.314107	8.8712	7.23623e-19	1.74844e-17
SULT1B1	560.337	1.68451	0.189931	8.86908	7.37539e-19	1.77978e-17
FAM169B	21.0223	1.96115	0.221225	8.86496	7.65305e-19	1.84441e-17
OR2T12	82.7797	2.7755	0.313132	8.86369	7.74098e-19	1.8632e-17
CASR	214.289	2.41125	0.272162	8.85959	8.03099e-19	1.93053e-17
C3orf70	22.3892	1.87576	0.211752	8.85829	8.12483e-19	1.95058e-17
MYOZ3	10.1893	3.45502	0.390251	8.85333	8.49486e-19	2.03681e-17
C5orf64	16.9961	2.29593	0.259336	8.85313	8.50974e-19	2.03777e-17
GTSF1	10.0723	2.42248	0.27369	8.85118	8.65983e-19	2.07107e-17
CLIP3	8.44141	2.2876	0.258621	8.84537	9.12217e-19	2.17886e-17
MESTIT1	9.53014	3.17213	0.358712	8.84313	9.30735e-19	2.22026e-17
CDH6	30.8873	2.59318	0.293278	8.84205	9.39753e-19	2.23893e-17
ZNF37A	231.623	1.31035	0.148202	8.84166	9.43067e-19	2.24397e-17
SRD5A1	254.821	1.46969	0.166238	8.84086	9.49835e-19	2.25721e-17
TEAD2	6.76576	2.00945	0.227313	8.84002	9.57036e-19	2.27145e-17
C20orf203	9.5122	3.1585	0.357519	8.8345	1.00548e-18	2.3834e-17
DLX6-AS1	30.4627	2.36214	0.267395	8.83389	1.01096e-18	2.39337e-17
GTSE1	19.1329	1.61551	0.182889	8.83327	1.01656e-18	2.4036e-17
COL14A1	17.4925	3.20678	0.363165	8.83008	1.04601e-18	2.46635e-17
GPR4	16.1344	2.49644	0.282717	8.83018	1.04503e-18	2.46635e-17
OPRD1	44.6169	2.47047	0.279782	8.82997	1.04705e-18	2.46635e-17
FAM71F2	70.3887	1.33829	0.151566	8.82976	1.04897e-18	2.46777e-17
A1BG	30.714	1.76542	0.200005	8.82687	1.07643e-18	2.52921e-17
LPIN1	218.156	0.980089	0.11105	8.82569	1.08788e-18	2.5529e-17
KIR2DL4	6.69674	2.40787	0.272855	8.8247	1.09752e-18	2.57231e-17
TNNI1	13.3933	3.66721	0.415692	8.82192	1.12514e-18	2.63375e-17
ST8SIA3	13.3037	3.90327	0.442506	8.82083	1.13613e-18	2.65615e-17
APOL6	2062.91	0.927669	0.105201	8.81806	1.16465e-18	2.71945e-17
OR10A6	24.1813	2.30884	0.261885	8.81624	1.18368e-18	2.76044e-17
SCN1B	59.7808	1.80592	0.204875	8.81477	1.19926e-18	2.79331e-17
CELP	10.9868	2.06922	0.234752	8.81448	1.20237e-18	2.79708e-17
MYO3A	14.1272	3.57066	0.405113	8.81398	1.20783e-18	2.80629e-17
ZNF37BP	161.186	1.17571	0.133404	8.81317	1.21653e-18	2.823e-17
GPR173	27.7885	2.15802	0.244886	8.81234	1.22559e-18	2.84052e-17
SPINK9	31.7472	2.73054	0.309976	8.80885	1.26434e-18	2.92672e-17
ADA	19.2149	1.43227	0.162617	8.80759	1.27864e-18	2.95616e-17
DNM1P46	17.144	2.46159	0.279604	8.80383	1.32225e-18	3.05322e-17
CD70	3.18725	3.01776	0.342808	8.80305	1.33142e-18	3.05934e-17
DNM3OS	8.04826	4.26562	0.48454	8.80344	1.3268e-18	3.05934e-17
FRZB	6.28768	3.04341	0.345718	8.80315	1.33026e-18	3.05934e-17
OR2L2	25.4863	2.58246	0.293355	8.80317	1.32999e-18	3.05934e-17
OPRM1	25.0454	2.44915	0.278256	8.80181	1.34625e-18	3.08963e-17
CPT1C	18.436	2.53802	0.288403	8.80025	1.36506e-18	3.12896e-17
DLEU1	64.552	1.63788	0.186178	8.7974	1.40028e-18	3.20577e-17
ZSCAN30	158.591	1.32746	0.150903	8.79683	1.40739e-18	3.21812e-17
SIM1	11.0594	4.75319	0.540412	8.7955	1.42416e-18	3.25249e-17
IKZF3	152.406	1.40105	0.159299	8.7951	1.42918e-18	3.25999e-17
IZUMO1	20.3093	1.62688	0.184982	8.79478	1.43325e-18	3.26531e-17
PRIMA1	7.53738	5.12454	0.582818	8.7927	1.4601e-18	3.32244e-17
KCNJ5	36.869	1.90273	0.216473	8.78967	1.49999e-18	3.40907e-17
MCFD2	486.741	1.27348	0.144908	8.78818	1.52003e-18	3.45042e-17
SPATC1	7.87538	2.49036	0.283403	8.78735	1.53127e-18	3.47174e-17
SCN11A	13.8647	2.60995	0.297042	8.78647	1.54331e-18	3.49482e-17
FNDC5	5.64014	3.29111	0.374603	8.7856	1.55532e-18	3.51351e-17
PRRX1	19.5656	1.90545	0.216881	8.78571	1.55386e-18	3.51351e-17
APOB	24.1472	3.74639	0.426445	8.78515	1.56156e-18	3.52337e-17
CECR7	47.221	2.005	0.228246	8.78437	1.57248e-18	3.54375e-17
NLRP11	9.40952	4.25696	0.484699	8.78268	1.59624e-18	3.59299e-17
CCDC144B	166.733	1.54392	0.175925	8.77599	1.69413e-18	3.80874e-17
C4BPB	69.6103	1.82168	0.207613	8.77438	1.71852e-18	3.85896e-17
KCNJ6	80.2266	2.35956	0.26892	8.77424	1.72065e-18	3.85912e-17
KCNE4	68.0854	1.94649	0.221926	8.77091	1.77236e-18	3.97034e-17
ABCG5	7.29975	3.49938	0.398987	8.77067	1.77605e-18	3.97385e-17
MYT1L	15.6758	3.82965	0.436683	8.76988	1.78864e-18	3.99727e-17
NLRP7	7.4137	4.29779	0.49012	8.76887	1.80475e-18	4.02846e-17
MTUS2	11.8428	3.15497	0.359854	8.76737	1.82891e-18	4.07754e-17
OR6Y1	84.7977	2.63297	0.300477	8.76263	1.90746e-18	4.24761e-17
GRID1	11.2199	3.46806	0.395977	8.75823	1.98337e-18	4.41142e-17
COL16A1	36.6441	1.59282	0.181894	8.75686	2.00772e-18	4.46027e-17
TMPRSS11BNL	17.1235	2.20042	0.251468	8.7503	2.12783e-18	4.72151e-17
CCDC36	12.0667	2.01663	0.230476	8.74987	2.13601e-18	4.73406e-17
ANKRD26P3	6.32104	4.19293	0.479366	8.74682	2.19442e-18	4.85779e-17
SLC30A8	14.9652	2.9194	0.334079	8.73864	2.35942e-18	5.21688e-17
ELFN1	5.68831	3.08949	0.353708	8.73457	2.44577e-18	5.40143e-17
CRX	20.8917	2.71602	0.310991	8.73344	2.47052e-18	5.44969e-17
ASTN1	17.3782	4.24548	0.486177	8.73238	2.49379e-18	5.49454e-17
HEYL	5.48123	2.76093	0.316197	8.73167	2.50935e-18	5.52235e-17
XAF1	888.965	1.36682	0.15659	8.72865	2.57734e-18	5.65869e-17
ZC3H12D	48.9532	1.26063	0.144424	8.72867	2.57689e-18	5.65869e-17
PNMA2	19.4772	2.50237	0.286767	8.72616	2.63475e-18	5.77796e-17
TESC	13.4357	1.45355	0.166579	8.72593	2.64013e-18	5.783e-17
KCNN2	8.93448	2.32108	0.266015	8.7254	2.6525e-18	5.80331e-17
SLC7A14	27.9471	2.8196	0.3233	8.72129	2.75052e-18	6.01075e-17
TMOD2	93.9557	0.925413	0.106111	8.72115	2.75396e-18	6.01126e-17
PKIA	7.15277	1.97827	0.226863	8.72013	2.77892e-18	6.05868e-17
ZNF423	10.5239	3.23561	0.371129	8.71827	2.82497e-18	6.15193e-17
FXYD6	9.01503	2.08152	0.23878	8.7173	2.84926e-18	6.19763e-17
CYB5RL	95.6298	1.38137	0.158478	8.71651	2.86897e-18	6.23327e-17
CRYM-AS1	18.0062	1.53179	0.17577	8.71472	2.9147e-18	6.3253e-17
CHRM1	5.73488	4.72369	0.542144	8.71298	2.95976e-18	6.40826e-17
GSTO2	116.633	1.48125	0.170003	8.71305	2.95812e-18	6.40826e-17
GRIN2A	22.8058	3.26452	0.374714	8.71204	2.98467e-18	6.45473e-17
OR5AU1	33.9239	2.33699	0.268252	8.7119	2.98813e-18	6.45478e-17
PLAU	717.604	1.30147	0.149407	8.71092	3.01408e-18	6.50334e-17
HMGA2	41.3733	1.43567	0.164828	8.7101	3.03598e-18	6.54306e-17
SIGLEC11	11.6694	1.90432	0.218769	8.70472	3.18354e-18	6.85319e-17
VWA5B2	9.99658	3.15429	0.362406	8.70372	3.21166e-18	6.9058e-17
IQCF3	31.5867	2.49321	0.286519	8.70172	3.26887e-18	7.02077e-17
MMP17	13.3062	1.99188	0.228914	8.70146	3.27652e-18	7.02916e-17
C10orf55	21.2332	1.60524	0.184494	8.70079	3.29577e-18	7.06237e-17
RGR	30.3734	2.54554	0.2926	8.69974	3.32651e-18	7.1201e-17
GALNTL6	11.0963	3.43799	0.395213	8.69908	3.34589e-18	7.15342e-17
OR8D1	19.4881	2.68814	0.309063	8.69771	3.38647e-18	7.23193e-17
OR1A1	132.246	2.32237	0.267037	8.69681	3.41336e-18	7.28106e-17
GPR141	20.7379	1.6446	0.189112	8.69644	3.42464e-18	7.29681e-17
XIRP1	10.0955	3.56983	0.41054	8.69547	3.45405e-18	7.35113e-17
STK31	40.125	1.59274	0.183215	8.69325	3.52215e-18	7.48757e-17
SOX8	6.02341	3.26832	0.376099	8.69006	3.62235e-18	7.69185e-17
PABPC3	2.89224	3.6021	0.414631	8.68748	3.70577e-18	7.8601e-17
LECT2	25.1373	2.45047	0.282119	8.68595	3.75587e-18	7.95458e-17
SULT1C2	21.8731	2.04618	0.235576	8.68586	3.7588e-18	7.95458e-17
JAM2	15.3528	2.46691	0.284087	8.68362	3.83353e-18	8.10357e-17
SYN3	16.3408	3.01362	0.3471	8.68229	3.87884e-18	8.19012e-17
RGS9	23.9253	1.86189	0.214565	8.67752	4.04497e-18	8.53129e-17
CYP46A1	116.007	1.90305	0.219315	8.67725	4.05442e-18	8.54161e-17
PCOLCE2	9.58025	3.57119	0.411644	8.67544	4.1196e-18	8.6692e-17
EXO1	9.43442	2.0058	0.23122	8.67486	4.14063e-18	8.70369e-17
ITGA2B	9.51094	2.33799	0.269543	8.67393	4.17453e-18	8.76449e-17
ZFPM2	31.9041	2.22154	0.25612	8.67381	4.17891e-18	8.76449e-17
COL6A4P1	6.86361	2.71027	0.312649	8.66872	4.37006e-18	9.15467e-17
RAB21	429.257	0.569136	0.0656549	8.6686	4.37471e-18	9.15467e-17
PLCXD2	34.658	1.21854	0.140579	8.66806	4.39536e-18	9.18764e-17
SLC30A10	8.9784	3.75797	0.433578	8.66733	4.4236e-18	9.23637e-17
GUCY1A2	14.3784	2.65326	0.306146	8.66664	4.45067e-18	9.28255e-17
CABP7	4.79338	3.92609	0.453023	8.66642	4.45934e-18	9.29029e-17
CYP11B1	7.35877	3.86412	0.445922	8.66546	4.49694e-18	9.35823e-17
SRSF12	16.6217	2.31959	0.267718	8.66428	4.54367e-18	9.44498e-17
CLDN11	11.8056	2.06691	0.238709	8.65871	4.7712e-18	9.90697e-17
FRMPD3	11.3898	2.80145	0.323647	8.65587	4.89169e-18	1.01459e-16
CLVS1	11.4301	2.57184	0.297201	8.65354	4.99252e-18	1.03436e-16
CD19	23.4954	1.80048	0.208075	8.65301	5.01576e-18	1.03803e-16
MYH7	15.2674	2.56619	0.29658	8.65259	5.03449e-18	1.04076e-16
SYN2	12.1819	1.98285	0.22928	8.64815	5.23413e-18	1.08084e-16
ZNF280B	29.6016	1.52665	0.176552	8.64699	5.28761e-18	1.09068e-16
CLN5	497.724	1.35157	0.156317	8.64635	5.31738e-18	1.09561e-16
KLRK1	38.0858	1.62556	0.188082	8.64278	5.48606e-18	1.12913e-16
CLLU1	18.4226	2.1757	0.251753	8.64218	5.5152e-18	1.13388e-16
GABRR1	5.559	3.76997	0.436246	8.64186	5.53063e-18	1.13581e-16
PRDM16	15.0326	2.67082	0.309136	8.63962	5.64005e-18	1.15701e-16
SERTM1	4.96368	4.54961	0.526625	8.63918	5.66176e-18	1.1602e-16
MYH11	43.729	2.50363	0.289929	8.63532	5.85622e-18	1.19874e-16
XKR6	13.1816	1.73361	0.200798	8.63359	5.94539e-18	1.21566e-16
LAMC3	11.0404	3.96148	0.45897	8.63125	6.06856e-18	1.23949e-16
CKAP2L	23.1228	1.5708	0.181998	8.63084	6.09028e-18	1.24258e-16
AK4	40.8569	1.40752	0.16309	8.63033	6.11775e-18	1.24682e-16
SATB2	26.1106	1.79406	0.20791	8.629	6.18922e-18	1.26002e-16
NAALAD2	13.0467	3.58283	0.41533	8.62646	6.3281e-18	1.2869e-16
OR52E4	23.4529	3.16444	0.366901	8.62478	6.42139e-18	1.30445e-16
NECAP1	379.003	0.889152	0.103111	8.62324	6.50865e-18	1.32075e-16
POU5F1	19.7051	1.708	0.198077	8.62292	6.52688e-18	1.32302e-16
RGPD3	8.59398	2.46621	0.286021	8.62246	6.55286e-18	1.32685e-16
ZFP37	10.1053	2.13463	0.247663	8.61908	6.74963e-18	1.36522e-16
LINC00221	35.8958	2.50197	0.29031	8.61827	6.79759e-18	1.37343e-16
ALDOC	29.4389	1.05444	0.122401	8.61464	7.01634e-18	1.41611e-16
RPSAP52	2.97791	3.92287	0.455451	8.61315	7.10809e-18	1.43308e-16
ZNF831	33.3546	1.50424	0.174682	8.61132	7.22232e-18	1.45455e-16
RRAGC	127.369	0.603684	0.0701129	8.61018	7.2947e-18	1.46755e-16
AICDA	17.5044	2.154	0.250178	8.60986	7.31521e-18	1.4701e-16
GCH1	364.226	1.01261	0.117614	8.60964	7.32874e-18	1.47124e-16
LAX1	20.9894	1.51695	0.176218	8.60839	7.40937e-18	1.48584e-16
ZNF660	18.6383	1.84652	0.214508	8.60816	7.42441e-18	1.48726e-16
ONECUT2	18.2381	3.61703	0.420241	8.60704	7.49743e-18	1.50029e-16
DOK6	16.0439	2.6479	0.307648	8.60691	7.50579e-18	1.50036e-16
FGF2	15.2075	2.04083	0.23716	8.6053	7.61147e-18	1.51986e-16
B4GALNT2	181.907	2.00326	0.232828	8.60406	7.69465e-18	1.53484e-16
CEACAM20	4.27134	4.83961	0.562493	8.60386	7.7076e-18	1.53579e-16
ATP6V1C1	359.47	0.511606	0.059486	8.60044	7.94094e-18	1.5806e-16
RHBG	13.112	2.28541	0.265755	8.59968	7.99388e-18	1.58945e-16
SLC30A3	12.343	3.24044	0.376842	8.59894	8.04562e-18	1.59804e-16
PIK3AP1	1041.01	1.47348	0.171407	8.59636	8.22853e-18	1.63098e-16
SLC26A8	35.8584	1.60542	0.186756	8.59635	8.22885e-18	1.63098e-16
PTCHD1	25.1069	2.29476	0.266973	8.59549	8.29119e-18	1.6416e-16
SLC17A8	6.01443	4.27708	0.497768	8.59252	8.50845e-18	1.68284e-16
WEE2	5.16794	3.20365	0.372939	8.59028	8.67594e-18	1.71416e-16
OR7D2	26.8	2.34093	0.272537	8.58943	8.73984e-18	1.72497e-16
ANKRD33B	54.9543	1.50342	0.175042	8.58886	8.78385e-18	1.73183e-16
GABRG2	138.563	2.25309	0.262396	8.58659	8.95923e-18	1.76455e-16
PCBP3	24.3914	1.94957	0.227055	8.5863	8.98124e-18	1.76703e-16
ZRANB3	33.4076	1.43698	0.167376	8.58533	9.05739e-18	1.78015e-16
CAGE1	7.81952	2.1097	0.24575	8.58474	9.10387e-18	1.78685e-16
SCN4A	9.8721	3.30991	0.385561	8.58466	9.11057e-18	1.78685e-16
ADAMTS18	16.8755	2.75953	0.321485	8.58368	9.18827e-18	1.80021e-16
ASAH2	16.1924	1.92625	0.224427	8.583	9.24339e-18	1.80728e-16
OR2G6	57.731	2.44706	0.285106	8.58299	9.24365e-18	1.80728e-16
RAD9B	15.3005	1.58232	0.184415	8.58023	9.46848e-18	1.84931e-16
GPR63	16.3285	2.10328	0.245152	8.57952	9.52732e-18	1.85887e-16
SAMD5	16.4408	2.4675	0.28761	8.57934	9.54178e-18	1.85975e-16
CLEC4M	9.01625	2.98122	0.347593	8.57677	9.75706e-18	1.89777e-16
MCOLN2	63.2108	1.21827	0.142042	8.57681	9.75437e-18	1.89777e-16
TET1	23.5311	1.66906	0.19462	8.57599	9.82382e-18	1.90877e-16
ITIH3	9.17597	4.13482	0.482375	8.5718	1.01879e-17	1.97747e-16
HSPA7	65.374	1.29406	0.151022	8.5687	1.04656e-17	2.02927e-16
CCDC122	245.051	1.68937	0.197168	8.56818	1.05133e-17	2.03431e-16
CRB2	12.2213	3.55624	0.415051	8.56821	1.05103e-17	2.03431e-16
ALK	15.234	2.81759	0.328874	8.56737	1.05876e-17	2.04657e-16
FBXO48	41.708	1.32674	0.15487	8.56681	1.06389e-17	2.05438e-16
ERVMER34-1	9.33886	2.18794	0.255419	8.56607	1.07079e-17	2.06557e-16
ELAVL4	7.74914	2.7158	0.317152	8.56307	1.09897e-17	2.11774e-16
LRRIQ4	4.04561	3.25181	0.379825	8.56134	1.11567e-17	2.14772e-16
HLA-DOA	122.481	1.07867	0.126009	8.56025	1.12619e-17	2.16575e-16
GLIPR1L2	30.1331	2.34558	0.27405	8.55895	1.13901e-17	2.18817e-16
PLK5	13.3192	2.36488	0.276338	8.55793	1.1491e-17	2.20528e-16
HPCA	2.94489	2.63708	0.308187	8.55677	1.16069e-17	2.22525e-16
GIMAP2	40.0369	1.42256	0.166302	8.55405	1.18841e-17	2.27607e-16
CCNYL2	21.0312	2.3944	0.279954	8.55285	1.20088e-17	2.2976e-16
MFN2	649.477	-0.45107	0.0527476	-8.55147	1.21532e-17	2.32285e-16
SP140	198.642	1.49154	0.174422	8.55132	1.21686e-17	2.32344e-16
GFPT2	10.9899	2.16715	0.253443	8.55083	1.22208e-17	2.33103e-16
DNASE1L3	26.9943	1.51966	0.17774	8.54987	1.23225e-17	2.34804e-16
ZNF250	104.145	0.799594	0.0935311	8.54896	1.24199e-17	2.36419e-16
OR2F1	18.7819	2.44122	0.285598	8.54776	1.25502e-17	2.38657e-16
SELE	7.14102	3.17484	0.371453	8.54707	1.26253e-17	2.39842e-16
SCN8A	27.8271	2.13084	0.249313	8.54683	1.2651e-17	2.40088e-16
ANXA13	22.7807	2.40917	0.281918	8.54563	1.27834e-17	2.42355e-16
ECE2	15.5736	2.58235	0.302258	8.54351	1.302e-17	2.46118e-16
PEG3	10.5891	3.69399	0.432364	8.5437	1.29988e-17	2.46118e-16
UROC1	6.28834	3.95211	0.462586	8.5435	1.30213e-17	2.46118e-16
GJA3	5.84863	3.15311	0.369083	8.5431	1.30663e-17	2.4672e-16
ANK1	32.0272	1.63982	0.192088	8.53682	1.37967e-17	2.6025e-16
GINS4	49.6263	1.17738	0.137926	8.53631	1.38577e-17	2.61138e-16
OR14J1	261.637	2.58972	0.303394	8.53586	1.39117e-17	2.61892e-16
TBX4	9.56313	2.96949	0.34791	8.53522	1.39892e-17	2.62824e-16
TRIM46	15.7997	1.83534	0.215031	8.53523	1.39882e-17	2.62824e-16
TPK1	54.0546	1.17447	0.137607	8.53501	1.40147e-17	2.63038e-16
KCNH5	13.539	4.0474	0.474484	8.53011	1.46206e-17	2.74137e-16
HMGN2P46	22.8218	1.2981	0.152193	8.5293	1.47241e-17	2.758e-16
SLC4A1	19.0902	2.64492	0.310221	8.52592	1.51596e-17	2.83392e-16
ZNF774	46.1412	1.50774	0.176841	8.52594	1.5157e-17	2.83392e-16
CCDC125	538.392	1.12626	0.132106	8.52547	1.52192e-17	2.84223e-16
PAQR5	22.3437	2.00103	0.234737	8.52455	1.53411e-17	2.86214e-16
FAP	16.2276	3.17301	0.372277	8.52324	1.55154e-17	2.89178e-16
SLC10A2	7.87034	3.57878	0.419944	8.52205	1.56758e-17	2.91878e-16
HJURP	14.6528	1.75158	0.20554	8.52181	1.57079e-17	2.92185e-16
FNDC7	5.34499	2.87364	0.337263	8.52046	1.58917e-17	2.95312e-16
TTBK1	13.1737	3.30227	0.38761	8.51958	1.60133e-17	2.97276e-16
GABRG3	22.1575	2.69834	0.316809	8.51725	1.63385e-17	3.03014e-16
CYP4F8	28.7423	2.49827	0.293326	8.51705	1.63668e-17	3.03239e-16
C1orf167	11.5469	2.37522	0.278952	8.51481	1.6687e-17	3.08866e-16
TRIM9	15.9838	2.22447	0.261301	8.51306	1.69404e-17	3.13247e-16
PNPLA2	862.112	-0.857842	0.100819	-8.50873	1.75848e-17	3.24842e-16
GRM4	18.9862	2.70522	0.317966	8.50788	1.77137e-17	3.26902e-16
C1QTNF6	54.0842	1.28444	0.150999	8.50628	1.796e-17	3.30796e-16
ESYT3	21.6213	1.82076	0.214046	8.5064	1.79425e-17	3.30796e-16
VIPR2	8.71526	3.20428	0.376732	8.50547	1.80856e-17	3.32782e-16
SFTPB	10.606	2.39971	0.282212	8.50324	1.84375e-17	3.38925e-16
CAMK4	32.2039	1.69161	0.198952	8.5026	1.85394e-17	3.40464e-16
CD83	332.233	1.65176	0.19436	8.49843	1.92167e-17	3.52556e-16
SLC22A10	7.21848	3.4939	0.411611	8.48836	2.09577e-17	3.84122e-16
HP	14.5739	1.89094	0.222985	8.48015	2.24901e-17	4.11806e-16
OR1I1	52.8733	2.27045	0.267759	8.47946	2.26241e-17	4.13855e-16
CUBN	46.4135	1.63502	0.192838	8.47876	2.2761e-17	4.15953e-16
DOK5	4.86851	3.97348	0.468955	8.47304	2.39065e-17	4.36462e-16
DIRC3	7.15316	2.51703	0.297083	8.47248	2.40231e-17	4.38164e-16
PKLR	3.58172	4.11458	0.485663	8.47208	2.41042e-17	4.39216e-16
HSF5	6.68987	2.39201	0.282391	8.47057	2.44186e-17	4.44514e-16
PRKD1	11.3071	2.52452	0.298071	8.46951	2.4643e-17	4.48164e-16
NIPAL4	10.5486	2.3938	0.282776	8.46536	2.55361e-17	4.63955e-16
OR7G2	12.0363	2.52462	0.298375	8.46124	2.64551e-17	4.80186e-16
FAM153B	20.6861	2.06443	0.24401	8.46044	2.66368e-17	4.83018e-16
HRC	5.0765	3.14263	0.37147	8.45999	2.6741e-17	4.84438e-16
LOXL2	19.0159	1.4496	0.171369	8.45895	2.69798e-17	4.88293e-16
C4orf17	15.8703	2.49394	0.294903	8.45681	2.74787e-17	4.96843e-16
S100A4	1772.34	-0.760172	0.0898927	-8.45644	2.7567e-17	4.97958e-16
PDGFB	18.1031	1.63061	0.192865	8.45468	2.79843e-17	5.05011e-16
NOTCH4	36.9372	1.48125	0.175203	8.45448	2.80328e-17	5.05398e-16
PIWIL3	8.35816	3.46469	0.409988	8.45073	2.89493e-17	5.21422e-16
A2MP1	6.21804	4.08243	0.483162	8.44941	2.92782e-17	5.2684e-16
BRSK1	6.09238	2.69062	0.318448	8.44917	2.93373e-17	5.27397e-16
MYRIP	10.2029	2.39331	0.283297	8.44806	2.96189e-17	5.31948e-16
SEMA6A	47.1109	1.30856	0.154899	8.44782	2.9679e-17	5.32009e-16
TMIGD2	8.21995	2.06888	0.244899	8.44788	2.96647e-17	5.32009e-16
ACRV1	3.91348	3.84683	0.455453	8.44615	3.01069e-17	5.39164e-16
AIRE	8.34077	3.34911	0.396618	8.44417	3.06216e-17	5.47857e-16
MYOM3	40.3311	2.48647	0.294489	8.44332	3.08439e-17	5.5131e-16
ILDR2	22.4154	2.32278	0.275112	8.44306	3.09134e-17	5.52026e-16
SLAMF7	246.521	1.58449	0.187725	8.44047	3.16071e-17	5.63875e-16
SPEG	28.2463	2.64497	0.313486	8.43727	3.24824e-17	5.78939e-16
WHAMMP3	68.8838	1.31032	0.155341	8.43514	3.30798e-17	5.89028e-16
BSN	26.5411	1.81068	0.214669	8.43473	3.31963e-17	5.90541e-16
ADIPOQ	15.006	2.71432	0.32185	8.43349	3.35496e-17	5.96261e-16
APLP1	9.84243	2.919	0.346154	8.43267	3.37856e-17	5.99319e-16
HLA-DQA1	2026.45	1.43573	0.170256	8.43277	3.37587e-17	5.99319e-16
SGPP1	37.7294	0.917681	0.108842	8.43128	3.41891e-17	6.05903e-16
OR8G1	23.663	2.55815	0.303489	8.42916	3.48169e-17	6.16446e-16
MLXIPL	11.4172	2.02907	0.24073	8.42884	3.49104e-17	6.17519e-16
FBN3	17.7725	4.03539	0.478813	8.4279	3.51923e-17	6.21918e-16
ZNF90	15.752	1.64124	0.194745	8.42765	3.5269e-17	6.22688e-16
CPXM2	16.0595	1.96808	0.233535	8.42733	3.53633e-17	6.23765e-16
PI16	4.57554	2.71319	0.321973	8.42676	3.55368e-17	6.26236e-16
KCNN3	28.476	2.30081	0.273046	8.42646	3.56271e-17	6.27237e-16
MIR4477B	6.25262	3.10856	0.368927	8.42594	3.57859e-17	6.29442e-16
CNDP1	22.5359	1.82196	0.2164	8.41938	3.78484e-17	6.65097e-16
FFAR1	7.17469	2.59264	0.307986	8.41806	3.82768e-17	6.71994e-16
NCOA7	612.268	1.00161	0.119006	8.41651	3.87882e-17	6.797e-16
SLC2A6	32.7064	1.55499	0.184753	8.41658	3.87626e-17	6.797e-16
CDH17	19.9574	1.68855	0.200729	8.41206	4.0286e-17	7.05287e-16
FAM124B	10.4529	2.18323	0.259543	8.41183	4.03665e-17	7.05772e-16
TCF23	19.4857	2.70311	0.321349	8.41176	4.0389e-17	7.05772e-16
MYO16	16.5937	2.50715	0.298062	8.41151	4.04776e-17	7.06661e-16
FKBP7	13.7758	1.95636	0.232619	8.41017	4.09402e-17	7.14074e-16
COL4A3	18.0228	2.23921	0.266258	8.40993	4.10265e-17	7.1425e-16
HPD	3.81558	3.0718	0.365256	8.40999	4.10055e-17	7.1425e-16
PTGER3	18.746	2.29336	0.272741	8.40855	4.15094e-17	7.21986e-16
HCAR1	35.2815	1.74132	0.2071	8.40812	4.16651e-17	7.24023e-16
RIMBP2	17.5633	2.55652	0.304158	8.40526	4.26917e-17	7.41176e-16
RILPL1	83.839	1.11957	0.133239	8.40272	4.36236e-17	7.56654e-16
SSTR1	5.24701	4.60439	0.54799	8.40233	4.37706e-17	7.58501e-16
ZNF93	41.4896	1.15872	0.13791	8.40203	4.38817e-17	7.59725e-16
EGFEM1P	8.53696	3.97389	0.473029	8.40093	4.42945e-17	7.66163e-16
GUCY2D	5.74689	2.74775	0.327109	8.4001	4.46116e-17	7.70937e-16
BEST3	43.9655	2.25632	0.268612	8.3999	4.46852e-17	7.71499e-16
XRN1	1191.24	0.758133	0.0902679	8.3987	4.51458e-17	7.78733e-16
C5orf17	48.3708	2.0969	0.249686	8.39812	4.53665e-17	7.81509e-16
OR5A2	115.958	2.21117	0.263295	8.39806	4.53901e-17	7.81509e-16
NAALADL1	7.53926	1.92805	0.229587	8.39791	4.54501e-17	7.81826e-16
TLR10	50.9455	1.20841	0.143902	8.39748	4.56146e-17	7.83936e-16
TMEM182	161.458	1.64877	0.196491	8.39105	4.81816e-17	8.27294e-16
KLF12	57.1318	1.18424	0.141145	8.39023	4.85208e-17	8.32357e-16
SAG	47.8516	1.95114	0.23259	8.38876	4.913e-17	8.42035e-16
KYNU	937.041	1.07539	0.128207	8.38788	4.9498e-17	8.47569e-16
ABCG2	7.97337	2.55534	0.304816	8.38321	5.15018e-17	8.81075e-16
CDCA3	15.9438	1.65752	0.19774	8.38229	5.19068e-17	8.87194e-16
POTEC	75.3684	2.43049	0.289977	8.38168	5.21756e-17	8.90733e-16
ZBTB32	9.13986	2.23794	0.267006	8.38161	5.22089e-17	8.90733e-16
ACSM2A	40.3804	2.81005	0.335275	8.38133	5.23327e-17	8.92034e-16
ITPRIPL1	19.6886	1.44429	0.172352	8.37988	5.29834e-17	9.02306e-16
SOAT2	4.72106	3.68446	0.439695	8.37959	5.31146e-17	9.03719e-16
AGXT	8.36837	2.82501	0.337213	8.37755	5.40429e-17	9.1868e-16
MGAT5B	7.98492	3.65102	0.435868	8.37644	5.45516e-17	9.26487e-16
PIWIL2	13.1358	2.41327	0.288133	8.37557	5.49594e-17	9.32568e-16
TBC1D8B	387.423	1.58303	0.18903	8.37449	5.54653e-17	9.40301e-16
RYR3	54.6427	2.37366	0.283451	8.37415	5.56245e-17	9.42149e-16
CEACAM22P	11.512	1.99134	0.237802	8.37396	5.57146e-17	9.42824e-16
GPR161	23.9701	1.43325	0.171172	8.37317	5.60903e-17	9.48325e-16
MYBL2	16.645	1.62849	0.194505	8.37247	5.64236e-17	9.53102e-16
SPATA21	8.5894	2.96433	0.354144	8.3704	5.74228e-17	9.69106e-16
SIM2	18.9336	2.40376	0.287228	8.36883	5.81921e-17	9.81207e-16
CRHBP	6.01865	2.87228	0.343228	8.36844	5.83879e-17	9.83624e-16
CSDC2	9.38703	2.7408	0.327529	8.36812	5.85454e-17	9.85392e-16
SHANK1	26.6609	2.97941	0.356181	8.36486	6.0185e-17	1.01208e-15
ENPP1	8.4689	2.26147	0.270369	8.36438	6.04294e-17	1.01528e-15
IGDCC3	8.8609	4.03889	0.482893	8.36394	6.0658e-17	1.01821e-15
BLM	33.353	1.16283	0.139038	8.36342	6.09255e-17	1.02178e-15
MTTP	8.2878	2.58236	0.308777	8.36319	6.10453e-17	1.02288e-15
RANBP3L	5.09462	3.38724	0.405144	8.36058	6.24131e-17	1.04486e-15
OPHN1	514.318	1.55118	0.185604	8.35745	6.40904e-17	1.07199e-15
PIWIL4	19.9059	1.22614	0.146803	8.35226	6.69691e-17	1.11914e-15
DCC	20.0569	3.66332	0.438631	8.35173	6.7273e-17	1.12321e-15
RHD	13.9233	2.60727	0.312202	8.35121	6.75681e-17	1.12714e-15
ANKRD20A5P	52.2625	1.39673	0.167258	8.35074	6.78345e-17	1.13058e-15
LAMB3	1482.88	-0.822875	0.0985433	-8.35039	6.80392e-17	1.13298e-15
PKD2L1	7.31085	2.90325	0.347686	8.35021	6.81392e-17	1.13364e-15
ANKH	64.4575	1.25161	0.149932	8.34786	6.95111e-17	1.15544e-15
UBQLN3	3.37105	2.90476	0.348028	8.34636	7.0397e-17	1.16913e-15
HAP1	24.3153	1.77516	0.212717	8.34515	7.11262e-17	1.18019e-15
GLRB	5.48027	2.78829	0.334168	8.34397	7.18367e-17	1.19093e-15
DSC1	5.19987	3.34087	0.400672	8.33818	7.5445e-17	1.24964e-15
WSCD2	8.68857	3.18231	0.381738	8.33638	7.65969e-17	1.2676e-15
CARD16	231.087	1.59067	0.190861	8.33419	7.80295e-17	1.29017e-15
IL18R1	78.1936	1.07312	0.128775	8.33332	7.86062e-17	1.29856e-15
PGM5P2	38.2364	2.39516	0.287437	8.33282	7.89423e-17	1.30296e-15
ADCY10	12.2691	2.0258	0.243205	8.32959	8.11207e-17	1.33657e-15
KIAA1328	334.895	1.51785	0.182223	8.32964	8.10883e-17	1.33657e-15
ACSM2B	34.5338	2.49737	0.299917	8.32689	8.2996e-17	1.36626e-15
P2RX7	66.2241	1.51596	0.182072	8.32617	8.35012e-17	1.37337e-15
NACAD	7.28659	2.29065	0.275118	8.32604	8.35917e-17	1.37366e-15
AGMO	7.34765	3.00565	0.36116	8.32221	8.63415e-17	1.4176e-15
MEOX2	4.42755	4.49065	0.53969	8.32079	8.73783e-17	1.43337e-15
CC2D2B	15.1111	1.64981	0.198288	8.32024	8.77868e-17	1.43881e-15
DAPP1	624.114	0.770385	0.0926111	8.3185	8.90834e-17	1.45879e-15
KCNC4	92.1619	1.29466	0.155645	8.31801	8.94518e-17	1.46354e-15
F2	3.86003	3.91657	0.47086	8.3179	8.95326e-17	1.46359e-15
KIF25	8.23505	2.54798	0.30634	8.31748	8.98565e-17	1.4676e-15
LRRC63	8.13894	2.51674	0.3026	8.31705	9.01809e-17	1.47162e-15
ATF3	235.268	1.14554	0.137744	8.31645	9.06393e-17	1.47782e-15
OR10H5	50.2508	2.29345	0.275781	8.31619	9.08373e-17	1.47976e-15
LINC00160	2.48561	3.82051	0.459431	8.31575	9.11732e-17	1.48394e-15
ANKRD30B	13.6871	3.0992	0.372713	8.31524	9.15643e-17	1.48901e-15
HECW1	18.2468	4.03935	0.485788	8.31503	9.17274e-17	1.49037e-15
PFN1P2	18.027	2.95386	0.355299	8.31373	9.27381e-17	1.50419e-15
SAMD11	6.97634	2.76597	0.332695	8.31383	9.26628e-17	1.50419e-15
SEZ6L	9.95186	2.72577	0.327885	8.31319	9.31651e-17	1.50981e-15
OR2H2	12.5951	1.9612	0.235923	8.31285	9.34312e-17	1.51281e-15
ZNF430	95.8148	0.691196	0.0831672	8.31091	9.49682e-17	1.53637e-15
SERPIND1	7.83897	2.38345	0.286867	8.30856	9.68709e-17	1.5658e-15
TNFSF11	6.04231	2.22655	0.267991	8.30831	9.7078e-17	1.5678e-15
ARSB	81.9866	0.878261	0.105718	8.30761	9.7648e-17	1.57565e-15
CCDC73	16.9767	1.67961	0.202197	8.30682	9.82974e-17	1.58476e-15
F2RL3	19.9188	2.22084	0.267399	8.30533	9.95455e-17	1.6035e-15
ATP9B	448.354	1.08717	0.130921	8.30405	1.00624e-16	1.61948e-15
LYG2	3.50003	4.40577	0.530633	8.30286	1.01631e-16	1.63429e-15
PTK6	209.063	-0.919486	0.110771	-8.3008	1.03412e-16	1.6615e-15
ZNF620	25.9882	1.33499	0.160833	8.30049	1.03682e-16	1.66441e-15
TXK	22.3211	1.37667	0.165904	8.29797	1.05905e-16	1.69865e-15
ATP1A3	10.7705	2.19639	0.264708	8.29741	1.06404e-16	1.70519e-15
NRG1	22.4005	1.94483	0.234474	8.29446	1.09082e-16	1.74661e-15
PNPLA5	8.00974	2.86173	0.345172	8.29072	1.12564e-16	1.80083e-15
GLRA3	11.2459	3.0336	0.365938	8.28992	1.13325e-16	1.81146e-15
PHACTR3	31.0631	1.96613	0.237179	8.28962	1.13611e-16	1.81449e-15
TMEM233	5.58579	3.05542	0.368601	8.28923	1.13983e-16	1.81887e-15
IRAK2	305.056	1.23387	0.148883	8.2875	1.15651e-16	1.84392e-15
KIRREL3	16.0871	2.21175	0.266911	8.28645	1.16676e-16	1.85869e-15
ACSBG2	7.15529	5.16652	0.623608	8.28488	1.18229e-16	1.88183e-15
WSCD1	7.73927	3.83225	0.46266	8.28308	1.20025e-16	1.9088e-15
DEPDC7	7.35984	2.15361	0.260054	8.28138	1.21751e-16	1.93407e-15
RGS11	7.62181	2.49908	0.301774	8.28132	1.21821e-16	1.93407e-15
CNTN5	18.0577	2.38615	0.288179	8.28011	1.23061e-16	1.95093e-15
HTN3	27.3823	2.63947	0.318778	8.27998	1.23194e-16	1.95093e-15
SLC4A10	14.9418	2.20064	0.265779	8.27998	1.23194e-16	1.95093e-15
TDH	4.44096	4.66864	0.563857	8.27982	1.23357e-16	1.95185e-15
OR52I1	27.9091	2.80746	0.339154	8.27782	1.25453e-16	1.98334e-15
MPL	5.28806	2.58117	0.311883	8.2761	1.2728e-16	2.01053e-15
DDX4	8.14921	2.06029	0.248966	8.27538	1.28051e-16	2.021e-15
SLC12A8	45.3696	1.17124	0.141539	8.27503	1.28422e-16	2.02516e-15
ALOXE3	12.4991	1.96861	0.237915	8.27445	1.2905e-16	2.03335e-15
CNTN4	13.2938	3.2138	0.388439	8.27364	1.2993e-16	2.04549e-15
INHBC	2.96247	2.79321	0.337711	8.27101	1.32829e-16	2.08938e-15
CHRNA3	5.83629	2.32455	0.281062	8.27058	1.33303e-16	2.09509e-15
F11	6.67922	3.80453	0.460026	8.27027	1.33661e-16	2.09895e-15
ESRRB	7.73418	2.2772	0.275427	8.26787	1.36369e-16	2.13969e-15
DGKB	26.6732	1.94979	0.235839	8.26745	1.36859e-16	2.14557e-15
SRL	13.7175	1.86452	0.225538	8.267	1.37374e-16	2.15185e-15
MSTN	3.39114	3.18372	0.385143	8.26633	1.38143e-16	2.16209e-15
ELAVL2	10.7959	2.31091	0.279601	8.26501	1.39683e-16	2.18436e-15
RFX4	12.1211	3.99551	0.483431	8.26489	1.39828e-16	2.18482e-15
RD3	10.4758	3.01017	0.364224	8.26462	1.4014e-16	2.18787e-15
ANKS4B	19.1182	2.06781	0.250219	8.26399	1.40877e-16	2.19754e-15
RNF125	56.0142	1.11931	0.135463	8.26282	1.42267e-16	2.21738e-15
CD34	13.8633	2.44467	0.295892	8.26202	1.43228e-16	2.2305e-15
PUS7L	312.9	1.12539	0.136229	8.26102	1.44435e-16	2.24743e-15
AKNAD1	8.02805	3.55339	0.430251	8.25889	1.47038e-16	2.28604e-15
SLFNL1	5.3655	2.3931	0.2898	8.25774	1.48458e-16	2.30621e-15
SYT1	13.0386	2.4618	0.29814	8.25719	1.49145e-16	2.31495e-15
CATSPERG	52.5534	1.22961	0.148925	8.25658	1.49901e-16	2.32476e-15
TRIM55	4.9018	2.97707	0.360668	8.25433	1.52759e-16	2.36713e-15
FAM90A1	4.56535	2.39208	0.289832	8.25334	1.54034e-16	2.38491e-15
CDH8	34.5842	2.32719	0.281996	8.25258	1.55017e-16	2.39817e-15
ZNF665	32.6584	1.61967	0.196274	8.25208	1.55665e-16	2.4062e-15
PANK1	22.6611	1.5785	0.191329	8.25019	1.58141e-16	2.44246e-15
ZNF578	11.2853	2.06343	0.250147	8.2489	1.59858e-16	2.46694e-15
OR2AG1	16.9092	2.71232	0.328821	8.24863	1.60223e-16	2.47055e-15
MCM3AP-AS1	11.5754	1.84594	0.223817	8.24756	1.61656e-16	2.49059e-15
CA6	10.2463	2.45113	0.297243	8.24622	1.63485e-16	2.5167e-15
GAGE1	10.2972	3.46969	0.420807	8.24531	1.64734e-16	2.53385e-15
BVES	16.7314	2.35723	0.285913	8.24458	1.6574e-16	2.54515e-15
PCDH11X	12.7028	3.74977	0.454814	8.24461	1.65705e-16	2.54515e-15
COL22A1	18.8455	3.45735	0.419422	8.24312	1.67775e-16	2.56714e-15
FCRL6	13.836	1.74921	0.212203	8.24309	1.67818e-16	2.56714e-15
LRRC26	60.4785	-1.42636	0.173031	-8.24339	1.67399e-16	2.56714e-15
NRXN3	32.7789	1.96824	0.238776	8.24306	1.67857e-16	2.56714e-15
SLITRK5	26.8262	2.29044	0.277862	8.24307	1.67852e-16	2.56714e-15
C12orf77	16.7127	2.39538	0.290629	8.24205	1.6928e-16	2.58485e-15
FSD2	15.8458	1.97169	0.239224	8.24205	1.6929e-16	2.58485e-15
ANKRD20A3	51.7678	2.84557	0.345388	8.23876	1.74006e-16	2.65469e-15
ATP8A2	25.4157	2.01549	0.244639	8.23863	1.74198e-16	2.65545e-15
PTPRQ	17.827	3.25619	0.395297	8.23733	1.76094e-16	2.68218e-15
FABP2	19.5403	1.73229	0.210344	8.23552	1.78777e-16	2.72084e-15
ANXA6	100.54	0.906613	0.110098	8.23457	1.80198e-16	2.74024e-15
KHK	3.99973	2.46758	0.299685	8.23391	1.81199e-16	2.75323e-15
SCHIP1	31.261	2.30214	0.279643	8.23242	1.8347e-16	2.78547e-15
UNC45B	9.39997	3.54268	0.430349	8.23211	1.83945e-16	2.79043e-15
ELF1	961.709	0.775899	0.0942581	8.23164	1.84667e-16	2.7986e-15
LDB2	7.50647	3.74342	0.454764	8.23157	1.84782e-16	2.7986e-15
MOBP	25.6086	2.27569	0.276501	8.23032	1.86722e-16	2.82569e-15
CAMKV	5.82759	4.12968	0.501816	8.22948	1.88035e-16	2.84327e-15
SLC35F3	5.38147	2.51723	0.305906	8.22877	1.89144e-16	2.85773e-15
TMEM221	4.77425	3.60005	0.437592	8.22697	1.92002e-16	2.89859e-15
BCAN	8.93499	3.61513	0.439466	8.22619	1.93262e-16	2.91526e-15
CADPS	18.3119	3.39744	0.413464	8.21702	2.08617e-16	3.14435e-15
OR11A1	28.4398	2.53262	0.308221	8.21688	2.08868e-16	3.1456e-15
HHIPL2	7.05859	2.36943	0.288474	8.21365	2.1456e-16	3.22874e-15
STAB2	13.6296	3.90293	0.475208	8.21309	2.15571e-16	3.24134e-15
COLEC11	11.0333	2.25983	0.275158	8.21285	2.16005e-16	3.24526e-15
CD244	21.8186	1.25094	0.152317	8.21272	2.16236e-16	3.24614e-15
DRP2	11.5602	2.81245	0.342484	8.21191	2.17693e-16	3.2654e-15
ENTHD1	5.04281	4.54723	0.553765	8.21147	2.18494e-16	3.27479e-15
PCK1	8.90599	4.25139	0.517813	8.21029	2.20648e-16	3.30443e-15
DMBX1	5.78254	3.61628	0.440573	8.20813	2.24662e-16	3.36187e-15
FRMD3	45.2454	1.39012	0.169431	8.20467	2.31232e-16	3.45742e-15
MYLK3	174.527	1.80058	0.219503	8.20301	2.34451e-16	3.50276e-15
CALCRL	21.5046	1.23671	0.150765	8.20286	2.34731e-16	3.50414e-15
EXD1	9.04114	2.98021	0.363353	8.20198	2.36465e-16	3.52723e-15
ZNF670-ZNF695	83.9431	2.33419	0.284691	8.19902	2.42357e-16	3.61224e-15
GINS3	35.8655	1.26073	0.153798	8.19735	2.45734e-16	3.65966e-15
MMS22L	171.976	1.20319	0.146784	8.19702	2.46418e-16	3.66693e-15
MOXD1	6.41345	3.67528	0.44843	8.19589	2.48746e-16	3.69865e-15
ESPNL	7.66825	2.83265	0.345659	8.19493	2.50731e-16	3.7252e-15
FAM166A	4.35209	2.2209	0.271054	8.19358	2.53566e-16	3.76434e-15
OR7A5	21.1297	3.10851	0.379737	8.18597	2.70119e-16	4.00691e-15
B3GALT2	13.6991	1.80087	0.220065	8.18335	2.76059e-16	4.09178e-15
ABCA17P	10.2681	3.14986	0.384974	8.182	2.79165e-16	4.13455e-15
WSB1	912.533	0.716214	0.0875447	8.18113	2.81195e-16	4.16132e-15
HAVCR1	4.70159	2.22163	0.27162	8.17918	2.85782e-16	4.22587e-15
MR1	297.888	0.512388	0.0626503	8.17853	2.87334e-16	4.24547e-15
ZNF233	19.2016	1.88737	0.230777	8.1783	2.87868e-16	4.25002e-15
PEX5L	11.9959	3.26733	0.399525	8.17804	2.885e-16	4.256e-15
ABRA	7.03123	3.58904	0.439016	8.17519	2.95401e-16	4.35437e-15
CLIC4	196.876	0.785224	0.096082	8.17244	3.02219e-16	4.45138e-15
KCNN1	6.75789	2.78055	0.340349	8.16969	3.09182e-16	4.55036e-15
DEPDC1B	8.81776	1.9456	0.238174	8.16881	3.11454e-16	4.57661e-15
RBM7	138.977	0.481471	0.0589395	8.1689	3.1121e-16	4.57661e-15
HPS5	224.625	0.451777	0.0553164	8.16715	3.15757e-16	4.63621e-15
USP44	8.54278	1.79154	0.219366	8.16693	3.16342e-16	4.64117e-15
ORM2	6.17454	4.04259	0.495042	8.16615	3.18378e-16	4.66738e-15
ENPP6	9.13757	1.99908	0.244871	8.16384	3.24552e-16	4.75418e-15
UNC13A	20.4217	3.4371	0.42121	8.16007	3.34842e-16	4.90109e-15
COL23A1	10.5164	1.85825	0.227768	8.15853	3.39116e-16	4.95976e-15
BRIP1	60.6645	1.14482	0.140334	8.15785	3.41037e-16	4.98268e-15
DIRAS1	5.12238	2.93722	0.360051	8.15779	3.41214e-16	4.98268e-15
S1PR3	29.4625	1.49681	0.183543	8.15509	3.48906e-16	5.09104e-15
ZNF843	17.4791	1.5859	0.194487	8.15425	3.5135e-16	5.12272e-15
KCNT1	15.66	2.90808	0.356647	8.15394	3.52254e-16	5.13191e-15
TARM1	5.0382	2.98264	0.365887	8.15181	3.58503e-16	5.21889e-15
KIF4B	6.78621	4.91027	0.602444	8.15058	3.62174e-16	5.26824e-15
DDX60L	1761.14	1.39725	0.171458	8.14924	3.66226e-16	5.32306e-15
OR2M4	31.2918	2.19539	0.269402	8.14909	3.66659e-16	5.32521e-15
GIMAP1	25.0193	1.50479	0.184727	8.14601	3.76119e-16	5.45838e-15
TFPI	285.451	1.42592	0.175057	8.14544	3.77907e-16	5.47635e-15
ZNF829	43.5531	1.36603	0.167705	8.14543	3.77941e-16	5.47635e-15
OR56A4	17.2399	2.8875	0.354502	8.14522	3.78603e-16	5.48171e-15
TIGD1	282.678	1.23836	0.15208	8.14281	3.86205e-16	5.58745e-15
TPTE2	4.877	3.12218	0.383536	8.14052	3.93592e-16	5.68994e-15
KIF26B	28.5052	1.60813	0.197606	8.13804	4.01735e-16	5.80318e-15
TGFB1I1	12.8317	1.84596	0.226859	8.13706	4.05003e-16	5.84589e-15
OR10A2	11.8152	2.75832	0.339041	8.13564	4.09754e-16	5.90992e-15
APOBEC3G	135.881	0.926964	0.11397	8.13341	4.17376e-16	6.01522e-15
ZNF284	24.5293	1.30473	0.160442	8.13209	4.21952e-16	6.0765e-15
PROX1	13.911	2.44975	0.301311	8.13031	4.28211e-16	6.1619e-15
PHKG1	14.6626	1.51118	0.185916	8.12831	4.35326e-16	6.25948e-15
TMEM130	11.5615	2.66333	0.327736	8.12646	4.42026e-16	6.35095e-15
GPR160	140.725	0.521244	0.0641568	8.12453	4.49089e-16	6.44748e-15
TTYH1	21.1426	1.67604	0.206301	8.12424	4.50176e-16	6.45815e-15
PCDH18	6.85124	3.64977	0.449587	8.11804	4.73788e-16	6.79168e-15
CTNNA2	17.6806	2.73324	0.336713	8.11742	4.76214e-16	6.82125e-15
ATCAY	14.7044	2.56195	0.31572	8.11463	4.87253e-16	6.96497e-15
CLCN1	12.1607	2.13923	0.263627	8.11461	4.87362e-16	6.96497e-15
EIF2AK2	701.12	0.850562	0.104818	8.11465	4.87172e-16	6.96497e-15
LINC00184	3.34674	2.97452	0.366611	8.11356	4.91567e-16	7.01971e-15
ADAMTS9-AS1	9.43404	4.17194	0.514208	8.11333	4.92505e-16	7.02593e-15
OR1L8	3.79147	3.08145	0.379804	8.11327	4.92752e-16	7.02593e-15
MUC12	36.621	2.39833	0.295619	8.11291	4.94197e-16	7.04119e-15
SLC9B1	12.3652	1.7066	0.210406	8.11099	5.02107e-16	7.14845e-15
FOLH1	30.3668	1.41464	0.174474	8.10805	5.14391e-16	7.31777e-15
SLC35F1	8.88364	3.78925	0.467409	8.10693	5.19156e-16	7.37997e-15
RIMS4	5.96464	4.77874	0.589579	8.10533	5.26005e-16	7.47166e-15
KCND1	15.9953	1.33948	0.165282	8.10417	5.31073e-16	7.53794e-15
C19orf67	3.76329	2.75851	0.340487	8.10165	5.42204e-16	7.69011e-15
SPTA1	14.454	2.82818	0.349178	8.09954	5.51683e-16	7.81864e-15
GRIK5	7.63473	2.44463	0.301865	8.0984	5.56889e-16	7.88645e-15
ART4	7.93655	3.42053	0.422405	8.09774	5.59881e-16	7.91966e-15
CHRM5	15.1447	2.1758	0.268693	8.0977	5.60078e-16	7.91966e-15
PATE4	17.7594	2.62486	0.324185	8.09678	5.64327e-16	7.97373e-15
SMC1B	6.62624	3.24925	0.401314	8.09653	5.65511e-16	7.98444e-15
SEMA4F	26.8785	1.33725	0.165204	8.09457	5.74668e-16	8.10762e-15
YAF2	138.999	0.796818	0.0984502	8.09361	5.79203e-16	8.16546e-15
UGT2B4	4.48923	2.38017	0.294104	8.09295	5.82364e-16	8.20385e-15
ERMN	28.0506	1.28466	0.158747	8.09253	5.84379e-16	8.22606e-15
HHIP	14.9097	2.56376	0.31689	8.09037	5.94825e-16	8.36682e-15
KLB	16.1719	1.63498	0.202148	8.08805	6.06296e-16	8.51819e-15
MTMR7	19.9247	1.95809	0.242098	8.08801	6.06495e-16	8.51819e-15
MRGPRF	3.84154	4.74058	0.58615	8.08766	6.08197e-16	8.53571e-15
GREB1L	17.3452	3.85271	0.476503	8.08538	6.19682e-16	8.68389e-15
POU2AF1	106.351	1.60996	0.199119	8.08539	6.19644e-16	8.68389e-15
ZC3HAV1	970.758	0.916583	0.113368	8.08499	6.21669e-16	8.70522e-15
OR5H14	23.6332	2.69261	0.333074	8.08413	6.26113e-16	8.76091e-15
ZNF366	12.2182	1.63217	0.201925	8.08305	6.31672e-16	8.8321e-15
DDX58	931.573	1.37697	0.170358	8.0828	6.32958e-16	8.84039e-15
TAF1L	6.32846	3.12476	0.386596	8.08275	6.33208e-16	8.84039e-15
SLC1A3	40.1224	1.41051	0.17457	8.07989	6.48261e-16	9.04383e-15
C9orf147	18.7103	1.56862	0.194159	8.07902	6.52888e-16	9.1016e-15
HORMAD2	3.56429	3.0062	0.372127	8.07843	6.5607e-16	9.13917e-15
C10orf71	5.96752	5.57624	0.690294	8.07806	6.5805e-16	9.15994e-15
RPS6KA5	304.165	0.860242	0.106518	8.07602	6.69172e-16	9.30784e-15
TNFRSF11B	7.56264	2.5203	0.312122	8.07473	6.7625e-16	9.39933e-15
MTF1	374.78	0.490767	0.060782	8.07421	6.79145e-16	9.43256e-15
CECR2	32.6225	2.40081	0.297384	8.07309	6.85435e-16	9.51289e-15
ST6GALNAC3	19.3002	1.7639	0.218515	8.07219	6.90463e-16	9.57558e-15
MS4A10	9.77349	2.91065	0.3606	8.07168	6.93387e-16	9.60902e-15
TMEM169	10.9035	1.82864	0.226553	8.07158	6.93966e-16	9.60994e-15
P2RX3	6.24031	3.25839	0.403694	8.07143	6.94813e-16	9.61457e-15
GOLGA8J	23.4868	2.34623	0.290731	8.0701	7.02413e-16	9.71257e-15
TACR2	16.0429	2.67152	0.33106	8.0696	7.05315e-16	9.74551e-15
RTTN	415.556	1.26978	0.157361	8.06918	7.07695e-16	9.77119e-15
FRMPD1	9.90571	3.312	0.410508	8.06807	7.1421e-16	9.85389e-15
NKPD1	8.85932	2.27102	0.281487	8.06796	7.14844e-16	9.85539e-15
CDH16	5.8581	3.2031	0.397044	8.06738	7.18254e-16	9.89512e-15
LRRC70	17.2345	1.26108	0.156339	8.06632	7.24496e-16	9.96647e-15
STARD8	48.6961	1.45139	0.179931	8.06639	7.24073e-16	9.96647e-15
ZBP1	228.435	1.73569	0.215181	8.06621	7.2512e-16	9.96774e-15
FGF12	16.4978	1.94368	0.241072	8.06266	7.46506e-16	1.02542e-14
FTCD	5.50508	3.16953	0.393203	8.0608	7.57965e-16	1.04e-14
PRAP1	3.38334	2.48175	0.30788	8.06076	7.58232e-16	1.04e-14
AK5	17.7408	2.62669	0.325943	8.05874	7.70848e-16	1.05653e-14
CLUL1	6.25627	2.14152	0.265752	8.05832	7.73497e-16	1.05939e-14
ZNF229	19.5776	1.76034	0.218508	8.05618	7.87149e-16	1.0773e-14
ABCC6P1	8.52837	2.3503	0.291784	8.05491	7.95393e-16	1.08779e-14
KCNS1	20.6574	1.37801	0.171086	8.05449	7.98115e-16	1.09072e-14
ETV1	25.2733	1.52549	0.189457	8.0519	8.15166e-16	1.11321e-14
EIF4E	316.614	0.905252	0.112439	8.05106	8.20813e-16	1.12011e-14
OR52A1	52.547	2.28578	0.283938	8.05027	8.26114e-16	1.12652e-14
PYHIN1	21.52	1.38137	0.171598	8.05001	8.27873e-16	1.1281e-14
SLC27A5	85.4938	1.35443	0.16828	8.04867	8.36982e-16	1.13968e-14
RNF212	18.6097	1.62626	0.202162	8.04432	8.67238e-16	1.18002e-14
GGT5	45.8369	2.08624	0.259354	8.04397	8.69746e-16	1.18258e-14
GP2	9.51793	3.505	0.435896	8.04091	8.91745e-16	1.21161e-14
PCDH12	15.4821	1.95309	0.242915	8.04024	8.96597e-16	1.21732e-14
C7orf65	5.97451	4.08076	0.507591	8.03946	9.02377e-16	1.22428e-14
B3GNT4	7.26747	2.26463	0.281764	8.03734	9.18093e-16	1.2447e-14
RBL1	57.7237	0.766644	0.0954528	8.03166	9.61655e-16	1.30282e-14
AOX2P	9.83385	2.61617	0.325783	8.03043	9.71318e-16	1.31496e-14
AP1M1	213.146	0.883127	0.110004	8.02814	9.89651e-16	1.33881e-14
ADAMTS19	2.56941	3.58208	0.446208	8.02782	9.92181e-16	1.34127e-14
RBFOX1	18.4916	3.34561	0.416779	8.02729	9.96471e-16	1.3461e-14
CATSPER4	3.1026	3.24011	0.40367	8.02662	1.00196e-15	1.35253e-14
CRTAC1	4.90045	3.02111	0.376434	8.02562	1.01017e-15	1.36199e-14
LRRN3	11.2666	2.44748	0.30496	8.02559	1.01041e-15	1.36199e-14
NUP210L	15.8438	2.00442	0.249768	8.0251	1.0144e-15	1.36638e-14
DISC1	84.9169	1.1263	0.140369	8.0239	1.02441e-15	1.37887e-14
IL17D	4.45537	2.87222	0.357964	8.02377	1.02552e-15	1.37938e-14
CPS1	32.2304	1.83723	0.228997	8.02296	1.03227e-15	1.38746e-14
RGPD4	5.86817	2.8127	0.3506	8.02255	1.03573e-15	1.39111e-14
FAM102B	142.383	0.728804	0.0908825	8.01919	1.06445e-15	1.42866e-14
GALNT9	12.057	3.29995	0.411628	8.01681	1.08525e-15	1.45553e-14
GAL	4.88726	3.36119	0.419351	8.01522	1.09938e-15	1.47343e-14
ACADL	8.56507	2.22859	0.27813	8.01276	1.12163e-15	1.50219e-14
KLF1	2.31337	3.06878	0.383003	8.0124	1.12487e-15	1.50545e-14
SGTB	93.8903	1.03448	0.129121	8.01172	1.13117e-15	1.5128e-14
MYO18B	14.6382	3.16741	0.395353	8.0116	1.13226e-15	1.51317e-14
SLC22A25	40.7953	2.2993	0.287117	8.00823	1.16374e-15	1.55414e-14
SCD5	172.535	1.39827	0.174622	8.00744	1.17118e-15	1.56296e-14
MYLK2	4.24587	3.43083	0.428494	8.0067	1.1783e-15	1.57134e-14
LCT	8.50776	3.71078	0.463602	8.00424	1.20203e-15	1.60185e-14
PDE4DIP	492.061	1.02978	0.128669	8.00337	1.21063e-15	1.61217e-14
SLC25A34	24.9203	1.21414	0.151716	8.00271	1.21715e-15	1.6197e-14
TMEM236	29.5892	2.07901	0.259838	8.00118	1.23233e-15	1.63874e-14
STMN1	60.5324	1.08514	0.135641	8.00013	1.24293e-15	1.65165e-14
ATP6V0D2	17.2116	1.51618	0.189537	7.99937	1.25058e-15	1.66065e-14
GGTA1P	16.0154	1.22209	0.152809	7.99744	1.27028e-15	1.68562e-14
GABRD	15.6683	2.13227	0.26667	7.99592	1.28605e-15	1.70534e-14
DNM3	26.5185	1.41126	0.176526	7.9946	1.3e-15	1.72261e-14
CNKSR2	111.738	1.95325	0.24433	7.99432	1.30296e-15	1.72499e-14
MUC6	21.2515	3.25389	0.407029	7.99425	1.30363e-15	1.72499e-14
TFAP4	58.762	1.37709	0.172265	7.99402	1.30613e-15	1.72636e-14
TRIM5	184.361	0.847821	0.106057	7.99398	1.30651e-15	1.72636e-14
BRCA2	110.555	0.914511	0.114403	7.99375	1.30898e-15	1.7284e-14
LRRC32	8.23317	2.23105	0.279112	7.99338	1.31293e-15	1.73241e-14
DRAM1	176.511	0.873406	0.109285	7.99199	1.3278e-15	1.75079e-14
GIMAP8	52.6193	1.49476	0.187066	7.99053	1.34359e-15	1.77037e-14
HERC2P4	20.019	2.4892	0.311613	7.98813	1.36997e-15	1.80386e-14
VENTX	18.8482	1.40857	0.176349	7.98736	1.37861e-15	1.81396e-14
SLC8A2	11.3599	1.93957	0.242987	7.98218	1.43774e-15	1.89044e-14
DLG2	57.4452	1.29171	0.161831	7.98185	1.4416e-15	1.89418e-14
C3orf49	5.68837	3.64403	0.45656	7.98149	1.44575e-15	1.89831e-14
C10orf90	8.62242	3.57263	0.447636	7.9811	1.45033e-15	1.90298e-14
ZNF583	23.3468	1.50506	0.18859	7.98057	1.45654e-15	1.90979e-14
CPNE9	5.84839	2.31435	0.290119	7.97723	1.49656e-15	1.9609e-14
ATP8B2	75.0426	1.07348	0.134573	7.97697	1.49972e-15	1.96367e-14
SVEP1	42.1004	2.59071	0.324802	7.97628	1.50815e-15	1.97333e-14
CDKL5	233.446	0.791412	0.0992331	7.97528	1.52032e-15	1.98786e-14
SLC25A48	12.5959	2.95747	0.3709	7.97376	1.53919e-15	2.01114e-14
OR2A5	37.98	2.18473	0.274005	7.97332	1.54464e-15	2.01686e-14
OR10K1	83.896	2.28339	0.286407	7.97253	1.55463e-15	2.02848e-14
QPRT	30.7307	1.50638	0.188997	7.97038	1.58187e-15	2.06259e-14
OR2V2	27.2984	2.60876	0.327362	7.96904	1.59915e-15	2.08368e-14
SPRED3	14.3702	1.83745	0.230577	7.96894	1.60042e-15	2.08388e-14
OR8D4	7.16184	3.00549	0.377209	7.96773	1.61622e-15	2.10299e-14
NID1	17.0253	1.77482	0.222766	7.96718	1.62342e-15	2.1109e-14
BEGAIN	10.215	2.31237	0.290345	7.96421	1.66283e-15	2.15987e-14
GRAMD1A	346.307	1.36266	0.171099	7.96417	1.66338e-15	2.15987e-14
GSTM3	28.4988	1.20382	0.151163	7.9637	1.66966e-15	2.16652e-14
CCDC158	20.6045	2.00944	0.25234	7.96323	1.67605e-15	2.17331e-14
CYYR1	5.33763	2.08025	0.261258	7.96243	1.687e-15	2.18599e-14
GPR83	18.0503	1.71009	0.214793	7.96154	1.69909e-15	2.20013e-14
ZNF891	79.0848	1.19961	0.150705	7.95999	1.72052e-15	2.22634e-14
BIRC3	409.666	0.788795	0.0990979	7.95975	1.72384e-15	2.22911e-14
SLC28A1	7.50433	2.17152	0.272827	7.95933	1.7297e-15	2.23514e-14
NOS1	37.4784	2.92186	0.367132	7.9586	1.73999e-15	2.24689e-14
KCNJ10	7.52199	2.3984	0.301374	7.95823	1.74515e-15	2.252e-14
TOX2	13.7707	1.67284	0.210212	7.95788	1.75007e-15	2.25679e-14
TIFA	116.743	1.11713	0.140398	7.95692	1.76376e-15	2.27288e-14
SCUBE3	20.7722	2.19429	0.27584	7.95495	1.79204e-15	2.30774e-14
ADAMTS12	16.6976	3.43686	0.4321	7.95385	1.80808e-15	2.32681e-14
MIPOL1	516.303	1.49379	0.18782	7.9533	1.81607e-15	2.33549e-14
SHCBP1	17.963	1.23347	0.155097	7.95293	1.82154e-15	2.34091e-14
IL31RA	11.5976	2.45954	0.309307	7.95175	1.83893e-15	2.36164e-14
RNF144A	68.0827	0.846395	0.10645	7.95108	1.84889e-15	2.37281e-14
ETS1	226.788	0.696586	0.0876755	7.94504	1.94121e-15	2.48958e-14
CRTAM	13.5835	1.60162	0.201614	7.944	1.95768e-15	2.50899e-14
C8A	3.6461	4.40863	0.55498	7.94376	1.9614e-15	2.51204e-14
TRIM40	7.61293	2.30353	0.290122	7.93988	2.02382e-15	2.59021e-14
LRRC3	14.4353	1.48584	0.187147	7.93944	2.03091e-15	2.59751e-14
GVINP1	146.297	1.08567	0.136751	7.93901	2.03798e-15	2.60478e-14
C15orf48	649.643	0.859449	0.108265	7.93842	2.04776e-15	2.6155e-14
TM4SF18	5.82529	2.84971	0.358997	7.93797	2.05512e-15	2.62311e-14
IL1A	80.1931	1.82717	0.230232	7.9362	2.08467e-15	2.65901e-14
TMC3	22.4685	2.16023	0.272459	7.92866	2.21527e-15	2.82368e-14
FRK	1153.24	1.13132	0.142695	7.92824	2.22271e-15	2.83123e-14
FANCD2	111.357	0.728881	0.0919424	7.92759	2.23445e-15	2.84425e-14
CHRND	4.42109	4.24452	0.53543	7.92731	2.23941e-15	2.84864e-14
CKM	3.72571	3.1325	0.395185	7.92669	2.25072e-15	2.86109e-14
MYH15	14.6987	3.04897	0.384778	7.92397	2.30043e-15	2.9223e-14
TTC28-AS1	70.0748	1.08409	0.136885	7.91975	2.3798e-15	3.02108e-14
ELOVL7	40.5532	1.11905	0.14134	7.9174	2.42526e-15	3.0767e-14
CTCFL	35.1351	2.16431	0.273374	7.91705	2.43219e-15	3.08341e-14
RNF165	20.5246	1.96586	0.248321	7.91663	2.44025e-15	3.09153e-14
KRT16P3	5.04862	2.57452	0.325242	7.91571	2.45849e-15	3.11253e-14
CNGA1	13.6027	1.65588	0.2092	7.91531	2.4663e-15	3.12032e-14
SH2D5	8.76624	2.12557	0.2686	7.9135	2.50244e-15	3.16178e-14
SLFN12	56.1318	1.14157	0.144255	7.91356	2.50121e-15	3.16178e-14
DCT	9.47019	3.05292	0.385833	7.91254	2.52195e-15	3.18428e-14
IFIT1B	2.97588	3.14303	0.397277	7.91144	2.54422e-15	3.21024e-14
MAP4K1	56.8642	1.0327	0.130545	7.91068	2.55988e-15	3.22783e-14
METTL6	68.3659	0.980921	0.124008	7.91017	2.57043e-15	3.23894e-14
CACNA2D2	20.3765	1.61212	0.20383	7.90916	2.5914e-15	3.26317e-14
AADACL3	8.79689	3.11782	0.394321	7.9068	2.64089e-15	3.32327e-14
SLAMF6	26.5151	1.29733	0.164097	7.90588	2.66055e-15	3.34577e-14
ZNF385B	7.90701	3.24585	0.41066	7.90399	2.70112e-15	3.3945e-14
WDPCP	321.267	1.4248	0.180279	7.90328	2.71665e-15	3.41173e-14
LPO	21.9197	2.22494	0.281536	7.90286	2.72586e-15	3.42101e-14
FBXO24	21.2038	1.53368	0.19412	7.90072	2.773e-15	3.47784e-14
ZNF541	11.1968	1.77532	0.224718	7.90022	2.78413e-15	3.48946e-14
PCDHA10	19.4356	2.12075	0.268514	7.89809	2.83206e-15	3.54717e-14
POU5F2	75.0176	1.21992	0.154484	7.89675	2.86275e-15	3.58082e-14
TRPC3	6.61286	3.26086	0.412938	7.89675	2.86273e-15	3.58082e-14
CYP3A43	8.48534	2.8909	0.366107	7.89634	2.87207e-15	3.59009e-14
OR4D9	35.6956	2.14953	0.272285	7.89439	2.91746e-15	3.64439e-14
SUN3	3.5547	3.15753	0.40043	7.88534	3.1367e-15	3.91566e-14
HAMP	22.5528	1.93989	0.246104	7.8824	3.21147e-15	4.00632e-14
ADAM12	26.0139	1.78404	0.226335	7.8823	3.21417e-15	4.00703e-14
HNF1A-AS1	16.7795	2.02646	0.257209	7.87865	3.30949e-15	4.12312e-14
SESN3	119.62	0.543783	0.0690325	7.8772	3.34792e-15	4.16823e-14
PDZD3	6.2898	2.86881	0.364201	7.87698	3.35381e-15	4.1728e-14
WNT10A	7.93624	2.0238	0.256944	7.87642	3.36898e-15	4.18888e-14
C18orf54	14.7917	1.69015	0.214622	7.87498	3.40787e-15	4.23443e-14
PVRIG	19.6056	1.79459	0.227909	7.87413	3.43113e-15	4.26051e-14
KCNH6	10.2985	2.27999	0.289596	7.87299	3.46258e-15	4.29672e-14
SKA1	25.2461	1.64762	0.209333	7.87082	3.52315e-15	4.36899e-14
LINC00309	10.6681	2.20287	0.279968	7.86827	3.59566e-15	4.45595e-14
TMEM239	10.1834	3.00147	0.381794	7.86148	3.79615e-15	4.70131e-14
CCDC144A	203.24	2.03302	0.258629	7.86078	3.8175e-15	4.72463e-14
ZNF716	14.4435	2.68582	0.341692	7.86034	3.83087e-15	4.73805e-14
CACNA1B	20.554	2.6815	0.341202	7.85898	3.87263e-15	4.78654e-14
CNGB1	33.3038	1.66468	0.211831	7.85851	3.88715e-15	4.80133e-14
FGF7	23.6875	3.09157	0.393428	7.85803	3.9022e-15	4.81674e-14
OLR1	171.234	1.61684	0.205771	7.85746	3.92003e-15	4.83238e-14
TMEM163	15.0869	1.42001	0.180721	7.85751	3.9184e-15	4.83238e-14
RGMA	47.6091	1.4798	0.188383	7.85527	3.98907e-15	4.91426e-14
ATM	511.696	0.545545	0.0694503	7.85517	3.99217e-15	4.91485e-14
BFSP2	2.98047	4.16481	0.530266	7.85419	4.02359e-15	4.95028e-14
COL25A1	10.2427	2.88068	0.366785	7.85385	4.03459e-15	4.96056e-14
PATL1	289.259	0.629177	0.0801176	7.85316	4.0567e-15	4.98447e-14
CCDC155	8.6966	3.41422	0.434815	7.85211	4.09092e-15	5.02323e-14
IL27RA	42.8003	1.03968	0.132413	7.85181	4.10092e-15	5.03221e-14
ANKRD7	8.4191	2.49534	0.317915	7.84907	4.19134e-15	5.1398e-14
COL2A1	13.2208	3.81116	0.485675	7.84713	4.25656e-15	5.21638e-14
FAM9C	12.0029	2.92118	0.37239	7.84441	4.35007e-15	5.32748e-14
CENPM	33.0916	1.65018	0.210369	7.84422	4.35667e-15	5.33209e-14
ZSCAN22	34.3595	1.08383	0.138218	7.84147	4.45288e-15	5.44628e-14
CPA2	3.07331	4.15601	0.530023	7.8412	4.46272e-15	5.45476e-14
CNTN3	11.0228	2.40216	0.306368	7.84075	4.47847e-15	5.47044e-14
MYO15A	48.8082	1.49488	0.190724	7.83789	4.58192e-15	5.59316e-14
OR51E2	8.2483	2.66478	0.339996	7.83769	4.58898e-15	5.59814e-14
ZBED2	7.81067	1.7824	0.22742	7.8375	4.59605e-15	5.60311e-14
IL12RB2	21.0511	1.52052	0.194029	7.83654	4.63148e-15	5.64264e-14
PENK	3.53349	3.05371	0.389688	7.83628	4.64073e-15	5.65024e-14
CILP2	7.35131	2.58369	0.329787	7.83443	4.70967e-15	5.73045e-14
FMO1	5.04348	2.99859	0.382751	7.83433	4.71346e-15	5.73135e-14
OR2T33	13.8819	3.12611	0.3992	7.83094	4.84217e-15	5.88403e-14
TPTE2P1	8.67028	2.50143	0.31947	7.82996	4.88019e-15	5.92639e-14
CACNA1H	11.8835	2.53621	0.323981	7.82826	4.94657e-15	6.00312e-14
OR13A1	3.78244	3.45154	0.440967	7.82719	4.98877e-15	6.05042e-14
WIPF3	11.3141	1.8546	0.237021	7.82461	5.09225e-15	6.17193e-14
TEK	11.3298	2.53035	0.323545	7.82069	5.25338e-15	6.3631e-14
GDPD4	5.74681	3.20726	0.410167	7.81942	5.30692e-15	6.4238e-14
ZNF80	4.91485	2.73259	0.34947	7.81924	5.31411e-15	6.42836e-14
ONECUT3	18.3171	2.08026	0.266072	7.8184	5.35001e-15	6.46762e-14
C12orf60	34.0698	1.60364	0.205138	7.81737	5.39384e-15	6.5164e-14
NLRP8	6.73306	4.20362	0.537756	7.81696	5.41133e-15	6.53331e-14
ST6GAL2	18.4724	1.98378	0.25381	7.81602	5.45176e-15	6.5779e-14
TRH	5.1175	2.0584	0.263366	7.81573	5.46475e-15	6.58933e-14
TBC1D3F	9.26454	2.5908	0.331499	7.81541	5.47863e-15	6.60182e-14
CCDC38	14.1994	2.41093	0.308532	7.81422	5.53056e-15	6.66012e-14
POTEI	57.5767	2.29526	0.293743	7.81386	5.54608e-15	6.67024e-14
SLC6A7	7.32	3.09839	0.396522	7.81392	5.5438e-15	6.67024e-14
HSPA12A	106.52	1.49709	0.191654	7.81144	5.65397e-15	6.79564e-14
WT1	7.02673	4.1816	0.535468	7.80924	5.75323e-15	6.91052e-14
PRDM14	10.5017	2.24965	0.288087	7.80892	5.768e-15	6.92382e-14
KEL	6.4231	2.31088	0.295938	7.80864	5.78077e-15	6.9347e-14
SUB1	425.731	0.477234	0.0611468	7.80472	5.96314e-15	7.14891e-14
CYP17A1	6.32367	2.89817	0.371342	7.80456	5.97074e-15	7.15344e-14
NOTUM	5.8113	2.87942	0.368965	7.80406	5.99481e-15	7.1777e-14
FAM182A	57.9387	2.44253	0.313007	7.80343	6.02459e-15	7.20875e-14
PYGO1	25.9073	1.60505	0.205729	7.80179	6.10332e-15	7.29829e-14
CCDC102B	12.7392	1.77866	0.228021	7.80043	6.1697e-15	7.37297e-14
IL12RB1	56.6407	1.05148	0.134805	7.80004	6.18889e-15	7.39119e-14
PLA2G2D	11.3304	2.44815	0.314026	7.79599	6.39079e-15	7.62745e-14
NELL1	7.76869	3.62241	0.464662	7.7958	6.40041e-15	7.63408e-14
ISLR2	10.9131	2.98517	0.382935	7.79549	6.41602e-15	7.64297e-14
MTO1	148.967	1.00767	0.129262	7.79554	6.41336e-15	7.64297e-14
PAPPA	17.4943	2.68297	0.344192	7.79498	6.44206e-15	7.66912e-14
IFIT5	388.442	1.14478	0.146878	7.79405	6.48928e-15	7.72044e-14
IQSEC3	9.82584	2.96251	0.380183	7.79233	6.57823e-15	7.82129e-14
SIRPG	10.9025	1.59918	0.205227	7.79223	6.58351e-15	7.82261e-14
MTHFD2	180.689	0.647899	0.0831522	7.79173	6.60988e-15	7.84897e-14
CHRD	16.403	2.20447	0.282955	7.79091	6.65307e-15	7.89525e-14
ICAM2	16.5176	1.39086	0.178537	7.79032	6.68419e-15	7.92718e-14
DPYD	401.639	0.45139	0.0579714	7.78642	6.8932e-15	8.16988e-14
NPR1	7.9188	4.20336	0.539945	7.7848	6.98248e-15	8.27047e-14
CYP1A2	17.2617	1.85845	0.23888	7.77985	7.26123e-15	8.5952e-14
ST6GALNAC5	7.19521	2.78972	0.358635	7.77872	7.32629e-15	8.66675e-14
PLSCR1	798.294	0.766013	0.098502	7.77662	7.44859e-15	8.80587e-14
PSG5	13.7921	2.5824	0.332115	7.77562	7.50763e-15	8.87007e-14
PSEN1	695.534	0.277412	0.0356839	7.77415	7.59535e-15	8.96806e-14
SHOX2	7.84686	2.75383	0.354265	7.77336	7.64307e-15	9.01873e-14
ADCY5	14.5834	2.21057	0.284386	7.77314	7.65632e-15	9.02868e-14
CPNE6	5.76141	3.78086	0.486439	7.77252	7.69415e-15	9.06758e-14
DLGAP3	10.1735	2.12561	0.273532	7.77096	7.78964e-15	9.17435e-14
ZNF556	40.2631	1.60056	0.205971	7.77081	7.7983e-15	9.17879e-14
NPHS1	12.6127	2.77803	0.357501	7.7707	7.8053e-15	9.18127e-14
CD80	37.7012	1.81894	0.234088	7.7703	7.82994e-15	9.20447e-14
IFI44L	781.057	1.64851	0.212206	7.76847	7.94424e-15	9.33299e-14
HERC5	495.882	1.87243	0.241048	7.76788	7.98083e-15	9.37011e-14
PROKR1	3.06358	3.9235	0.505148	7.76702	8.03532e-15	9.42818e-14
COL6A2	19.4533	2.10608	0.271202	7.7657	8.11936e-15	9.52083e-14
NAPSA	7.28704	1.77529	0.22862	7.76527	8.1474e-15	9.54773e-14
PWRN1	29.7169	2.54757	0.32819	7.76249	8.32759e-15	9.7528e-14
DGAT2L6	4.87355	4.35389	0.560977	7.76126	8.40902e-15	9.84202e-14
MYO7B	25.8204	1.77173	0.228334	7.75939	8.53365e-15	9.98165e-14
AKR1B15	62.1042	1.64041	0.211419	7.75903	8.55815e-15	1.00041e-13
EDNRB	11.04	1.93216	0.249025	7.7589	8.56718e-15	1.00084e-13
NECAB1	17.6344	1.91312	0.246599	7.75802	8.62638e-15	1.00713e-13
CLEC19A	21.2702	2.10423	0.271274	7.75682	8.70823e-15	1.01605e-13
LGSN	23.1201	1.66655	0.214872	7.756	8.76527e-15	1.02207e-13
CAMKK2	361.757	0.609511	0.0785991	7.75469	8.85627e-15	1.0314e-13
OR2B11	26.3735	2.7016	0.348382	7.75471	8.8544e-15	1.0314e-13
DLGAP1	27.2889	1.68174	0.216928	7.75252	9.00875e-15	1.0485e-13
HLA-DPB2	13.5383	1.5208	0.196192	7.75158	9.07571e-15	1.05564e-13
CARNS1	11.6688	1.90834	0.246221	7.75051	9.15251e-15	1.06392e-13
SHBG	5.72143	2.10164	0.271183	7.7499	9.19675e-15	1.0684e-13
HMGN5	15.8599	1.68068	0.216901	7.74859	9.2915e-15	1.07874e-13
TRIM58	11.91	2.03236	0.262313	7.74786	9.34533e-15	1.08431e-13
DACT1	7.91077	2.55377	0.329634	7.74727	9.38887e-15	1.08869e-13
FAM95B1	41.0558	2.27318	0.293432	7.74689	9.41722e-15	1.0913e-13
CTRC	18.8352	1.3855	0.178905	7.74436	9.6068e-15	1.11258e-13
TRAT1	6.21146	2.01943	0.260768	7.74416	9.62174e-15	1.11363e-13
USHBP1	14.4387	2.07074	0.267433	7.74303	9.7072e-15	1.12283e-13
PLEKHA2	463.767	0.43441	0.0561046	7.74286	9.72064e-15	1.12369e-13
GINS1	25.5609	1.28227	0.1657	7.73847	1.00623e-14	1.16247e-13
ITIH2	9.4324	5.171	0.668341	7.73706	1.01742e-14	1.17467e-13
JAM3	9.65479	1.96642	0.254216	7.73523	1.03215e-14	1.19095e-13
ARHGEF26-AS1	72.8833	1.81812	0.235065	7.73454	1.03775e-14	1.19667e-13
AQP5	1429	-0.993445	0.128472	-7.73275	1.0525e-14	1.21293e-13
RDH12	4.45914	2.68101	0.346804	7.73062	1.07023e-14	1.2326e-13
LINGO1	5.97423	2.86046	0.370085	7.72921	1.08218e-14	1.2456e-13
SLC18A1	7.93228	3.33439	0.43144	7.72851	1.08814e-14	1.2517e-13
SALL2	9.13551	1.72023	0.222622	7.72713	1.09994e-14	1.2645e-13
VIL1	10.5315	2.65216	0.343253	7.72655	1.10504e-14	1.26958e-13
SLC10A1	8.71044	2.8547	0.369711	7.72144	1.15026e-14	1.32073e-13
CSPG4	22.9786	1.80899	0.234298	7.72089	1.15524e-14	1.32563e-13
LY86-AS1	14.3281	2.86836	0.371518	7.72065	1.15738e-14	1.32727e-13
EIF5A2	19.2744	1.27303	0.164919	7.71915	1.17106e-14	1.34132e-13
PHLPP2	76.387	0.971968	0.125916	7.71915	1.17105e-14	1.34132e-13
CTAGE1	4.88727	3.53074	0.457505	7.71739	1.18734e-14	1.35913e-13
CYP4A22	17.2592	1.76261	0.228406	7.71701	1.19087e-14	1.36235e-13
DKK3	7.00092	2.77045	0.359091	7.71518	1.20813e-14	1.38125e-13
ZNF684	25.4481	1.09147	0.141478	7.71481	1.21165e-14	1.38443e-13
LDB3	28.4807	1.53775	0.199406	7.71168	1.24176e-14	1.41797e-13
SLC38A4	11.7374	2.13358	0.276709	7.71054	1.2529e-14	1.42981e-13
RASGRP1	64.6353	0.884685	0.114756	7.70927	1.26537e-14	1.44317e-13
LRRC10	6.18359	2.86532	0.37169	7.70889	1.26913e-14	1.44658e-13
FMR1-AS1	14.4049	2.04083	0.264752	7.70846	1.27341e-14	1.45057e-13
CCDC116	5.29268	2.31772	0.300702	7.70768	1.28122e-14	1.45859e-13
CNGB3	7.80249	3.03798	0.394161	7.70748	1.2833e-14	1.46007e-13
KCNIP2	12.389	1.34465	0.174463	7.70736	1.28447e-14	1.46051e-13
NMNAT2	13.7493	2.23175	0.289589	7.7066	1.29211e-14	1.46831e-13
TM4SF20	6.31295	2.43567	0.316062	7.70629	1.29523e-14	1.47097e-13
SULT1C4	7.70403	2.9406	0.381639	7.7052	1.30643e-14	1.48278e-13
ZDHHC15	61.445	1.39248	0.180737	7.70441	1.31445e-14	1.49098e-13
MYOM2	16.1972	1.73707	0.225525	7.70234	1.33594e-14	1.51445e-13
DSCAM-AS1	6.44212	2.66889	0.346524	7.70188	1.34075e-14	1.51898e-13
SRGAP2	282.861	0.718169	0.0932691	7.69997	1.36099e-14	1.54097e-13
SLC1A6	37.5984	1.80185	0.234012	7.6998	1.3628e-14	1.5421e-13
ASPA	66.8574	1.82833	0.237458	7.69962	1.36474e-14	1.54336e-13
GNAS-AS1	9.02741	2.32373	0.301835	7.69869	1.37465e-14	1.55363e-13
SV2C	20.4834	1.75618	0.228176	7.69657	1.39763e-14	1.57865e-13
HTR3B	14.7259	1.55709	0.202335	7.69562	1.40813e-14	1.58955e-13
SNTA1	87.5264	-0.980591	0.127465	-7.69302	1.43707e-14	1.62124e-13
FBLN7	15.4933	1.54907	0.201367	7.69277	1.43988e-14	1.62343e-13
OR4D1	9.66198	2.59198	0.336967	7.69208	1.44756e-14	1.63112e-13
OLAH	7.28125	2.55196	0.331825	7.69066	1.46375e-14	1.64837e-13
MEG8	16.2985	2.97147	0.386484	7.68846	1.48919e-14	1.67601e-13
MYLK4	27.1116	1.33085	0.173141	7.68649	1.51232e-14	1.70102e-13
FIGNL2	6.50877	2.46426	0.320638	7.68549	1.52409e-14	1.71238e-13
SPC25	29.7337	2.42405	0.315407	7.68548	1.52425e-14	1.71238e-13
UGT1A10	25.3411	-1.37696	0.179173	-7.68508	1.52898e-14	1.71667e-13
GRIN3A	14.6793	2.80812	0.365502	7.68291	1.55515e-14	1.745e-13
CABP1	12.0631	2.26496	0.294817	7.68261	1.55875e-14	1.748e-13
THBS4	8.55217	2.56869	0.334369	7.6822	1.56377e-14	1.75259e-13
HHIPL1	21.5817	1.72578	0.224656	7.68191	1.56729e-14	1.75547e-13
PTPRR	7.55177	3.11218	0.405167	7.68122	1.57575e-14	1.76389e-13
TLR5	91.3984	0.824828	0.107392	7.68056	1.58391e-14	1.77198e-13
CFLAR-AS1	27.7405	2.29554	0.298915	7.67958	1.59616e-14	1.78462e-13
ITGB3	12.3579	1.95977	0.255216	7.67887	1.605e-14	1.79343e-13
PGLYRP2	3.73308	2.91666	0.379853	7.67838	1.61119e-14	1.79928e-13
SNX22	26.4362	1.50971	0.196622	7.67827	1.61251e-14	1.79967e-13
TAT	10.4392	1.925	0.250739	7.67731	1.62469e-14	1.81219e-13
CDHR2	20.1724	1.73977	0.226616	7.6772	1.62605e-14	1.81263e-13
MYH3	24.5824	1.34467	0.175171	7.67632	1.6372e-14	1.82397e-13
SLC5A2	4.69623	2.72622	0.355218	7.67477	1.65713e-14	1.84509e-13
NRAP	14.7584	1.86032	0.242485	7.67187	1.69503e-14	1.88616e-13
ERVW-1	242.507	2.20861	0.287991	7.66904	1.73295e-14	1.92531e-13
FAM197Y3	4.62062	4.43822	0.578722	7.66901	1.7333e-14	1.92531e-13
PNOC	4.30973	2.35914	0.307616	7.66911	1.73192e-14	1.92531e-13
CLEC4F	6.40878	2.33044	0.303905	7.66833	1.74253e-14	1.93442e-13
OLFM1	13.0468	1.95164	0.254553	7.66694	1.76153e-14	1.95436e-13
ACSM4	4.48651	5.11879	0.667656	7.66681	1.7633e-14	1.95516e-13
MYOCD	11.5369	3.76175	0.490659	7.66672	1.76454e-14	1.95539e-13
TRIM22	1424.28	0.915951	0.119497	7.66507	1.78727e-14	1.97941e-13
HSPA12B	3.92295	3.65048	0.476261	7.66487	1.79014e-14	1.98141e-13
GFRAL	6.29493	2.96653	0.387052	7.66443	1.79633e-14	1.98709e-13
COL13A1	11.9577	2.66729	0.348027	7.66403	1.80182e-14	1.99199e-13
SSTR2	78.3462	1.966	0.256566	7.66273	1.82021e-14	2.01113e-13
SIGLEC8	27.1239	2.02073	0.263722	7.66236	1.82547e-14	2.01576e-13
SCYL1	372.996	-0.365572	0.0477581	-7.65465	1.93838e-14	2.13918e-13
HESX1	9.10033	2.05624	0.268635	7.65442	1.9419e-14	2.14181e-13
SLC30A2	7.98484	2.02617	0.264711	7.65428	1.94391e-14	2.14276e-13
ZNF442	32.8048	1.25248	0.16364	7.65389	1.94987e-14	2.14807e-13
SPOCD1	21.2281	1.5344	0.200484	7.65349	1.95594e-14	2.15349e-13
EIF5AL1	14.1766	2.46108	0.32165	7.65141	1.98786e-14	2.18735e-13
SFTPA2	4.3149	2.85535	0.373199	7.65102	1.99399e-14	2.1928e-13
HACE1	87.1032	0.981041	0.128232	7.65055	2.00124e-14	2.19949e-13
CCL4L2	201.427	2.30204	0.300947	7.64931	2.02065e-14	2.21951e-13
LINC00486	3.12255	4.26892	0.558088	7.6492	2.02239e-14	2.22013e-13
CASP10	214.802	0.825704	0.108005	7.64508	2.08819e-14	2.29102e-13
HCP5	539.595	0.53574	0.0701047	7.642	2.13868e-14	2.34505e-13
TFR2	17.6192	1.29863	0.169988	7.63953	2.18013e-14	2.3891e-13
RNF112	9.64938	1.9476	0.254996	7.63779	2.20982e-14	2.42022e-13
PRSS54	3.02075	3.7115	0.486076	7.63564	2.24701e-14	2.45951e-13
PRKCQ	22.539	1.35342	0.177344	7.63163	2.3181e-14	2.53585e-13
CCDC3	5.33751	2.33234	0.305691	7.62971	2.35277e-14	2.57077e-13
SLC22A2	11.0053	2.97687	0.390166	7.62977	2.35182e-14	2.57077e-13
ZNF99	14.1971	2.25044	0.294977	7.6292	2.36211e-14	2.57947e-13
CYP3A7	6.12372	2.31971	0.304072	7.6288	2.36955e-14	2.58609e-13
SLC39A5	5.39094	2.68688	0.352207	7.6287	2.37136e-14	2.58656e-13
TBX15	5.64054	2.93057	0.384186	7.62799	2.3844e-14	2.59927e-13
ATP8B4	130.443	0.671808	0.0880775	7.62746	2.39415e-14	2.60838e-13
CBS	30.8481	1.17305	0.153815	7.62638	2.41428e-14	2.62879e-13
PPP1R16B	136.091	1.04653	0.137247	7.62514	2.43778e-14	2.65284e-13
FAR2	138.069	0.502638	0.0659202	7.62494	2.44143e-14	2.65527e-13
TULP1	7.79747	2.65924	0.34889	7.622	2.49784e-14	2.71504e-13
NPHP3-AS1	7.69526	2.98025	0.391063	7.6209	2.51904e-14	2.7365e-13
LGI4	6.74819	2.31616	0.303997	7.61902	2.55603e-14	2.77508e-13
PDK1	132.802	0.633397	0.0831472	7.61778	2.58072e-14	2.80026e-13
HCG18	337.854	0.833833	0.109464	7.61745	2.5874e-14	2.80588e-13
C8orf49	7.2979	2.12135	0.278525	7.61636	2.60924e-14	2.82793e-13
CENPE	38.8625	1.12363	0.147534	7.61608	2.61494e-14	2.83248e-13
SORCS2	15.9534	1.82249	0.239323	7.61518	2.63326e-14	2.85067e-13
TRPC2	5.17999	3.18872	0.418742	7.61501	2.63677e-14	2.85282e-13
SCGB1A1	158.862	-1.47749	0.194036	-7.61449	2.64726e-14	2.86253e-13
GLRA1	4.27801	3.14284	0.41277	7.61402	2.6571e-14	2.8715e-13
KLC3	19.2316	1.41833	0.186331	7.61187	2.70149e-14	2.91612e-13
XKR9	31.4951	1.97793	0.259848	7.61189	2.70122e-14	2.91612e-13
CACNA2D4	27.7876	1.18789	0.156075	7.61104	2.71898e-14	2.93331e-13
LINC00323	5.91388	2.14853	0.282349	7.60947	2.75231e-14	2.96755e-13
ASB18	13.1598	2.20248	0.289455	7.60906	2.76096e-14	2.97518e-13
PTPN22	123.317	0.81329	0.106891	7.60861	2.77052e-14	2.98376e-13
PCDHA3	5.0054	4.28422	0.563206	7.60683	2.8089e-14	3.02336e-13
RHOJ	7.99061	2.29688	0.302014	7.60523	2.84407e-14	3.05946e-13
TMPRSS9	6.11783	3.40462	0.447832	7.60246	2.90564e-14	3.12389e-13
CDK15	7.89663	3.28058	0.431569	7.60152	2.92662e-14	3.14465e-13
DMXL2	925.663	0.550901	0.0724766	7.60109	2.93646e-14	3.15341e-13
GPR179	9.26988	3.06141	0.402778	7.60074	2.94447e-14	3.16021e-13
KIR2DS4	2.33128	4.00131	0.526457	7.60044	2.95133e-14	3.16575e-13
SKOR1	7.3174	1.99524	0.262524	7.60021	2.95649e-14	3.16948e-13
POM121L10P	3.34835	3.96783	0.522106	7.59966	2.96911e-14	3.18119e-13
SLC32A1	3.77991	2.69532	0.354714	7.59858	2.99398e-14	3.206e-13
P2RY12	3.89962	2.2151	0.291524	7.59837	2.99879e-14	3.20932e-13
SCN4B	20.9809	1.76347	0.232152	7.59618	3.05005e-14	3.26232e-13
FCRLB	5.34738	1.78325	0.234764	7.59593	3.05598e-14	3.2668e-13
KLK2	9.371	3.52675	0.464377	7.59457	3.08817e-14	3.29933e-13
SVOP	20.6048	1.8813	0.247738	7.59392	3.10373e-14	3.31406e-13
MOSPD2	195.545	0.867489	0.114242	7.59342	3.11565e-14	3.3249e-13
ADRA1A	10.274	3.76143	0.495443	7.59206	3.14861e-14	3.35816e-13
SCRG1	34.9519	1.9612	0.258364	7.59084	3.1784e-14	3.388e-13
SPN	115.267	0.964984	0.127138	7.59006	3.19766e-14	3.4066e-13
DISP2	59.5503	2.11877	0.279179	7.58928	3.217e-14	3.42526e-13
SLC6A15	13.5976	2.0252	0.266854	7.58916	3.21982e-14	3.42631e-13
ABCA10	34.668	1.24053	0.16348	7.58827	3.24202e-14	3.44798e-13
GP5	7.94687	1.88438	0.248429	7.58518	3.32018e-14	3.52911e-13
OR2J3	8.34127	2.74085	0.361369	7.58461	3.33485e-14	3.54268e-13
ARL5B	576.714	0.903221	0.11909	7.58434	3.3418e-14	3.54806e-13
OR4K13	11.8553	2.17651	0.287002	7.5836	3.36093e-14	3.56635e-13
CCL25	5.03188	2.54328	0.335432	7.58209	3.40031e-14	3.6061e-13
CCDC27	7.51835	2.57154	0.339245	7.5802	3.45034e-14	3.65709e-13
SLCO1A2	28.2413	3.36871	0.444625	7.57653	3.54915e-14	3.7597e-13
CASP14	8.35016	2.50362	0.330473	7.57587	3.5672e-14	3.77668e-13
ADAM11	12.3147	1.54913	0.204574	7.57247	3.66187e-14	3.87254e-13
SERPINB9	529.537	1.36473	0.180222	7.57251	3.6608e-14	3.87254e-13
CLCA3P	8.80319	1.82077	0.24046	7.57204	3.67403e-14	3.88321e-13
CLEC4C	7.38569	1.85695	0.245309	7.56983	3.73703e-14	3.94756e-13
CLTB	408.467	-0.642628	0.0849092	-7.56841	3.7781e-14	3.9887e-13
SERPINB12	3.88036	2.9522	0.390086	7.56809	3.78753e-14	3.99641e-13
TDRD7	230.431	0.753072	0.0995319	7.56613	3.845e-14	4.05476e-13
FEZ1	14.7814	1.62853	0.215268	7.56515	3.87422e-14	4.08328e-13
FAM180B	6.47714	2.18751	0.289168	7.56486	3.88285e-14	4.09008e-13
CELSR3	45.0677	1.1855	0.156727	7.5641	3.9056e-14	4.11174e-13
HRG	10.9736	2.93961	0.388702	7.56264	3.94982e-14	4.15596e-13
TIGIT	21.5859	1.51241	0.200033	7.56083	4.00509e-14	4.21175e-13
GBP3	661.908	0.957694	0.126671	7.56047	4.01605e-14	4.2209e-13
CHRNB2	17.4802	3.14465	0.415968	7.55984	4.03561e-14	4.23909e-13
ZNF488	3.6101	3.13867	0.415347	7.55673	4.13322e-14	4.33918e-13
BAZ1A	1203.57	0.658249	0.0871094	7.55658	4.13794e-14	4.34171e-13
KCNA3	17.6973	1.51268	0.200185	7.55639	4.14409e-14	4.34573e-13
IL23A	37.4917	1.14184	0.151147	7.55454	4.20341e-14	4.40548e-13
GPR3	3.23075	2.8794	0.381174	7.55404	4.21959e-14	4.41996e-13
RNF175	10.3317	3.16712	0.419305	7.55327	4.24476e-14	4.44385e-13
TRIM15	4.57934	3.54512	0.469371	7.55293	4.2558e-14	4.45292e-13
SGCD	13.4418	4.23982	0.561749	7.54754	4.4354e-14	4.63825e-13
C8B	3.80527	3.6983	0.490028	7.54711	4.45008e-14	4.65101e-13
FAM151A	3.13222	3.79738	0.50322	7.54617	4.48231e-14	4.68208e-13
VWC2	11.8003	2.88994	0.383007	7.54541	4.50882e-14	4.70714e-13
PMP2	6.5963	3.39788	0.45035	7.54499	4.52335e-14	4.71747e-13
RDM1	6.10381	2.24804	0.297952	7.54498	4.52374e-14	4.71747e-13
LINC00487	6.08689	2.80868	0.372293	7.54427	4.54842e-14	4.74057e-13
STMN4	8.89421	2.68868	0.356454	7.54285	4.5982e-14	4.78979e-13
GAMT	13.1453	1.54236	0.204526	7.54113	4.6591e-14	4.84784e-13
TNFAIP6	354.307	1.89574	0.251384	7.5412	4.65652e-14	4.84784e-13
TDRD5	7.41639	3.60529	0.478132	7.54037	4.68622e-14	4.87336e-13
CATSPER1	5.40499	2.34138	0.310553	7.5394	4.72124e-14	4.90705e-13
SUSD5	9.94094	1.9336	0.256633	7.5345	4.90214e-14	5.09225e-13
CPNE4	10.5404	1.94278	0.257915	7.53265	4.97204e-14	5.162e-13
PHYHIPL	8.40565	2.26456	0.300662	7.53192	4.99981e-14	5.18796e-13
ZSCAN10	4.45874	3.33157	0.442366	7.53126	5.02541e-14	5.21164e-13
RPGRIP1	26.752	1.4607	0.193964	7.53076	5.0446e-14	5.22865e-13
GAS2	6.77598	2.11027	0.280236	7.53034	5.06099e-14	5.23793e-13
RASL11B	3.22313	2.50224	0.332284	7.53043	5.05745e-14	5.23793e-13
ZFP28	19.5953	1.38892	0.184444	7.53031	5.06194e-14	5.23793e-13
ABCG4	8.31831	3.77432	0.501297	7.52911	5.10863e-14	5.28333e-13
OR2L3	9.62522	2.28235	0.30314	7.52902	5.11209e-14	5.28399e-13
POLN	26.4231	1.2628	0.167827	7.52441	5.29571e-14	5.47078e-13
HSPB9	4.01577	2.54469	0.33823	7.52356	5.33042e-14	5.50359e-13
CCDC42	2.62504	3.49961	0.46521	7.52266	5.36737e-14	5.5387e-13
KRT72	2.7528	3.24756	0.431749	7.52187	5.3998e-14	5.5691e-13
HOXB4	4.5725	2.03577	0.270655	7.52165	5.40872e-14	5.57523e-13
NPTX2	5.21103	1.95546	0.259996	7.5211	5.43154e-14	5.59568e-13
APOF	4.37498	2.50655	0.333322	7.51988	5.48245e-14	5.64193e-13
CYSLTR2	32.926	1.89126	0.2515	7.51992	5.481e-14	5.64193e-13
ABCC13	21.1308	2.02853	0.269846	7.51736	5.58953e-14	5.74897e-13
EPG5	556.804	0.385321	0.0512633	7.51652	5.62535e-14	5.78264e-13
DLGAP2	13.8945	3.43246	0.456826	7.51372	5.74704e-14	5.90449e-13
CPLX2	8.84409	3.87345	0.515522	7.51365	5.75026e-14	5.90457e-13
KRT79	6.6571	2.4156	0.32157	7.51189	5.82817e-14	5.98129e-13
VTN	3.60884	3.62436	0.482577	7.51044	5.89298e-14	6.0445e-13
PYGB	752.731	-0.8391	0.11174	-7.50942	5.93911e-14	6.08848e-13
ZNF354C	20.1568	1.18135	0.157409	7.50496	6.14493e-14	6.29603e-13
PAX8	15.6616	1.67395	0.223128	7.50218	6.27629e-14	6.42711e-13
WNT8A	3.10761	4.83875	0.645129	7.50043	6.36106e-14	6.51036e-13
KRTAP5-7	3.95962	2.43296	0.32439	7.50011	6.37654e-14	6.51909e-13
RNF17	11.3291	2.53029	0.337366	7.50012	6.37575e-14	6.51909e-13
BPIFB4	5.28534	2.59082	0.345449	7.49987	6.38824e-14	6.5275e-13
FAM182B	21.6458	2.06915	0.27596	7.498	6.47988e-14	6.61753e-13
NR1I3	13.9494	3.40563	0.454463	7.49374	6.69358e-14	6.83205e-13
GABRA2	21.8154	3.17564	0.42378	7.4936	6.701e-14	6.8359e-13
SYCP3	11.0897	2.04228	0.272554	7.49313	6.72482e-14	6.85646e-13
PTPN5	9.6087	3.04015	0.405757	7.49255	6.75465e-14	6.88313e-13
GUCA1A	3.30932	4.29741	0.573604	7.49195	6.78591e-14	6.91123e-13
CAMK2A	16.4574	2.07205	0.276574	7.49185	6.79092e-14	6.91259e-13
GFRA2	12.4431	1.86021	0.248324	7.49103	6.83332e-14	6.95197e-13
ADORA1	4.62373	3.59137	0.479492	7.48996	6.88959e-14	7.00541e-13
SH2D6	14.3313	1.7847	0.238307	7.48908	6.936e-14	7.04878e-13
TNFAIP8	204.465	0.629576	0.0840706	7.48865	6.95833e-14	7.06764e-13
PNPLA3	10.8349	1.74202	0.232631	7.48836	6.97373e-14	7.07945e-13
CDADC1	56.4184	0.709036	0.0946946	7.4876	7.01421e-14	7.11669e-13
OPRK1	5.97965	3.10831	0.415184	7.48658	7.069e-14	7.1684e-13
PRG4	5.04833	4.32037	0.577136	7.48589	7.10662e-14	7.20266e-13
GBE1	150.353	0.59183	0.0790859	7.48339	7.24289e-14	7.3368e-13
LINC00242	2.91252	3.88448	0.519114	7.4829	7.26985e-14	7.36013e-13
ABHD1	12.6587	2.45099	0.327617	7.48125	7.36175e-14	7.44915e-13
OSGIN2	139.336	0.675841	0.0903445	7.48071	7.39228e-14	7.47601e-13
FBXO47	3.56886	3.8867	0.519612	7.48	7.4321e-14	7.51223e-13
MLANA	11.0992	2.14295	0.28655	7.47846	7.5196e-14	7.59658e-13
LIPJ	5.01092	2.39015	0.31961	7.47833	7.52705e-14	7.60001e-13
ADAM21	3.33138	3.98892	0.533413	7.47812	7.53926e-14	7.60825e-13
ADARB1	60.2074	1.02198	0.136694	7.47642	7.63746e-14	7.70319e-13
PEAR1	9.68219	2.71675	0.363413	7.47567	7.68113e-14	7.74307e-13
ATP2B2	14.688	4.08229	0.54618	7.47426	7.76369e-14	7.82209e-13
HSD17B1	20.2008	1.3054	0.174694	7.47253	7.86702e-14	7.92194e-13
GDF11	23.0942	1.06042	0.141923	7.47181	7.90983e-14	7.96078e-13
CHRNA7	65.2283	1.4002	0.187466	7.46908	8.07603e-14	8.12369e-13
PODN	8.69363	3.05151	0.408622	7.4678	8.15493e-14	8.19865e-13
PCDH11Y	10.8273	2.09218	0.280213	7.46639	8.24221e-14	8.28196e-13
CACNA1I	23.606	1.6663	0.223176	7.46629	8.24888e-14	8.28423e-13
PPP2R2B	46.7479	1.5917	0.213216	7.46523	8.31549e-14	8.34666e-13
PCDHA9	13.9175	1.99487	0.267252	7.46438	8.36953e-14	8.3964e-13
ANGPT4	11.2861	2.47783	0.331996	7.46342	8.43023e-14	8.45277e-13
UGT3A2	3.90527	3.7998	0.509142	7.46313	8.44878e-14	8.46684e-13
SCARA5	5.55646	2.77235	0.371535	7.46187	8.53004e-14	8.54371e-13
MDGA2	16.8013	2.53969	0.340407	7.46074	8.6036e-14	8.61278e-13
NRSN1	6.87389	3.13603	0.420393	7.45976	8.66795e-14	8.67257e-13
DYNC1I1	15.9594	1.57277	0.210863	7.45875	8.7349e-14	8.7349e-13
FBXL2	143.215	1.23852	0.166053	7.45858	8.74597e-14	8.74131e-13
USP18	133.796	1.50193	0.201425	7.4565	8.88528e-14	8.87581e-13
CFLAR	2820.43	0.646256	0.0866722	7.45633	8.89655e-14	8.88234e-13
CCL16	12.9256	2.18774	0.293431	7.45572	8.93783e-14	8.9188e-13
DCLK3	6.99829	3.0824	0.413462	7.4551	8.97969e-14	8.9558e-13
ACAA2	38.8308	0.867179	0.116326	7.45472	9.0057e-14	8.97697e-13
PSG6	10.4404	2.83641	0.380503	7.45436	9.03053e-14	8.99694e-13
TPTE2P2	25.0669	2.32217	0.311558	7.45339	9.09726e-14	9.05861e-13
OR8A1	36.2127	2.12043	0.284496	7.45329	9.10396e-14	9.06047e-13
TTC34	53.1952	1.52886	0.205163	7.45194	9.19788e-14	9.14908e-13
GCK	6.08788	5.53112	0.74232	7.45114	9.25406e-14	9.20008e-13
DEPDC4	7.73306	1.7811	0.2391	7.44916	9.39344e-14	9.33371e-13
ZNF438	109.274	0.980072	0.131576	7.44874	9.42361e-14	9.35872e-13
NOX1	15.6537	1.30847	0.175679	7.44803	9.47411e-14	9.40389e-13
ACTN3	5.32107	3.71185	0.498408	7.44741	9.51879e-14	9.44324e-13
ICOS	17.0634	1.518	0.203834	7.44724	9.53116e-14	9.45052e-13
ARHGAP15	288.036	1.18794	0.159522	7.44687	9.55793e-14	9.47205e-13
KIR2DL1	3.18294	4.1647	0.559428	7.44456	9.72691e-14	9.63442e-13
KANK4	7.3103	3.8478	0.516887	7.44419	9.75438e-14	9.65653e-13
ENPEP	10.129	3.91814	0.526342	7.44408	9.76201e-14	9.65898e-13
PRKG1	24.8334	1.86709	0.25082	7.44396	9.77096e-14	9.66273e-13
PGF	11.6851	1.54345	0.207348	7.44374	9.78722e-14	9.67372e-13
C5orf60	9.12543	2.48354	0.333652	7.44351	9.80415e-14	9.68025e-13
UVRAG	172.873	0.508739	0.0683467	7.44352	9.80401e-14	9.68025e-13
CLDN19	5.34698	2.60081	0.34943	7.443	9.84215e-14	9.71265e-13
PROX2	6.945	2.15901	0.290128	7.44157	9.94966e-14	9.81358e-13
PRG2	7.47369	1.93537	0.260116	7.44041	1.00371e-13	9.89459e-13
CTAGE10P	2.97662	2.7116	0.364461	7.44002	1.00674e-13	9.91924e-13
PDE11A	59.7136	2.13744	0.287302	7.43968	1.0093e-13	9.93927e-13
ST3GAL5	135.737	1.05944	0.142408	7.43944	1.01115e-13	9.95222e-13
TLR7	41.5817	1.24961	0.168024	7.43711	1.02912e-13	1.01238e-12
CACNG3	4.69602	2.80936	0.377766	7.43679	1.03164e-13	1.01433e-12
SCG3	13.4159	2.02574	0.272502	7.43385	1.05481e-13	1.03657e-12
N4BP2L1	66.7691	0.615308	0.0828006	7.4312	1.07617e-13	1.05701e-12
ZSCAN23	6.5415	2.17868	0.293194	7.43084	1.07908e-13	1.05931e-12
TBXA2R	7.98595	2.64913	0.356633	7.42818	1.10102e-13	1.08028e-12
MTHFD2L	75.8242	1.06629	0.143555	7.42775	1.10464e-13	1.08326e-12
APOBEC3F	52.7451	0.908989	0.122393	7.42682	1.11242e-13	1.09032e-12
FXYD7	2.61587	3.63453	0.489404	7.42645	1.11553e-13	1.0928e-12
GPR176	5.57185	2.49691	0.336247	7.4258	1.12104e-13	1.09762e-12
CSNK1A1P1	4.10335	2.76228	0.371991	7.42565	1.12227e-13	1.09826e-12
AGBL1	19.9194	2.03184	0.273728	7.42284	1.14634e-13	1.12122e-12
LUZP2	15.8114	1.65888	0.223493	7.4225	1.14926e-13	1.1235e-12
SARDH	11.3596	1.80312	0.242933	7.4223	1.15108e-13	1.12469e-12
TNFAIP3	2477.58	1.1697	0.157602	7.4219	1.15448e-13	1.12742e-12
ANKRD20A9P	12.6259	3.36573	0.453493	7.42179	1.15546e-13	1.1278e-12
ZNF536	10.0763	3.77075	0.508236	7.41929	1.17746e-13	1.14866e-12
PON3	20.1063	1.54604	0.208439	7.4172	1.19618e-13	1.16632e-12
FRG2C	5.70927	3.722	0.501852	7.41653	1.20227e-13	1.17165e-12
MYH6	6.35829	3.55257	0.479025	7.41625	1.20482e-13	1.17352e-12
GPR68	26.436	1.1313	0.152558	7.41554	1.21126e-13	1.17919e-12
DKK2	5.98713	3.73179	0.503335	7.41414	1.22418e-13	1.19061e-12
FRMD1	11.6489	2.76091	0.372385	7.41413	1.22426e-13	1.19061e-12
DOCK4	612.932	0.660427	0.0890782	7.41402	1.22527e-13	1.19097e-12
LINC00092	10.7081	2.47367	0.333749	7.41177	1.24623e-13	1.21071e-12
FCGR2C	144.411	1.24489	0.167974	7.41119	1.25168e-13	1.21538e-12
OTUD7A	21.2971	1.64981	0.222644	7.41011	1.26198e-13	1.22475e-12
C2orf83	9.27182	2.68148	0.361959	7.40825	1.27981e-13	1.24141e-12
FGGY	101.645	0.928739	0.12537	7.408	1.28217e-13	1.24243e-12
RRM2	64.0113	1.24179	0.167628	7.408	1.28219e-13	1.24243e-12
VIT	6.99252	3.19487	0.431331	7.40701	1.2918e-13	1.25109e-12
GRK1	6.46031	3.50718	0.473572	7.4058	1.30366e-13	1.26194e-12
ARNT2	30.0278	1.42807	0.192869	7.40434	1.31805e-13	1.2752e-12
PARP9	1136.11	0.720163	0.0972844	7.40265	1.33493e-13	1.29086e-12
STX10	233.197	-0.406965	0.054979	-7.40219	1.33959e-13	1.29471e-12
KCNS2	5.63208	3.48306	0.470614	7.40108	1.35078e-13	1.30485e-12
TBX18	13.3865	2.13348	0.288282	7.40068	1.35489e-13	1.30815e-12
ZNF571	51.3942	1.18915	0.160691	7.40027	1.35912e-13	1.31155e-12
PKHD1L1	33.2827	2.07605	0.280616	7.39819	1.38055e-13	1.33108e-12
RASL10B	7.0083	2.87994	0.389278	7.39817	1.38077e-13	1.33108e-12
KY	31.8403	2.01342	0.272189	7.39713	1.39165e-13	1.34087e-12
LINC00158	2.23084	2.59854	0.351355	7.39577	1.40596e-13	1.35396e-12
HERC2P7	5.11672	2.2541	0.304866	7.39373	1.42769e-13	1.37348e-12
TCF4	274.998	0.741668	0.10031	7.39376	1.42731e-13	1.37348e-12
STON1	14.9552	1.3045	0.176446	7.39319	1.43346e-13	1.37833e-12
ADAMTS8	7.07953	2.13364	0.288687	7.39085	1.45898e-13	1.40215e-12
SLITRK3	7.53384	3.48973	0.472181	7.39066	1.46103e-13	1.4034e-12
PIPOX	20.6581	1.39561	0.188839	7.39046	1.46324e-13	1.4048e-12
METTL8	76.4154	1.0151	0.137374	7.38931	1.47595e-13	1.41628e-12
OR51B5	8.60187	2.5537	0.345686	7.38736	1.49769e-13	1.43641e-12
IFIT1	1515.19	1.85621	0.251363	7.38458	1.52935e-13	1.46602e-12
LIAS	83.3941	1.11409	0.150908	7.38255	1.55288e-13	1.48781e-12
VPS37C	191.363	-0.366131	0.0495971	-7.3821	1.55817e-13	1.49211e-12
MYH16	9.29905	2.01096	0.272415	7.38196	1.55976e-13	1.49288e-12
OR1C1	10.6472	2.7373	0.370892	7.38031	1.57927e-13	1.51069e-12
UGT3A1	14.7037	3.73606	0.506224	7.38025	1.57998e-13	1.51069e-12
GBP4	934.963	1.35121	0.183097	7.37977	1.58564e-13	1.51533e-12
IGDCC4	9.96438	3.12332	0.423238	7.37957	1.58796e-13	1.51677e-12
GPR155	190.115	0.87197	0.118167	7.37911	1.59346e-13	1.52125e-12
PLSCR2	25.3269	1.16893	0.158427	7.37835	1.60268e-13	1.52928e-12
EBF3	7.91869	3.40925	0.462156	7.37684	1.62092e-13	1.54589e-12
OR7D4	20.3687	2.17714	0.29516	7.37613	1.6296e-13	1.55338e-12
GBA3	3.67367	3.10848	0.421494	7.37491	1.64461e-13	1.56643e-12
ZNF780A	159.399	0.957463	0.129828	7.37488	1.64496e-13	1.56643e-12
COLEC10	7.82017	1.76941	0.239943	7.3743	1.65209e-13	1.57242e-12
ENAM	11.7369	2.67292	0.362533	7.37289	1.66966e-13	1.58833e-12
CACNB4	110.846	1.0422	0.141382	7.37155	1.68654e-13	1.60358e-12
KIF1A	14.4358	3.44941	0.467946	7.37137	1.68879e-13	1.60491e-12
FBXO15	431.654	1.77728	0.241129	7.37064	1.69807e-13	1.61291e-12
SGK2	11.8437	1.59552	0.21648	7.37029	1.7026e-13	1.61639e-12
RGS6	15.9997	2.34604	0.318383	7.3686	1.72433e-13	1.63619e-12
TERF1	123.15	0.85065	0.115476	7.36647	1.7521e-13	1.66171e-12
PIWIL1	6.81846	3.09444	0.420256	7.36321	1.79541e-13	1.70192e-12
DHDH	4.28261	1.56772	0.212998	7.36027	1.83538e-13	1.73892e-12
FAM189A1	6.62722	2.78314	0.378141	7.36004	1.83849e-13	1.74099e-12
CYP4F35P	11.0149	1.53332	0.208353	7.35924	1.84956e-13	1.75059e-12
CYP2A6	125.431	-1.58514	0.215499	-7.35568	1.8996e-13	1.79705e-12
ANKRD34B	7.61835	1.73676	0.236138	7.35486	1.91134e-13	1.80724e-12
FOXD4L5	33.1613	2.91974	0.396991	7.35466	1.91413e-13	1.80897e-12
PADI6	4.08494	4.51947	0.6146	7.35352	1.93059e-13	1.82361e-12
CCDC88A	220.055	0.872847	0.118725	7.35182	1.95522e-13	1.84594e-12
NR1I2	13.6169	2.06996	0.281622	7.35012	1.98029e-13	1.86867e-12
FOXP3	5.20248	2.03081	0.276327	7.34927	1.9929e-13	1.87962e-12
SCGB3A2	50.6643	2.31003	0.314417	7.34702	2.02668e-13	1.91052e-12
AANAT	6.41532	2.87353	0.391126	7.34681	2.0299e-13	1.91259e-12
COL5A1	32.9619	1.77756	0.241971	7.34617	2.0397e-13	1.92087e-12
AKR1C4	4.06321	2.87556	0.391516	7.34467	2.06271e-13	1.94156e-12
ZNF667	36.0931	1.88318	0.256433	7.34373	2.07722e-13	1.95423e-12
LTA	5.20908	1.6776	0.228449	7.34342	2.08209e-13	1.95685e-12
OR9A2	2.00619	3.87679	0.527925	7.34346	2.08141e-13	1.95685e-12
LMO3	12.0617	2.95886	0.402961	7.34278	2.09207e-13	1.96525e-12
F7	5.23831	3.76139	0.512328	7.34176	2.10803e-13	1.97924e-12
MX1	2943.73	1.10247	0.150183	7.3408	2.1232e-13	1.99249e-12
RALGDS	890.623	0.824302	0.112324	7.33864	2.15777e-13	2.02393e-12
[truncated: 16,819 more rows]

## Sheet: childvsTeen_baseline
row	baseMean	log2FoldChange	lfcSE	stat	pvalue	padj
SEC14L6	40.1889	5.44637	0.409662	13.2948	2.48218e-40	4.6541e-36
FGF23	27626.2	8.40101	0.648046	12.9636	1.96797e-38	1.84497e-34
CD22	59.2845	3.83815	0.309939	12.3835	3.20883e-35	2.00552e-31
PSAPL1	12.1707	6.48167	0.560284	11.5686	5.94783e-31	2.78805e-27
SLC30A4	50.5526	3.23433	0.280537	11.5291	9.41298e-31	3.52987e-27
IGF2BP3	34.1454	3.34557	0.30951	10.8092	3.11253e-27	8.33714e-24
PTGIS	18.1374	5.98202	0.552975	10.8179	2.83218e-27	8.33714e-24
COL15A1	18.0277	5.39973	0.502835	10.7386	6.70722e-27	1.572e-23
CSMD3	46.4661	6.81027	0.635719	10.7127	8.8736e-27	1.84867e-23
ROCK1P1	1306.19	6.37314	0.596126	10.6909	1.12224e-26	2.10421e-23
TNF	112.021	3.25543	0.305508	10.6558	1.63862e-26	2.7931e-23
PKHD1	35.0129	5.76078	0.543762	10.5943	3.16684e-26	4.94818e-23
SLC24A2	20.8776	6.10376	0.577589	10.5677	4.2086e-26	6.07009e-23
KSR2	48.6337	4.73373	0.448963	10.5437	5.43228e-26	7.27538e-23
DGCR9	11.1211	6.12179	0.588572	10.4011	2.45149e-25	3.06437e-22
CR2	19.8871	4.39325	0.423111	10.3832	2.95705e-25	3.4653e-22
UNC13C	39.8351	4.98648	0.484638	10.2891	7.8935e-25	8.70606e-22
CARD17	13.3526	4.88883	0.478639	10.214	1.71599e-24	1.78749e-21
NOS1	37.4784	6.09574	0.599099	10.1749	2.56773e-24	2.53394e-21
MASP1	21.944	5.77788	0.568506	10.1633	2.89232e-24	2.71155e-21
CCRL2	189.26	2.80702	0.277056	10.1316	4.00072e-24	3.57207e-21
RPH3A	20.1294	5.21641	0.51562	10.1168	4.6548e-24	3.96716e-21
FBN1	49.2857	2.86291	0.283677	10.0922	5.98357e-24	4.87791e-21
UNC80	187.5	5.06303	0.502474	10.0762	7.03908e-24	5.49928e-21
DAAM2	29.1132	3.73548	0.371752	10.0483	9.34534e-24	7.009e-21
CXCR5	15.5587	3.75568	0.374415	10.0308	1.11637e-23	8.05074e-21
CACNA1A	177.043	3.34227	0.333684	10.0163	1.29282e-23	8.97795e-21
OR2B11	26.3735	5.74785	0.575501	9.98756	1.72779e-23	1.157e-20
LAMA1	39.5072	3.59707	0.361574	9.94834	2.56429e-23	1.65795e-20
DSC2	323.822	1.88298	0.190056	9.90749	3.86219e-23	2.41387e-20
CYSLTR1	167.1	2.65653	0.268528	9.89292	4.46794e-23	2.70238e-20
CARD16	231.087	2.87818	0.291067	9.8884	4.67418e-23	2.73878e-20
ORM1	27.3353	5.06109	0.512431	9.87663	5.25703e-23	2.98695e-20
DNAH17	119.161	3.20366	0.325809	9.83295	8.12066e-23	4.35035e-20
PKDREJ	11.379	4.45243	0.452781	9.8335	8.07615e-23	4.35035e-20
TNR	34.6156	5.26685	0.536636	9.81456	9.74595e-23	5.07602e-20
HPN	13.6729	4.17381	0.428062	9.75049	1.83586e-22	9.30333e-20
GRM6	18.4354	5.39968	0.555107	9.72729	2.30661e-22	1.13813e-19
COL6A2	19.4533	4.0318	0.414853	9.71861	2.51197e-22	1.20768e-19
LEP	8.27074	6.04614	0.624936	9.67481	3.85825e-22	1.80855e-19
ELOVL4	19.7724	2.97567	0.30825	9.6534	4.75522e-22	2.17464e-19
KRT79	6.6571	5.0459	0.523446	9.63977	5.43115e-22	2.42462e-19
IL6	27.2962	4.0892	0.424722	9.62795	6.09336e-22	2.5966e-19
SYCP1	21.3755	5.73749	0.595882	9.62856	6.05729e-22	2.5966e-19
SCN9A	57.6853	3.052	0.317182	9.62223	6.44213e-22	2.68422e-19
C10orf55	21.2332	2.70019	0.280932	9.61153	7.1476e-22	2.89478e-19
NAV3	76.0421	3.35513	0.349129	9.60998	7.25626e-22	2.89478e-19
CLDN11	11.8056	3.68766	0.384553	9.58946	8.85498e-22	3.45898e-19
SCN1B	59.7808	3.02951	0.316392	9.57519	1.01666e-21	3.89026e-19
GABRA4	18.3615	7.09077	0.742328	9.55208	1.27119e-21	4.76696e-19
NTRK3	63.6817	5.39196	0.566068	9.52529	1.64586e-21	6.05095e-19
DLC1	30.6445	3.62838	0.382337	9.49	2.31035e-21	8.33059e-19
MEG3	29.3591	5.25851	0.555633	9.46401	2.96365e-21	1.04846e-18
MYOM3	40.3311	4.5527	0.484426	9.39813	5.55434e-21	1.92859e-18
SLC14A2	31.4463	4.61689	0.49179	9.38794	6.11866e-21	2.08591e-18
TSIX	536.899	4.61755	0.492313	9.3793	6.64139e-21	2.22368e-18
SLC7A14	27.9471	5.20909	0.55606	9.36786	7.40188e-21	2.43483e-18
CNTN2	27.3377	4.88095	0.52115	9.36574	7.552e-21	2.44138e-18
CACNA1G	17.31	5.49308	0.587546	9.34919	8.83204e-21	2.76001e-18
CSMD2	34.4156	4.91375	0.525528	9.35013	8.75432e-21	2.76001e-18
BEAN1	21.0372	3.07629	0.329808	9.32753	1.08364e-20	3.33086e-18
COL1A2	44.3548	4.95631	0.53178	9.32023	1.16094e-20	3.5109e-18
ANKRD55	9.0019	3.69618	0.397035	9.30947	1.28477e-20	3.76396e-18
SYT14	37.5307	4.86728	0.522826	9.30956	1.28362e-20	3.76396e-18
EYS	60.304	3.53017	0.379753	9.29596	1.45886e-20	4.20825e-18
SLC2A14	36.0654	4.37148	0.471081	9.27968	1.69992e-20	4.82931e-18
PDGFRB	14.3987	4.04346	0.436255	9.26858	1.88642e-20	5.27917e-18
FSIP2	561.654	3.65451	0.394922	9.25376	2.16721e-20	5.97577e-18
TRIM69	178.792	2.00468	0.216703	9.25082	2.22779e-20	6.05377e-18
TCL6	73.156	4.86174	0.525985	9.24311	2.39424e-20	6.41313e-18
CHRNA2	9.84945	6.16356	0.669145	9.21111	3.22785e-20	8.52424e-18
OR2C3	17.9964	5.35187	0.581886	9.19745	3.66532e-20	9.5451e-18
KCNA7	16.1729	4.65539	0.506468	9.19187	3.86068e-20	9.91613e-18
SCN3B	23.8209	3.75591	0.409826	9.16463	4.9719e-20	1.25977e-17
FCRL1	22.5276	3.04576	0.333586	9.13037	6.82659e-20	1.68419e-17
INSC	8.85554	5.51729	0.604237	9.131	6.78694e-20	1.68419e-17
FAM186A	21.0075	4.8207	0.528778	9.11669	7.7455e-20	1.88608e-17
PLD5	41.8291	5.08749	0.560567	9.07562	1.13037e-19	2.71723e-17
FAP	16.2276	5.25615	0.579563	9.06915	1.19945e-19	2.84679e-17
ADAMTS16	16.6054	5.8309	0.643609	9.0597	1.30814e-19	3.06595e-17
SLC4A1	19.0902	4.82939	0.534545	9.03459	1.6462e-19	3.81064e-17
GRIA1	22.4103	5.33698	0.591785	9.01844	1.90788e-19	4.36254e-17
AFAP1-AS1	17.6643	4.36098	0.484661	8.99801	2.29847e-19	5.1792e-17
NOD2	282.893	2.01487	0.223949	8.99697	2.32028e-19	5.1792e-17
DDX60L	1761.14	2.34367	0.26146	8.96377	3.13755e-19	6.9004e-17
SCN2A	71.2142	4.10795	0.458332	8.96281	3.16498e-19	6.9004e-17
NBN	737.95	1.59654	0.178664	8.93599	4.03531e-19	8.69679e-17
SLC24A4	57.4936	2.61992	0.293518	8.92593	4.41954e-19	9.41664e-17
NR1I3	13.9494	6.28217	0.704362	8.91895	4.70736e-19	9.9172e-17
SRSF12	16.6217	3.66749	0.411353	8.91568	4.84841e-19	1.01009e-16
TTN	320.654	2.82215	0.316696	8.91123	5.04689e-19	1.03988e-16
ULBP1	17.2848	3.71794	0.417813	8.89857	5.65724e-19	1.15297e-16
KCNS1	20.6574	2.29214	0.257877	8.88851	6.1933e-19	1.24865e-16
FCRL2	22.6305	3.53551	0.398439	8.87339	7.09505e-19	1.41524e-16
APOA2	7.44691	5.47265	0.616922	8.87089	7.25633e-19	1.43217e-16
TRIM38	763.2	1.26577	0.142883	8.85877	8.08991e-19	1.58006e-16
CCL3	450.43	3.67346	0.415088	8.84984	8.76463e-19	1.69419e-16
CHRM5	15.1447	4.2842	0.484214	8.84774	8.9307e-19	1.70868e-16
CCDC168	21.5643	4.4035	0.497775	8.84635	9.04257e-19	1.71261e-16
ATP1A2	11.6431	4.38696	0.496011	8.84448	9.19576e-19	1.7242e-16
HLA-F-AS1	22.4892	2.66926	0.301875	8.84226	9.38028e-19	1.74139e-16
HELB	292.425	2.20415	0.249352	8.83951	9.61415e-19	1.76731e-16
SIM2	18.9336	4.16275	0.471021	8.83771	9.76995e-19	1.77851e-16
ZBP1	228.435	2.89829	0.328115	8.83316	1.01763e-18	1.83467e-16
SLC26A8	35.8584	2.52749	0.286242	8.82991	1.04763e-18	1.87077e-16
PLA2G4E	23.8985	3.01725	0.342038	8.82141	1.13031e-18	1.99936e-16
PDE6C	12.565	5.91955	0.671411	8.81658	1.18006e-18	2.06786e-16
FFAR1	7.17469	4.6563	0.528218	8.81512	1.19562e-18	2.07573e-16
MSRB3	22.6408	2.88597	0.328449	8.78665	1.5408e-18	2.62637e-16
SRRM4	51.0457	4.10655	0.467323	8.7874	1.53061e-18	2.62637e-16
GRAMD1A	346.307	2.29008	0.260825	8.78014	1.63267e-18	2.75788e-16
CDH7	24.9758	5.32691	0.607105	8.77428	1.71994e-18	2.87936e-16
ABCA8	23.0832	5.34645	0.609418	8.77304	1.73899e-18	2.88549e-16
ADAMTSL4	212.124	2.81077	0.320935	8.75807	1.9862e-18	3.26677e-16
ITGA11	28.7992	4.00494	0.457428	8.75534	2.03484e-18	3.31768e-16
COL19A1	28.3065	3.95905	0.45263	8.74676	2.19556e-18	3.54886e-16
MYH11	43.729	3.89135	0.445529	8.73423	2.45329e-18	3.92757e-16
PCDH10	16.7871	4.2982	0.492158	8.73338	2.47175e-18	3.92757e-16
FAT3	26.572	4.03602	0.462299	8.73032	2.53953e-18	4.00136e-16
ALOXE3	12.4991	3.25855	0.373604	8.72194	2.73464e-18	4.23756e-16
SULT1B1	560.337	2.54029	0.291227	8.72273	2.71579e-18	4.23756e-16
TULP2	16.0734	6.08624	0.699196	8.70463	3.18624e-18	4.89688e-16
CHD5	17.1336	4.26871	0.490554	8.70182	3.26612e-18	4.93811e-16
HP	14.5739	3.08873	0.354988	8.70092	3.29208e-18	4.93811e-16
PCDH12	15.4821	3.25412	0.373947	8.70209	3.25831e-18	4.93811e-16
MAPT	26.7878	3.71664	0.42759	8.69208	3.55865e-18	5.29561e-16
SYT2	24.8177	3.05727	0.351856	8.68899	3.65662e-18	5.39855e-16
APLP1	9.84243	4.63819	0.533855	8.68809	3.68571e-18	5.39898e-16
TBX2	9.8981	5.94353	0.684193	8.68693	3.72365e-18	5.41228e-16
SV2B	21.4385	4.50377	0.518602	8.68444	3.80599e-18	5.48941e-16
RHD	13.9233	4.3026	0.496574	8.66458	4.53197e-18	6.48659e-16
FAM135B	27.265	4.78066	0.551883	8.66245	4.61721e-18	6.55853e-16
ESR2	20.112	3.29615	0.380689	8.65839	4.78481e-18	6.74551e-16
LINC00346	145.394	2.72155	0.315311	8.63132	6.06474e-18	8.4861e-16
CLEC17A	13.283	3.2143	0.372454	8.63008	6.13102e-18	8.5153e-16
NALCN	16.6201	5.30393	0.61473	8.62806	6.24017e-18	8.60318e-16
CPNE5	21.1384	2.52217	0.292672	8.61772	6.83015e-18	9.34783e-16
CORIN	45.1774	3.32442	0.385822	8.61645	6.90606e-18	9.38323e-16
SYT1	13.0386	4.0388	0.468877	8.61377	7.06985e-18	9.53667e-16
GFRA1	17.0702	5.07764	0.590722	8.59565	8.27967e-18	1.106e-15
IDO2	23.591	2.67888	0.311675	8.59513	8.31715e-18	1.106e-15
PXDNL	11.6194	3.37452	0.393216	8.58186	9.33497e-18	1.23261e-15
RBFOX1	18.4916	5.90651	0.688652	8.57692	9.74494e-18	1.27775e-15
PCDH15	25.7714	6.20457	0.724059	8.56914	1.04256e-17	1.35393e-15
SYN3	16.3408	4.85721	0.566858	8.56865	1.04704e-17	1.35393e-15
SP140	198.642	2.27669	0.265777	8.56618	1.06978e-17	1.37387e-15
TDRD6	14.9533	3.33241	0.389556	8.5544	1.18486e-17	1.5113e-15
SPEG	28.2463	4.14369	0.484836	8.54659	1.26781e-17	1.60618e-15
DNAH8	31.8281	4.15422	0.486919	8.53165	1.4427e-17	1.81548e-15
UPB1	47.1866	2.9671	0.34852	8.51343	1.68861e-17	2.11077e-15
DDX58	931.573	2.21039	0.259694	8.51151	1.71683e-17	2.13183e-15
AANAT	6.41532	5.26569	0.618959	8.50733	1.77977e-17	2.19544e-15
KIAA1755	12.4718	4.93946	0.581163	8.49927	1.9079e-17	2.33811e-15
PLG	22.7687	3.22234	0.379179	8.4982	1.92554e-17	2.3444e-15
RBFOX3	16.7286	4.81078	0.566675	8.48949	2.07553e-17	2.51072e-15
GUCY1B2	16.9468	3.57532	0.42132	8.48601	2.13857e-17	2.57039e-15
MUC6	21.2515	5.33634	0.629547	8.47647	2.32132e-17	2.77227e-15
KCNK10	18.6103	3.91088	0.461544	8.47347	2.38183e-17	2.81182e-15
UNC13A	20.4217	5.58335	0.658931	8.47335	2.38442e-17	2.81182e-15
HSH2D	483.378	1.5226	0.179805	8.46802	2.49596e-17	2.92495e-15
FGF5	22.5773	5.60698	0.662333	8.46551	2.55037e-17	2.95182e-15
GALNT9	12.057	5.64681	0.667032	8.46558	2.54881e-17	2.95182e-15
GRID1	11.2199	5.48466	0.648661	8.45536	2.78225e-17	3.18428e-15
SPATA21	8.5894	4.89588	0.579036	8.45524	2.78519e-17	3.18428e-15
BAZ1A	1203.57	1.12144	0.132646	8.45435	2.80654e-17	3.18925e-15
PIK3AP1	1041.01	2.20135	0.26133	8.42366	3.64899e-17	4.1216e-15
RGS11	7.62181	4.26415	0.506303	8.42213	3.69709e-17	4.15093e-15
ARGFXP2	6.20591	4.41237	0.524027	8.42012	3.76085e-17	4.19738e-15
LMX1B	12.595	5.6486	0.670969	8.41857	3.81102e-17	4.2282e-15
MILR1	28.0681	1.94383	0.231007	8.41462	3.94171e-17	4.34748e-15
GSG1	16.6626	4.56246	0.542537	8.4095	4.11748e-17	4.51478e-15
RELN	37.0667	2.91219	0.346475	8.4052	4.27151e-17	4.65644e-15
KCNMA1	59.7896	2.45516	0.292692	8.38821	4.936e-17	5.31897e-15
TNFSF14	140.055	2.2308	0.265943	8.38828	4.93296e-17	5.31897e-15
CETP	6.68868	4.49447	0.536041	8.38458	5.09088e-17	5.45451e-15
TBX3	14.9869	3.3301	0.397798	8.37133	5.69717e-17	6.06942e-15
ZNF438	109.274	1.67239	0.200026	8.36084	6.22713e-17	6.59653e-15
ZNF208	14.8394	3.87029	0.462968	8.35974	6.28586e-17	6.62134e-15
LIX1	8.96079	4.83274	0.578181	8.35852	6.35081e-17	6.65238e-15
CLMP	21.5658	2.86521	0.343256	8.34715	6.99315e-17	7.28453e-15
IFIT2	5177.32	3.35667	0.402505	8.33947	7.46269e-17	7.73069e-15
ADIPOQ	15.006	4.67888	0.561377	8.33465	7.77282e-17	8.00771e-15
PLA2G4D	26.1924	2.92108	0.350685	8.32963	8.10928e-17	8.30421e-15
PNPLA1	16.2176	2.63285	0.316104	8.32905	8.1492e-17	8.30421e-15
A1CF	14.7023	5.20753	0.625429	8.32633	8.33894e-17	8.45163e-15
FBXO40	14.5136	4.40041	0.528682	8.32335	8.55147e-17	8.62043e-15
SLC36A2	16.005	4.75194	0.570962	8.32268	8.59943e-17	8.62242e-15
CACNA1E	57.0998	2.98065	0.358231	8.32045	8.76307e-17	8.73976e-15
SCN7A	18.144	4.16902	0.501453	8.31387	9.26343e-17	9.14154e-15
TMEM140	282.581	2.13005	0.256185	8.31449	9.21469e-17	9.14154e-15
GCKR	10.2111	4.20392	0.50577	8.31191	9.41751e-17	9.21205e-15
PSTPIP2	159.622	1.52635	0.183638	8.31171	9.43314e-17	9.21205e-15
OASL	431.487	2.53682	0.305247	8.31069	9.51443e-17	9.24329e-15
ADAD2	8.97108	4.31946	0.520125	8.30465	1.00118e-16	9.67634e-15
ABCC8	19.4551	5.71728	0.688856	8.29967	1.04401e-16	1.00386e-14
KIRREL3	16.0871	3.39606	0.409355	8.29611	1.07572e-16	1.02907e-14
CLSTN2	23.4421	3.85241	0.46444	8.29473	1.08833e-16	1.03465e-14
GLB1L3	45.0006	3.22006	0.388227	8.29426	1.09259e-16	1.03465e-14
ACOT9	316.904	0.993377	0.119793	8.29245	1.10936e-16	1.04003e-14
CD79A	17.8646	3.01349	0.363382	8.29289	1.10527e-16	1.04003e-14
NADK	1126.57	1.35103	0.163081	8.28442	1.18684e-16	1.10713e-14
SLC43A3	143.318	1.6002	0.19318	8.28347	1.19632e-16	1.11045e-14
COL11A2	21.2869	2.90952	0.3514	8.2798	1.23387e-16	1.13966e-14
CAMKK2	361.757	0.986806	0.119215	8.27752	1.25772e-16	1.15599e-14
MUC3A	34.551	4.54826	0.549926	8.27068	1.33192e-16	1.21822e-14
CLIP3	8.44141	3.33663	0.403689	8.26535	1.3928e-16	1.26772e-14
TLL2	21.399	2.98042	0.360784	8.26096	1.44511e-16	1.30499e-14
XIRP1	10.0955	5.26729	0.637629	8.26074	1.44767e-16	1.30499e-14
AEBP1	12.077	3.43155	0.415483	8.2592	1.46655e-16	1.31568e-14
FLG2	29.5995	4.24951	0.514799	8.2547	1.52283e-16	1.35967e-14
SLC8A2	11.3599	3.12393	0.378563	8.25206	1.55689e-16	1.3835e-14
ADAMTS18	16.8755	4.40284	0.533989	8.24519	1.64898e-16	1.45841e-14
NUP210L	15.8438	3.18051	0.386052	8.23856	1.74296e-16	1.53429e-14
CD48	141.734	2.22966	0.27077	8.23449	1.80326e-16	1.57996e-14
SCN1A	29.5208	4.91863	0.597383	8.23363	1.81624e-16	1.58393e-14
IRF7	782.677	2.23519	0.271524	8.23204	1.84046e-16	1.59762e-14
PRDM16	15.0326	4.00204	0.486524	8.22579	1.93913e-16	1.67552e-14
CCDC144NL	26.4052	5.11415	0.622034	8.22166	2.0071e-16	1.72629e-14
SLC13A5	20.2334	4.01571	0.489172	8.2092	2.22665e-16	1.90638e-14
RGS1	180.787	2.32253	0.283015	8.20639	2.27937e-16	1.94265e-14
C1QTNF7	8.92624	5.94888	0.725366	8.20121	2.37971e-16	2.01899e-14
GRIN2B	34.4956	5.11884	0.624321	8.19905	2.423e-16	2.04645e-14
DTNA	22.2293	3.81979	0.466818	8.1826	2.77778e-16	2.33558e-14
AMZ1	14.4381	2.97445	0.363721	8.17785	2.8896e-16	2.41875e-14
HERC5	495.882	3.00324	0.36751	8.17185	3.03694e-16	2.53078e-14
PNPLA5	8.00974	4.81657	0.589693	8.16792	3.13753e-16	2.60304e-14
LIPG	57.447	2.53302	0.310156	8.16695	3.16289e-16	2.61252e-14
ABCB4	16.7321	2.76941	0.339298	8.16218	3.29032e-16	2.70296e-14
CECR2	32.6225	4.05749	0.497133	8.16178	3.30122e-16	2.70296e-14
KY	31.8403	3.36886	0.412802	8.16097	3.32358e-16	2.70944e-14
ADAM33	13.6433	3.92992	0.481761	8.1574	3.42324e-16	2.76663e-14
SLC12A1	16.7087	4.92622	0.603865	8.15782	3.41126e-16	2.76663e-14
IRAK2	305.056	1.84843	0.226671	8.15469	3.50081e-16	2.81717e-14
HIF3A	36.8144	3.26711	0.400804	8.15139	3.59755e-16	2.88266e-14
PKD2L2	10.468	3.68948	0.452703	8.14988	3.64286e-16	2.90653e-14
KCNAB1	18.2698	3.46037	0.424751	8.14683	3.73599e-16	2.96821e-14
MICB	57.6359	1.63802	0.201088	8.1458	3.76776e-16	2.98082e-14
TRIM72	60.1637	3.05973	0.375746	8.14309	3.85301e-16	3.03546e-14
SULT1C2P1	20.4425	5.03826	0.61889	8.1408	3.92688e-16	3.08071e-14
BAGE2	19.6961	7.01409	0.861848	8.13843	4.00435e-16	3.11542e-14
CPS1	32.2304	2.91607	0.358307	8.13847	4.00302e-16	3.11542e-14
FCRL5	221.089	2.99632	0.368422	8.13285	4.19305e-16	3.24875e-14
CRB2	12.2213	5.23093	0.643254	8.13199	4.22308e-16	3.25855e-14
PRICKLE1	20.6101	2.92736	0.360007	8.13139	4.2439e-16	3.26119e-14
SLC6A3	10.6727	4.95521	0.609433	8.13086	4.26261e-16	3.26221e-14
AADACL3	8.79689	5.33058	0.656616	8.11827	4.72866e-16	3.59543e-14
IL12B	7.00872	3.84762	0.473957	8.11807	4.73638e-16	3.59543e-14
CFLAR-AS1	27.7405	3.738	0.46133	8.10265	5.3774e-16	4.06558e-14
TNNI1	13.3933	5.33621	0.659311	8.09362	5.79179e-16	4.36129e-14
CCR7	28.0507	2.62877	0.325122	8.08549	6.19145e-16	4.64359e-14
CA14	11.7038	3.51532	0.43523	8.07692	6.64212e-16	4.96174e-14
CST6	34.0147	2.68123	0.332086	8.07391	6.80848e-16	5.06583e-14
NFKB1	587.009	0.962275	0.119301	8.06597	7.26591e-16	5.36361e-14
TEDDM1	7.62634	4.45008	0.551686	8.06633	7.2444e-16	5.36361e-14
MYOZ3	10.1893	5.14267	0.637955	8.06119	7.55573e-16	5.53398e-14
PAX5	41.3574	2.98272	0.369993	8.06155	7.533e-16	5.53398e-14
AK5	17.7408	4.25945	0.528426	8.06063	7.59028e-16	5.53765e-14
DENND5A	933.736	1.83778	0.228094	8.05714	7.81e-16	5.67587e-14
EGFLAM	11.9898	4.09304	0.508041	8.05652	7.84968e-16	5.68268e-14
HES4	212.154	2.19292	0.2724	8.05035	8.25589e-16	5.95376e-14
PCDHB19P	8.00271	3.15562	0.39204	8.04922	8.3321e-16	5.98571e-14
ACAN	14.4601	5.76776	0.717192	8.04215	8.82784e-16	6.31763e-14
ATF3	235.268	1.68565	0.20963	8.0411	8.90352e-16	6.32352e-14
PLEKHG4B	23.7028	3.52911	0.438884	8.0411	8.90339e-16	6.32352e-14
OTOF	49.3019	3.95771	0.49265	8.03351	9.47199e-16	6.70188e-14
MX2	1666.6	1.96064	0.244103	8.032	9.58926e-16	6.75935e-14
WTAP	611.597	0.8879	0.110555	8.03132	9.64282e-16	6.77164e-14
COL20A1	12.8387	4.18799	0.52158	8.02943	9.79269e-16	6.85123e-14
CDC42EP3	514.992	1.35983	0.169392	8.02775	9.92785e-16	6.89434e-14
NFKBIZ	2271.98	1.47662	0.183935	8.02794	9.91254e-16	6.89434e-14
CYP19A1	12.37	4.47159	0.557417	8.02198	1.0405e-15	7.17258e-14
FAM71A	6.96788	3.34019	0.416366	8.02225	1.03823e-15	7.17258e-14
KL	9.35893	2.95535	0.368802	8.0134	1.1158e-15	7.66344e-14
GADL1	97.3761	4.33203	0.540726	8.01151	1.13304e-15	7.73832e-14
SLC25A47	6.60896	5.26626	0.657354	8.01131	1.13495e-15	7.73832e-14
PRELP	19.0995	4.30005	0.537038	8.00697	1.17568e-15	7.98694e-14
ELF1	961.709	1.14848	0.14349	8.00389	1.20545e-15	8.13056e-14
SYT15	32.6165	3.13241	0.391361	8.00389	1.20549e-15	8.13056e-14
NPC1L1	11.6176	3.94295	0.492702	8.00271	1.21707e-15	8.17925e-14
NOSTRIN	10.5528	3.50445	0.437948	8.00198	1.22432e-15	8.1986e-14
ZC3HAV1	970.758	1.38167	0.172691	8.00077	1.23639e-15	8.24991e-14
SPTA1	14.454	4.34665	0.543539	7.99695	1.27542e-15	8.48015e-14
TMEM45A	1335.8	2.72593	0.340914	7.99594	1.28586e-15	8.51936e-14
ST8SIA3	13.3037	5.79806	0.725354	7.99342	1.31247e-15	8.66506e-14
ABI3BP	44.9915	3.20331	0.401052	7.98728	1.37947e-15	9.07549e-14
LYVE1	9.27921	3.3582	0.420585	7.98459	1.40995e-15	9.24359e-14
SEMA3G	7.39123	5.16878	0.648115	7.97511	1.5225e-15	9.94662e-14
WSB1	912.533	1.06284	0.13328	7.97453	1.52967e-15	9.95876e-14
TTBK1	13.1737	4.92864	0.618295	7.97135	1.56948e-15	1.01826e-13
MFSD2B	10.0203	3.72059	0.466943	7.96798	1.61288e-15	1.04281e-13
IFIT1	1515.19	3.05314	0.383342	7.96453	1.65852e-15	1.06864e-13
FLT4	14.7804	4.60382	0.578311	7.9608	1.7093e-15	1.09758e-13
CC2D2B	15.1111	2.5397	0.319104	7.95884	1.73658e-15	1.1113e-13
APOF	4.37498	4.42829	0.556568	7.95642	1.77084e-15	1.12936e-13
FAM184B	38.4281	3.64012	0.45805	7.94698	1.91108e-15	1.21467e-13
EPHA10	17.5103	3.00078	0.377705	7.94476	1.94563e-15	1.23245e-13
ADAM29	15.0332	4.68857	0.590906	7.93454	2.11282e-15	1.33124e-13
STRAP	298.898	-1.01424	0.127829	-7.93436	2.11578e-15	1.33124e-13
RSAD2	2131.28	3.26258	0.41124	7.93353	2.12997e-15	1.33568e-13
FCRLA	12.6197	3.22123	0.406241	7.92935	2.20288e-15	1.3768e-13
PTPRD	19.1381	4.00392	0.505032	7.92805	2.22613e-15	1.38671e-13
PTPRB	26.8329	2.80789	0.354254	7.92621	2.25932e-15	1.39979e-13
SHANK1	26.6609	4.51678	0.569864	7.92606	2.26207e-15	1.39979e-13
UNC5D	14.539	5.15731	0.651089	7.92105	2.35504e-15	1.45253e-13
CLRN1	7.17681	5.52501	0.697553	7.92057	2.36424e-15	1.45343e-13
FAM71F1	6.61209	3.58076	0.452229	7.91803	2.41309e-15	1.47861e-13
FCRL4	16.0665	3.42111	0.43215	7.91648	2.44326e-15	1.49222e-13
ARL11	72.9919	1.82258	0.230379	7.91125	2.54827e-15	1.5513e-13
ASZ1	9.867	5.27207	0.666896	7.90538	2.67109e-15	1.61558e-13
HS6ST3	8.67573	4.88187	0.61752	7.90561	2.66616e-15	1.61558e-13
ITGA8	16.3927	4.63473	0.586392	7.9038	2.70525e-15	1.63098e-13
CDH6	30.8873	3.80604	0.481666	7.90182	2.74858e-15	1.65179e-13
NKPD1	8.85932	3.42592	0.433723	7.89888	2.81415e-15	1.68579e-13
DGAT2L6	4.87355	6.9611	0.881436	7.89746	2.84655e-15	1.69474e-13
KCTD19	16.0275	4.02556	0.50973	7.89743	2.84717e-15	1.69474e-13
KLHL30	8.70207	3.64794	0.461987	7.8962	2.87526e-15	1.70605e-13
DISC1	84.9169	1.73372	0.219626	7.89395	2.92762e-15	1.73164e-13
TLR10	50.9455	1.72795	0.218912	7.89336	2.94152e-15	1.73439e-13
ANKLE1	71.8758	2.55372	0.323683	7.88956	3.03256e-15	1.78246e-13
CCDC83	12.2627	3.53035	0.447769	7.88432	3.16251e-15	1.85303e-13
ABCC11	15.1266	2.864	0.363298	7.88334	3.18743e-15	1.86182e-13
CLEC1B	6.53358	4.84618	0.614806	7.88246	3.20989e-15	1.86911e-13
PPP1R15A	2565.05	1.76731	0.224339	7.87786	3.33023e-15	1.93318e-13
CCL4	475.948	3.11306	0.396155	7.85818	3.89742e-15	2.25545e-13
TAL1	10.4217	3.89369	0.495523	7.85773	3.9116e-15	2.25669e-13
NEFL	5.15248	6.84882	0.87174	7.85649	3.95053e-15	2.27216e-13
NRXN1	31.4677	3.2842	0.418067	7.85568	3.97603e-15	2.27983e-13
TNFRSF13B	8.41608	3.49712	0.445683	7.84665	4.27301e-15	2.44265e-13
SYCP3	11.0897	3.35971	0.428705	7.83688	4.61875e-15	2.63226e-13
HIP1	290.059	1.47341	0.188098	7.83323	4.75488e-15	2.70163e-13
COL12A1	33.8879	2.80473	0.358077	7.83276	4.77278e-15	2.70362e-13
DPYSL5	13.6874	5.18372	0.662223	7.82775	4.96669e-15	2.80499e-13
PDE3A	16.4699	3.66695	0.468865	7.82092	5.24392e-15	2.95266e-13
VIL1	10.5315	4.24691	0.543055	7.8204	5.26564e-15	2.95601e-13
PI15	9.06249	5.61211	0.71775	7.81903	5.32319e-15	2.9794e-13
CD83	332.233	2.31509	0.296197	7.81606	5.45038e-15	3.04151e-13
TNFAIP6	354.307	2.99491	0.383226	7.815	5.49609e-15	3.05791e-13
MFAP5	12.1681	4.50397	0.576624	7.81093	5.67691e-15	3.14917e-13
CACNG8	24.7709	3.70432	0.474641	7.80447	5.97505e-15	3.29934e-13
DCC	20.0569	5.4546	0.698922	7.80431	5.98281e-15	3.29934e-13
SLC6A7	7.32	4.92979	0.63287	7.78958	6.7233e-15	3.69683e-13
SP100	1117.2	0.976448	0.125406	7.78628	6.901e-15	3.78344e-13
RGSL1	19.817	3.98126	0.511369	7.7855	6.94366e-15	3.79573e-13
SPINK1	12.8172	3.04172	0.390742	7.78449	6.99949e-15	3.81513e-13
CHRNB2	17.4802	4.94767	0.636008	7.77926	7.29495e-15	3.96464e-13
SYNPO2L	13.0659	3.46196	0.445095	7.77802	7.36676e-15	3.9921e-13
NAALAD2	13.0467	5.1175	0.6581	7.77617	7.47536e-15	4.03928e-13
SEMA3D	14.2299	3.13515	0.403351	7.77276	7.67947e-15	4.13764e-13
KCNH5	13.539	5.94116	0.764414	7.77217	7.71544e-15	4.14511e-13
CUX2	11.8153	3.62078	0.46625	7.76576	8.11555e-15	4.34762e-13
CNR1	12.4999	3.2275	0.415654	7.76488	8.1723e-15	4.36555e-13
COL9A3	15.8254	2.49061	0.320871	7.76201	8.35919e-15	4.45269e-13
CCL20	52.6081	2.11845	0.273055	7.75834	8.60465e-15	4.57046e-13
HTATSF1P2	22.7753	1.66037	0.214022	7.75793	8.63279e-15	4.57245e-13
MYO7B	25.8204	2.71222	0.349861	7.75228	9.02543e-15	4.76695e-13
ARL5B	576.714	1.40554	0.181428	7.74709	9.40237e-15	4.95209e-13
FCGR2C	144.411	1.99786	0.258018	7.74309	9.70269e-15	5.09595e-13
CSGALNACT1	89.7858	2.22989	0.28829	7.73488	1.03497e-14	5.42057e-13
SLIT3	23.1095	4.00143	0.517386	7.73393	1.04279e-14	5.4463e-13
KCNJ15	888.561	1.69152	0.218738	7.73307	1.04984e-14	5.4679e-13
TRPM8	22.451	3.4292	0.443486	7.73236	1.0557e-14	5.48319e-13
SLC3A1	18.6639	3.00712	0.389083	7.72874	1.0862e-14	5.62606e-13
ARL10	70.6852	2.54525	0.329379	7.72742	1.09752e-14	5.66903e-13
RNU1-4	1210.8	4.04084	0.523172	7.72372	1.1298e-14	5.80379e-13
ROBO4	9.52648	5.00638	0.648161	7.72398	1.12756e-14	5.80379e-13
DIRAS1	5.12238	4.40821	0.571032	7.71974	1.16571e-14	5.97189e-13
ADAMTS9-AS1	9.43404	6.37094	0.825358	7.719	1.17248e-14	5.97393e-13
HCN1	15.3245	5.13234	0.664895	7.71902	1.17227e-14	5.97393e-13
CDH19	16.9227	4.13234	0.535725	7.71355	1.22363e-14	6.21761e-13
C2orf88	19.2464	3.25971	0.422619	7.71313	1.2277e-14	6.22147e-13
NPHS1	12.6127	4.40914	0.572044	7.70769	1.28118e-14	6.47495e-13
TRAF1	193.696	1.72215	0.223473	7.70628	1.29533e-14	6.5289e-13
ESYT3	21.6213	2.55542	0.331695	7.70413	1.31738e-14	6.62221e-13
ITIH1	10.1014	5.6199	0.730571	7.69248	1.4431e-14	7.23478e-13
TMED2	844.767	-1.11167	0.144527	-7.69177	1.45111e-14	7.25553e-13
ARID4B	657.644	0.787044	0.102347	7.68996	1.47183e-14	7.33958e-13
GSDMA	22.6676	2.813	0.365961	7.6866	1.51101e-14	7.51498e-13
TDRD9	19.62	2.36613	0.307901	7.68472	1.53332e-14	7.60574e-13
CLU	709.472	-1.50542	0.196001	-7.68068	1.58244e-14	7.8287e-13
RAB21	429.257	0.765881	0.0997422	7.67861	1.60828e-14	7.93561e-13
HMCN1	36.2215	3.16083	0.411869	7.67437	1.66239e-14	8.18104e-13
AICDA	17.5044	3.43391	0.447553	7.67264	1.68498e-14	8.27052e-13
MCTP2	708.764	0.978075	0.127502	7.67108	1.7056e-14	8.3281e-13
RGS6	15.9997	3.80269	0.495707	7.67125	1.70332e-14	8.3281e-13
PDE11A	59.7136	3.48437	0.454331	7.66924	1.73022e-14	8.42642e-13
BEST1	332.691	2.18891	0.28556	7.66533	1.78375e-14	8.6646e-13
PTENP1	5.95503	3.34213	0.43639	7.65858	1.87999e-14	9.10848e-13
MYH7B	34.5724	2.21991	0.290027	7.65413	1.94626e-14	9.40526e-13
DNM3OS	8.04826	5.78493	0.755833	7.65372	1.95254e-14	9.41133e-13
ALPK2	18.1614	3.03347	0.396455	7.65148	1.98675e-14	9.55171e-13
ADAM23	9.79362	3.48508	0.455636	7.64881	2.02843e-14	9.69597e-13
CD79B	8.89674	2.88298	0.376913	7.64894	2.02649e-14	9.69597e-13
MAFA	6.45637	2.80923	0.367288	7.64857	2.03227e-14	9.69597e-13
C9orf139	19.7241	2.29877	0.30081	7.64194	2.13976e-14	1.01829e-12
KMO	46.4883	1.99964	0.26169	7.64126	2.15114e-14	1.02111e-12
FGF1	10.5941	4.26107	0.557804	7.63901	2.18902e-14	1.03647e-12
SOD2	12191.6	1.97855	0.259127	7.63545	2.25035e-14	1.06282e-12
CASP1	365.869	1.75341	0.229729	7.63253	2.30197e-14	1.08447e-12
ST3GAL6	61.0906	1.25891	0.164951	7.632	2.31133e-14	1.08615e-12
TNFRSF8	40.9481	2.49888	0.327461	7.63108	2.32795e-14	1.09123e-12
F2RL3	19.9188	3.30627	0.433607	7.62503	2.43986e-14	1.14083e-12
CECR7	47.221	2.71723	0.356455	7.62294	2.47971e-14	1.15658e-12
PPFIA4	18.9851	2.66002	0.349068	7.62035	2.52984e-14	1.17412e-12
RPGRIP1	26.752	2.26309	0.296979	7.62036	2.52964e-14	1.17412e-12
SLC6A17	17.6147	5.18009	0.680462	7.6126	2.68645e-14	1.24373e-12
EBF1	48.1179	3.37076	0.443036	7.60833	2.77659e-14	1.28229e-12
CACNA1C	33.9061	3.01287	0.39603	7.60769	2.79037e-14	1.28234e-12
ISG20	577.126	1.68216	0.22111	7.60778	2.78851e-14	1.28234e-12
IFIT3	2762.04	2.70893	0.356319	7.60255	2.90346e-14	1.33013e-12
PTH2R	10.282	4.52057	0.594629	7.60233	2.90855e-14	1.33013e-12
ELFN2	12.6201	3.6694	0.482817	7.59997	2.96205e-14	1.3513e-12
RNF175	10.3317	4.88012	0.642442	7.5962	3.04964e-14	1.38788e-12
CYP17A1	6.32367	4.65692	0.6134	7.59197	3.15068e-14	1.42778e-12
PCDH11X	12.7028	5.64418	0.743447	7.5919	3.15253e-14	1.42778e-12
PREX2	18.9996	3.24725	0.427965	7.58766	3.25744e-14	1.47174e-12
DCN	31.2338	4.72108	0.622354	7.58584	3.30328e-14	1.48886e-12
GRIN2A	22.8058	4.43737	0.585265	7.58181	3.40762e-14	1.5322e-12
TM4SF18	5.82529	4.4525	0.587325	7.58097	3.4298e-14	1.53849e-12
MYBPC2	7.87032	4.73597	0.624817	7.57977	3.46165e-14	1.54907e-12
HSPA7	65.374	1.73876	0.229607	7.57279	3.65288e-14	1.63075e-12
ANKRD33B	54.9543	2.01537	0.266362	7.56627	3.84079e-14	1.71057e-12
MLKL	262.78	1.68384	0.2226	7.56441	3.89631e-14	1.72756e-12
PKD1L1	23.7037	2.51926	0.333042	7.56437	3.89737e-14	1.72756e-12
SLC10A1	8.71044	4.19184	0.555209	7.55003	4.35156e-14	1.92433e-12
MCTP1	178.939	1.40446	0.186048	7.54894	4.388e-14	1.93588e-12
EXOC3L1	12.3473	2.55011	0.337959	7.54562	4.50148e-14	1.98129e-12
BEGAIN	10.215	3.47581	0.460722	7.54427	4.54811e-14	1.99395e-12
ZDHHC22	6.08564	5.86036	0.776806	7.54418	4.55153e-14	1.99395e-12
KCND1	15.9953	1.90279	0.252378	7.53946	4.71928e-14	2.05305e-12
NIPAL4	10.5486	3.31331	0.43943	7.54001	4.69944e-14	2.05305e-12
SLC23A3	10.5632	2.21596	0.293909	7.53962	4.71346e-14	2.05305e-12
PKD1L2	45.2778	2.61085	0.346378	7.53759	4.78733e-14	2.07783e-12
QKI	703.242	0.939616	0.124712	7.53431	4.90907e-14	2.12575e-12
KCNT1	15.66	4.35484	0.578244	7.53115	5.02949e-14	2.17288e-12
FAM169B	21.0223	2.67526	0.35535	7.52851	5.1323e-14	2.20207e-12
KIF5A	11.2904	4.58808	0.609408	7.52875	5.12287e-14	2.20207e-12
WFDC12	9.54167	3.87341	0.514464	7.52902	5.11231e-14	2.20207e-12
CYP3A43	8.48534	4.5957	0.610732	7.52491	5.27552e-14	2.25836e-12
SLC6A1	49.2945	4.25658	0.566028	7.52009	5.47369e-14	2.33254e-12
VEPH1	17.7954	2.98013	0.396276	7.52034	5.46351e-14	2.33254e-12
EFCAB5	27.7644	2.47917	0.32989	7.51513	5.68547e-14	2.41729e-12
NSMAF	330.006	0.831117	0.110635	7.51226	5.81152e-14	2.46529e-12
SLC17A8	6.01443	5.98112	0.796258	7.51154	5.8438e-14	2.47339e-12
SIGLEC6	11.6995	2.39314	0.318663	7.50996	5.91456e-14	2.4977e-12
LINC00310	25.9052	2.7156	0.361692	7.50806	6.00088e-14	2.52846e-12
SV2A	11.0858	2.80845	0.374095	7.50731	6.0357e-14	2.53743e-12
SWT1	75.3084	1.09074	0.145353	7.50408	6.18599e-14	2.59479e-12
GRM1	13.0796	3.74195	0.498773	7.50231	6.2702e-14	2.62425e-12
SLC6A4	13.9392	3.24872	0.433215	7.49908	6.42653e-14	2.68368e-12
TULP1	7.79747	4.13574	0.551699	7.49636	6.5615e-14	2.73396e-12
ARHGAP15	288.036	1.82316	0.243217	7.496	6.57949e-14	2.73537e-12
CACNB2	26.5777	3.38994	0.452263	7.49551	6.60436e-14	2.73964e-12
ABCA17P	10.2681	4.69575	0.626545	7.49467	6.64644e-14	2.75101e-12
OR52K1	48.0664	2.78956	0.372374	7.49129	6.82014e-14	2.81669e-12
HIVEP2	755.003	0.872058	0.116503	7.48526	7.14076e-14	2.94262e-12
FRMD5	8.84117	3.50347	0.468238	7.48224	7.30673e-14	3.00441e-12
PADI4	89.0095	2.51138	0.335874	7.47715	7.595e-14	3.11611e-12
C1orf61	28.5379	3.20657	0.429182	7.47135	7.93747e-14	3.24217e-12
MS4A1	64.7771	2.46304	0.329664	7.47137	7.93621e-14	3.24217e-12
MYPN	14.944	2.84387	0.380651	7.47108	7.95413e-14	3.24217e-12
B3GAT1	27.1293	3.89973	0.522094	7.46939	8.05647e-14	3.26261e-12
MZB1	50.3508	3.28649	0.439965	7.4699	8.02561e-14	3.26261e-12
SPIB	33.1327	2.12527	0.284525	7.46953	8.04827e-14	3.26261e-12
SLC2A5	47.8737	2.29763	0.307737	7.46621	8.25405e-14	3.33542e-12
INHBA	96.7097	2.66284	0.356691	7.4654	8.3044e-14	3.34855e-12
GPR141	20.7379	2.16342	0.289977	7.46065	8.60981e-14	3.46425e-12
GALNT8	14.2981	3.60571	0.483381	7.45935	8.69479e-14	3.49095e-12
TEX14	19.2427	2.25838	0.30285	7.45709	8.84539e-14	3.54383e-12
IGF2BP1	24.6789	3.78077	0.507953	7.44314	9.83162e-14	3.93055e-12
ZNF114	19.1197	2.87277	0.385993	7.44253	9.87736e-14	3.94044e-12
ZNF117	287.986	1.14185	0.153522	7.43769	1.02458e-13	4.07874e-12
XKR7	9.70969	3.86811	0.520099	7.43725	1.02804e-13	4.08386e-12
TMEM132B	33.1299	2.538	0.341311	7.43605	1.03739e-13	4.11229e-12
CCR9	5.08885	3.79225	0.510186	7.43307	1.06109e-13	4.19736e-12
CHRNB4	15.992	2.98442	0.401906	7.42568	1.12205e-13	4.42913e-12
CDH23	128.586	1.41703	0.190949	7.42097	1.16267e-13	4.57983e-12
CHI3L1	197.358	2.31036	0.311433	7.41848	1.18471e-13	4.65686e-12
C7orf65	5.97451	6.04997	0.81565	7.41736	1.19481e-13	4.68674e-12
CCNL1	1537.09	1.24147	0.16738	7.41707	1.19739e-13	4.68706e-12
SLC15A1	40.5822	1.8015	0.243001	7.41355	1.2296e-13	4.80311e-12
TFEC	112.849	2.38693	0.322042	7.41188	1.24521e-13	4.85397e-12
SLC1A3	40.1224	1.96265	0.264884	7.40949	1.26782e-13	4.93186e-12
CLEC2B	369.929	1.3243	0.178781	7.40737	1.28826e-13	5.00102e-12
GJC1	30.8312	3.07332	0.414945	7.40658	1.29596e-13	5.02051e-12
HTR2B	7.39456	3.30793	0.446845	7.40287	1.33275e-13	5.12072e-12
LZTS1	15.2106	2.85435	0.385549	7.40334	1.32806e-13	5.12072e-12
NLRP11	9.40952	5.80427	0.783985	7.40356	1.32585e-13	5.12072e-12
SLC16A10	42.7119	2.18381	0.294995	7.40287	1.33275e-13	5.12072e-12
CHI3L2	20.8219	2.15762	0.2915	7.40178	1.34372e-13	5.15229e-12
SPTB	23.4635	3.87797	0.524104	7.39925	1.36957e-13	5.2407e-12
TNNT2	18.4824	2.88919	0.390575	7.39727	1.39012e-13	5.30848e-12
KCNK17	5.41582	3.64197	0.492639	7.39277	1.43798e-13	5.4801e-12
CABP7	4.79338	5.28546	0.715292	7.38924	1.47676e-13	5.61648e-12
COL14A1	17.4925	4.16943	0.564306	7.38861	1.48377e-13	5.62605e-12
MEI1	23.8856	1.99411	0.269895	7.38847	1.48528e-13	5.62605e-12
HMGCS1	319.828	-1.041	0.140965	-7.38479	1.52692e-13	5.77213e-12
TMEM185B	239.691	1.23153	0.166837	7.38163	1.56367e-13	5.89917e-12
CYP27C1	31.3746	2.39641	0.3249	7.37586	1.63291e-13	6.14801e-12
TMEM130	11.5615	3.82582	0.518924	7.37259	1.67347e-13	6.28811e-12
CREB5	400.192	2.16633	0.293869	7.37177	1.68383e-13	6.31435e-12
FIGN	13.6574	4.25284	0.576966	7.37104	1.69308e-13	6.33637e-12
NLRP7	7.4137	5.64957	0.766629	7.36937	1.7143e-13	6.40301e-12
MOXD1	6.41345	5.33277	0.723697	7.36879	1.72181e-13	6.41827e-12
TRPM3	31.1338	3.23703	0.439656	7.36265	1.80296e-13	6.70746e-12
FRMPD3	11.3898	3.71996	0.505336	7.36135	1.82063e-13	6.75978e-12
CD163L1	25.8115	1.81975	0.247225	7.36071	1.82931e-13	6.77858e-12
SCN5A	17.4894	4.51155	0.613049	7.3592	1.85021e-13	6.84249e-12
CTAGE10P	2.97662	4.28617	0.582485	7.35842	1.86094e-13	6.86863e-12
ASB4	45.1078	3.11999	0.424166	7.35557	1.90107e-13	7.00298e-12
CDH16	5.8581	4.7466	0.645606	7.35216	1.95029e-13	7.15614e-12
SAMD14	11.8803	3.65035	0.496494	7.35225	1.949e-13	7.15614e-12
DIP2B	716.029	0.747744	0.101724	7.35071	1.97153e-13	7.21996e-12
TGM5	17.7379	2.31217	0.314701	7.34719	2.02414e-13	7.39818e-12
SSTR3	12.1821	3.31905	0.451763	7.34689	2.02878e-13	7.40071e-12
NEFM	10.7179	3.57874	0.48716	7.34613	2.04022e-13	7.42799e-12
HNF4A	17.2841	3.49972	0.476439	7.34558	2.04867e-13	7.43795e-12
INSL3	8.88139	2.28955	0.311698	7.34544	2.05089e-13	7.43795e-12
ANO3	13.1659	4.36808	0.59472	7.34477	2.06109e-13	7.46049e-12
ALK	15.234	3.69069	0.502645	7.34253	2.09595e-13	7.57206e-12
F2RL2	11.4082	2.89345	0.394122	7.34151	2.11192e-13	7.61511e-12
ITGB3	12.3579	2.86286	0.390062	7.33951	2.14384e-13	7.71535e-12
ZNF250	104.145	1.03978	0.141707	7.33751	2.17598e-13	7.81602e-12
HKDC1	11.3578	2.7483	0.374595	7.33673	2.18871e-13	7.8467e-12
NXPH3	6.67624	5.17104	0.705634	7.32821	2.33238e-13	8.34584e-12
ABRA	7.03123	5.08071	0.693799	7.32303	2.42434e-13	8.64189e-12
PLSCR2	25.3269	1.8118	0.247404	7.32323	2.42073e-13	8.64189e-12
FRMPD1	9.90571	4.93022	0.673482	7.3205	2.47043e-13	8.78947e-12
GRM3	27.0038	3.81902	0.521961	7.31668	2.54184e-13	9.02641e-12
FRZB	6.28768	4.00758	0.547778	7.31607	2.55331e-13	9.05001e-12
DTX1	8.88527	2.53586	0.346657	7.31519	2.57027e-13	9.09293e-12
FAM126B	522.536	0.973366	0.133075	7.31444	2.58452e-13	9.12613e-12
STK32B	8.9825	3.57268	0.48886	7.30819	2.70774e-13	9.54325e-12
CCL3L1	94.5001	4.29353	0.587851	7.30376	2.79831e-13	9.82553e-12
WDFY3	1461.66	0.886186	0.121332	7.30382	2.79701e-13	9.82553e-12
SERPINA10	43.8545	3.44766	0.472418	7.29788	2.92327e-13	1.02451e-11
FTCD	5.50508	4.55659	0.624462	7.29682	2.94641e-13	1.0307e-11
SLC38A11	9.67552	4.62069	0.633589	7.29289	3.03384e-13	1.0593e-11
ST6GALNAC3	19.3002	2.44837	0.335877	7.28949	3.11132e-13	1.08434e-11
SATB2	26.1106	2.32657	0.319205	7.28864	3.13093e-13	1.08915e-11
RBP5	17.4665	3.78229	0.518964	7.28814	3.14254e-13	1.09116e-11
MAP2K6	94.9061	1.28006	0.175677	7.28641	3.18313e-13	1.10321e-11
SERPIND1	7.83897	3.18997	0.437867	7.28525	3.21078e-13	1.11074e-11
GK	1314.88	1.4883	0.204369	7.28242	3.27893e-13	1.13223e-11
MXD1	3637.59	1.72087	0.236319	7.28198	3.28949e-13	1.13378e-11
TNFAIP3	2477.58	1.74992	0.240321	7.28162	3.29833e-13	1.13475e-11
TMPRSS6	7.96029	5.42583	0.745476	7.27834	3.37963e-13	1.16059e-11
BRSK2	9.21963	4.85879	0.667909	7.27464	3.47347e-13	1.19063e-11
GGN	4.99743	4.00266	0.550243	7.27436	3.48076e-13	1.19095e-11
POU5F1	19.7051	2.23881	0.307906	7.27106	3.56688e-13	1.2182e-11
PITX2	9.56505	4.64957	0.639488	7.27076	3.57466e-13	1.21864e-11
KCNC1	15.2395	5.62178	0.773745	7.26567	3.71182e-13	1.2631e-11
CFLAR	2820.43	0.95991	0.132125	7.26514	3.72647e-13	1.2635e-11
RFX4	12.1211	5.63784	0.77601	7.26516	3.72584e-13	1.2635e-11
SEZ6	28.9433	2.51453	0.346121	7.26489	3.73352e-13	1.2636e-11
CYB5R4	622.212	1.28507	0.176912	7.26388	3.76132e-13	1.27072e-11
MCF2	9.03669	3.28392	0.452597	7.25571	3.99553e-13	1.34741e-11
ITGBL1	9.48483	3.48531	0.48038	7.25532	4.00722e-13	1.34893e-11
TACR2	16.0429	3.76567	0.5195	7.24865	4.20945e-13	1.41447e-11
NKAIN1	5.67834	4.65451	0.642313	7.24648	4.27745e-13	1.43475e-11
PIPSL	16.8263	2.8953	0.399888	7.24028	4.47775e-13	1.49925e-11
TGM3	34.9131	2.00947	0.277559	7.2398	4.49332e-13	1.50178e-11
ITGA2B	9.51094	3.05387	0.421915	7.23812	4.54942e-13	1.51782e-11
CSDC2	9.38703	3.93678	0.544225	7.23373	4.69907e-13	1.56497e-11
RASGRF2	18.1881	2.88962	0.399544	7.23228	4.74937e-13	1.57891e-11
TRANK1	1175.73	1.32914	0.183792	7.23173	4.76876e-13	1.58255e-11
CRX	20.8917	3.95858	0.547429	7.23121	4.78699e-13	1.5858e-11
SLC6A11	13.0528	4.47418	0.61894	7.22878	4.87356e-13	1.61163e-11
ABCC9	242.586	3.27008	0.45239	7.22845	4.88538e-13	1.61269e-11
NID2	11.3731	4.20146	0.581422	7.22617	4.96793e-13	1.63706e-11
KLK13	125.678	2.04845	0.283558	7.2241	5.04447e-13	1.65936e-11
SLCO5A1	16.4059	3.08132	0.426553	7.22377	5.05662e-13	1.66045e-11
HCAR1	35.2815	2.31328	0.320375	7.22055	5.17791e-13	1.6973e-11
LIN28A	19.8061	3.89926	0.540155	7.21879	5.24519e-13	1.71636e-11
CSRNP3	22.7192	2.89591	0.401325	7.21588	5.35873e-13	1.75046e-11
TNFSF15	43.1194	2.06345	0.28601	7.21459	5.4097e-13	1.76403e-11
MRVI1	141.579	2.03218	0.281721	7.21344	5.45542e-13	1.77585e-11
GRIN2C	9.56186	3.83504	0.531684	7.21302	5.47246e-13	1.77831e-11
SLCO1A2	28.2413	5.1407	0.712728	7.21271	5.48483e-13	1.77925e-11
PAPLN	56.0703	1.55737	0.215947	7.21184	5.52006e-13	1.78758e-11
GPR61	4.42639	5.034	0.698172	7.21026	5.58468e-13	1.80539e-11
XAF1	888.965	1.72138	0.238751	7.20997	5.5965e-13	1.8061e-11
STUB1	182.447	-1.10549	0.153358	-7.20852	5.6563e-13	1.82226e-11
ANKRD30BP2	20.5584	5.33792	0.740564	7.20791	5.68157e-13	1.82521e-11
BMPER	11.5783	3.67801	0.510296	7.2076	5.69466e-13	1.82521e-11
GNAO1	22.0961	2.64488	0.366957	7.20762	5.69386e-13	1.82521e-11
GIMAP4	238.653	2.26017	0.313684	7.20524	5.79434e-13	1.85399e-11
DOCK4	612.932	0.975702	0.135431	7.20443	5.8287e-13	1.86181e-11
OTOA	19.0271	3.04032	0.422064	7.20345	5.8709e-13	1.8721e-11
COL5A3	22.1861	2.7164	0.37738	7.19805	6.10816e-13	1.94445e-11
ACSL1	3471.83	1.78517	0.248398	7.18675	6.63519e-13	2.10864e-11
NPTX1	9.09908	4.97444	0.692374	7.18461	6.73997e-13	2.13831e-11
APBB1IP	444.923	1.9233	0.267726	7.18386	6.77722e-13	2.14447e-11
RAB33B	119.813	1.06135	0.147743	7.18376	6.78223e-13	2.14447e-11
KCNG4	17.4231	3.7726	0.52523	7.18275	6.83247e-13	2.15671e-11
TMC2	52.0033	3.58574	0.499294	7.18162	6.88887e-13	2.17086e-11
FSD2	15.8458	2.7526	0.383338	7.1806	6.94057e-13	2.18349e-11
DDC	6.76054	3.95563	0.551023	7.1787	7.03776e-13	2.20665e-11
PAPPA	17.4943	3.82436	0.532732	7.17876	7.03473e-13	2.20665e-11
CFHR3	8.43182	3.98848	0.555631	7.17829	7.05892e-13	2.20959e-11
PIWIL2	13.1358	3.18832	0.444191	7.1778	7.08404e-13	2.21376e-11
PSEN1	695.534	0.385516	0.0537573	7.17141	7.42302e-13	2.31583e-11
COL6A4P2	8.82566	3.62605	0.505812	7.16878	7.56695e-13	2.35682e-11
ZFP42	13.5963	3.42134	0.47759	7.16376	7.84941e-13	2.44074e-11
LPCAT1	553.256	1.66864	0.232945	7.16325	7.8788e-13	2.44582e-11
TBX18	13.3865	3.26595	0.456021	7.16183	7.96075e-13	2.46717e-11
DCHS1	19.9336	2.21798	0.309733	7.16095	8.01196e-13	2.47486e-11
SMPDL3B	20.8654	1.20765	0.168642	7.16106	8.00553e-13	2.47486e-11
LOXL2	19.0159	1.89569	0.264768	7.15982	8.07832e-13	2.49126e-11
ART3	10.1928	3.79279	0.529917	7.15733	8.22637e-13	2.53275e-11
DGKG	44.7568	1.97909	0.276592	7.15527	8.35075e-13	2.56683e-11
TSPEAR	9.59835	4.18452	0.585062	7.15226	8.53582e-13	2.61942e-11
S1PR3	29.4625	2.04355	0.285749	7.15157	8.57894e-13	2.62835e-11
LMOD3	19.4522	4.18394	0.585239	7.14911	8.73416e-13	2.67154e-11
PODN	8.69363	4.61268	0.645491	7.14601	8.93372e-13	2.72813e-11
TIE1	12.2088	4.07754	0.570745	7.14423	9.05021e-13	2.75921e-11
CXCL2	166.77	1.77906	0.249123	7.1413	9.24521e-13	2.81409e-11
CDHR1	14.2245	3.24199	0.45407	7.13984	9.34377e-13	2.83948e-11
RAB8B	465.548	1.41927	0.198801	7.13916	9.39043e-13	2.84904e-11
PDE2A	41.2745	2.3064	0.323123	7.13785	9.48041e-13	2.87169e-11
GPR19	7.42561	2.77246	0.388572	7.13501	9.67811e-13	2.92685e-11
MYBPC1	12.0205	3.69124	0.517494	7.13291	9.82707e-13	2.96711e-11
FNDC5	5.64014	4.12425	0.578679	7.12701	1.02571e-12	3.09196e-11
TRPC6	14.1013	2.57847	0.361874	7.12534	1.03826e-12	3.12478e-11
NES	10.3584	3.51805	0.493758	7.12505	1.04043e-12	3.1263e-11
AACSP1	25.0589	2.52061	0.353791	7.12458	1.04397e-12	3.1269e-11
RHOA	1686.51	-0.798901	0.112133	-7.12461	1.04376e-12	3.1269e-11
FLRT2	96.8415	3.56246	0.500264	7.12116	1.07024e-12	3.20049e-11
XKR4	42.797	3.29763	0.46315	7.12	1.07929e-12	3.22241e-11
PRTG	19.8303	4.09355	0.575031	7.11883	1.08846e-12	3.24463e-11
RXFP4	2.49078	3.32902	0.467804	7.11628	1.10882e-12	3.30005e-11
LGALSL	120.585	0.78166	0.109919	7.1112	1.15035e-12	3.41823e-11
TG	52.6683	2.17639	0.306112	7.10978	1.16224e-12	3.44692e-11
ZPLD1	7.75384	4.93943	0.694753	7.10961	1.16368e-12	3.44692e-11
PLXNA4	28.7275	2.72878	0.383897	7.10811	1.17645e-12	3.47804e-11
SPATC1	7.87538	3.08174	0.433564	7.10794	1.1779e-12	3.47804e-11
TMC7	27.618	1.74049	0.244879	7.10757	1.181e-12	3.48173e-11
TMEM169	10.9035	2.54685	0.358349	7.10717	1.18447e-12	3.48646e-11
FABP2	19.5403	2.97807	0.41922	7.10382	1.21354e-12	3.56267e-11
KIRREL2	5.83505	6.03495	0.849544	7.10375	1.21416e-12	3.56267e-11
VGLL3	60.4958	2.07907	0.292848	7.09949	1.25221e-12	3.66857e-11
CYP11B1	7.35877	5.16445	0.727641	7.09753	1.2701e-12	3.70939e-11
MN1	15.7794	2.33997	0.329685	7.09757	1.26965e-12	3.70939e-11
HPCAL4	8.54381	4.52699	0.637873	7.09701	1.27489e-12	3.71759e-11
ATP8A2	25.4157	2.72349	0.383799	7.09612	1.28305e-12	3.72403e-11
MRGPRF	3.84154	6.54324	0.922055	7.09636	1.28084e-12	3.72403e-11
SRMS	6.69714	2.38446	0.336014	7.09632	1.28122e-12	3.72403e-11
GSTO2	116.633	1.86986	0.263545	7.09504	1.29312e-12	3.74745e-11
MESTIT1	9.53014	4.15052	0.585255	7.09181	1.32366e-12	3.83002e-11
PLAU	717.604	1.61422	0.227671	7.09016	1.33962e-12	3.87023e-11
AFF3	45.747	2.043	0.288495	7.08158	1.42524e-12	4.11128e-11
CEACAM3	258.527	2.08736	0.29477	7.08133	1.42779e-12	4.11229e-11
SLC1A2	57.5979	2.62124	0.370174	7.08109	1.4302e-12	4.11293e-11
AIM2	69.6908	2.028	0.286407	7.08083	1.43292e-12	4.11442e-11
CASP5	94.2672	2.79091	0.394225	7.07947	1.44705e-12	4.14865e-11
BRI3	264.355	0.702716	0.0992673	7.07903	1.45167e-12	4.15554e-11
ECH1	149.537	-1.40141	0.197982	-7.07845	1.4578e-12	4.16673e-11
SLC4A9	8.58842	2.86699	0.405049	7.07813	1.46115e-12	4.16995e-11
NACAD	7.28659	3.01358	0.425801	7.07743	1.46848e-12	4.18449e-11
IL1RN	2730.98	2.05244	0.29004	7.0764	1.47953e-12	4.20957e-11
HCG22	5.33908	3.40118	0.480699	7.07549	1.48921e-12	4.2307e-11
ACOXL	18.141	2.71188	0.383433	7.07264	1.52018e-12	4.31216e-11
TCP10L	7.79549	2.86008	0.404427	7.07195	1.52776e-12	4.32713e-11
DHRS13	101.53	1.25944	0.17817	7.06875	1.56335e-12	4.42125e-11
PRDM14	10.5017	3.65103	0.51696	7.0625	1.63537e-12	4.61795e-11
RAB20	159.151	1.18156	0.167309	7.06211	1.63988e-12	4.62372e-11
ENTHD1	5.04281	6.16833	0.873753	7.05958	1.67009e-12	4.7001e-11
GPR161	23.9701	1.86482	0.264161	7.05942	1.67198e-12	4.7001e-11
TECPR2	706.502	1.23714	0.175276	7.05823	1.68634e-12	4.73337e-11
GPAT2	17.5245	2.2386	0.317417	7.05255	1.75666e-12	4.92337e-11
ATP1B2	15.9384	2.79867	0.39685	7.05222	1.76083e-12	4.92452e-11
CLSPN	27.809	1.82072	0.258181	7.0521	1.76232e-12	4.92452e-11
TECTA	15.6006	2.4514	0.347708	7.05018	1.78686e-12	4.98566e-11
ALB	10.7354	3.8826	0.550935	7.0473	1.82418e-12	5.08224e-11
RALGDS	890.623	1.20567	0.171105	7.04639	1.83624e-12	5.10822e-11
LAT2	283.42	1.80157	0.255682	7.04615	1.83937e-12	5.10937e-11
LRRK1	1030.73	1.75884	0.249644	7.04538	1.84954e-12	5.13002e-11
PRLR	24.0279	2.85733	0.405673	7.04344	1.87557e-12	5.19453e-11
PIEZO2	33.4755	3.0881	0.438638	7.04021	1.91952e-12	5.30842e-11
OAS3	1691.5	1.78982	0.254243	7.0398	1.92521e-12	5.3159e-11
ZNF732	4.09006	3.58535	0.509312	7.0396	1.9279e-12	5.3159e-11
ACTA2	34.2364	2.13491	0.303348	7.03783	1.95263e-12	5.37619e-11
C1QTNF1	11.2776	3.26414	0.463839	7.03723	1.96099e-12	5.39127e-11
PTCHD1	25.1069	3.25678	0.462886	7.03582	1.98095e-12	5.43818e-11
NCAN	8.65616	4.42719	0.629278	7.03534	1.9877e-12	5.44874e-11
ANO5	13.9701	3.09107	0.439398	7.03479	1.9956e-12	5.46241e-11
PRIMA1	7.53738	6.44436	0.917165	7.0264	2.11932e-12	5.7926e-11
THBS2	13.2999	5.87235	0.836028	7.02411	2.15436e-12	5.8798e-11
KLF6	1333.25	1.07465	0.153027	7.02264	2.1772e-12	5.93352e-11
COL4A1	18.1564	3.35303	0.477479	7.02237	2.18142e-12	5.93638e-11
GREB1L	17.3452	5.14115	0.732135	7.02213	2.18514e-12	5.93787e-11
IQSEC3	9.82584	4.13354	0.588675	7.02176	2.19087e-12	5.94483e-11
COL3A1	20.268	4.18156	0.596087	7.01502	2.29918e-12	6.22972e-11
CARNS1	11.6688	2.63486	0.375653	7.01408	2.31473e-12	6.2628e-11
IQGAP3	25.047	2.08857	0.297822	7.01284	2.33533e-12	6.30942e-11
CD274	435.101	2.0461	0.291948	7.00845	2.40977e-12	6.50117e-11
ADORA2A	164.48	2.12819	0.303809	7.00503	2.46925e-12	6.65206e-11
MTUS2	11.8428	3.90569	0.557649	7.00385	2.4902e-12	6.69888e-11
LIF	92.1652	1.4741	0.210566	7.00066	2.5476e-12	6.84347e-11
PRDM6	14.5561	2.65307	0.37915	6.99742	2.60725e-12	6.99369e-11
BMX	12.4922	2.09739	0.29992	6.99316	2.68772e-12	7.19924e-11
SIRPB1	225.393	1.98014	0.283168	6.99281	2.69433e-12	7.20666e-11
CDH5	11.9117	3.17823	0.454526	6.9924	2.70228e-12	7.21764e-11
DYSF	1079.98	2.17366	0.310894	6.99163	2.71702e-12	7.24668e-11
CILP2	7.35131	3.59643	0.514525	6.98981	2.75261e-12	7.33116e-11
BTBD19	216.787	1.93124	0.276353	6.98831	2.78212e-12	7.39924e-11
SERPINB9	529.537	1.91932	0.274689	6.98723	2.80364e-12	7.44592e-11
CYP4F22	7.28362	2.79089	0.399448	6.98687	2.81081e-12	7.45442e-11
ADAMTS6	20.5233	2.73856	0.392025	6.98566	2.83515e-12	7.50834e-11
DOK6	16.0439	3.32803	0.476608	6.98273	2.89491e-12	7.645e-11
TRO	8.79132	3.3456	0.479119	6.98281	2.89335e-12	7.645e-11
FAT4	26.3999	2.33988	0.335141	6.9818	2.91431e-12	7.68542e-11
SYCP2L	15.0319	2.4703	0.353939	6.97946	2.96323e-12	7.80345e-11
SELL	1517.56	2.27765	0.326401	6.97808	2.99245e-12	7.86935e-11
ZEB2	534.144	1.63105	0.233769	6.9772	3.01124e-12	7.90767e-11
AOX1	14.0988	2.5153	0.360655	6.97425	3.07505e-12	8.06396e-11
ZNF200	209.635	1.35673	0.194673	6.96928	3.18568e-12	8.3424e-11
SLC36A3	7.14473	4.69817	0.67445	6.96593	3.26236e-12	8.53128e-11
STX3	703.332	1.02391	0.146994	6.96563	3.26946e-12	8.53793e-11
PGM5P2	38.2364	3.3434	0.480043	6.9648	3.28868e-12	8.57618e-11
COL4A2	21.3282	2.5151	0.361221	6.96277	3.33646e-12	8.68871e-11
SLC35F1	8.88364	5.21988	0.749795	6.96175	3.36073e-12	8.72765e-11
SRSF9	286.808	-0.70759	0.101639	-6.9618	3.35958e-12	8.72765e-11
IPMK	407.645	0.880044	0.12644	6.96015	3.39904e-12	8.81494e-11
IFIT5	388.442	1.55589	0.22356	6.95963	3.41162e-12	8.83533e-11
CACNA2D1	16.1559	2.59855	0.373469	6.95788	3.45443e-12	8.93387e-11
CTRC	18.8352	1.94503	0.279775	6.95212	3.59833e-12	9.29321e-11
FCER1G	368.472	1.98549	0.285664	6.95045	3.64113e-12	9.3908e-11
FFAR2	2270.71	2.54981	0.366939	6.94887	3.68233e-12	9.48403e-11
RASGRF1	17.3869	2.76573	0.398081	6.94765	3.71409e-12	9.55269e-11
SOX6	37.4919	2.11756	0.304831	6.94668	3.73981e-12	9.60567e-11
ALPP	7.68107	3.52215	0.507401	6.94155	3.87829e-12	9.94774e-11
ACVR1C	11.2004	2.95694	0.426124	6.93916	3.94447e-12	1.00878e-10
APOBEC3A	674.164	1.94022	0.279619	6.9388	3.95443e-12	1.00878e-10
FGF7	23.6875	4.44442	0.640498	6.93901	3.94856e-12	1.00878e-10
MX1	2943.73	1.58904	0.229005	6.93888	3.95229e-12	1.00878e-10
HHLA1	67.3132	4.10854	0.592224	6.93747	3.99184e-12	1.01598e-10
IGSF1	10.5503	3.69975	0.533304	6.93741	3.99348e-12	1.01598e-10
PRDM7	25.0188	3.55633	0.513112	6.9309	4.18172e-12	1.06243e-10
DCLK1	30.7579	2.69569	0.389099	6.92803	4.26744e-12	1.08274e-10
FCGR3A	633.342	2.04161	0.294727	6.92711	4.29536e-12	1.08835e-10
ZBED2	7.81067	2.38794	0.34477	6.92619	4.32317e-12	1.09392e-10
ELAVL2	10.7959	3.00248	0.43376	6.92197	4.45391e-12	1.12548e-10
SVEP1	42.1004	3.41763	0.493783	6.92132	4.4744e-12	1.12914e-10
AP3B2	44.788	2.00484	0.289808	6.91782	4.58653e-12	1.15588e-10
UNC79	22.6667	2.50995	0.362849	6.91735	4.60178e-12	1.15817e-10
CASP4	1181.5	1.09208	0.157905	6.91602	4.64521e-12	1.16597e-10
NCF1C	162.741	2.14983	0.31084	6.91619	4.63937e-12	1.16597e-10
COL9A1	13.6843	3.91503	0.566112	6.91565	4.65737e-12	1.16746e-10
HTRA3	5.35748	4.35248	0.629546	6.91368	4.72225e-12	1.18214e-10
KCNJ11	10.5544	2.5458	0.368264	6.91297	4.74604e-12	1.18651e-10
SLC46A2	4.15293	3.61506	0.522985	6.91236	4.76642e-12	1.19002e-10
KLC3	19.2316	1.99496	0.288643	6.91151	4.79509e-12	1.19558e-10
HFM1	11.7426	5.03294	0.728224	6.91125	4.80401e-12	1.19622e-10
NID1	17.0253	2.34474	0.339364	6.90921	4.87362e-12	1.21194e-10
FILIP1L	16.7656	2.20566	0.319302	6.90776	4.92365e-12	1.22276e-10
NCAM1	21.5473	3.26257	0.472337	6.9073	4.93969e-12	1.2235e-10
PHACTR1	558.261	2.10323	0.30449	6.90737	4.93713e-12	1.2235e-10
TNFSF13B	435.381	2.12538	0.307766	6.90583	4.99122e-12	1.23464e-10
PTK2B	637.182	1.05218	0.152418	6.90325	5.0825e-12	1.25556e-10
RIMS2	31.0889	3.01403	0.43678	6.90058	5.17892e-12	1.27769e-10
PRRT4	5.56647	5.42237	0.785807	6.90038	5.18643e-12	1.27786e-10
GPR179	9.26988	4.32027	0.626178	6.89943	5.22128e-12	1.28476e-10
LIMK2	2440.87	1.21127	0.175737	6.89253	5.48078e-12	1.34685e-10
SAMD9	1671.65	1.2372	0.17961	6.88827	5.64745e-12	1.38599e-10
FCGR3B	3716.05	2.41486	0.350611	6.88756	5.67577e-12	1.39112e-10
AVIL	69.29	1.23914	0.179952	6.88596	5.73986e-12	1.40499e-10
ONECUT2	18.2381	4.51872	0.656296	6.88519	5.77092e-12	1.41075e-10
IGSF9B	10.5598	2.94006	0.427041	6.88472	5.79004e-12	1.41358e-10
C16orf96	6.12573	3.44935	0.501101	6.88355	5.83792e-12	1.42342e-10
ATRNL1	15.0316	4.11081	0.597213	6.88332	5.84717e-12	1.42383e-10
ADAMTSL1	15.5514	5.2646	0.764931	6.88245	5.88298e-12	1.43069e-10
ANGPT2	15.8804	3.4589	0.502581	6.88226	5.89084e-12	1.43074e-10
GDAP1L1	6.55208	4.94178	0.71818	6.88099	5.94401e-12	1.43992e-10
KCNV1	75.8343	3.59195	0.522005	6.88106	5.94092e-12	1.43992e-10
SNX10	276.546	2.03372	0.29562	6.87952	6.00543e-12	1.45293e-10
CLCN1	12.1607	2.78886	0.405439	6.87863	6.04312e-12	1.46016e-10
C8orf74	7.14848	4.47834	0.651176	6.8773	6.09955e-12	1.4719e-10
RCSD1	174.709	1.51827	0.220834	6.87516	6.19224e-12	1.49235e-10
FAM157A	421.367	1.91284	0.278257	6.87435	6.22734e-12	1.49888e-10
TRPM1	13.2904	3.94135	0.573432	6.87326	6.27507e-12	1.50843e-10
ABCG5	7.29975	4.48412	0.652983	6.86713	6.5508e-12	1.5727e-10
LGALS14	6.48513	4.62578	0.674086	6.86231	6.77573e-12	1.62462e-10
ORM2	6.17454	5.21502	0.760008	6.8618	6.79972e-12	1.62829e-10
HOXB13	23.7218	4.22351	0.615581	6.86102	6.837e-12	1.63512e-10
SPARC	11.4507	4.16587	0.607362	6.85896	6.93656e-12	1.65682e-10
DAPP1	624.114	0.965204	0.140853	6.85254	7.25489e-12	1.72835e-10
MIR155HG	18.432	2.0181	0.294505	6.85251	7.2566e-12	1.72835e-10
PUS10	44.4859	1.28837	0.188018	6.85237	7.26369e-12	1.72835e-10
FLI1	236.861	1.77399	0.258943	6.85088	7.33965e-12	1.74421e-10
SLC17A7	26.3804	3.54739	0.518239	6.84507	7.64358e-12	1.81414e-10
GAL	4.88726	4.58229	0.66959	6.84343	7.73208e-12	1.83283e-10
ADAM30	4.83076	5.65974	0.8271	6.84288	7.76175e-12	1.83754e-10
AIRE	8.34077	4.43644	0.648397	6.84216	7.8006e-12	1.8444e-10
LINC00470	12.7866	4.09774	0.599121	6.83958	7.94263e-12	1.87562e-10
GIMAP2	40.0369	1.72485	0.252227	6.8385	8.0029e-12	1.88748e-10
INSRR	7.19868	5.56878	0.814454	6.83744	8.06193e-12	1.89901e-10
ZC3H12B	17.2711	2.93681	0.429762	6.83358	8.28242e-12	1.9485e-10
RAB24	318.548	1.2723	0.186209	6.83267	8.33507e-12	1.95843e-10
FBN2	27.4269	2.66997	0.390808	6.83193	8.37815e-12	1.96444e-10
PLSCR1	798.294	1.0245	0.149959	6.83187	8.38162e-12	1.96444e-10
OSGIN2	139.336	0.931064	0.136315	6.83024	8.47732e-12	1.98439e-10
CDH8	34.5842	3.09819	0.453658	6.82934	8.53036e-12	1.99432e-10
IZUMO1	20.3093	1.98575	0.290805	6.82846	8.58325e-12	2.00418e-10
TGM7	4.8389	4.84193	0.709266	6.82667	8.69068e-12	2.02674e-10
KCNN2	8.93448	2.87723	0.421568	6.82507	8.78822e-12	2.04695e-10
QPCT	138.579	1.69445	0.248284	6.82462	8.81581e-12	2.05082e-10
CHGA	8.45508	5.94859	0.872041	6.82146	9.01229e-12	2.09393e-10
TRPA1	9.38465	7.07202	1.03726	6.818	9.23185e-12	2.14229e-10
ZNF804A	8.23151	2.31409	0.339501	6.81615	9.35123e-12	2.16731e-10
SRL	13.7175	2.37074	0.347851	6.81537	9.40215e-12	2.17642e-10
PACSIN1	15.4647	2.22768	0.326932	6.81389	9.49935e-12	2.19621e-10
GPR3	3.23075	4.1038	0.60238	6.81264	9.58231e-12	2.21266e-10
GRIP2	39.6478	1.8859	0.276876	6.81133	9.67028e-12	2.23023e-10
CDH13	30.7398	2.39068	0.351047	6.81014	9.75066e-12	2.24601e-10
MYH16	9.29905	2.91292	0.42792	6.80716	9.95426e-12	2.29009e-10
PLCXD3	21.4571	5.56712	0.818022	6.80559	1.00638e-11	2.31244e-10
GNG7	28.1153	2.02471	0.297701	6.80117	1.03771e-11	2.37989e-10
PDE6A	36.9884	2.31292	0.34008	6.8011	1.03827e-11	2.37989e-10
CALN1	17.7936	3.52194	0.518306	6.79511	1.08229e-11	2.47777e-10
GLI1	8.7373	4.9687	0.731701	6.79061	1.1166e-11	2.5532e-10
ISG15	972.311	2.85966	0.421155	6.79005	1.12095e-11	2.56003e-10
OSCAR	53.5855	1.84469	0.271759	6.78794	1.13744e-11	2.59452e-10
BGN	5.91767	5.48161	0.80776	6.78619	1.1513e-11	2.62295e-10
S100A8	4480.63	1.86546	0.275097	6.78112	1.19244e-11	2.71338e-10
EMILIN3	5.31893	5.57271	0.821822	6.78092	1.19414e-11	2.71396e-10
ALDOC	29.4389	1.25127	0.184558	6.77984	1.20311e-11	2.72774e-10
MYBPC3	64.457	1.88483	0.278005	6.77984	1.20305e-11	2.72774e-10
CYP8B1	10.3708	3.86888	0.570668	6.77956	1.20541e-11	2.72965e-10
CSNK1A1P1	4.10335	3.97232	0.585949	6.77929	1.20771e-11	2.73156e-10
ITGAD	30.7234	2.13347	0.314736	6.77859	1.21351e-11	2.74137e-10
NPL	203.764	1.11225	0.164135	6.77645	1.23164e-11	2.77897e-10
LINC00309	10.6681	2.90423	0.428716	6.77425	1.2505e-11	2.81813e-10
SLC10A2	7.87034	4.68131	0.691075	6.77396	1.25306e-11	2.82052e-10
CPNE3	639.218	-0.958207	0.141501	-6.77175	1.27235e-11	2.86051e-10
GP2	9.51793	4.83828	0.714603	6.77058	1.28264e-11	2.88017e-10
LRRC55	10.1605	3.2412	0.478745	6.7702	1.28603e-11	2.8809e-10
PHKG1	14.6626	1.95356	0.288553	6.7702	1.28603e-11	2.8809e-10
CDH11	23.4885	2.60833	0.385276	6.77002	1.28767e-11	2.88111e-10
ATP8B5P	10.7419	2.58651	0.382069	6.76974	1.29016e-11	2.88325e-10
TAS1R1	5.64774	3.55998	0.525965	6.76848	1.30138e-11	2.90488e-10
CA1	7.20958	4.27947	0.632409	6.76694	1.31538e-11	2.93262e-10
WDR87	13.1897	5.04994	0.746419	6.76556	1.32797e-11	2.95718e-10
IL27	14.084	3.38574	0.500561	6.76389	1.34333e-11	2.98783e-10
SLC35F3	5.38147	3.21703	0.475801	6.76128	1.36773e-11	3.03851e-10
HTR6	4.19728	5.6306	0.83308	6.75878	1.39159e-11	3.08785e-10
C7	8.78005	3.9563	0.585649	6.75541	1.42433e-11	3.15677e-10
ATCAY	14.7044	3.65381	0.541008	6.7537	1.44122e-11	3.18666e-10
TMPRSS9	6.11783	4.68053	0.693031	6.7537	1.44118e-11	3.18666e-10
PIK3C2G	13.9163	2.78725	0.412847	6.7513	1.46531e-11	3.2361e-10
BAIAP3	371.01	-1.78374	0.264244	-6.75035	1.47485e-11	3.25334e-10
RGPD4	5.86817	3.55097	0.526282	6.74728	1.50646e-11	3.31917e-10
BTK	80.6217	1.57578	0.233602	6.74558	1.5242e-11	3.35432e-10
SH2D5	8.76624	2.84517	0.421851	6.7445	1.53552e-11	3.37526e-10
KCNH4	11.9151	2.41398	0.35794	6.7441	1.53981e-11	3.38074e-10
TNFRSF13C	24.8625	1.68193	0.249449	6.74256	1.55617e-11	3.41146e-10
TRIM9	15.9838	2.70647	0.401408	6.74244	1.55744e-11	3.41146e-10
LOR	5.64738	4.48448	0.665202	6.74153	1.56724e-11	3.42891e-10
VMP1	1877.19	0.843059	0.12506	6.74122	1.57058e-11	3.43222e-10
TDRD7	230.431	1.01701	0.150915	6.73897	1.59516e-11	3.48188e-10
CD37	157.193	1.66428	0.24702	6.73743	1.61214e-11	3.51484e-10
LMO2	172.18	1.03194	0.153209	6.73551	1.63351e-11	3.55729e-10
SERP1	883.593	-0.640883	0.0951582	-6.73492	1.64016e-11	3.56764e-10
NTNG2	118.265	2.3179	0.344326	6.7317	1.67688e-11	3.64328e-10
COL23A1	10.5164	2.3479	0.348834	6.7307	1.68845e-11	3.66416e-10
GABRA2	21.8154	4.70816	0.699605	6.72974	1.69961e-11	3.68412e-10
SLC22A1	29.2137	1.39222	0.206925	6.72814	1.71841e-11	3.72057e-10
PLIN2	100.141	1.2939	0.192347	6.7269	1.73315e-11	3.74759e-10
ZHX2	159.73	0.606731	0.0901966	6.72675	1.73489e-11	3.74759e-10
SPAG9	1085.03	0.730369	0.108581	6.7265	1.73794e-11	3.74986e-10
PATL1	289.259	0.815836	0.121344	6.72334	1.77606e-11	3.82771e-10
CNTNAP2	42.7107	2.64934	0.394165	6.72141	1.79978e-11	3.87438e-10
KIAA1614	18.3334	1.88272	0.280124	6.72102	1.80462e-11	3.88035e-10
SP110	487.336	1.37794	0.205082	6.719	1.82979e-11	3.92996e-10
ALDH1L2	20.7362	2.13988	0.318559	6.71738	1.85027e-11	3.96257e-10
BST1	116.027	1.34948	0.200897	6.71729	1.85131e-11	3.96257e-10
SOX8	6.02341	4.06098	0.604542	6.71745	1.8493e-11	3.96257e-10
OLR1	171.234	2.10567	0.313504	6.71657	1.8605e-11	3.97769e-10
COL2A1	13.2208	5.09942	0.759353	6.71547	1.87455e-11	4.00318e-10
TAGAP	2367.82	2.22995	0.33208	6.7151	1.87943e-11	4.00901e-10
ARL2BP	93.7379	-1.27975	0.190702	-6.71075	1.93622e-11	4.12548e-10
CASQ1	4.83548	4.0028	0.596516	6.7103	1.94231e-11	4.12812e-10
NMNAT2	13.7493	2.9979	0.446781	6.71	1.94627e-11	4.12812e-10
PHF21A	277.965	0.989815	0.14751	6.71015	1.94424e-11	4.12812e-10
RGL4	68.0577	2.02482	0.301751	6.71024	1.94299e-11	4.12812e-10
SAMD11	6.97634	3.43637	0.512243	6.70848	1.96656e-11	4.16644e-10
LINGO3	8.82574	3.08199	0.459481	6.70755	1.9792e-11	4.18849e-10
ZNF230	46.194	0.971877	0.144909	6.7068	1.98937e-11	4.20526e-10
DNASE1L1	113.232	-0.688502	0.102663	-6.70644	1.99431e-11	4.21095e-10
OR52I1	27.9091	3.9126	0.58353	6.70505	2.01331e-11	4.24629e-10
PRDM5	74.0435	1.52095	0.226851	6.70463	2.01923e-11	4.25399e-10
NLRP3	320.144	2.10753	0.314372	6.70394	2.02871e-11	4.26438e-10
VNN2	1087.4	1.98456	0.296025	6.70401	2.02773e-11	4.26438e-10
GALNTL6	11.0963	4.14967	0.619054	6.70325	2.03839e-11	4.27993e-10
GRIA4	16.7224	3.65058	0.54466	6.70248	2.04906e-11	4.29753e-10
PABPC4L	4.94887	3.99902	0.596839	6.70034	2.07939e-11	4.35626e-10
SYT8	340.708	-1.61856	0.241599	-6.69935	2.09344e-11	4.3808e-10
OVCH1	7.57154	3.75664	0.560887	6.69768	2.11759e-11	4.42639e-10
FOXL1	6.26725	3.68676	0.550599	6.69591	2.14333e-11	4.47521e-10
PTPRQ	17.827	4.07265	0.608399	6.69404	2.17086e-11	4.52765e-10
ADCY1	23.1273	3.34979	0.500476	6.6932	2.18337e-11	4.54364e-10
VWA5B2	9.99658	3.77135	0.563459	6.69321	2.1833e-11	4.54364e-10
GLRA3	11.2459	3.96513	0.59248	6.69242	2.19509e-11	4.56295e-10
HYMAI	14.5571	1.34278	0.200692	6.69076	2.22018e-11	4.61e-10
RIPK2	180.147	1.30094	0.194447	6.69047	2.22459e-11	4.61406e-10
STAT5A	379.166	0.851035	0.127255	6.68763	2.26809e-11	4.69907e-10
IER3	750.753	1.3003	0.194446	6.68719	2.27502e-11	4.70825e-10
FCGR2B	205.808	1.91912	0.28702	6.68635	2.28813e-11	4.73014e-10
C10orf105	36.5533	2.01303	0.301248	6.68231	2.35198e-11	4.85679e-10
TIFA	116.743	1.42196	0.212834	6.68107	2.37196e-11	4.89266e-10
ST3GAL2	268.821	1.59139	0.238242	6.67969	2.39441e-11	4.93354e-10
SPATA1	9.39543	1.98304	0.297063	6.67549	2.46404e-11	5.07144e-10
EIF2AK2	701.12	1.06618	0.159721	6.67527	2.46776e-11	5.07352e-10
LAPTM4A	464.165	-0.724416	0.108548	-6.67366	2.49499e-11	5.1212e-10
SMOC1	9.85507	3.67066	0.550029	6.67358	2.49642e-11	5.1212e-10
ITGA10	19.2594	2.09753	0.314405	6.67141	2.53364e-11	5.19188e-10
PDGFRA	18.1028	2.78562	0.417563	6.67114	2.53825e-11	5.19565e-10
SIGLEC15	18.2224	2.29783	0.344483	6.67037	2.55155e-11	5.21718e-10
ATP2A1	25.6222	1.67848	0.251652	6.66985	2.56063e-11	5.23004e-10
PGM5	36.2832	2.45051	0.367465	6.66871	2.58064e-11	5.26518e-10
ANK2	30.8108	2.57666	0.386512	6.66643	2.62092e-11	5.34155e-10
ADAMTS7	20.4604	2.14331	0.321536	6.66585	2.63141e-11	5.3553e-10
CAMK1G	12.0971	3.20102	0.48022	6.66574	2.63338e-11	5.3553e-10
MOB3C	174.694	1.03901	0.155944	6.66273	2.68792e-11	5.4603e-10
CDH2	13.4986	3.15599	0.473771	6.66144	2.71158e-11	5.5024e-10
SNX22	26.4362	2.02031	0.303361	6.65974	2.74314e-11	5.56043e-10
MGAM	1000.97	1.36917	0.205607	6.65917	2.75371e-11	5.57583e-10
NEB	73.8805	1.97334	0.29636	6.65861	2.76438e-11	5.59138e-10
CCR6	26.6007	1.77247	0.266342	6.65486	2.83561e-11	5.72928e-10
ATP4B	2.92692	5.26843	0.791845	6.65336	2.86468e-11	5.77557e-10
PEG3	10.5891	4.47856	0.673118	6.65345	2.86303e-11	5.77557e-10
SLC5A10	11.7727	4.90739	0.738504	6.64504	3.03125e-11	6.10483e-10
HSD17B1	20.2008	1.78372	0.268568	6.64159	3.1032e-11	6.24303e-10
NECAB2	15.1986	2.13543	0.321544	6.64116	3.1123e-11	6.25463e-10
ART4	7.93655	4.58922	0.691203	6.63946	3.14829e-11	6.32017e-10
HSPB9	4.01577	3.69346	0.556345	6.6388	3.1625e-11	6.33513e-10
PDE1C	27.6306	2.47621	0.372984	6.63892	3.15996e-11	6.33513e-10
PLK5	13.3192	3.315	0.499379	6.63825	3.17438e-11	6.35215e-10
SCN4A	9.8721	4.00221	0.60312	6.63584	3.22655e-11	6.44967e-10
SCRT2	6.14604	6.41133	0.966297	6.63494	3.24624e-11	6.48211e-10
NRK	11.072	5.56926	0.839671	6.63267	3.29658e-11	6.57563e-10
TREH	6.1036	4.1918	0.632119	6.63134	3.32644e-11	6.62813e-10
HMGN2P46	22.8218	1.54672	0.233259	6.63093	3.33578e-11	6.6397e-10
FCRL3	23.5245	2.48975	0.375496	6.63057	3.34398e-11	6.64895e-10
MYH15	14.6987	3.92657	0.592208	6.63039	3.34801e-11	6.64992e-10
SLC2A6	32.7064	1.85488	0.279799	6.62934	3.37184e-11	6.69016e-10
PDPN	10.7825	2.70278	0.407766	6.62827	3.39643e-11	6.73005e-10
STX11	459.188	1.60802	0.242605	6.62815	3.39912e-11	6.73005e-10
CCL4L2	201.427	3.1184	0.470518	6.62759	3.41201e-11	6.74843e-10
FMR1-AS1	14.4049	2.81848	0.425275	6.62743	3.41588e-11	6.74896e-10
NPR3	17.6643	2.30312	0.347546	6.6268	3.43036e-11	6.77045e-10
DSG1	7.52667	5.11915	0.772643	6.62551	3.46062e-11	6.80582e-10
FBXO39	14.0542	2.16004	0.326015	6.62558	3.45898e-11	6.80582e-10
PKLR	3.58172	5.12375	0.773334	6.62553	3.46006e-11	6.80582e-10
TRIM46	15.7997	2.15666	0.325513	6.62541	3.4628e-11	6.80582e-10
NAPSA	7.28704	2.33933	0.353202	6.6232	3.51497e-11	6.90112e-10
LILRP2	5.62981	3.09078	0.466729	6.62223	3.53822e-11	6.9395e-10
NCF1	441.347	1.96555	0.296831	6.62179	3.54879e-11	6.95295e-10
SLC45A1	4.47261	2.97215	0.448885	6.62119	3.56329e-11	6.97408e-10
RENBP	39.6224	1.30508	0.19712	6.6207	3.57492e-11	6.98954e-10
DPYD	401.639	0.579208	0.0875211	6.61792	3.64288e-11	7.115e-10
IFITM3	923.155	1.65357	0.249949	6.61563	3.69965e-11	7.21835e-10
SPON1	9.27667	4.07756	0.616456	6.61451	3.72785e-11	7.26582e-10
HAP1	24.3153	2.18045	0.329808	6.61127	3.81038e-11	7.41896e-10
SLC30A8	14.9652	3.58043	0.541609	6.61073	3.82432e-11	7.43839e-10
CYP7A1	4.94262	4.09557	0.619633	6.60967	3.85181e-11	7.47633e-10
TMEM221	4.77425	4.58383	0.693488	6.60982	3.84793e-11	7.47633e-10
KCNQ1OT1	1406.05	1.55641	0.235508	6.60875	3.87576e-11	7.5099e-10
NTNG1	17.1667	2.70206	0.408864	6.6087	3.87711e-11	7.5099e-10
SNPH	15.4419	1.84572	0.279337	6.60752	3.90822e-11	7.56235e-10
CNIH3	27.6587	2.18232	0.330314	6.60683	3.92645e-11	7.58979e-10
PKD2L1	7.31085	3.56743	0.540067	6.60553	3.96105e-11	7.64878e-10
SPATA12	6.17931	2.79166	0.422773	6.60322	4.02329e-11	7.76098e-10
PTPRR	7.55177	4.18106	0.633642	6.59846	4.15448e-11	8.0058e-10
TRPM5	7.00226	3.84138	0.582204	6.598	4.16751e-11	8.02267e-10
SIM1	11.0594	5.70945	0.865407	6.59742	4.18374e-11	8.04565e-10
S100A7A	15.6594	3.52509	0.534361	6.59684	4.20023e-11	8.06909e-10
TEX15	14.1145	6.13426	0.929971	6.59619	4.21866e-11	8.09619e-10
SAT1	16427.4	0.834539	0.126527	6.59575	4.23112e-11	8.11181e-10
UBE2D1	306.512	0.912927	0.138526	6.5903	4.38947e-11	8.4068e-10
RRAGC	127.369	0.700471	0.106307	6.58915	4.42366e-11	8.46364e-10
C8A	3.6461	5.77005	0.87579	6.58839	4.44617e-11	8.49803e-10
LILRA6	317.466	2.00077	0.303737	6.5872	4.48204e-11	8.55786e-10
ALOX12	26.4941	2.05828	0.312607	6.58423	4.57239e-11	8.72149e-10
OR7D2	26.8	3.07041	0.466368	6.58366	4.58998e-11	8.74614e-10
OPRM1	25.0454	3.33995	0.507328	6.58341	4.59764e-11	8.75185e-10
CST7	86.967	1.91151	0.290412	6.58206	4.63974e-11	8.81723e-10
WNK4	8.89625	3.86156	0.586685	6.58201	4.64139e-11	8.81723e-10
SPINK9	31.7472	3.58616	0.544925	6.58102	4.6722e-11	8.86677e-10
PEG10	9.17754	3.74283	0.568899	6.57908	4.73361e-11	8.97424e-10
GJD4	6.80191	3.24307	0.492975	6.57856	4.7501e-11	8.99641e-10
GCM1	13.6468	1.98848	0.302298	6.57786	4.77252e-11	9.02974e-10
ALKBH5	515.238	-0.909196	0.13823	-6.57742	4.78683e-11	9.04769e-10
MATN1	13.5784	2.66985	0.405937	6.57702	4.79981e-11	9.06309e-10
DNM1P35	13.3834	2.2854	0.347596	6.57488	4.86912e-11	9.17818e-10
LRRC4B	4.9007	4.87762	0.741862	6.57484	4.87056e-11	9.17818e-10
STC2	9.8529	5.74541	0.874252	6.5718	4.97105e-11	9.35815e-10
ABCG4	8.31831	5.24624	0.798345	6.5714	4.98436e-11	9.37379e-10
IMPG2	27.3148	1.83413	0.279146	6.57052	5.01383e-11	9.41977e-10
KISS1R	6.34149	3.0263	0.460606	6.57026	5.0227e-11	9.427e-10
CDHR5	10.3094	3.38709	0.515592	6.56931	5.05481e-11	9.47776e-10
DLGAP2	13.8945	4.6845	0.71328	6.56754	5.11519e-11	9.5814e-10
ZNF423	10.5239	3.81722	0.581272	6.56701	5.13367e-11	9.60641e-10
PDZD3	6.2898	3.70529	0.564433	6.56462	5.21653e-11	9.75174e-10
PDIA2	3.7433	5.29153	0.806086	6.56447	5.22188e-11	9.75201e-10
FCAR	460.835	2.0878	0.318118	6.56299	5.2741e-11	9.83974e-10
ARHGAP26	1171.52	1.21995	0.185904	6.56225	5.30021e-11	9.87863e-10
CHD1	1199.14	0.954943	0.145547	6.56105	5.34292e-11	9.93847e-10
GPR18	14.3278	1.85334	0.282469	6.56119	5.33789e-11	9.93847e-10
GHSR	2.82982	6.33539	0.965777	6.55989	5.38479e-11	1.00064e-09
STAB2	13.6296	4.86468	0.7416	6.55971	5.39138e-11	1.00087e-09
TNN	7.54899	6.73567	1.02688	6.55937	5.40368e-11	1.00217e-09
ESRG	207.545	3.48858	0.53186	6.55921	5.40919e-11	1.0022e-09
BHMT2	8.86018	3.84427	0.586137	6.55867	5.42906e-11	1.00489e-09
CLEC6A	5.24068	4.27567	0.652417	6.55358	5.61721e-11	1.03869e-09
ANKH	64.4575	1.49192	0.227704	6.552	5.67719e-11	1.04874e-09
STX1B	16.7476	2.07345	0.316553	6.55008	5.75049e-11	1.06124e-09
RIMS4	5.96464	6.05326	0.924245	6.54941	5.7765e-11	1.06499e-09
ELF2	383.747	0.596543	0.0910876	6.54911	5.78829e-11	1.06537e-09
MUC17	16.7957	5.03687	0.769098	6.54906	5.78991e-11	1.06537e-09
NPFFR2	5.17077	4.71378	0.719813	6.54862	5.80721e-11	1.0675e-09
GFPT2	10.9899	2.55627	0.390369	6.54835	5.81758e-11	1.06836e-09
ALDH8A1	10.3385	2.27512	0.347513	6.54686	5.87595e-11	1.07697e-09
GADD45B	661.18	1.6095	0.24584	6.54696	5.87207e-11	1.07697e-09
PGR	18.6245	6.72809	1.02835	6.54264	6.04435e-11	1.10675e-09
AIPL1	8.97141	3.8308	0.585602	6.54165	6.08438e-11	1.113e-09
LRRC63	8.13894	3.07366	0.469966	6.54018	6.14439e-11	1.12288e-09
MMP19	28.553	2.0958	0.320489	6.53938	6.17762e-11	1.12785e-09
RLBP1	4.10065	6.05851	0.926531	6.53892	6.19649e-11	1.1302e-09
NLRC4	65.8594	2.01374	0.308174	6.53443	6.3852e-11	1.16348e-09
MMP16	12.487	4.71325	0.721559	6.53204	6.48792e-11	1.18105e-09
AGMO	7.34765	3.92745	0.60132	6.53138	6.51679e-11	1.18516e-09
SIGLEC9	109.985	1.85077	0.283384	6.53097	6.53439e-11	1.18721e-09
PTGES3	646.616	-1.07534	0.164666	-6.53046	6.55701e-11	1.19016e-09
TAC4	26.826	2.86688	0.439094	6.52908	6.61734e-11	1.19995e-09
COL22A1	18.8455	4.20252	0.643723	6.52846	6.64508e-11	1.20382e-09
TOR1B	270.255	0.94994	0.145536	6.5272	6.70089e-11	1.21276e-09
CIRBP	754.106	-0.598366	0.0916855	-6.52628	6.74219e-11	1.21906e-09
TRIM58	11.91	2.69815	0.413445	6.52602	6.75384e-11	1.21999e-09
CARD8	370.911	1.34837	0.206786	6.5206	7.00259e-11	1.2637e-09
GRIN3A	14.6793	3.63563	0.557606	6.52006	7.02786e-11	1.26704e-09
NRM	14.8886	1.42261	0.218198	6.51982	7.03927e-11	1.26788e-09
BAAT	7.25641	3.07338	0.47143	6.51929	7.06424e-11	1.27116e-09
RECK	13.9224	2.33023	0.357458	6.51891	7.08209e-11	1.27315e-09
SHC4	42.811	1.9573	0.300421	6.5152	7.25942e-11	1.30377e-09
ISLR2	10.9131	4.05483	0.622406	6.51477	7.27989e-11	1.30495e-09
TMEM63C	39.7352	1.46747	0.225247	6.51491	7.27323e-11	1.30495e-09
EVI2A	229.658	1.85796	0.285223	6.51405	7.315e-11	1.30874e-09
MYBPH	13.0694	3.05381	0.468794	6.51418	7.30899e-11	1.30874e-09
ABHD1	12.6587	3.44366	0.528724	6.51315	7.35913e-11	1.31538e-09
SLC5A11	6.03984	3.44653	0.529273	6.51183	7.42403e-11	1.32572e-09
PFKFB3	2952.94	1.82274	0.279978	6.51031	7.49949e-11	1.33792e-09
VSTM2L	39.4231	-1.8037	0.277107	-6.50905	7.56278e-11	1.34793e-09
KCNA1	8.61643	5.56128	0.854469	6.50846	7.59255e-11	1.35195e-09
LGI3	6.77731	3.59829	0.552928	6.50771	7.63059e-11	1.35743e-09
ADAMTS4	64.9743	2.273	0.349624	6.50126	7.96525e-11	1.41562e-09
PKNOX2	22.7623	2.85148	0.438706	6.49976	8.04462e-11	1.42838e-09
SIGLEC5	117.686	2.41547	0.371641	6.49946	8.06098e-11	1.42993e-09
HAMP	22.5528	2.49795	0.384359	6.49899	8.08599e-11	1.43301e-09
ELAVL3	14.4987	3.19727	0.491976	6.49884	8.09402e-11	1.43308e-09
OLFML1	6.97912	4.00535	0.616405	6.49792	8.14385e-11	1.44054e-09
HESX1	9.10033	2.65588	0.40879	6.49692	8.19805e-11	1.44876e-09
WEE2	5.16794	3.69074	0.568125	6.49635	8.22906e-11	1.45287e-09
BEND4	11.1495	3.59435	0.553389	6.49515	8.29498e-11	1.46295e-09
CPT1C	18.436	3.04425	0.468704	6.49503	8.30176e-11	1.46295e-09
LRRD1	8.74248	3.72932	0.574201	6.4948	8.31429e-11	1.46378e-09
RNF112	9.64938	2.5356	0.390431	6.49437	8.33843e-11	1.46666e-09
FZD10	8.1743	2.7339	0.421105	6.49222	8.45824e-11	1.48634e-09
LCT	8.50776	4.71499	0.726517	6.48986	8.59148e-11	1.50834e-09
SLC25A34	24.9203	1.50789	0.232467	6.48647	8.78722e-11	1.54126e-09
STEAP1B	10.0913	3.17982	0.490268	6.48588	8.82179e-11	1.54587e-09
DHX58	204.881	1.26115	0.194524	6.48325	8.97681e-11	1.57157e-09
IFIH1	629.935	1.85857	0.28671	6.48239	9.02837e-11	1.57912e-09
GBGT1	34.3794	1.32443	0.204367	6.48066	9.13241e-11	1.59583e-09
ZNF333	157.041	1.21725	0.18785	6.47994	9.17565e-11	1.60189e-09
SHOX2	7.84686	3.67928	0.567862	6.47919	9.22144e-11	1.60839e-09
TERT	8.50563	6.32338	0.976085	6.47831	9.27545e-11	1.61631e-09
PYGM	54.7953	1.91585	0.295746	6.47801	9.29386e-11	1.61801e-09
TMOD2	93.9557	1.04243	0.160937	6.47724	9.34179e-11	1.62485e-09
VSTM4	21.9627	2.15157	0.332224	6.47626	9.40248e-11	1.63389e-09
MFAP4	4.04082	4.03176	0.622611	6.47557	9.44535e-11	1.63982e-09
PLAUR	2006.48	1.95723	0.302275	6.47498	9.48227e-11	1.6447e-09
PIWIL4	19.9059	1.44243	0.222784	6.47456	9.50878e-11	1.64778e-09
ATXN7	604.325	0.491327	0.075895	6.47378	9.55822e-11	1.65482e-09
FNDC3B	1288.95	0.73653	0.113783	6.47311	9.60062e-11	1.66062e-09
FCN1	177.363	2.21634	0.342467	6.47169	9.69151e-11	1.6748e-09
ADAMTS10	13.9325	2.22444	0.343764	6.47084	9.74568e-11	1.68261e-09
LHX6	6.22777	3.97055	0.613882	6.46793	9.93515e-11	1.71217e-09
RASGRP3	96.3244	1.31073	0.202648	6.46803	9.92859e-11	1.71217e-09
OLFM4	7.77794	2.8239	0.436653	6.46715	9.98658e-11	1.71945e-09
CCDC27	7.51835	3.76873	0.582765	6.46698	9.99789e-11	1.71982e-09
CPNE4	10.5404	2.62203	0.405541	6.46552	1.00951e-10	1.73494e-09
SLC22A13	14.4296	2.01653	0.312085	6.46148	1.03686e-10	1.78032e-09
SGPP1	37.7294	1.05113	0.162766	6.45792	1.06149e-10	1.82095e-09
ANO4	10.0326	4.98398	0.771906	6.45672	1.06996e-10	1.83379e-09
LY86-AS1	14.3281	3.98589	0.61734	6.45655	1.07116e-10	1.83417e-09
LIPM	2.99697	4.92902	0.7643	6.44907	1.12539e-10	1.92527e-09
KLK2	9.371	4.8735	0.755953	6.44683	1.1421e-10	1.95209e-09
PAQR5	22.3437	2.3325	0.361844	6.44614	1.14736e-10	1.95929e-09
SLC22A15	76.9445	1.00825	0.156437	6.44508	1.15537e-10	1.97118e-09
GRIK4	11.5207	2.71365	0.421159	6.44328	1.16922e-10	1.99299e-09
GUCY2D	5.74689	3.27656	0.508551	6.44294	1.17182e-10	1.9956e-09
HTRA4	45.3416	1.92583	0.298917	6.44271	1.17359e-10	1.99681e-09
KPTN	31.1989	1.2357	0.191831	6.44161	1.18213e-10	2.00951e-09
SLC19A3	40.0963	3.25899	0.506117	6.43921	1.20097e-10	2.03969e-09
MYBPHL	4.47307	3.04594	0.47306	6.43881	1.20416e-10	2.04245e-09
TNFRSF11B	7.56264	3.10061	0.481556	6.43873	1.20477e-10	2.04245e-09
RDH12	4.45914	3.42852	0.532716	6.43592	1.22728e-10	2.07873e-09
KIF25	8.23505	3.37999	0.525296	6.43446	1.23912e-10	2.09688e-09
ERVW-1	242.507	2.97133	0.462064	6.43056	1.27134e-10	2.14947e-09
LRRC15	7.04029	6.30308	0.980264	6.42998	1.27622e-10	2.15578e-09
CMPK2	447.881	1.85815	0.288999	6.42961	1.27933e-10	2.15908e-09
MARCO	10.8674	3.48152	0.54171	6.4269	1.3023e-10	2.19587e-09
CNTNAP5	13.5194	4.02728	0.626671	6.42647	1.30602e-10	2.20017e-09
C12orf77	16.7127	3.34792	0.521044	6.42541	1.3151e-10	2.21348e-09
SYN2	12.1819	2.25098	0.350401	6.42399	1.32746e-10	2.23228e-09
NEXN	15.9834	2.4113	0.375436	6.42268	1.33898e-10	2.24963e-09
NOTCH4	36.9372	1.72024	0.267844	6.42252	1.34039e-10	2.24999e-09
STAC	7.63194	3.21246	0.500371	6.42015	1.3614e-10	2.2832e-09
HHIPL2	7.05859	2.89037	0.450267	6.41924	1.36961e-10	2.29492e-09
B3GNT4	7.26747	2.84519	0.443264	6.41872	1.37426e-10	2.30065e-09
ZNF492	13.3471	2.59036	0.403645	6.41741	1.38616e-10	2.3185e-09
ZNF267	579.799	1.28566	0.200382	6.41606	1.39849e-10	2.33705e-09
FRG2C	5.70927	5.15349	0.803312	6.41531	1.4054e-10	2.3465e-09
MSMO1	213.779	-1.24759	0.194514	-6.41387	1.41872e-10	2.36453e-09
NRXN2	13.0928	4.08673	0.637159	6.41399	1.41762e-10	2.36453e-09
ZNF716	14.4435	3.76656	0.587466	6.41153	1.4407e-10	2.39903e-09
ACSBG2	7.15529	6.17227	0.962856	6.41038	1.45158e-10	2.41451e-09
LAMC3	11.0404	4.75044	0.741066	6.41028	1.45257e-10	2.41451e-09
FLCN	264.5	0.71486	0.111522	6.41002	1.45504e-10	2.41648e-09
CPXM2	16.0595	2.29776	0.358495	6.40946	1.46039e-10	2.42322e-09
DSC1	5.19987	4.09703	0.639236	6.40926	1.46225e-10	2.42335e-09
SLC18A1	7.93228	4.47095	0.697586	6.40918	1.46306e-10	2.42335e-09
NEFH	7.25858	2.26034	0.352697	6.40873	1.46736e-10	2.42834e-09
RAMP3	3.91003	8.11094	1.26565	6.4085	1.46954e-10	2.42979e-09
ERVFRD-1	12.0703	4.0933	0.638796	6.40782	1.47611e-10	2.43851e-09
ERG	8.35209	3.53043	0.551208	6.4049	1.50465e-10	2.48347e-09
CLEC18C	12.8891	3.05996	0.47782	6.40399	1.51373e-10	2.49522e-09
NMI	282.858	1.08059	0.168739	6.40391	1.51443e-10	2.49522e-09
JAKMIP2	33.1496	1.85447	0.289629	6.40293	1.52425e-10	2.50919e-09
TANK	455.933	0.957599	0.149632	6.3997	1.55685e-10	2.56061e-09
MAST1	12.223	2.58064	0.403463	6.39623	1.59257e-10	2.61707e-09
DMRTC2	5.49014	3.33888	0.522053	6.39567	1.59841e-10	2.62207e-09
PCDHB6	6.09387	2.87277	0.449167	6.39578	1.59732e-10	2.62207e-09
ACSM2A	40.3804	3.71486	0.581045	6.39342	1.62214e-10	2.65867e-09
GNRHR2	131.378	2.44332	0.382182	6.39308	1.62572e-10	2.6622e-09
SESN3	119.62	0.67579	0.105725	6.39199	1.63744e-10	2.67905e-09
NAIP	403.737	1.35246	0.211621	6.39098	1.64827e-10	2.69442e-09
GFAP	38.2961	3.10387	0.485733	6.39008	1.65804e-10	2.70803e-09
NFE2	157.563	2.18915	0.342617	6.3895	1.66432e-10	2.71593e-09
RAB3C	12.4276	4.12392	0.645537	6.38835	1.67685e-10	2.734e-09
RYR3	54.6427	2.76892	0.433477	6.3877	1.68404e-10	2.74334e-09
PSMD7	247.529	-0.833754	0.130546	-6.38667	1.69535e-10	2.75935e-09
PHLDB1	64.9656	1.59768	0.250261	6.38405	1.72467e-10	2.80464e-09
TRIM21	219.524	0.936543	0.146748	6.382	1.74787e-10	2.8399e-09
SLAMF7	246.521	1.82297	0.285873	6.37685	1.80771e-10	2.93459e-09
GSG1L	15.5935	2.90354	0.455398	6.37583	1.81969e-10	2.95033e-09
PROCR	12.0218	1.98942	0.312029	6.37576	1.82055e-10	2.95033e-09
NCAM2	8.67269	4.64795	0.729181	6.3742	1.83917e-10	2.97793e-09
ASTN1	17.3782	4.79043	0.751883	6.37124	1.87504e-10	3.03339e-09
MYRIP	10.2029	2.75804	0.43306	6.36871	1.90629e-10	3.08129e-09
LEPR	20.7011	2.15562	0.338479	6.36856	1.9081e-10	3.08155e-09
FAM71D	7.12439	4.44916	0.698983	6.36519	1.95052e-10	3.14465e-09
RPL36A	153.264	1.19249	0.187342	6.36531	1.94902e-10	3.14465e-09
TPRG1	42.8175	1.40617	0.220929	6.3648	1.95545e-10	3.14989e-09
CLEC4E	269.87	2.09053	0.32854	6.36309	1.97734e-10	3.18242e-09
NDST3	9.96337	4.14395	0.651506	6.36057	2.01005e-10	3.23228e-09
ANKS4B	19.1182	2.73101	0.429481	6.35887	2.03244e-10	3.26269e-09
MAP4K4	914.925	0.842377	0.132472	6.3589	2.03203e-10	3.26269e-09
FAM71F2	70.3887	1.49306	0.234848	6.35757	2.04974e-10	3.28765e-09
RFTN2	18.1309	2.54967	0.401123	6.35633	2.06636e-10	3.31147e-09
KIAA0087	6.24443	5.31801	0.837012	6.35357	2.1038e-10	3.3686e-09
SMPD5	4.22984	2.84411	0.447653	6.35337	2.10653e-10	3.37009e-09
FAM110B	24.8334	1.57342	0.247731	6.35134	2.13441e-10	3.41178e-09
ALOX5	533.155	1.5405	0.242553	6.35119	2.13649e-10	3.41219e-09
UNC45B	9.39997	4.31468	0.67996	6.34548	2.21726e-10	3.53818e-09
TNFRSF9	52.1088	1.68829	0.266086	6.34491	2.2256e-10	3.54847e-09
SEZ6L	9.95186	3.21181	0.506471	6.34155	2.27472e-10	3.6237e-09
TMEM132D	7.79596	6.69593	1.05603	6.34064	2.28808e-10	3.64189e-09
ITIH3	9.17597	4.76376	0.751468	6.33927	2.30849e-10	3.67127e-09
TEK	11.3298	3.15215	0.49733	6.33815	2.32544e-10	3.69508e-09
AFF2	135.559	1.929	0.304382	6.33742	2.33639e-10	3.7062e-09
IGSF22	10.0862	2.94384	0.46451	6.33752	2.33495e-10	3.7062e-09
KLHL10	3.33117	5.57129	0.879294	6.3361	2.35659e-10	3.73509e-09
NCF1B	119.67	1.88459	0.297463	6.33556	2.36481e-10	3.74495e-09
CCDC154	15.8293	1.59526	0.251805	6.33531	2.36871e-10	3.74795e-09
ZBTB32	9.13986	2.56621	0.405094	6.33484	2.37587e-10	3.75611e-09
ZEB1	84.9325	1.52827	0.241299	6.33351	2.39645e-10	3.78546e-09
USP15	1220.52	1.03194	0.162953	6.33277	2.40798e-10	3.80048e-09
LRP1B	34.0879	2.69094	0.42505	6.33088	2.43772e-10	3.84417e-09
AKR1C4	4.06321	3.83387	0.605713	6.32952	2.45921e-10	3.8748e-09
MGAT5B	7.98492	4.35334	0.688038	6.32717	2.49697e-10	3.93099e-09
ITIH2	9.4324	6.52792	1.03186	6.32637	2.50997e-10	3.94815e-09
PNRC1	1649.98	1.21728	0.192435	6.32569	2.52108e-10	3.9623e-09
PPP1R12A	586.206	0.531822	0.0840842	6.32488	2.53429e-10	3.97972e-09
SPP1	71.0026	2.41487	0.381829	6.32447	2.54097e-10	3.98688e-09
SLC7A9	13.8684	2.84208	0.449502	6.32274	2.56971e-10	4.02861e-09
C3AR1	122.423	2.0109	0.318289	6.31785	2.65232e-10	4.15463e-09
HNF1A	7.09844	5.16211	0.817328	6.31584	2.68703e-10	4.20549e-09
STK10	956.081	1.15034	0.182142	6.31565	2.69036e-10	4.2072e-09
VIT	6.99252	4.25212	0.673286	6.31547	2.69335e-10	4.20837e-09
SCN2B	24.4064	3.38627	0.536251	6.31472	2.70656e-10	4.22548e-09
PGRMC1	244.658	-1.3115	0.207705	-6.31423	2.71503e-10	4.23517e-09
FCER2	5.25919	3.01983	0.4783	6.31368	2.72478e-10	4.24686e-09
SLC22A3	8.08105	2.91208	0.461375	6.31175	2.75905e-10	4.2967e-09
CPNE6	5.76141	4.78011	0.757397	6.31123	2.76818e-10	4.30734e-09
MDGA2	16.8013	3.66154	0.580185	6.31098	2.77272e-10	4.31082e-09
XRN1	1191.24	0.867161	0.13742	6.31031	2.78471e-10	4.32587e-09
ARHGAP22	39.7874	1.67572	0.265606	6.30905	2.80755e-10	4.35465e-09
SOX11	68.0825	3.74082	0.59293	6.30903	2.80788e-10	4.35465e-09
SGCD	13.4418	5.52024	0.875345	6.30636	2.85672e-10	4.42673e-09
TRIM5	184.361	1.01407	0.160819	6.30565	2.86989e-10	4.44347e-09
KCNMB1	43.1711	2.14597	0.340351	6.30518	2.87865e-10	4.45336e-09
ADAM22	20.6597	2.52857	0.401062	6.30469	2.88773e-10	4.46372e-09
USH2A	31.425	2.86788	0.454908	6.30432	2.89466e-10	4.47076e-09
HK3	106.417	2.12301	0.336782	6.30381	2.90425e-10	4.48186e-09
CYP1B1-AS1	119.369	2.65773	0.421637	6.30336	2.91267e-10	4.49116e-09
FREM1	16.5204	3.43343	0.544864	6.30144	2.94895e-10	4.54338e-09
CEP68	113.721	1.1489	0.182385	6.29933	2.9894e-10	4.60191e-09
NINJ1	610.884	1.38081	0.219211	6.29901	2.99549e-10	4.6075e-09
MAB21L2	5.8497	3.45259	0.548171	6.29838	3.00781e-10	4.62266e-09
SLC11A1	1326.46	1.86156	0.295576	6.29808	3.01355e-10	4.62768e-09
COL8A1	163.329	3.06443	0.486586	6.29783	3.01846e-10	4.63143e-09
CKM	3.72571	3.85958	0.612903	6.2972	3.03065e-10	4.64634e-09
ITPRIP	631.597	1.27289	0.202174	6.29602	3.05386e-10	4.67809e-09
SMCHD1	3856.21	1.27696	0.202826	6.29585	3.05721e-10	4.6794e-09
CLDN14	3.28855	4.48367	0.712284	6.29477	3.0785e-10	4.70657e-09
IFI44L	781.057	2.03671	0.323559	6.2947	3.07998e-10	4.70657e-09
CDA	56.6412	2.23899	0.355704	6.29452	3.08355e-10	4.70819e-09
NFIL3	625.481	1.6619	0.264094	6.29282	3.11749e-10	4.75278e-09
PLEK	4285.74	2.09087	0.33227	6.29268	3.12036e-10	4.75278e-09
SORCS1	17.6201	3.67594	0.584151	6.29279	3.11802e-10	4.75278e-09
GLP1R	7.31502	5.07099	0.805945	6.29198	3.1344e-10	4.77029e-09
FDFT1	391.928	-0.866304	0.137688	-6.2918	3.13812e-10	4.77208e-09
PCK1	8.90599	5.22417	0.830595	6.28967	3.1814e-10	4.83397e-09
WT1	7.02673	5.37308	0.854644	6.28692	3.23819e-10	4.91628e-09
SLC18A2	20.7655	2.61777	0.416476	6.28553	3.26735e-10	4.95654e-09
ZIC1	9.11609	5.10223	0.811807	6.28503	3.27799e-10	4.96865e-09
CTBP1	420.934	-0.679268	0.108091	-6.28422	3.29502e-10	4.98668e-09
RNF24	594.398	1.17031	0.18623	6.28421	3.2952e-10	4.98668e-09
SAMD9L	1250.84	1.52716	0.24303	6.28385	3.30299e-10	4.99444e-09
EGFEM1P	8.53696	4.7049	0.74888	6.28258	3.33004e-10	5.03128e-09
STXBP5L	21.2421	3.11869	0.496413	6.28244	3.33299e-10	5.03169e-09
ABCB5	20.8968	2.84833	0.453537	6.28026	3.38007e-10	5.09456e-09
OPRD1	44.6169	3.21046	0.511192	6.28034	3.37825e-10	5.09456e-09
RAB2A	600.871	-0.548842	0.0874058	-6.27924	3.40228e-10	5.12391e-09
ADCYAP1R1	10.0348	6.05811	0.965024	6.27768	3.43657e-10	5.1714e-09
B3GNT8	56.0979	1.30545	0.208014	6.27576	3.47926e-10	5.23145e-09
SNTG1	17.5922	3.65023	0.582056	6.27127	3.58108e-10	5.38023e-09
GJA10	3.0085	4.9041	0.782019	6.27108	3.58562e-10	5.38273e-09
ANGPTL1	13.4236	2.69695	0.430084	6.27074	3.59332e-10	5.38998e-09
LILRA2	184.265	1.91448	0.305332	6.27015	3.60704e-10	5.40623e-09
BUD31	210.327	-0.63645	0.101534	-6.26832	3.64972e-10	5.46583e-09
TOMM40L	102.059	1.21546	0.193924	6.26774	3.66334e-10	5.48186e-09
GPR1	6.67521	3.8535	0.614867	6.26721	3.67579e-10	5.4961e-09
PGLYRP3	8.91824	1.77145	0.282709	6.26599	3.70465e-10	5.53483e-09
EFCAB3	53.0641	3.09221	0.493531	6.26548	3.71673e-10	5.54846e-09
HPD	3.81558	3.50453	0.55945	6.26425	3.74635e-10	5.58823e-09
KRT73	3.81344	3.5282	0.563243	6.26409	3.75019e-10	5.58952e-09
SCN4B	20.9809	2.19464	0.350393	6.26335	3.76787e-10	5.6114e-09
FAM166A	4.35209	2.56273	0.409383	6.25999	3.85e-10	5.72916e-09
GK3P	4.39969	4.84273	0.773672	6.25941	3.8643e-10	5.74589e-09
MIR3945	49.032	2.49851	0.399199	6.25879	3.87969e-10	5.7642e-09
SELE	7.14102	3.58264	0.572428	6.25867	3.88281e-10	5.76427e-09
ZNFX1	1889.46	0.722914	0.115524	6.2577	3.90699e-10	5.79557e-09
CEACAM16	2.8032	4.40367	0.703974	6.25544	3.96395e-10	5.87542e-09
AOC3	26.9682	1.5046	0.240541	6.25505	3.97397e-10	5.88563e-09
TET2	2006.57	0.512076	0.0818758	6.2543	3.99314e-10	5.90934e-09
GCA	886.192	1.73839	0.277964	6.25402	4.00031e-10	5.91528e-09
IGF2R	3225.39	0.975442	0.155976	6.25379	4.00615e-10	5.91901e-09
RILPL1	83.839	1.2721	0.203416	6.25367	4.00914e-10	5.91901e-09
PRSS55	6.39871	5.08887	0.814064	6.25119	4.07348e-10	6.00927e-09
SLA	850.73	1.66711	0.266708	6.25071	4.08597e-10	6.02294e-09
BHMT	7.48696	3.59621	0.575362	6.25034	4.09561e-10	6.03242e-09
GPC6	8.70266	5.94723	0.951587	6.2498	4.10991e-10	6.04873e-09
FN1	92.9067	2.61674	0.418744	6.24902	4.13027e-10	6.07392e-09
GABRA1	8.29312	5.53671	0.88621	6.24763	4.16727e-10	6.12353e-09
LIN28B	7.99227	5.08606	0.814246	6.24634	4.20193e-10	6.16963e-09
PPFIA2	11.5386	5.05733	0.809729	6.2457	4.21896e-10	6.18978e-09
AKNAD1	8.02805	4.35151	0.696736	6.24556	4.22283e-10	6.19062e-09
UGT3A1	14.7037	5.07323	0.812671	6.24266	4.30193e-10	6.30165e-09
DLX6-AS1	30.4627	2.86908	0.459636	6.24208	4.31803e-10	6.3203e-09
MYO3B	29.0998	2.53503	0.40619	6.24101	4.34764e-10	6.35868e-09
IFRD1	883.085	1.30389	0.208993	6.23888	4.40703e-10	6.44052e-09
PDE3B	178.113	1.52502	0.244481	6.23781	4.43732e-10	6.47972e-09
SLC22A14	8.49926	2.47776	0.397375	6.23533	4.50827e-10	6.57821e-09
CPNE9	5.84839	2.80804	0.450382	6.23479	4.52383e-10	6.59579e-09
BCL2A1	1787.92	2.04159	0.327493	6.23401	4.54632e-10	6.62343e-09
CLEC1A	22.7794	1.77238	0.28433	6.23353	4.56045e-10	6.62857e-09
HDAC4	283.923	0.882414	0.141559	6.23353	4.56045e-10	6.62857e-09
TRAF3IP2-AS1	35.3036	1.5319	0.245746	6.23366	4.55653e-10	6.62857e-09
TLR5	91.3984	1.01318	0.162597	6.23122	4.62828e-10	6.72194e-09
HCAR2	1176.14	1.87698	0.301256	6.23051	4.6492e-10	6.7471e-09
CXCR4	873.263	1.78951	0.287259	6.22961	4.67592e-10	6.77539e-09
P2RX5-TAX1BP3	27.087	2.09347	0.336047	6.22967	4.67416e-10	6.77539e-09
ANGPT4	11.2861	3.57096	0.57327	6.2291	4.69123e-10	6.79233e-09
KCNJ5	36.869	2.08782	0.335236	6.22791	4.72694e-10	6.83874e-09
BEST2	4.18383	3.50907	0.563457	6.22775	4.7319e-10	6.84065e-09
LRTM2	5.39546	5.42576	0.871325	6.22702	4.75397e-10	6.86726e-09
MYO18B	14.6382	3.81495	0.612675	6.22672	4.76295e-10	6.87492e-09
GBP2	1405.36	1.4583	0.234223	6.22609	4.78219e-10	6.89739e-09
CREG2	25.0367	2.22024	0.356609	6.22597	4.78596e-10	6.89752e-09
RASL11B	3.22313	3.2357	0.51987	6.22405	4.84468e-10	6.97679e-09
CR1	662.384	1.84418	0.296414	6.22163	4.92018e-10	7.08007e-09
DCP2	507.742	0.674426	0.108405	6.22137	4.92844e-10	7.08653e-09
ATF6	488.32	0.442625	0.0711475	6.22124	4.93252e-10	7.08696e-09
TRPV5	5.93445	3.66979	0.590001	6.21997	4.97247e-10	7.13888e-09
BCAN	8.93499	4.18462	0.672855	6.21921	4.99677e-10	7.16827e-09
HCK	1092.28	1.74898	0.281243	6.21872	5.01217e-10	7.18488e-09
DGKI	27.045	2.23913	0.360168	6.21688	5.07122e-10	7.26397e-09
CANX	2300.9	-0.865024	0.139162	-6.21595	5.1015e-10	7.30176e-09
INPP5D	419.152	1.13718	0.182995	6.21425	5.15692e-10	7.3749e-09
P4HA3	9.12231	2.98723	0.480715	6.21415	5.16046e-10	7.3749e-09
DHRS12	65.612	0.805021	0.129558	6.2136	5.17846e-10	7.39498e-09
GABBR2	41.2919	3.11302	0.501071	6.21272	5.20744e-10	7.43071e-09
COL6A4P1	6.86361	3.03869	0.489292	6.21039	5.28545e-10	7.53628e-09
RAX2	5.51897	3.24311	0.522349	6.20871	5.34223e-10	7.61146e-09
DLL4	14.8801	2.2024	0.354778	6.20783	5.37211e-10	7.64822e-09
INHBE	5.30115	4.741	0.764723	6.19963	5.65971e-10	8.05156e-09
LACTB	135.363	0.906656	0.146248	6.19944	5.66651e-10	8.05512e-09
PRSS53	19.2002	1.47627	0.238244	6.19645	5.77513e-10	8.2033e-09
NKAIN2	6.82575	3.67914	0.593764	6.1963	5.78046e-10	8.20466e-09
ZBTB8B	55.5829	3.03902	0.4906	6.19449	5.84724e-10	8.29317e-09
NRBF2	285.012	1.08342	0.174932	6.19338	5.88877e-10	8.34576e-09
SNX20	200.011	1.57028	0.25355	6.19317	5.89665e-10	8.35062e-09
COL10A1	9.85636	3.74061	0.604095	6.19209	5.93712e-10	8.39884e-09
FIBIN	3.4994	4.83569	0.780955	6.19202	5.93966e-10	8.39884e-09
APC2	20.1467	2.81983	0.455409	6.19186	5.94567e-10	8.401e-09
ATG3	422.954	0.80244	0.129636	6.18996	6.01782e-10	8.49654e-09
ADD2	25.1258	2.53266	0.409236	6.18874	6.06482e-10	8.55647e-09
FCGR1B	120.455	2.18366	0.352877	6.18817	6.08654e-10	8.58065e-09
KLK10	232.465	1.291	0.208683	6.18641	6.15509e-10	8.67076e-09
RILPL2	488.199	1.23218	0.199183	6.18614	6.16535e-10	8.67871e-09
FNDC1	10.3293	3.78285	0.611565	6.18552	6.19e-10	8.70686e-09
PLN	4.61353	3.4154	0.552259	6.18441	6.23345e-10	8.76142e-09
MORF4L1	694.083	-0.539185	0.0872066	-6.18285	6.29565e-10	8.84221e-09
CNTN4	13.2938	3.71552	0.600977	6.18248	6.31036e-10	8.85623e-09
SMCR5	10.5921	3.26683	0.528444	6.18198	6.33007e-10	8.87724e-09
LITAF	3542.33	1.33963	0.216758	6.18029	6.39828e-10	8.9662e-09
BTN2A1	310.593	0.521113	0.084331	6.17938	6.43543e-10	9.0048e-09
CD200	7.89835	2.50322	0.405087	6.17947	6.43167e-10	9.0048e-09
KCP	33.0998	1.67691	0.271388	6.17902	6.4502e-10	9.01874e-09
THBS4	8.55217	3.20695	0.519097	6.17794	6.49414e-10	9.07341e-09
HSPA12B	3.92295	4.65132	0.75291	6.17779	6.50055e-10	9.0756e-09
SGTB	93.8903	1.20899	0.195729	6.17689	6.53754e-10	9.11982e-09
VIPR2	8.71526	3.64312	0.589808	6.17679	6.54195e-10	9.11982e-09
PEX5L	11.9959	3.96626	0.642403	6.1741	6.65394e-10	9.26905e-09
IL12RB1	56.6407	1.26467	0.204839	6.17398	6.65922e-10	9.26952e-09
VPS37C	191.363	-0.45502	0.0737347	-6.17104	6.78426e-10	9.43657e-09
GLRB	5.48027	3.20055	0.518683	6.17053	6.8063e-10	9.46021e-09
FNDC7	5.34499	3.27617	0.530978	6.17006	6.82628e-10	9.48095e-09
POU5F2	75.0176	1.48491	0.240772	6.16727	6.948e-10	9.64285e-09
GPR27	33.8995	2.10187	0.341112	6.16181	7.19185e-10	9.9739e-09
SCUBE3	20.7722	2.59248	0.420772	6.16124	7.21778e-10	1.00025e-08
DNAJB7	7.77007	3.44077	0.558549	6.1602	7.26529e-10	1.00609e-08
CLECL1	5.25703	2.1331	0.346369	6.15845	7.34591e-10	1.0165e-08
LINC00242	2.91252	5.03236	0.817237	6.15777	7.37756e-10	1.02013e-08
PSMB7	223.584	-0.843502	0.137039	-6.15518	7.49917e-10	1.03618e-08
APOL6	2062.91	0.986751	0.160323	6.15475	7.51968e-10	1.03825e-08
FBN3	17.7725	4.55127	0.739822	6.15184	7.65897e-10	1.0567e-08
GLRA1	4.27801	4.16477	0.677153	6.15041	7.72806e-10	1.06545e-08
KLK14	5.53367	2.36813	0.385095	6.14948	7.77374e-10	1.07096e-08
OPRL1	20.8632	1.65785	0.269649	6.14819	7.83716e-10	1.0789e-08
JMJD6	230.451	1.14018	0.185462	6.14781	7.85624e-10	1.08074e-08
GPR137C	53.4543	2.05495	0.334278	6.14741	7.8758e-10	1.08216e-08
STC1	20.1463	2.21886	0.360946	6.14736	7.87809e-10	1.08216e-08
TIAM2	54.4646	1.43273	0.23312	6.1459	7.95119e-10	1.0914e-08
ZNF385C	19.7571	1.94971	0.317275	6.14515	7.9888e-10	1.09576e-08
RBM44	21.8198	1.34758	0.219348	6.14356	8.06939e-10	1.106e-08
ANKRD34C	9.25478	4.11708	0.670227	6.14281	8.10739e-10	1.1104e-08
MAP3K5	437.307	0.530787	0.0864102	6.14264	8.11589e-10	1.11075e-08
NTM	10.866	5.61882	0.914743	6.14251	8.1225e-10	1.11085e-08
PPIB	561.43	-0.968198	0.157649	-6.14148	8.17544e-10	1.11727e-08
SHBG	5.72143	2.55006	0.415237	6.14122	8.18896e-10	1.1183e-08
APOBEC3B	56.9365	1.26539	0.206095	6.13982	8.26162e-10	1.1274e-08
MED31	42.3997	-1.13879	0.185491	-6.1393	8.28839e-10	1.13024e-08
CLLU1	18.4226	2.47374	0.402978	6.13864	8.323e-10	1.13413e-08
PLB1	166.749	1.30763	0.213023	6.13844	8.33372e-10	1.13477e-08
C3orf20	12.5861	1.81374	0.295502	6.13781	8.36655e-10	1.13758e-08
DNAJC27-AS1	30.9365	1.96532	0.320194	6.13791	8.36151e-10	1.13758e-08
LUZP2	15.8114	2.14891	0.350174	6.13667	8.42689e-10	1.14496e-08
GPR84	45.2004	2.32176	0.378399	6.13576	8.47523e-10	1.15069e-08
CCL3L3	161.671	3.14914	0.513263	6.13553	8.48768e-10	1.15155e-08
NLRP6	122.194	1.883	0.306919	6.13517	8.5067e-10	1.15329e-08
TRPM6	177.014	1.01363	0.165224	6.13487	8.5229e-10	1.15466e-08
TRIM67	12.1314	4.57921	0.746708	6.13252	8.6496e-10	1.17098e-08
CCDC3	5.33751	2.93272	0.478294	6.13162	8.6986e-10	1.17676e-08
SMC1B	6.62624	3.80119	0.620019	6.13075	8.74642e-10	1.18237e-08
GABRR2	9.26583	1.70079	0.277459	6.12986	8.79587e-10	1.1882e-08
TDH	4.44096	5.44172	0.8878	6.12944	8.81889e-10	1.19045e-08
IL17D	4.45537	3.38277	0.552075	6.12737	8.93442e-10	1.20518e-08
PAK3	40.2233	2.90199	0.473652	6.12683	8.96465e-10	1.20752e-08
PCBP3	24.3914	2.1721	0.354519	6.12687	8.96237e-10	1.20752e-08
C1orf167	11.5469	3.08821	0.50407	6.12655	8.98078e-10	1.20883e-08
PDK1	132.802	0.773548	0.126272	6.12605	9.00873e-10	1.21172e-08
APCDD1L	4.30133	4.36299	0.712219	6.12591	9.01657e-10	1.2119e-08
PCDH18	6.85124	4.27773	0.698549	6.12374	9.14039e-10	1.22767e-08
KCTD16	18.0504	3.48106	0.568495	6.12329	9.16653e-10	1.22942e-08
MPO	10.9906	2.58049	0.421421	6.1233	9.16581e-10	1.22942e-08
CEMP1	6.71361	2.70037	0.441115	6.12169	9.25861e-10	1.24088e-08
GREM2	9.42417	3.34613	0.546722	6.12035	9.33713e-10	1.25051e-08
ARHGEF2	521.124	0.68644	0.112171	6.11957	9.38263e-10	1.25481e-08
GPR132	162.541	1.46974	0.240169	6.1196	9.3809e-10	1.25481e-08
MMP8	7.88829	3.14317	0.513686	6.11885	9.42502e-10	1.25958e-08
FAM155A	10.7657	3.67365	0.60045	6.11816	9.46602e-10	1.26386e-08
RPL3L	19.3759	2.98417	0.487761	6.11809	9.47052e-10	1.26386e-08
PNMA1	288.066	-1.23677	0.202184	-6.11704	9.53312e-10	1.27131e-08
SLC38A3	8.24348	2.96196	0.484319	6.11573	9.61152e-10	1.28085e-08
ISM2	5.92941	3.21313	0.525411	6.11547	9.62732e-10	1.28124e-08
TMPRSS11BNL	17.1235	2.50651	0.409864	6.11546	9.62808e-10	1.28124e-08
LRRC32	8.23317	2.63651	0.431195	6.11443	9.69043e-10	1.2883e-08
NOTUM	5.8113	3.51458	0.574808	6.11435	9.69489e-10	1.2883e-08
SMTNL1	10.0679	6.4592	1.05693	6.11128	9.88324e-10	1.3124e-08
TPK1	54.0546	1.28357	0.210041	6.11106	9.897e-10	1.3133e-08
ERVMER34-1	9.33886	2.42112	0.39635	6.10854	1.00549e-09	1.3333e-08
PRR19	12.5117	2.22805	0.364779	6.10794	1.00924e-09	1.33734e-08
IRF2	342.288	0.659158	0.107944	6.1065	1.01838e-09	1.34849e-08
SCRG1	34.9519	2.90024	0.474975	6.1061	1.02092e-09	1.35091e-08
CEACAM1	348.815	0.97586	0.159836	6.10539	1.0255e-09	1.356e-08
WDR64	9.28126	3.323	0.544298	6.10511	1.02728e-09	1.3574e-08
CDH20	5.24487	5.25742	0.861215	6.10465	1.03025e-09	1.36036e-08
KCNJ1	8.43671	3.16486	0.51856	6.10316	1.03993e-09	1.37218e-08
F11	6.67922	4.37098	0.716284	6.10231	1.04547e-09	1.37852e-08
AQP9	2626.37	1.96522	0.322107	6.10116	1.05303e-09	1.38751e-08
CACNA2D3	19.0004	1.7023	0.279021	6.10099	1.05414e-09	1.388e-08
ASB15	6.41879	6.47772	1.06184	6.10046	1.0576e-09	1.39159e-08
DPEP3	16.7293	2.15669	0.353657	6.09825	1.07237e-09	1.41002e-08
GPR183	125.018	1.67933	0.275409	6.09757	1.07691e-09	1.415e-08
FUT9	20.6115	2.66513	0.437236	6.0954	1.09165e-09	1.43337e-08
BPIFB4	5.28534	3.23387	0.530603	6.09471	1.09636e-09	1.43855e-08
CEACAM4	56.6603	1.91265	0.313838	6.09438	1.09863e-09	1.44045e-08
EIF4E3	327.32	0.844281	0.138537	6.09427	1.09935e-09	1.44045e-08
C10orf90	8.62242	4.3184	0.708633	6.09399	1.10128e-09	1.44198e-08
FNDC4	7.0712	2.01535	0.330731	6.09362	1.10387e-09	1.44435e-08
TRIM40	7.61293	2.73527	0.449006	6.09184	1.11623e-09	1.45951e-08
ZCCHC2	349.466	0.951335	0.156179	6.0913	1.11998e-09	1.46339e-08
HCAR3	1716.45	2.15962	0.354672	6.08907	1.13569e-09	1.48289e-08
PLCL2	130.997	0.918247	0.150833	6.08783	1.14451e-09	1.49336e-08
SH3TC2	56.6517	1.56977	0.257901	6.08672	1.15247e-09	1.5027e-08
SRP72	334.073	-0.824119	0.135401	-6.08651	1.15402e-09	1.50367e-08
PLEKHG2	279.991	1.17506	0.1931	6.08526	1.16302e-09	1.51435e-08
ACTN2	8.3405	5.17781	0.851258	6.08254	1.18292e-09	1.53919e-08
FXYD6	9.01503	2.2479	0.369585	6.08223	1.18523e-09	1.54112e-08
IL22RA2	6.2068	2.55907	0.420768	6.08189	1.18772e-09	1.54329e-08
NFKB2	862.592	1.15227	0.189479	6.08127	1.19237e-09	1.54827e-08
BECN1	445.191	-0.485319	0.0798093	-6.08099	1.19442e-09	1.54986e-08
NNMT	5.00906	3.74518	0.616163	6.07823	1.21518e-09	1.57461e-08
OR10A2	11.8152	3.54736	0.583608	6.07832	1.21445e-09	1.57461e-08
MEGF9	623.477	1.19019	0.195842	6.07729	1.2223e-09	1.58275e-08
C9	4.81854	5.66609	0.932445	6.07659	1.22764e-09	1.58856e-08
INSL6	13.3308	3.63038	0.597485	6.07611	1.23135e-09	1.59225e-08
LINC00487	6.08689	3.51443	0.578412	6.076	1.23219e-09	1.59225e-08
IFI16	1520.39	0.760619	0.125244	6.07311	1.25457e-09	1.61891e-08
IGSF6	422.068	1.59326	0.262352	6.073	1.25541e-09	1.61891e-08
LINC00161	6.77199	5.01528	0.825816	6.07312	1.25448e-09	1.61891e-08
MPZ	31.6014	1.50097	0.247192	6.07207	1.26271e-09	1.6272e-08
DMXL2	925.663	0.668853	0.110163	6.0715	1.2672e-09	1.63186e-08
MMP24	22.265	2.70804	0.446044	6.07124	1.26928e-09	1.63342e-08
RAB27A	285.015	0.498886	0.0821778	6.07082	1.27258e-09	1.63655e-08
DOK5	4.86851	4.49766	0.740883	6.07067	1.27378e-09	1.63697e-08
HPCA	2.94489	2.8782	0.474164	6.07006	1.27865e-09	1.6421e-08
SLC12A3	12.6359	2.67228	0.440292	6.06934	1.28438e-09	1.64834e-08
HOXA3	4.67074	4.66995	0.769453	6.06918	1.28568e-09	1.64888e-08
CHRNA6	3.60711	5.01338	0.826269	6.0675	1.2992e-09	1.66393e-08
ITLN2	2.09371	4.23664	0.698242	6.06759	1.29847e-09	1.66393e-08
C12orf50	269.258	3.24284	0.534564	6.06632	1.30873e-09	1.6744e-08
PRKCD	539.834	0.532131	0.0877196	6.06627	1.30915e-09	1.6744e-08
TTYH1	21.1426	1.92374	0.31736	6.06169	1.34702e-09	1.72165e-08
SLC12A5	14.3376	4.36766	0.72062	6.06097	1.35302e-09	1.72814e-08
LST1	371.666	1.76205	0.290818	6.05894	1.37019e-09	1.74888e-08
KBTBD8	28.6755	1.16639	0.192518	6.05864	1.37278e-09	1.751e-08
LYPD4	4.61593	4.90726	0.810164	6.05712	1.38582e-09	1.76643e-08
UBE2M	170.852	-0.458423	0.0757021	-6.05561	1.39883e-09	1.7818e-08
CALM1	2626.14	-0.852372	0.140794	-6.05404	1.41261e-09	1.79691e-08
PPCDC	253.132	1.32904	0.219525	6.05413	1.41174e-09	1.79691e-08
GPR155	190.115	1.08742	0.179633	6.05358	1.41662e-09	1.79957e-08
GUCY1A2	14.3784	2.97101	0.490777	6.05368	1.41571e-09	1.79957e-08
EMILIN1	7.47101	2.2142	0.365793	6.05315	1.42043e-09	1.80319e-08
CHRDL2	4.57987	4.80392	0.793803	6.05178	1.43256e-09	1.81735e-08
CRHBP	6.01865	3.31709	0.548177	6.05113	1.43836e-09	1.82348e-08
SRGAP2	282.861	0.858227	0.141835	6.05089	1.44048e-09	1.82493e-08
RD3	10.4758	3.52609	0.582774	6.05054	1.44362e-09	1.82768e-08
LRRK2	2104.4	1.71968	0.284257	6.04972	1.45099e-09	1.83577e-08
DLEU2	75.9302	1.12072	0.185264	6.04934	1.45436e-09	1.83879e-08
CDC27	545.472	1.47405	0.243723	6.04808	1.46585e-09	1.85207e-08
LDHAL6A	8.19321	3.20915	0.530782	6.04608	1.48415e-09	1.87392e-08
CCNJL	161.773	1.27356	0.21069	6.0447	1.49687e-09	1.88871e-08
PADI2	359.806	1.71146	0.283217	6.04294	1.51329e-09	1.90815e-08
SLC6A15	13.5976	2.46887	0.408568	6.04273	1.51528e-09	1.90938e-08
HSPA6	395.584	1.79773	0.297678	6.03915	1.54923e-09	1.95018e-08
USP50	5.5565	2.27268	0.376327	6.0391	1.54975e-09	1.95018e-08
BTN1A1	3.84123	5.33322	0.88318	6.03865	1.55405e-09	1.95429e-08
UROC1	6.28834	4.34874	0.720243	6.03788	1.56154e-09	1.96239e-08
COL4A4	26.726	2.03635	0.337313	6.03699	1.57019e-09	1.97023e-08
KCNK3	15.0712	3.25834	0.539731	6.03697	1.57034e-09	1.97023e-08
MNDA	2247.56	2.01501	0.333782	6.03691	1.57093e-09	1.97023e-08
BANK1	63.1711	1.20913	0.200325	6.03582	1.58155e-09	1.9809e-08
CCDC73	16.9767	1.86122	0.308357	6.03591	1.5807e-09	1.9809e-08
CXCL3	57.1268	1.26061	0.208867	6.03546	1.58508e-09	1.98267e-08
STAT5B	715.264	1.15708	0.191713	6.0355	1.58468e-09	1.98267e-08
GRK5	47.7955	0.992506	0.164511	6.03305	1.60894e-09	2.01117e-08
PRG4	5.04833	5.371	0.890546	6.03114	1.6281e-09	2.03377e-08
CBX2	11.7048	2.19246	0.363599	6.02987	1.64094e-09	2.04844e-08
TECRL	29.6179	3.2937	0.546272	6.02941	1.64555e-09	2.05283e-08
PCF11	651.46	0.599676	0.0994707	6.02867	1.65314e-09	2.06093e-08
TXNDC2	4.44234	3.28314	0.544647	6.02801	1.65993e-09	2.06801e-08
HORMAD1	33.9622	1.52614	0.253196	6.02749	1.66523e-09	2.07325e-08
SIPA1L2	468.963	0.646714	0.107297	6.02731	1.66716e-09	2.07427e-08
PCDHB8	7.29398	3.48383	0.578373	6.0235	1.70689e-09	2.12229e-08
RETN	2.17457	3.89433	0.646614	6.02265	1.71589e-09	2.13207e-08
HHIP	14.9097	3.20293	0.531844	6.02231	1.7194e-09	2.13361e-08
KBTBD12	16.4691	1.93847	0.32188	6.02234	1.7191e-09	2.13361e-08
TRIM22	1424.28	1.09652	0.182106	6.02133	1.72987e-09	2.14517e-08
LILRB3	688.52	1.85455	0.308251	6.01636	1.78384e-09	2.21064e-08
GPR4	16.1344	2.62561	0.436457	6.01573	1.79074e-09	2.21773e-08
PTGS2	5052.89	1.86246	0.309668	6.01439	1.80571e-09	2.23479e-08
CREM	358.597	1.21016	0.201232	6.01374	1.81286e-09	2.24216e-08
RDH16	56.8991	2.23904	0.372367	6.01299	1.82134e-09	2.25116e-08
OR11A1	28.4398	3.27753	0.545147	6.0122	1.83019e-09	2.26061e-08
MIR612	195.706	1.47687	0.245714	6.01053	1.84916e-09	2.28253e-08
LYL1	36.326	1.29006	0.214646	6.01018	1.85316e-09	2.28597e-08
ACSM2B	34.5338	3.21369	0.534803	6.00912	1.86535e-09	2.2995e-08
BAZ2B	1185.6	0.572298	0.0952746	6.00682	1.89192e-09	2.33071e-08
MCF2L2	88.0328	1.62027	0.269829	6.0048	1.91572e-09	2.35849e-08
DRP2	11.5602	3.15952	0.526185	6.00457	1.91836e-09	2.36019e-08
RASGRP2	112.627	1.65326	0.275357	6.00408	1.92417e-09	2.36578e-08
IGDCC3	8.8609	4.68586	0.780482	6.00381	1.92745e-09	2.36671e-08
RGR	30.3734	3.16145	0.526567	6.0039	1.9263e-09	2.36671e-08
CERS1	4.87662	3.43656	0.572463	6.00312	1.93567e-09	2.37369e-08
PDZRN3	9.65551	2.61479	0.435571	6.00313	1.93552e-09	2.37369e-08
CYP3A4	7.11183	2.42691	0.404522	5.99945	1.97982e-09	2.42625e-08
LGI4	6.74819	2.82043	0.470131	5.99925	1.98232e-09	2.42773e-08
MYO16	16.5937	2.72856	0.454853	5.99877	1.9882e-09	2.43334e-08
KCNQ3	24.9328	2.53877	0.423251	5.99825	1.99451e-09	2.43947e-08
LHX4	11.8037	2.41426	0.402534	5.99765	2.00193e-09	2.44694e-08
TLR4	1153.5	1.68584	0.281128	5.99671	2.01353e-09	2.45952e-08
APOA1	3.43154	3.02974	0.505292	5.99602	2.02217e-09	2.46847e-08
HPCAL1	153.603	0.95646	0.159539	5.99516	2.03281e-09	2.47984e-08
GBP5	2587.53	1.90101	0.317116	5.99469	2.03868e-09	2.48539e-08
GOLGA8B	266.061	-1.11901	0.186696	-5.99375	2.05057e-09	2.49826e-08
CCDC116	5.29268	2.84216	0.474206	5.99353	2.05339e-09	2.50007e-08
ENDOU	9.54122	1.71506	0.286158	5.99338	2.05518e-09	2.50062e-08
CELSR3	45.0677	1.42404	0.23762	5.99293	2.06099e-09	2.50607e-08
NCF2	1883.7	1.54922	0.25857	5.99151	2.07899e-09	2.52632e-08
WDR88	4.63139	4.10745	0.685705	5.99011	2.09694e-09	2.54648e-08
SDCBP	1825.72	0.923381	0.154191	5.98856	2.11704e-09	2.56923e-08
GPC2	20.6942	1.87628	0.313316	5.98844	2.1186e-09	2.56945e-08
MPPED2	36.5727	1.92639	0.321715	5.98788	2.12598e-09	2.57674e-08
ACRV1	3.91348	4.26387	0.712248	5.98649	2.14417e-09	2.5971e-08
MSLNL	10.0216	3.26561	0.54588	5.98227	2.20046e-09	2.66357e-08
MIR142	17.5679	1.93799	0.323962	5.98215	2.20217e-09	2.66392e-08
MAB21L1	4.44368	4.08411	0.682833	5.98112	2.21605e-09	2.67898e-08
SSTR2	78.3462	2.36687	0.395855	5.97915	2.24309e-09	2.70992e-08
EPHA7	9.89145	3.36582	0.562979	5.9786	2.25069e-09	2.71735e-08
CRISPLD2	205.739	1.53832	0.257359	5.97734	2.26816e-09	2.73668e-08
ADAMTS9	73.5514	1.59786	0.267333	5.97703	2.27245e-09	2.73834e-08
EIF4EBP2	978.143	-0.557294	0.0932386	-5.97708	2.27179e-09	2.73834e-08
KIF26A	11.2821	2.46113	0.411772	5.97692	2.27401e-09	2.73845e-08
ARHGAP25	549.591	1.53012	0.256055	5.97575	2.29038e-09	2.75526e-08
TPO	13.4906	1.93171	0.32326	5.97571	2.29091e-09	2.75526e-08
ANXA10	3.55002	3.89529	0.651931	5.975	2.30097e-09	2.76558e-08
ATP6V1B2	928.026	0.977643	0.163673	5.97313	2.3274e-09	2.79556e-08
PTH1R	4.73578	5.12945	0.858795	5.97284	2.33159e-09	2.79881e-08
GPR68	26.436	1.36444	0.228487	5.97164	2.34881e-09	2.81767e-08
GTPBP1	1248.5	0.900918	0.15088	5.97109	2.35681e-09	2.82546e-08
CCIN	6.98422	1.83526	0.307489	5.96853	2.39396e-09	2.86816e-08
CACNA1H	11.8835	2.94735	0.493988	5.96644	2.4249e-09	2.90337e-08
KIF1B	531.303	0.443425	0.0743347	5.96526	2.44246e-09	2.92254e-08
CCDC155	8.6966	4.19111	0.702681	5.96446	2.45448e-09	2.93505e-08
OTOP3	12.9753	1.88911	0.316747	5.9641	2.45991e-09	2.93967e-08
ZBTB34	208.536	0.659035	0.110505	5.96385	2.46369e-09	2.9423e-08
CCM2	158.446	0.678866	0.113836	5.96355	2.46819e-09	2.9458e-08
GUCY2GP	5.90272	3.82333	0.641136	5.96337	2.47083e-09	2.94708e-08
ERLIN2	365.96	-1.31652	0.2208	-5.96248	2.48439e-09	2.96137e-08
SEC14L4	10.2299	3.3576	0.563133	5.96236	2.48624e-09	2.96169e-08
MCL1	5980.64	1.09989	0.18448	5.96213	2.48972e-09	2.96395e-08
KIF4B	6.78621	5.61709	0.942583	5.95925	2.53396e-09	3.01293e-08
TUBA1B	833.648	-1.06337	0.178441	-5.95924	2.53408e-09	3.01293e-08
USP32	697.638	0.927228	0.155623	5.95817	2.55083e-09	3.03093e-08
PCSK2	14.3179	3.7608	0.631315	5.95709	2.5677e-09	3.04904e-08
CXorf21	71.4775	1.88894	0.317131	5.95635	2.57937e-09	3.05918e-08
STK3	226.659	1.07795	0.180979	5.95624	2.58102e-09	3.05918e-08
ZNF90	15.752	1.78843	0.300263	5.95624	2.58113e-09	3.05918e-08
HECW1	18.2468	4.65201	0.781112	5.95563	2.59073e-09	3.06861e-08
SHCBP1L	3.90393	5.93952	0.997333	5.95541	2.59426e-09	3.07086e-08
LY96	108.746	1.6428	0.275937	5.95354	2.62396e-09	3.10405e-08
NUB1	448.545	0.897338	0.150738	5.95297	2.6332e-09	3.1123e-08
SHISA5	831.235	0.763391	0.128238	5.9529	2.63425e-09	3.1123e-08
MOV10L1	10.1195	3.29763	0.554036	5.952	2.6488e-09	3.12752e-08
G0S2	4429.19	2.02177	0.339725	5.95119	2.66203e-09	3.14117e-08
MMRN1	7.48667	4.31603	0.725258	5.95103	2.66457e-09	3.14218e-08
EPSTI1	419.369	1.54961	0.260405	5.95078	2.66871e-09	3.14508e-08
C3orf49	5.68837	4.20917	0.707408	5.95013	2.67936e-09	3.15379e-08
GCH1	364.226	1.06304	0.178659	5.95012	2.67946e-09	3.15379e-08
POU6F2	10.9068	4.88134	0.820434	5.94971	2.68626e-09	3.15981e-08
PWRN1	29.7169	3.40135	0.571925	5.94719	2.72786e-09	3.20571e-08
XKR6	13.1816	1.86396	0.313421	5.94714	2.7287e-09	3.20571e-08
ADCYAP1	8.75574	3.60452	0.606133	5.94676	2.7351e-09	3.21121e-08
SALL3	8.03757	4.88995	0.822376	5.94612	2.74567e-09	3.22161e-08
CADPS	18.3119	3.863	0.649856	5.9444	2.7748e-09	3.25375e-08
EMID1	7.78274	2.45532	0.413084	5.94387	2.78373e-09	3.26218e-08
CLCA3P	8.80319	2.18557	0.367837	5.94168	2.82114e-09	3.30396e-08
HCRTR1	4.60247	4.45348	0.749588	5.94123	2.82888e-09	3.31095e-08
SULT1C2	21.8731	2.19327	0.369179	5.94095	2.8337e-09	3.31453e-08
OSM	2046.47	2.12066	0.357	5.94023	2.84625e-09	3.32713e-08
LYG2	3.50003	4.95124	0.833819	5.93803	2.88467e-09	3.36994e-08
ARHGAP30	716.273	0.974596	0.164172	5.93643	2.913e-09	3.40091e-08
NPB	6.2813	2.57474	0.433801	5.93529	2.93325e-09	3.42242e-08
CAMKV	5.82759	4.63095	0.78037	5.93429	2.95113e-09	3.43915e-08
RUNX1T1	15.3874	4.34	0.731343	5.93429	2.95125e-09	3.43915e-08
CCDC141	58.489	1.83962	0.310019	5.9339	2.95828e-09	3.4452e-08
FFAR3	46.8523	2.8036	0.472613	5.93213	2.99033e-09	3.48037e-08
PXDN	56.9274	1.56814	0.264365	5.93173	2.99766e-09	3.48457e-08
RNF144A	68.0827	0.952038	0.160498	5.93178	2.99672e-09	3.48457e-08
ELAVL4	7.74914	2.98438	0.50324	5.93033	3.02326e-09	3.51215e-08
CNRIP1	6.64661	2.22095	0.374674	5.92767	3.07271e-09	3.56739e-08
SCARA5	5.55646	3.48334	0.587666	5.92741	3.07744e-09	3.57067e-08
SEMA4D	830.897	0.906913	0.153017	5.92686	3.08785e-09	3.58053e-08
MMP2	19.4067	2.33527	0.394029	5.92666	3.09161e-09	3.58268e-08
SLC30A3	12.343	3.74938	0.632667	5.9263	3.09838e-09	3.58831e-08
HTR2A	6.39904	4.61693	0.779097	5.926	3.10398e-09	3.59257e-08
TMCC3	412.596	1.10989	0.18732	5.9251	3.12109e-09	3.61014e-08
ADCY10	12.2691	2.19715	0.370832	5.92494	3.12414e-09	3.61144e-08
LRRN2	10.1817	3.64578	0.615355	5.92468	3.12912e-09	3.61498e-08
RHBDL3	9.52169	2.45083	0.413675	5.92453	3.13183e-09	3.61587e-08
CRLF3	197.482	0.962653	0.162538	5.92264	3.1682e-09	3.65561e-08
KANK4	7.3103	4.77776	0.806996	5.92042	3.21116e-09	3.7029e-08
LGI2	7.19488	5.7984	0.979409	5.92031	3.21338e-09	3.70319e-08
MAS1	30.0961	3.32251	0.561226	5.92009	3.21772e-09	3.70591e-08
IL31RA	11.5976	2.80064	0.473092	5.91986	3.22218e-09	3.70878e-08
ENTPD1	299.966	0.89925	0.151915	5.91944	3.23045e-09	3.71601e-08
ACSL6	26.5429	2.13403	0.360536	5.91907	3.23776e-09	3.72213e-08
CHRM2	8.52897	3.90833	0.660312	5.91892	3.24072e-09	3.72326e-08
SEMA6A	47.1109	1.39182	0.235185	5.91795	3.25973e-09	3.7428e-08
RANBP3L	5.09462	3.71747	0.628251	5.91717	3.27535e-09	3.75844e-08
SALL4	23.1988	1.75604	0.296871	5.91515	3.31565e-09	3.80235e-08
BEND6	30.9613	2.2465	0.379844	5.91427	3.33353e-09	3.82052e-08
GRK1	6.46031	4.50931	0.762517	5.91372	3.34462e-09	3.83089e-08
SPAG5-AS1	8.74847	2.20491	0.372853	5.9136	3.34708e-09	3.83136e-08
RBPJL	3.79822	5.49517	0.929467	5.91217	3.37631e-09	3.86246e-08
PTGDS	16.2329	2.3307	0.394251	5.9117	3.38594e-09	3.87112e-08
NLRP1	541.152	1.27217	0.215255	5.91005	3.42e-09	3.90768e-08
STON1	14.9552	1.65167	0.279486	5.90966	3.42806e-09	3.9145e-08
NHSL2	268.653	1.84221	0.311787	5.90855	3.45135e-09	3.9363e-08
VAV1	676.375	0.733939	0.124216	5.90856	3.45108e-09	3.9363e-08
OPN5	8.93744	5.47087	0.926062	5.90767	3.4697e-09	3.95483e-08
ST18	29.2731	2.09163	0.354072	5.90737	3.47617e-09	3.95979e-08
TRDN	10.5562	6.263	1.06027	5.90697	3.48447e-09	3.96684e-08
KHDRBS1	485.769	-0.420419	0.0712001	-5.90475	3.53176e-09	4.01824e-08
ADAMTS12	16.6976	3.93146	0.665895	5.90402	3.54748e-09	4.03367e-08
SLC8A3	9.7772	4.32506	0.732644	5.90336	3.56165e-09	4.04733e-08
SERPINA2	7.2601	2.91694	0.494234	5.90194	3.59261e-09	4.08003e-08
GBP1	2129.44	1.75813	0.298057	5.89863	3.66536e-09	4.16014e-08
MEFV	1011.1	1.86596	0.31638	5.89785	3.68265e-09	4.17724e-08
LDB2	7.50647	4.26093	0.722677	5.89604	3.7233e-09	4.22079e-08
CSRNP1	2035.03	1.46782	0.249022	5.89433	3.76212e-09	4.26222e-08
MLANA	11.0992	2.64136	0.448175	5.8936	3.77871e-09	4.27843e-08
AP1S2	45.043	1.28386	0.217848	5.89337	3.78396e-09	4.28179e-08
COLEC11	11.0333	2.86993	0.487029	5.89273	3.79878e-09	4.29596e-08
NANOS1	17.1433	1.68035	0.285163	5.89261	3.80152e-09	4.29647e-08
CEACAM20	4.27134	5.14501	0.873747	5.88844	3.89859e-09	4.40353e-08
MYT1L	15.6758	4.07971	0.69285	5.8883	3.90178e-09	4.40448e-08
SNTG2	20.5191	1.79214	0.304366	5.88811	3.90637e-09	4.407e-08
VAT1L	6.77228	7.03992	1.19647	5.8839	4.00709e-09	4.51792e-08
LYZL4	2.9776	3.38783	0.575827	5.88343	4.01862e-09	4.52819e-08
LSP1	1273.05	1.20388	0.20465	5.88262	4.03828e-09	4.54761e-08
HTR4	9.44351	5.08576	0.864564	5.88245	4.04228e-09	4.54938e-08
SLC25A37	1805.31	1.40259	0.238478	5.88145	4.06698e-09	4.57443e-08
SHH	5.37265	3.4378	0.584609	5.88051	4.09005e-09	4.59763e-08
NOL4	7.66596	6.32873	1.07627	5.88026	4.09619e-09	4.60177e-08
PCBP1-AS1	329.895	1.12401	0.191222	5.87802	4.15194e-09	4.66161e-08
SLC34A1	6.49206	4.29067	0.729978	5.87781	4.15726e-09	4.66479e-08
RASL10B	7.0083	3.56435	0.606482	5.8771	4.17513e-09	4.68204e-08
STARD8	48.6961	1.60665	0.273505	5.87428	4.24679e-09	4.75955e-08
TRAF3IP3	178.705	1.2547	0.213683	5.87176	4.31203e-09	4.82978e-08
CRHR2	7.1639	4.96903	0.846285	5.87158	4.31663e-09	4.83205e-08
NGB	3.93658	3.82499	0.65147	5.87132	4.32348e-09	4.83515e-08
RNASEL	254.451	0.558597	0.0951406	5.87128	4.32456e-09	4.83515e-08
LYN	2470.77	0.910422	0.155066	5.87118	4.32715e-09	4.83517e-08
MPP4	23.7845	2.20135	0.375085	5.86894	4.38598e-09	4.89799e-08
CSNK2B	279.593	-0.480908	0.0819576	-5.86777	4.41698e-09	4.92893e-08
CYMP	2.6575	3.10364	0.528937	5.8677	4.41895e-09	4.92893e-08
GFRAL	6.29493	3.78848	0.645792	5.8664	4.4536e-09	4.96462e-08
CHRNA7	65.2283	1.69602	0.289116	5.86623	4.45816e-09	4.96676e-08
GIMAP8	52.6193	1.66613	0.284064	5.86534	4.48205e-09	4.99041e-08
GNRHR	5.8455	3.71375	0.633343	5.86372	4.5261e-09	5.03646e-08
USP25	586.476	0.512043	0.0873312	5.86322	4.53963e-09	5.04852e-08
CNGB3	7.80249	3.63634	0.620213	5.86305	4.54442e-09	5.05085e-08
C12orf40	11.5703	3.35129	0.571674	5.86223	4.5669e-09	5.07283e-08
ARPP21	12.5281	5.2575	0.896872	5.86204	4.57215e-09	5.07566e-08
SLC2A3	2471.8	1.82535	0.311434	5.86114	4.59708e-09	5.10031e-08
FSCN3	7.0689	2.83377	0.483988	5.85504	4.76901e-09	5.28793e-08
SH2D3C	139.17	1.40397	0.239808	5.85457	4.78236e-09	5.2996e-08
SLC33A1	187.787	-0.931435	0.159101	-5.85436	4.78855e-09	5.30333e-08
WIPF1	829.446	1.41631	0.24197	5.85324	4.82092e-09	5.33602e-08
GCLM	421.753	-0.918701	0.15697	-5.85272	4.83601e-09	5.34957e-08
SUN3	3.5547	3.77162	0.644816	5.84915	4.94099e-09	5.46248e-08
CELF3	6.04376	5.07574	0.867799	5.84898	4.94591e-09	5.46469e-08
OTOGL	19.1364	2.72645	0.466167	5.84866	4.95563e-09	5.4722e-08
SATL1	45.0481	2.95919	0.506	5.8482	4.96909e-09	5.48384e-08
PKIA	7.15277	2.02014	0.345437	5.84806	4.97344e-09	5.48541e-08
MS4A10	9.77349	3.58126	0.612497	5.84698	5.00575e-09	5.51781e-08
ADORA1	4.62373	4.43891	0.759255	5.8464	5.02326e-09	5.5306e-08
PARP15	205.866	1.74616	0.298669	5.84648	5.02072e-09	5.5306e-08
ERMN	28.0506	1.40381	0.240137	5.84586	5.03948e-09	5.5452e-08
MANBA	213.366	0.728686	0.124709	5.8431	5.12375e-09	5.63462e-08
DDIT3	235.744	1.2947	0.221616	5.84209	5.15486e-09	5.66551e-08
PLEKHO1	220.084	1.18728	0.203257	5.84128	5.18015e-09	5.68998e-08
NFKBIA	2683.87	1.40756	0.240973	5.84116	5.18395e-09	5.69081e-08
VTN	3.60884	4.31486	0.738784	5.84049	5.20479e-09	5.71035e-08
TM4SF20	6.31295	3.04595	0.521564	5.84003	5.21913e-09	5.72273e-08
IDI2-AS1	10.139	2.12606	0.364059	5.83989	5.22354e-09	5.72422e-08
TGFB1I1	12.8317	2.08131	0.356403	5.83978	5.22695e-09	5.72461e-08
C11orf42	3.3208	5.79136	0.991739	5.8396	5.23262e-09	5.72747e-08
TBX4	9.56313	3.27148	0.56043	5.83744	5.30076e-09	5.79867e-08
DUSP1	6348.02	1.5628	0.26773	5.83723	5.3076e-09	5.80277e-08
OR10G4	22.3883	3.63278	0.622396	5.83676	5.32245e-09	5.81562e-08
SGIP1	14.1875	5.28817	0.906266	5.83511	5.37547e-09	5.86671e-08
SLAIN1	21.1494	1.08642	0.186186	5.83513	5.37498e-09	5.86671e-08
GUK1	617.246	-0.533255	0.0913958	-5.83456	5.39321e-09	5.88265e-08
EGLN1	446.189	0.792726	0.135902	5.83308	5.44132e-09	5.92838e-08
LPCAT2	279.382	1.13349	0.194321	5.83308	5.44146e-09	5.92838e-08
ADAM21	3.33138	4.79	0.821225	5.83275	5.45212e-09	5.93533e-08
SLITRK3	7.53384	4.46537	0.765577	5.83269	5.45417e-09	5.93533e-08
NAMPT	13174.5	1.50316	0.257816	5.83038	5.53001e-09	6.01088e-08
TRIM25	1819.58	1.14602	0.196557	5.83048	5.52682e-09	6.01088e-08
SKAP2	255.817	1.57642	0.270408	5.82979	5.54983e-09	6.02892e-08
NR5A1	4.48239	3.8584	0.661922	5.82908	5.57333e-09	6.05095e-08
NELL1	7.76869	4.30153	0.737989	5.82871	5.58562e-09	6.06079e-08
KPNB1	1316.73	0.499262	0.0856598	5.82843	5.59523e-09	6.06771e-08
PIWIL3	8.35816	3.72804	0.639692	5.82787	5.61408e-09	6.08462e-08
MIR497HG	3.83763	4.19917	0.720551	5.82772	5.61891e-09	6.08634e-08
HAL	152.012	1.63504	0.280597	5.82698	5.64384e-09	6.10981e-08
CA9	4.95607	3.07981	0.528564	5.82674	5.65197e-09	6.11508e-08
SPRR2F	81.2568	1.98291	0.340448	5.82439	5.73203e-09	6.19812e-08
LCN15	29.1065	2.86929	0.492655	5.82414	5.74064e-09	6.20387e-08
ADAMTS20	13.214	7.09194	1.21774	5.82384	5.75115e-09	6.20449e-08
FCGR1A	153.326	1.91655	0.329076	5.82402	5.74504e-09	6.20449e-08
PPEF2	13.1791	2.71465	0.466124	5.82388	5.74965e-09	6.20449e-08
ANKRD20A9P	12.6259	4.01296	0.689112	5.82339	5.76667e-09	6.21765e-08
NLRP12	122.987	1.78921	0.307301	5.82234	5.80299e-09	6.25323e-08
C19orf67	3.76329	2.98055	0.511933	5.82215	5.80948e-09	6.25662e-08
SMARCA2	838.976	-0.57364	0.0985417	-5.8213	5.83929e-09	6.28511e-08
C19orf38	58.4149	1.53475	0.263663	5.82087	5.85417e-09	6.29752e-08
TNFSF11	6.04231	2.44234	0.419708	5.81915	5.91471e-09	6.359e-08
HSF5	6.68987	2.54838	0.438095	5.81695	5.99322e-09	6.43971e-08
RBM4	243.496	-0.594036	0.102142	-5.81579	6.03475e-09	6.47918e-08
THY1	6.28799	5.13828	0.883513	5.81573	6.03687e-09	6.47918e-08
BTNL9	18.5193	2.23174	0.383752	5.81556	6.04299e-09	6.48204e-08
TBC1D26	17.1377	2.37433	0.408337	5.81463	6.07686e-09	6.51464e-08
CCDC38	14.1994	2.9296	0.504102	5.81152	6.19095e-09	6.62053e-08
CD80	37.7012	2.06641	0.355573	5.81149	6.19209e-09	6.62053e-08
NBPF9	549.09	0.906356	0.15596	5.81145	6.19329e-09	6.62053e-08
NFAM1	586.133	1.75198	0.301455	5.81172	6.18328e-09	6.62053e-08
TSSK4	5.9771	3.10169	0.533711	5.81155	6.18969e-09	6.62053e-08
AKR1C2	916.268	-1.29739	0.223285	-5.81047	6.22994e-09	6.65591e-08
MAG	2.865	5.22187	0.898835	5.8096	6.26231e-09	6.68289e-08
SLC9B1	12.3652	1.91422	0.329493	5.80961	6.26202e-09	6.68289e-08
LINC00486	3.12255	5.10375	0.878627	5.80878	6.29294e-09	6.71176e-08
SERPINE3	4.32335	5.57474	0.95994	5.80738	6.34564e-09	6.76411e-08
HLA-L	103.81	1.63498	0.281544	5.8072	6.35254e-09	6.76762e-08
MOSPD2	195.545	1.00935	0.173821	5.80687	6.36525e-09	6.77731e-08
RS1	3.87258	4.75732	0.819348	5.80623	6.38943e-09	6.79919e-08
PARP14	3403.23	1.14722	0.197618	5.80526	6.42675e-09	6.83502e-08
KRT26	15.6331	3.02073	0.520412	5.80449	6.4562e-09	6.86246e-08
RPL19	1434.42	-1.02931	0.177339	-5.80417	6.46847e-09	6.87161e-08
ZG16	6.94898	2.36042	0.406734	5.80336	6.49971e-09	6.90089e-08
IDH1	598.135	-1.02108	0.175952	-5.80319	6.50656e-09	6.90424e-08
NLRP4	5.8447	6.14682	1.05951	5.80156	6.57024e-09	6.96788e-08
GLDC	21.5753	2.24854	0.387626	5.80079	6.60033e-09	6.99583e-08
CSNK1A1L	7.06351	5.95185	1.02612	5.80033	6.61843e-09	7.01105e-08
GLA	197.633	1.08954	0.187881	5.7991	6.66736e-09	7.05883e-08
SNHG7	74.0593	-0.823342	0.14198	-5.799	6.67107e-09	7.05883e-08
SLC9A3R1	1049.64	-0.738561	0.12742	-5.79628	6.78017e-09	7.17023e-08
CCR4	23.9896	2.1065	0.363434	5.79609	6.78784e-09	7.1743e-08
CAPN11	6.95594	5.80712	1.00196	5.79579	6.79989e-09	7.18298e-08
LIN7A	62.3323	2.04108	0.352213	5.79501	6.83186e-09	7.21269e-08
GABRB2	15.5949	2.4244	0.418426	5.7941	6.86905e-09	7.24787e-08
PXT1	7.18443	2.18187	0.376612	5.7934	6.89738e-09	7.27367e-08
MMP17	13.3062	2.01664	0.348211	5.79142	6.97954e-09	7.35618e-08
NLGN4X	15.0526	2.30826	0.398653	5.79013	7.03315e-09	7.40851e-08
IFITM2	1420.54	1.6294	0.281453	5.78925	7.07029e-09	7.44346e-08
FBXO24	21.2038	1.73119	0.29905	5.78895	7.08258e-09	7.44803e-08
PIWIL1	6.81846	3.88561	0.671205	5.789	7.08065e-09	7.44803e-08
ADAMTS19	2.56941	3.96096	0.684258	5.78868	7.09406e-09	7.45338e-08
LPA	23.4148	2.33136	0.402757	5.78849	7.10215e-09	7.45338e-08
MAP3K1	689.999	0.478361	0.0826385	5.7886	7.09762e-09	7.45338e-08
NFKBIE	205.344	1.1428	0.197427	5.78846	7.10356e-09	7.45338e-08
BAD	132.602	-0.823625	0.142312	-5.78746	7.14576e-09	7.48927e-08
TGIF2	83.5967	0.760523	0.131407	5.78754	7.14265e-09	7.48927e-08
MTRNR2L4	6.96302	3.12177	0.539478	5.78665	7.18039e-09	7.52136e-08
RASSF3	569.198	1.23708	0.213791	5.78639	7.19142e-09	7.52871e-08
KBTBD4	125.581	-1.01586	0.175574	-5.78597	7.2095e-09	7.54342e-08
MOBP	25.6086	2.48388	0.429313	5.78572	7.22024e-09	7.55044e-08
PLCG2	425.134	1.00361	0.173492	5.78474	7.26256e-09	7.59047e-08
CT62	4.46008	5.48399	0.948184	5.78367	7.30886e-09	7.6346e-08
SCN11A	13.8647	2.65749	0.459571	5.78255	7.35767e-09	7.6813e-08
CHGB	8.58281	3.55001	0.614345	5.77852	7.53587e-09	7.86297e-08
CLDN18	8.48933	3.47792	0.60191	5.77814	7.55288e-09	7.87634e-08
NLRP8	6.73306	4.96095	0.858718	5.77716	7.59726e-09	7.91821e-08
GUCY2C	11.3633	3.68148	0.637354	5.77619	7.64113e-09	7.95951e-08
NT5DC4	9.53246	2.25214	0.389949	5.77548	7.67335e-09	7.98864e-08
PNPLA3	10.8349	2.06241	0.35714	5.77481	7.70408e-09	8.01617e-08
ANKRD34B	7.61835	2.08789	0.361776	5.77123	7.86972e-09	8.18399e-08
NLGN3	24.8722	1.25947	0.218246	5.77088	7.88581e-09	8.19618e-08
ANKRD26P3	6.32104	4.25351	0.737146	5.77024	7.91565e-09	8.22263e-08
C1orf229	9.70681	2.41621	0.418938	5.76746	8.0475e-09	8.35497e-08
CBS	30.8481	1.33725	0.231941	5.76546	8.1434e-09	8.44985e-08
OR6B1	20.9412	3.52267	0.61102	5.76522	8.15515e-09	8.45736e-08
IL18R1	78.1936	1.12529	0.195198	5.7649	8.17077e-09	8.46887e-08
PRCD	5.73275	4.66286	0.809042	5.76343	8.24209e-09	8.53807e-08
DCST1	11.1834	1.87984	0.326263	5.76172	8.326e-09	8.61548e-08
ST7-AS2	5.8494	5.6385	0.9786	5.7618	8.32212e-09	8.61548e-08
UBXN4	829.773	-0.460516	0.0799287	-5.76159	8.33262e-09	8.61758e-08
CLEC4M	9.01625	3.42176	0.593924	5.76127	8.3482e-09	8.62893e-08
FLT1	61.8758	1.61724	0.280851	5.75836	8.4937e-09	8.77448e-08
IGDCC4	9.96438	3.83086	0.665507	5.7563	8.59766e-09	8.87211e-08
S100A12	105.478	1.95221	0.339138	5.75639	8.59336e-09	8.87211e-08
SLC22A2	11.0053	3.73625	0.649119	5.75587	8.61949e-09	8.88973e-08
OR5AN1	30.4509	2.97292	0.516564	5.75518	8.65516e-09	8.92162e-08
PFN1P2	18.027	3.32633	0.578003	5.75486	8.67122e-09	8.93326e-08
CEACAM8	16.9779	2.19531	0.381557	5.75355	8.73877e-09	8.99791e-08
MAFF	5018.06	1.48624	0.258329	5.7533	8.75161e-09	9.00619e-08
SNORD12C	8.97094	1.22529	0.212983	5.75302	8.76632e-09	9.01637e-08
SELP	24.1808	1.43195	0.248912	5.75287	8.77428e-09	9.01961e-08
NSA2	188.706	-0.846319	0.147136	-5.75194	8.82252e-09	9.06423e-08
MS4A14	11.0032	1.81358	0.315408	5.74994	8.92768e-09	9.16725e-08
ITGAM	389.203	1.62171	0.282179	5.74711	9.07834e-09	9.31685e-08
BVES	16.7314	2.73467	0.47592	5.74608	9.13384e-09	9.36868e-08
ANKRD44	575.913	1.16217	0.202266	5.74576	9.15114e-09	9.38129e-08
LMNB1	468.671	1.54381	0.268773	5.7439	9.25204e-09	9.47955e-08
SLFNL1	5.3655	2.56797	0.447172	5.7427	9.31794e-09	9.54186e-08
CLK3	321.9	0.520515	0.0906463	5.74226	9.34185e-09	9.56112e-08
PPP4R1L	80.1804	0.797133	0.138837	5.74149	9.38496e-09	9.6e-08
LPO	21.9197	2.73599	0.47655	5.74125	9.39799e-09	9.60808e-08
CASP14	8.35016	3.27811	0.571063	5.74036	9.44765e-09	9.65359e-08
SNORA81	145.467	-1.12568	0.196134	-5.73935	9.50393e-09	9.70581e-08
GABRR1	5.559	3.89014	0.677943	5.73815	9.57141e-09	9.7694e-08
KRT8P41	2.16788	3.7497	0.653524	5.73766	9.59958e-09	9.79283e-08
LRRTM2	16.1953	3.88893	0.677862	5.73706	9.63365e-09	9.82224e-08
TSSK3	7.09087	2.45065	0.4272	5.73656	9.66211e-09	9.8459e-08
SLC39A5	5.39094	3.14859	0.549148	5.73359	9.8324e-09	1.0014e-07
NRG3	5.77701	6.35104	1.10786	5.73271	9.88411e-09	1.00612e-07
CSF3R	5280.5	1.75785	0.30668	5.73187	9.93297e-09	1.01054e-07
FAM122C	75.2473	1.22176	0.213171	5.73137	9.96219e-09	1.01297e-07
IL10	19.4826	1.81401	0.316565	5.73028	1.00266e-08	1.01896e-07
PTPRVP	16.8666	1.87956	0.328115	5.72837	1.01402e-08	1.02995e-07
CILP	12.6844	1.84328	0.321806	5.72793	1.01663e-08	1.03148e-07
CLEC4C	7.38569	2.14339	0.374198	5.72794	1.0166e-08	1.03148e-07
C17orf77	16.3576	3.16403	0.552469	5.72707	1.02178e-08	1.03615e-07
SFRP5	3.55187	5.64109	0.985011	5.72693	1.02263e-08	1.03645e-07
BACH1	1115.38	0.988304	0.172584	5.7265	1.02522e-08	1.03817e-07
SLC1A6	37.5984	2.61637	0.456891	5.72647	1.02543e-08	1.03817e-07
NTN3	4.29174	4.38014	0.765193	5.72422	1.03909e-08	1.05143e-07
GMFG	298.27	1.65726	0.289525	5.72407	1.04004e-08	1.05182e-07
ICAM4	46.6576	1.74324	0.304617	5.72274	1.04817e-08	1.05841e-07
PIK3CG	226.359	1.03706	0.181213	5.72287	1.04739e-08	1.05841e-07
PIP5K1P1	3.23349	5.01334	0.876039	5.72273	1.04825e-08	1.05841e-07
CEACAM19	28.5242	1.41502	0.247301	5.72184	1.05374e-08	1.06338e-07
KIAA0040	338.908	1.31373	0.229634	5.72097	1.05917e-08	1.06828e-07
CACNB4	110.846	1.23402	0.215809	5.7181	1.07722e-08	1.08532e-07
KCNS2	5.63208	4.15246	0.726194	5.71811	1.07712e-08	1.08532e-07
PPP1R3G	6.22973	2.85246	0.498913	5.71735	1.08201e-08	1.08921e-07
ZNF385B	7.90701	3.7927	0.663372	5.71731	1.08224e-08	1.08921e-07
TRIL	6.05948	2.94826	0.51575	5.71645	1.0877e-08	1.09412e-07
PDZD9	8.93285	2.75181	0.481565	5.71432	1.10144e-08	1.10735e-07
DDN	9.44107	1.97253	0.34524	5.7135	1.10678e-08	1.11165e-07
PTPN5	9.6087	3.83672	0.671522	5.71348	1.10691e-08	1.11165e-07
NOX5	32.1968	2.25235	0.394301	5.71226	1.11487e-08	1.11905e-07
BATF2	156.402	1.7072	0.29895	5.71066	1.12537e-08	1.12898e-07
PEAR1	9.68219	3.22716	0.565163	5.71015	1.12876e-08	1.13178e-07
MLX	195.404	-0.351082	0.0615012	-5.70853	1.13955e-08	1.14198e-07
CHRD	16.403	2.49412	0.436977	5.70766	1.14538e-08	1.14722e-07
EDN1	37.6814	1.37075	0.240204	5.7066	1.15254e-08	1.15377e-07
LEAP2	5.2712	2.08375	0.365256	5.70492	1.16399e-08	1.16461e-07
PAPPA2	21.3482	2.32279	0.407214	5.70411	1.16953e-08	1.16953e-07
NOX4	27.793	1.89888	0.33293	5.70356	1.1733e-08	1.17268e-07
PTPRO	19.394	1.68991	0.296373	5.70198	1.18425e-08	1.18299e-07
FAM151A	3.13222	4.38735	0.769584	5.70094	1.19148e-08	1.18958e-07
SLC28A1	7.50433	2.39352	0.41992	5.69994	1.19852e-08	1.19597e-07
GAB2	542.223	1.19078	0.208952	5.69883	1.20632e-08	1.20226e-07
HSPB6	2.80143	5.25986	0.922981	5.69877	1.20675e-08	1.20226e-07
SLC26A3	5.53105	6.07958	1.0668	5.69889	1.20593e-08	1.20226e-07
KCNH1	19.2578	2.1431	0.376109	5.69807	1.21172e-08	1.20658e-07
TNFSF8	19.5697	1.50839	0.264762	5.69713	1.21841e-08	1.21259e-07
ESM1	5.22295	3.75864	0.659792	5.6967	1.22146e-08	1.21498e-07
TSHR	91.0458	2.82461	0.495881	5.69614	1.22554e-08	1.21839e-07
PRR11	31.3342	1.42172	0.249627	5.69536	1.23109e-08	1.22326e-07
SCUBE2	27.6789	1.60863	0.282484	5.69458	1.23673e-08	1.22822e-07
KCNIP3	13.9076	2.2115	0.388388	5.69405	1.2406e-08	1.2314e-07
ARSB	81.9866	0.910929	0.159986	5.69382	1.24225e-08	1.23239e-07
SPTBN5	108.597	1.12776	0.19808	5.69345	1.24498e-08	1.23444e-07
EMX1	6.49169	5.47479	0.961668	5.69302	1.24813e-08	1.23692e-07
JAK3	546.914	1.39278	0.24467	5.69248	1.25205e-08	1.24015e-07
ATG16L2	741.606	1.25851	0.221102	5.692	1.25558e-08	1.2425e-07
LRMP	248.264	1.40493	0.246827	5.69198	1.25575e-08	1.2425e-07
F5	85.3058	1.73894	0.305546	5.69127	1.26096e-08	1.247e-07
ESAM	12.7516	1.64958	0.289849	5.69116	1.26179e-08	1.24716e-07
SCLT1	241.467	0.977972	0.171847	5.69093	1.26352e-08	1.2478e-07
SERTM1	4.96368	4.72599	0.830448	5.69089	1.26377e-08	1.2478e-07
H19	14.287	2.29815	0.403848	5.69064	1.26563e-08	1.24898e-07
IL17RA	713.254	1.10903	0.194902	5.69021	1.26886e-08	1.2515e-07
DCHS2	62.3796	2.08501	0.366474	5.68939	1.27497e-08	1.25687e-07
KEL	6.4231	2.6176	0.460183	5.68817	1.28409e-08	1.2652e-07
OR52K2	6.93287	2.76004	0.485315	5.6871	1.29215e-08	1.27247e-07
PIK3CD	856.062	1.23151	0.216633	5.68478	1.30984e-08	1.28921e-07
ART1	2.85311	4.49135	0.790173	5.684	1.31577e-08	1.29369e-07
DDX3X	4118.33	0.607469	0.106873	5.68404	1.3155e-08	1.29369e-07
IL6R	762.489	1.30573	0.229789	5.68229	1.32902e-08	1.30604e-07
POU2F2	71.142	1.03371	0.181932	5.68185	1.33242e-08	1.30869e-07
KCTD8	5.10227	4.85978	0.855445	5.681	1.33913e-08	1.31459e-07
ALPK1	588.432	0.731921	0.128866	5.67969	1.34938e-08	1.32396e-07
ZNF519	141.761	1.56311	0.27523	5.67929	1.35253e-08	1.32636e-07
PITPNM1	695.718	-0.693939	0.122206	-5.67845	1.35924e-08	1.33224e-07
TRIM15	4.57934	4.1931	0.738509	5.67779	1.36445e-08	1.33665e-07
EEF1A2	20.1325	1.7125	0.301656	5.677	1.37075e-08	1.34142e-07
MUSK	6.2628	4.8926	0.861828	5.677	1.37076e-08	1.34142e-07
KCNQ5	14.5078	2.38248	0.419716	5.6764	1.37563e-08	1.34549e-07
MAP3K15	14.0424	2.37409	0.418349	5.67491	1.38759e-08	1.35648e-07
GNA13	923.277	0.809346	0.142628	5.67452	1.39082e-08	1.35893e-07
TMEM156	16.8418	1.72913	0.304846	5.67213	1.41031e-08	1.37725e-07
AMHR2	3.78941	4.3325	0.764024	5.67064	1.42269e-08	1.38862e-07
DIRC3	7.15316	2.60786	0.459949	5.66987	1.42903e-08	1.39408e-07
KLHL33	27.6962	2.9766	0.524996	5.66976	1.42996e-08	1.39427e-07
NHLH1	7.29563	1.96361	0.346461	5.66762	1.44798e-08	1.41111e-07
RBM23	551.675	0.380055	0.0670603	5.66736	1.45017e-08	1.41251e-07
HIF1A	1637.99	0.880306	0.155343	5.66685	1.45443e-08	1.41591e-07
LAMB4	15.0198	2.7027	0.477046	5.66548	1.46614e-08	1.42657e-07
C8B	3.80527	4.36135	0.769838	5.66529	1.46775e-08	1.4274e-07
TSPAN16	3.48036	3.70128	0.653543	5.66341	1.48398e-08	1.44243e-07
AQP2	9.34029	3.82198	0.674875	5.66325	1.48533e-08	1.44301e-07
SBF2	519.776	0.407515	0.0719705	5.66224	1.49407e-08	1.45074e-07
FKBP10	7.68396	2.42575	0.42843	5.66195	1.49665e-08	1.45249e-07
HIVEP1	645.451	0.428711	0.0757236	5.66153	1.50034e-08	1.45532e-07
THSD7B	8.64512	4.70895	0.831794	5.6612	1.50319e-08	1.45733e-07
SPATA13	958.895	0.559459	0.0988513	5.6596	1.51724e-08	1.47019e-07
ELMO1	160.501	1.15016	0.20336	5.65579	1.5513e-08	1.50204e-07
KRT12	4.07604	5.11788	0.9049	5.65575	1.55171e-08	1.50204e-07
SLC16A8	5.74552	3.03484	0.536652	5.65513	1.55725e-08	1.50662e-07
SNORA74A	45.8662	-1.10549	0.195544	-5.65342	1.57282e-08	1.52091e-07
PARP9	1136.11	0.837179	0.148128	5.65172	1.58854e-08	1.53532e-07
MYD88	782.777	0.66974	0.118508	5.65142	1.59129e-08	1.53718e-07
EBF3	7.91869	4.04156	0.715227	5.65075	1.59753e-08	1.54242e-07
NCF4	458.382	1.55352	0.274996	5.64924	1.61157e-08	1.55517e-07
HCG27	40.2817	1.29521	0.229339	5.64756	1.62739e-08	1.56963e-07
WNT16	4.26413	3.04661	0.539495	5.64716	1.63121e-08	1.5725e-07
SCTR	8.59325	4.43212	0.784907	5.64668	1.63576e-08	1.57608e-07
CSPG4	22.9786	2.00565	0.355272	5.6454	1.64795e-08	1.58701e-07
ADCY5	14.5834	2.45801	0.4355	5.64411	1.66042e-08	1.5982e-07
PAH	9.182	5.28721	0.93679	5.64396	1.66186e-08	1.59876e-07
TMPRSS11F	12.3516	1.9894	0.352514	5.64346	1.66665e-08	1.60255e-07
TBL1XR1	1065.14	-0.503799	0.0892764	-5.64314	1.66976e-08	1.60472e-07
GNG2	192.014	1.30925	0.232063	5.64179	1.68294e-08	1.61655e-07
ARHGAP28	75.5098	1.66912	0.295887	5.64108	1.6899e-08	1.62241e-07
SDK2	25.7451	2.06078	0.36534	5.64071	1.69348e-08	1.62501e-07
ECEL1	7.50548	3.09329	0.548452	5.64003	1.70017e-08	1.63043e-07
GNPNAT1	340.766	-1.12606	0.199657	-5.63996	1.70087e-08	1.63043e-07
PCDHA10	19.4356	2.51026	0.445147	5.63917	1.70867e-08	1.63708e-07
MAP3K12	42.748	1.26602	0.224518	5.63883	1.71208e-08	1.6395e-07
DYNLL1	555.941	-1.10744	0.196426	-5.63795	1.72088e-08	1.64709e-07
ATP1B4	8.43231	4.17921	0.741381	5.63706	1.72975e-08	1.65474e-07
DCUN1D3	314.773	1.21066	0.21478	5.63676	1.73275e-08	1.65676e-07
CACNA2D4	27.7876	1.3363	0.237082	5.63642	1.73619e-08	1.6592e-07
CLEC5A	25.4027	1.62378	0.288092	5.63632	1.73727e-08	1.65939e-07
GDF7	8.65138	3.41568	0.606042	5.63605	1.73996e-08	1.66111e-07
GNAT2	7.50887	2.98649	0.529939	5.63554	1.74514e-08	1.66521e-07
HINT1	340.439	-0.836957	0.148519	-5.63533	1.74721e-08	1.66549e-07
PGRMC2	139.095	-0.91309	0.162029	-5.63534	1.74709e-08	1.66549e-07
ZPBP2	12.5624	3.07545	0.545851	5.63423	1.75838e-08	1.67528e-07
FLNB-AS1	6.89233	5.9261	1.05197	5.63333	1.76765e-08	1.68326e-07
ADAMTS3	16.3071	2.14643	0.381111	5.63203	1.78105e-08	1.69516e-07
SNX32	10.234	4.93838	0.876925	5.63148	1.78669e-08	1.69967e-07
DSE	417	0.942177	0.16732	5.63099	1.7918e-08	1.70367e-07
IL23A	37.4917	1.28885	0.228944	5.62956	1.80669e-08	1.71695e-07
EPG5	556.804	0.435938	0.0774394	5.62941	1.80827e-08	1.71758e-07
C11orf44	5.50948	4.83536	0.858981	5.62918	1.81065e-08	1.71897e-07
ESPNL	7.66825	3.00238	0.53338	5.62896	1.81295e-08	1.72029e-07
SCGB3A1	133.888	-2.1896	0.389099	-5.62735	1.82997e-08	1.73556e-07
PIF1	13.8161	1.68178	0.298909	5.62638	1.84035e-08	1.74452e-07
LMOD2	2.90332	5.57627	0.991158	5.62602	1.84417e-08	1.74637e-07
SLC43A1	10.6969	1.64339	0.292103	5.62608	1.84353e-08	1.74637e-07
SEPHS1P1	2.62927	4.78463	0.850471	5.62586	1.84584e-08	1.74707e-07
DACT1	7.91077	2.86957	0.510105	5.62546	1.85018e-08	1.74942e-07
SLCO3A1	211.669	1.11246	0.197753	5.62547	1.85005e-08	1.74942e-07
GBA3	3.67367	3.71537	0.660633	5.62396	1.86625e-08	1.76372e-07
ATP8B3	24.0981	1.52174	0.270609	5.62338	1.87252e-08	1.76876e-07
KCNJ2	683.089	1.82846	0.325226	5.62213	1.88614e-08	1.78072e-07
COL17A1	28.2992	2.02144	0.359573	5.62178	1.88997e-08	1.78344e-07
ZNF578	11.2853	2.19087	0.38973	5.62152	1.89286e-08	1.78527e-07
OR5A1	144.751	2.95759	0.526218	5.62046	1.90453e-08	1.79537e-07
MEP1B	6.49635	3.83343	0.682078	5.62022	1.90716e-08	1.79695e-07
CCDC9	177.629	0.721915	0.128456	5.61995	1.91013e-08	1.79884e-07
SUSD5	9.94094	2.24555	0.399694	5.61816	1.93001e-08	1.81665e-07
CHRND	4.42109	4.75968	0.847398	5.61682	1.94509e-08	1.82993e-07
GCK	6.08788	6.48989	1.15562	5.61596	1.95476e-08	1.83811e-07
OTOP2	6.85753	2.12689	0.378839	5.61423	1.9744e-08	1.85564e-07
CD300A	303.477	1.6478	0.293512	5.61407	1.97622e-08	1.85642e-07
NECAB1	17.6344	2.13723	0.38079	5.61262	1.9929e-08	1.87115e-07
ZNF471	194.099	1.79253	0.319382	5.61249	1.99438e-08	1.8716e-07
EXOC3L2	6.16075	3.05467	0.544314	5.61195	2.00056e-08	1.87613e-07
[truncated: 16,819 more rows]

## Sheet: teensvsAdults_baseline
row	baseMean	log2FoldChange	lfcSE	stat	pvalue	padj
PPIAL4G	48.2721	4.70054	0.435443	10.7948	3.64147e-27	6.16793e-23
GYPA	13.3586	5.3993	0.520131	10.3807	3.03693e-25	2.57198e-21
NLRP2	39.5318	2.0651	0.234206	8.81744	1.17105e-18	6.61176e-15
DSC2	323.822	-1.3284	0.1665	-7.97837	1.48276e-15	6.27875e-12
C4orf33	113.344	0.878942	0.115158	7.63252	2.30213e-14	7.79869e-11
HBB	19.4314	-4.97426	0.688287	-7.22701	4.9373e-13	1.3938e-09
ECHDC3	15.214	1.60349	0.223871	7.16256	7.91846e-13	1.91604e-09
ADAMTSL4	212.124	-1.97807	0.281302	-7.03183	2.03842e-12	4.31585e-09
ECI2	22.775	1.49244	0.212796	7.01347	2.32481e-12	4.37529e-09
TNNI2	63.9735	-1.04694	0.153627	-6.81483	9.43743e-12	1.59851e-08
DNAH17	119.161	-1.90273	0.285765	-6.65836	2.76897e-11	4.26372e-08
HMGCS1	319.828	0.81231	0.122764	6.61686	3.66906e-11	5.17888e-08
OR2A25	5.02573	5.46907	0.830775	6.58309	4.6076e-11	6.00335e-08
MSMO1	213.779	1.09047	0.169615	6.4291	1.28365e-10	1.55304e-07
ARHGAP27	837.064	-0.721155	0.112933	-6.38568	1.7064e-10	1.80643e-07
CYP1A1	40.4011	2.4285	0.380134	6.38852	1.67496e-10	1.80643e-07
PADI4	89.0095	-1.86118	0.294391	-6.32216	2.57939e-10	2.56998e-07
FGF23	27626.2	-3.6919	0.586038	-6.29977	2.98092e-10	2.80505e-07
CHURC1	278.579	0.608905	0.0973715	6.25342	4.01551e-10	3.40073e-07
TXN	1328.07	0.786391	0.125612	6.26048	3.83797e-10	3.40073e-07
HTATSF1P2	22.7753	-1.11934	0.183241	-6.10859	1.00517e-09	8.10743e-07
GPX7	16.5243	1.22962	0.202884	6.06072	1.35516e-09	1.04335e-06
SALL4	23.1988	-1.56414	0.25939	-6.03006	1.63895e-09	1.15975e-06
TMCC3	412.596	-0.988922	0.16401	-6.02964	1.64329e-09	1.15975e-06
FAM157A	421.367	-1.46532	0.243892	-6.00809	1.8772e-09	1.27184e-06
ACAT2	115.285	0.715568	0.119421	5.99197	2.07311e-09	1.35055e-06
CD96	68.4249	1.22271	0.205035	5.96344	2.46983e-09	1.54941e-06
CHI3L1	197.358	-1.62112	0.273065	-5.93674	2.90743e-09	1.64153e-06
HBA2	16.4335	-4.59554	0.773389	-5.94209	2.81419e-09	1.64153e-06
MRVI1	141.579	-1.46636	0.246799	-5.94152	2.82383e-09	1.64153e-06
PTGES3	646.616	0.853944	0.144027	5.92906	3.04676e-09	1.66471e-06
NOS1	37.4784	-3.17389	0.536118	-5.92013	3.21697e-09	1.70278e-06
OR2B11	26.3735	-3.04624	0.516566	-5.89711	3.69932e-09	1.79026e-06
PSAPL1	12.1707	-2.96085	0.502047	-5.89755	3.68944e-09	1.79026e-06
SNORA81	145.467	1.0079	0.170727	5.9036	3.55648e-09	1.79026e-06
CREB5	400.192	-1.51526	0.257774	-5.87823	4.14669e-09	1.89829e-06
NCF1C	162.741	-1.60263	0.272481	-5.88162	4.06272e-09	1.89829e-06
ITGAE	139.309	1.03819	0.176833	5.87104	4.33072e-09	1.93036e-06
UBE2N	233.219	0.591334	0.100874	5.86211	4.57014e-09	1.98485e-06
HORMAD1	33.9622	-1.28889	0.220479	-5.84587	5.03913e-09	2.13382e-06
ARRB2	1218.34	-0.902196	0.154475	-5.84042	5.20695e-09	2.15111e-06
KLRC1	27.6539	1.28863	0.221001	5.83086	5.51437e-09	2.22387e-06
BTF3L4	181.192	0.582932	0.100289	5.81253	6.15347e-09	2.42389e-06
COL1A2	44.3548	-2.71596	0.467679	-5.80732	6.34823e-09	2.44378e-06
NLRP6	122.194	-1.55246	0.268772	-5.77613	7.64391e-09	2.87717e-06
CD3G	40.461	1.27662	0.222086	5.74832	9.01321e-09	3.18054e-06
HES4	212.154	-1.3736	0.2387	-5.75451	8.68953e-09	3.18054e-06
MED31	42.3997	0.917922	0.159591	5.75171	8.83474e-09	3.18054e-06
APOA2	7.44691	-3.13891	0.547907	-5.72892	1.01075e-08	3.424e-06
CHRNA2	9.84945	-3.43773	0.599831	-5.73117	9.97423e-09	3.424e-06
TMEM63C	39.7352	-1.11643	0.196161	-5.69142	1.25987e-08	4.18426e-06
BUD31	210.327	0.499517	0.0878413	5.68658	1.29608e-08	4.22173e-06
MORF4L1	694.083	0.431515	0.0759387	5.68242	1.32802e-08	4.24415e-06
CA4	29.9218	-1.72683	0.304265	-5.6754	1.38363e-08	4.34e-06
SLC11A1	1326.46	-1.47005	0.25937	-5.66775	1.44683e-08	4.4557e-06
SCARNA6	219.131	0.990034	0.175018	5.65675	1.54264e-08	4.66592e-06
DUSP1	6348.02	-1.32709	0.234979	-5.64769	1.62614e-08	4.76376e-06
PISD	329.508	-0.593331	0.105067	-5.64716	1.63123e-08	4.76376e-06
HMGCR	350.818	0.44616	0.0790499	5.64403	1.66113e-08	4.76885e-06
CYP2A7	11.5157	-2.17469	0.385704	-5.63824	1.71799e-08	4.84988e-06
POMP	249.919	0.466312	0.0827733	5.63361	1.76478e-08	4.9003e-06
KLF2	576.874	-1.19601	0.212875	-5.61835	1.92794e-08	5.06053e-06
KRT79	6.6571	-2.6303	0.468267	-5.61709	1.94199e-08	5.06053e-06
SLC2A14	36.0654	-2.33243	0.415191	-5.61772	1.93497e-08	5.06053e-06
TSIX	536.899	-2.44225	0.434505	-5.62075	1.9013e-08	5.06053e-06
CSNK1D	927.851	-0.469191	0.0836041	-5.61206	1.99935e-08	5.13106e-06
RSL24D1	240.834	0.645266	0.115307	5.59606	2.19273e-08	5.54336e-06
TULP2	16.0734	-3.42708	0.613911	-5.58236	2.3727e-08	5.91011e-06
SCD	319.679	0.924267	0.165681	5.57858	2.42491e-08	5.95262e-06
FOPNL	122.452	0.732879	0.131671	5.56599	2.60672e-08	6.24738e-06
PYROXD1	168.484	0.763895	0.137263	5.56518	2.61875e-08	6.24738e-06
CCL5	146.068	1.18441	0.213059	5.55909	2.71192e-08	6.32305e-06
TIPRL	182.275	0.487242	0.0876613	5.55824	2.72513e-08	6.32305e-06
AACSP1	25.0589	-1.72279	0.310593	-5.54677	2.90996e-08	6.66066e-06
LCK	55.2313	1.05117	0.190027	5.53169	3.17158e-08	7.16269e-06
HLA-DPB2	13.5383	1.49833	0.271027	5.52833	3.23302e-08	7.20538e-06
RAMP1	26.1922	1.29111	0.233718	5.5242	3.30981e-08	7.28072e-06
SNORA14A	8.15831	1.23704	0.224616	5.50733	3.64318e-08	7.9113e-06
RPS15A	731.917	0.63407	0.115343	5.49723	3.85796e-08	8.27167e-06
ATG16L2	741.606	-1.0626	0.193865	-5.48113	4.22614e-08	8.33984e-06
CHST15	705.648	-0.924278	0.168498	-5.4854	4.12539e-08	8.33984e-06
CRISPLD2	205.739	-1.23624	0.225404	-5.48456	4.14496e-08	8.33984e-06
KDM4B	586.14	-0.547414	0.0998788	-5.48079	4.23442e-08	8.33984e-06
SERP1	883.593	0.455058	0.0830199	5.48132	4.22169e-08	8.33984e-06
SNORA74A	45.8662	0.924021	0.168588	5.48093	4.23102e-08	8.33984e-06
ST3GAL4	468.015	-0.498941	0.0909121	-5.48817	4.06126e-08	8.33984e-06
TMED2	844.767	0.691739	0.12637	5.47392	4.40189e-08	8.57003e-06
KLRC2	11.9684	1.48078	0.2709	5.46615	4.59903e-08	8.85208e-06
SNORA53	386.157	0.888936	0.162758	5.46171	4.7158e-08	8.97486e-06
ACOT1	15.162	1.33147	0.24395	5.45793	4.81708e-08	8.98577e-06
IER2	1921.77	-1.04418	0.191396	-5.45561	4.88044e-08	8.98577e-06
TPT1	5440.18	0.392781	0.071996	5.4556	4.88069e-08	8.98577e-06
B3GNT8	56.0979	-0.987864	0.181154	-5.45318	4.94782e-08	9.01142e-06
PSMA6	408.866	0.576018	0.10577	5.44596	5.15262e-08	9.28459e-06
SCARNA16	36.1193	1.05915	0.194656	5.44114	5.29394e-08	9.43881e-06
CBX3	364.086	0.491573	0.090432	5.43583	5.45414e-08	9.62316e-06
NBEAL2	2561.47	-0.52211	0.0961113	-5.43234	5.56184e-08	9.71201e-06
IGF2R	3225.39	-0.742216	0.136837	-5.42408	5.8253e-08	9.96655e-06
IRX4	5.8556	-2.39444	0.44136	-5.42516	5.79037e-08	9.96655e-06
SKAP1	17.4427	1.26484	0.233567	5.41531	6.11827e-08	1.03631e-05
HOTAIRM1	36.6075	-1.40308	0.259357	-5.40984	6.30807e-08	1.05788e-05
HTR3B	14.7259	1.45959	0.270057	5.40475	6.48989e-08	1.0777e-05
JUNB	5537.22	-1.23009	0.227956	-5.3962	6.80665e-08	1.11933e-05
TMEM164	509.103	-0.585802	0.108856	-5.38144	7.38914e-08	1.20344e-05
BEST1	332.691	-1.34706	0.250468	-5.37818	7.52441e-08	1.2138e-05
MRPS18C	86.1925	0.737696	0.137239	5.37528	7.6464e-08	1.21526e-05
NSA2	188.706	0.687148	0.127852	5.37456	7.67701e-08	1.21526e-05
HSH2D	483.378	-0.845653	0.157564	-5.36704	8.00399e-08	1.25381e-05
PLIN4	237.632	-1.14916	0.214172	-5.36559	8.06856e-08	1.25381e-05
NFE2	157.563	-1.61115	0.300385	-5.36362	8.1572e-08	1.25441e-05
VPS35	639.044	0.453836	0.0846359	5.36222	8.22051e-08	1.25441e-05
CPNE3	639.218	0.662141	0.12364	5.3554	8.53653e-08	1.25732e-05
MAFA	6.45637	-1.73261	0.323448	-5.3567	8.4755e-08	1.25732e-05
RPS13	567.109	0.682312	0.127366	5.35711	8.45647e-08	1.25732e-05
TNFRSF8	40.9481	-1.5358	0.286606	-5.35856	8.38879e-08	1.25732e-05
HBA1	18.5155	-4.43498	0.829968	-5.34356	9.114e-08	1.32792e-05
KLRC3	7.1138	1.64895	0.308742	5.34085	9.25105e-08	1.32792e-05
NADK	1126.57	-0.763926	0.143001	-5.34209	9.18791e-08	1.32792e-05
MAPK1IP1L	373.805	0.362931	0.0680055	5.33679	9.46078e-08	1.3463e-05
THEMIS	35.4837	1.15213	0.215944	5.33531	9.5381e-08	1.3463e-05
ZNF880	59.7056	0.906239	0.169912	5.33357	9.62985e-08	1.34802e-05
LILRA2	184.265	-1.42509	0.267618	-5.32509	1.00901e-07	1.38948e-05
SLC12A6	1509.13	-0.583445	0.109552	-5.32576	1.00534e-07	1.38948e-05
ARHGEF2	521.124	-0.521308	0.097966	-5.32131	1.03024e-07	1.40727e-05
AFAP1-AS1	17.6643	-2.29115	0.431114	-5.31449	1.06957e-07	1.42649e-05
CDK11A	138.275	-0.434389	0.0817188	-5.31565	1.06279e-07	1.42649e-05
SERPINB10	51.6142	1.17642	0.221244	5.31731	1.05313e-07	1.42649e-05
NDUFB5	191.427	0.812969	0.153085	5.31056	1.09289e-07	1.4462e-05
EIF3M	322.502	0.596017	0.112324	5.30623	1.11915e-07	1.463e-05
STX3	703.332	-0.683053	0.128741	-5.30563	1.12286e-07	1.463e-05
BEAN1	21.0372	-1.5388	0.29012	-5.304	1.13291e-07	1.46483e-05
DYSF	1079.98	-1.44368	0.272824	-5.29163	1.21231e-07	1.5324e-05
GCLM	421.753	0.725663	0.137068	5.29418	1.1955e-07	1.5324e-05
ITPRIP	631.597	-0.938028	0.177227	-5.2928	1.20461e-07	1.5324e-05
COL6A2	19.4533	-1.92572	0.364256	-5.28672	1.24531e-07	1.56244e-05
ABTB1	472.959	-1.06108	0.200786	-5.28466	1.2594e-07	1.56851e-05
TXNRD1	1656.37	0.469416	0.0888708	5.282	1.27782e-07	1.57983e-05
ZNF467	137.318	-0.830894	0.157376	-5.27969	1.29401e-07	1.58826e-05
LAT2	283.42	-1.18233	0.224123	-5.27535	1.32506e-07	1.60693e-05
RPS29	523.651	0.668347	0.126703	5.27491	1.3282e-07	1.60693e-05
ERAP2	240.227	0.940685	0.178687	5.26444	1.4062e-07	1.67772e-05
KLK7	149.773	-1.47201	0.279615	-5.26439	1.40652e-07	1.67772e-05
SLITRK4	98.8111	2.20491	0.419468	5.25644	1.46868e-07	1.73961e-05
NOD2	282.893	-1.03052	0.196312	-5.24937	1.52622e-07	1.79521e-05
CDA	56.6412	-1.63428	0.311472	-5.24695	1.5464e-07	1.80286e-05
RPL22L1	47.6135	0.633484	0.120755	5.24604	1.554e-07	1.80286e-05
CST6	34.0147	-1.52537	0.290994	-5.24191	1.58922e-07	1.83117e-05
PRDX3	308.155	0.691957	0.132122	5.23727	1.62973e-07	1.86516e-05
CYP51A1	285.844	0.826039	0.157819	5.23409	1.658e-07	1.87493e-05
SLC7A11	415.766	0.64296	0.122847	5.23382	1.66041e-07	1.87493e-05
IFITM2	1420.54	-1.2919	0.246971	-5.23098	1.68618e-07	1.89142e-05
FAM13B	414.153	0.267674	0.0511971	5.22831	1.7107e-07	1.89385e-05
SBSN	109.792	-1.63803	0.313282	-5.22862	1.70779e-07	1.89385e-05
TMEM14B	176.195	0.805852	0.154234	5.22486	1.74284e-07	1.9169e-05
APBB1IP	444.923	-1.22509	0.234817	-5.21721	1.81636e-07	1.94718e-05
GRM3	27.0038	-2.49327	0.477685	-5.21948	1.79422e-07	1.94718e-05
KLK13	125.678	-1.29677	0.248455	-5.21936	1.79547e-07	1.94718e-05
PIR	47.3675	0.964408	0.184811	5.21834	1.80538e-07	1.94718e-05
CEACAM4	56.6603	-1.43144	0.27451	-5.21452	1.84298e-07	1.95509e-05
SULF2	392.383	-0.667923	0.128099	-5.21413	1.84682e-07	1.95509e-05
GDA	67.3413	1.05831	0.203278	5.20621	1.92733e-07	2.02765e-05
ALOX5	533.155	-1.10641	0.212691	-5.20196	1.972e-07	2.06183e-05
LSM1	78.9936	0.562405	0.108164	5.19957	1.99746e-07	2.07564e-05
CEACAM3	258.527	-1.34358	0.258492	-5.19775	2.01715e-07	2.08332e-05
IMPDH1	304.166	-0.777296	0.149596	-5.19596	2.0367e-07	2.09077e-05
RNU5B-1	113.884	1.07875	0.207812	5.19102	2.09143e-07	2.13401e-05
NCF1	441.347	-1.35001	0.260374	-5.18489	2.16138e-07	2.17913e-05
SLC44A2	1498.16	-0.371162	0.0715729	-5.18579	2.151e-07	2.17913e-05
DPY30	138.083	0.815909	0.157418	5.18306	2.18278e-07	2.18769e-05
PPCDC	253.132	-0.993713	0.192205	-5.17007	2.34009e-07	2.31792e-05
PRKCD	539.834	-0.395256	0.0764439	-5.17054	2.33424e-07	2.31792e-05
ATP1A4	17.5343	2.18966	0.423687	5.16811	2.36478e-07	2.32669e-05
ZNF71	26.3595	1.03647	0.200586	5.16719	2.37642e-07	2.32669e-05
EHBP1L1	1229.32	-0.54112	0.105025	-5.15227	2.57348e-07	2.49083e-05
SKP1	803.688	0.530595	0.102979	5.15245	2.571e-07	2.49083e-05
S100A8	4480.63	-1.24314	0.241444	-5.14879	2.62173e-07	2.52312e-05
ACTR10	182.242	0.479605	0.0931845	5.14683	2.64929e-07	2.52357e-05
RPH3A	20.1294	-2.40375	0.467133	-5.14575	2.66457e-07	2.52357e-05
TXNDC9	133.333	0.608784	0.118312	5.14558	2.66689e-07	2.52357e-05
CSGALNACT1	89.7858	-1.29849	0.252537	-5.14179	2.7214e-07	2.54669e-05
LRRFIP1	1496.41	-0.25536	0.0496557	-5.1426	2.70957e-07	2.54669e-05
PDCD10	218.984	0.410336	0.0798296	5.14016	2.74511e-07	2.55476e-05
KLHDC7B	68.8576	1.19969	0.233496	5.13796	2.7774e-07	2.57068e-05
DUSP11	118.178	0.486432	0.0947762	5.13243	2.86026e-07	2.63299e-05
NECAB2	15.1986	-1.43701	0.281392	-5.1068	3.27661e-07	2.99996e-05
STRAP	298.898	0.567018	0.111064	5.10531	3.30247e-07	3.00738e-05
STYX	146.751	0.514982	0.100914	5.10316	3.34021e-07	3.02548e-05
FAM157B	114.906	-1.37158	0.269072	-5.09743	3.44289e-07	3.1019e-05
ARL2BP	93.7379	0.841448	0.165167	5.09452	3.49622e-07	3.13328e-05
COMMD3	60.3254	0.750375	0.14732	5.09351	3.51498e-07	3.13352e-05
SLC19A1	184.72	-1.2406	0.243649	-5.09175	3.5477e-07	3.14612e-05
APOBEC3B	56.9365	-0.913865	0.179563	-5.08939	3.59222e-07	3.1488e-05
DNAJB12	310.708	-0.22825	0.0448561	-5.08849	3.60934e-07	3.1488e-05
S100Z	4.52023	1.9859	0.390238	5.08895	3.6005e-07	3.1488e-05
SNORD3A	3408.3	1.06307	0.208951	5.08766	3.62508e-07	3.1488e-05
HSD17B12	289.579	0.581082	0.114379	5.08032	3.76794e-07	3.2562e-05
MEGF9	623.477	-0.871646	0.171652	-5.07798	3.81475e-07	3.27991e-05
LILRB3	688.52	-1.36883	0.270448	-5.06134	4.16325e-07	3.56147e-05
NMUR1	21.8489	1.39659	0.27606	5.05901	4.2144e-07	3.58711e-05
TNFRSF1A	1146.12	-0.715174	0.141545	-5.05263	4.35757e-07	3.69042e-05
NFAM1	586.133	-1.3358	0.26445	-5.05123	4.38975e-07	3.69918e-05
DGCR9	11.1211	-2.66528	0.527795	-5.04985	4.42166e-07	3.70763e-05
FOS	5913.94	-1.37305	0.272043	-5.04717	4.48405e-07	3.73101e-05
HAL	152.012	-1.23974	0.245738	-5.04496	4.53608e-07	3.73101e-05
SLC24A2	20.8776	-2.65499	0.526272	-5.0449	4.53766e-07	3.73101e-05
SLC25A37	1805.31	-1.05557	0.209229	-5.04502	4.53468e-07	3.73101e-05
MDM2	1493.37	0.421364	0.0835587	5.04273	4.58942e-07	3.75534e-05
CARD16	231.087	-1.28751	0.255368	-5.04179	4.61194e-07	3.75563e-05
SNORA23	72.6562	1.01139	0.200859	5.0353	4.77097e-07	3.86654e-05
GUCY1B2	16.9468	-1.87051	0.371547	-5.03438	4.7941e-07	3.86678e-05
HES6	80.6105	1.17566	0.233663	5.03145	4.86781e-07	3.90763e-05
EBF1	48.1179	-1.97686	0.393074	-5.02922	4.92472e-07	3.91619e-05
ZNF114	19.1197	-1.71141	0.340259	-5.02973	4.91177e-07	3.91619e-05
CPEB2	296.549	-0.447795	0.0890728	-5.02729	4.97452e-07	3.92272e-05
JMJD6	230.451	-0.815342	0.162189	-5.02711	4.97925e-07	3.92272e-05
GREM1	46.0629	-2.75354	0.548481	-5.02031	5.15892e-07	4.04545e-05
KHDRBS1	485.769	0.309524	0.0616871	5.01765	5.23079e-07	4.08291e-05
CD3D	29.756	1.11932	0.223332	5.01193	5.38863e-07	4.18682e-05
COMMD8	57.6682	0.650996	0.130013	5.00717	5.52372e-07	4.27218e-05
APBA2	21.5687	1.34352	0.268449	5.00476	5.59309e-07	4.30617e-05
CENPK	41.5912	1.08866	0.217976	4.99441	5.90157e-07	4.52311e-05
GBP6	153.348	0.958199	0.191925	4.99256	5.95853e-07	4.5462e-05
ACTN3	5.32107	3.30512	0.662459	4.98917	6.06401e-07	4.5979e-05
TMBIM4	366.829	0.36979	0.0741265	4.98864	6.08059e-07	4.5979e-05
CSNK1G3	198.334	0.354374	0.0711266	4.98231	6.28311e-07	4.72993e-05
BCL6	1794.01	-0.617451	0.123988	-4.97995	6.36018e-07	4.74576e-05
JARID2	735.974	-0.463013	0.0929627	-4.98063	6.33762e-07	4.74576e-05
ATP6V0D1	676.784	-0.294952	0.0592468	-4.97837	6.41233e-07	4.76368e-05
C1D	72.75	0.510488	0.102592	4.97589	6.4947e-07	4.80381e-05
IL17RA	713.254	-0.849358	0.170844	-4.97156	6.64174e-07	4.89121e-05
SNRPG	112.502	0.661909	0.133253	4.96729	6.78939e-07	4.9783e-05
GEMIN2	28.5295	0.931997	0.188067	4.95566	7.20852e-07	5.2549e-05
RNU4-2	1039.02	0.889193	0.179449	4.95512	7.22867e-07	5.2549e-05
MAST3	468.123	-0.835899	0.168872	-4.9499	7.42523e-07	5.37473e-05
SFTA2	3.32197	-1.91877	0.38782	-4.94758	7.51409e-07	5.4159e-05
MASP1	21.944	-2.51344	0.508553	-4.94233	7.71938e-07	5.5178e-05
RPS6KC1	108.11	0.516567	0.10452	4.9423	7.72062e-07	5.5178e-05
HINT1	340.439	0.639493	0.129509	4.93781	7.90042e-07	5.62257e-05
ANP32E	128.344	0.610879	0.123821	4.93355	8.07469e-07	5.72256e-05
ATG2A	1071.43	-0.763671	0.155003	-4.92682	8.35781e-07	5.89853e-05
BPIFA1	3666.48	-1.73159	0.351645	-4.92427	8.46758e-07	5.94872e-05
PSMA3	282.992	0.530188	0.107684	4.92354	8.49918e-07	5.94872e-05
GLT1D1	304.745	-1.35586	0.27549	-4.92161	8.58352e-07	5.98303e-05
ARHGAP30	716.273	-0.707392	0.143832	-4.91817	8.73556e-07	5.99014e-05
MLKL	262.78	-0.95877	0.195038	-4.91582	8.84127e-07	5.99014e-05
NLRP1	541.152	-0.928086	0.188686	-4.91868	8.71317e-07	5.99014e-05
PADI2	359.806	-1.22105	0.248347	-4.91669	8.80216e-07	5.99014e-05
RBM38	145.103	0.621773	0.126386	4.91964	8.67049e-07	5.99014e-05
RPL27	693.203	0.595963	0.121147	4.91935	8.68327e-07	5.99014e-05
STARD4	54.3226	1.00503	0.204418	4.91654	8.80852e-07	5.99014e-05
HSPA6	395.584	-1.28284	0.261079	-4.91359	8.94227e-07	6.03443e-05
TECPR2	706.502	-0.754719	0.153623	-4.9128	8.97829e-07	6.03469e-05
SELL	1517.56	-1.40679	0.286458	-4.91097	9.06254e-07	6.06725e-05
NCF1B	119.67	-1.27815	0.260569	-4.90522	9.33207e-07	6.2231e-05
SNHG7	74.0593	0.599537	0.122259	4.90385	9.39783e-07	6.24237e-05
C1orf141	23.5048	2.02994	0.414215	4.90068	9.55054e-07	6.27004e-05
HIGD1A	339.49	0.535673	0.109274	4.90212	9.48072e-07	6.27004e-05
HSPB11	127.152	0.915747	0.186849	4.901	9.53502e-07	6.27004e-05
SELPLG	486.976	-1.11323	0.22723	-4.89912	9.62661e-07	6.29558e-05
CNDP1	22.5359	1.42404	0.290814	4.89672	9.74485e-07	6.3484e-05
EGR1	1142.08	-1.29711	0.264939	-4.89587	9.78693e-07	6.35138e-05
NEAT1	31956.6	-0.663903	0.13567	-4.8935	9.90575e-07	6.40396e-05
UBA3	258.855	0.336239	0.0687223	4.89272	9.94497e-07	6.40486e-05
CARD17	13.3526	-2.06629	0.422692	-4.88839	1.01662e-06	6.52252e-05
PEX2	210.699	0.590864	0.120903	4.88708	1.02344e-06	6.54153e-05
PART1	40.9765	1.43973	0.294968	4.88098	1.05558e-06	6.62199e-05
RGL4	68.0577	-1.28887	0.26405	-4.88114	1.05476e-06	6.62199e-05
S1PR4	134.986	-1.25153	0.256311	-4.88287	1.04554e-06	6.62199e-05
SCARNA5	649.348	1.05932	0.217014	4.88133	1.05373e-06	6.62199e-05
ZNF43	126.121	0.685044	0.140324	4.88188	1.05079e-06	6.62199e-05
RMRP	27982.9	0.683371	0.140052	4.87941	1.06404e-06	6.65045e-05
FBXO16	34.0384	1.06279	0.218035	4.87441	1.09136e-06	6.79611e-05
ARHGAP25	549.591	-1.09376	0.224558	-4.87072	1.11192e-06	6.89881e-05
STK10	956.081	-0.776751	0.159699	-4.86385	1.15123e-06	7.11659e-05
SBNO2	2174.5	-0.697197	0.14337	-4.86293	1.15661e-06	7.12391e-05
IFT20	95.5625	0.613512	0.126254	4.85935	1.17772e-06	7.19193e-05
KLRB1	19.5053	1.1022	0.226841	4.85893	1.18025e-06	7.19193e-05
LRCH4	595.486	-0.393563	0.0809983	-4.8589	1.1804e-06	7.19193e-05
HSPA1A	1070.32	-0.551072	0.11347	-4.85654	1.19457e-06	7.22627e-05
TLR6	227.511	-1.03338	0.212757	-4.85709	1.19125e-06	7.22627e-05
CD3E	28.5367	1.04594	0.215421	4.85531	1.20197e-06	7.24521e-05
ME1	281.584	0.76326	0.157267	4.85326	1.21446e-06	7.2945e-05
CSMD3	46.4661	-2.78054	0.57302	-4.85244	1.21952e-06	7.29904e-05
RASSF3	569.198	-0.908681	0.187407	-4.84869	1.2428e-06	7.41214e-05
HDAC9	291.566	0.632556	0.130495	4.84737	1.25111e-06	7.43555e-05
NDEL1	809.938	-0.681027	0.140573	-4.84466	1.26829e-06	7.51132e-05
SLC16A3	1855.54	-0.747491	0.154535	-4.83705	1.31782e-06	7.75485e-05
SNX14	356.773	0.549839	0.113675	4.83693	1.31857e-06	7.75485e-05
KLK8	18.7986	-1.5878	0.32835	-4.83569	1.32683e-06	7.77643e-05
CACNA1A	177.043	-1.42187	0.294327	-4.83092	1.35902e-06	7.81879e-05
EFCAB2	124.921	1.03537	0.214224	4.83312	1.34411e-06	7.81879e-05
GPC4	39.6032	0.962042	0.199145	4.83087	1.35937e-06	7.81879e-05
IKZF3	152.406	1.0267	0.212396	4.83391	1.33877e-06	7.81879e-05
STXBP2	469.211	-0.335698	0.0694952	-4.83052	1.36176e-06	7.81879e-05
UBN1	602.925	-0.465415	0.096338	-4.83106	1.35805e-06	7.81879e-05
PLAUR	2006.48	-1.28121	0.265282	-4.82961	1.36801e-06	7.82814e-05
SKAP2	255.817	-1.14424	0.236986	-4.8283	1.37703e-06	7.85322e-05
BCL11B	55.7731	0.937224	0.194195	4.82621	1.39158e-06	7.90958e-05
CDKN2D	127.124	-0.962183	0.199853	-4.81445	1.47609e-06	8.22798e-05
CEBPB	1564.61	-0.935092	0.194109	-4.81735	1.4548e-06	8.22798e-05
DNAJA2	350.728	0.415132	0.0862398	4.8137	1.4816e-06	8.22798e-05
ICAM3	808.007	-1.16235	0.241339	-4.81627	1.46266e-06	8.22798e-05
LSP1	1273.05	-0.864259	0.179509	-4.81456	1.47523e-06	8.22798e-05
MILR1	28.0681	-0.976325	0.202822	-4.81371	1.48152e-06	8.22798e-05
MRPL13	79.0734	0.840987	0.174692	4.8141	1.47862e-06	8.22798e-05
FURIN	958.86	-0.414224	0.0861354	-4.80898	1.51699e-06	8.39701e-05
MXD1	3637.59	-0.996939	0.207399	-4.80687	1.5331e-06	8.45852e-05
CSF3R	5280.5	-1.29368	0.269169	-4.8062	1.53827e-06	8.45948e-05
DCUN1D1	217.9	0.350757	0.0730128	4.80405	1.55489e-06	8.47668e-05
DYNLL1	555.941	0.825674	0.171892	4.80346	1.55949e-06	8.47668e-05
FRAT2	374.273	-0.707351	0.147233	-4.8043	1.55294e-06	8.47668e-05
PTP4A2	1287.75	0.291695	0.0607291	4.80321	1.56141e-06	8.47668e-05
VPS26A	234.641	0.368471	0.0767449	4.80124	1.57684e-06	8.53307e-05
NRAS	314.986	0.479176	0.0998266	4.80008	1.58604e-06	8.55553e-05
LYVE1	9.27921	-1.77708	0.370342	-4.79847	1.59879e-06	8.59693e-05
NCF2	1883.7	-1.08733	0.2269	-4.7921	1.65043e-06	8.81859e-05
ZNF714	97.5679	0.683202	0.142559	4.7924	1.64797e-06	8.81859e-05
DOCK5	1465.35	-0.731366	0.152674	-4.79036	1.66481e-06	8.86747e-05
CD6	59.5218	0.940143	0.196411	4.78661	1.69625e-06	8.98891e-05
ITGAM	389.203	-1.18436	0.247444	-4.78637	1.69822e-06	8.98891e-05
AZIN1	925.493	0.478709	0.100143	4.78026	1.75071e-06	9.18855e-05
MTMR3	1097.25	-0.283779	0.0593641	-4.78032	1.75019e-06	9.18855e-05
RARA	637.314	-0.788244	0.164915	-4.7797	1.75558e-06	9.18855e-05
UGP2	567.412	0.45506	0.0952115	4.77946	1.75764e-06	9.18855e-05
TXNL1	234.177	0.425956	0.089226	4.7739	1.80692e-06	9.41709e-05
UBXN4	829.773	0.332175	0.0696092	4.77199	1.82411e-06	9.47754e-05
PSME3	344.13	0.250072	0.0524166	4.77085	1.83453e-06	9.50254e-05
HENMT1	42.4798	0.61346	0.128691	4.76692	1.8706e-06	9.6598e-05
LRRC25	242.284	-1.08903	0.228622	-4.76345	1.90315e-06	9.79806e-05
TSNAX	162.52	0.454428	0.0954391	4.76144	1.92213e-06	9.86578e-05
ZAP70	66.4133	0.965475	0.20289	4.75861	1.94932e-06	9.97512e-05
STIL	185.307	0.856965	0.180131	4.75746	1.96048e-06	0.00010002
ATP11A	487.712	-0.415008	0.087262	-4.75589	1.97576e-06	0.000100497
MYOM3	40.3311	-2.06623	0.434606	-4.75426	1.99177e-06	0.000101008
UBASH3A	28.7435	1.0407	0.218988	4.75231	2.01106e-06	0.000101682
SNX3	372.615	0.486745	0.102504	4.74853	2.04898e-06	0.00010329
HCK	1092.28	-1.17113	0.246777	-4.74571	2.07779e-06	0.000104432
GAB2	542.223	-0.868878	0.183141	-4.7443	2.09227e-06	0.000104849
SDHAF2	111.364	0.324299	0.0683866	4.74214	2.11473e-06	0.000105662
CHRM5	15.1447	-2.1084	0.44515	-4.73638	2.17566e-06	0.000108069
LIN7A	62.3323	-1.46113	0.30849	-4.73639	2.17561e-06	0.000108069
FCGR3B	3716.05	-1.45716	0.307733	-4.73513	2.18913e-06	0.00010842
LILRA6	317.466	-1.26098	0.266393	-4.73354	2.20641e-06	0.000108957
GNPNAT1	340.766	0.825587	0.174455	4.73238	2.219e-06	0.00010926
CXCR2	1940.06	-1.35345	0.286184	-4.72931	2.25286e-06	0.000110606
CLDN11	11.8056	-1.62074	0.342905	-4.72651	2.28407e-06	0.000110652
FYN	86.0512	0.785397	0.166152	4.72699	2.27872e-06	0.000110652
PRKCB	362.046	-1.09154	0.230864	-4.72804	2.26695e-06	0.000110652
PSMA4	372.978	0.48842	0.103321	4.72719	2.27648e-06	0.000110652
SLC7A14	27.9471	-2.38949	0.505574	-4.7263	2.28648e-06	0.000110652
DHX34	321.8	-0.713242	0.150944	-4.72521	2.29878e-06	0.000110931
ABCA1	1292.62	-0.577458	0.122335	-4.7203	2.35494e-06	0.00011303
LSM3	104.726	0.527463	0.111745	4.72024	2.35562e-06	0.00011303
JKAMP	180.743	0.579757	0.122845	4.71944	2.365e-06	0.000113159
MSL1	672.157	-0.631304	0.133803	-4.71817	2.37981e-06	0.000113547
IL6R	762.489	-0.950091	0.201524	-4.71452	2.42275e-06	0.000114949
TRAPPC8	523.824	0.289808	0.0614652	4.71499	2.41727e-06	0.000114949
TMEM170A	112.585	0.42163	0.0894546	4.71334	2.43689e-06	0.000115296
FPGT	78.4733	0.696507	0.147985	4.70661	2.51871e-06	0.000117851
RAB24	318.548	-0.767508	0.163026	-4.7079	2.50288e-06	0.000117851
SIRPB1	225.393	-1.16859	0.248259	-4.70713	2.51224e-06	0.000117851
SNORA74B	34.7577	0.895797	0.190298	4.70733	2.50981e-06	0.000117851
MXD3	185.117	-1.03652	0.220429	-4.7023	2.5725e-06	0.000120036
MAN2A2	539.486	-0.43917	0.0934477	-4.69964	2.60625e-06	0.000121276
DDIT3	235.744	-0.910842	0.194028	-4.69439	2.67399e-06	0.000124088
TBX3	14.9869	-1.64352	0.350411	-4.69026	2.7286e-06	0.000126276
VEGFA	1142.73	-0.661235	0.141031	-4.68859	2.75095e-06	0.000126963
PDLIM2	262.156	-0.582492	0.124258	-4.68775	2.76227e-06	0.000127097
ZNF410	218.532	0.273029	0.0582492	4.68726	2.76884e-06	0.000127097
FDFT1	391.928	0.562098	0.120016	4.68354	2.81959e-06	0.000128383
MMADHC	351.664	0.374398	0.0799331	4.68389	2.81477e-06	0.000128383
RPS3A	918.091	0.663633	0.141689	4.68373	2.81702e-06	0.000128383
HSPE1	84.0784	0.713283	0.152464	4.67837	2.8917e-06	0.000130612
PILRA	269.997	-1.14399	0.244475	-4.67937	2.87752e-06	0.000130612
TTC24	9.90438	1.28538	0.274719	4.67888	2.88442e-06	0.000130612
RNF24	594.398	-0.763274	0.163185	-4.67736	2.90593e-06	0.000130906
PFKFB3	2952.94	-1.14892	0.245718	-4.67574	2.92894e-06	0.000131592
RASGRP2	112.627	-1.12662	0.241015	-4.67447	2.94716e-06	0.000132061
NCF4	458.382	-1.12659	0.241162	-4.67153	2.98962e-06	0.00013361
CCNL1	1537.09	-0.685541	0.146806	-4.66972	3.0161e-06	0.000134086
ZNF713	57.7578	1.00398	0.214974	4.67024	3.00849e-06	0.000134086
AP2B1	680.927	0.754173	0.161567	4.66787	3.04339e-06	0.000134593
NLRP12	122.987	-1.25656	0.26917	-4.66827	3.03748e-06	0.000134593
CD8A	78.9009	1.09438	0.234667	4.66354	3.1082e-06	0.000135952
DHRS12	65.612	-0.522658	0.112089	-4.66288	3.11817e-06	0.000135952
GOLT1B	181.365	0.614921	0.131884	4.66261	3.12229e-06	0.000135952
MAD2L1	42.3133	1.11111	0.23828	4.66303	3.11583e-06	0.000135952
SLC12A9	426.569	-0.521097	0.11172	-4.6643	3.09668e-06	0.000135952
SLC25A47	6.60896	-2.70311	0.579721	-4.66278	3.1196e-06	0.000135952
ASTL	39.4586	-1.25801	0.270029	-4.65882	3.18031e-06	0.00013777
RNU5A-1	226.547	1.02005	0.218928	4.65931	3.17268e-06	0.00013777
RPL21	641.102	0.519946	0.111662	4.65641	3.21763e-06	0.000139031
COMMD6	78.4888	0.58108	0.12483	4.65497	3.24021e-06	0.00013965
PYHIN1	21.52	1.05303	0.226312	4.65299	3.27162e-06	0.000140646
RASAL1	145.125	-0.784419	0.168654	-4.65107	3.30223e-06	0.000141331
SH2D3C	139.17	-0.975759	0.209798	-4.65094	3.30423e-06	0.000141331
SEC14L6	40.1889	-1.70967	0.367649	-4.65027	3.31498e-06	0.000141434
DNAJC24	68.5021	0.784317	0.168702	4.64912	3.33348e-06	0.000141715
MYO1F	1829.61	-1.08329	0.233025	-4.64883	3.33831e-06	0.000141715
SRR	27.7139	0.837992	0.180303	4.64768	3.35694e-06	0.000142149
FLG2	29.5995	-2.12596	0.457513	-4.64678	3.37153e-06	0.000142411
CSRNP1	2035.03	-1.01479	0.21852	-4.64392	3.41858e-06	0.000143786
LACTB2	68.0441	0.756981	0.16301	4.64377	3.42105e-06	0.000143786
PFDN4	32.8732	0.680298	0.146515	4.6432	3.43061e-06	0.000143831
NEFL	5.15248	-3.59857	0.775186	-4.6422	3.44711e-06	0.000144166
ERI2	91.3819	0.666479	0.143635	4.64008	3.48277e-06	0.000144942
KPNA3	338.411	0.621998	0.134045	4.64021	3.4805e-06	0.000144942
ZDHHC18	876.278	-0.835904	0.180282	-4.63664	3.54117e-06	0.000147011
HIPK1	1401.32	0.404215	0.0872294	4.63393	3.58791e-06	0.000148587
CXCR1	1432	-1.36113	0.29394	-4.63065	3.64527e-06	0.000150594
SUN2	729.304	-0.453048	0.0978483	-4.6301	3.65482e-06	0.000150621
TYROBP	439.032	-1.08156	0.23365	-4.62896	3.67504e-06	0.000151087
NR1I3	13.9494	-2.87654	0.621771	-4.62636	3.72144e-06	0.000152624
KLF6	1333.25	-0.620297	0.134174	-4.62307	3.7811e-06	0.000154369
PHTF2	173.753	0.489952	0.105981	4.623	3.78222e-06	0.000154369
DENND5A	933.736	-0.923879	0.200111	-4.61684	3.89636e-06	0.000158645
AMZ2	154.144	0.579095	0.125461	4.61572	3.91738e-06	0.000158738
NHSL2	268.653	-1.26183	0.273374	-4.61577	3.91633e-06	0.000158738
C1QTNF7	8.92624	-2.97328	0.645243	-4.608	4.06568e-06	0.000161956
CST7	86.967	-1.17163	0.254272	-4.60779	4.06966e-06	0.000161956
DENND3	1046.98	-0.780775	0.16942	-4.60851	4.05556e-06	0.000161956
GMFG	298.27	-1.17022	0.253842	-4.61006	4.02558e-06	0.000161956
PKHD1	35.0129	-2.22255	0.482315	-4.60809	4.06379e-06	0.000161956
REM2	46.8704	-1.01333	0.219911	-4.60793	4.06692e-06	0.000161956
RPS27A	963.557	0.518302	0.112441	4.60954	4.03552e-06	0.000161956
TRIB1	1644.84	-0.924813	0.200714	-4.60761	4.07329e-06	0.000161956
KIF3B	508.614	0.701225	0.152216	4.60677	4.08962e-06	0.000162225
MAT2B	384.589	0.376874	0.0818359	4.60524	4.11985e-06	0.000163042
COX7A2	345.219	0.563556	0.122432	4.60303	4.16396e-06	0.000164404
FGD3	479.137	-0.924626	0.200923	-4.60189	4.18682e-06	0.000164922
C5orf15	296.724	0.693877	0.150841	4.60005	4.22398e-06	0.000166
ANKRD37	55.1743	0.931577	0.202593	4.59826	4.2603e-06	0.000167039
CYCS	290.319	0.566532	0.123231	4.59731	4.27982e-06	0.000167417
KBTBD4	125.581	0.700254	0.152369	4.59577	4.31145e-06	0.000168266
DENND4B	375.067	-0.478749	0.104202	-4.59444	4.33919e-06	0.000168959
ACTR6	96.8148	0.70335	0.153139	4.59289	4.37157e-06	0.000169441
TMEM140	282.581	-1.03179	0.224637	-4.59313	4.36649e-06	0.000169441
GCA	886.192	-1.11997	0.243878	-4.59234	4.38295e-06	0.000169494
ARGFXP2	6.20591	-2.17803	0.474342	-4.59169	4.39679e-06	0.000169625
LPAR2	162.409	-0.707259	0.154061	-4.59076	4.41639e-06	0.000169625
RGS2	4659.53	-1.29386	0.281817	-4.59113	4.40847e-06	0.000169625
VRK1	58.8052	0.564641	0.123022	4.58977	4.43734e-06	0.000170044
ZNF683	15.7562	1.42916	0.311475	4.58837	4.46722e-06	0.000170803
KLHL5	222.435	0.313436	0.0683273	4.58728	4.4906e-06	0.000171259
MCL1	5980.64	-0.742596	0.161896	-4.58687	4.49936e-06	0.000171259
NOTCH1	1310.83	-1.08556	0.236733	-4.58559	4.52699e-06	0.000171924
DIP2B	716.029	-0.407554	0.0889145	-4.58367	4.56894e-06	0.000173129
TAF9	138.557	0.608936	0.132865	4.58313	4.58072e-06	0.000173188
CNOT6	292.498	0.475034	0.103687	4.5814	4.61869e-06	0.000174145
SLA	850.73	-1.07192	0.233991	-4.58105	4.62658e-06	0.000174145
MRPL47	105.726	0.595231	0.129983	4.5793	4.66533e-06	0.00017444
SRSF10	307.351	0.472767	0.103231	4.57969	4.6566e-06	0.00017444
VDAC3	290.909	0.687455	0.150116	4.57948	4.66132e-06	0.00017444
ADM	681.981	-1.0144	0.221569	-4.57824	4.68894e-06	0.000174864
VSTM2A	7.7803	2.58472	0.564611	4.57787	4.69731e-06	0.000174864
CEP97	154.349	0.772633	0.168828	4.57644	4.7296e-06	0.000174913
SLC22A13	14.4296	-1.24985	0.273102	-4.57649	4.72831e-06	0.000174913
TIMM9	24.5419	0.719881	0.157291	4.57675	4.72262e-06	0.000174913
TMEM69	63.2512	0.497434	0.108708	4.57588	4.74227e-06	0.000174999
AKR1C3	261.921	0.865511	0.18923	4.57386	4.78816e-06	0.000175121
COL15A1	18.0277	-2.04508	0.447147	-4.57363	4.79357e-06	0.000175121
GIMAP4	238.653	-1.25847	0.275118	-4.57427	4.77878e-06	0.000175121
RELT	395.97	-0.922136	0.201625	-4.57351	4.79619e-06	0.000175121
SPRR2E	262.499	-1.2491	0.273118	-4.57346	4.79726e-06	0.000175121
CAMK4	32.2039	1.21244	0.26519	4.57195	4.83208e-06	0.000175635
RASGRP4	286.496	-1.20661	0.263913	-4.57201	4.83076e-06	0.000175635
MATR3	974.822	0.445657	0.0975006	4.57081	4.85841e-06	0.000175837
PLK3	614.812	-0.971658	0.212562	-4.57118	4.84987e-06	0.000175837
SEC62	380.717	0.468167	0.102455	4.56947	4.88966e-06	0.000176591
KRT16	216.733	-1.19553	0.261703	-4.56827	4.91764e-06	0.000177223
UBE2R2	421.419	-0.394146	0.0862924	-4.56756	4.93429e-06	0.000177446
TBL1X	292.379	-0.490847	0.107526	-4.56494	4.99645e-06	0.000179301
GNPAT	134.491	0.562623	0.123363	4.56072	5.09788e-06	0.000182554
TMEM127	802.921	-0.234102	0.0513483	-4.55909	5.13761e-06	0.000183588
IRF7	782.677	-1.086	0.238236	-4.55848	5.15254e-06	0.000183734
G3BP2	703.538	0.409789	0.089961	4.55519	5.23395e-06	0.000185854
HACL1	101.389	0.65647	0.144107	4.55542	5.22798e-06	0.000185854
APOBEC3A	674.164	-1.11728	0.245327	-4.55424	5.25751e-06	0.000186301
G0S2	4429.19	-1.35748	0.298175	-4.55264	5.29778e-06	0.00018677
HMGN2	424.864	0.438819	0.0963929	4.5524	5.30383e-06	0.00018677
TEX22	10.9695	1.00816	0.221455	4.55243	5.30288e-06	0.00018677
RPL19	1434.42	0.706905	0.155408	4.5487	5.39778e-06	0.000189684
C5orf30	47.3298	0.768512	0.169027	4.54668	5.44979e-06	0.000191115
PM20D2	80.1813	0.497702	0.109486	4.54579	5.47295e-06	0.000191531
SLC9A2	60.8811	-0.976709	0.214927	-4.54437	5.51005e-06	0.000192431
DNASE1L1	113.232	0.400308	0.0881561	4.54089	5.60161e-06	0.000194826
SLAIN2	341.379	0.347705	0.0765716	4.54092	5.60103e-06	0.000194826
OSTC	155.856	0.670237	0.147654	4.53924	5.64566e-06	0.000195261
SLFN11	129.014	0.822756	0.181276	4.5387	5.66023e-06	0.000195261
TLE3	1266.19	-0.913237	0.201204	-4.53885	5.65621e-06	0.000195261
ZNF117	287.986	-0.609389	0.134242	-4.53948	5.6394e-06	0.000195261
APOBR	392.468	-1.05817	0.233184	-4.53789	5.68188e-06	0.000195609
TMPO	305.502	0.605236	0.133432	4.53591	5.73557e-06	0.000197057
SIGLEC9	109.985	-1.12458	0.248155	-4.53178	5.849e-06	0.000200547
PTGIS	18.1374	-2.29279	0.506022	-4.53101	5.87037e-06	0.000200873
KLF7	181.717	-0.5946	0.131266	-4.52973	5.906e-06	0.000201685
CDK7	114.463	0.428175	0.0946076	4.5258	6.01675e-06	0.000205054
MORF4L2	712.391	0.370895	0.0819862	4.52388	6.07175e-06	0.000206513
PRELP	19.0995	-2.2033	0.487113	-4.52319	6.09156e-06	0.000206771
CFP	185.004	-1.07544	0.237797	-4.52252	6.11086e-06	0.000207011
GPRC5D	4.93905	-1.62365	0.359242	-4.51965	6.19407e-06	0.000209412
GTF2E1	76.4566	0.439801	0.0973501	4.51772	6.25092e-06	0.000210912
KRT13	1148.44	-1.09351	0.242253	-4.51393	6.36385e-06	0.000214296
FCGRT	487.739	-0.587754	0.130238	-4.51293	6.39371e-06	0.000214874
FCN1	177.363	-1.35472	0.30034	-4.51061	6.46424e-06	0.000216815
ATM	511.696	0.4145	0.0919316	4.50878	6.52006e-06	0.000217395
CALML5	60.044	-1.20946	0.268233	-4.509	6.51331e-06	0.000217395
PCGF6	31.6774	0.744723	0.165153	4.5093	6.50409e-06	0.000217395
MX2	1666.6	-0.96488	0.214214	-4.50429	6.65951e-06	0.00022087
PTGS2	5052.89	-1.2242	0.271792	-4.50417	6.66339e-06	0.00022087
SIRPG	10.9025	1.20143	0.266734	4.50422	6.66178e-06	0.00022087
PRKACB	91.2485	0.743541	0.165129	4.5028	6.70648e-06	0.000221783
UBE2E1	218.607	0.436953	0.0970477	4.50246	6.71712e-06	0.000221783
GADD45B	661.18	-0.970657	0.215636	-4.50136	6.75195e-06	0.000222499
XPO6	2188.86	-0.786699	0.174833	-4.49971	6.80457e-06	0.000223798
AASDHPPT	117.253	0.637458	0.141775	4.49626	6.91592e-06	0.000225325
FRAT1	134.862	-0.630968	0.140347	-4.49576	6.93225e-06	0.000225325
GMIP	589.554	-0.708054	0.157507	-4.49539	6.94414e-06	0.000225325
GRK6	411.537	-0.503448	0.111982	-4.49581	6.93068e-06	0.000225325
PPP1R2	416.85	0.431801	0.0960484	4.49566	6.93544e-06	0.000225325
SQLE	188.32	0.970226	0.215775	4.49647	6.90916e-06	0.000225325
TNFAIP8L3	22.6743	1.06548	0.236951	4.49665	6.90317e-06	0.000225325
IQSEC1	983.903	-0.518185	0.115313	-4.49374	6.99844e-06	0.000226014
RCOR1	507.318	-0.265465	0.0590741	-4.49376	6.9977e-06	0.000226014
SLC30A4	50.5526	-1.10942	0.246892	-4.49352	7.00539e-06	0.000226014
MNDA	2247.56	-1.31624	0.292945	-4.49312	7.01877e-06	0.000226015
SLC4A1	19.0902	-2.18447	0.486303	-4.492	7.05583e-06	0.000226777
EVI2A	229.658	-1.12286	0.250039	-4.49073	7.09798e-06	0.0002277
MAP4K4	914.925	-0.520806	0.116017	-4.48906	7.15387e-06	0.000229059
CCDC158	20.6045	1.50301	0.334984	4.48683	7.22921e-06	0.000231035
NRBF2	285.012	-0.686505	0.153033	-4.48599	7.25764e-06	0.000231506
C14orf119	141.426	0.381259	0.0850076	4.485	7.29137e-06	0.000232041
GABRA4	18.3615	-2.98483	0.665559	-4.4847	7.30181e-06	0.000232041
HCAR2	1176.14	-1.18479	0.26436	-4.48174	7.40359e-06	0.000234835
CTDSP1	489.707	-0.362125	0.0808206	-4.4806	7.44337e-06	0.000235656
C17orf107	286.435	-1.01394	0.226346	-4.4796	7.47823e-06	0.00023598
SNORA14B	3.43662	0.946998	0.211407	4.47951	7.48147e-06	0.00023598
NDUFA5	190.313	0.718053	0.160351	4.478	7.53469e-06	0.000236776
PHACTR1	558.261	-1.19632	0.267153	-4.47805	7.53268e-06	0.000236776
PSMB7	223.584	0.532787	0.119032	4.47598	7.60601e-06	0.000238575
ATP8B2	75.0426	0.794831	0.177637	4.47447	7.65995e-06	0.000239094
ECH1	149.537	0.769412	0.172007	4.47316	7.70725e-06	0.000239094
FCF1	171.57	0.622729	0.139207	4.4734	7.69844e-06	0.000239094
HSPD1	401.63	0.51654	0.115469	4.4734	7.69861e-06	0.000239094
KSR2	48.6337	-1.78341	0.398559	-4.47464	7.65413e-06	0.000239094
PPP1CC	471.702	0.419107	0.093686	4.47352	7.69412e-06	0.000239094
DYNC2LI1	127.273	0.93561	0.209214	4.47203	7.74823e-06	0.000239926
CCDC160	33.8832	0.898611	0.201045	4.46969	7.83324e-06	0.000240284
HLA-DRA	2839.37	0.723195	0.161788	4.47	7.82184e-06	0.000240284
KCNA7	16.1729	-2.06318	0.461604	-4.4696	7.83674e-06	0.000240284
RNF149	1964.41	-0.869759	0.19455	-4.47063	7.79909e-06	0.000240284
RNF6	343.027	0.543538	0.121576	4.47076	7.79418e-06	0.000240284
SNHG6	49.7246	0.590617	0.132148	4.46937	7.8449e-06	0.000240284
CD2	60.2506	1.038	0.232285	4.46864	7.87172e-06	0.0002406
MYD88	782.777	-0.463287	0.103683	-4.46832	7.88362e-06	0.0002406
ALOX12B	8.7812	-1.79455	0.401793	-4.46635	7.95661e-06	0.000241717
ANKDD1A	71.6408	-0.749213	0.167753	-4.46618	7.96305e-06	0.000241717
KLRD1	215.51	1.23559	0.276635	4.46651	7.95052e-06	0.000241717
OSM	2046.47	-1.39901	0.313323	-4.46506	8.00445e-06	0.000242539
RPL34	584.48	0.482257	0.108018	4.46459	8.02228e-06	0.000242645
RSBN1	185.376	0.233002	0.0521981	4.46381	8.05153e-06	0.000242933
SORL1	6211.12	-0.707055	0.158406	-4.46357	8.06049e-06	0.000242933
HCG22	5.33908	-1.90055	0.425906	-4.46236	8.10616e-06	0.000243443
PPM1F	385.468	-0.733631	0.164402	-4.46243	8.10347e-06	0.000243443
FAM53C	608.994	-0.758678	0.170067	-4.46106	8.15537e-06	0.000244056
HSBP1	532.058	0.499289	0.111919	4.46117	8.15151e-06	0.000244056
CRCT1	89.5908	-1.56078	0.349928	-4.46028	8.18531e-06	0.000244466
TAB3	344.585	0.323779	0.072597	4.45995	8.19793e-06	0.000244466
PIK3CD	856.062	-0.847016	0.189984	-4.45835	8.25941e-06	0.000245866
BET1	113.6	0.854625	0.191817	4.45541	8.37325e-06	0.000248382
COMMD2	129.342	0.493062	0.11066	4.45566	8.36372e-06	0.000248382
ITGB2	1312.97	-0.919422	0.206415	-4.45423	8.41945e-06	0.000248447
RMI1	78.5008	0.581999	0.130659	4.45435	8.41491e-06	0.000248447
RPS7	771.738	0.529868	0.118946	4.4547	8.40122e-06	0.000248447
MMP25	1014.09	-1.19042	0.267292	-4.45362	8.44328e-06	0.000248717
C10orf55	21.2332	-1.09495	0.245904	-4.45275	8.4779e-06	0.000249303
MEFV	1011.1	-1.23469	0.277625	-4.44732	8.69501e-06	0.000255245
S100A7	262.696	-1.5182	0.341458	-4.44623	8.73905e-06	0.000256093
TUSC3	196.253	0.826276	0.185863	4.44562	8.7637e-06	0.000256372
CCP110	292.61	0.746441	0.167924	4.44511	8.78454e-06	0.000256539
DUSP6	478.531	-0.810945	0.182484	-4.44393	8.83301e-06	0.000257123
FGFR1OP	286.903	0.695696	0.156564	4.44352	8.85008e-06	0.000257123
GLS	390.992	-0.539246	0.121349	-4.44377	8.83958e-06	0.000257123
WFDC1	40.9245	1.47955	0.3331	4.44175	8.92311e-06	0.000258801
TMEM14C	160.696	0.707154	0.159234	4.44098	8.95494e-06	0.00025928
SH2B2	132.968	-1.11242	0.250674	-4.43771	9.09227e-06	0.000262807
ZDHHC2	110.745	0.514523	0.115957	4.43719	9.11428e-06	0.000262994
PDLIM7	241.44	-0.821772	0.185261	-4.43576	9.17501e-06	0.000264297
ACSL1	3471.83	-0.966819	0.218002	-4.4349	9.21147e-06	0.000264447
PCF11	651.46	-0.385249	0.0868668	-4.43493	9.21004e-06	0.000264447
YEATS4	51.7696	0.692545	0.156225	4.43299	9.29339e-06	0.000266348
PMS2P1	37.7363	0.614954	0.138769	4.43148	9.35882e-06	0.00026777
BTBD19	216.787	-1.07342	0.242267	-4.43074	9.39108e-06	0.000268066
GTF2IP1	184.279	-1.09418	0.246964	-4.43052	9.40082e-06	0.000268066
BAG2	28.2338	0.925101	0.208821	4.43011	9.41836e-06	0.000268115
INPP5A	122.488	-0.349464	0.0788994	-4.42924	9.45679e-06	0.000268757
RASSF2	1424.35	-0.976661	0.220568	-4.42794	9.51377e-06	0.000269923
DEDD2	321.988	-0.423235	0.0956128	-4.42656	9.57498e-06	0.000271206
PCM1	1632.07	0.747075	0.168795	4.42594	9.6022e-06	0.000271523
GNAT2	7.50887	-2.02948	0.458653	-4.42488	9.64968e-06	0.000272411
SOCS3	4181.01	-1.18304	0.267416	-4.42395	9.69113e-06	0.000273125
TPD52L2	581.2	-0.354435	0.0801389	-4.42276	9.74487e-06	0.000274184
C15orf39	822.953	-0.652718	0.147596	-4.42233	9.76405e-06	0.000274268
ARAP3	261.972	-0.666311	0.150728	-4.42062	9.84201e-06	0.000276
XK	29.023	1.11988	0.253604	4.41587	1.00603e-05	0.000281656
MAP3K11	582.954	-0.541727	0.122733	-4.41385	1.01546e-05	0.000282777
MIR612	195.706	-0.865984	0.196224	-4.41323	1.01838e-05	0.000282777
NEDD9	594.017	-0.554614	0.125642	-4.41424	1.01364e-05	0.000282777
S100B	7.37468	1.28547	0.291249	4.41366	1.01639e-05	0.000282777
TUBA1B	833.648	0.689104	0.156135	4.41351	1.01707e-05	0.000282777
ELL	367.012	-0.612604	0.138868	-4.41142	1.02696e-05	0.000284691
CANX	2300.9	0.537967	0.12196	4.41102	1.02885e-05	0.00028475
AGBL3	28.0109	1.11519	0.252861	4.41028	1.03237e-05	0.000285257
ARL11	72.9919	-0.888316	0.201461	-4.40936	1.03678e-05	0.000285543
COX7A2L	165.723	0.529714	0.120132	4.40945	1.03634e-05	0.000285543
DAAM2	29.1132	-1.44255	0.327246	-4.40816	1.04253e-05	0.000286196
GTPBP1	1248.5	-0.58305	0.132262	-4.40828	1.04193e-05	0.000286196
MPHOSPH9	88.0892	0.757889	0.171969	4.40713	1.0475e-05	0.000287023
TPP2	321.072	0.448535	0.101782	4.40683	1.04893e-05	0.000287023
MRPL45	53.7479	0.61782	0.140262	4.40476	1.05899e-05	0.000288843
STAT5B	715.264	-0.74031	0.16806	-4.40503	1.0577e-05	0.000288843
TRIM72	60.1637	-1.48605	0.337414	-4.40425	1.0615e-05	0.000289064
MSL3P1	17.819	0.816455	0.185469	4.4021	1.07207e-05	0.000291117
TNFAIP8L2	27.345	-1.02036	0.231794	-4.40202	1.07248e-05	0.000291117
NBPF14	740.9	-0.652288	0.148203	-4.40131	1.07597e-05	0.000291597
LY6D	799.263	-0.932643	0.211921	-4.4009	1.07802e-05	0.000291686
NSUN3	81.235	0.404008	0.0918707	4.39758	1.09466e-05	0.000294482
RBBP4	481.581	0.522547	0.118818	4.39787	1.09319e-05	0.000294482
TRIM25	1819.58	-0.758373	0.172439	-4.39793	1.09289e-05	0.000294482
ZBTB44	359.902	0.392224	0.0891936	4.39745	1.09531e-05	0.000294482
DOK3	309.988	-0.988044	0.224727	-4.39665	1.09935e-05	0.000295058
SCN1B	59.7808	-1.22359	0.278321	-4.39634	1.10094e-05	0.000295058
PPIL1	74.4377	0.729362	0.165928	4.39565	1.10443e-05	0.000295527
DGUOK	97.459	0.376094	0.0855797	4.39467	1.10941e-05	0.000296132
NSMCE2	77.048	0.450485	0.102511	4.39452	1.11019e-05	0.000296132
NAP1L1	537.42	0.591762	0.134673	4.39407	1.11248e-05	0.000296278
TMBIM1	1230.3	-0.364712	0.0830177	-4.39318	1.11703e-05	0.000297021
AVIL	69.29	-0.689011	0.156871	-4.39221	1.12204e-05	0.000297885
ATP6V1B2	928.026	-0.63001	0.14346	-4.39154	1.12549e-05	0.000298335
BFSP1	11.9826	1.25121	0.28506	4.38929	1.13719e-05	0.000299802
CDC42EP3	514.992	-0.651449	0.14842	-4.38924	1.13748e-05	0.000299802
GPR27	33.8995	-1.31122	0.298742	-4.38913	1.13803e-05	0.000299802
VMP1	1877.19	-0.48112	0.109617	-4.38912	1.13811e-05	0.000299802
CALM2	1477.42	0.532954	0.121457	4.38799	1.14402e-05	0.000300893
SLC45A4	554.526	-0.604065	0.137679	-4.38749	1.14666e-05	0.000301118
KRT6A	2672.8	-1.01391	0.231126	-4.38684	1.15009e-05	0.000301552
PACSIN2	731.497	-0.407368	0.0928976	-4.38513	1.15915e-05	0.000303458
AATK	239.784	-1.21151	0.276361	-4.3838	1.16628e-05	0.000304853
OSCAR	53.5855	-1.04122	0.237598	-4.38228	1.17445e-05	0.000306516
ARL3	145.148	0.854729	0.195106	4.38085	1.1822e-05	0.000308062
CYTH4	1655.46	-1.07653	0.245791	-4.37985	1.18763e-05	0.000308811
NFE4	21.0607	-1.36075	0.3107	-4.37965	1.18872e-05	0.000308811
SNRPF	59.2392	0.669518	0.152906	4.37862	1.19435e-05	0.000309798
GDI2	813.262	0.348487	0.0796175	4.37701	1.20319e-05	0.000311138
GFI1	33.8676	0.882008	0.201508	4.37704	1.20301e-05	0.000311138
SCUBE1	33.9677	1.22528	0.280041	4.37535	1.21235e-05	0.000313031
LIMK2	2440.87	-0.674476	0.154184	-4.3745	1.21712e-05	0.000313783
CHSY1	812.302	-0.833876	0.190678	-4.37322	1.2243e-05	0.000315155
MIR4296	3.00015	-1.06388	0.243292	-4.37284	1.22639e-05	0.000315214
MRPL33	104.787	0.441167	0.100921	4.37141	1.23447e-05	0.000316809
IER3	750.753	-0.745212	0.170494	-4.37091	1.2373e-05	0.000316882
TMEM88	52.0755	-1.00172	0.229191	-4.3707	1.23849e-05	0.000316882
CD226	71.6127	0.785151	0.179658	4.37025	1.24106e-05	0.000317061
CYP4F3	473.253	-0.588164	0.134614	-4.36928	1.24657e-05	0.000317806
HLA-DMB	285.763	0.665536	0.152329	4.36908	1.24773e-05	0.000317806
SUMO2	391.592	0.427964	0.0979654	4.36853	1.25088e-05	0.00031813
IRX2	10.2884	-1.36209	0.312006	-4.36559	1.26781e-05	0.000321553
VNN2	1087.4	-1.13403	0.259769	-4.36553	1.26814e-05	0.000321553
CREBBP	1241.66	-0.306058	0.0701396	-4.36356	1.27965e-05	0.000323988
COX7B	279.691	0.593655	0.13606	4.36317	1.28192e-05	0.000324078
UBLCP1	138.695	0.344161	0.0788925	4.3624	1.28641e-05	0.000324728
PGAM2	6.79208	-1.55967	0.357706	-4.36021	1.2994e-05	0.000327518
HSD17B7	56.9366	0.662018	0.151934	4.35727	1.31693e-05	0.000330951
SSH2	1384.54	-0.858041	0.196914	-4.35745	1.31589e-05	0.000330951
UBE2A	257.078	0.32346	0.0742558	4.35602	1.32449e-05	0.000332358
UBR2	979.148	-0.418827	0.096189	-4.35421	1.33545e-05	0.000334614
NXT2	74.0262	0.547037	0.125682	4.35254	1.34571e-05	0.000336687
GLA	197.633	-0.714824	0.164248	-4.35211	1.34836e-05	0.000336852
PLXNC1	1179.88	-0.985742	0.226524	-4.3516	1.35148e-05	0.000337133
AANAT	6.41532	-2.39216	0.549764	-4.35125	1.35361e-05	0.000337168
PLEKHG3	449.227	-0.61543	0.141453	-4.35077	1.35661e-05	0.000337419
SVIL	739.227	-0.44107	0.10142	-4.34896	1.36787e-05	0.000339722
ANKRD45	102.778	1.00338	0.230799	4.3474	1.3776e-05	0.000341637
DDIT4	900.017	-0.522484	0.120204	-4.34664	1.3824e-05	0.000341826
QPCT	138.579	-0.944954	0.217384	-4.34693	1.38055e-05	0.000341826
LPCAT1	553.256	-0.887148	0.204292	-4.34256	1.40835e-05	0.000347734
TREM1	1622.75	-1.23797	0.28517	-4.34119	1.41716e-05	0.000349402
AOX2P	9.83385	1.88708	0.434838	4.33973	1.4266e-05	0.000350439
CKS1B	34.9828	0.745463	0.171767	4.33996	1.42508e-05	0.000350439
MRPL42	225.544	0.688262	0.158601	4.33958	1.42758e-05	0.000350439
PPP1R15A	2565.05	-0.854239	0.196874	-4.33901	1.43124e-05	0.00035083
BAIAP3	371.01	1.00275	0.231145	4.33818	1.43668e-05	0.000351654
BCL3	646.274	-0.751098	0.173166	-4.33745	1.44146e-05	0.000352075
SOAT1	312.879	0.328307	0.0756973	4.33711	1.4437e-05	0.000352075
TIMP2	386.305	-0.434056	0.100083	-4.33697	1.44463e-05	0.000352075
DDX50	105.613	0.416991	0.0961832	4.33538	1.45508e-05	0.00035411
TSC22D3	786.983	-0.749922	0.173021	-4.33429	1.4623e-05	0.000355357
SEMA4D	830.897	-0.581027	0.134066	-4.33389	1.46496e-05	0.000355495
C5AR1	1207.4	-1.10268	0.254969	-4.32475	1.52706e-05	0.000370034
FUT7	31.0718	-1.37795	0.31865	-4.32435	1.52985e-05	0.000370046
PIK3R5	591.479	-0.948418	0.219333	-4.32411	1.53148e-05	0.000370046
CD300A	303.477	-1.11245	0.25735	-4.32272	1.5412e-05	0.000371864
ARAP1	1590.96	-0.61152	0.1415	-4.3217	1.5483e-05	0.000372128
FCGR2A	2421.89	-1.1292	0.26129	-4.32162	1.54889e-05	0.000372128
PLEKHM1	570.158	-0.353877	0.0818796	-4.32192	1.5468e-05	0.000372128
PCSK1N	7.22991	1.42562	0.329912	4.32123	1.55165e-05	0.000372264
HNRNPA1	783.462	0.453545	0.104971	4.32065	1.5557e-05	0.00037255
PAFAH2	116.289	0.518428	0.119995	4.32043	1.55724e-05	0.00037255
CALM3	541.076	0.377175	0.087322	4.31936	1.56482e-05	0.000373835
PLEKHO2	659.291	-0.754684	0.174804	-4.31732	1.57935e-05	0.000376245
ZNF646	337.027	-0.414613	0.096029	-4.31758	1.57752e-05	0.000376245
TSPYL5	115.162	0.818578	0.189622	4.3169	1.58234e-05	0.000376427
PHTF1	248.068	0.494452	0.114636	4.31323	1.60888e-05	0.000382206
FFAR2	2270.71	-1.3885	0.322058	-4.31134	1.62265e-05	0.000383462
ISG20	577.126	-0.836165	0.193915	-4.31203	1.61765e-05	0.000383462
LTB	99.3237	-1.03887	0.240965	-4.31127	1.62323e-05	0.000383462
MRPS31	82.7264	0.743398	0.172417	4.31163	1.62056e-05	0.000383462
HOMEZ	131.872	0.576323	0.133692	4.31083	1.62641e-05	0.000383678
C21orf91	206.269	0.437016	0.101455	4.30748	1.65128e-05	0.000387926
ITGA1	137.085	0.827223	0.192031	4.30775	1.64926e-05	0.000387926
RPS26	299.762	0.53865	0.125047	4.30758	1.65052e-05	0.000387926
FAM106A	115.683	1.56416	0.36358	4.3021	1.69187e-05	0.000396909
KCNJ15	888.561	-0.824274	0.191882	-4.29573	1.74119e-05	0.000407347
LITAF	3542.33	-0.8171	0.19022	-4.29556	1.74256e-05	0.000407347
SLCO4A1	152.829	-0.764618	0.178008	-4.29543	1.74357e-05	0.000407347
ZNF627	85.1398	0.671643	0.156375	4.29507	1.7464e-05	0.000407446
FFAR1	7.17469	-2.06366	0.48055	-4.29437	1.75189e-05	0.000408163
PIK3R1	349.514	0.465696	0.108454	4.29394	1.75529e-05	0.000408394
FOXO4	117.007	-0.343122	0.079969	-4.29069	1.78117e-05	0.000412159
LINGO3	8.82574	-1.72	0.400832	-4.29109	1.77801e-05	0.000412159
TNFSF14	140.055	-1.00031	0.233134	-4.29069	1.7812e-05	0.000412159
TSPAN19	74.8351	1.34323	0.313023	4.29115	1.77752e-05	0.000412159
GPSM3	312.143	-0.89084	0.207776	-4.28751	1.80688e-05	0.000417144
MUC15	157.031	0.889363	0.207436	4.28741	1.80767e-05	0.000417144
SNRPB2	99.773	0.450177	0.10503	4.28619	1.81766e-05	0.000418877
CCNI	723.282	0.196271	0.0458164	4.28385	1.83683e-05	0.000421344
MRPL50	89.8933	0.63487	0.148186	4.28428	1.83333e-05	0.000421344
NDUFB3	121.901	0.416261	0.0971638	4.28411	1.83471e-05	0.000421344
ZBTB6	82.9643	0.489923	0.11437	4.28368	1.83831e-05	0.000421344
DMRT3	17.7132	1.11925	0.261343	4.28269	1.84645e-05	0.00042151
IL4R	834.013	-0.610928	0.142648	-4.28276	1.84593e-05	0.00042151
LRG1	1115.4	-0.819436	0.191337	-4.28269	1.8465e-05	0.00042151
MPZ	31.6014	-0.922351	0.215433	-4.28137	1.85744e-05	0.000423435
ISG15	972.311	-1.58185	0.369589	-4.28004	1.86863e-05	0.000424844
YPEL3	491.997	-0.512856	0.119825	-4.28005	1.8685e-05	0.000424844
IRX1	3.14744	-2.5366	0.592726	-4.27955	1.87274e-05	0.000425207
SGCB	46.0597	1.023	0.239127	4.27806	1.88532e-05	0.000427491
SCOC	163.671	0.739364	0.17286	4.27724	1.89228e-05	0.000428495
PREX1	2154.56	-0.915897	0.214222	-4.27546	1.90741e-05	0.000431345
VASP	1535.92	-0.702121	0.16424	-4.27496	1.91173e-05	0.000431746
VSIG10L	66.112	-1.00496	0.235331	-4.27043	1.95093e-05	0.00044001
SECISBP2L	648.559	0.404607	0.0947536	4.2701	1.9539e-05	0.000440094
DCN	31.2338	-2.36244	0.553297	-4.26974	1.957e-05	0.000440208
BTG3	127.582	0.650174	0.15232	4.26847	1.96817e-05	0.000442134
DPF3	16.9744	1.24112	0.290819	4.26768	1.97515e-05	0.000443114
TSN	228.318	0.493359	0.115617	4.26719	1.97951e-05	0.000443504
SRF	325.273	-0.500041	0.117232	-4.26539	1.99555e-05	0.000446507
ABCA7	805.664	-0.419251	0.0983674	-4.26209	2.02523e-05	0.000451624
TNR	34.6156	-2.09331	0.491161	-4.26196	2.02641e-05	0.000451624
XIAP	537.649	0.269242	0.0631694	4.26222	2.02404e-05	0.000451624
KISS1R	6.34149	-1.72244	0.404204	-4.26132	2.03224e-05	0.000452327
MME	580.625	-1.23307	0.28942	-4.26051	2.03963e-05	0.000453375
RBL2	579.433	0.275696	0.0647295	4.2592	2.05163e-05	0.000455446
LRRK2	2104.4	-1.06235	0.249463	-4.25853	2.05779e-05	0.000456216
NEK2	68.9565	1.19612	0.280907	4.25808	2.06189e-05	0.000456527
STAM2	408.284	0.374431	0.0879521	4.25722	2.06987e-05	0.000457112
UGDH	407.223	0.732671	0.172101	4.25721	2.06993e-05	0.000457112
VMA21	195.638	0.608097	0.142856	4.25671	2.07454e-05	0.000457532
ITGA5	367.231	-0.852643	0.200334	-4.25611	2.0801e-05	0.000457569
PSMD7	247.529	0.48254	0.113373	4.25621	2.07922e-05	0.000457569
RASSF5	1085.98	-0.662671	0.155741	-4.25495	2.09093e-05	0.000458506
TFAM	114.816	0.474709	0.111565	4.25502	2.09032e-05	0.000458506
WBP11	303.812	0.432599	0.101673	4.25479	2.09248e-05	0.000458506
ENPP3	37.9001	1.22319	0.287531	4.25413	2.0986e-05	0.00045879
LINC00467	73.1197	0.726855	0.170868	4.25389	2.10089e-05	0.00045879
SHQ1	101.586	0.734334	0.172631	4.25378	2.10191e-05	0.00045879
AGPAT5	77.6907	0.661236	0.155517	4.25185	2.12011e-05	0.000459999
CRTAM	13.5835	1.12815	0.265302	4.25233	2.11554e-05	0.000459999
ITGAX	2685.06	-0.999192	0.235007	-4.25175	2.12102e-05	0.000459999
MAP3K5	437.307	-0.319877	0.0752202	-4.25255	2.1135e-05	0.000459999
RNF14	163.217	0.544134	0.127967	4.25214	2.11736e-05	0.000459999
CDC7	34.3766	0.660004	0.155283	4.25034	2.1345e-05	0.000462071
ERV3-1	186.275	-0.555877	0.130816	-4.24932	2.14422e-05	0.000462071
RPS12	1023.18	0.554806	0.130539	4.25011	2.13666e-05	0.000462071
SMARCA5	596.788	0.289552	0.0681333	4.24978	2.1398e-05	0.000462071
ZC3H15	214.098	0.367517	0.0864832	4.24958	2.14175e-05	0.000462071
UQCRB	288.24	0.471118	0.110897	4.24826	2.15441e-05	0.000463677
EHD1	1481.63	-0.805768	0.189713	-4.24731	2.16355e-05	0.000463807
EIF3E	351.946	0.557977	0.131372	4.24729	2.1637e-05	0.000463807
MAP4K1	56.8642	0.727736	0.171362	4.24677	2.1687e-05	0.000463807
SRSF9	286.808	0.373991	0.0880647	4.24677	2.1687e-05	0.000463807
TNS1	228.749	0.751353	0.176899	4.24735	2.1631e-05	0.000463807
C15orf62	99.4218	-0.609218	0.143528	-4.24458	2.19004e-05	0.000467189
YWHAE	1002.27	0.586184	0.138096	4.24475	2.18837e-05	0.000467189
DGCR2	628.761	-0.276927	0.0652683	-4.24291	2.20641e-05	0.00047009
C11orf58	451.956	0.457356	0.107859	4.24032	2.23206e-05	0.000473175
NEFM	10.7179	-1.81857	0.428872	-4.24035	2.23174e-05	0.000473175
SBNO1	546.695	0.257387	0.0606946	4.2407	2.22824e-05	0.000473175
VPS29	191.387	0.367874	0.0867446	4.24089	2.2264e-05	0.000473175
PTPRE	1120.51	-0.933681	0.220226	-4.23965	2.23866e-05	0.00047398
ZNF746	240.142	-0.422438	0.0996573	-4.23891	2.24608e-05	0.000474957
LATS2	205.883	-0.399751	0.0943209	-4.2382	2.25319e-05	0.000475867
NFKBIZ	2271.98	-0.683852	0.161389	-4.23729	2.26237e-05	0.00047721
UBE2V2	108.885	0.502875	0.118705	4.23632	2.27209e-05	0.000478431
USP32	697.638	-0.577474	0.13632	-4.23615	2.2738e-05	0.000478431
CERS4	64.8165	0.589641	0.139251	4.23438	2.29182e-05	0.000480431
SCGB3A1	133.888	-1.42534	0.336577	-4.2348	2.28752e-05	0.000480431
TWF1	601.561	0.547336	0.129259	4.2344	2.2916e-05	0.000480431
SIGLEC5	117.686	-1.37921	0.325802	-4.23327	2.30317e-05	0.000482214
ANAPC16	356.859	0.489754	0.115715	4.23243	2.3118e-05	0.000483091
PPP6C	258.017	0.282901	0.0668433	4.23231	2.31306e-05	0.000483091
TGM3	34.9131	-1.02658	0.242638	-4.23092	2.32736e-05	0.000485479
FAM157C	207.307	-0.903002	0.21347	-4.2301	2.33583e-05	0.000486078
RHEBL1	10.3695	1.16422	0.275239	4.22985	2.33849e-05	0.000486078
SLC25A14	42.1129	0.689291	0.16296	4.22981	2.33884e-05	0.000486078
FOSB	833.906	-0.989261	0.233916	-4.22913	2.34599e-05	0.000486369
TMEM43	306.944	-0.343016	0.0811073	-4.22916	2.34567e-05	0.000486369
NIT2	150.988	0.683782	0.161704	4.2286	2.3515e-05	0.000486917
IKBKG	128.619	-0.303903	0.0718915	-4.22725	2.36569e-05	0.000488601
MYBPC3	64.457	-1.02782	0.243155	-4.22703	2.36796e-05	0.000488601
WDFY3	1461.66	-0.449452	0.106329	-4.227	2.36829e-05	0.000488601
REEP1	23.9879	1.51411	0.358291	4.22591	2.37977e-05	0.000490372
ATP2A1	25.6222	-0.925757	0.219141	-4.22448	2.39491e-05	0.000492891
LYRM2	165.874	0.681804	0.161454	4.2229	2.41175e-05	0.000495755
FBXO40	14.5136	-1.99009	0.471377	-4.22187	2.42284e-05	0.000497431
AGR3	119.427	1.30141	0.308424	4.21955	2.44796e-05	0.000500985
ESCO1	244.267	0.253725	0.0601283	4.21972	2.44601e-05	0.000500985
ST13	575.385	0.548219	0.129927	4.21945	2.44902e-05	0.000500985
LIF	92.1652	-0.775745	0.183931	-4.21758	2.46936e-05	0.000504536
COL18A1	229.292	-0.941748	0.223348	-4.21651	2.4811e-05	0.000505107
DYNLT1	531.048	0.588601	0.139588	4.21671	2.47895e-05	0.000505107
TNFRSF10C	1131.42	-1.207	0.286237	-4.21677	2.47826e-05	0.000505107
SNRPD1	128.857	0.660566	0.156686	4.21585	2.48836e-05	0.000505568
USP16	316.546	0.417522	0.0990382	4.21576	2.48934e-05	0.000505568
SYT5	109.912	1.0992	0.260809	4.21457	2.50256e-05	0.000507644
EVI5	291.623	0.424878	0.100829	4.21386	2.51046e-05	0.000508515
GLO1	197.601	0.636492	0.151055	4.21364	2.51285e-05	0.000508515
HLA-DOA	122.481	0.701764	0.166628	4.21157	2.53602e-05	0.000512591
PLEKHN1	65.1263	-0.74335	0.176551	-4.21041	2.54912e-05	0.000514012
RUNDC3B	9.33399	1.66241	0.394831	4.21044	2.54872e-05	0.000514012
ABHD12B	80.4054	1.10592	0.262711	4.20966	2.55758e-05	0.000514923
BIN2	412.231	-0.847412	0.201319	-4.2093	2.56165e-05	0.000514923
UNC13D	413.047	-0.762066	0.181048	-4.2092	2.56276e-05	0.000514923
DCK	90.2762	0.470261	0.111784	4.20687	2.58929e-05	0.00051913
RCSD1	174.709	-0.813234	0.193313	-4.20683	2.58983e-05	0.00051913
USP1	206.555	0.398862	0.0948219	4.20643	2.59434e-05	0.000519419
PCNA	115.471	0.580714	0.138064	4.20612	2.59797e-05	0.000519533
AFF2	135.559	-1.12172	0.266739	-4.20531	2.60721e-05	0.000520765
PDE6D	62.5326	0.416074	0.0989542	4.20471	2.61417e-05	0.00052154
CENPI	19.4512	1.0217	0.243043	4.20377	2.62501e-05	0.000523087
CMPK1	961.003	0.616383	0.146651	4.20306	2.63331e-05	0.000523111
IL2RB	93.0515	0.994697	0.236654	4.20318	2.63192e-05	0.000523111
P4HA1	133.409	0.514955	0.12253	4.2027	2.63748e-05	0.000523111
RHOA	1686.51	0.412379	0.098119	4.20284	2.63586e-05	0.000523111
LYST	1462.73	-0.740576	0.176248	-4.2019	2.64687e-05	0.00052436
APOO	89.0071	0.765653	0.18223	4.20158	2.65055e-05	0.000524475
ADAT1	140.817	0.398875	0.0949587	4.20051	2.66309e-05	0.00052634
HAT1	163.949	0.376652	0.0896743	4.20023	2.66645e-05	0.000526391
FOSL2	2526.51	-0.588208	0.140102	-4.19844	2.68762e-05	0.000529071
LXN	96.1783	0.671185	0.159853	4.19877	2.68369e-05	0.000529071
ZYX	1164.32	-0.608665	0.144979	-4.19829	2.6894e-05	0.000529071
SOCS4	220.638	0.493457	0.117547	4.19794	2.69352e-05	0.000529268
DHX40	284.299	0.441925	0.105302	4.19674	2.70784e-05	0.000529623
PSMA5	289.252	0.491796	0.117174	4.19714	2.70306e-05	0.000529623
SNRNP27	91.7844	0.368656	0.0878415	4.19683	2.70672e-05	0.000529623
ZNF454	10.2487	1.26459	0.30132	4.19685	2.70658e-05	0.000529623
PFDN5	423.111	0.367854	0.0877011	4.1944	2.73591e-05	0.000534496
C1orf174	87.1866	0.438091	0.104514	4.1917	2.76877e-05	0.00053967
ETS1	226.788	0.485045	0.11571	4.19191	2.76613e-05	0.00053967
DGAT2	501.438	-1.0515	0.250894	-4.19101	2.77714e-05	0.000539979
NDUFB6	82.834	0.39641	0.0945851	4.19104	2.77676e-05	0.000539979
TYMS	16.6507	0.960334	0.229154	4.19078	2.77991e-05	0.000539979
MEAF6	160.608	0.62185	0.148415	4.18995	2.79017e-05	0.000540732
PSMC6	223.25	0.421868	0.100681	4.19014	2.78777e-05	0.000540732
RAB2A	600.871	0.318503	0.0760217	4.18963	2.79408e-05	0.00054087
CALM1	2626.14	0.517003	0.123419	4.18901	2.80177e-05	0.000541121
KCNN4	45.933	-0.629116	0.150182	-4.18902	2.8016e-05	0.000541121
ARHGAP9	591.299	-0.912663	0.217936	-4.18776	2.81722e-05	0.000542305
C1QL3	5.57058	-1.91648	0.457642	-4.18774	2.8175e-05	0.000542305
PYGM	54.7953	-1.08382	0.25878	-4.18819	2.81188e-05	0.000542305
PSMA1	285.819	0.40674	0.0971418	4.18708	2.82569e-05	0.000543264
EIF2S3	530.71	0.229448	0.0548192	4.18554	2.84486e-05	0.000546329
CCT6P1	23.5306	0.65459	0.156442	4.18423	2.8613e-05	0.000548864
OR2C3	17.9964	-2.22927	0.532826	-4.18385	2.86608e-05	0.000549159
TPRKB	45.0253	0.482086	0.115246	4.18309	2.87578e-05	0.000550396
CLEC2D	185.242	0.604556	0.144598	4.18094	2.90304e-05	0.00055436
OASL	431.487	-1.11977	0.26782	-4.18106	2.90147e-05	0.00055436
ATP8A1	139.364	0.427679	0.102342	4.17894	2.92877e-05	0.000558014
POLR2B	570.565	0.378109	0.0904794	4.17895	2.92859e-05	0.000558014
AP4B1	105.711	0.485039	0.116123	4.17695	2.95445e-05	0.000562276
CRYZL1	64.2567	0.614406	0.147126	4.17605	2.96616e-05	0.000563008
FGR	671.024	-1.0796	0.258533	-4.17589	2.96827e-05	0.000563008
OPN3	42.5176	0.510567	0.122252	4.17634	2.96233e-05	0.000563008
PACS1	379.332	-0.361792	0.0866647	-4.17462	2.98488e-05	0.000565524
SPI1	658.992	-1.0008	0.239812	-4.17328	3.00249e-05	0.000568225
FMNL1	1042.52	-0.898494	0.215351	-4.17224	3.0162e-05	0.000569547
VTA1	184.419	0.418605	0.100328	4.17236	3.01459e-05	0.000569547
ZFP36L1	2059.36	-0.653018	0.156535	-4.17172	3.02315e-05	0.000570224
PREPL	195.301	0.63491	0.152219	4.17105	3.03204e-05	0.000571264
UCP2	364.644	0.634487	0.152151	4.17011	3.04449e-05	0.000572973
WIPF1	829.446	-0.884978	0.212252	-4.16948	3.05298e-05	0.000573934
IFT80	296.988	0.742864	0.178293	4.16654	3.0926e-05	0.000580094
TMEM218	66.4367	0.617171	0.148121	4.16667	3.09077e-05	0.000580094
CACNA1E	57.0998	-1.30973	0.314381	-4.16607	3.09901e-05	0.000580652
GEMIN6	46.9775	0.802178	0.192584	4.16533	3.10896e-05	0.000581722
SPAG16	178.94	0.915289	0.21975	4.16514	3.11158e-05	0.000581722
CTR9	310.449	0.31123	0.0747281	4.16484	3.11575e-05	0.000581859
SIM2	18.9336	-1.75899	0.422613	-4.16217	3.15234e-05	0.000588044
NUP37	58.3091	0.687433	0.165188	4.16153	3.16125e-05	0.000588746
PPP3CB	141.413	0.414696	0.0996531	4.1614	3.16306e-05	0.000588746
P2RX1	76.3921	-1.07432	0.258287	-4.15939	3.19093e-05	0.000593281
CBY1	98.3309	0.854639	0.205542	4.15798	3.21075e-05	0.000593952
DHRS13	101.53	-0.646194	0.155407	-4.15807	3.20943e-05	0.000593952
NLRP3	320.144	-1.14682	0.275754	-4.15885	3.19848e-05	0.000593952
PIBF1	196.242	0.658333	0.158334	4.15789	3.21207e-05	0.000593952
TMEM126B	93.0293	0.467745	0.112487	4.15822	3.20739e-05	0.000593952
TRMT12	56.5601	0.522907	0.125783	4.1572	3.22168e-05	0.00059508
GPR174	58.1374	1.10246	0.265214	4.15686	3.22654e-05	0.000595329
IFT81	173.917	0.909937	0.218928	4.15634	3.23389e-05	0.000596035
RAMP3	3.91003	-4.64227	1.11706	-4.15579	3.24159e-05	0.000596806
SPA17	132.443	1.17059	0.281747	4.15475	3.25648e-05	0.000598896
MYO9B	1314.02	-0.410042	0.0987115	-4.15395	3.26787e-05	0.000600339
SMCHD1	3856.21	-0.739088	0.177992	-4.15236	3.29058e-05	0.000603856
PCNP	258.86	0.373064	0.0898638	4.15144	3.30385e-05	0.000605634
CSTF3	94.9858	0.570762	0.137513	4.1506	3.31602e-05	0.000606553
POLD3	169.762	0.430882	0.103808	4.15078	3.31347e-05	0.000606553
NAA15	237.812	0.519456	0.125174	4.14986	3.32677e-05	0.000607679
SP1	1125.84	-0.209558	0.0504997	-4.14968	3.32936e-05	0.000607679
CEP78	158.555	0.836436	0.201598	4.14902	3.33897e-05	0.000608123
PSME4	772.158	0.327079	0.0788281	4.14927	3.33541e-05	0.000608123
ELMOD2	181.658	0.504647	0.12165	4.14835	3.34879e-05	0.000609256
DBI	223.053	0.465085	0.112162	4.14655	3.37517e-05	0.000612785
KLHL12	187.537	0.298619	0.0720164	4.14654	3.37542e-05	0.000612785
LST1	371.666	-1.05729	0.255058	-4.14528	3.39392e-05	0.000615109
MIR23A	27.9343	-1.09013	0.262988	-4.14518	3.39548e-05	0.000615109
KLK10	232.465	-0.756934	0.182667	-4.14378	3.41627e-05	0.000618213
WWP2	662.023	-0.185798	0.0448606	-4.14167	3.44789e-05	0.00062327
CTNNA2	17.6806	1.91049	0.46152	4.13956	3.47975e-05	0.000628358
PLIN5	163.347	-0.692018	0.167223	-4.1383	3.49896e-05	0.000631154
VRK2	176.814	0.433813	0.104856	4.13722	3.51544e-05	0.000633452
PTS	91.2948	0.46204	0.111689	4.13686	3.52094e-05	0.000633769
ADD3	548.83	0.339792	0.082146	4.13644	3.5273e-05	0.00063424
KRT14	94.6721	-1.22893	0.297169	-4.13546	3.54246e-05	0.000635617
NSMAF	330.006	-0.39912	0.0965083	-4.13561	3.54018e-05	0.000635617
EVI2B	440.292	-1.01959	0.246564	-4.13521	3.54625e-05	0.000635623
MRPS23	109.957	0.628818	0.152076	4.13489	3.5513e-05	0.000635856
UBE2D1	306.512	-0.500338	0.121022	-4.13428	3.56072e-05	0.000636869
MRPS16	195.633	0.56422	0.136519	4.1329	3.58216e-05	0.000640027
HRH2	182.619	-1.07142	0.259294	-4.13207	3.59504e-05	0.000640976
IFRD1	883.085	-0.757424	0.183294	-4.13228	3.59176e-05	0.000640976
RHCG	99.3081	-1.14359	0.276821	-4.13116	3.60942e-05	0.000642864
FCGR3A	633.342	-1.06796	0.258575	-4.13016	3.62512e-05	0.000644981
TSSK3	7.09087	-1.53917	0.372728	-4.12947	3.63593e-05	0.000646226
RBFOX1	18.4916	-2.5609	0.620243	-4.12886	3.64568e-05	0.00064728
TMF1	732.947	0.306615	0.0742679	4.1285	3.65141e-05	0.000647618
NDUFA4	351.184	0.602092	0.14586	4.12789	3.66112e-05	0.000647983
RNU4-1	263.615	0.845778	0.204887	4.12803	3.65885e-05	0.000647983
LZIC	62.9173	0.467737	0.113352	4.12642	3.68448e-05	0.000650957
RGS19	178.935	-0.725149	0.175736	-4.12635	3.6856e-05	0.000650957
DDX60L	1761.14	-0.946421	0.229462	-4.12452	3.71506e-05	0.000655476
PPP1R9B	436.788	-0.381619	0.0925361	-4.124	3.72349e-05	0.00065628
DPYSL3	50.4406	0.906933	0.219972	4.12295	3.74057e-05	0.00065792
IGFBP5	139.839	1.20383	0.291971	4.1231	3.7381e-05	0.00065792
CRBN	153.919	0.461655	0.112011	4.12151	3.76398e-05	0.000661351
ITK	101.968	0.952606	0.231191	4.12043	3.78163e-05	0.000663765
HLA-DPB1	664.153	0.636941	0.154597	4.12	3.78875e-05	0.000664326
HTATIP2	201.488	0.326523	0.0792763	4.1188	3.80852e-05	0.000665798
PLEKHG1	347.404	0.541556	0.131485	4.11877	3.80894e-05	0.000665798
TMEM200A	33.1663	1.04744	0.254309	4.11878	3.80887e-05	0.000665798
JMJD1C	1847.23	-0.616851	0.149785	-4.11824	3.81769e-05	0.00066664
CNKSR2	111.738	1.39034	0.337699	4.1171	3.83663e-05	0.000669096
PLCG2	425.134	-0.625328	0.151892	-4.11692	3.83966e-05	0.000669096
PSPH	49.9379	0.854957	0.20775	4.11531	3.86654e-05	0.000673088
PFKFB4	144.754	-0.907825	0.220637	-4.11457	3.87906e-05	0.000674575
MPV17L	389.124	0.849367	0.206505	4.11306	3.90443e-05	0.000678289
CUL2	173.686	0.341162	0.0829948	4.11064	3.94562e-05	0.000684042
OTUD5	353.836	-0.250498	0.0609382	-4.11069	3.94478e-05	0.000684042
DZIP3	359.308	0.941587	0.22908	4.1103	3.95146e-05	0.000684355
DRAM2	143.097	0.500374	0.121836	4.10694	4.00929e-05	0.00069366
SNAP29	185.653	0.316768	0.0771553	4.10559	4.03277e-05	0.000697011
MGAM	1000.97	-0.740235	0.180339	-4.1047	4.04841e-05	0.000698632
TAX1BP1	1099.76	0.281858	0.068669	4.10459	4.0504e-05	0.000698632
ST3GAL2	268.821	-0.856575	0.20878	-4.10276	4.0825e-05	0.000703452
C9orf64	64.7771	0.607649	0.148143	4.10178	4.09985e-05	0.000705724
ECE1	1582.91	-0.383918	0.0936196	-4.10083	4.11672e-05	0.000706376
PLD5	41.8291	-2.11342	0.515374	-4.10075	4.11816e-05	0.000706376
POP4	118.988	0.441091	0.107567	4.10063	4.12032e-05	0.000706376
TBXAS1	265.719	-0.87793	0.21408	-4.10094	4.11471e-05	0.000706376
C17orf58	40.2815	0.664572	0.162106	4.09962	4.13835e-05	0.000708034
DRD2	17.9037	1.28139	0.312554	4.09974	4.13619e-05	0.000708034
CXCR6	51.9748	0.976857	0.238324	4.09885	4.15201e-05	0.000709655
NOP58	128.183	0.481771	0.117549	4.09849	4.15858e-05	0.000710061
GRM6	18.4354	-2.04916	0.500047	-4.09793	4.16866e-05	0.000711065
FXR1	302.823	0.352582	0.0860523	4.0973	4.17998e-05	0.000712164
TRERF1	278.446	-0.30694	0.0749162	-4.0971	4.18351e-05	0.000712164
DNAL1	307.89	0.954164	0.232962	4.09579	4.2074e-05	0.000715511
TCP1	549.727	0.398341	0.0972662	4.09537	4.21497e-05	0.000715695
ZNF365	31.3805	-0.862882	0.210702	-4.09526	4.21693e-05	0.000715695
CHRNE	48.7076	-1.01188	0.247106	-4.09493	4.223e-05	0.000716008
UBAP1	470.052	-0.374117	0.0913673	-4.09465	4.22814e-05	0.000716162
PPA2	183.918	0.458709	0.112057	4.09354	4.24839e-05	0.000718874
KDM6B	1761.29	-0.874621	0.213718	-4.09241	4.26912e-05	0.00072166
GFM2	332.865	0.676213	0.165254	4.09195	4.27762e-05	0.000722375
ARHGEF40	319.86	-0.652915	0.159591	-4.09118	4.29183e-05	0.000723198
COX17	91.7699	0.458537	0.112085	4.09099	4.29529e-05	0.000723198
ISCA2	79.8813	0.534548	0.130658	4.09118	4.29176e-05	0.000723198
OLFM1	13.0468	1.37395	0.335906	4.09029	4.30837e-05	0.00072468
THOC7	107.52	0.484867	0.118579	4.08897	4.3329e-05	0.000728082
HCLS1	1144.71	-0.537179	0.131385	-4.08857	4.34039e-05	0.000728618
CCRL2	189.26	-0.993517	0.243013	-4.08832	4.34502e-05	0.000728673
IFIT2	5177.32	-1.44417	0.35329	-4.08778	4.35527e-05	0.00072967
CASP5	94.2672	-1.4134	0.345794	-4.0874	4.36243e-05	0.000730146
ARHGDIB	1289.55	-0.493107	0.120663	-4.08663	4.37683e-05	0.00073088
PHC2	707.698	-0.485431	0.11879	-4.08648	4.37975e-05	0.00073088
ULK4	209.227	0.795092	0.194557	4.08669	4.37569e-05	0.00073088
BOLA3	31.4551	0.716338	0.175396	4.08411	4.42461e-05	0.000737639
KCNK7	15.0731	-1.16593	0.285535	-4.08332	4.43969e-05	0.000739425
AIMP2	72.1855	0.609739	0.149476	4.07919	4.51933e-05	0.000750131
CNN2	1309.36	-0.577465	0.141551	-4.07956	4.51215e-05	0.000750131
COPB1	771.729	0.404213	0.0990945	4.07907	4.52169e-05	0.000750131
PRPS1	96.2347	0.601335	0.147412	4.07927	4.51777e-05	0.000750131
S100A12	105.478	-1.21161	0.297177	-4.07708	4.56051e-05	0.000755831
RNY3	37.4126	1.15836	0.28427	4.07487	4.60401e-05	0.000762294
PPIF	1368.84	-0.869356	0.21336	-4.0746	4.60937e-05	0.000762437
NAMPT	13174.5	-0.921688	0.226287	-4.0731	4.63922e-05	0.000766626
PTPN6	796.337	-0.649379	0.159451	-4.07258	4.64947e-05	0.00076698
ZNF24	557.664	0.295011	0.0724391	4.07254	4.65042e-05	0.00076698
CLK3	321.9	-0.321036	0.0788378	-4.07211	4.65887e-05	0.000767626
CBX5	622.613	0.603283	0.148168	4.07162	4.66874e-05	0.000768505
CARD8	370.911	-0.737649	0.181185	-4.07124	4.67631e-05	0.000769003
ADRA2B	25.3427	-1.11418	0.273709	-4.07067	4.68789e-05	0.000769413
FZD10	8.1743	-1.51985	0.373347	-4.07087	4.68375e-05	0.000769413
HPN	13.6729	-1.54708	0.380078	-4.07042	4.69289e-05	0.000769489
ATG5	225.827	0.44207	0.108624	4.06975	4.70644e-05	0.00077022
PGLYRP3	8.91824	-1.00707	0.247446	-4.06983	4.70465e-05	0.00077022
YME1L1	732.987	0.25177	0.0618818	4.06857	4.73031e-05	0.000773379
SLC22A15	76.9445	-0.553474	0.136051	-4.06813	4.73912e-05	0.000774072
LSM5	76.7365	0.629563	0.15479	4.06719	4.75826e-05	0.000776448
FAP	16.2276	-2.08314	0.51231	-4.06618	4.77908e-05	0.000779096
KCNS1	20.6574	-0.914133	0.224833	-4.06583	4.78628e-05	0.000779519
GTF2A2	111.709	0.46993	0.115594	4.06533	4.79647e-05	0.00077968
SIPA1	383.057	-0.690696	0.169892	-4.0655	4.79294e-05	0.00077968
FCAR	460.835	-1.13452	0.279105	-4.06486	4.80616e-05	0.000780331
FNDC3A	549.186	0.352598	0.0867466	4.06469	4.80969e-05	0.000780331
SLCO6A1	11.3551	-1.18011	0.290424	-4.06341	4.83606e-05	0.000783859
SRP9	520.861	0.587224	0.144526	4.0631	4.84251e-05	0.000784153
MAP2K3	615.087	-0.430249	0.105923	-4.0619	4.86753e-05	0.000787401
MRPS33	88.2666	0.779242	0.191852	4.06169	4.87187e-05	0.000787401
PLRG1	208.81	0.502508	0.123743	4.06089	4.88869e-05	0.000789367
MIDN	1531.59	-0.515718	0.127006	-4.06058	4.895e-05	0.000789633
CCDC138	82.8131	0.836061	0.205997	4.0586	4.93673e-05	0.000795607
LIN52	52.4761	0.657753	0.162079	4.05823	4.94458e-05	0.000796115
UBE4A	701.958	0.280547	0.0691369	4.05785	4.95259e-05	0.000796647
MRPS15	160.325	0.386433	0.0952718	4.05611	4.9897e-05	0.000801855
HCG11	41.2924	0.716729	0.176777	4.05442	5.02594e-05	0.000806913
GRAMD1A	346.307	-0.927425	0.228794	-4.05353	5.04503e-05	0.000808734
INSIG1	382.884	0.426714	0.105278	4.05323	5.0516e-05	0.000808734
SYK	520.623	-0.44851	0.110653	-4.05329	5.05021e-05	0.000808734
CEBPD	671.341	-0.549542	0.135653	-4.05109	5.09803e-05	0.000815395
EML1	114.27	1.10064	0.271933	4.04746	5.17759e-05	0.000827014
STAU1	610.232	0.276267	0.0682589	4.04733	5.18043e-05	0.000827014
BCAS2	151.757	0.299851	0.074099	4.04663	5.19611e-05	0.000828736
CBLL1	113.225	0.355474	0.0878588	4.04597	5.21072e-05	0.000830284
B2M	20213	0.42373	0.104759	4.04481	5.23645e-05	0.0008336
AP4M1	70.9798	0.592747	0.146578	4.04389	5.2571e-05	0.000835752
MYL12B	1442.37	0.30479	0.0753747	4.04366	5.26224e-05	0.000835752
RPL24	707.695	0.415927	0.102862	4.04355	5.26478e-05	0.000835752
FCGR1B	120.455	-1.25059	0.30942	-4.04171	5.3063e-05	0.000839352
INSL3	8.88139	-1.10252	0.272783	-4.04173	5.30572e-05	0.000839352
SNRK	509.77	-0.487712	0.120671	-4.04167	5.30727e-05	0.000839352
TFEB	182.743	-0.405887	0.100424	-4.04174	5.30566e-05	0.000839352
ARMCX5	82.0242	0.603757	0.149483	4.03898	5.36849e-05	0.000846448
ATF1	87.6162	0.357593	0.0885355	4.03898	5.36851e-05	0.000846448
SLC22A1	29.2137	-0.727159	0.180034	-4.03902	5.36749e-05	0.000846448
SPATA2L	123.233	-0.607425	0.150397	-4.03882	5.37213e-05	0.000846448
ZBP1	228.435	-1.1626	0.287901	-4.03818	5.38683e-05	0.000847975
SNX18	597.412	-0.304409	0.0753928	-4.03763	5.3993e-05	0.000849148
LINC00472	81.6502	-0.699884	0.173375	-4.03683	5.41784e-05	0.000851274
MMGT1	130.067	0.30844	0.0764187	4.03619	5.43263e-05	0.000852807
TGM5	17.7379	-1.11437	0.276127	-4.0357	5.44394e-05	0.000853791
C16orf54	334.651	-0.778806	0.193038	-4.03447	5.47268e-05	0.000857504
TNFRSF1B	1391.98	-0.986106	0.24445	-4.03397	5.48421e-05	0.000858516
TOMM5	77.2588	0.599627	0.148778	4.03036	5.5692e-05	0.000871017
HMGN5	15.8599	1.14827	0.285016	4.02881	5.60611e-05	0.000875173
MMP9	115.112	-1.04291	0.258859	-4.02888	5.60435e-05	0.000875173
HINT3	207.59	0.346421	0.0860368	4.02643	5.66293e-05	0.00088323
NINJ1	610.884	-0.773566	0.19222	-4.02438	5.71264e-05	0.000890163
SUB1	425.731	0.324227	0.0805918	4.02307	5.74436e-05	0.000894282
SERPINA1	1279.51	-0.990799	0.246294	-4.02283	5.75041e-05	0.000894403
PDCL3	43.1234	0.518631	0.12893	4.02259	5.75618e-05	0.000894479
LRR1	34.4552	0.487183	0.12118	4.02031	5.8122e-05	0.000902356
SH3D21	274.3	-0.522652	0.13005	-4.01884	5.84844e-05	0.000907151
FKBP3	86.7859	0.536863	0.133603	4.01834	5.86106e-05	0.000908276
C10orf105	36.5533	-1.05779	0.263383	-4.01616	5.91532e-05	0.000915848
ASF1A	92.0338	0.594765	0.148112	4.01565	5.92826e-05	0.000917013
NME7	124.246	0.957424	0.238519	4.01405	5.96866e-05	0.000922419
SNAPIN	82.1594	0.433059	0.107897	4.01364	5.97898e-05	0.000923171
FAM184B	38.4281	-1.62435	0.404811	-4.01261	6.005e-05	0.000926346
CMTM2	117.21	-1.21366	0.302539	-4.0116	6.03091e-05	0.000929495
BECN1	445.191	0.277538	0.0691929	4.01108	6.04417e-05	0.000929848
RINT1	113.072	0.494199	0.123206	4.01117	6.04178e-05	0.000929848
PSENEN	320.317	0.657607	0.163971	4.01052	6.05859e-05	0.000931219
SMARCA2	838.976	0.344701	0.0859612	4.00996	6.07288e-05	0.00093257
THOC6	51.9672	-0.752586	0.187691	-4.0097	6.07961e-05	0.000932758
ASPRV1	109.227	-1.02219	0.255039	-4.00797	6.12422e-05	0.000937903
MIS12	76.8357	0.499375	0.124595	4.00798	6.12395e-05	0.000937903
MDM1	120.492	0.724262	0.180777	4.00639	6.16537e-05	0.000943116
TOP2B	613.143	0.365424	0.0912139	4.00624	6.1694e-05	0.000943116
SRSF7	289.942	0.328156	0.0819251	4.00556	6.18706e-05	0.000944963
PECAM1	633.734	-0.949832	0.237169	-4.00488	6.20495e-05	0.000946841
ITGB1BP1	75.5911	0.457921	0.11436	4.0042	6.22268e-05	0.000948693
LRMP	248.264	-0.86536	0.216249	-4.00168	6.2894e-05	0.000958003
RCN2	225.18	0.632373	0.158038	4.00139	6.29709e-05	0.000958313
FLOT2	668.869	-0.506013	0.126489	-4.00046	6.32187e-05	0.00096122
ISCA1	112.122	0.524578	0.13114	4.00013	6.33075e-05	0.000961707
CCDC9	177.629	-0.447289	0.111825	-3.99991	6.33659e-05	0.000961732
AKR1C2	916.268	0.782342	0.19563	3.99909	6.35861e-05	0.00096421
NUAK2	221.424	-0.553805	0.138494	-3.99877	6.3673e-05	0.000964664
PGRMC1	244.658	0.724298	0.181152	3.99829	6.38014e-05	0.000965744
RPS20	1092.54	0.492782	0.123259	3.99795	6.38925e-05	0.00096626
ZBTB25	99.4515	0.67706	0.169362	3.9977	6.39605e-05	0.000966426
CD8B	13.2808	1.04456	0.261324	3.99717	6.41053e-05	0.00096775
ERH	198.438	0.541049	0.135375	3.99667	6.42403e-05	0.000968925
IK	685.233	0.480647	0.120298	3.99548	6.45642e-05	0.000972943
CCNJL	161.773	-0.736185	0.184274	-3.99505	6.46808e-05	0.000972969
VBP1	87.9359	0.36353	0.0909944	3.99508	6.46726e-05	0.000972969
PACRGL	102.368	0.745941	0.186742	3.99449	6.48326e-05	0.000973953
RPS25	512.484	0.435851	0.109116	3.99439	6.48612e-05	0.000973953
ABCD2	32.8901	1.16469	0.291599	3.99417	6.49224e-05	0.000974009
CPSF2	357.738	0.438696	0.109856	3.99338	6.51375e-05	0.00097637
HEXIM1	420.864	-0.336373	0.0842521	-3.99246	6.53909e-05	0.000979302
PPIL4	153.225	0.372821	0.0934538	3.98936	6.6251e-05	0.000991307
SEZ6	28.9433	-1.21129	0.303665	-3.9889	6.63811e-05	0.000991502
WAS	274.136	-0.893747	0.224053	-3.98901	6.63503e-05	0.000991502
DBF4	71.0712	0.563248	0.141253	3.98751	6.67693e-05	0.000996421
SNRPE	70.007	0.534046	0.133963	3.98651	6.70519e-05	0.000999758
PLEKHF2	301.507	0.350376	0.0878992	3.98611	6.71641e-05	0.00100055
CRADD	48.5797	0.429308	0.107709	3.98583	6.72455e-05	0.00100088
ZBTB1	235.449	0.319124	0.0800745	3.98534	6.73844e-05	0.00100207
PELI2	298.219	-0.363478	0.0912186	-3.9847	6.75659e-05	0.00100389
RPS6KA1	665.452	-0.386431	0.0969847	-3.98446	6.76351e-05	0.00100403
BAZ1A	1203.57	-0.463186	0.116268	-3.98379	6.7824e-05	0.00100596
ABCB1	27.3899	0.964893	0.242236	3.98327	6.7972e-05	0.00100727
ASPG	48.3002	-0.788777	0.198176	-3.98019	6.88606e-05	0.00101917
C12orf76	34.9763	0.750522	0.18857	3.98007	6.88951e-05	0.00101917
SS18L2	35.1648	0.409774	0.102968	3.97964	6.9021e-05	0.00102014
MIR3945	49.032	-1.39177	0.349764	-3.97917	6.91577e-05	0.00102038
POLA2	128.466	0.54864	0.137873	3.97933	6.91108e-05	0.00102038
ANXA7	593.004	0.451977	0.11362	3.97798	6.9502e-05	0.00102401
SLC46A3	137.853	0.528778	0.132932	3.97781	6.95523e-05	0.00102401
TCIRG1	1258.62	-0.403206	0.101372	-3.97749	6.96459e-05	0.00102401
ZNF559	40.3953	0.699748	0.17592	3.97764	6.96017e-05	0.00102401
YIPF6	322.997	0.452598	0.113802	3.97707	6.97695e-05	0.00102494
C19orf38	58.4149	-0.915741	0.230313	-3.97607	7.00623e-05	0.00102657
LYRM7	101.891	0.705226	0.17736	3.97625	7.00106e-05	0.00102657
PSMD10	122.77	0.610719	0.153586	3.97639	6.99689e-05	0.00102657
ZC3H3	202.745	-0.361836	0.0910172	-3.97547	7.02408e-05	0.0010283
TBCEL	119.481	0.578599	0.145581	3.97442	7.05514e-05	0.00103195
HIP1	290.059	-0.654532	0.164732	-3.97331	7.08793e-05	0.00103585
POLR2F	77.4113	0.45497	0.114517	3.97297	7.09834e-05	0.00103648
DNAJC7	303.517	0.418033	0.105249	3.97187	7.13113e-05	0.00103985
ROBO4	9.52648	-2.30995	0.581592	-3.97178	7.1337e-05	0.00103985
SRP14	375.531	0.345841	0.0870955	3.97083	7.16235e-05	0.00104313
BACH1	1115.38	-0.600551	0.151323	-3.96867	7.22755e-05	0.00105082
SLC7A2	140.114	1.16869	0.294472	3.96875	7.22496e-05	0.00105082
RPL41	1256.77	0.449519	0.113313	3.96707	7.27631e-05	0.001057
C3orf67	104.743	0.888509	0.223995	3.96665	7.28906e-05	0.00105794
MBOAT7	902.885	-0.821838	0.207238	-3.96567	7.31911e-05	0.0010614
RPL9	773.839	0.604386	0.15242	3.96527	7.33116e-05	0.00106223
CCT2	313.752	0.57681	0.145547	3.96304	7.40019e-05	0.00106949
CR1	662.384	-1.0307	0.260064	-3.96326	7.3934e-05	0.00106949
CYP27C1	31.3746	-1.13084	0.285338	-3.96317	7.39616e-05	0.00106949
HDAC4	283.923	-0.489988	0.123647	-3.96278	7.40813e-05	0.00106973
FPR1	2255.54	-1.10161	0.278095	-3.96128	7.45506e-05	0.00107467
STARD3	220.635	-0.224312	0.0566256	-3.96133	7.45347e-05	0.00107467
SEMA3D	14.2299	-1.41468	0.357168	-3.96081	7.46966e-05	0.00107586
TMUB2	228.044	-0.193203	0.0487831	-3.96044	7.48114e-05	0.0010766
AIF1	267.159	-0.945885	0.238874	-3.95977	7.50235e-05	0.00107816
RECQL	141.012	0.447392	0.112987	3.95969	7.50473e-05	0.00107816
NTNG2	118.265	-1.19552	0.301939	-3.95947	7.51163e-05	0.00107824
ANGEL2	184.739	0.490461	0.123904	3.95839	7.54575e-05	0.00108222
TMEM68	96.2213	0.719452	0.181763	3.95818	7.55227e-05	0.00108224
ZNF438	109.274	-0.692316	0.17492	-3.95791	7.56086e-05	0.00108255
PCDH12	15.4821	-1.30103	0.328765	-3.95731	7.57977e-05	0.00108434
RNF222	38.111	-1.03387	0.261276	-3.95703	7.58888e-05	0.00108473
FAF2	320.253	0.322572	0.0815386	3.95607	7.6193e-05	0.00108816
LPP	1196.67	0.323577	0.081806	3.95542	7.64013e-05	0.00109021
VAV3	218.72	-0.333263	0.0843155	-3.95257	7.73149e-05	0.00110232
KCNK17	5.41582	-1.74939	0.442652	-3.95206	7.74826e-05	0.00110378
RPA3	61.8346	0.657391	0.166384	3.95103	7.78146e-05	0.00110758
ADAM8	1617.93	-0.888776	0.225002	-3.95008	7.8126e-05	0.00110956
C4orf19	310.652	0.507222	0.12841	3.95002	7.81448e-05	0.00110956
PCP4L1	54.5078	0.738424	0.186943	3.95	7.81499e-05	0.00110956
RAB6A	501.266	0.355318	0.0899879	3.94851	7.86387e-05	0.00111463
ZNF680	113.15	0.639243	0.161893	3.94857	7.86203e-05	0.00111463
UTP23	80.4854	0.466611	0.118183	3.94822	7.87352e-05	0.00111506
GGNBP2	367.7	0.270779	0.0685909	3.94773	7.88942e-05	0.00111638
GLUL	12641.3	-0.302463	0.076634	-3.94686	7.91831e-05	0.00111953
ARHGAP26	1171.52	-0.643378	0.163045	-3.94602	7.94625e-05	0.00112255
CENPQ	18.6675	0.58978	0.149472	3.94576	7.95475e-05	0.00112281
EGR3	603.113	-1.08679	0.275463	-3.94533	7.96898e-05	0.00112388
POLR2G	97.5632	0.433167	0.1098	3.94505	7.97843e-05	0.00112428
ADK	95.6159	0.421547	0.106872	3.94442	7.9992e-05	0.00112627
CD101	45.8686	0.742665	0.188383	3.9423	8.0703e-05	0.00113534
HECA	781.338	-0.372861	0.0945859	-3.94203	8.07939e-05	0.00113567
HSPB8	405.345	-0.830578	0.210719	-3.94164	8.09263e-05	0.00113659
TWF2	184.482	-0.27829	0.0706078	-3.94135	8.10259e-05	0.00113705
C16orf72	1327.74	-0.404551	0.102648	-3.94114	8.1096e-05	0.00113709
IL32	60.7261	0.690623	0.175498	3.93521	8.31231e-05	0.00116455
NDUFB9	189.309	0.524614	0.133331	3.93467	8.33115e-05	0.00116622
C5orf22	146.866	0.55609	0.141374	3.93347	8.37282e-05	0.00117109
NT5DC1	208.228	0.614334	0.156198	3.93304	8.38797e-05	0.00117224
CD74	5677.7	0.602931	0.153365	3.93134	8.44734e-05	0.00117472
GALNT9	12.057	-2.34686	0.596927	-3.93157	8.43916e-05	0.00117472
MOB3A	483.342	-0.74643	0.18982	-3.93231	8.4135e-05	0.00117472
NDST1	413.835	-0.31854	0.0810239	-3.93143	8.44438e-05	0.00117472
SCARB1	74.3231	0.616546	0.156807	3.93189	8.42808e-05	0.00117472
SRP72	334.073	0.463479	0.117886	3.93157	8.43931e-05	0.00117472
BBIP1	114.368	0.522162	0.132848	3.93051	8.47663e-05	0.00117655
CBFA2T3	56.8013	-0.904412	0.23012	-3.93018	8.48825e-05	0.00117655
EML4	765.017	0.270632	0.068859	3.93023	8.48651e-05	0.00117655
TEDDM1	7.62634	-1.92231	0.489105	-3.93026	8.48532e-05	0.00117655
GLIS3	128.88	0.814749	0.207416	3.9281	8.56203e-05	0.00118483
IFT88	131.61	0.730759	0.186025	3.92829	8.55512e-05	0.00118483
ENY2	121.653	0.398122	0.101374	3.92727	8.59149e-05	0.00118689
RPL14	612.029	0.435061	0.110784	3.92709	8.59793e-05	0.00118689
SLC2A3	2471.8	-1.07348	0.273328	-3.92742	8.58613e-05	0.00118689
MSH2	113.629	0.647664	0.164983	3.92565	8.64961e-05	0.00119305
MIA2	302.616	-1.18636	0.302273	-3.9248	8.68006e-05	0.00119628
NDUFC2	140.693	0.492269	0.125432	3.92459	8.68785e-05	0.00119638
PGRMC2	139.095	0.551533	0.140547	3.92418	8.70262e-05	0.00119744
TRANK1	1175.73	-0.63246	0.161203	-3.92339	8.73119e-05	0.0012004
OCIAD1	310.87	0.395248	0.100811	3.92068	8.82978e-05	0.00121297
CACNG8	24.7709	-1.65127	0.421377	-3.91873	8.9015e-05	0.00122183
PDIA6	520.528	0.495713	0.126567	3.9166	8.98049e-05	0.00123089
TMEM67	262.855	0.990339	0.252859	3.91656	8.98208e-05	0.00123089
EGLN1	446.189	-0.465086	0.118829	-3.9139	9.08168e-05	0.00124275
RAF1	907.58	-0.281604	0.0719505	-3.91386	9.08329e-05	0.00124275
GGH	63.7411	0.69338	0.177209	3.91278	9.12388e-05	0.0012473
FOLH1	30.3668	0.89751	0.229405	3.91233	9.14083e-05	0.00124861
ZC3H13	272.618	0.28085	0.0718108	3.91097	9.19271e-05	0.00125468
FAM149B1	74.68	0.450121	0.11511	3.91035	9.21617e-05	0.00125687
SNORA75	2.44037	0.910459	0.232923	3.90885	9.2738e-05	0.00126371
TTC8	85.3929	0.695042	0.177833	3.9084	9.29106e-05	0.00126505
CHM	118.311	0.451559	0.115574	3.90711	9.34082e-05	0.00126876
UNC80	187.5	-1.76135	0.450763	-3.90748	9.32632e-05	0.00126876
ZBED5	175.05	0.445635	0.114054	3.90721	9.33685e-05	0.00126876
GRAMD1C	176.97	0.535172	0.137005	3.90621	9.37533e-05	0.00127243
C2orf50	37.5577	1.13013	0.289459	3.90429	9.45043e-05	0.0012816
ALOXE3	12.4991	-1.28994	0.330502	-3.90296	9.50242e-05	0.00128737
ZNF649	61.3565	0.557456	0.142834	3.90281	9.50824e-05	0.00128737
PGLYRP1	16.4173	-1.35252	0.346605	-3.90219	9.53255e-05	0.00128964
TP53BP1	447.71	0.427662	0.109608	3.90176	9.54954e-05	0.0012909
PSMD12	284.732	0.399688	0.102446	3.90144	9.56224e-05	0.00129159
PPP1R7	205.313	0.495712	0.127081	3.90075	9.58962e-05	0.00129322
STYXL1	101.374	0.430198	0.110285	3.9008	9.58764e-05	0.00129322
AQP9	2626.37	-1.10256	0.282702	-3.9001	9.61535e-05	0.00129508
MZT1	41.4852	0.615385	0.15779	3.90001	9.61868e-05	0.00129508
CSAD	132.503	-0.412293	0.105734	-3.89933	9.64589e-05	0.00129603
KRR1	203.681	0.507035	0.13003	3.89936	9.64485e-05	0.00129603
SPAG9	1085.03	-0.370632	0.0950518	-3.89926	9.64869e-05	0.00129603
SERHL2	37.3114	-1.09386	0.28062	-3.89802	9.69837e-05	0.00130167
LIMS1	412.556	0.388943	0.099794	3.89746	9.72087e-05	0.00130302
TMEM50B	209.708	0.557099	0.142942	3.89738	9.72378e-05	0.00130302
SDHD	266.773	0.377185	0.0968099	3.89614	9.7737e-05	0.00130867
E2F7	95.1913	0.955111	0.245309	3.8935	9.88065e-05	0.00132012
RBM12	323.738	0.26968	0.0692648	3.89346	9.88256e-05	0.00132012
UXT	102.071	0.40534	0.1041	3.89374	9.8712e-05	0.00132012
FECH	124.541	0.595863	0.153112	3.89169	9.95473e-05	0.00132871
ZBTB7B	578.358	-0.306056	0.0786483	-3.89145	9.96476e-05	0.001329
IFI27L2	27.4737	0.472895	0.121545	3.8907	9.99535e-05	0.00133203
EREG	184.65	-0.819146	0.210569	-3.89015	0.000100184	0.00133405
MYO7A	96.6612	0.712405	0.183184	3.88901	0.000100655	0.00133927
CEP120	203.876	0.620652	0.15965	3.88757	0.000101253	0.00134559
ORC3	97.2197	0.528987	0.136076	3.88745	0.000101303	0.00134559
TMEM70	78.5673	0.308727	0.0794196	3.88729	0.000101368	0.00134559
LCP1	3853.86	-0.897685	0.230968	-3.88663	0.000101646	0.00134822
C6orf62	844.961	0.210153	0.0540748	3.88635	0.000101765	0.00134874
SLC28A2	37.3129	1.42772	0.367441	3.88558	0.000102084	0.00135192
GNB2	1127.64	-0.276134	0.071088	-3.8844	0.000102582	0.00135745
MAGIX	51.975	0.679117	0.174848	3.88404	0.000102736	0.00135759
SRMS	6.69714	-1.14323	0.294344	-3.884	0.000102753	0.00135759
PYCR2	173.209	0.552429	0.142242	3.88372	0.000102871	0.0013581
EXOC3L1	12.3473	-1.14753	0.295502	-3.88333	0.000103034	0.00135919
BORA	34.2749	0.582575	0.15004	3.8828	0.000103261	0.00136005
NFU1	60.6722	0.550906	0.141882	3.88284	0.000103245	0.00136005
IDH2	557.337	0.595189	0.153384	3.88038	0.000104293	0.00137237
MAGT1	445.286	0.350791	0.0904075	3.88011	0.00010441	0.00137237
PNO1	83.8412	0.581623	0.149901	3.88004	0.000104439	0.00137237
CHD1	1199.14	-0.494962	0.127584	-3.87951	0.000104667	0.00137317
OLA1	188.74	0.545608	0.140645	3.87933	0.000104743	0.00137317
TMEM216	43.4004	0.468741	0.120823	3.87958	0.000104637	0.00137317
NFKB2	862.592	-0.644334	0.16614	-3.87826	0.000105205	0.0013771
PAQR3	94.4684	0.522635	0.134756	3.87839	0.000105152	0.0013771
STX11	459.188	-0.82498	0.212735	-3.87797	0.000105333	0.00137771
RSPH3	242.468	0.622679	0.160638	3.8763	0.000106058	0.00138612
EMG1	81.9516	0.545587	0.140787	3.87526	0.000106511	0.00138961
HSP90AA1	3174.48	0.449802	0.116074	3.87512	0.000106571	0.00138961
MSH3	206.047	0.500024	0.12903	3.87524	0.000106521	0.00138961
PGM2L1	518.828	0.545093	0.140685	3.87458	0.00010681	0.00139165
IL1R2	468.611	-1.03496	0.267218	-3.8731	0.000107462	0.00139799
NDUFS3	152.98	0.545534	0.140848	3.8732	0.000107414	0.00139799
TADA3	266.375	0.284156	0.0733798	3.8724	0.000107767	0.00140089
C11orf54	130.049	0.392388	0.101345	3.8718	0.000108036	0.00140253
STX4	320.949	-0.450453	0.116344	-3.87175	0.000108059	0.00140253
BTG2	3509.41	-1.02973	0.265976	-3.87151	0.000108165	0.00140283
PPAT	39.1026	0.65453	0.169089	3.87092	0.000108425	0.00140513
TCTN1	247.014	0.886698	0.229132	3.86981	0.000108921	0.0014094
TFE3	333.268	-0.451808	0.116747	-3.86999	0.000108842	0.0014094
SNORA57	57.2062	0.767402	0.198358	3.86878	0.000109383	0.0014143
TNNC1	17.5632	0.911019	0.235531	3.86794	0.00010976	0.00141809
KRTDAP	14.228	-1.52664	0.394734	-3.8675	0.000109955	0.00141953
LILRA1	79.1163	-1.03575	0.267946	-3.86549	0.000110864	0.00143018
SKP2	64.3199	0.693724	0.179478	3.86523	0.000110983	0.00143062
CEP128	87.2057	0.715103	0.185058	3.86422	0.000111446	0.0014355
REST	435.281	0.321196	0.0831308	3.86375	0.000111662	0.00143718
TLR1	652.694	-0.737565	0.190942	-3.86277	0.000112109	0.00144184
DAP3	231.521	0.358168	0.0927305	3.86246	0.000112249	0.00144255
TMEM59	1478.55	0.397844	0.103009	3.86224	0.000112352	0.00144278
FUNDC1	43.0067	0.452572	0.1172	3.86153	0.000112679	0.00144588
USP15	1220.52	-0.551624	0.14288	-3.86076	0.000113037	0.00144937
CCT4	313.018	0.511777	0.132609	3.85929	0.000113715	0.00145669
CD244	21.8186	0.764194	0.198021	3.85915	0.00011378	0.00145669
XPO1	823.561	0.361969	0.0938013	3.85889	0.000113901	0.00145714
SLC25A33	55.4542	0.540992	0.140207	3.85852	0.000114074	0.00145715
SUMO1P1	38.9077	-1.2904	0.334419	-3.85862	0.00011403	0.00145715
RPE	117.01	0.550055	0.142599	3.85736	0.000114618	0.001463
MOB3C	174.694	-0.525087	0.136134	-3.85714	0.00011472	0.00146319
CNTRL	334.172	0.604425	0.156712	3.85691	0.000114827	0.00146346
JAK3	546.914	-0.827326	0.214558	-3.85595	0.000115283	0.00146706
SNRPD2	141.865	0.516158	0.133854	3.85612	0.000115202	0.00146706
CDS1	472.172	0.613028	0.158994	3.85566	0.000115417	0.00146767
SLCO3A1	211.669	-0.666904	0.172985	-3.85528	0.000115599	0.00146888
RGS11	7.62181	-1.76506	0.457935	-3.8544	0.000116014	0.00147305
TLR2	750.062	-0.841218	0.218288	-3.8537	0.000116346	0.00147616
TSPAN6	682.349	0.703508	0.182616	3.8524	0.000116968	0.00148294
NUP133	221.907	0.451306	0.117156	3.85219	0.000117065	0.00148306
SOD2	12191.6	-0.876031	0.22744	-3.8517	0.0001173	0.00148493
SAP18	420.347	0.337927	0.0877451	3.85123	0.000117525	0.00148665
RBMX	424.321	0.465778	0.12097	3.85038	0.000117936	0.00148964
SDCCAG8	131.345	0.439089	0.114033	3.85055	0.000117854	0.00148964
DBR1	59.6183	0.458064	0.118974	3.85012	0.000118061	0.0014901
TMEM120A	108.319	-0.320429	0.0832303	-3.84991	0.000118163	0.00149028
CAMKK1	71.0368	-0.517578	0.13445	-3.84958	0.000118318	0.00149113
IFT52	107.152	0.702411	0.182511	3.84859	0.0001188	0.00149609
C12orf4	116.887	0.504333	0.131095	3.84707	0.00011954	0.00150428
CAND2	28.2269	0.901611	0.234409	3.84631	0.000119908	0.00150668
CCL28	129.574	0.768327	0.199756	3.84633	0.000119901	0.00150668
TTC26	141.061	0.925891	0.240752	3.84583	0.000120145	0.00150854
SLC15A4	246.608	-0.506068	0.131621	-3.8449	0.000120602	0.00151316
GAPVD1	1041.44	0.408604	0.106284	3.84445	0.000120822	0.00151445
SMYD2	159.146	0.884162	0.229999	3.8442	0.000120945	0.00151445
ZCCHC7	111.505	0.258893	0.0673473	3.84414	0.000120974	0.00151445
HCAR3	1716.45	-1.19645	0.311276	-3.84371	0.000121187	0.001516
CUL5	254.157	0.471521	0.122732	3.84189	0.000122091	0.00152618
TRIM16L	82.7968	0.705611	0.183695	3.84122	0.000122427	0.00152925
NAA20	153.257	0.516645	0.134508	3.84101	0.000122531	0.00152943
CLDN19	5.34698	1.80115	0.469058	3.83993	0.000123072	0.00153504
RHD	13.9233	-1.69534	0.44167	-3.83846	0.000123807	0.00154307
RHOG	342.921	-0.668753	0.174289	-3.83704	0.000124528	0.00155092
DLEU2	75.9302	-0.619568	0.1615	-3.83633	0.000124887	0.00155425
SNX16	70.6413	0.427152	0.111361	3.83572	0.000125195	0.00155694
RAB11A	936.386	0.389621	0.101596	3.83501	0.000125558	0.00156031
RSAD2	2131.28	-1.38405	0.360948	-3.83448	0.000125832	0.00156256
COPS2	250.056	0.385849	0.10065	3.83358	0.000126289	0.00156405
INHBA	96.7097	-1.20125	0.313327	-3.83386	0.000126146	0.00156405
TSPAN31	133.293	0.480307	0.125291	3.83352	0.000126321	0.00156405
TTBK2	161.719	0.568954	0.148396	3.83401	0.00012607	0.00156405
CD14	795.74	-0.868437	0.226572	-3.83294	0.000126619	0.00156659
TMEM41B	276.966	0.374802	0.0978024	3.83224	0.000126984	0.00156997
TGFB2	104.107	-0.739343	0.192978	-3.83122	0.000127508	0.0015753
SNRPA	119.834	0.473652	0.123647	3.83068	0.000127789	0.00157538
UBE2Q2	143.777	0.470149	0.122733	3.83067	0.000127793	0.00157538
ZNF100	105.896	0.459918	0.120055	3.83088	0.000127683	0.00157538
GRIA1	22.4103	-2.03788	0.532095	-3.82992	0.000128185	0.001578
TRMT1L	185.379	0.45215	0.118058	3.8299	0.000128193	0.001578
MEP1A	9.45725	1.25448	0.327612	3.82917	0.000128578	0.0015811
PHF21A	277.965	-0.493603	0.128909	-3.82907	0.000128631	0.0015811
MAP9	157.388	1.05427	0.275436	3.82764	0.000129377	0.00158796
PSMG2	129.896	0.46559	0.121633	3.82782	0.000129285	0.00158796
ACSBG1	44.8628	1.01173	0.264362	3.82705	0.000129687	0.00158999
ATP6V0A2	325.677	0.47547	0.124248	3.82679	0.000129824	0.00158999
CDC37L1	83.6647	0.444424	0.116132	3.82687	0.000129781	0.00158999
MN1	15.7794	-1.10767	0.289486	-3.82635	0.000130059	0.00159172
ERCC1	277.585	0.581889	0.152128	3.82498	0.000130781	0.00159709
RCAN3	215.569	0.685456	0.179204	3.825	0.000130773	0.00159709
RPS8	1148.03	0.489841	0.128061	3.82508	0.000130732	0.00159709
FAM71A	6.96788	-1.40316	0.36687	-3.82467	0.000130948	0.00159798
FADS1	49.0095	0.80757	0.21119	3.82391	0.000131354	0.00160178
XG	6.94262	-1.29956	0.339897	-3.82338	0.000131633	0.00160402
CCDC96	73.7433	0.917837	0.240135	3.82217	0.000132284	0.00160504
ELK4	420.212	0.422257	0.110472	3.8223	0.000132211	0.00160504
KIF3A	164.905	0.804749	0.210502	3.82301	0.000131834	0.00160504
PCDHB19P	8.00271	-1.32373	0.346307	-3.82244	0.00013214	0.00160504
SPN	115.267	0.643599	0.168367	3.8226	0.000132052	0.00160504
TLR4	1153.5	-0.942933	0.246684	-3.82242	0.000132146	0.00160504
LSM6	40.2998	0.471865	0.123462	3.82194	0.000132407	0.00160538
TXNDC17	101.834	0.414921	0.108595	3.82081	0.000133016	0.00161161
APOF	4.37498	-1.92174	0.503027	-3.82036	0.000133259	0.00161271
BANP	183.163	-0.424013	0.11099	-3.82029	0.000133297	0.00161271
PI15	9.06249	-2.43691	0.637971	-3.81979	0.000133567	0.00161481
NDUFA2	130.651	0.424591	0.111191	3.81857	0.000134229	0.00162051
PCOLCE2	9.58025	2.11347	0.553454	3.8187	0.000134159	0.00162051
MRPL20	151.189	0.44166	0.115671	3.81825	0.0001344	0.00162142
DGAT1	182.897	-0.333838	0.0874415	-3.81785	0.000134622	0.00162293
IFT46	157.098	0.836582	0.219175	3.81696	0.000135107	0.00162762
SEC11C	141.178	0.538462	0.141085	3.81657	0.000135317	0.001629
DDX3X	4118.33	-0.35764	0.0937232	-3.81592	0.000135676	0.00163216
C19orf57	15.2659	0.805377	0.211096	3.81522	0.000136062	0.00163564
RPL23	779.862	0.359378	0.094202	3.81497	0.000136199	0.00163612
CA5B	139.523	0.70639	0.185195	3.81429	0.000136573	0.00163937
DOCK2	535.415	-0.704987	0.184836	-3.81413	0.000136662	0.00163937
FAM161A	62.6962	0.925164	0.242587	3.81375	0.000136875	0.0016396
LYPD3	379.843	-0.789258	0.206942	-3.81391	0.000136783	0.0016396
SLC30A9	339.395	0.457005	0.119841	3.81342	0.000137055	0.00164059
MEG3	29.3591	-1.93118	0.506548	-3.81244	0.000137602	0.00164598
BICD2	332.697	-0.268513	0.0704483	-3.81149	0.000138133	0.00165116
METTL16	158.707	0.519651	0.136398	3.80982	0.000139069	0.00166117
MAML3	213.546	-0.253091	0.0664459	-3.80898	0.00013954	0.00166563
ANKRD54	179.869	0.74209	0.194936	3.80684	0.000140752	0.00167891
ADIPOQ	15.006	-1.96456	0.516134	-3.80629	0.000141067	0.00167987
ELF5	65.806	0.710964	0.186792	3.80618	0.00014113	0.00167987
ZBTB34	208.536	-0.365793	0.0961022	-3.80629	0.000141069	0.00167987
SPATA6	166.564	0.79791	0.209649	3.80594	0.000141269	0.00168035
GAS8	206.469	0.723727	0.190234	3.8044	0.000142151	0.00168801
KRT6B	165.5	-0.866358	0.227725	-3.8044	0.000142148	0.00168801
MAP3K3	334.162	-0.489698	0.128723	-3.80429	0.000142212	0.00168801
HSD3B7	54.8776	0.524374	0.137852	3.8039	0.000142436	0.00168857
RPL22	307.382	0.497559	0.130804	3.80386	0.000142459	0.00168857
B9D2	57.7588	0.599551	0.157646	3.80315	0.00014287	0.00168895
CARD11	188.361	0.509598	0.133995	3.80311	0.00014289	0.00168895
EFR3A	577.806	0.344977	0.0907011	3.80345	0.000142695	0.00168895
TTC21B	128.241	0.733507	0.192864	3.80324	0.000142817	0.00168895
FKBP8	654.249	-0.317626	0.0835294	-3.80256	0.000143207	0.00169011
MLF1	119.422	1.08044	0.284181	3.80193	0.000143572	0.00169011
PDE2A	41.2745	-1.07662	0.283162	-3.80214	0.000143453	0.00169011
PLK4	102.531	1.02673	0.270056	3.80191	0.000143586	0.00169011
RCN3	54.5904	-0.705628	0.18558	-3.80228	0.000143371	0.00169011
SFMBT2	143.913	0.506874	0.133308	3.80226	0.00014338	0.00169011
CNOT8	284.8	0.207149	0.0544929	3.8014	0.00014388	0.00169238
CLCNKB	14.2024	1.39139	0.366071	3.80086	0.000144194	0.0016949
CCDC121	32.2063	0.811916	0.213635	3.80048	0.000144416	0.00169634
COMMD1	53.326	0.507274	0.13354	3.79867	0.000145476	0.00170642
SNX2	338.966	0.342925	0.0902751	3.79867	0.000145473	0.00170642
HP	14.5739	-1.19778	0.315374	-3.79797	0.000145884	0.00171002
MTMR6	314.819	0.260067	0.0684848	3.79744	0.000146197	0.00171251
KPNA2	112.491	0.476237	0.125421	3.79711	0.000146391	0.00171278
UQCRFS1	198.173	0.479156	0.126191	3.79706	0.000146422	0.00171278
SPAG1	422.003	0.526734	0.138769	3.79574	0.000147201	0.00172019
SYT1	13.0386	-1.577	0.415476	-3.79565	0.000147259	0.00172019
ATG12	203.194	0.252743	0.0665989	3.79501	0.000147639	0.00172225
NACA	742.055	0.366916	0.0966821	3.79508	0.000147598	0.00172225
TRIM69	178.792	-0.72291	0.190554	-3.79373	0.000148398	0.00172992
AIMP1	169.78	0.538606	0.142011	3.79272	0.000149008	0.00173107
FILIP1	70.068	1.15167	0.303623	3.7931	0.000148777	0.00173107
LEPROTL1	172.321	0.376239	0.0991826	3.79339	0.000148602	0.00173107
RANBP1	124.719	0.583178	0.153762	3.79274	0.000148995	0.00173107
RAPGEF3	180.673	-0.54405	0.143442	-3.79282	0.000148949	0.00173107
ATP2C1	607.466	0.411179	0.108433	3.79199	0.000149443	0.00173494
NUBP1	91.0029	0.436195	0.115046	3.79147	0.00014976	0.00173743
BAZ2B	1185.6	-0.315929	0.0833449	-3.79063	0.000150269	0.00174213
KLHL9	220.407	0.490351	0.129386	3.78982	0.000150758	0.00174541
SOD1	382.342	0.630661	0.166408	3.78985	0.000150737	0.00174541
FAM172A	162.635	0.37244	0.0982857	3.78936	0.000151036	0.00174625
PRKRA	133.375	0.595437	0.157131	3.78942	0.000151001	0.00174625
LTB4R	121.634	-0.409345	0.108052	-3.78842	0.000151611	0.00175169
CKS2	33.4003	0.491258	0.129739	3.78651	0.000152777	0.0017612
IPO11	187.59	0.61058	0.161256	3.78639	0.00015285	0.0017612
RPRD1A	180.489	0.383186	0.10119	3.7868	0.000152602	0.0017612
TMEM138	103.901	0.620989	0.163998	3.78656	0.000152749	0.0017612
TRPM6	177.014	-0.546253	0.144278	-3.78611	0.000153025	0.00176203
GHITM	664.33	0.322971	0.085331	3.78493	0.000153754	0.00176922
ZHX2	159.73	-0.295752	0.078149	-3.78446	0.000154042	0.00177132
IL6	27.2962	-1.41234	0.373352	-3.78285	0.000155044	0.00178164
MPP7	355.894	0.448433	0.118559	3.78235	0.000155352	0.00178397
OTUD4	523.012	0.486183	0.128592	3.78081	0.00015632	0.00179386
SPINK1	12.8172	-1.30689	0.345693	-3.7805	0.000156516	0.0017949
CACNA1G	17.31	-1.99253	0.527136	-3.77992	0.000156881	0.00179787
GCLC	981.911	0.665406	0.176047	3.7797	0.000157018	0.00179822
PIGF	55.3262	0.567679	0.150224	3.77887	0.00015754	0.00180298
RPAP3	166.284	0.316072	0.0836684	3.77767	0.000158304	0.0018105
SMOX	65.4942	-0.568041	0.150383	-3.77731	0.000158533	0.0018119
GOSR1	313.786	0.380734	0.100804	3.77695	0.000158759	0.00181325
SPCS3	678.738	0.302225	0.0800256	3.7766	0.000158981	0.00181457
ZCRB1	142.92	0.558401	0.147874	3.77619	0.000159247	0.00181638
GNAI2	1049.98	-0.503297	0.133291	-3.77593	0.000159415	0.00181707
DOCK8	1357.38	-0.671902	0.177956	-3.77566	0.000159587	0.00181781
BCL2A1	1787.92	-1.08506	0.287421	-3.77515	0.000159909	0.00182025
APPL2	295.309	0.300356	0.0795701	3.77473	0.000160179	0.00182088
ODF2L	630.426	0.688552	0.182405	3.77485	0.000160102	0.00182088
MED7	52.5697	0.404459	0.10719	3.7733	0.000161102	0.00183015
TET2	2006.57	-0.270274	0.0716637	-3.77143	0.000162318	0.00184272
ALDH6A1	95.9151	0.624004	0.165475	3.77099	0.000162603	0.00184472
SLC25A40	120.243	0.490924	0.130215	3.7701	0.000163179	0.00185002
HSPBP1	146.984	0.762142	0.202195	3.76935	0.000163673	0.00185438
NDFIP1	514.899	0.396609	0.105232	3.76891	0.000163962	0.0018556
SLC22A17	16.7183	0.828626	0.219862	3.76885	0.000164	0.0018556
IAH1	66.5323	0.552557	0.146641	3.7681	0.000164493	0.00185992
SOX11	68.0825	-1.99003	0.528159	-3.76786	0.000164655	0.00185992
WDR92	70.0699	0.779961	0.207018	3.76761	0.000164821	0.00185992
XKR8	102.257	-0.617747	0.163962	-3.76762	0.000164815	0.00185992
EXOSC8	60.6602	0.543826	0.144375	3.76677	0.000165375	0.00186493
NDUFV2	396.575	0.395488	0.105003	3.76646	0.000165577	0.00186597
ACVRL1	22.4134	0.887382	0.235614	3.76626	0.000165714	0.00186627
POT1	65.2016	0.486884	0.129337	3.76445	0.000166916	0.00187856
NFATC2	78.4135	0.642078	0.170608	3.76348	0.000167567	0.00188415
POU3F2	7.28861	-2.20955	0.587119	-3.76338	0.000167635	0.00188415
SLIRP	91.5418	0.539878	0.143485	3.76262	0.000168144	0.00188861
DPM1	125.931	0.313362	0.0833009	3.76181	0.000168688	0.00189346
NFYA	223.961	-0.354282	0.0941905	-3.76133	0.00016901	0.00189582
LINC00271	38.9463	1.0533	0.280082	3.76069	0.000169444	0.00189943
MIR3909	7.54102	-1.02456	0.272475	-3.76022	0.000169765	0.00190177
GABBR1	47.1032	-0.622877	0.16566	-3.75998	0.000169929	0.00190235
ARHGAP18	572.212	0.591199	0.157252	3.75957	0.000170207	0.0019042
FBXO22	156.027	0.569742	0.151574	3.75883	0.000170709	0.0019073
PPP1R3B	551.644	-0.83866	0.223115	-3.75887	0.000170685	0.0019073
ATXN7L1	91.4976	0.576288	0.153332	3.75844	0.000170978	0.00190846
NSDHL	77.5621	0.515659	0.137204	3.75835	0.000171038	0.00190846
MIR205	4.86575	0.867867	0.230977	3.75737	0.00017171	0.00191469
MED21	113.197	0.392422	0.104448	3.75709	0.000171903	0.00191559
ARL1	438.804	0.6022	0.160383	3.75475	0.000173513	0.00193183
SNX4	171.683	0.52762	0.140525	3.75464	0.000173588	0.00193183
NCOA1	725.036	-0.379028	0.100962	-3.75416	0.000173924	0.0019343
HYI	34.4724	1.04863	0.279343	3.75393	0.000174081	0.00193476
COQ6	85.6685	0.609413	0.162402	3.7525	0.000175082	0.00194461
SPTBN1	1866.15	0.513926	0.136973	3.75203	0.000175409	0.0019457
TMCO1	325.669	0.431718	0.115063	3.75203	0.00017541	0.0019457
CES1	331.227	1.09233	0.291147	3.75181	0.000175564	0.00194614
ANPEP	1560.42	-0.444539	0.118496	-3.75152	0.000175765	0.0019471
TMEM185B	239.691	-0.546839	0.145792	-3.75081	0.000176265	0.00195136
MUC6	21.2515	-2.08245	0.555309	-3.75007	0.000176785	0.00195463
UNC50	130.103	0.383907	0.102373	3.75006	0.000176791	0.00195463
CMC1	53.2134	0.620466	0.165504	3.74895	0.000177576	0.00196202
KY	31.8403	-1.35544	0.361597	-3.7485	0.000177898	0.0019643
API5	393.311	0.45829	0.122282	3.74783	0.000178373	0.00196698
PHC1	82.6421	0.589881	0.157386	3.74798	0.000178264	0.00196698
CCT8	344.345	0.534251	0.142564	3.74745	0.000178644	0.00196786
SPINK7	67.9898	-1.2403	0.330976	-3.74739	0.000178685	0.00196786
FLI1	236.861	-0.850376	0.226981	-3.74647	0.000179343	0.00197382
EIF3I	339.054	0.304113	0.0812099	3.74478	0.000180551	0.00198422
FPR2	921.562	-1.09063	0.29125	-3.74466	0.000180639	0.00198422
TGFBR2	616.755	-0.363932	0.0971867	-3.74467	0.00018063	0.00198422
EFHC2	133.255	0.980608	0.261903	3.74416	0.000180996	0.00198556
KPNA6	519.278	0.362405	0.0967896	3.74426	0.000180926	0.00198556
EPB41L2	69.2511	0.656369	0.175322	3.74379	0.000181264	0.00198721
PKP1	233.531	-0.744991	0.199039	-3.74295	0.000181875	0.00199263
EIF2A	246.629	0.457167	0.12216	3.74235	0.000182309	0.00199609
ARHGAP44	95.1752	0.703473	0.188017	3.74154	0.000182894	0.00200068
MIR142	17.5679	-0.990976	0.264865	-3.74145	0.000182964	0.00200068
L3MBTL2	181.202	0.514327	0.137542	3.73942	0.000184442	0.00201553
FTH1	12750.1	-0.6263	0.167516	-3.73875	0.000184936	0.00201963
MPV17	68.9191	0.526371	0.140823	3.73782	0.000185625	0.00202584
DNAJC15	182.988	0.546913	0.146334	3.73743	0.000185909	0.00202764
QKI	703.242	-0.40789	0.109167	-3.73638	0.000186687	0.00203481
SPATA17	111.098	1.08483	0.290369	3.73603	0.000186948	0.00203636
ITPK1	610.593	-0.358415	0.0959419	-3.73575	0.00018716	0.00203735
TESC	13.4357	0.811341	0.217199	3.73547	0.000187365	0.00203827
PSMB1	342.998	0.343631	0.0920018	3.73505	0.00018768	0.00204039
CBWD1	177.633	0.487273	0.130484	3.73434	0.000188204	0.00204304
DBNL	967.878	-0.200893	0.0537939	-3.7345	0.00018809	0.00204304
RHCE	6.90373	1.15279	0.308707	3.73424	0.000188286	0.00204304
APBB3	121.275	-0.346274	0.0927485	-3.73348	0.000188854	0.0020479
ROCK1P1	1306.19	-1.96073	0.525424	-3.73171	0.000190188	0.00206104
FERMT3	391.929	-0.732657	0.196358	-3.73124	0.00019054	0.00206354
MRPL18	128.303	0.463728	0.124304	3.73059	0.000191035	0.00206757
PANK3	358.849	0.405182	0.108622	3.73018	0.00019134	0.00206956
DNLZ	20.4771	0.620299	0.16632	3.72956	0.000191816	0.00207074
RNU6ATAC	11.0155	0.871157	0.233572	3.72971	0.000191701	0.00207074
TBCA	119.933	0.463547	0.124288	3.72963	0.000191763	0.00207074
CNFN	161.185	-1.05325	0.28248	-3.72859	0.000192555	0.00207392
CNOT7	310.605	0.399896	0.107249	3.72867	0.000192493	0.00207392
COTL1	856.551	-0.700399	0.187845	-3.72861	0.000192541	0.00207392
DUSP2	290.18	-0.852556	0.228657	-3.72853	0.000192601	0.00207392
STK40	650.806	-0.467731	0.125471	-3.72781	0.000193154	0.00207856
TFB2M	61.4948	0.565188	0.151624	3.72755	0.000193346	0.0020793
PRUNE2	69.5669	1.07668	0.288891	3.72694	0.00019382	0.00208307
AADACL3	8.79689	-2.21277	0.593922	-3.72569	0.000194783	0.00209077
CEMP1	6.71361	-1.42998	0.383803	-3.72582	0.000194679	0.00209077
SRSF12	16.6217	-1.34791	0.361809	-3.72547	0.000194955	0.00209129
OCEL1	45.5808	0.528551	0.141934	3.72393	0.000196144	0.00210271
PUM2	829.739	0.23613	0.0634131	3.72368	0.000196342	0.00210351
PPHLN1	264.539	0.451463	0.121269	3.72282	0.00019701	0.00210933
EEF1B2	373.428	0.415407	0.111592	3.72255	0.000197224	0.00211028
SWT1	75.3084	-0.469733	0.126216	-3.72168	0.000197904	0.00211623
RPL27A	1170.6	0.394942	0.106171	3.71986	0.000199331	0.00213013
PKDREJ	11.379	-1.49028	0.400813	-3.71813	0.000200705	0.00214347
CSE1L	171.045	0.468551	0.126055	3.71704	0.000201574	0.00214466
ECHDC1	230.871	0.36302	0.0976576	3.71727	0.000201386	0.00214466
FMO4	36.2278	0.710522	0.191169	3.71672	0.000201829	0.00214466
PNRC2	338.621	0.275575	0.0741422	3.71684	0.000201728	0.00214466
RN7SK	164710	0.391099	0.105207	3.71741	0.000201273	0.00214466
STARD3NL	126.75	0.333114	0.0896135	3.71723	0.000201418	0.00214466
UFSP2	69.9117	0.510104	0.137219	3.71745	0.000201244	0.00214466
WARS2	46.4946	0.622143	0.167384	3.71686	0.000201713	0.00214466
FAM49B	839.817	-0.494652	0.133139	-3.7153	0.000202961	0.00215534
NPM1	768.801	0.499866	0.13456	3.71484	0.000203335	0.00215795
STEAP1	83.4473	0.748645	0.20154	3.71461	0.000203514	0.0021585
SPATA21	8.5894	-1.93155	0.520063	-3.71408	0.000203946	0.00216172
VTI1B	178.372	0.413625	0.1114	3.71298	0.000204836	0.0021698
SLC35A3	459.41	0.535756	0.144307	3.71262	0.000205121	0.00217147
SLC25A32	85.7403	0.371858	0.100173	3.71217	0.000205493	0.00217404
MKNK2	1216.07	-0.297155	0.0801073	-3.70946	0.000207702	0.00219604
IFIT3	2762.04	-1.15974	0.312739	-3.70832	0.00020864	0.00220458
RAB3B	153.185	1.03029	0.277876	3.70775	0.000209112	0.00220819
CEP290	190.011	0.712801	0.192279	3.70712	0.000209632	0.00220955
HNRNPM	533.473	0.253405	0.0683551	3.70718	0.000209576	0.00220955
SNRNP25	62.7241	0.586956	0.158329	3.70719	0.000209574	0.00220955
PDCD6	367.905	0.348938	0.0941469	3.70632	0.000210296	0.00221517
CCL25	5.03188	1.61947	0.437088	3.70513	0.000211283	0.00222418
ANKRD18A	60.6958	0.894506	0.241527	3.70354	0.000212609	0.00223269
CLTC	2882.75	0.321667	0.0868555	3.70348	0.000212666	0.00223269
ERICH1	120.993	-0.321664	0.0868505	-3.70365	0.000212521	0.00223269
IPP	89.8323	0.585984	0.158217	3.70368	0.000212491	0.00223269
TBC1D8	807.874	0.670276	0.180991	3.70337	0.000212751	0.00223269
DLGAP5	23.7583	0.928876	0.250914	3.70196	0.000213937	0.00224216
KLRC4	5.42784	1.32143	0.356971	3.70178	0.000214095	0.00224216
PCYT2	213.184	0.59097	0.159649	3.70167	0.000214182	0.00224216
TREML2	361.753	-1.00279	0.270884	-3.70191	0.000213982	0.00224216
SCMH1	98.9161	0.510196	0.137839	3.70139	0.000214421	0.00224328
DLD	313.304	0.407595	0.110165	3.69987	0.000215711	0.00225538
NPL	203.764	-0.530618	0.143431	-3.69946	0.00021606	0.00225624
TTC30A	134.572	0.853375	0.230675	3.69948	0.000216045	0.00225624
C6orf120	123.119	0.341071	0.0922122	3.69876	0.000216653	0.00226104
NUMB	858.547	-0.391274	0.105807	-3.698	0.000217302	0.00226642
EIF4G2	3342.12	0.264515	0.0715588	3.69647	0.000218614	0.0022787
VAPA	917.438	0.240587	0.0650992	3.6957	0.000219284	0.00228427
ZSWIM6	378.294	-0.235413	0.0637074	-3.69522	0.000219694	0.00228714
CLUAP1	220.148	0.812037	0.219811	3.69425	0.000220535	0.00229449
CDC40	155.53	0.276019	0.0747235	3.69387	0.000220863	0.00229466
CNTLN	78.2571	0.628806	0.170242	3.69361	0.000221093	0.00229466
RLN2	3.29523	1.15216	0.311925	3.69371	0.000221007	0.00229466
TMEM183A	312.924	0.374904	0.101497	3.69374	0.00022098	0.00229466
ZNF732	4.09006	-1.6719	0.45279	-3.69245	0.000222107	0.00230377
CECR2	32.6225	-1.65669	0.44872	-3.69204	0.000222465	0.00230465
GPCPD1	1012.94	-0.394629	0.106882	-3.69218	0.000222339	0.00230465
DPEP2	146.686	-0.910301	0.246587	-3.6916	0.000222846	0.00230719
HCG27	40.2817	-0.737893	0.199902	-3.69127	0.000223134	0.00230877
IPO7	463.562	0.464469	0.125838	3.691	0.000223376	0.00230986
TSG101	273.018	0.218871	0.0593029	3.69073	0.00022361	0.00231086
TOM1L1	158.043	0.62273	0.168764	3.68994	0.000224307	0.00231665
SEC22A	78.4325	0.538606	0.145973	3.68976	0.000224463	0.00231685
ANKRD13D	379.351	-0.329146	0.0892475	-3.68801	0.000226013	0.00233143
CRIPT	70.0116	0.353613	0.0958861	3.68784	0.000226162	0.00233155
KIF2A	333.871	0.480203	0.130246	3.68688	0.000227017	0.00233894
RBM4	243.496	0.325946	0.0884168	3.68647	0.000227384	0.00234129
SMPDL3B	20.8654	-0.537296	0.145794	-3.68531	0.000228425	0.00235058
USP13	111.865	0.948086	0.257273	3.68514	0.000228581	0.00235076
CDC16	220.441	0.571699	0.155164	3.68447	0.000229175	0.00235272
PRKAA1	652.366	0.35527	0.0964227	3.6845	0.000229148	0.00235272
TARDBP	361.718	0.379683	0.10305	3.68446	0.000229188	0.00235272
CD52	50.994	0.727837	0.197553	3.68426	0.000229364	0.0023531
UFM1	345.518	0.422864	0.11479	3.68381	0.00022977	0.00235583
MBD6	386.646	-0.378848	0.102876	-3.68255	0.00023091	0.0023661
HNRNPA1L2	36.8613	0.728319	0.197851	3.68115	0.000232183	0.0023777
TOX2	13.7707	1.02019	0.277211	3.68018	0.000233071	0.00238535
ARPP19	560.624	0.266052	0.0723035	3.67966	0.000233547	0.00238556
CALML4	202.446	0.681024	0.18508	3.67962	0.000233583	0.00238556
SNX10	276.546	-0.954032	0.259261	-3.67981	0.000233404	0.00238556
TEX9	209.142	0.901223	0.244928	3.67954	0.000233654	0.00238556
ANGPTL4	27.0384	-0.708805	0.192664	-3.67897	0.000234176	0.0023868
FAM25A	25.3281	-1.20629	0.327916	-3.67864	0.000234481	0.0023868
MIS18A	31.6108	0.593879	0.161433	3.67878	0.000234348	0.0023868
NEK1	142.78	0.63359	0.172214	3.67908	0.000234075	0.0023868
UNC13A	20.4217	-2.14625	0.583392	-3.67891	0.000234232	0.0023868
ELOVL4	19.7724	-0.996136	0.270839	-3.67797	0.000235098	0.00239165
PGS1	491.352	-0.552498	0.150233	-3.67761	0.000235431	0.00239359
SSR1	677.766	0.29196	0.0794022	3.67698	0.000236015	0.00239809
TBCE	83.716	0.526328	0.143165	3.67639	0.000236562	0.00240221
LIN7C	338.318	0.469567	0.127743	3.67586	0.000237047	0.00240281
MRPL9	81.9057	0.518989	0.141183	3.67599	0.000236929	0.00240281
RBP1	67.1398	0.725405	0.197341	3.67591	0.000237006	0.00240281
EFHD2	1597.08	-0.309579	0.0842461	-3.6747	0.000238127	0.00241231
SF3B3	476.176	0.410116	0.111614	3.67443	0.00023838	0.00241344
NQO1	1118.29	0.772678	0.210316	3.67389	0.00023889	0.00241715
SEC14L1	1600.26	-0.543528	0.147971	-3.6732	0.000239529	0.00242217
IGSF6	422.068	-0.844973	0.230072	-3.67264	0.000240057	0.00242606
SLC26A8	35.8584	-0.922069	0.251076	-3.67246	0.000240222	0.00242629
CPE	29.2522	-0.652415	0.177658	-3.67231	0.000240367	0.0024263
GUSBP5	8.35239	0.972629	0.264895	3.67175	0.000240899	0.00243022
DHCR7	102.544	0.540088	0.147128	3.67086	0.000241733	0.00243719
LAG3	27.878	0.994117	0.270926	3.66933	0.000243188	0.00245007
TAGAP	2367.82	-1.06942	0.291457	-3.66921	0.0002433	0.00245007
KIAA1841	203.943	0.687357	0.187339	3.66905	0.00024345	0.00245012
CISD2	87.2356	0.562569	0.153356	3.6684	0.000244077	0.00245497
PLXDC2	262.858	-0.554509	0.151212	-3.66711	0.000245307	0.00246442
RPS18	1471.94	0.478115	0.130374	3.66725	0.000245172	0.00246442
G3BP1	568.115	0.42968	0.117178	3.66691	0.000245497	0.00246486
BST1	116.027	-0.643754	0.175577	-3.66649	0.000245898	0.00246675
DIMT1	106.358	0.586889	0.160074	3.66637	0.000246021	0.00246675
DNAAF2	92.5857	0.754556	0.205811	3.66626	0.000246121	0.00246675
HMGB1	569.08	0.31221	0.0851746	3.66553	0.000246822	0.00247231
SCFD1	234.594	0.362267	0.0988379	3.66527	0.000247081	0.00247343
IFT74	113.42	0.727128	0.198488	3.66333	0.000248955	0.00249072
ACBD7	63.3658	0.941415	0.257052	3.66235	0.000249908	0.00249678
CXCR4	873.263	-0.923104	0.252054	-3.66232	0.000249941	0.00249678
DCTN3	114.906	0.364727	0.0995948	3.66211	0.000250144	0.00249678
TSEN34	288.548	-0.500925	0.136786	-3.66211	0.00025015	0.00249678
EIF3D	460.586	0.323869	0.0884645	3.661	0.000251229	0.00250607
ASAP1	523.581	-0.611849	0.167218	-3.65899	0.000253213	0.00252414
MCTP1	178.939	-0.595495	0.162754	-3.65886	0.000253338	0.00252414
PSMD13	301.847	0.218251	0.0596556	3.65852	0.000253673	0.00252599
ANKRD42	158.719	0.668075	0.182631	3.65806	0.000254131	0.00252751
CELF2	547.254	-0.653657	0.178692	-3.658	0.000254188	0.00252751
DIRAS3	4.29158	1.40091	0.382997	3.65777	0.000254422	0.00252751
GRAP2	27.7592	0.813946	0.222518	3.65788	0.000254309	0.00252751
SKA2	84.7393	0.485821	0.132826	3.65757	0.000254617	0.00252796
DDX58	931.573	-0.83342	0.227875	-3.65736	0.000254824	0.00252854
RWDD4	89.5788	0.476457	0.130286	3.65702	0.000255168	0.00252899
TACC3	246.457	-0.600248	0.164133	-3.65709	0.000255097	0.00252899
CORO1A	774.784	-0.696503	0.190488	-3.65642	0.000255767	0.00253344
PLCH1	184.575	0.985046	0.269421	3.65616	0.00025602	0.00253446
CNTNAP3B	103.063	0.813997	0.22266	3.65578	0.000256402	0.00253604
SNORA21	6.29329	0.893714	0.244471	3.6557	0.000256478	0.00253604
GNAL	149.305	0.699662	0.191421	3.65509	0.00025709	0.00254017
MCM9	177.405	0.384048	0.105079	3.65484	0.000257346	0.00254017
PSMB5	190.423	0.520973	0.142542	3.65487	0.000257316	0.00254017
DNAJC16	248.278	0.509848	0.139506	3.65466	0.000257528	0.00254048
ASXL2	404.701	0.229601	0.0628554	3.65284	0.000259352	0.00255699
APLP1	9.84243	-1.71918	0.470737	-3.65211	0.000260095	0.00256282
KIF9	131.735	0.853698	0.233792	3.65152	0.000260691	0.0025672
MED6	109.526	0.35355	0.0968467	3.65061	0.000261615	0.00257357
METRNL	523.198	-0.440063	0.120546	-3.65059	0.000261642	0.00257357
NUP153	536.374	0.166651	0.0456541	3.65029	0.000261946	0.00257507
ACP1	256.665	0.579643	0.158849	3.64902	0.000263238	0.00258387
FAM186B	12.1875	0.906004	0.248276	3.64918	0.000263075	0.00258387
PEX3	88.7515	0.608144	0.166669	3.64882	0.000263451	0.00258387
SMARCC1	513.376	0.230052	0.0630481	3.64883	0.000263441	0.00258387
SACM1L	196.944	0.297383	0.0815105	3.6484	0.000263881	0.00258658
PITPNB	191.175	0.307808	0.0843762	3.64804	0.000264248	0.00258718
RPS3	998.268	0.428375	0.117422	3.64816	0.000264128	0.00258718
KIF18A	28.717	0.723613	0.198444	3.64643	0.000265906	0.00260191
MPP1	190.499	-0.721206	0.197846	-3.64528	0.000267099	0.00261208
CNR1	12.4999	-1.33594	0.366553	-3.64459	0.000267816	0.00261215
DNAJC27	55.3009	0.542204	0.148764	3.64473	0.00026767	0.00261215
GPN3	48.4463	0.485672	0.133261	3.64453	0.000267878	0.00261215
PGD	1627.36	0.338251	0.092796	3.6451	0.000267286	0.00261215
WDR11	393.752	0.475903	0.130573	3.64472	0.000267683	0.00261215
PARK7	219.694	0.471363	0.129345	3.64424	0.000268181	0.00261361
PIM3	1308.87	-0.419917	0.115239	-3.64389	0.000268546	0.00261566
ZNF469	112.591	0.619698	0.170082	3.64354	0.000268918	0.00261778
WDR19	207.325	0.65531	0.179863	3.64338	0.000269076	0.00261782
COL1A1	127.663	-0.588791	0.161613	-3.64322	0.000269251	0.00261801
LBR	423.975	-0.514877	0.141335	-3.64296	0.00026952	0.00261912
AMPD2	953.389	-0.751169	0.206211	-3.64271	0.000269779	0.00262014
ZNF831	33.3546	0.838022	0.230103	3.64195	0.000270583	0.00262644
HNRNPU	1939.37	0.153294	0.0421023	3.64099	0.000271587	0.00263467
DIAPH2	196.541	0.597136	0.164041	3.64017	0.000272458	0.00263859
PHOSPHO1	248.853	-1.0595	0.291057	-3.64017	0.000272455	0.00263859
PRDX6	426.854	0.452537	0.124313	3.64032	0.000272302	0.00263859
ULK1	426.406	-0.354699	0.0974494	-3.63982	0.000272826	0.00264064
TRAT1	6.21146	1.24688	0.342645	3.63899	0.000273714	0.00264773
FASLG	15.6173	0.956119	0.262786	3.63839	0.000274349	0.00264967
FES	232.997	-0.647036	0.177838	-3.63836	0.000274384	0.00264967
MNAT1	115.677	0.560533	0.154055	3.63853	0.000274203	0.00264967
SUPT16H	379.139	0.373997	0.102805	3.63791	0.00027486	0.00265275
DDT	45.8549	0.753659	0.207178	3.63774	0.000275044	0.00265301
MIR616	9.51445	-1.19211	0.327786	-3.63686	0.000275987	0.0026606
ITGBL1	9.48483	-1.56468	0.430267	-3.63653	0.000276333	0.00266242
CHCHD7	124.887	0.39911	0.109756	3.63635	0.000276526	0.0026625
HDGF	919.245	0.374679	0.10304	3.63623	0.000276656	0.0026625
STX12	259.747	0.237561	0.0653454	3.63547	0.000277478	0.00266889
C11orf49	192.483	0.794471	0.218569	3.63487	0.000278121	0.00267356
LZTFL1	244.15	0.856156	0.235581	3.63424	0.000278804	0.00267708
TMEM106C	105.365	0.667006	0.183533	3.63426	0.000278781	0.00267708
TMEM107	56.0267	0.700115	0.192697	3.63324	0.000279884	0.00268594
MYBPH	13.0694	-1.49378	0.411182	-3.6329	0.000280257	0.00268799
PNPLA5	8.00974	-1.95484	0.538161	-3.63244	0.000280751	0.00269121
NDUFS4	93.6928	0.50119	0.138001	3.63177	0.00028148	0.00269514
STX2	50.799	0.888132	0.244538	3.63188	0.000281365	0.00269514
AKIRIN2	190.4	-0.393823	0.108458	-3.63112	0.000282189	0.00270041
RN7SL1	263991	0.501761	0.138191	3.63092	0.000282413	0.00270102
PPIA	866.924	0.40513	0.111589	3.63055	0.000282814	0.00270333
SUMO1	271.037	0.273081	0.0752366	3.62963	0.000283828	0.00271149
SHISA5	831.235	-0.407508	0.11228	-3.6294	0.000284084	0.00271241
KCNN1	6.75789	1.6701	0.460229	3.62885	0.000284684	0.00271661
MXRA8	26.0128	-1.9829	0.546532	-3.62814	0.000285469	0.00272256
ACTN1	977.061	-0.543785	0.149912	-3.62736	0.000286338	0.00272609
CELF5	37.2383	-1.55774	0.429458	-3.62722	0.000286492	0.00272609
FBXL3	322.364	0.186506	0.0514204	3.62709	0.000286637	0.00272609
ITGA11	28.7992	-1.51295	0.417089	-3.62739	0.000286297	0.00272609
NUCKS1	597.194	0.55712	0.1536	3.62708	0.000286643	0.00272609
CYP1B1	222.083	0.890597	0.245574	3.62659	0.00028719	0.00272975
CALML3	30.1302	-1.02087	0.281544	-3.62597	0.00028788	0.00273478
SH2D1A	10.5992	0.967339	0.266831	3.6253	0.000288631	0.00274038
ARPC1A	285.63	0.331869	0.0915523	3.62492	0.000289056	0.00274247
SNORA84	5.52997	0.836016	0.230637	3.62481	0.000289176	0.00274247
ARL6	61.6103	0.984048	0.271501	3.62448	0.000289545	0.0027438
SRGN	6039.52	-0.97764	0.269739	-3.62439	0.000289639	0.0027438
AP1G1	1069.85	0.126508	0.0349103	3.62381	0.000290292	0.00274844
SYN3	16.3408	-1.84359	0.508788	-3.6235	0.000290641	0.00274953
USP37	184.322	0.402975	0.111214	3.62342	0.000290731	0.00274953
MAP3K13	341.498	0.40887	0.112847	3.62323	0.000290948	0.00275004
MAK16	83.8019	0.53999	0.149044	3.62302	0.000291186	0.00275076
CAMKK2	361.757	-0.377294	0.104143	-3.62284	0.000291389	0.00275114
CD53	946.903	-0.829436	0.228974	-3.6224	0.000291881	0.00275425
ATR	393.546	0.475337	0.13123	3.62216	0.000292157	0.00275532
C6	9.34407	2.37563	0.655926	3.6218	0.000292557	0.00275603
PITX2	9.56505	-2.05842	0.568327	-3.6219	0.000292445	0.00275603
UEVLD	157.755	0.463953	0.128124	3.62113	0.000293317	0.00276164
NAT1	142.471	0.529745	0.146358	3.61952	0.000295155	0.0027773
RPP38	80.082	0.525101	0.14508	3.61938	0.000295307	0.0027773
RBX1	105.497	0.419344	0.115871	3.61907	0.000295666	0.00277912
CMAS	230.48	0.488585	0.135029	3.61836	0.000296481	0.00278524
HPCAL1	153.603	-0.503574	0.139191	-3.61788	0.00029703	0.00278885
MGAT2	195.351	0.371948	0.102816	3.61762	0.000297329	0.00279012
ALKBH5	515.238	0.436279	0.120611	3.61724	0.000297757	0.00279258
METTL5	65.5156	0.581607	0.16081	3.61672	0.000298359	0.00279513
NUDT21	285.768	0.426131	0.117821	3.61675	0.00029832	0.00279513
CNOT1	1597.99	0.229843	0.0635625	3.61601	0.000299173	0.00279783
GTF2H3	80.6567	0.565881	0.156502	3.6158	0.000299426	0.00279783
LAPTM5	1953.37	-0.698256	0.193087	-3.61628	0.000298861	0.00279783
PBRM1	546.79	0.309705	0.0856469	3.61607	0.000299108	0.00279783
RAB18	412.2	0.260941	0.0721678	3.61576	0.000299473	0.00279783
HLTF	101.692	0.666587	0.184369	3.61551	0.000299753	0.00279891
BLM	33.353	0.658754	0.182222	3.61512	0.000300208	0.00280161
FUNDC2	106.284	0.494082	0.136724	3.61372	0.000301832	0.00281521
ARMC2	122.204	0.793249	0.219527	3.61344	0.000302156	0.00281669
NUSAP1	29.1888	0.614656	0.170129	3.61287	0.000302822	0.00282134
FAM47E	147.774	0.867909	0.240291	3.61191	0.00030395	0.00282894
KDM1A	281.958	0.525394	0.145465	3.61182	0.000304052	0.00282894
SNX29	225.289	0.463207	0.12825	3.61175	0.000304139	0.00282894
TSPAN13	764.311	0.621148	0.171988	3.61158	0.000304337	0.00282923
ORMDL1	136.6	0.440704	0.122037	3.61124	0.000304733	0.00282981
ROMO1	121.034	0.46524	0.128829	3.6113	0.000304664	0.00282981
EIF5A2	19.2744	0.780366	0.216112	3.61094	0.000305089	0.00283156
MEIG1	12.0756	1.1745	0.325301	3.6105	0.000305613	0.00283487
CCNB1	59.1948	0.665067	0.184262	3.60936	0.000306953	0.00284575
CDC42	1536.2	0.202928	0.0562432	3.60806	0.0003085	0.00285852
KLK14	5.53367	-1.23406	0.342066	-3.60767	0.000308961	0.00286122
CCDC34	30.5644	0.946965	0.262526	3.60713	0.000309606	0.00286548
DKC1	126.925	0.40959	0.113563	3.60672	0.000310097	0.00286548
IL6ST	901.346	0.218942	0.0607009	3.6069	0.000309877	0.00286548
PAK1IP1	50.0991	0.481496	0.133498	3.60677	0.000310033	0.00286548
OXSR1	521.329	-0.340343	0.0943723	-3.60638	0.000310497	0.00286761
LRRN3	11.2666	1.46872	0.407292	3.60605	0.00031089	0.00286968
CD55	3746.28	-0.294401	0.0816587	-3.60526	0.00031184	0.00287688
RABL2B	176.575	0.807996	0.224171	3.60437	0.000312907	0.00288515
ZNF780A	159.399	0.621172	0.172384	3.60341	0.000314066	0.00289426
ERGIC2	248.374	0.269378	0.0747643	3.60303	0.000314532	0.0028967
RAB28	67.4137	0.389585	0.108131	3.60291	0.000314672	0.0028967
ACYP2	45.491	0.595794	0.165408	3.60197	0.000315815	0.00290564
BRI3BP	121.484	0.441701	0.122658	3.60108	0.000316896	0.00291299
RPTN	375.494	-0.953898	0.264907	-3.60087	0.000317149	0.00291299
STXBP4	87.9606	0.76879	0.213508	3.60075	0.000317302	0.00291299
VWA5A	426.064	0.528955	0.146899	3.60081	0.000317232	0.00291299
NPSR1	11.7476	-1.22668	0.340761	-3.59983	0.000318423	0.00291853
PLA2G2F	26.1771	-1.03928	0.288691	-3.59997	0.000318255	0.00291853
TRIM37	140.094	0.462449	0.128457	3.60003	0.000318185	0.00291853
MAPK14	509.911	-0.337039	0.0936376	-3.5994	0.000318957	0.00292185
CCNC	314.462	0.47853	0.132969	3.5988	0.00031969	0.0029254
UHMK1	1240.63	0.433886	0.120564	3.59882	0.000319669	0.0029254
KATNAL1	65.802	0.798453	0.221884	3.59852	0.000320028	0.00292691
EIF5	1405.94	0.279694	0.0777487	3.59742	0.000321394	0.00293386
KIR2DL4	6.69674	1.30373	0.362409	3.59741	0.000321398	0.00293386
SNORD89	31.5593	-0.705732	0.196181	-3.59735	0.000321481	0.00293386
TMEM144	113.938	0.592446	0.164683	3.5975	0.00032129	0.00293386
RFC3	33.4141	0.562755	0.156449	3.59704	0.000321859	0.00293573
SSX2IP	99.4274	0.662326	0.184151	3.59664	0.000322354	0.00293708
TMEM158	11.3607	-0.615169	0.171039	-3.59666	0.000322332	0.00293708
FNIP1	572.657	-0.331116	0.092115	-3.59459	0.000324897	0.00295866
C3orf14	38.654	0.671109	0.186714	3.59431	0.00032525	0.00295869
KIAA0040	338.908	-0.723341	0.201238	-3.59445	0.000325076	0.00295869
MRS2	136.426	0.525009	0.146082	3.59394	0.000325717	0.0029607
RSRC1	88.872	0.398297	0.110831	3.59372	0.000325995	0.0029607
ZNF264	384.49	0.406657	0.113157	3.59373	0.000325973	0.0029607
SLC6A17	17.6147	-2.19545	0.610985	-3.5933	0.00032651	0.00296379
SMC2	124.572	0.578023	0.160877	3.59294	0.000326962	0.0029663
DRAP1	226.916	-0.357579	0.0995432	-3.59219	0.000327906	0.00297327
ALG13	203.178	0.408782	0.11381	3.5918	0.0003284	0.00297616
PLEK	4285.74	-1.04741	0.291633	-3.59153	0.000328741	0.00297766
DDX59	107.87	0.229494	0.0639188	3.5904	0.000330169	0.0029842
FFAR3	46.8523	-1.4895	0.41481	-3.5908	0.000329659	0.0029842
HSPA14	173.955	0.416352	0.115962	3.59041	0.000330162	0.0029842
ZNF22	33.975	0.601367	0.167487	3.59054	0.000329995	0.0029842
PNLIPRP3	8.18728	-1.79049	0.498709	-3.59025	0.000330359	0.00298433
CREBL2	169.54	0.475597	0.13248	3.58995	0.000330747	0.002986
PEX19	238.264	0.430432	0.119903	3.58983	0.000330896	0.002986
LRWD1	215.913	0.468925	0.130631	3.58969	0.000331072	0.002986
CEBPZ	189.015	0.401293	0.111825	3.58858	0.000332487	0.00299239
ECD	163.066	0.243585	0.0678763	3.58866	0.000332379	0.00299239
ELK3	173.665	0.432991	0.120654	3.58869	0.000332348	0.00299239
EVL	238.521	0.520007	0.144898	3.58879	0.000332221	0.00299239
ATRX	633.343	0.23155	0.0645295	3.58828	0.000332863	0.00299418
STAT5A	379.166	-0.398968	0.111192	-3.58809	0.000333105	0.00299476
THBD	410.514	-0.926637	0.258271	-3.58785	0.000333412	0.00299593
SARM1	134.099	0.660075	0.183993	3.58751	0.000333851	0.00299828
CCR1	799.525	-0.983013	0.274076	-3.58665	0.000334953	0.00300153
CKAP2	93.593	0.527781	0.147152	3.58665	0.00033495	0.00300153
DCAF7	498.941	0.366054	0.102068	3.58639	0.000335283	0.00300153
KLHL28	152.329	0.306606	0.0854979	3.58612	0.00033563	0.00300153
LIMD2	293.569	-0.701443	0.195593	-3.58624	0.000335484	0.00300153
NAIP	403.737	-0.665093	0.185442	-3.58653	0.000335105	0.00300153
PFN2	405.541	0.805127	0.224472	3.58677	0.000334805	0.00300153
XRCC6	668.684	0.357387	0.0996496	3.58644	0.000335224	0.00300153
KIFAP3	118.609	0.640769	0.178698	3.58577	0.000336086	0.00300327
MIR4802	5.78347	-0.699527	0.195088	-3.5857	0.000336179	0.00300327
IFT122	205.931	0.697952	0.194706	3.58464	0.000337538	0.00301223
IL1RL2	37.1147	-0.650152	0.181368	-3.58472	0.000337442	0.00301223
LSM14A	393.348	0.158135	0.0441169	3.58445	0.00033779	0.0030129
TNFAIP8L1	244.456	0.885912	0.247171	3.58421	0.000338097	0.00301405
ERLEC1	366.401	0.513876	0.143405	3.5834	0.000339152	0.00302078
PDHA1	144.62	0.389603	0.108726	3.58335	0.00033921	0.00302078
PCYT1B	53.5352	1.14985	0.320902	3.58318	0.000339437	0.00302122
TRAF3IP1	260.455	0.718583	0.200552	3.58303	0.000339626	0.00302132
TMED5	371.732	0.244519	0.068253	3.58254	0.000340275	0.0030255
UAP1	531.698	0.514033	0.143505	3.582	0.000340979	0.00302858
XCL2	2.65823	1.29057	0.360292	3.58201	0.000340964	0.00302858
CCZ1	187.5	0.39966	0.11159	3.58151	0.00034162	0.00303268
MOSPD1	63.8274	0.461838	0.128963	3.58117	0.000342053	0.00303436
SNORD94	13.7745	0.776234	0.216759	3.58109	0.000342167	0.00303436
ROPN1L	234.437	0.918934	0.25662	3.58091	0.000342403	0.00303486
MCTP2	708.764	-0.399708	0.111628	-3.58072	0.000342651	0.00303547
ZNF3	208.668	0.512828	0.143227	3.58051	0.000342919	0.00303626
TDG	132.75	0.303709	0.0848294	3.58024	0.000343281	0.00303788
DCBLD2	176.109	0.672955	0.187998	3.57958	0.000344143	0.00304121
IDI2-AS1	10.139	-1.13806	0.317935	-3.57954	0.000344197	0.00304121
SF3B4	151.494	0.293636	0.0820295	3.57964	0.000344067	0.00304121
RNASEK	174.241	-0.451485	0.126145	-3.5791	0.000344774	0.00304473
IFT43	84.6331	0.66584	0.186055	3.57873	0.000345265	0.00304605
NBL1	141.517	0.731107	0.204293	3.57872	0.000345284	0.00304605
ERN1	291.496	-0.493615	0.13796	-3.57796	0.000346284	0.00305329
ADAMTS16	16.6054	-2.06404	0.57703	-3.57701	0.000347549	0.00306284
KRT23	1175.9	-0.404466	0.11309	-3.5765	0.00034822	0.00306716
ZFAND1	115.915	0.53582	0.149847	3.57579	0.000349176	0.00307398
ZMPSTE24	363.743	0.356363	0.0996721	3.57535	0.000349757	0.0030775
YWHAH	327.94	0.405146	0.113323	3.57515	0.000350031	0.00307831
MRPL24	55.8242	0.448103	0.125377	3.57403	0.000351529	0.00308988
NOX1	15.6537	0.814615	0.227946	3.57372	0.00035195	0.00309198
AP3M2	80.5296	0.560047	0.156736	3.57318	0.000352674	0.00309673
CAPN8	350.848	-0.633988	0.177459	-3.57259	0.000353462	0.00310204
ADPRHL1	43.484	0.783733	0.2194	3.57216	0.000354048	0.00310356
CGRRF1	49.6101	0.48843	0.136747	3.57179	0.000354552	0.00310356
MIR941-1	14.7274	-0.762149	0.213378	-3.57182	0.000354507	0.00310356
SSBP1	191.94	0.465296	0.130262	3.57199	0.000354277	0.00310356
USH1C	22.2772	1.29171	0.361633	3.57187	0.000354444	0.00310356
ASAH2B	30.8135	0.830197	0.232467	3.57124	0.000355291	0.00310682
MSI2	489.177	0.554662	0.15531	3.57133	0.000355173	0.00310682
STRBP	356.09	0.611345	0.171203	3.57088	0.000355783	0.00310952
CPSF3	147.059	0.450858	0.126276	3.57042	0.000356412	0.00311181
THAP6	92.1977	0.464265	0.130026	3.57055	0.000356232	0.00311181
KIAA1143	184.15	0.448567	0.12566	3.56968	0.000357414	0.00311895
BTBD1	393.83	0.47271	0.132438	3.5693	0.00035794	0.00312025
GGPS1	138.995	0.381827	0.106979	3.56917	0.000358116	0.00312025
LMLN	103.457	0.723528	0.202703	3.56939	0.000357808	0.00312025
CASC4	903.669	0.281288	0.0788258	3.56848	0.000359065	0.00312691
ZNF502	35.5145	0.608364	0.170492	3.56827	0.000359341	0.00312771
SIT1	9.1604	0.888233	0.248956	3.56783	0.000359949	0.00313139
SSTR3	12.1821	-1.42186	0.398559	-3.56751	0.000360396	0.00313367
ANAPC13	134.388	0.334704	0.0938394	3.56677	0.000361402	0.00313739
BDH2	72.7593	0.638616	0.179042	3.56685	0.0003613	0.00313739
PPME1	140.88	0.434863	0.121924	3.56666	0.000361564	0.00313739
RPS21	353.787	0.458934	0.128669	3.56677	0.000361415	0.00313739
PTPRC	3555.07	-0.811437	0.227555	-3.5659	0.000362612	0.00314487
TMEM184B	498.19	-0.279222	0.078326	-3.56487	0.000364037	0.00315561
NUP155	222.016	0.450469	0.126394	3.56399	0.000365255	0.00316455
TOMM22	158	0.454656	0.127581	3.56367	0.000365703	0.00316681
COIL	75.0545	0.477255	0.133951	3.5629	0.000366784	0.00317292
STMN2	3.44716	-3.75495	1.0539	-3.56292	0.000366753	0.00317292
NDUFAB1	118.116	0.56301	0.15805	3.56222	0.000367731	0.00317949
PPBP	5.54999	-1.69468	0.475882	-3.56114	0.000369247	0.00319098
ARF4	710.841	0.278626	0.0782674	3.55993	0.00037096	0.0032017
CAPRIN1	1010.53	0.373362	0.104881	3.55986	0.000371056	0.0032017
CXCL2	166.77	-0.776968	0.218242	-3.56012	0.000370679	0.0032017
LMOD3	19.4522	-1.87621	0.527103	-3.55947	0.000371598	0.00320475
CCL3L1	94.5001	-1.83676	0.516105	-3.55889	0.000372429	0.00321028
WDR78	261.126	1.02495	0.288014	3.55868	0.00037272	0.00321116
TSPEAR	9.59835	-1.84022	0.51717	-3.55826	0.00037332	0.00321469
DOCK11	396.572	-0.724392	0.203611	-3.55772	0.000374091	0.00321969
IFIT1	1515.19	-1.19692	0.336455	-3.55745	0.000374473	0.00322134
MCTS1	103.181	0.436912	0.122822	3.55729	0.000374698	0.00322165
COPS4	130.882	0.476952	0.134082	3.55716	0.000374891	0.00322166
CLNK	18.204	0.98989	0.278306	3.55684	0.000375337	0.00322386
OR52K2	6.93287	-1.51361	0.425572	-3.55666	0.000375603	0.00322451
NSMCE1	63.7202	0.421603	0.118558	3.55609	0.000376416	0.00322985
RNF216	279.383	0.231404	0.0650756	3.55592	0.000376658	0.0032303
CNTN2	27.3377	-1.64771	0.463399	-3.5557	0.000376969	0.00323133
FLOT1	628.299	-0.461385	0.129777	-3.55521	0.00037768	0.00323415
XPOT	265.193	0.484882	0.136385	3.55523	0.000377648	0.00323415
PROK2	559.25	-1.08948	0.306535	-3.55419	0.000379146	0.00324375
SF3A3	231.931	0.348816	0.0981429	3.55416	0.000379185	0.00324375
ST3GAL1	436.29	-0.301337	0.0847876	-3.55402	0.000379387	0.00324385
RFX3	310.642	0.809676	0.227871	3.55322	0.000380547	0.00325212
HAUS1	49.2364	0.460198	0.129535	3.55268	0.000381325	0.0032522
HDAC2	272.496	0.401336	0.112965	3.55273	0.000381251	0.0032522
IDH1	598.135	0.546743	0.153884	3.55295	0.000380939	0.0032522
TATDN1	41.7542	0.509835	0.143506	3.55271	0.000381278	0.0032522
CNOT10	160.017	0.340945	0.0959925	3.55178	0.000382628	0.00326168
POC1B	247.815	0.411329	0.115826	3.55126	0.000383389	0.00326652
CFLAR-AS1	27.7405	-1.44246	0.406228	-3.55086	0.000383978	0.00326661
STMN1	60.5324	0.633337	0.178359	3.55092	0.000383891	0.00326661
TRIM39	142.497	-0.288703	0.0813006	-3.55106	0.000383681	0.00326661
DCAF13	156.05	0.485944	0.136865	3.55053	0.00038445	0.00326898
TDP1	107.477	0.492597	0.138773	3.54967	0.000385714	0.00327808
C3orf62	116.599	-0.428054	0.120594	-3.54953	0.000385913	0.00327813
ETNK1	367.253	0.321797	0.0906677	3.54919	0.000386425	0.00328083
CELF4	168.523	-1.46899	0.413954	-3.54869	0.000387155	0.00328538
SEC23B	412.243	0.280934	0.0791743	3.5483	0.000387727	0.00328859
UBB	1512.18	0.414104	0.116733	3.54745	0.000388982	0.00329758
PSMD14	204.871	0.466636	0.131568	3.54673	0.000390042	0.00330492
[truncated: 16,819 more rows]

## Sheet: childvsadults_infection
row	baseMean	log2FoldChange	lfcSE	stat	pvalue	padj
HBA2	16.4335	-19.8458	2.00675	-9.88954	4.62149e-23	8.66529e-19
TBC1D3	7.22201	-30	3.79928	-7.89623	2.87474e-15	2.69507e-11
MAP4K1	56.8642	-2.14491	0.452102	-4.74431	2.0922e-06	0.0130763
MMRN1	7.48667	-7.56095	1.73029	-4.36976	1.24384e-05	0.0583049
NPSR1	11.7476	-4.22867	1.00446	-4.20989	2.55493e-05	0.0958098
ST6GALNAC5	7.19521	-5.8565	1.40548	-4.1669	3.08771e-05	0.0964909
TMIGD2	8.21995	-3.74936	0.919578	-4.07726	4.55697e-05	0.122062
PTGDS	16.2329	-3.61404	0.899258	-4.01892	5.84655e-05	0.125068
TDRD5	7.41639	-7.11317	1.77267	-4.01268	6.00329e-05	0.125068
A1BG-AS1	7.84691	-3.2507	0.834968	-3.8932	9.89302e-05	0.132496
FOXP3	5.20248	-4.12127	1.05445	-3.90844	9.28959e-05	0.132496
GABRR1	5.559	-6.45659	1.6376	-3.94272	8.0563e-05	0.132496
HS6ST3	8.67573	-5.67168	1.45128	-3.90806	9.30416e-05	0.132496
ZNF705E	4.92291	-3.74639	0.94636	-3.95873	7.53493e-05	0.132496
ANKRD62	9.83663	-3.59206	0.945608	-3.79868	0.000145471	0.149459
FBN2	27.4269	-3.53227	0.9211	-3.83483	0.000125649	0.149459
FOXN1	8.0775	-3.605	0.961112	-3.75087	0.000176225	0.149459
GGT3P	5.41888	-5.04216	1.344	-3.7516	0.000175708	0.149459
GPR19	7.42561	-3.54613	0.947927	-3.74094	0.000183337	0.149459
NRK	11.072	-7.20693	1.90196	-3.78921	0.000151126	0.149459
PHF19	37.3045	-1.7085	0.451981	-3.78003	0.000156809	0.149459
SLA2	36.8423	-1.94096	0.507199	-3.82681	0.000129813	0.149459
SNORD91B	0.796524	4.03202	1.07301	3.75768	0.000171493	0.149459
ADAP2	69.6858	-1.58896	0.430418	-3.69167	0.000222787	0.155021
CCDC3	5.33751	-4.39015	1.18799	-3.69545	0.0002195	0.155021
GDPD2	9.51176	-3.12187	0.847325	-3.68439	0.000229254	0.155021
ICOS	17.0634	-2.62669	0.706955	-3.7155	0.000202804	0.155021
SPDYA	30.9796	1.91202	0.519301	3.6819	0.000231499	0.155021
KLHL4	6.82352	-4.46286	1.21522	-3.67247	0.00024022	0.155315
DCLK2	22.6527	-2.37716	0.656511	-3.6209	0.000293583	0.158402
HGF	19.6632	-2.27766	0.631134	-3.60884	0.000307566	0.158402
LINC00402	6.61603	-4.29987	1.18357	-3.63296	0.000280192	0.158402
PABPC4L	4.94887	-5.17893	1.42488	-3.63463	0.000278378	0.158402
POLD4	167.249	-0.747533	0.205036	-3.64586	0.000266497	0.158402
SWT1	75.3084	1.18682	0.325835	3.6424	0.000270105	0.158402
TBC1D26	17.1377	-3.35998	0.932126	-3.60464	0.00031258	0.158402
TNIK	36.7252	-1.92834	0.533083	-3.61734	0.000297643	0.158402
HAVCR1	4.70159	-3.51529	0.979061	-3.59047	0.000330079	0.162868
SLC25A35	28.3881	-1.80275	0.504139	-3.5759	0.000349025	0.1678
PCDHGA4	6.62592	-3.12591	0.875939	-3.56864	0.000358839	0.168206
GRIK5	7.63473	-4.10214	1.15773	-3.54325	0.000395227	0.169303
MS4A4A	26.4607	-2.62218	0.739054	-3.54802	0.000388139	0.169303
SERINC3	675.222	0.476634	0.134571	3.54187	0.000397299	0.169303
UBASH3A	28.7435	-2.05513	0.578203	-3.55435	0.000378919	0.169303
RAD51AP2	4.57328	-4.70506	1.33164	-3.53328	0.000410443	0.171018
HOXB4	4.5725	-3.51345	0.996963	-3.52415	0.000424847	0.173171
SKOR1	7.3174	-3.51331	1.00067	-3.51096	0.000446496	0.178123
CCNB3	12.1833	-2.3978	0.684098	-3.50505	0.000456528	0.178331
ARSH	4.26702	-3.47289	0.997735	-3.48077	0.000499968	0.187025
LINC00336	5.52635	-3.83161	1.10151	-3.4785	0.00050422	0.187025
ZC4H2	5.90568	-3.46569	0.996996	-3.47613	0.000508707	0.187025
DSCC1	5.67876	-2.74349	0.794329	-3.45385	0.000552653	0.195514
GPA33	8.01928	-3.36805	0.974324	-3.45681	0.000546605	0.195514
MIR4714	1.83078	2.48563	0.722965	3.43811	0.000585794	0.196136
NR2E3	8.29702	-4.05336	1.17711	-3.44348	0.00057427	0.196136
ZNF578	11.2853	-3.31245	0.962911	-3.44004	0.000581624	0.196136
PPP1R1B	12.0532	-3.26695	0.951981	-3.43174	0.000599722	0.197277
CNTN1	13.7509	-3.48228	1.01707	-3.42382	0.000617467	0.199612
CDKN3	6.62745	-2.46971	0.722396	-3.41878	0.000629025	0.199902
NKAPP1	22.9126	-1.97532	0.579633	-3.40788	0.000654705	0.204595
DTL	18.7845	-2.35754	0.692891	-3.40247	0.000667796	0.205265
CC2D1B	242.003	-0.632457	0.187114	-3.38006	0.000724713	0.215688
CD27	7.77152	-2.78496	0.823758	-3.3808	0.000722739	0.215688
ADAM18	5.11899	-5.89081	1.76157	-3.34408	0.000825574	0.219884
ATRIP	50.2138	-1.13933	0.34331	-3.31868	0.000904441	0.219884
CEACAM20	4.27134	-6.76018	2.03899	-3.31545	0.000914954	0.219884
COL20A1	12.8387	-3.78183	1.12476	-3.36235	0.000772828	0.219884
FCRLB	5.34738	-2.90289	0.871703	-3.33014	0.000868034	0.219884
HUS1B	5.02189	-2.2784	0.685134	-3.32548	0.000882672	0.219884
IL1RL2	37.1147	1.54689	0.464376	3.33111	0.000865006	0.219884
KIR3DL2	4.80916	-4.52482	1.36306	-3.31961	0.000901433	0.219884
LRRC66	7.05603	-2.89694	0.874689	-3.31196	0.000926444	0.219884
LRRD1	8.74248	-4.29015	1.28638	-3.33507	0.000852785	0.219884
NAP1L2	5.28107	-3.41463	1.01757	-3.35566	0.00079176	0.219884
NPY1R	4.46396	-5.88939	1.77378	-3.32024	0.000899403	0.219884
SCML1	38.3802	-1.17429	0.348615	-3.36845	0.000755917	0.219884
TM4SF18	5.82529	-4.61345	1.38185	-3.3386	0.00084201	0.219884
TMOD4	4.75129	-2.82712	0.847456	-3.33601	0.000849906	0.219884
ZCCHC18	3.58226	-3.3612	1.01079	-3.32533	0.000883149	0.219884
PKMYT1	12.3844	-2.29007	0.692928	-3.30491	0.000950065	0.222672
ITGB7	106.33	-1.16954	0.355242	-3.29223	0.000993969	0.224541
NTF4	6.8103	-2.77578	0.84139	-3.29904	0.000970158	0.224541
SULT1A4	15.1241	-3.06797	0.930976	-3.29544	0.000982686	0.224541
GYS2	5.67948	-5.09972	1.55381	-3.28207	0.00103047	0.230016
ADCY1	23.1273	-3.77248	1.15489	-3.26652	0.00108878	0.234188
BUB1	43.8256	-2.03656	0.626399	-3.25123	0.00114908	0.234188
FAM131C	7.03106	-2.89137	0.889128	-3.25192	0.00114629	0.234188
GYPC	43.0478	-1.40951	0.431875	-3.2637	0.00109968	0.234188
PRB3	9.72832	-3.18043	0.973689	-3.26637	0.00108935	0.234188
PRSS33	10.4321	-4.78622	1.47155	-3.25251	0.00114391	0.234188
RPH3A	20.1294	-3.44145	1.05434	-3.26409	0.00109817	0.234188
RUFY1	194.742	-0.538945	0.165553	-3.25542	0.00113226	0.234188
ANGPTL6	4.52988	-2.67358	0.823217	-3.24772	0.00116333	0.234542
PALM3	6.86792	-3.46603	1.06875	-3.24306	0.00118254	0.235879
ZNF883	12.2913	-3.69454	1.14113	-3.23761	0.00120534	0.237897
CSNK1A1P1	4.10335	-4.59073	1.42057	-3.23161	0.00123095	0.24042
CPSF4L	3.6736	-3.69987	1.1507	-3.21533	0.00130297	0.244306
KCTD8	5.10227	-6.43488	2.00055	-3.21656	0.00129738	0.244306
MIR591	0.897268	3.49136	1.08518	3.21732	0.00129393	0.244306
TMEM150B	6.78107	-3.44699	1.07075	-3.21923	0.00128534	0.244306
EMID1	7.78274	-3.24502	1.01137	-3.20854	0.00133412	0.247671
SLC34A1	6.49206	-5.61726	1.75783	-3.19556	0.0013956	0.25556
SNORD11	1.48812	-3.15047	0.987187	-3.19137	0.00141602	0.25556
ZNF565	21.8765	-1.4702	0.460726	-3.19106	0.0014175	0.25556
ALK	15.234	-3.80481	1.19353	-3.18786	0.00143328	0.255942
BTNL3	9.52819	-5.53877	1.74224	-3.17911	0.00147729	0.261193
CD28	15.215	-2.37521	0.751128	-3.16219	0.00156585	0.261193
CYYR1	5.33763	-3.13316	0.990787	-3.16229	0.00156534	0.261193
DTYMK	44.4492	-1.26352	0.399287	-3.16444	0.0015538	0.261193
GNB1L	26.9505	-1.52902	0.483756	-3.16073	0.00157376	0.261193
MEOX2	4.42755	-6.18313	1.95628	-3.16066	0.00157412	0.261193
ZNF80	4.91485	-3.98523	1.25701	-3.1704	0.00152229	0.261193
ZSCAN23	6.5415	-3.41879	1.0801	-3.16526	0.00154944	0.261193
AEBP1	12.077	-3.17439	1.00803	-3.14912	0.00163765	0.263114
CHN1	10.2512	-2.65049	0.847879	-3.12602	0.00177187	0.263114
COLQ	24.5691	-1.85618	0.590247	-3.14475	0.00166229	0.263114
DTNB	85.9684	-1.02958	0.326317	-3.15515	0.00160414	0.263114
FNDC5	5.64014	-4.393	1.39679	-3.14506	0.00166052	0.263114
KCNIP4-IT1	29.1358	-2.9957	0.956785	-3.13101	0.00174205	0.263114
LEP	8.27074	-4.32745	1.38407	-3.12662	0.00176828	0.263114
LGI4	6.74819	-3.55072	1.12632	-3.15248	0.00161891	0.263114
MAGI1-IT1	28.3864	-1.81495	0.578727	-3.1361	0.0017121	0.263114
NR1H3	44.2987	-1.27745	0.406404	-3.1433	0.00167057	0.263114
PCDHB2	12.2833	-2.37821	0.757676	-3.13882	0.00169629	0.263114
PYHIN1	21.52	-1.83454	0.586774	-3.12649	0.00176909	0.263114
SNORA28	12.4863	1.17621	0.37647	3.12432	0.00178216	0.263114
TMC8	161.563	-0.966693	0.30831	-3.13546	0.00171586	0.263114
SLC6A15	13.5976	-3.02652	0.969704	-3.12108	0.0018019	0.263951
CALCR	4.87541	-5.59902	1.79803	-3.11397	0.00184587	0.266231
CHRNA6	3.60711	-5.92345	1.90157	-3.11503	0.00183927	0.266231
SH2D1A	10.5992	-2.23188	0.718937	-3.10442	0.00190654	0.266773
SNORA26	6.41544	1.50491	0.484746	3.10454	0.00190577	0.266773
SOX30	4.80878	-4.6427	1.49474	-3.10603	0.00189616	0.266773
TAF7L	7.0952	-2.56781	0.826287	-3.10765	0.0018858	0.266773
AQP11	6.15247	-2.69403	0.871564	-3.09103	0.00199461	0.266872
CALML6	3.32659	-3.26597	1.05591	-3.09304	0.0019812	0.266872
KCNB2	4.25881	-5.97455	1.93558	-3.0867	0.00202389	0.266872
LINC00184	3.34674	-4.27539	1.38272	-3.09202	0.00198801	0.266872
LRFN2	5.85003	-3.2789	1.06356	-3.08295	0.00204958	0.266872
MC5R	3.42056	-4.06223	1.30982	-3.10137	0.00192628	0.266872
PLVAP	4.8402	-3.09073	1.00026	-3.08994	0.00200198	0.266872
RADIL	10.5094	-2.91003	0.939109	-3.09871	0.00194363	0.266872
UGT2B4	4.48923	-3.39075	1.09765	-3.08909	0.00200773	0.266872
ZNF208	14.8394	-3.17259	1.02845	-3.08482	0.00203677	0.266872
LRRC31	9.00284	-3.35333	1.09074	-3.07438	0.00210941	0.269319
POLN	26.4231	-1.81714	0.591115	-3.07409	0.00211146	0.269319
ZNF34	23.5858	-1.24275	0.40386	-3.07717	0.00208973	0.269319
SLC43A1	10.6969	-2.14981	0.700143	-3.07053	0.0021368	0.270709
MYOT	22.2788	-1.79232	0.585779	-3.05973	0.00221538	0.278781
TTC31	85.415	-0.915383	0.299532	-3.05605	0.00224277	0.280347
RGS11	7.62181	-3.50549	1.14834	-3.05267	0.00226818	0.281644
COL15A1	18.0277	-3.49992	1.14905	-3.04593	0.00231965	0.286141
CDK5R1	33.0074	-0.871807	0.286587	-3.04204	0.00234984	0.287971
PRTG	19.8303	-3.92892	1.29332	-3.03785	0.00238273	0.288234
TSLP	5.45369	-4.10101	1.34977	-3.03831	0.00237907	0.288234
CD1E	13.6241	2.20956	0.730257	3.02572	0.00248038	0.292497
FAM178B	11.8071	-2.71466	0.895759	-3.03057	0.00244092	0.292497
LINGO2	5.74602	-3.97179	1.31112	-3.02931	0.00245112	0.292497
ZC3H12B	17.2711	-2.88578	0.953363	-3.02694	0.0024704	0.292497
LGR6	12.1266	-3.03014	1.00226	-3.02331	0.00250024	0.292997
CD52	50.994	-1.55613	0.515118	-3.02093	0.00252003	0.293482
NR1I2	13.6169	-3.09896	1.02776	-3.01526	0.00256755	0.297171
SIGLEC6	11.6995	-2.17929	0.72358	-3.01181	0.00259694	0.298728
GRM1	13.0796	-3.43824	1.14315	-3.00768	0.0026325	0.300498
OMP	9.20518	-2.01359	0.670605	-3.00265	0.00267643	0.300498
TLR7	41.5817	-1.75947	0.585802	-3.00353	0.00266867	0.300498
ZNF286B	27.3072	-1.97644	0.657438	-3.00628	0.00264464	0.300498
COL6A2	19.4533	-3.00474	1.00217	-2.99824	0.00271548	0.303067
GUSBP5	8.35239	-2.33789	0.78078	-2.9943	0.00275077	0.305189
NLRP11	9.40952	-5.03108	1.6815	-2.99203	0.0027713	0.305659
ATP8B2	75.0426	-1.38059	0.4619	-2.98894	0.00279949	0.306962
ANXA6	100.54	-1.12173	0.377139	-2.9743	0.00293654	0.307823
ASB12	1.98265	3.05695	1.03786	2.94542	0.00322514	0.307823
BUB1B	20.5511	-1.80166	0.607635	-2.96504	0.00302645	0.307823
C16orf89	10.1363	-2.78891	0.947142	-2.94456	0.00323419	0.307823
C1QA	92.6948	-1.75713	0.59167	-2.96979	0.00298007	0.307823
C8A	3.6461	-5.94795	2.01899	-2.946	0.00321916	0.307823
CSNK1D	927.851	0.635321	0.215454	2.94876	0.00319055	0.307823
ELMO2	190.419	-0.606433	0.204759	-2.9617	0.00305948	0.307823
FAM90A1	4.56535	-3.16582	1.07046	-2.95743	0.00310215	0.307823
GPRIN1	13.4647	-1.70217	0.574959	-2.96051	0.00307132	0.307823
MARK2P9	4.00647	-3.69827	1.24948	-2.95984	0.00307794	0.307823
MLXIPL	11.4172	-2.55159	0.856817	-2.97799	0.00290146	0.307823
MT2A	152.702	-1.77024	0.598672	-2.95695	0.00310696	0.307823
MYO1A	14.019	-2.28928	0.771733	-2.96642	0.00301291	0.307823
OR2A12	10.096	-3.56553	1.20528	-2.95826	0.00309384	0.307823
PLXND1	120.461	-1.24227	0.417045	-2.97875	0.00289431	0.307823
POM121C	202.326	-0.646903	0.218523	-2.96034	0.00307298	0.307823
PTHLH	8.24128	-2.76017	0.937228	-2.94504	0.00322913	0.307823
SCARNA18	2.13474	2.28005	0.769511	2.96299	0.00304668	0.307823
SLC47A1	20.0377	-2.13036	0.717448	-2.96936	0.00298423	0.307823
SLC6A13	9.46052	2.44394	0.829593	2.94594	0.0032197	0.307823
SRBD1	103.394	-0.769285	0.259399	-2.96564	0.00302053	0.307823
TFR2	17.6192	-1.77132	0.601045	-2.94707	0.00320797	0.307823
TOMM20L	4.04676	-2.19622	0.742642	-2.95731	0.00310332	0.307823
TRPV5	5.93445	-4.1941	1.42167	-2.95012	0.00317648	0.307823
UGT3A2	3.90527	-5.56321	1.87599	-2.96548	0.00302214	0.307823
KIF2C	17.6448	-1.83393	0.62354	-2.94116	0.00326986	0.30809
PRTFDC1	5.56314	-2.31291	0.786192	-2.94191	0.00326193	0.30809
CLECL1	5.25703	-2.37359	0.809713	-2.9314	0.00337439	0.315907
SERP2	4.36046	-2.68431	0.916058	-2.93028	0.00338652	0.315907
HLA-H	179.928	-1.27128	0.435124	-2.92164	0.0034819	0.317682
PFKFB1	6.50996	-2.20685	0.754239	-2.92593	0.00343431	0.317682
SNORD100	2.23421	-2.09181	0.716154	-2.9209	0.00349026	0.317682
SNORD20	2.30796	-2.40862	0.823518	-2.92479	0.00344686	0.317682
TTC24	9.90438	-2.14463	0.734149	-2.92125	0.00348629	0.317682
EVL	238.521	-1.09403	0.37484	-2.91866	0.00351544	0.318428
RPS10P7	26.8944	-1.71694	0.588926	-2.91537	0.00355268	0.320011
TEX12	2.12361	-2.70873	0.929524	-2.91411	0.00356706	0.320011
C16orf95	10.2585	-2.17082	0.746728	-2.90711	0.00364781	0.324154
ORC1	18.8242	-1.69871	0.584209	-2.9077	0.00364095	0.324154
DDC	6.76054	-3.72574	1.28439	-2.90079	0.00372223	0.326883
GZMK	4.63771	-3.37575	1.16461	-2.89861	0.00374826	0.326883
NYX	1.6865	-4.55847	1.57261	-2.89866	0.0037476	0.326883
ZNF488	3.6101	-4.54359	1.56628	-2.90088	0.00372118	0.326883
C20orf27	30.3695	-1.09938	0.380218	-2.89144	0.00383485	0.331352
SKAP1	17.4427	-1.80193	0.623159	-2.8916	0.00383281	0.331352
STAB1	316.797	-1.18776	0.411843	-2.884	0.00392659	0.337723
CD163L1	25.8115	-1.62067	0.562411	-2.88166	0.00395591	0.338691
RNF138P1	23.9933	-1.93503	0.672449	-2.87758	0.00400735	0.341535
CCDC85A	6.60049	-2.96926	1.03326	-2.87369	0.00405711	0.342044
FYN	86.0512	-1.24168	0.432134	-2.87336	0.00406128	0.342044
LINC00313	2.68785	-3.52841	1.22847	-2.87219	0.00407632	0.342044
MS4A7	94.2917	-1.37741	0.479777	-2.87094	0.00409248	0.342044
SSX7	3.1861	-3.36922	1.17447	-2.86872	0.00412141	0.342044
TCF7L1	32.1455	-1.44514	0.503777	-2.86861	0.00412277	0.342044
IGSF22	10.0862	-3.22044	1.1234	-2.8667	0.00414778	0.342603
ALB	10.7354	-3.71985	1.29987	-2.86172	0.00421353	0.346508
BCL6B	6.0539	-3.8018	1.33072	-2.85695	0.00427736	0.350163
TNF	112.021	-1.98347	0.694584	-2.85562	0.00429534	0.350163
C6orf15	3.68426	3.8245	1.3408	2.8524	0.00433902	0.352193
CCK	27.2146	-1.79586	0.632423	-2.83964	0.0045164	0.354399
CXCR3	14.9195	-1.70619	0.598908	-2.84884	0.00438789	0.354399
LINC00239	5.35627	2.11073	0.74269	2.842	0.00448309	0.354399
PMP2	6.5963	-4.58061	1.60925	-2.84642	0.00442135	0.354399
RBL1	57.7237	-0.933793	0.32885	-2.83957	0.0045174	0.354399
RGN	4.71906	-3.19686	1.12537	-2.84073	0.0045011	0.354399
WBP2NL	12.137	-2.06093	0.724989	-2.84271	0.00447324	0.354399
ZNF581	37.6662	-0.82984	0.291811	-2.84375	0.00445855	0.354399
TYRO3P	11.4644	-1.5054	0.532108	-2.82913	0.0046675	0.364648
HMGN4	97.3179	-0.780168	0.276765	-2.81888	0.00481913	0.369715
KHDRBS2	5.50429	-2.51018	0.889582	-2.82175	0.00477628	0.369715
KLHL10	3.33117	-5.69918	2.02051	-2.82067	0.00479242	0.369715
L1CAM	8.34139	-3.31157	1.17429	-2.82005	0.00480157	0.369715
POLE	253.332	-0.963428	0.341872	-2.8181	0.00483094	0.369715
HNRNPA1L2	36.8613	-1.52027	0.54045	-2.81297	0.00490866	0.374136
PRG2	7.47369	-2.69184	0.957422	-2.81155	0.0049304	0.374271
SUMO4	10.6259	-1.34649	0.479262	-2.8095	0.00496183	0.375138
KCNAB3	17.8052	-1.38421	0.493545	-2.80462	0.00503761	0.378681
RCAN2	8.46923	-2.27414	0.811066	-2.80389	0.00504908	0.378681
CCDC62	16.2617	-1.5431	0.552015	-2.79539	0.00518375	0.385696
NFATC1	97.9438	-0.76729	0.274438	-2.79586	0.00517624	0.385696
ALG1L2	8.96069	-1.96597	0.704674	-2.7899	0.00527248	0.38822
C17orf77	16.3576	-3.16977	1.13634	-2.78945	0.0052798	0.38822
FRZB	6.28768	-3.64781	1.30739	-2.79014	0.00526845	0.38822
P2RY4	3.89039	-2.68344	0.963298	-2.78568	0.00534163	0.391233
PTPN22	123.317	-1.01937	0.366135	-2.78414	0.00536705	0.391565
KCNIP2	12.389	-1.7109	0.615116	-2.78142	0.0054122	0.392155
RDH12	4.45914	-3.59922	1.29416	-2.78113	0.00541697	0.392155
ARL17A	90.0577	-1.52135	0.547648	-2.77798	0.00546984	0.392949
CYP4F22	7.28362	-2.59371	0.933603	-2.77817	0.00546658	0.392949
ZNF738	49.2719	-1.12325	0.405207	-2.77204	0.00557067	0.398664
CDC25C	9.76345	-2.2077	0.797636	-2.7678	0.00564366	0.399316
EMD	153.244	0.642837	0.232097	2.76969	0.00561097	0.399316
MICAL1	401.747	-0.638164	0.23056	-2.76789	0.00564203	0.399316
PF4V1	1.74996	2.68238	0.970212	2.76474	0.00569684	0.401563
[truncated: 18,552 more rows]

## Sheet: childvsteen_infection
row	baseMean	log2FoldChange	lfcSE	stat	pvalue	padj
[truncated: 18,818 more rows]

[truncated: 3 more sheets: teenvsdults_infection, malevsfemale_baseline, malevsfemale_infection]
