# Supplementary material for: Virome Data Explorer: A web resource to longitudinally explore respiratory viral infections, their interactions with other pathogens and host transcriptomic changes in over 100 people
Source: PLoS Biol. 2024 Jan 18;22(1):e3002089. doi: 10.1371/journal.pbio.3002089 (PMC10796020; doi:10.1371/journal.pbio.3002089)
Supplement: S8 Data — (XLSX) [file pbio.3002089.s017.xlsx]

## Sheet: FigS3_b
Cardinal_samples	DUR1	DUR2	POST1	POST2
1	NaN	NaN	1.06168	1.14719
2	1.22366	1.21797	0.77367	0.687634
3	1.23886	1.3255	1.09843	1.13165
4	1.3208	1.15849	NaN	NaN
5	NaN	NaN	NaN	NaN
6	NaN	NaN	NaN	NaN
7	NaN	NaN	NaN	0.927467
8	NaN	1.00286	1.1239	NaN
9	NaN	1.37192	0.965884	NaN
10	NaN	NaN	1.03252	0.754407
11	1.29573	NaN	NaN	NaN
12	NaN	NaN	NaN	1.04831
13	1.58378	NaN	0.81615	1.16098
14	1.2827	NaN	NaN	NaN
15	1.01324	NaN	1.13645	1.11974
16	NaN	1.17402	NaN	NaN
17	1.00107	1.50484	0.9823	NaN
18	NaN	0.914691	1.18598	1.01912
19	NaN	NaN	1.01966	1.22109
20	1.3065	NaN	1.13865	1.0673
21	1.46959	1.30594	NaN	1.05026
22	1.03121	NaN	1.62361	NaN
23	NaN	0.998612	0.946488	NaN
24	1.27362	1.20041	1.1155	0.939888
25	1.18524	1.06517	NaN	NaN
26	NaN	NaN	NaN	0.760522
27	NaN	1.24856	NaN	NaN
28	NaN	1.18074	NaN	0.959839
29	1.00412	0.941898	1.03612	1.03721
30	1.61233	1.29937	1.06522	0.984498
31	1.227	1.00272	NaN	1.01855
32	1.77926	1.06325	1.08364	NaN
33	NaN	1.27956	NaN	1.036
34	2.71254	0.981335	NaN	1.37406
35	1.33705	1.42527	1.27987	0.91921
36	1.15306	NaN	0.838314	1.44089
37	NaN	NaN	1.05759	1.02465
38	NaN	NaN	1.07981	NaN
39	NaN	NaN	NaN	0.898873
40	1.47617	NaN	NaN	1.17227
41	NaN	NaN	NaN	NaN
42	NaN	NaN	0.66886	1.07849
43	1.10766	NaN	NaN	NaN
44	1.01089	NaN	0.834919	NaN
45	1.52942	NaN	0.914102	NaN
46	1.37656	NaN	1.19795	NaN
47	NaN	NaN	0.981443	NaN
48	1.42827	NaN	NaN	NaN
49	0.903728	NaN	NaN	NaN
50	1.28089	NaN	0.928542	NaN
51	NaN	NaN	1.0539	NaN
52	NaN	NaN	0.955622	NaN
53	1.54973	NaN	NaN	NaN
54	NaN	NaN	1.133	NaN
55	1.1411	NaN	0.936253	NaN
56	1.3337	NaN	0.756467	NaN
57	1.54892	NaN	0.901998	NaN
58	1.3559	NaN	1.0726	NaN
59	1.61956	NaN	NaN	NaN
60	1.80151	NaN	1.075	NaN
61	1.65361	NaN	0.941961	NaN
62	1.4383	NaN	1.28987	NaN
63	1.09878	NaN	0.867523	NaN
64	NaN	NaN	1.40816	NaN
65	1.08789	NaN	1.09617	NaN
66	NaN	NaN	1.04733	NaN
67	NaN	NaN	1.00951	NaN
68	1.05345	NaN	1.0927	NaN
69	1.13212	NaN	1.00279	NaN
70	NaN	NaN	NaN	NaN
71	NaN	NaN	1.14339	NaN
72	NaN	NaN	NaN	NaN
73	NaN	NaN	1.14101	NaN
74	NaN	NaN	1.31188	NaN
75	0.688398	NaN	1.00374	NaN
76	NaN	NaN	NaN	NaN
77	NaN	NaN	NaN	NaN
78	NaN	NaN	NaN	NaN
79	0.945424	NaN	NaN	NaN
80	1.11058	NaN	NaN	NaN
81	1.7073	NaN	NaN	NaN
82	NaN	NaN	NaN	NaN
83	1.09834	NaN	NaN	NaN
84	NaN	NaN	NaN	NaN
85	1.14524	NaN	NaN	NaN
86	0.985501	NaN	NaN	NaN
87	1.23645	NaN	NaN	NaN
88	NaN	NaN	NaN	NaN
89	1.09161	NaN	NaN	NaN
90	1.69081	NaN	NaN	NaN
91	NaN	NaN	NaN	NaN
92	0.77623	NaN	NaN	NaN
93	NaN	NaN	NaN	NaN
94	NaN	NaN	NaN	NaN
95	NaN	NaN	NaN	NaN
96	1.32917	NaN	NaN	NaN
97	NaN	NaN	NaN	NaN
98	NaN	NaN	NaN	NaN
99	1.42824	NaN	NaN	NaN
100	1.08688	NaN	NaN	NaN
101	NaN	NaN	NaN	NaN
102	0.953129	NaN	NaN	NaN
103	NaN	NaN	NaN	NaN
104	1.4717	NaN	NaN	NaN
105	1.1277	NaN	NaN	NaN
106	1.31372	NaN	NaN	NaN
107	1.36922	NaN	NaN	NaN
108	NaN	NaN	NaN	NaN
109	0.951513	NaN	NaN	NaN
110	NaN	NaN	NaN	NaN
111	NaN	NaN	NaN	NaN
112	NaN	NaN	NaN	NaN
113	1.32238	NaN	NaN	NaN
114	1.86971	NaN	NaN	NaN
115	NaN	NaN	NaN	NaN
116	NaN	NaN	NaN	NaN
117	0.95752	NaN	NaN	NaN
118	1.10027	NaN	NaN	NaN
119	NaN	NaN	NaN	NaN
120	1.17592	NaN	NaN	NaN
121	NaN	NaN	NaN	NaN
122	NaN	NaN	NaN	NaN
123	0.933027	NaN	NaN	NaN
124	1.05121	NaN	NaN	NaN
125	1.25388	NaN	NaN	NaN
126	0.968599	NaN	NaN	NaN
127	1.07708	NaN	NaN	NaN
128	1.1384	NaN	NaN	NaN
129	0.993127	NaN	NaN	NaN
130	1.65991	NaN	NaN	NaN
131	1.73804	NaN	NaN	NaN
132	2.0743	NaN	NaN	NaN
133	0.958094	NaN	NaN	NaN
134	NaN	NaN	NaN	NaN
135	1.27901	NaN	NaN	NaN
136	1.25512	NaN	NaN	NaN
137	1.18693	NaN	NaN	NaN
138	1.57372	NaN	NaN	NaN
139	1.4534	NaN	NaN	NaN
140	1.64975	NaN	NaN	NaN
141	0.871109	NaN	NaN	NaN
142	1.21316	NaN	NaN	NaN
143	1.20306	NaN	NaN	NaN
144	NaN	NaN	NaN	NaN
145	NaN	NaN	NaN	NaN
146	1.5509	NaN	NaN	NaN
147	1.03644	NaN	NaN	NaN
148	NaN	NaN	NaN	NaN
149	1.5717	NaN	NaN	NaN
150	1.34351	NaN	NaN	NaN
151	1.08102	NaN	NaN	NaN
152	NaN	NaN	NaN	NaN
153	1.13289	NaN	NaN	NaN
154	NaN	NaN	NaN	NaN
155	1.03074	NaN	NaN	NaN
156	1.15964	NaN	NaN	NaN
157	1.41617	NaN	NaN	NaN
158	1.58052	NaN	NaN	NaN
159	1.60161	NaN	NaN	NaN
160	0.955153	NaN	NaN	NaN
*Scores are based on transcript counts normalized with DESEQ package (normalized table can be generated with script Script_analysis_DESEQ.R in https://github.com/RabadanLab/ViromeofManhattan.

## Sheet: FIgS3_a
PRE	DUR	POST1	POST2	SYMPTOMS
1	1.3208	1.09843	1.13165	asymptomatic
1	1.29573	1.1239	1.1239	asymptomatic
1	1.58378	0.965884	0.927467	asymptomatic
1	1.15849	NaN	NaN	asymptomatic
1	1.00107	NaN	NaN	asymptomatic
1	1.03121	0.81615	0.754407	asymptomatic
1	1.18524	NaN	NaN	asymptomatic
1	1.00412	0.9823	NaN	asymptomatic
1	1.61233	1.18598	1.16098	asymptomatic
1	1.227	1.01966	NaN	asymptomatic
1	2.71254	1.62361	NaN	asymptomatic
1	1.15306	1.1155	1.11974	asymptomatic
1	1.47617	NaN	NaN	asymptomatic
1	1.10766	1.03612	1.01912	asymptomatic
1	1.01089	NaN	NaN	asymptomatic
1	1.52942	1.06522	1.22109	asymptomatic
1	0.903728	1.08364	1.0673	asymptomatic
1	1.28089	NaN	NaN	asymptomatic
1	1.3337	NaN	NaN	asymptomatic
1	1.61956	1.05759	1.05026	asymptomatic
1	1.4383	NaN	NaN	asymptomatic
1	1.08789	NaN	NaN	asymptomatic
1	1.05345	NaN	NaN	asymptomatic
1	1.13212	NaN	NaN	asymptomatic
1	0.688398	0.66886	NaN	asymptomatic
1	0.945424	NaN	NaN	asymptomatic
1	1.11058	NaN	NaN	asymptomatic
1	1.14524	NaN	NaN	asymptomatic
1	1.42824	NaN	NaN	asymptomatic
1	1.08688	NaN	NaN	asymptomatic
1	0.953129	NaN	NaN	asymptomatic
1	1.4717	NaN	NaN	asymptomatic
1	1.1277	NaN	NaN	asymptomatic
1	1.31372	1.0539	1.0539	asymptomatic
1	0.951513	NaN	NaN	asymptomatic
1	1.32238	NaN	NaN	asymptomatic
1	1.86971	NaN	NaN	asymptomatic
1	0.95752	NaN	NaN	asymptomatic
1	1.10027	NaN	NaN	asymptomatic
1	1.17592	1.133	0.959839	asymptomatic
1	0.933027	0.936253	NaN	asymptomatic
1	1.05121	NaN	NaN	asymptomatic
1	1.25388	NaN	NaN	asymptomatic
1	0.968599	NaN	NaN	asymptomatic
1	1.65991	NaN	NaN	asymptomatic
1	0.958094	1.0726	1.01855	asymptomatic
1	1.57372	NaN	NaN	asymptomatic
1	1.64975	NaN	NaN	asymptomatic
1	0.871109	0.867523	0.91921	asymptomatic
1	1.20306	1.09617	1.02465	asymptomatic
1	1.5717	1.00951	0.898873	asymptomatic
1	1.34351	1.0927	1.17227	asymptomatic
1	1.08102	1.00279	NaN	asymptomatic
1	1.13289	1.14339	NaN	asymptomatic
1	1.27956	1.14101	NaN	asymptomatic
1	1.15964	NaN	NaN	asymptomatic
1	1.41617	NaN	NaN	asymptomatic
1	0.955153	1.00374	NaN	asymptomatic
1	1.22366	1.06168	1.14719	symptomatic
1	1.23886	0.77367	0.687634	symptomatic
1	1.3255	1.03252	NaN	symptomatic
1	1.3065	NaN	NaN	symptomatic
1	1.46959	NaN	NaN	symptomatic
1	1.27362	1.13645	1.04831	symptomatic
1	1.77926	1.13865	1.13865	symptomatic
1	1.33705	0.946488	NaN	symptomatic
1	1.37656	NaN	NaN	symptomatic
1	1.1411	1.27987	NaN	symptomatic
1	1.54892	NaN	NaN	symptomatic
1	1.3559	0.838314	NaN	symptomatic
1	1.80151	NaN	NaN	symptomatic
1	1.65361	1.07981	NaN	symptomatic
1	1.7073	NaN	NaN	symptomatic
1	1.09834	0.834919	NaN	symptomatic
1	1.17402	0.914102	0.914102	symptomatic
1	1.23645	NaN	NaN	symptomatic
1	1.50484	1.19795	NaN	symptomatic
1	1.69081	0.981443	0.939888	symptomatic
1	0.914691	NaN	NaN	symptomatic
1	1.32917	0.928542	0.760522	symptomatic
1	1.36922	0.955622	NaN	symptomatic
1	0.993127	0.756467	1.03721	symptomatic
1	1.73804	0.901998	0.984498	symptomatic
1	2.0743	NaN	NaN	symptomatic
1	1.27901	1.075	NaN	symptomatic
1	1.25512	0.941961	1.036	symptomatic
1	1.18693	1.28987	1.37406	symptomatic
1	1.4534	NaN	NaN	symptomatic
1	1.21316	1.40816	1.44089	symptomatic
1	1.5509	1.04733	1.04733	symptomatic
1	1.06325	NaN	NaN	symptomatic
1	1.60161	NaN	NaN	symptomatic
*Scores are based on transcript counts normalized with DESEQ package (normalized table can be generated with script Script_analysis_DESEQ.R in https://github.com/RabadanLab/ViromeofManhattan.
