# Supplementary material for: Virome Data Explorer: A web resource to longitudinally explore respiratory viral infections, their interactions with other pathogens and host transcriptomic changes in over 100 people
Source: PLoS Biol. 2024 Jan 18;22(1):e3002089. doi: 10.1371/journal.pbio.3002089 (PMC10796020; doi:10.1371/journal.pbio.3002089)
Supplement: S9 Data — DESEQ2 results tables for the symptomatic analysis. Here, the threshold for symptomatic classification is Score7>9. Results for comparison between asymptomatic positive vs. asymptomatic negative (APvsAN), symptomatic negative vs. asymptomatic negative (SNvsAN), symptomatic positive vs. asymptomatic negative (SPvsAN) and symptomatic positive vs. asymptomatic positive (SPvsAP). (XLTX) [file pbio.3002089.s018.xltx]

## Sheet: list_samples_included
Sample_ID	Patient_ID
P1_S1	P1
P1_S2	P1
P1_S3	P1
P1_S4	P1
P1_S5	P1
P1_S6	P1
P1_S7	P1
P1_S8	P1
P1_S9	P1
P1_S10	P1
P1_S11	P1
P1_S12	P1
P1_S13	P1
P1_S14	P1
P3_S1	P3
P3_S2	P3
P3_S3	P3
P3_S4	P3
P3_S5	P3
P3_S6	P3
P3_S7	P3
P3_S8	P3
P3_S9	P3
P3_S10	P3
P3_S11	P3
P3_S12	P3
P3_S13	P3
P3_S14	P3
P3_S15	P3
P3_S16	P3
P3_S17	P3
P3_S18	P3
P4_S1	P4
P4_S2	P4
P4_S3	P4
P4_S4	P4
P4_S5	P4
P4_S6	P4
P4_S7	P4
P4_S8	P4
P4_S9	P4
P4_S10	P4
P4_S11	P4
P4_S12	P4
P4_S13	P4
P4_S14	P4
P4_S15	P4
P4_S16	P4
P4_S17	P4
P5_S2	P5
P5_S3	P5
P5_S4	P5
P5_S5	P5
P5_S6	P5
P5_S7	P5
P5_S8	P5
P5_S10	P5
P5_S12	P5
P5_S13	P5
P5_S14	P5
P5_S15	P5
P5_S16	P5
P5_S17	P5
P5_S18	P5
P5_S19	P5
P5_S20	P5
P7_S1	P7
P7_S2	P7
P7_S3	P7
P7_S4	P7
P8_S1	P8
P8_S2	P8
P8_S3	P8
P8_S4	P8
P8_S5	P8
P8_S6	P8
P8_S7	P8
P8_S8	P8
P8_S9	P8
P8_S10	P8
P8_S11	P8
P9_S1	P9
P9_S2	P9
P9_S3	P9
P9_S4	P9
P9_S5	P9
P9_S6	P9
P9_S7	P9
P9_S8	P9
P9_S9	P9
P9_S10	P9
P9_S11	P9
P9_S12	P9
P9_S13	P9
P9_S14	P9
P9_S15	P9
P9_S16	P9
P10_S1	P10
P10_S2	P10
P10_S3	P10
P10_S4	P10
P10_S5	P10
P10_S6	P10
P10_S7	P10
P10_S8	P10
P11_S1	P11
P11_S2	P11
P11_S3	P11
P11_S4	P11
P11_S5	P11
P11_S6	P11
P11_S7	P11
P11_S8	P11
P11_S9	P11
P13_S1	P13
P13_S2	P13
P13_S3	P13
P13_S4	P13
P13_S5	P13
P13_S6	P13
P13_S7	P13
P13_S8	P13
P13_S9	P13
P13_S10	P13
P13_S11	P13
P13_S12	P13
P13_S13	P13
P13_S14	P13
P13_S15	P13
P13_S16	P13
P15_S1	P15
P15_S2	P15
P15_S3	P15
P15_S4	P15
P15_S5	P15
P15_S6	P15
P15_S7	P15
P15_S8	P15
P15_S9	P15
P15_S10	P15
P15_S11	P15
P15_S12	P15
P15_S13	P15
P15_S14	P15
P15_S15	P15
P15_S16	P15
P16_S1	P16
P16_S2	P16
P16_S3	P16
P16_S4	P16
P16_S5	P16
P16_S6	P16
P16_S7	P16
P16_S8	P16
P18_S1	P18
P18_S2	P18
P18_S3	P18
P18_S4	P18
P18_S5	P18
P18_S6	P18
P18_S7	P18
P18_S8	P18
P18_S9	P18
P18_S10	P18
P19_S1	P19
P19_S2	P19
P19_S3	P19
P19_S4	P19
P19_S5	P19
P19_S6	P19
P19_S7	P19
P19_S8	P19
P19_S9	P19
P20_S1	P20
P20_S2	P20
P20_S3	P20
P20_S4	P20
P22_S1	P22
P22_S2	P22
P22_S3	P22
P22_S5	P22
P23_S1	P23
P23_S2	P23
P23_S3	P23
P23_S4	P23
P24_S1	P24
P24_S2	P24
P24_S3	P24
P24_S4	P24
P24_S5	P24
P24_S6	P24
P25_S1	P25
P25_S2	P25
P25_S3	P25
P25_S4	P25
P26_S1	P26
P26_S2	P26
P26_S3	P26
P26_S4	P26
P26_S5	P26
P27_S1	P27
P27_S2	P27
P27_S3	P27
P27_S4	P27
P27_S5	P27
P27_S6	P27
P28_S1	P28
P28_S2	P28
P28_S3	P28
P28_S4	P28
P28_S5	P28
P28_S6	P28
P28_S7	P28
P28_S8	P28
P28_S9	P28
P30_S1	P30
P30_S2	P30
P31_S1	P31
P31_S3	P31
P31_S4	P31
P31_S5	P31
P32_S1	P32
P32_S2	P32
P32_S3	P32
P32_S4	P32
P32_S5	P32
P32_S6	P32
P32_S7	P32
P33_S1	P33
P33_S2	P33
P33_S3	P33
P33_S4	P33
P33_S5	P33
P34_S1	P34
P34_S2	P34
P34_S3	P34
P34_S4	P34
P34_S5	P34
P34_S6	P34
P34_S7	P34
P34_S8	P34
P34_S9	P34
P34_S10	P34
P34_S11	P34
P34_S12	P34
P34_S13	P34
P35_S1	P35
P35_S2	P35
P35_S3	P35
P35_S4	P35
P35_S5	P35
P35_S6	P35
P36_S1	P36
P36_S2	P36
P36_S3	P36
P36_S4	P36
P36_S5	P36
P36_S6	P36
P36_S7	P36
P36_S8	P36
P36_S9	P36
P36_S10	P36
P37_S1	P37
P37_S2	P37
P37_S3	P37
P39_S1	P39
P39_S2	P39
P39_S3	P39
P39_S4	P39
P39_S5	P39
P40_S1	P40
P40_S2	P40
P40_S3	P40
P40_S4	P40
P42_S1	P42
P42_S2	P42
P42_S7	P42
P44_S1	P44
P44_S2	P44
P44_S3	P44
P44_S4	P44
P44_S5	P44
P44_S6	P44
P46_S1	P46
P46_S2	P46
P46_S3	P46
P46_S4	P46
P46_S5	P46
P46_S6	P46
P46_S7	P46
P46_S8	P46
P46_S9	P46
P46_S10	P46
P48_S1	P48
P48_S2	P48
P48_S3	P48
P48_S4	P48
P48_S5	P48
P48_S6	P48
P48_S7	P48
P48_S8	P48
P48_S9	P48
P48_S10	P48
P48_S11	P48
P48_S12	P48
P48_S13	P48
P48_S14	P48
P48_S15	P48
P48_S16	P48
P48_S17	P48
P48_S18	P48
P48_S19	P48
P48_S20	P48
P49_S1	P49
P49_S2	P49
P49_S3	P49
P49_S4	P49
P49_S5	P49
P50_S4	P50
P50_S5	P50
P50_S6	P50
P50_S7	P50
P51_S1	P51
P51_S2	P51
P51_S3	P51
P51_S4	P51
P51_S5	P51
P51_S6	P51
P51_S7	P51
P51_S8	P51
P52_S1	P52
P52_S2	P52
P52_S3	P52
P52_S4	P52
P52_S5	P52
P52_S6	P52
P53_S1	P53
P53_S2	P53
P53_S3	P53
P53_S4	P53
P53_S5	P53
P54_S1	P54
P54_S2	P54
P54_S3	P54
P54_S4	P54
P54_S5	P54
P54_S6	P54
P54_S7	P54
P55_S1	P55
P55_S2	P55
P55_S3	P55
P55_S4	P55
P55_S5	P55
P55_S6	P55
P55_S7	P55
P55_S8	P55
P55_S9	P55
P55_S10	P55
P55_S11	P55
P55_S12	P55
P55_S13	P55
P57_S1	P57
P57_S2	P57
P57_S3	P57
P57_S4	P57
P57_S5	P57
P57_S6	P57
P57_S7	P57
P57_S8	P57
P57_S9	P57
P58_S1	P58
P58_S2	P58
P59_S1	P59
P59_S2	P59
P59_S3	P59
P59_S4	P59
P59_S5	P59
P59_S6	P59
P59_S7	P59
P59_S8	P59
P59_S9	P59
P59_S10	P59
P59_S11	P59
P59_S12	P59
P59_S13	P59
P59_S14	P59
P59_S15	P59
P59_S16	P59
P59_S17	P59
P59_S18	P59
P59_S19	P59
P59_S20	P59
P59_S21	P59
P60_S1	P60
P60_S2	P60
P60_S3	P60
P60_S4	P60
P60_S5	P60
P60_S6	P60
P60_S7	P60
P60_S8	P60
P60_S9	P60
P60_S10	P60
P60_S11	P60
P60_S12	P60
P60_S13	P60
P60_S14	P60
P60_S15	P60
P60_S16	P60
P60_S17	P60
P60_S18	P60
P60_S19	P60
P60_S20	P60
P60_S21	P60
P60_S22	P60
P60_S23	P60
P60_S24	P60
P60_S25	P60
P60_S26	P60
P61_S2	P61
P61_S3	P61
P61_S4	P61
P61_S6	P61
P61_S7	P61
P61_S8	P61
P61_S9	P61
P61_S10	P61
P61_S11	P61
P62_S1	P62
P62_S2	P62
P63_S1	P63
P63_S2	P63
P63_S3	P63
P64_S1	P64
P64_S2	P64
P64_S3	P64
P64_S4	P64
P64_S5	P64
P64_S6	P64
P66_S1	P66
P66_S2	P66
P66_S3	P66
P66_S4	P66
P66_S5	P66
P67_S1	P67
P67_S2	P67
P67_S3	P67
P67_S4	P67
P67_S5	P67
P68_S1	P68
P68_S2	P68
P68_S3	P68
P68_S4	P68
P68_S6	P68
P68_S7	P68
P68_S9	P68
P68_S10	P68
P68_S12	P68
P68_S13	P68
P68_S14	P68
P68_S15	P68
P68_S16	P68
P68_S17	P68
P68_S18	P68
P68_S19	P68
P68_S20	P68
P68_S21	P68
P68_S22	P68
P69_S1	P69
P69_S2	P69
P69_S3	P69
P69_S4	P69
P69_S5	P69
P69_S6	P69
P69_S7	P69
P69_S8	P69
P69_S9	P69
P69_S10	P69
P69_S11	P69
P69_S12	P69
P70_S1	P70
P70_S2	P70
P70_S3	P70
P70_S4	P70
P70_S5	P70
P70_S6	P70
P70_S7	P70
P70_S8	P70
P70_S9	P70
P70_S10	P70
P71_S1	P71
P71_S2	P71
P71_S3	P71
P71_S4	P71
P71_S5	P71
P71_S6	P71
P71_S7	P71
P71_S9	P71
P71_S10	P71
P71_S11	P71
P71_S12	P71
P71_S13	P71
P71_S14	P71
P71_S15	P71
P71_S16	P71
P71_S17	P71
P71_S18	P71
P73_S3	P73
P73_S4	P73
P73_S5	P73
P73_S6	P73
P73_S7	P73
P73_S8	P73
P73_S9	P73
P73_S10	P73
P73_S11	P73
P73_S12	P73
P73_S13	P73
P73_S14	P73
P73_S15	P73
P74_S1	P74
P74_S2	P74
P74_S3	P74
P74_S4	P74
P74_S5	P74
P74_S6	P74
P76_S3	P76
P76_S4	P76
P76_S5	P76
P76_S6	P76
P77_S1	P77
P77_S2	P77
P77_S3	P77
P78_S1	P78
P78_S2	P78
P78_S3	P78
P78_S4	P78
P78_S5	P78
P78_S6	P78
P78_S7	P78
P78_S8	P78
P78_S9	P78
P79_S1	P79
P79_S2	P79
P79_S3	P79
P80_S1	P80
P80_S2	P80
P80_S3	P80
P80_S4	P80
P80_S5	P80
P80_S6	P80
P80_S7	P80
P80_S8	P80
P80_S9	P80
P80_S10	P80
P80_S11	P80
P80_S12	P80
P80_S13	P80
P80_S14	P80
P82_S1	P82
P82_S2	P82
P83_S1	P83
P83_S2	P83
P83_S3	P83
P83_S4	P83
P83_S5	P83
P83_S6	P83
P83_S7	P83
P83_S8	P83
P83_S9	P83
P83_S10	P83
P83_S11	P83
P83_S12	P83
P83_S13	P83
P83_S14	P83
P84_S1	P84
P84_S2	P84
P84_S3	P84
P84_S4	P84
P84_S5	P84
P84_S6	P84
P84_S7	P84
P86_S1	P86
P86_S2	P86
P86_S3	P86
P86_S4	P86
P86_S5	P86
P87_S3	P87
P87_S4	P87
P88_S1	P88
P88_S2	P88
P88_S3	P88
P88_S4	P88
P88_S5	P88
P88_S6	P88
P88_S7	P88
P88_S8	P88
P89_S1	P89
P89_S2	P89
P89_S3	P89
P89_S4	P89
P89_S5	P89
P89_S6	P89
P89_S7	P89
P89_S8	P89
P89_S9	P89
P90_S1	P90
P90_S2	P90
P90_S3	P90
P90_S4	P90
P90_S5	P90
P90_S6	P90
P90_S7	P90
P91_S1	P91
P91_S2	P91
P91_S3	P91
P91_S4	P91
P91_S5	P91
P91_S6	P91
P91_S7	P91
P91_S8	P91
P91_S9	P91
P92_S1	P92
P92_S2	P92
P92_S3	P92
P92_S4	P92
P92_S5	P92
P92_S6	P92
P92_S7	P92
P92_S8	P92
P92_S9	P92
P92_S10	P92
P92_S11	P92
P92_S12	P92
P92_S13	P92
P92_S14	P92
P95_S1	P95
P95_S2	P95
P95_S3	P95
P95_S4	P95
P95_S5	P95
P95_S6	P95
P95_S7	P95
P95_S8	P95
P95_S9	P95
P95_S10	P95
P95_S11	P95
P95_S12	P95
P95_S13	P95
P95_S14	P95
P95_S15	P95
P97_S1	P97
P97_S2	P97
P97_S3	P97
P97_S4	P97
P97_S5	P97
P97_S6	P97
P97_S7	P97
P97_S8	P97
P97_S9	P97
P97_S10	P97
P97_S11	P97
P97_S12	P97
P97_S13	P97
P97_S14	P97
P98_S1	P98
P98_S2	P98
P98_S3	P98
P98_S4	P98
P98_S5	P98
P98_S6	P98
P99_S1	P99
P99_S2	P99
P99_S3	P99
P99_S4	P99
P99_S5	P99
P99_S6	P99
P99_S7	P99
P99_S8	P99
P99_S9	P99
P99_S10	P99
P99_S11	P99
P99_S12	P99
P99_S13	P99
P99_S14	P99
P99_S15	P99
P102_S1	P102
P102_S2	P102
P103_S1	P103
P103_S2	P103
P103_S3	P103
P103_S4	P103
P103_S5	P103
P103_S6	P103
P104_S1	P104
P104_S2	P104
P104_S3	P104
P104_S4	P104
P104_S5	P104

## Sheet: SPvsAP
row	baseMean	log2FoldChange	lfcSE	stat	pvalue	padj
RSAD2	1272.95	2.32955	0.242349	9.61237	7.08998e-22	1.0579e-17
IFI44L	522.031	1.88294	0.197733	9.52264	1.68841e-21	1.25964e-17
OAS3	1218.91	1.44164	0.153513	9.39098	5.94446e-21	2.95658e-17
SIGLEC1	80.8418	2.19754	0.240519	9.13665	6.44196e-20	2.40301e-16
EPSTI1	303.466	1.38511	0.15209	9.10713	8.45904e-20	2.52435e-16
MX1	2191.09	1.19151	0.132717	8.97782	2.76188e-19	6.86833e-16
ZC3HAV1	792.214	0.905236	0.101514	8.91734	4.77605e-19	1.01805e-15
SAMD9L	920.32	1.21377	0.139602	8.69453	3.48266e-18	6.49559e-15
OAS2	729.421	1.28014	0.148201	8.63787	5.72696e-18	9.49466e-15
DDX58	656.746	1.2794	0.150037	8.52723	1.49895e-17	2.23659e-14
CMPK2	314.242	1.48192	0.177538	8.34706	6.99849e-17	9.49314e-14
IFIT3	1764.65	1.70553	0.210256	8.11166	4.99346e-16	6.20895e-13
IFIT1	941.892	1.91465	0.238996	8.01123	1.13566e-15	1.30347e-12
TOR1B	228.769	0.728801	0.0916178	7.9548	1.79424e-15	1.91227e-12
IFI44	373.941	1.24721	0.157189	7.93449	2.11358e-15	2.08769e-12
OASL	288.917	1.51322	0.190887	7.92735	2.23866e-15	2.08769e-12
TRIM22	1132.1	0.869948	0.11051	7.87213	3.48654e-15	3.06015e-12
OTOF	30.7575	2.60781	0.333777	7.81304	5.5826e-15	4.62766e-12
IFI35	173.83	0.99605	0.128537	7.74912	9.25302e-15	7.26654e-12
PARP12	382.928	0.808997	0.105359	7.67848	1.60983e-14	1.20101e-11
TFEC	75.1722	1.58964	0.208084	7.63944	2.1817e-14	1.55015e-11
DDX60	533.119	1.06766	0.140545	7.59659	3.04026e-14	2.06199e-11
HERC5	312.983	1.74687	0.231807	7.53588	4.8506e-14	3.01566e-11
ZNFX1	1642.17	0.505278	0.0670305	7.53802	4.77155e-14	3.01566e-11
ISG15	588.449	1.96231	0.262417	7.47785	7.55498e-14	4.50912e-11
PARP9	952.361	0.661219	0.0884993	7.47146	7.93127e-14	4.55163e-11
PML	499.108	0.796467	0.106708	7.46401	8.39259e-14	4.638e-11
PARP14	2667.61	0.854742	0.114893	7.43948	1.0108e-13	5.38648e-11
IFITM3	688.592	1.07125	0.145098	7.38293	1.54846e-13	7.96708e-11
APOL6	1696.44	0.742864	0.101413	7.32516	2.38608e-13	1.15828e-10
UBE2L6	413.622	0.823691	0.112464	7.32402	2.40646e-13	1.15828e-10
USP18	96.9266	1.51643	0.207342	7.31369	2.59911e-13	1.21192e-10
CXCL10	471.514	2.19809	0.301119	7.29976	2.88292e-13	1.30352e-10
CXCL11	147.916	2.51675	0.345366	7.2872	3.16461e-13	1.3888e-10
STAT2	1217.63	0.679667	0.0938619	7.24113	4.44953e-13	1.8969e-10
DTX3L	822.462	0.573396	0.0795203	7.21069	5.56706e-13	2.30739e-10
DHX58	169.929	0.953857	0.132963	7.17387	7.29055e-13	2.94006e-10
BATF2	109.119	1.28312	0.18024	7.11893	1.08772e-12	4.27101e-10
IFI16	1324.41	0.531641	0.0747234	7.11479	1.12081e-12	4.2881e-10
BST2	174.065	0.942162	0.132945	7.08688	1.37167e-12	5.08597e-10
NUB1	379.125	0.668639	0.0943832	7.0843	1.39752e-12	5.08597e-10
IFI6	491.826	1.32678	0.187394	7.08019	1.43958e-12	5.11427e-10
IFIT2	3154.76	1.74504	0.246721	7.07294	1.51684e-12	5.26344e-10
EIF2AK2	572.395	0.732121	0.103854	7.04954	1.79504e-12	6.08724e-10
XRN1	1012.46	0.60987	0.0865776	7.0442	1.86528e-12	6.18487e-10
XAF1	694.618	1.12578	0.160235	7.0258	2.1284e-12	6.90389e-10
LGALS9	306.958	0.598482	0.0856269	6.98941	2.76046e-12	8.76359e-10
IFIH1	451.808	1.21311	0.175547	6.91047	4.83045e-12	1.50157e-09
TNFSF10	2001.97	0.801369	0.11605	6.90538	5.007e-12	1.52468e-09
PLSCR1	663.913	0.618856	0.0904638	6.84093	7.86822e-12	2.34803e-09
SERPING1	151.635	1.4107	0.206532	6.83039	8.4687e-12	2.4659e-09
TRIM5	154.132	0.711953	0.104265	6.82828	8.59372e-12	2.4659e-09
IFIT5	301.685	0.938577	0.137622	6.81998	9.1052e-12	2.56337e-09
ZBP1	151.816	1.4815	0.217643	6.80703	9.96331e-12	2.75301e-09
GCH1	298.461	0.78978	0.116309	6.79036	1.11851e-11	3.03443e-09
SP100	971.285	0.540809	0.0802304	6.74071	1.57618e-11	4.19969e-09
CD274	302.351	1.18908	0.17722	6.70966	1.95078e-11	5.01854e-09
STAT1	2268.38	0.675729	0.100688	6.71111	1.93153e-11	5.01854e-09
HESX1	6.79406	2.15403	0.323464	6.65927	2.7519e-11	6.95951e-09
TRIM38	641.571	0.586237	0.0883557	6.63497	3.24578e-11	8.07171e-09
TAP2	715.265	0.535563	0.0814292	6.57704	4.79894e-11	1.17385e-08
GBP4	689.159	1.16595	0.177865	6.55527	5.55408e-11	1.33665e-08
SRGAP2	247.12	0.658326	0.100984	6.5191	7.07309e-11	1.6752e-08
IL6	16.5576	2.01261	0.308884	6.51577	7.23175e-11	1.68602e-08
ADAR	2613.11	0.420581	0.0646293	6.50758	7.63687e-11	1.75307e-08
CD80	26.4491	1.57558	0.243131	6.48038	9.14918e-11	2.06841e-08
IRF7	547.976	1.07453	0.167094	6.43068	1.27037e-10	2.82914e-08
GIMAP6	45.0829	1.12645	0.17547	6.41959	1.36645e-10	2.99834e-08
PHF11	194.258	0.60745	0.0950068	6.39376	1.61858e-10	3.50013e-08
HAVCR2	77.5251	1.07147	0.167732	6.388	1.68068e-10	3.58248e-08
TDRD7	200.04	0.64534	0.101107	6.38276	1.73927e-10	3.65517e-08
LAP3	700.201	0.890463	0.141386	6.29811	3.01301e-10	6.24405e-08
GBP1	1461.75	1.09603	0.175352	6.25044	4.09292e-10	8.36582e-08
IFITM1	875.823	0.919263	0.148092	6.20739	5.38715e-10	1.08624e-07
ETV7	84.7718	0.915284	0.149223	6.13365	8.58872e-10	1.68621e-07
SLAMF7	167.433	1.03565	0.168799	6.1354	8.49465e-10	1.68621e-07
ZCCHC2	291.953	0.602562	0.0985873	6.11196	9.84118e-10	1.90702e-07
DDX60L	1277.27	1.02081	0.167475	6.09527	1.09255e-09	2.08999e-07
RGL1	159.555	0.921036	0.151302	6.0874	1.14761e-09	2.16753e-07
IL4I1	63.6928	1.26957	0.208686	6.08363	1.17491e-09	2.19135e-07
LILRB4	82.9926	1.12368	0.184833	6.07946	1.20584e-09	2.22128e-07
ENPP2	66.2575	1.29106	0.21406	6.03129	1.62651e-09	2.95966e-07
LILRB1	84.6197	1.28328	0.212962	6.02586	1.68214e-09	3.024e-07
TAP1	1327.71	0.642027	0.106938	6.00372	1.92844e-09	3.42551e-07
HES4	159.253	1.01333	0.168839	6.00178	1.95165e-09	3.42595e-07
CD300E	84.4136	1.80024	0.301292	5.97507	2.29992e-09	3.99037e-07
GZMB	65.4947	1.35147	0.226468	5.96757	2.40812e-09	4.13006e-07
CXCL9	184.451	1.67612	0.281753	5.94891	2.69927e-09	4.57111e-07
LAMP3	127.068	1.05651	0.177647	5.94727	2.72655e-09	4.57111e-07
APOBEC3G	114.962	0.758063	0.127537	5.94386	2.78392e-09	4.61544e-07
PARP10	360.353	0.682407	0.115539	5.90629	3.49903e-09	5.73726e-07
JAK2	418.777	0.437883	0.0741778	5.90315	3.56623e-09	5.78388e-07
GIMAP8	37.8106	1.15601	0.196379	5.88662	3.9418e-09	6.32426e-07
FRMD3	34.7028	1.07228	0.182593	5.8725	4.29284e-09	6.81419e-07
ELF1	820.439	0.507969	0.0869712	5.84066	5.19953e-09	8.16655e-07
TLR7	32.3817	1.10282	0.189136	5.83083	5.51524e-09	8.57217e-07
APOL2	495.749	0.516713	0.0886847	5.8264	5.66347e-09	8.62293e-07
RTP4	86.9218	0.909417	0.156069	5.82702	5.64248e-09	8.62293e-07
ISG20	436.443	0.838789	0.144067	5.82223	5.80662e-09	8.75158e-07
CD163	232.847	1.12258	0.193729	5.79459	6.84869e-09	1.02189e-06
SAMD9	1376.36	0.653723	0.113011	5.7846	7.26866e-09	1.07382e-06
GBP1P1	43.8774	1.269	0.219579	5.77921	7.50506e-09	1.09787e-06
MOV10	403.641	0.58836	0.102686	5.72969	1.00613e-08	1.45752e-06
KLF6	1138.27	0.553037	0.0966368	5.72284	1.04759e-08	1.503e-06
APOL3	132.078	0.933517	0.163506	5.70937	1.13398e-08	1.61116e-06
MT2A	124.684	1.10042	0.192794	5.70778	1.14458e-08	1.61116e-06
NAPA	548.877	0.411243	0.0726942	5.65716	1.53897e-08	2.14607e-06
AFF1	1099.13	0.304191	0.0540689	5.62599	1.84444e-08	2.54823e-06
ATXN7	555.558	0.284167	0.0505766	5.61854	1.92573e-08	2.63613e-06
ATP10A	49.1564	0.963728	0.172196	5.59669	2.1848e-08	2.96359e-06
MOB3C	150.133	0.546283	0.0982924	5.55774	2.73289e-08	3.67365e-06
CMKLR1	44.1468	1.08483	0.195374	5.55259	2.8147e-08	3.72339e-06
FBXO39	10.0691	1.36101	0.245126	5.55227	2.81981e-08	3.72339e-06
NLRC5	1001.66	0.484305	0.0873732	5.54295	2.97423e-08	3.89286e-06
GNB4	260.386	0.666677	0.120435	5.53556	3.10236e-08	4.02525e-06
CASP1	280.947	0.783467	0.14196	5.51893	3.41065e-08	4.3871e-06
TRIM21	188.276	0.508537	0.0923643	5.50577	3.67559e-08	4.68747e-06
SHISA5	736.064	0.457121	0.0831715	5.49612	3.8823e-08	4.90913e-06
CCR5	58.4251	1.00007	0.182009	5.4946	3.91598e-08	4.91011e-06
CXCR2P1	7.62822	2.36078	0.436734	5.40554	6.46133e-08	8.03413e-06
SOCS1	58.7772	1.21036	0.225659	5.36368	8.15446e-08	1.00556e-05
H19	12.3777	-1.78863	0.333845	-5.35767	8.43e-08	1.03102e-05
TRAFD1	483.353	0.440955	0.0825469	5.34188	9.19894e-08	1.11591e-05
MAFB	125.879	0.69692	0.130628	5.33515	9.54668e-08	1.14876e-05
SP140	143.487	0.926479	0.174091	5.3218	1.02743e-07	1.22642e-05
TRANK1	976.799	0.623555	0.117471	5.30815	1.10746e-07	1.31147e-05
HCP5	491.907	0.36866	0.0694878	5.30539	1.12431e-07	1.32093e-05
SPATA13	891.797	0.356152	0.0673157	5.29077	1.218e-07	1.41983e-05
NKG7	27.1849	1.13266	0.215773	5.24933	1.5265e-07	1.76565e-05
PATL1	251.474	0.396312	0.0755909	5.24285	1.58118e-07	1.81483e-05
SP110	387.041	0.708238	0.135228	5.23738	1.62872e-07	1.85512e-05
SLC25A28	138.415	0.431183	0.0827973	5.20769	1.91207e-07	2.16137e-05
CASP10	190.148	0.578932	0.111724	5.18179	2.19769e-07	2.46554e-05
EPB41L3	85.7925	0.821796	0.159671	5.14681	2.64954e-07	2.95028e-05
KLHDC7B	61.7813	0.953282	0.185994	5.12534	2.96999e-07	3.2826e-05
CCL2	75.6018	1.6764	0.32762	5.11691	3.10585e-07	3.39027e-05
DOCK4	526.365	0.437702	0.0855474	5.11648	3.11284e-07	3.39027e-05
MS4A4A	20.2511	1.21099	0.236844	5.11303	3.1704e-07	3.42793e-05
IRF8	87.0457	0.782895	0.153957	5.08516	3.67319e-07	3.943e-05
MYO1G	142.368	0.783982	0.154383	5.07815	3.81122e-07	4.06194e-05
EXOC3L1	9.20518	1.33199	0.263421	5.0565	4.2701e-07	4.51873e-05
LAIR1	115.868	0.845066	0.167374	5.04898	4.44184e-07	4.66737e-05
ATF5	75.4558	0.61909	0.122726	5.0445	4.54707e-07	4.74453e-05
IDO1	938.353	0.997266	0.198158	5.0327	4.83632e-07	5.0113e-05
CCL8	51.8484	2.87423	0.574618	5.00199	5.67422e-07	5.83897e-05
ATF3	188.119	0.726972	0.145507	4.99612	5.84955e-07	5.97816e-05
MLF2	386.765	-0.231114	0.0464407	-4.97654	6.47303e-07	6.57034e-05
SLC1A3	31.72	0.937403	0.189124	4.95655	7.17571e-07	7.18582e-05
STAT4	39.0237	0.801666	0.161717	4.95723	7.15046e-07	7.18582e-05
MASTL	96.978	0.438682	0.0887255	4.94426	7.6433e-07	7.60305e-05
RBCK1	302.221	0.406084	0.0821906	4.94076	7.78191e-07	7.68966e-05
CRCT1	79.2738	-1.57318	0.319264	-4.92752	8.32815e-07	8.17528e-05
NCOA7	532.947	0.646857	0.132185	4.89357	9.90218e-07	9.65689e-05
NBN	594.125	0.526155	0.107647	4.88777	1.01983e-06	9.88114e-05
DRAM1	150.18	0.563779	0.115397	4.88555	1.03139e-06	9.92862e-05
TMEM185B	202.753	0.513611	0.106054	4.84292	1.27946e-06	0.000122377
DAPP1	535.273	0.428039	0.0884332	4.84025	1.29673e-06	0.000123239
SERPINB9	378.171	0.88302	0.182643	4.83467	1.33367e-06	0.000125947
KIAA1109	1449.29	0.282367	0.0585234	4.82486	1.40101e-06	0.000131475
APOL1	571.407	0.525434	0.108976	4.82155	1.42447e-06	0.000132841
RAB8A	382.371	0.265084	0.0551668	4.80514	1.54643e-06	0.000143318
ANKFY1	604.458	0.336924	0.0704404	4.78311	1.72606e-06	0.000158979
CSTA	487.864	-0.696438	0.146049	-4.76853	1.85573e-06	0.000169873
RASGEF1B	301.953	0.506325	0.106644	4.74781	2.05633e-06	0.000187088
WSB1	784.234	0.399831	0.0846695	4.72226	2.33243e-06	0.000210922
RIPK1	393.312	0.221572	0.046958	4.71852	2.37565e-06	0.000213536
CARD17	8.30997	1.55259	0.330322	4.70023	2.59872e-06	0.000232188
IFI30	980.715	0.566749	0.120871	4.68888	2.747e-06	0.000243976
CRNN	151.512	-1.39919	0.298781	-4.68299	2.82714e-06	0.000249608
IL15RA	46.9786	0.603116	0.128893	4.67921	2.8798e-06	0.000252762
NEXN	13.0288	1.3262	0.284024	4.6693	3.02227e-06	0.000263715
CD7	57.7354	0.654976	0.140607	4.6582	3.18993e-06	0.000276726
RUFY4	24.6733	0.951551	0.204651	4.64964	3.32522e-06	0.000286796
C3AR1	90.3897	0.956583	0.205888	4.64613	3.38228e-06	0.00029004
ARL5B	462.487	0.539956	0.116431	4.63755	3.52563e-06	0.000300606
ACOT9	274.016	0.369964	0.0798696	4.6321	3.61972e-06	0.000306874
PSMB9	353.016	0.456632	0.0989012	4.61705	3.89231e-06	0.00032812
APOL4	116.165	0.87733	0.190106	4.61494	3.932e-06	0.000329603
HIVEP1	596.984	0.230505	0.049991	4.61093	4.00876e-06	0.00033416
IRF4	63.2748	0.888895	0.193415	4.59579	4.3111e-06	0.000357366
NAIP	328.87	0.658605	0.143477	4.59031	4.42589e-06	0.000364855
CD69	352.085	1.21137	0.264196	4.58512	4.53718e-06	0.000371244
MX2	1302.58	0.795336	0.173488	4.58439	4.55316e-06	0.000371244
DRAP1	208.19	0.362266	0.0790606	4.58214	4.60248e-06	0.000373226
IRF9	723.679	0.283733	0.0619915	4.57696	4.71785e-06	0.000378468
RHBDF2	271.706	0.44852	0.0979772	4.5778	4.69882e-06	0.000378468
HEG1	86.7621	0.691113	0.151998	4.54684	5.44565e-06	0.000432205
PDCD1LG2	15.8552	1.02169	0.224688	4.54716	5.4374e-06	0.000432205
MS4A7	76.8118	0.709319	0.1563	4.53819	5.67391e-06	0.000447938
BIRC2	375.336	0.25977	0.0572971	4.53374	5.79493e-06	0.000452703
LMO2	146.003	0.454361	0.100198	4.53462	5.77071e-06	0.000452703
ZNF684	22.5571	0.749701	0.165732	4.52358	6.08011e-06	0.000472507
HELB	221.877	0.754347	0.167658	4.49931	6.81734e-06	0.000527055
CX3CL1	171.098	0.971764	0.216772	4.48288	7.36414e-06	0.000566393
FGD2	108.262	0.655418	0.146468	4.47482	7.6476e-06	0.000585178
GALM	90.0591	0.687514	0.15369	4.47338	7.6991e-06	0.000586114
CXCL13	10.0466	1.48154	0.331282	4.47213	7.74454e-06	0.00058658
CDK17	288.749	0.30824	0.0690764	4.46231	8.10813e-06	0.000607947
CTSZ	377.798	0.392573	0.0879691	4.46263	8.0961e-06	0.000607947
RIPK2	146.964	0.586704	0.131601	4.4582	8.26517e-06	0.000616623
SAMHD1	1139.66	0.610764	0.137054	4.45637	8.3359e-06	0.000618806
BTN3A1	434.696	0.379187	0.085168	4.45222	8.49865e-06	0.000627764
FLVCR2	54.4865	0.631027	0.141973	4.44471	8.80103e-06	0.000646897
RIN2	425.054	0.492521	0.111206	4.4289	9.47152e-06	0.000692767
GIMAP7	15.4518	0.923177	0.208592	4.42575	9.61094e-06	0.000696586
PRF1	54.9194	0.955983	0.216012	4.42561	9.6171e-06	0.000696586
RASSF4	97.2152	0.703958	0.159351	4.41765	9.97807e-06	0.00071924
HERC6	515.039	0.591541	0.133977	4.41526	1.00888e-05	0.000723726
SLC10A6	10.5939	-1.13436	0.257101	-4.41213	1.02359e-05	0.000730766
TMEM123	1461.72	0.492883	0.11188	4.40544	1.05567e-05	0.000750079
BIRC3	344.683	0.46441	0.105683	4.39436	1.11102e-05	0.000781958
KCNA3	13.986	0.986373	0.224463	4.39437	1.11093e-05	0.000781958
ABCD1	93.9224	0.409952	0.0934548	4.38663	1.15118e-05	0.000804372
GBP3	587.647	0.576688	0.131479	4.38617	1.15365e-05	0.000804372
CD84	120.584	0.621022	0.141856	4.37783	1.19866e-05	0.000831869
MS4A6A	136.469	0.652886	0.149407	4.36986	1.24328e-05	0.000858842
RMND5A	534.505	-0.240841	0.0552166	-4.36175	1.29028e-05	0.000887203
RGS1	133.304	0.858543	0.197505	4.34694	1.38051e-05	0.00094489
TMEM176B	42.0836	0.789535	0.181974	4.33872	1.43318e-05	0.00097646
TYMP	1177.72	0.490663	0.113219	4.33376	1.46581e-05	0.000994155
NAGK	262.269	0.315971	0.0729564	4.33096	1.48462e-05	0.00100235
GBP5	1813.93	0.895456	0.207343	4.31872	1.56938e-05	0.00105481
CYBB	377.757	0.630655	0.146392	4.30797	1.64757e-05	0.0011024
STARD8	37.0232	0.842563	0.196364	4.29082	1.78015e-05	0.00118579
GIMAP2	30.5108	0.826064	0.192737	4.28597	1.8194e-05	0.00120649
LY6E	1612.27	0.57741	0.134752	4.285	1.8274e-05	0.00120649
LDLRAD3	15.1061	0.924539	0.216155	4.2772	1.8926e-05	0.00124403
ANKRD22	112.252	0.573437	0.134252	4.27134	1.94303e-05	0.00127158
SLC38A5	10.4029	1.20236	0.281749	4.26747	1.97705e-05	0.00128819
EMILIN2	153.79	0.61259	0.143681	4.26355	2.01204e-05	0.00130529
AIM2	51.4437	0.863098	0.202563	4.26088	2.03623e-05	0.00131527
TREX1	122.304	0.542191	0.127287	4.25959	2.04805e-05	0.0013172
UBD	53.8363	1.07517	0.252641	4.25574	2.0836e-05	0.00133431
SLC7A7	78.799	0.581457	0.136697	4.25362	2.1034e-05	0.00134123
ELMO2	181.284	0.300929	0.0708303	4.24859	2.15122e-05	0.00136588
SPRR3	2420.18	-0.807977	0.190244	-4.24706	2.16596e-05	0.00136643
TNS3	145.259	0.593665	0.139798	4.2466	2.17038e-05	0.00136643
IL1RN	1960.8	0.833544	0.19642	4.24368	2.19883e-05	0.00137852
DISC1	66.7577	0.664168	0.157898	4.2063	2.5958e-05	0.00162058
C4B	27.3201	1.05338	0.250645	4.20269	2.63767e-05	0.00163426
NMI	235.588	0.459675	0.109381	4.20252	2.63961e-05	0.00163426
TMEM106A	70.6102	0.47054	0.112296	4.19018	2.78732e-05	0.00171858
BTN3A3	158.808	0.427533	0.102058	4.18913	2.80024e-05	0.00171944
CD48	105.039	0.780569	0.186845	4.17763	2.94566e-05	0.00180132
OLR1	124.029	0.956897	0.229454	4.17031	3.04181e-05	0.00184252
PNPT1	213.759	0.567811	0.136176	4.16969	3.05008e-05	0.00184252
SP140L	237.345	0.392272	0.0940662	4.17016	3.0438e-05	0.00184252
GCOM1	102.359	-0.663634	0.159437	-4.16235	3.14993e-05	0.00189517
P2RX7	50.4733	0.799247	0.19259	4.14998	3.32497e-05	0.00199245
IL2RA	21.4061	1.01452	0.245363	4.13475	3.55343e-05	0.00212083
VCAN	264.554	0.895678	0.216691	4.13343	3.57391e-05	0.00212455
KAT2B	204.478	0.229953	0.0559244	4.11185	3.92496e-05	0.00232398
FPR3	56.8914	0.676031	0.16475	4.10338	4.07154e-05	0.00240124
ACOX1	751.247	-0.207061	0.0505621	-4.09518	4.21837e-05	0.00247804
VSIG10L	61.1797	-0.84906	0.207473	-4.09238	4.26967e-05	0.00249834
DSE	348.092	0.455434	0.111622	4.08013	4.50103e-05	0.00262343
BCL2L14	72.9296	0.6738	0.165482	4.07174	4.66629e-05	0.00270917
CARD16	168.393	0.798636	0.196358	4.06725	4.75722e-05	0.00275126
MSR1	119.386	0.740845	0.182208	4.06592	4.78432e-05	0.00275505
NCCRP1	277.686	-0.706734	0.173853	-4.06512	4.8007e-05	0.00275505
FAP	11.7781	1.84205	0.454045	4.05698	4.97116e-05	0.0028311
SCNN1D	31.5809	-0.62871	0.154936	-4.05786	4.95251e-05	0.0028311
ADAP2	59.6156	0.55722	0.137405	4.05532	5.00661e-05	0.00284044
ADA	15.0732	0.743712	0.183585	4.05104	5.09895e-05	0.00288187
GTPBP2	323.652	0.281858	0.069629	4.048	5.16565e-05	0.00290855
CD38	145.585	0.937865	0.231993	4.04264	5.28524e-05	0.00296263
KCTD12	248.138	0.524132	0.129674	4.04193	5.3014e-05	0.00296263
CD4	123.684	0.488862	0.121025	4.03934	5.36015e-05	0.00298428
PRKD2	453.322	0.269937	0.0669951	4.02921	5.59654e-05	0.00310431
GABRQ	13.9178	-1.2463	0.30942	-4.02786	5.62862e-05	0.00311054
NFKB1	511.079	0.289678	0.071959	4.02559	5.68317e-05	0.0031291
HAPLN3	80.36	0.693289	0.172476	4.01963	5.82905e-05	0.00319762
MSL3	205.726	0.303595	0.0755647	4.01768	5.87728e-05	0.00321227
USP25	540.481	0.249314	0.0620848	4.0157	5.92705e-05	0.00322765
NUPR1	220.19	0.662915	0.165611	4.00285	6.25852e-05	0.00339576
KRT80	406.066	-0.576523	0.144354	-3.99381	6.50188e-05	0.00351502
CCR7	19.6506	0.971045	0.243202	3.99274	6.53136e-05	0.00351821
IL10	14.5235	0.941686	0.236385	3.98369	6.7852e-05	0.00362875
STOM	504.188	0.40701	0.102159	3.98407	6.7746e-05	0.00362875
FBXO6	97.9811	0.444149	0.111685	3.97679	6.98519e-05	0.00372236
KLK9	9.43971	-1.5436	0.388531	-3.97291	7.10012e-05	0.00377014
LHFPL2	150.074	0.509849	0.12839	3.97108	7.15466e-05	0.00378563
KRT4	2885.38	-0.702059	0.177617	-3.95266	7.72873e-05	0.00404633
LGALS1	56.3541	0.613726	0.155241	3.95336	7.70603e-05	0.00404633
TNFAIP3	1860.55	0.630155	0.159408	3.95309	7.71489e-05	0.00404633
NOD1	66.9671	0.391702	0.0991768	3.94953	7.8305e-05	0.00408528
CLTB	431.717	-0.373172	0.0945269	-3.94778	7.88793e-05	0.0041009
PDGFB	14.437	0.857814	0.217619	3.94181	8.08692e-05	0.00418976
ECM1	207.921	-0.901063	0.228881	-3.93682	8.25673e-05	0.00426293
RNF19B	914.976	0.441782	0.112417	3.92984	8.50024e-05	0.00437352
MIER1	404.93	0.240223	0.0612398	3.92267	8.75747e-05	0.00449039
HIVEP3	109.371	0.490467	0.125099	3.92062	8.83203e-05	0.00451311
PITX1	457.332	-0.544596	0.139218	-3.91183	9.15993e-05	0.00466469
BAZ1A	1040.32	0.318037	0.0813271	3.91059	9.20694e-05	0.00467268
SPINK7	63.0287	-1.2061	0.308604	-3.90825	9.2968e-05	0.00470229
HSH2D	406.317	0.470892	0.120659	3.90266	9.51411e-05	0.00479595
DPYD	375.594	0.236291	0.0605911	3.89976	9.62893e-05	0.00483748
MAP2K6	81.84	0.538386	0.138178	3.89631	9.76688e-05	0.00489033
LACTB	116.59	0.370762	0.0955842	3.87891	0.000104926	0.00523612
DENND1A	129.705	0.36158	0.0934234	3.87034	0.000108683	0.00540555
IFNG	8.35896	1.16584	0.301554	3.86609	0.000110593	0.00548225
SCEL	640.008	-0.615993	0.159382	-3.86488	0.000111143	0.00549127
IL36A	15.7862	-1.37346	0.355747	-3.86078	0.000113028	0.00556596
RNF222	36.11	-0.909589	0.235763	-3.85807	0.000114285	0.00560936
ARNT2	24.6387	0.786411	0.204309	3.84913	0.000118538	0.00579905
DPYSL2	78.0946	0.543061	0.14125	3.84467	0.000120714	0.00586704
IRF5	92.8255	0.449415	0.116869	3.84546	0.000120328	0.00586704
IL12RB2	17.2164	0.834538	0.217153	3.84308	0.000121498	0.00588596
SPP1	48.1688	1.032	0.268634	3.84163	0.000122218	0.00590165
GPBP1	660.358	0.224163	0.0585768	3.82682	0.000129808	0.00624796
CNP	338.723	0.413447	0.108083	3.82527	0.000130631	0.00626734
IRF2	309.553	0.281357	0.0735937	3.82312	0.000131776	0.00630201
CD68	310.151	0.420113	0.110038	3.81789	0.000134598	0.00641639
HSPB8	389.721	-0.727574	0.190738	-3.81452	0.000136445	0.00648377
HSPA7	51.5189	0.576081	0.151113	3.81225	0.000137708	0.00652297
MAL	176.252	-0.96575	0.253952	-3.80289	0.000143019	0.0067531
DMXL2	834.189	0.280033	0.0736722	3.80106	0.000144076	0.00678156
FERMT1	104.405	-0.487482	0.128774	-3.78555	0.000153367	0.00719619
KPTN	26.3663	0.507161	0.13438	3.77407	0.000160607	0.0075123
EXOC6	175.578	0.249845	0.0662925	3.76883	0.000164013	0.00764763
DCK	84.0986	0.396284	0.105171	3.76799	0.000164565	0.00764946
HK3	86.0848	0.977849	0.26014	3.75893	0.000170641	0.00790727
IVL	77.1966	-0.952017	0.253633	-3.75353	0.000174363	0.0080471
RNF138	180.072	0.31692	0.0844447	3.75299	0.000174738	0.0080471
CD72	21.3881	0.647077	0.173102	3.73812	0.000185403	0.00851199
GALNT1	569.98	-0.318632	0.0852755	-3.7365	0.000186596	0.00853563
PI3	1297.04	-0.447163	0.119694	-3.73588	0.000187062	0.00853563
MIR155HG	13.573	0.854078	0.228756	3.73357	0.000188785	0.00858799
GVINP1	116.674	0.563805	0.151224	3.72827	0.000192802	0.00874406
CERS3	41.96	-0.622863	0.167201	-3.72524	0.000195126	0.00882266
FAM8A1	411.151	0.354489	0.0951867	3.72415	0.000195978	0.00883439
C1GALT1	338.654	0.309043	0.0832058	3.7142	0.000203849	0.00916153
FETUB	10.0872	-1.92532	0.518965	-3.70992	0.000207327	0.00928985
TRAF1	146.791	0.528899	0.142622	3.70841	0.000208568	0.00931751
SETX	1366.21	0.239972	0.0647895	3.70386	0.00021234	0.0094577
PIK3AP1	765.47	0.644123	0.174175	3.69814	0.000217184	0.00964464
VWF	232.134	-0.533213	0.144266	-3.69603	0.000218995	0.00969622
PSMB8	581.381	0.279822	0.0757251	3.69524	0.000219679	0.00969774
TMPRSS11E	264.34	-0.775857	0.210423	-3.68714	0.000226793	0.00998223
TNFAIP8	183.39	0.371758	0.100882	3.68507	0.000228642	0.010034
VCPIP1	568.434	0.192044	0.0521431	3.68302	0.000230485	0.0100853
HLA-F	851.039	0.298169	0.0810786	3.67753	0.0002355	0.0102745
PPP4C	455.686	-0.163664	0.044547	-3.67397	0.000238809	0.0103885
TNF	74.276	0.733928	0.20033	3.66359	0.000248701	0.0107874
TMEM140	213.337	0.635924	0.173704	3.66096	0.000251275	0.0108675
RAET1G	27.7123	-0.537884	0.147224	-3.6535	0.000258691	0.0111559
DENND4A	355.099	0.293855	0.0805637	3.64749	0.000264815	0.0113604
EDEM1	520.986	0.228227	0.0625734	3.64735	0.000264957	0.0113604
SECTM1	768.496	0.47157	0.129592	3.63888	0.000273824	0.011707
NTNG2	106.078	0.969492	0.266575	3.63684	0.000276004	0.0117329
SAT1	14355.9	0.288272	0.0792611	3.637	0.000275835	0.0117329
CD40	76.5244	0.507684	0.140075	3.62437	0.000289672	0.012279
HLA-DPA1	782.892	0.492454	0.136534	3.60683	0.000309959	0.0131017
HLA-DRA	2531.98	0.482538	0.133872	3.60448	0.000312783	0.0131837
CD86	71.1498	0.662319	0.183993	3.59969	0.000318602	0.0133911
ZNF185	992.863	-0.376026	0.104539	-3.59698	0.000321927	0.0134929
INA	9.90332	-0.812218	0.225916	-3.59522	0.000324117	0.0135467
APOBEC3B	50.8189	0.504032	0.140641	3.58383	0.00033859	0.0141054
PDCD1	13.8725	0.776148	0.216606	3.58323	0.000339377	0.0141054
PLSCR2	20.4959	0.654993	0.183545	3.56856	0.00035895	0.0148775
SLAMF1	28.6611	0.730656	0.204837	3.56702	0.000361069	0.0149239
SLFN12	47.9064	0.601321	0.168989	3.55835	0.000373191	0.0153823
CACNA1S	9.82732	-4.88089	1.37202	-3.55746	0.000374461	0.0153921
ADCY7	252.189	0.405377	0.114006	3.55574	0.000376911	0.0154502
GTPBP1	1090.12	0.370872	0.104401	3.55239	0.000381755	0.015572
PTPN1	379.282	0.210892	0.0593688	3.55224	0.000381969	0.015572
GZMA	34.7475	0.818036	0.230566	3.54794	0.000388249	0.0157849
KLK7	135.226	-0.875028	0.246736	-3.54641	0.000390517	0.015834
NUCB1	581.273	0.203606	0.0574459	3.5443	0.000393653	0.0158748
SPRR2C	12.7665	-1.02058	0.287899	-3.54493	0.000392715	0.0158748
SPRR2E	251.861	-0.862817	0.243598	-3.54198	0.000397139	0.0159723
POLM	127.552	-0.287428	0.0813608	-3.53276	0.000411251	0.0164954
FCGR1A	112.241	0.828723	0.234811	3.52932	0.000416633	0.0166427
TRPV2	49.9481	0.525539	0.148921	3.52899	0.000417155	0.0166427
BATF3	8.35397	0.932819	0.264794	3.52281	0.000427002	0.0169901
CCRL2	133.733	0.658059	0.187142	3.51637	0.000437488	0.0173611
CCNG2	320.09	-0.29982	0.0853131	-3.51435	0.000440839	0.0174141
MIAT	129.679	0.468298	0.133261	3.51415	0.00044116	0.0174141
APOBEC3F	49.0547	0.506536	0.144257	3.51135	0.000445845	0.0175526
TRPM2	93.0418	0.557705	0.158944	3.50881	0.000450123	0.0176744
NDRG2	928.002	-0.422133	0.120419	-3.50552	0.000455713	0.017847
CAMK2G	493.526	-0.248359	0.0708947	-3.50321	0.000459689	0.0179087
CXorf21	51.2866	0.815694	0.232839	3.50326	0.000459603	0.0179087
TRIM14	241.184	0.393461	0.112358	3.50185	0.000462039	0.0179533
PARP11	69.7189	0.482853	0.138194	3.49402	0.000475809	0.0184404
FOXE1	55.1798	-0.60345	0.17301	-3.48795	0.000486738	0.0187665
LONRF3	33.4464	0.446569	0.128007	3.48864	0.000485492	0.0187665
PTPN2	240.837	0.283782	0.0814599	3.4837	0.000494532	0.0190178
ZEB2	408.045	0.573432	0.164748	3.48066	0.000500184	0.0191857
GPR183	97.545	0.679006	0.195385	3.47521	0.000510445	0.0195291
SPINK5	221.148	-0.636665	0.183247	-3.47436	0.000512075	0.0195414
C6orf62	779.978	0.162137	0.0467411	3.46884	0.000522707	0.0198962
EVPL	797.472	-0.472907	0.136447	-3.46586	0.000528547	0.0200673
PRLR	19.5523	1.04014	0.300288	3.4638	0.0005326	0.0201188
PTK6	208.275	-0.409391	0.118172	-3.46437	0.00053148	0.0201188
STAP1	17.9973	0.792683	0.228956	3.46217	0.000535841	0.0201901
CCR2	14.8756	0.911152	0.26345	3.45853	0.000543122	0.0204129
C16orf74	22.2299	-0.514716	0.148903	-3.45672	0.000546789	0.0204991
SPRR2F	80.049	-0.919857	0.266312	-3.45406	0.000552215	0.0206506
PCDH17	35.2276	0.658433	0.191199	3.44371	0.000573784	0.0214036
CCL3	271.137	0.937507	0.272523	3.4401	0.000581493	0.0216016
EPHX3	36.5672	-0.57551	0.167305	-3.43987	0.000581987	0.0216016
RASGRP3	79.3673	0.517656	0.150552	3.43839	0.00058518	0.0216662
RHCG	90.9491	-0.894524	0.260388	-3.43535	0.000591791	0.0218567
ENG	60.5082	0.464476	0.135526	3.42721	0.00060981	0.0224113
RNF223	47.537	-0.483413	0.141037	-3.42756	0.000609021	0.0224113
ARF5	333.815	-0.205734	0.0600449	-3.42634	0.000611777	0.0224283
HLA-DRB6	14.154	0.778291	0.22743	3.42211	0.000621361	0.0227239
MEF2A	435.735	0.234605	0.0686267	3.41856	0.000629524	0.0229661
CD83	234.811	0.700879	0.205316	3.41365	0.000640983	0.0232703
PSTPIP2	129.363	0.429292	0.125735	3.41426	0.000639563	0.0232703
UTRN	1274.16	0.292194	0.0856788	3.41034	0.000648809	0.0234973
CUL3	619.228	-0.172433	0.0506991	-3.40111	0.000671137	0.0242471
TNNI2	64.862	-0.442716	0.130254	-3.39888	0.00067662	0.0243861
BNIPL	107.725	-0.441959	0.130157	-3.39558	0.000684831	0.0246115
CX3CR1	21.3148	0.64324	0.189464	3.39505	0.000686173	0.0246115
TNFSF13B	323.368	0.766684	0.225929	3.39347	0.000690124	0.0246938
IRF1	2505.62	0.410577	0.121019	3.39267	0.000692159	0.0247074
CCL4	292.878	0.895565	0.264131	3.3906	0.000697386	0.0248106
CHMP5	356.918	0.305762	0.0902069	3.38956	0.000700036	0.0248106
SLC31A2	174.964	0.397284	0.117196	3.3899	0.000699179	0.0248106
PRSS27	113.969	-0.723254	0.213436	-3.38863	0.000702433	0.0248365
CNFN	152	-0.883561	0.261411	-3.37997	0.000724949	0.025572
RBBP6	453.712	0.210727	0.0624069	3.37666	0.000733726	0.0258206
QSOX1	1248.84	-0.240903	0.0713809	-3.37489	0.000738445	0.0258646
RALBP1	532.552	-0.150517	0.0445905	-3.37553	0.000736741	0.0258646
GPR141	15.5078	0.763911	0.226473	3.37307	0.000743342	0.0259752
HOPX	144.276	-0.694496	0.206132	-3.36918	0.000753917	0.0262832
MBNL1	827.953	0.153009	0.0456791	3.34965	0.000809127	0.0281422
HLA-A	7079.79	0.240059	0.0717015	3.34804	0.000813867	0.0282412
SLAMF8	24.2216	0.639501	0.191298	3.34295	0.00082892	0.0286968
GPR137B	107.95	0.328642	0.0984484	3.33822	0.000843184	0.0291119
SLC48A1	94.7551	-0.335473	0.100511	-3.33768	0.000844814	0.0291119
HLA-DMA	257.173	0.419357	0.125793	3.33371	0.000856946	0.0293942
TIFA	91.1415	0.466229	0.139837	3.33408	0.00085582	0.0293942
SERPINB13	251.489	-0.562355	0.169144	-3.32472	0.000885078	0.0302896
PTK2B	553.356	0.330066	0.0993852	3.32108	0.000896713	0.0306175
PLEKHH3	188.318	-0.40581	0.12228	-3.31871	0.000904354	0.0307377
TPP1	227.78	0.248541	0.0748779	3.31928	0.0009025	0.0307377
TGM1	84.1731	-0.57502	0.173445	-3.31528	0.000915517	0.0310464
TTC22	204.493	-0.369116	0.11139	-3.31371	0.000920656	0.0311499
PRSS3	38.072	-0.649704	0.196514	-3.30614	0.000945914	0.0319321
IDO2	17.9697	0.790243	0.239121	3.30478	0.00095051	0.0320148
EIF4E3	292.632	0.310727	0.0940602	3.3035	0.000954873	0.0320893
SH3GL1	374.242	-0.242812	0.0736141	-3.29844	0.000972238	0.0325995
DEGS1	99.7974	0.319854	0.0971028	3.29398	0.000987811	0.0330474
MTHFD2	159.503	0.312408	0.0949065	3.29175	0.000995674	0.0332141
TRIM26	402.555	0.274156	0.083297	3.2913	0.000997245	0.0332141
TRIM25	1522.4	0.437819	0.133158	3.28797	0.00100913	0.0335349
RNF11	435.802	-0.187888	0.0571661	-3.2867	0.00101367	0.0336111
LHFPL1	7.45829	0.749536	0.228165	3.28507	0.00101957	0.0337318
CIITA	432.019	0.39717	0.120934	3.28418	0.00102281	0.0337597
PHLDB3	130.661	-0.399581	0.12169	-3.28359	0.00102494	0.0337597
C15orf62	97.9659	-0.430494	0.131155	-3.28232	0.00102956	0.0338373
SDR9C7	7.77273	-1.40725	0.428972	-3.28052	0.00103618	0.0339797
SULT2B1	71.5741	-0.567829	0.173138	-3.27962	0.00103945	0.0340125
PCGF5	356.07	0.319749	0.0975835	3.27667	0.00105039	0.0342951
ACHE	13.2168	0.757669	0.231382	3.27453	0.00105837	0.0344052
EEF1A2	16.9085	-0.737863	0.225316	-3.27479	0.0010574	0.0344052
CDC42EP3	436.646	0.342285	0.104703	3.26911	0.00107885	0.0349948
PPL	2888.02	-0.413377	0.126663	-3.26361	0.00110004	0.0355807
RMI2	15.7	0.525696	0.161099	3.26318	0.00110169	0.0355807
GLRX	281.564	0.27267	0.0838046	3.25364	0.00113935	0.0367176
GPR84	30.1647	0.880562	0.270944	3.24997	0.00115416	0.0371147
FAM83C	21.3942	-0.568928	0.175258	-3.24624	0.00116941	0.0375242
GRIN3A	11.9942	1.37151	0.422925	3.24291	0.00118315	0.0378026
N4BP2L1	59.4682	0.339475	0.104677	3.24306	0.00118255	0.0378026
GBP2	1090	0.50848	0.156926	3.24026	0.00119421	0.0380745
CASP4	1001.28	0.32665	0.100862	3.23859	0.00120122	0.0381774
TMSB10	2139.59	0.325383	0.10048	3.23827	0.00120256	0.0381774
IL27	9.17846	1.18692	0.367233	3.23206	0.00122902	0.0389346
GLTP	768.196	-0.345932	0.107116	-3.2295	0.00124008	0.0392018
FCGR2C	113.362	0.580765	0.179912	3.22804	0.0012464	0.0393184
SLC2A6	25.4255	0.64573	0.200435	3.22164	0.00127458	0.0401224
LYSMD2	77.2476	0.385211	0.119723	3.21751	0.00129307	0.0405334
WDFY1	560.278	0.296193	0.0920468	3.21785	0.00129154	0.0405334
MKNK2	1226.3	-0.229099	0.0712708	-3.21449	0.00130677	0.040877
FRMD8	386.083	-0.195948	0.0610084	-3.21182	0.00131897	0.0411723
ANXA1	7901.66	-0.395604	0.123241	-3.21001	0.00132729	0.0412595
MUC21	428.452	-0.469593	0.146289	-3.21003	0.00132721	0.0412595
BRIP1	52.6438	0.502356	0.15672	3.20543	0.0013486	0.0415379
EFNA4	31.7611	-0.348688	0.108756	-3.20616	0.0013452	0.0415379
P2RY14	71.5676	0.868823	0.271028	3.20565	0.00134757	0.0415379
PGM2	196.829	-0.193798	0.0604318	-3.20688	0.00134184	0.0415379
SMAGP	273.547	-0.389119	0.121406	-3.2051	0.00135017	0.0415379
CD9	1382.08	-0.399122	0.124594	-3.20338	0.00135826	0.0416495
UBA7	394.256	0.300986	0.0939659	3.20314	0.00135938	0.0416495
MRAS	28.2936	0.502716	0.157662	3.18857	0.00142977	0.0437165
BRCA2	96.395	0.430327	0.134987	3.18792	0.00143298	0.043725
HLA-B	11686.5	0.234098	0.073477	3.18601	0.00144252	0.0439262
MR1	274.544	0.229715	0.0721772	3.18265	0.00145936	0.0443485
CRB3	126.733	-0.390093	0.122662	-3.18023	0.00147158	0.0446291
FKBP5	205.861	0.400119	0.126104	3.17292	0.00150912	0.0456514
MLKL	219.578	0.510872	0.161032	3.17248	0.00151141	0.0456514
FAS	185.656	0.407287	0.128479	3.17008	0.00152397	0.0459378
APOBEC3A	516.559	0.643309	0.203195	3.16597	0.00154568	0.0460549
CASP5	64.8434	0.902528	0.285084	3.16584	0.00154638	0.0460549
CCL20	40.8576	0.662783	0.209243	3.16752	0.00153744	0.0460549
INPP5A	119.239	-0.205461	0.0648845	-3.16657	0.0015425	0.0460549
KRT10	184.673	-0.486253	0.153483	-3.16813	0.00153422	0.0460549
SIPA1L2	423.878	0.216903	0.0685078	3.16611	0.00154495	0.0460549
LAD1	332.34	-0.418873	0.132376	-3.16427	0.00155471	0.0461191
OTUD1	179.249	0.260604	0.0823574	3.1643	0.00155457	0.0461191
SPRR1B	313.71	-0.676728	0.214161	-3.1599	0.00157825	0.0467243
SCAP	547.416	-0.19953	0.0631778	-3.15823	0.00158729	0.0468989
ELF4	248.042	0.291457	0.0923956	3.15445	0.00160803	0.0474178
HLA-DMB	256.114	0.411608	0.130561	3.15261	0.0016182	0.0476236
TPRG1	38.6827	-0.577338	0.183229	-3.1509	0.00162767	0.047808
TAPBP	2102.04	0.162173	0.0515009	3.14894	0.00163865	0.0480359
FOXN2	142.512	0.27061	0.0860989	3.14301	0.00167217	0.0488268
PAG1	291.311	0.451269	0.14357	3.1432	0.00167112	0.0488268
ATP2A3	1407.81	-0.276418	0.0881343	-3.13633	0.00171076	0.0497091
IL21R	36.8471	0.596242	0.190125	3.13605	0.00171238	0.0497091
POLR2J	84.3735	-0.242723	0.077377	-3.13688	0.00170753	0.0497091
FAM20A	100.407	0.4643	0.148161	3.13375	0.0017259	0.0499071
RNF114	356.879	0.250954	0.0800693	3.13421	0.00172317	0.0499071
KRT78	174.489	-0.670129	0.214067	-3.13046	0.00174533	0.0503716
SCML4	37.2637	0.552908	0.176724	3.12866	0.00175607	0.0505837
GSDMD	251.536	0.259267	0.0829512	3.12553	0.00177482	0.0510253
DEF8	313.567	-0.242041	0.0775117	-3.12264	0.00179235	0.05143
RANBP9	498.611	-0.243594	0.0780854	-3.11959	0.00181103	0.0518664
A2ML1	325.499	-0.48774	0.156709	-3.11238	0.00185585	0.0530481
ANKRD30BL	225.925	-0.748073	0.240873	-3.10568	0.00189843	0.0540582
ARHGAP31	104.899	0.375804	0.120985	3.1062	0.00189509	0.0540582
CSF1	102.992	0.534624	0.172655	3.09648	0.00195835	0.0556581
RASAL1	141.041	-0.423189	0.13698	-3.08943	0.00200541	0.0568873
FAM83A	228.474	-0.420935	0.136428	-3.08541	0.00203274	0.0575116
SLC39A8	184.735	0.380876	0.123458	3.08506	0.00203513	0.0575116
SLC8A1	206.21	0.479845	0.155591	3.08402	0.00204221	0.0576026
CD74	5141.63	0.3929	0.127511	3.08131	0.00206089	0.0579106
RBP1	67.6043	-0.517418	0.167912	-3.08149	0.0020597	0.0579106
ACADVL	1230.25	-0.280563	0.091164	-3.07756	0.00208704	0.0585353
FMO2	308.436	-0.501947	0.163225	-3.07519	0.00210369	0.0588916
STAT5A	331.901	0.254316	0.0827152	3.0746	0.00210784	0.0588972
DOK2	30.2713	0.521272	0.169617	3.07322	0.0021176	0.0590594
FMNL2	201.203	0.417101	0.135804	3.07135	0.00213092	0.0590994
FUT4	76.1085	0.324798	0.105718	3.07231	0.00212409	0.0590994
GPRIN3	114.601	0.416377	0.135561	3.07152	0.00212975	0.0590994
TULP2	11.0653	1.62949	0.531178	3.0677	0.00215714	0.0597155
EPHA2	1124.53	-0.364631	0.118963	-3.06508	0.00217614	0.0598697
FCER1G	281.43	0.626372	0.204382	3.06472	0.00217876	0.0598697
HAMP	16.6842	0.877879	0.286308	3.06621	0.00216793	0.0598697
MYD88	699.863	0.25047	0.0817138	3.06521	0.0021752	0.0598697
DEK	310.271	0.230122	0.0752306	3.05889	0.0022216	0.0609347
ATG9B	127.221	-0.526049	0.172006	-3.05832	0.00222583	0.0609388
OSBPL2	703.914	-0.125958	0.0411987	-3.05733	0.00223316	0.0610275
TP53INP2	695.301	-0.264132	0.0864613	-3.05491	0.00225126	0.0614095
TOR1A	148.987	0.167478	0.0548623	3.0527	0.00226796	0.0617523
HSPA1A	945.67	0.275204	0.0901973	3.05114	0.00227974	0.0619601
FAM124A	26.1864	0.727929	0.238786	3.04846	0.00230017	0.0624014
TMPRSS11A	194.749	-0.533747	0.17512	-3.0479	0.00230449	0.0624054
GMPR	45.8123	0.582025	0.191074	3.04606	0.00231859	0.0626735
HLA-F-AS1	18.161	0.672851	0.221295	3.04052	0.0023617	0.0635677
IFITM10	230.081	-0.412478	0.135658	-3.04057	0.00236128	0.0635677
TRIP10	507.958	-0.350145	0.115173	-3.04017	0.00236446	0.0635677
PKP1	222.095	-0.559343	0.184161	-3.03725	0.00238749	0.0640715
HLA-E	6849.06	0.273984	0.0902575	3.03558	0.00240076	0.0643119
OLFML2B	21.1402	0.593717	0.195679	3.03414	0.00241226	0.0645041
ICOS	14.3725	0.745088	0.246039	3.02833	0.0024591	0.0656391
FLG	65.4605	-1.00733	0.333052	-3.02454	0.00249009	0.0663474
ZFYVE26	448.69	0.281589	0.0932313	3.02033	0.002525	0.0671579
SOSTDC1	31.2075	-0.627791	0.207948	-3.01898	0.0025363	0.0673384
CDIPT	168.391	-0.174624	0.0578956	-3.01618	0.00255983	0.0678422
C6orf132	888.197	-0.360391	0.11953	-3.01507	0.00256917	0.0679268
PANK2	203.86	0.176335	0.0584913	3.01472	0.00257212	0.0679268
MCOLN2	53.1589	0.475728	0.157837	3.01404	0.00257794	0.0679602
VASH1	94.1966	0.419047	0.13907	3.01322	0.00258492	0.0680239
GIPC1	785.513	-0.369239	0.122621	-3.01122	0.00260199	0.0682079
IL36RN	35.0918	-0.897619	0.29813	-3.01083	0.00260531	0.0682079
ODF3B	413.122	0.468506	0.155609	3.0108	0.00260562	0.0682079
ALDH1A3	724.61	-0.438946	0.145931	-3.00791	0.0026305	0.0687384
EDNRB	9.09492	0.895863	0.298434	3.00188	0.00268316	0.069992
INPP5K	199.415	-0.163427	0.0545126	-2.99797	0.00271785	0.0707733
FCHSD2	306.48	0.165876	0.0553539	2.99666	0.00272959	0.0708317
NCOA2	710.59	0.150098	0.0500868	2.99676	0.00272868	0.0708317
C1QB	118.377	0.584554	0.195208	2.99452	0.00274873	0.0709808
C21orf91	196.384	0.287535	0.0960233	2.99443	0.00274961	0.0709808
SMTN	53.3204	-0.42971	0.143497	-2.99456	0.00274843	0.0709808
CTSW	17.9161	0.678538	0.226723	2.99281	0.00276423	0.0712351
NFE2L2	1375.24	0.157807	0.0527612	2.99097	0.00278097	0.0715428
LCE3D	10.6507	-1.4551	0.487428	-2.98526	0.00283338	0.0727658
SP1	1058.33	0.124359	0.041724	2.98052	0.00287763	0.0737752
TMPRSS11D	427.438	-0.450187	0.151244	-2.97656	0.00291506	0.0746065
HLA-DRB1	1103.81	0.417028	0.140239	2.97371	0.00294227	0.075174
NMU	66.7947	-0.485128	0.163265	-2.97141	0.00296434	0.0756084
ADPRH	59.464	0.37002	0.124664	2.96815	0.00299597	0.0762847
ANXA11	2626.15	-0.170419	0.0574435	-2.96672	0.00300996	0.0765103
OGFR	421.611	0.212357	0.0715989	2.96593	0.00301767	0.076576
ERP44	287.397	0.174502	0.058917	2.96183	0.0030582	0.0774726
FNDC3B	1142.1	0.208939	0.0705765	2.96046	0.00307176	0.0776843
HSD11B1	9.78276	0.717237	0.242444	2.95836	0.00309282	0.0779527
LYPD3	382.084	-0.544344	0.184001	-2.95837	0.00309268	0.0779527
ATP6V1C2	84.9341	-0.431254	0.145817	-2.95749	0.00310154	0.0779738
AZI2	189.648	0.301464	0.101941	2.95724	0.00310411	0.0779738
NOS2	761.763	0.601428	0.203479	2.95572	0.0031194	0.0782233
RERE	846.099	0.162114	0.054857	2.95521	0.00312453	0.0782233
IL10RA	265.721	0.462468	0.156632	2.95258	0.00315132	0.0787619
ABLIM2	48.4203	-0.480319	0.162731	-2.95161	0.00316119	0.0788145
CD300C	12.6922	0.520374	0.176318	2.95134	0.00316399	0.0788145
CREG1	242.428	0.241375	0.0818693	2.9483	0.00319532	0.0794622
HDX	21.0355	0.519096	0.176107	2.94762	0.00320229	0.079503
NUDT5	153.262	-0.208779	0.0709356	-2.94322	0.00324818	0.0805085
BZW1	1504.18	-0.263056	0.0894067	-2.94224	0.00325849	0.0805932
GNLY	24.9995	0.737372	0.250647	2.94187	0.0032624	0.0805932
DNAJA1	877.827	0.200672	0.068232	2.94102	0.00327131	0.0806796
PSME2	415.359	0.301286	0.102648	2.93515	0.0033339	0.0819525
SBDS	265.964	-0.264802	0.0902153	-2.93523	0.00333305	0.0819525
GBE1	144.695	-0.259466	0.0884884	-2.9322	0.00336572	0.0825986
PPP1R14C	101.208	-0.462801	0.158166	-2.92604	0.00343302	0.0839739
UBE2G1	338.462	-0.195465	0.0668002	-2.92612	0.0034322	0.0839739
BTN2A2	105.955	0.289409	0.0990097	2.92304	0.00346632	0.0843734
NDUFA6	134.757	-0.37537	0.128398	-2.92348	0.00346139	0.0843734
RPS6KB2	203.664	-0.225535	0.0771383	-2.92377	0.00345815	0.0843734
FAM25A	24.4229	-0.911805	0.312079	-2.92171	0.00348113	0.0845792
KRT13	1052.81	-0.649327	0.222314	-2.92076	0.00349177	0.0845792
PERP	2535.72	-0.385099	0.131831	-2.92115	0.00348741	0.0845792
TCF21	24.3212	-2.10402	0.720763	-2.91915	0.00350985	0.0848793
AKIRIN2	171.151	0.244944	0.0839571	2.91749	0.00352866	0.0850584
LAG3	21.4684	0.649853	0.222708	2.91795	0.00352335	0.0850584
SSTR2	87.566	0.895233	0.307015	2.91593	0.00354632	0.0853463
MAX	292.513	0.126869	0.0435686	2.91194	0.00359191	0.0863041
BTN2A1	289.421	0.168359	0.0578765	2.90894	0.00362656	0.0869965
MICB	46.7852	0.414311	0.142454	2.90838	0.00363306	0.0870125
PDLIM4	152.312	-0.418901	0.144126	-2.90648	0.00365516	0.0874018
LRRC8C	54.0761	0.417282	0.143719	2.90345	0.00369073	0.088111
HSPA2	101.217	-0.363988	0.125449	-2.90149	0.00371395	0.0883826
KDM5B	869.699	-0.201909	0.0695816	-2.90177	0.00371067	0.0883826
CD1E	13.8203	-0.730876	0.252292	-2.89695	0.00376815	0.0892454
MCTP1	151.323	0.381473	0.131675	2.89709	0.00376646	0.0892454
TM4SF1	861.661	-0.427882	0.14766	-2.89775	0.00375851	0.0892454
ADAMTSL4	158.636	0.620232	0.214148	2.89628	0.00377618	0.0892938
USP9Y	117.735	0.883629	0.305193	2.89532	0.00378776	0.089426
IL18BP	59.3096	0.366207	0.126575	2.8932	0.00381338	0.0896272
NLRP10	7.32077	-0.992271	0.342954	-2.89331	0.00381207	0.0896272
SSH3	275.664	-0.246797	0.0853048	-2.89312	0.00381431	0.0896272
NES	10.8199	-1.13546	0.39274	-2.89111	0.00383881	0.0900612
CLIC3	37.0935	-0.524147	0.181604	-2.88621	0.00389917	0.0907811
CMTM3	60.1346	0.325588	0.112811	2.88615	0.00389992	0.0907811
S100A4	1811.78	-0.308117	0.106716	-2.88725	0.00388621	0.0907811
SYCE1L	16.799	-0.408964	0.141679	-2.88654	0.00389499	0.0907811
ZNF366	10.4908	0.685593	0.237437	2.88747	0.00388349	0.0907811
PGLYRP4	25.8297	-0.642465	0.222809	-2.88348	0.0039331	0.0914108
SLFN11	122.591	0.475034	0.164912	2.88053	0.0039701	0.0921273
FAM102B	131.872	0.307109	0.106651	2.87958	0.00398208	0.0922618
SDC1	1968.47	-0.379279	0.131779	-2.87814	0.00400027	0.0925395
CFLAR	2437.42	0.268789	0.0934479	2.87635	0.00402303	0.0929221
CALML5	54.2092	-0.649212	0.225779	-2.87544	0.00403468	0.093047
FCN1	142.936	0.781847	0.272096	2.87343	0.00406045	0.0933529
LGMN	383.901	0.426506	0.14841	2.87383	0.00405531	0.0933529
RHOU	241.07	0.370941	0.129254	2.86987	0.0041064	0.0942639
DHX35	193.402	-0.336334	0.117304	-2.8672	0.00414126	0.0947726
SERTAD2	235.907	-0.186002	0.0648628	-2.86762	0.00413569	0.0947726
C3orf38	179.509	0.267017	0.0932434	2.86366	0.00418781	0.0955797
GNG5	298.095	0.179455	0.0626716	2.86342	0.00419095	0.0955797
STX10	246.386	-0.204094	0.0712852	-2.86306	0.00419574	0.0955797
CCL3L1	55.2435	1.11549	0.390265	2.85829	0.00425931	0.0968798
FAM43A	60.2062	-0.336463	0.117819	-2.85575	0.00429356	0.0974177
SPRR1A	193.728	-0.628513	0.220101	-2.85557	0.00429601	0.0974177
CLCA2	103.349	-0.531542	0.186265	-2.85369	0.00432145	0.0978457
CH25H	14.4963	0.739199	0.259244	2.85137	0.00435317	0.0984145
PANX2	129.815	-0.287619	0.100954	-2.84901	0.00438561	0.0986994
PROM2	779.324	-0.375028	0.131612	-2.84949	0.00437889	0.0986994
ZNF219	169.428	-0.344256	0.120833	-2.84902	0.00438535	0.0986994
P2RY6	27.2809	0.515398	0.181028	2.84707	0.00441243	0.0991534
ARID4B	600.887	0.191089	0.0671607	2.84525	0.00443769	0.0994846
GRAMD1B	227.587	0.302328	0.106271	2.84487	0.00444296	0.0994846
HSPB1	1707.71	-0.390697	0.137349	-2.84457	0.00444717	0.0994846
FAR2	129.017	0.22119	0.0778231	2.84222	0.00448008	0.100071
CHERP	204.477	-0.202779	0.0714092	-2.83968	0.00451589	0.10072
ZNF107	130.017	0.258571	0.0911836	2.83572	0.0045723	0.101826
ZNF438	90.6309	0.389846	0.137804	2.82899	0.00466957	0.103837
MMP12	51.7691	0.734102	0.259605	2.82777	0.0046874	0.104078
PARP8	673.873	0.184591	0.0653139	2.82621	0.00471026	0.104321
THBS1	409.526	0.561886	0.198822	2.82607	0.00471229	0.104321
RNASE7	33.6672	-0.720563	0.255161	-2.82395	0.00474354	0.104857
HIVEP2	668.9	0.202984	0.0719486	2.82124	0.00478389	0.105399
ITPR2	314.206	0.301771	0.106997	2.82036	0.00479701	0.105399
RAP2C	217.916	0.21081	0.0747156	2.8215	0.00477996	0.105399
SEMG2	8.63158	-0.68867	0.244215	-2.81993	0.0048034	0.105399
TMPRSS13	200.911	-0.321227	0.11388	-2.82074	0.00479127	0.105399
GRIP2	34.206	0.580391	0.205896	2.81885	0.00481958	0.105599
MAP1LC3A	87.6229	-0.282414	0.100208	-2.81826	0.0048284	0.105637
PLA2G7	56.688	0.503192	0.178589	2.8176	0.00483839	0.105701
HLA-J	16.5745	0.708769	0.251628	2.81673	0.00485146	0.105808
KLK6	101.421	-0.758528	0.269341	-2.81624	0.00485895	0.105808
NADK	970.143	0.296679	0.10536	2.81587	0.00486459	0.105808
RNF141	590.652	-0.167645	0.05956	-2.81472	0.00488192	0.105877
SRSF9	287.911	-0.208265	0.0739808	-2.81512	0.00487594	0.105877
MIR1299	5.92697	-1.10653	0.393251	-2.81379	0.0048961	0.105888
PSME1	592.45	0.185654	0.0659809	2.81376	0.00489663	0.105888
MAP3K1	640.381	0.160717	0.0571825	2.8106	0.00494486	0.106776
MGLL	271.173	-0.384894	0.136998	-2.80948	0.00496214	0.106994
BCL2	64.8216	0.377547	0.134496	2.80712	0.00499872	0.107276
KLK13	117.217	-0.627059	0.223379	-2.80716	0.00499804	0.107276
NCKAP1L	243.616	0.328459	0.116991	2.80754	0.00499207	0.107276
TRIM69	137.457	0.447989	0.15961	2.80678	0.00500397	0.107276
ZSCAN21	21.4475	-0.417003	0.148622	-2.8058	0.00501923	0.107449
TSPAN5	58.1913	-0.399183	0.142373	-2.80378	0.00505073	0.107968
ADARB2	39.727	-0.491528	0.175434	-2.80179	0.00508206	0.108483
SPRR2A	1036.82	-0.561175	0.200346	-2.80102	0.00509406	0.108584
RHOH	149.506	0.616759	0.220339	2.79913	0.00512398	0.109066
CSF1R	173.176	0.357285	0.127807	2.79549	0.00518204	0.110144
ARRDC4	229.744	-0.235134	0.0841739	-2.79343	0.00521529	0.110693
ELOVL7	37.2089	0.445994	0.159783	2.79125	0.00525056	0.111141
MUC13	242.968	0.57843	0.207233	2.7912	0.00525127	0.111141
TCN2	142.021	0.42805	0.153455	2.78942	0.00528024	0.111596
GRHL1	589.602	-0.337876	0.121158	-2.78872	0.00529169	0.111645
IL18R1	68.5897	0.392513	0.140768	2.78836	0.00529752	0.111645
IFI27	704.573	0.460431	0.165183	2.7874	0.00531324	0.111818
POLR2J4	108.622	-0.312271	0.112124	-2.78504	0.00535204	0.112476
UBE2V1	122.407	-0.434784	0.156165	-2.78414	0.005367	0.112632
TIGIT	18.1771	0.635952	0.228621	2.78168	0.00540778	0.113328
EHD3	152.756	-0.364656	0.131183	-2.77975	0.00544015	0.113687
SCYL1	374.052	-0.138668	0.0498845	-2.77979	0.00543945	0.113687
KCNQ2	11.3417	-1.99433	0.717804	-2.77837	0.00546319	0.114009
CLCNKB	14.2133	-0.962146	0.346801	-2.77434	0.00553132	0.114948
FASLG	13.4684	0.615805	0.221961	2.77439	0.00553054	0.114948
SSC5D	13.675	-0.925787	0.333648	-2.77474	0.00552458	0.114948
ANKRD33B	43.7865	0.547929	0.197686	2.77171	0.00557625	0.115721
KRT15	302.17	-0.420734	0.151914	-2.76955	0.00561329	0.116328
KCNMB1	34.3719	0.6919	0.249872	2.76901	0.00562263	0.11636
AHNAK2	584.602	-0.414283	0.149778	-2.76598	0.00567528	0.117151
ERAP2	225.468	0.319507	0.115516	2.7659	0.00567659	0.117151
KBTBD8	25.0035	0.410877	0.148836	2.76061	0.00576941	0.118902
ARSB	72.5524	0.320727	0.116249	2.75897	0.0057983	0.119169
PRSS22	551.268	-0.375907	0.136232	-2.75931	0.00579242	0.119169
IFFO2	273.753	-0.33387	0.121102	-2.75695	0.00583441	0.119746
GPSM2	120.985	-0.311403	0.112984	-2.75616	0.00584835	0.119867
YOD1	335.331	-0.337805	0.122649	-2.75424	0.00588293	0.12041
HES2	79.6207	-0.443436	0.161042	-2.75354	0.0058954	0.1205
GPSM1	44.7183	-0.403287	0.146516	-2.75251	0.00591395	0.120714
BDH1	291.651	-0.337755	0.12277	-2.75111	0.00593932	0.120833
CCR1	601.725	0.604127	0.219614	2.75085	0.00594407	0.120833
LMNB1	362.376	0.515607	0.187381	2.75165	0.00592961	0.120833
BATF	83.487	0.369226	0.134304	2.74919	0.00597435	0.121283
NMB	37.3936	-0.353627	0.128721	-2.74725	0.00600979	0.121837
TIMP3	168.79	-0.484446	0.176386	-2.74651	0.00602334	0.121946
CNNM3	124.98	-0.245317	0.0893556	-2.74541	0.00604361	0.122191
TMEM79	132.804	-0.344279	0.125434	-2.7447	0.00605658	0.122287
SH3BP5L	220.904	-0.160868	0.0586221	-2.74415	0.00606673	0.122326
SPRR2D	251.822	-0.651916	0.237764	-2.74187	0.00610911	0.123015
HAUS4	110.97	0.221888	0.0810188	2.73872	0.00616792	0.123865
VPS4B	556.172	-0.121879	0.0444975	-2.739	0.00616255	0.123865
GIMAP4	180.342	0.591182	0.216022	2.73668	0.00620631	0.124468
AOAH	158.863	0.448236	0.163876	2.73521	0.00623412	0.124858
C1QC	126.318	0.498965	0.182482	2.73433	0.00625082	0.125025
TFRC	527.829	0.216393	0.0791863	2.7327	0.0062817	0.125474
ANKRD20A1	19.1118	-1.114	0.408029	-2.73019	0.00632974	0.126265
ETV5	24.7678	0.437173	0.16049	2.724	0.0064497	0.128486
ABHD2	3261.6	-0.179569	0.0659551	-2.7226	0.00647706	0.128685
PLS3	478.534	-0.350783	0.128862	-2.72217	0.00648556	0.128685
SLIT3	18.9648	-1.04284	0.383017	-2.72269	0.0064753	0.128685
CEACAM7	54.0286	-0.481521	0.17698	-2.72076	0.00651319	0.129062
LRRC20	31.4672	-0.388644	0.142958	-2.71859	0.00655607	0.129739
MORC3	492.844	0.130265	0.0479793	2.71502	0.00662713	0.130971
GJB6	22.2237	-0.597519	0.220239	-2.71305	0.00666678	0.131379
LFNG	158.356	-0.289399	0.106684	-2.71268	0.00667416	0.131379
PORCN	71.2961	-0.313969	0.115739	-2.71273	0.00667319	0.131379
RPS7	805.61	-0.318378	0.117419	-2.71148	0.00669846	0.131683
SNX21	88.1662	-0.331383	0.122307	-2.70943	0.00673984	0.132322
CITED4	102.755	-0.393931	0.145594	-2.70569	0.00681635	0.133649
ADIPOR1	815.496	-0.132549	0.0490264	-2.70362	0.00685885	0.133954
APLP1	7.67329	1.08645	0.401811	2.70388	0.00685356	0.133954
WIPI2	389.288	-0.151799	0.0561291	-2.70447	0.00684144	0.133954
MBOAT2	768.1	-0.206874	0.076536	-2.70296	0.00687255	0.134046
CYP2E1	61.1964	-0.457495	0.169346	-2.70154	0.00690183	0.134441
RIPK4	324.292	-0.338816	0.125509	-2.69955	0.00694343	0.135075
DBNDD2	56.26	-0.409566	0.151785	-2.69833	0.00696891	0.135395
OPTN	497.732	0.329327	0.122077	2.69771	0.00698187	0.13547
CTNNBL1	109.092	0.243583	0.090316	2.69701	0.00699656	0.135579
CACNA1I	20.9055	0.655819	0.243287	2.69566	0.00702491	0.135952
BLVRA	91.8663	0.305501	0.113564	2.69012	0.00714273	0.137874
BRAT1	213.682	-0.251278	0.0933999	-2.69034	0.0071379	0.137874
ADAMTS2	14.2305	0.928277	0.345526	2.68656	0.00721909	0.138526
EMP1	1268.79	-0.506707	0.188584	-2.68691	0.00721168	0.138526
PRSS36	41.9498	-0.373316	0.138884	-2.68796	0.00718892	0.138526
SLK	1825.4	-0.216889	0.0807182	-2.68699	0.00720996	0.138526
TRIM29	2087.86	-0.345768	0.12872	-2.68621	0.00722669	0.138526
USP7	685.161	-0.150028	0.0558565	-2.68596	0.0072322	0.138526
TRPV3	73.6377	-0.502157	0.187081	-2.68417	0.00727094	0.139089
LY6K	15.116	-0.582035	0.216888	-2.68358	0.00728386	0.139158
GPR171	14.1791	0.577331	0.215252	2.68212	0.0073158	0.13959
ATF6B	374.507	-0.179592	0.0669797	-2.68129	0.0073338	0.139754
CLDN17	12.9286	-1.06692	0.398082	-2.68015	0.0073589	0.140027
IL34	12.6111	-0.618604	0.230841	-2.67979	0.00736688	0.140027
REC8	251.433	0.286242	0.106928	2.67697	0.00742903	0.141029
MALL	278.046	-0.390164	0.145814	-2.67577	0.00745572	0.141176
ZBTB32	7.12847	0.873035	0.326257	2.67591	0.00745273	0.141176
EFNA3	14.22	-0.435874	0.163082	-2.67274	0.00752352	0.142099
PKP3	508.708	-0.334506	0.125155	-2.67274	0.00752351	0.142099
TMPRSS11B	81.3564	-0.717244	0.268513	-2.67117	0.00755871	0.142584
HEPH	25.9977	-0.511151	0.191625	-2.66745	0.00764284	0.143856
MPRIP	931.144	-0.273499	0.102536	-2.66734	0.00764543	0.143856
AK1	139.946	-0.448234	0.168102	-2.66644	0.00766584	0.143877
UBTD1	124.187	-0.267957	0.100483	-2.66668	0.00766042	0.143877
CD28	12.4533	0.6754	0.253549	2.66378	0.0077268	0.144462
CLEC2B	308.416	0.348814	0.130966	2.66339	0.00773575	0.144462
RPH3A	15.7855	0.937643	0.352006	2.66372	0.00772825	0.144462
ZNF398	205.165	-0.189956	0.0713171	-2.66355	0.00773213	0.144462
RHOF	73.3747	-0.404834	0.152117	-2.66134	0.00778312	0.144984
WNT7B	333.852	-0.383825	0.144221	-2.66137	0.00778234	0.144984
CACNA1A	158.379	0.649581	0.244146	2.66063	0.00779947	0.145107
KHDRBS3	41.7832	-0.424845	0.159746	-2.65951	0.00782548	0.145229
RFX5	211.234	0.243514	0.0915604	2.6596	0.00782335	0.145229
BMP1	152.993	-0.367836	0.138382	-2.65811	0.00785798	0.145443
CTLA4	7.6927	0.795772	0.299351	2.65832	0.00785307	0.145443
LRRC3	11.5278	0.578401	0.217628	2.65776	0.00786627	0.145443
SMPD1	131.049	-0.23409	0.0883096	-2.65079	0.00803047	0.148295
FBLIM1	162.97	-0.335254	0.126499	-2.65025	0.00804318	0.148346
HMGN4	90.0166	0.260875	0.0984683	2.64932	0.00806527	0.148387
RPTN	364.093	-0.619351	0.233777	-2.64932	0.00806528	0.148387
LPAR6	147.178	0.344971	0.130234	2.64886	0.00807648	0.14841
HLA-DPB1	578.28	0.328047	0.123902	2.64763	0.00810586	0.148767
HMOX2	145.359	-0.185907	0.0702778	-2.64531	0.00816163	0.149606
HECTD1	2371.31	-0.274461	0.103773	-2.64481	0.00817365	0.149643
P2RY1	119.176	-0.348215	0.131754	-2.64293	0.0082192	0.150293
LPIN2	633.663	0.176688	0.0669161	2.64044	0.00827978	0.15103
TYRO3	87.8548	-0.392009	0.148441	-2.64083	0.00827022	0.15103
CCND2	111.042	0.369149	0.139907	2.63853	0.00832659	0.151699
TNIP3	100.691	0.584255	0.221512	2.63758	0.00835002	0.15194
C1QA	76.8283	0.50681	0.192356	2.63475	0.00842003	0.153027
GDPD3	125.465	-0.293715	0.111553	-2.63297	0.0084641	0.153641
ABI3	54.8035	0.379651	0.144291	2.63116	0.00850951	0.154278
FBF1	84.3892	-0.400525	0.152348	-2.62901	0.00856339	0.155066
DTNBP1	52.0203	0.223258	0.0849648	2.62766	0.00859756	0.155496
C3	2011.75	0.500239	0.19052	2.62565	0.00864842	0.156226
KBTBD2	243.401	0.196629	0.0749901	2.62206	0.00873991	0.157688
RASAL2	409.663	-0.287977	0.109879	-2.62086	0.0087707	0.158053
TSSC4	118.709	-0.173197	0.066103	-2.62011	0.00879011	0.158211
ABCC5	433.995	-0.248717	0.0950336	-2.61715	0.00886676	0.158595
AKTIP	124.555	-0.240019	0.0916762	-2.61812	0.00884158	0.158595
MIR22HG	460.961	-0.193801	0.074062	-2.61674	0.0088773	0.158595
PCSK5	14114.3	-0.796223	0.304096	-2.61833	0.0088362	0.158595
PLXND1	105.689	0.348303	0.133143	2.61601	0.00889648	0.158595
QKI	615.404	0.232855	0.0889705	2.61721	0.00886516	0.158595
STRN	584.082	-0.169434	0.0647588	-2.61638	0.00888681	0.158595
SYNGR1	124.339	-0.381735	0.145868	-2.61699	0.00887094	0.158595
TRAPPC2L	79.3997	-0.3454	0.132055	-2.61558	0.00890759	0.158604
SERINC5	649.022	-0.22503	0.0861369	-2.61246	0.00898922	0.159676
SFMBT2	126.623	0.304169	0.116419	2.61271	0.00898263	0.159676
HEPHL1	28.8456	-0.898012	0.343844	-2.61168	0.00900976	0.159851
IL2RB	75.3737	0.51819	0.198692	2.608	0.00910718	0.160624
LIF	81.3108	0.425208	0.16298	2.60897	0.0090816	0.160624
RB1	291.454	0.186658	0.0715508	2.60875	0.00908731	0.160624
SLC39A14	57.6584	-0.361378	0.138545	-2.60838	0.00909714	0.160624
USF1	339.501	0.115666	0.0443369	2.60879	0.00908629	0.160624
RPS6KC1	104.721	0.245439	0.0941279	2.60751	0.00912035	0.160667
MOB1A	703.868	0.140548	0.0539433	2.60547	0.00917477	0.161435
BOK	104.489	-0.332393	0.12763	-2.60435	0.00920474	0.161474
DAAM2	24.6986	-0.714404	0.274364	-2.60386	0.00921811	0.161474
EXOC3	425.492	-0.175651	0.0674443	-2.60438	0.00920404	0.161474
GZMH	9.95944	0.691041	0.265441	2.60337	0.00923113	0.161474
RELA	433.428	0.150247	0.0577038	2.60376	0.00922076	0.161474
CEACAM1	299.586	0.309172	0.118807	2.60231	0.00925982	0.161787
LAGE3	30.4479	-0.357749	0.137541	-2.60103	0.00929456	0.162204
GFOD2	187.628	-0.302731	0.11642	-2.60034	0.00931318	0.162339
APLP2	2642.64	-0.171746	0.0660766	-2.59919	0.00934441	0.162429
FOXP1-IT1	30.9841	0.342845	0.131917	2.59895	0.00935099	0.162429
HSD17B3	14.7894	-0.611151	0.23513	-2.59921	0.00934394	0.162429
BDKRB1	22.7563	-0.423262	0.16297	-2.59718	0.00939926	0.16251
GGH	65.4658	-0.404281	0.155646	-2.59743	0.00939233	0.16251
KMO	36.679	0.51767	0.199273	2.59779	0.0093826	0.16251
SDHAP2	93.1203	-0.85748	0.33003	-2.59819	0.00937171	0.16251
GPR108	301.057	-0.144442	0.055677	-2.59428	0.00947896	0.162944
HPSE	246.093	0.230458	0.0888176	2.59474	0.0094663	0.162944
NR4A3	292.121	0.574224	0.221301	2.59476	0.00946568	0.162944
ROBO4	7.67827	-1.20028	0.462602	-2.59463	0.00946922	0.162944
STATH	160.937	-0.468099	0.180352	-2.59548	0.00944602	0.162944
THRA	109.531	-0.348078	0.134198	-2.59376	0.00949319	0.163001
MMP19	25.296	0.675641	0.260577	2.59286	0.00951814	0.163054
PADI1	536.07	-0.386871	0.149189	-2.59315	0.00951009	0.163054
WDR55	286.018	-0.201259	0.0776485	-2.59193	0.0095439	0.163308
CD3D	28.5145	0.510582	0.197113	2.5903	0.00958933	0.163897
PPP1CA	540.37	-0.170986	0.0660351	-2.58932	0.00961646	0.163985
TNFAIP6	233.053	0.700585	0.270553	2.58946	0.00961275	0.163985
CASP9	115.671	-0.198849	0.0768393	-2.58786	0.00965744	0.164496
TIAM1	322.266	-0.308961	0.119514	-2.58515	0.00973362	0.165605
PHLDA1	258.448	-0.374261	0.144801	-2.58466	0.00974765	0.165654
P2RX5	9.31037	0.661059	0.255864	2.58363	0.00977662	0.165769
TMEM63C	39.9688	-0.39271	0.151989	-2.58382	0.0097714	0.165769
TMEM176A	25.8388	0.572944	0.221869	2.58235	0.00981304	0.166198
LYPLA2	245.877	-0.18757	0.0726622	-2.58139	0.00984031	0.166468
PICK1	171.249	-0.298689	0.115726	-2.58101	0.0098513	0.166468
PINK1	290.219	-0.189284	0.0733632	-2.5801	0.00987727	0.16653
RBM11	8.91602	0.604091	0.234105	2.58043	0.0098677	0.16653
FAM111A	273.412	0.219293	0.0850787	2.57753	0.00995093	0.167582
ABCB9	56.5717	-0.378685	0.146958	-2.57682	0.00997135	0.167737
PCDHB8	6.06043	-1.11148	0.431449	-2.57616	0.00999035	0.167867
SLC27A3	68.4401	0.276421	0.107336	2.57528	0.010016	0.16803
TMPRSS2	1038.95	-0.308216	0.119693	-2.57505	0.0100226	0.16803
CLPX	246.748	-0.201136	0.0781934	-2.57229	0.0101028	0.169184
MYL12A	973.843	0.171769	0.0668065	2.57115	0.0101362	0.169554
BLZF1	147.415	0.208402	0.0811129	2.56928	0.010191	0.17028
ARHGEF6	210.809	0.200577	0.0780835	2.56875	0.0102065	0.170348
GPC1	571.469	-0.371708	0.14479	-2.56722	0.0102518	0.170722
TMEM40	99.014	-0.380036	0.148014	-2.56757	0.0102415	0.170722
ISL2	7.24427	-0.882136	0.343688	-2.56668	0.0102678	0.170797
TMC1	30.6582	-0.496445	0.193457	-2.56618	0.0102826	0.170854
IER5L	113.543	-0.294693	0.114955	-2.56355	0.0103608	0.171962
CYP2C18	49.5249	-0.369764	0.14431	-2.56228	0.0103987	0.172354
STRAP	307.079	-0.239339	0.0934192	-2.56199	0.0104075	0.172354
SUCNR1	16.0651	0.652877	0.255275	2.55755	0.0105413	0.174376
DAPL1	45.4438	-0.478008	0.186994	-2.55628	0.0105798	0.174625
DSC3	175.686	-0.455732	0.178259	-2.55656	0.0105712	0.174625
IL7R	84.1446	0.478632	0.18736	2.55461	0.0106307	0.174885
RHOD	121.1	-0.320574	0.125472	-2.55495	0.0106204	0.174885
SLURP1	21.5411	-0.46464	0.181849	-2.55509	0.0106161	0.174885
TNS1	220.753	0.420665	0.164789	2.55275	0.0106877	0.175629
C19orf33	294.663	-0.720395	0.282289	-2.55198	0.0107113	0.175823
KDM2A	1068.69	0.106178	0.0416308	2.55046	0.010758	0.176397
RICTOR	980.944	0.227958	0.0894034	2.54977	0.0107793	0.176551
FFAR2	1612.53	0.687437	0.269843	2.54755	0.0108483	0.177187
NAPSB	43.625	0.409527	0.160756	2.54751	0.0108494	0.177187
SLFN5	868.347	0.317364	0.124585	2.54737	0.0108538	0.177187
LIMK2	2091.89	0.290131	0.113922	2.54675	0.010873	0.177307
PGF	10.6787	-0.655482	0.257499	-2.54557	0.0109099	0.177714
TGM5	15.3618	-0.627397	0.246624	-2.54395	0.0109608	0.178349
SLC26A9	30.083	-0.5904	0.232408	-2.54037	0.0110736	0.179989
SPATS2L	623.175	0.301576	0.118761	2.53935	0.0111058	0.180316
TM7SF2	172.066	-0.36357	0.143208	-2.53875	0.0111249	0.18043
EIF6	421.301	-0.23262	0.0916988	-2.53679	0.0111875	0.180782
NPC2	281.25	0.17575	0.0692871	2.53655	0.0111951	0.180782
OSBPL3	413.559	-0.261353	0.103035	-2.53655	0.0111951	0.180782
VWA1	313.126	-0.337707	0.133136	-2.53655	0.011195	0.180782
KAT8	176.458	-0.149857	0.0591074	-2.53534	0.0112338	0.181211
MYCBP2	920.279	0.15535	0.0613057	2.53402	0.0112762	0.181697
TADA2B	188.43	-0.132028	0.0521124	-2.53352	0.0112924	0.181763
CDSN	19.3844	-0.912305	0.360199	-2.53278	0.0113162	0.181949
KLK11	188.207	-0.339377	0.134135	-2.53011	0.0114026	0.183142
FHDC1	107.791	-0.252032	0.0996697	-2.52867	0.0114496	0.183699
EIF4EBP2	1004.25	-0.180386	0.0713726	-2.52739	0.0114914	0.184171
DSP	2305.05	-0.318334	0.126004	-2.52638	0.0115246	0.184307
INHBA	117.174	0.711679	0.281697	2.5264	0.0115237	0.184307
MS4A14	8.84965	0.622966	0.246651	2.5257	0.0115469	0.184467
SLCO2B1	120.913	0.409426	0.162145	2.52506	0.0115679	0.184604
SOX15	83.0638	-0.325501	0.129024	-2.5228	0.0116424	0.185199
SSNA1	128.261	-0.261039	0.103464	-2.52298	0.0116366	0.185199
ZDHHC3	453.338	-0.178245	0.0706373	-2.52339	0.011623	0.185199
KLK8	17.1299	-0.768218	0.304815	-2.52027	0.0117263	0.186137
MAD1L1	168.329	-0.232469	0.09223	-2.52054	0.0117176	0.186137
COL6A1	65.7241	-0.503503	0.199936	-2.51832	0.0117917	0.186477
ESPN	91.2519	-0.480759	0.19086	-2.51891	0.0117718	0.186477
SLC35E1	377.676	-0.210834	0.0837155	-2.51846	0.0117869	0.186477
TOM1L2	429.218	-0.24166	0.0959676	-2.51814	0.0117978	0.186477
PLCXD3	18.7512	-1.596	0.634163	-2.51671	0.0118457	0.187036
APOBEC3D	42.195	0.369847	0.146998	2.516	0.0118695	0.187208
ILVBL	299.315	-0.324413	0.128958	-2.51564	0.0118816	0.187208
MZT2B	103.865	-0.31089	0.123723	-2.51279	0.0119781	0.188084
OLFML3	12.3187	0.466672	0.185729	2.51265	0.0119827	0.188084
RAB22A	361.902	-0.146669	0.0583756	-2.51251	0.0119877	0.188084
SYTL1	415.158	-0.246184	0.0979682	-2.5129	0.0119743	0.188084
GABRA3	8.11459	-0.748633	0.298148	-2.51095	0.0120408	0.188323
PLCB3	300.114	-0.249708	0.0994364	-2.51124	0.0120309	0.188323
RB1CC1	765.434	-0.129334	0.0515012	-2.51129	0.0120291	0.188323
FTSJ1	195.114	-0.27951	0.111391	-2.50927	0.0120981	0.189021
SIX5	34.7796	-0.420342	0.16763	-2.50756	0.0121567	0.189739
PDE7A	179.304	0.193164	0.0770445	2.50718	0.01217	0.189747
APTX	99.6537	-0.28492	0.113681	-2.5063	0.0122001	0.18977
BDKRB2	189.165	-0.334238	0.133344	-2.50658	0.0121906	0.18977
PDZD8	532.242	-0.168648	0.067297	-2.50603	0.0122096	0.18977
SIGLEC12	8.47005	0.824307	0.329116	2.50461	0.0122588	0.190139
SPTBN2	1019.28	-0.323569	0.129182	-2.50476	0.0122535	0.190139
ART3	7.59393	1.00498	0.401383	2.5038	0.0122867	0.190373
ARPC1A	295.183	-0.207815	0.0830291	-2.50292	0.0123175	0.190652
GBP7	6.87031	1.01584	0.406084	2.50156	0.0123649	0.191188
RNF103	382.5	-0.159199	0.0636622	-2.50069	0.0123953	0.19146
SLC44A5	40.9534	-0.517632	0.207026	-2.50032	0.0124082	0.191461
LTC4S	12.4509	-0.378865	0.151559	-2.49979	0.0124267	0.191549
IL36G	49.7158	-0.635687	0.254517	-2.49763	0.0125028	0.192522
CD226	61.4938	0.3836	0.153674	2.49619	0.0125536	0.193106
TBC1D1	514.949	0.164518	0.0659285	2.49541	0.0125812	0.193331
KRT16	220.038	-0.599433	0.240463	-2.49282	0.0126732	0.194544
ZFAND2B	101.541	-0.1666	0.0668497	-2.49216	0.0126969	0.194707
PRKCQ	18.9249	0.502333	0.201657	2.49103	0.0127373	0.195127
MINK1	696.172	-0.190553	0.0765187	-2.49028	0.0127642	0.195339
EIF4EBP3	19.274	-0.42383	0.170284	-2.48897	0.0128114	0.195606
FNBP1	428.18	0.115667	0.0464838	2.48834	0.0128341	0.195606
SCN3A	14.1333	-1.06714	0.428848	-2.48838	0.0128328	0.195606
SNX6	370.607	0.160208	0.0643823	2.48838	0.0128327	0.195606
CSTB	563.728	-0.264082	0.106151	-2.4878	0.0128537	0.195705
DDX27	223.017	-0.162735	0.065435	-2.48696	0.0128838	0.195764
TRABD	310.304	-0.180002	0.0723715	-2.48719	0.0128758	0.195764
C2CD4A	23.364	0.50993	0.205133	2.48585	0.0129242	0.195779
GPR78	7.54773	-1.13788	0.457701	-2.48607	0.0129162	0.195779
PANX1	72.9174	0.265693	0.106854	2.4865	0.0129008	0.195779
BRI3BP	114.185	-0.280113	0.112718	-2.48508	0.0129523	0.195806
RHBG	10.194	-0.812365	0.326862	-2.48535	0.0129425	0.195806
FCGR3A	497.96	0.520247	0.209403	2.48443	0.0129758	0.195963
SYT8	349.549	-0.421508	0.169698	-2.48387	0.0129965	0.196077
DOCK10	181.942	0.317857	0.128031	2.48266	0.0130404	0.196145
GLA	168.015	0.330278	0.133006	2.48317	0.0130218	0.196145
VSIG4	18.0364	0.580422	0.23378	2.48277	0.0130364	0.196145
ST3GAL5	117.929	0.400849	0.161625	2.48012	0.0131339	0.197353
CBX7	159.053	-0.216184	0.0871923	-2.4794	0.0131604	0.19738
NFKBIE	168.212	0.330657	0.133364	2.47935	0.0131622	0.19738
HTR3A	19.4804	-0.493411	0.199102	-2.47818	0.0132055	0.197831
RANGRF	17.0353	-0.428218	0.172977	-2.47558	0.0133018	0.199074
CHAC1	24.0343	-0.629548	0.254724	-2.47149	0.013455	0.199076
CPA4	1661.3	-0.446921	0.180739	-2.47274	0.0134081	0.199076
DNAJC13	420.867	0.168933	0.0683357	2.47211	0.013432	0.199076
EBP	108.514	-0.295417	0.119422	-2.47372	0.0133713	0.199076
GRASP	23.1186	0.468205	0.189369	2.47245	0.0134192	0.199076
GRIPAP1	282.142	0.155447	0.0628129	2.47476	0.0133324	0.199076
GTF3C1	797.877	-0.238177	0.0964046	-2.4706	0.0134887	0.199076
GYG1	198.818	0.18803	0.0759935	2.47429	0.0133502	0.199076
MANSC1	157.241	-0.232907	0.0941083	-2.47488	0.013328	0.199076
PPP3CA	393.539	-0.11577	0.0468503	-2.47105	0.0134717	0.199076
RBM43	71.2758	0.40605	0.16433	2.47094	0.0134758	0.199076
S100A7	243.421	-0.756962	0.306124	-2.47273	0.0134085	0.199076
SRRT	415.046	-0.157558	0.0637644	-2.47095	0.0134756	0.199076
TNK2	167.364	0.289317	0.117087	2.47097	0.0134747	0.199076
ACSL4	345.557	0.249404	0.101055	2.46801	0.0135866	0.199349
CDH23	113.207	0.339543	0.137547	2.46856	0.0135657	0.199349
HDAC5	260.523	-0.165173	0.0669404	-2.46746	0.0136077	0.199349
LILRA3	31.5001	0.789752	0.319817	2.46939	0.0135344	0.199349
MLXIP	396.974	-0.207263	0.0839823	-2.46793	0.0135896	0.199349
PYHIN1	18.2137	0.509073	0.206141	2.46954	0.0135286	0.199349
TCF25	739.315	-0.142963	0.0579175	-2.46838	0.0135726	0.199349
UBQLN4	136.929	-0.271959	0.110226	-2.46729	0.0136142	0.199349
FLT1	69.7053	0.541823	0.219744	2.4657	0.0136745	0.200037
MDFI	104.404	-0.342739	0.139062	-2.46465	0.0137149	0.200175
TTC9	863.347	-0.266681	0.108213	-2.4644	0.0137242	0.200175
WFS1	107.759	-0.340895	0.138302	-2.46487	0.0137064	0.200175
PFKFB2	320.002	-0.190847	0.0774759	-2.4633	0.0137664	0.200594
MMP28	46.1491	-0.425467	0.172839	-2.46164	0.0138305	0.201331
CDKN2A	61.9488	-0.345187	0.140298	-2.46038	0.0138789	0.201447
PHLDA3	113.501	-0.311622	0.126652	-2.46046	0.0138759	0.201447
ZNF692	94.4242	-0.242151	0.0984167	-2.46047	0.0138756	0.201447
GSTO1	147.157	0.254626	0.103516	2.45977	0.0139025	0.201593
HARS2	144.959	-0.184364	0.0750106	-2.45784	0.0139774	0.202286
RARRES1	453.59	0.496973	0.202171	2.45818	0.0139643	0.202286
ACTBL2	6.07284	0.782645	0.318542	2.45696	0.0140118	0.202391
CLCA4	489.651	-0.440865	0.17942	-2.45716	0.0140039	0.202391
ANO8	277.231	-0.349873	0.142474	-2.45569	0.0140615	0.202521
BSG	997.323	-0.174335	0.0709797	-2.45612	0.0140445	0.202521
HEXIM2	12.3737	-0.409411	0.166716	-2.45574	0.0140596	0.202521
GRINA	396.384	0.252265	0.10278	2.45441	0.0141114	0.202848
RNF144A	62.6161	0.298295	0.121534	2.45442	0.0141111	0.202848
RAB24	277.286	0.307543	0.125345	2.45357	0.0141445	0.20299
WDR83	37.6472	-0.305352	0.124457	-2.45347	0.0141485	0.20299
RNF167	280.811	-0.116975	0.0477012	-2.45225	0.0141967	0.203096
TOB1	472.152	-0.224528	0.0915355	-2.45291	0.0141706	0.203096
TOP1	525.998	0.149967	0.0611506	2.45242	0.0141898	0.203096
FAU	644.444	-0.158236	0.0646036	-2.44934	0.0143119	0.204072
HSPA4L	132.632	-0.470546	0.192162	-2.4487	0.0143374	0.204072
LRRC8A	834.182	-0.299701	0.122404	-2.44846	0.014347	0.204072
NR1H3	40.6069	0.326989	0.133491	2.44953	0.0143042	0.204072
OBSL1	172.562	-0.392846	0.160401	-2.44916	0.0143192	0.204072
PMP22	33.7744	0.446649	0.182371	2.44912	0.0143206	0.204072
TLE4	380.439	0.13857	0.0566117	2.44772	0.0143763	0.204294
IKZF3	120.269	0.435434	0.177971	2.44665	0.014419	0.204511
SBSN	103.705	-0.709603	0.290016	-2.44677	0.0144143	0.204511
TPM3	1330.64	0.136634	0.0558826	2.44502	0.0144846	0.205246
TANK	393.017	0.242376	0.0991917	2.44351	0.0145452	0.205909
AURKAIP1	223.359	-0.16021	0.0655815	-2.44292	0.0145691	0.205967
C2	149.685	0.345847	0.141583	2.44272	0.0145769	0.205967
CD44	1740.49	0.248361	0.101714	2.44176	0.0146159	0.206324
CD109	127.13	-0.360598	0.147712	-2.44122	0.0146377	0.206436
CLIC4	173.8	0.256889	0.105253	2.44068	0.0146595	0.206548
GPR157	145.651	-0.245789	0.100722	-2.44028	0.0146761	0.206586
GET4	220.337	-0.21057	0.0863363	-2.43895	0.0147301	0.207087
PHF12	342.151	-0.163291	0.0669656	-2.43843	0.0147511	0.207087
STUB1	192.812	-0.268155	0.109972	-2.43838	0.0147533	0.207087
B3GALT4	131.498	-0.223408	0.0916756	-2.43694	0.0148122	0.207524
MAPKBP1	293.955	-0.258539	0.106081	-2.43719	0.0148021	0.207524
SPIN4	85.4203	-0.300057	0.123233	-2.43488	0.0148969	0.20832
ZRANB1	297.433	-0.12793	0.0525366	-2.43506	0.0148893	0.20832
C1orf116	717.761	-0.317758	0.130531	-2.43435	0.0149186	0.208427
SURF1	107.29	-0.226727	0.093153	-2.43392	0.0149361	0.208477
ZBTB11	191.392	-0.175332	0.0720734	-2.43269	0.0149872	0.208994
ATG3	383.265	0.219411	0.0902579	2.43094	0.0150599	0.209575
CSF3	43.2706	0.612792	0.252088	2.43086	0.0150629	0.209575
KLK12	27.7303	-0.692499	0.2849	-2.43067	0.0150709	0.209575
C9orf16	209.952	-0.282262	0.116153	-2.43008	0.0150956	0.209722
BMP7	44.8337	-0.405664	0.167114	-2.42746	0.0152048	0.209871
CAT	344.686	-0.222645	0.0916705	-2.42876	0.0151507	0.209871
CCNY	387.966	-0.125119	0.0515079	-2.42912	0.0151356	0.209871
CYB5R1	293.856	-0.252464	0.103991	-2.42776	0.0151926	0.209871
DUSP14	215.86	-0.376465	0.155023	-2.42845	0.0151635	0.209871
RCE1	71.3793	-0.244918	0.100862	-2.42825	0.015172	0.209871
SMCHD1	3257.47	0.34238	0.141005	2.42814	0.0151767	0.209871
SLC10A3	75.9918	-0.202767	0.0835492	-2.42692	0.0152276	0.209992
MAPK3	294.039	-0.143328	0.0590714	-2.42635	0.0152516	0.210128
PNPLA2	873.266	-0.256384	0.105702	-2.42553	0.015286	0.210362
POF1B	418.266	-0.306297	0.126311	-2.42494	0.0153108	0.210362
SNORA71A	19.215	-0.539152	0.222316	-2.42516	0.0153016	0.210362
SLC1A1	69.5485	-0.356947	0.147229	-2.42444	0.0153321	0.21046
DUX4	28.3028	-1.5347	0.633193	-2.42376	0.0153609	0.210662
COL5A2	43.3596	-0.58405	0.241023	-2.42321	0.0153841	0.210787
DUOXA1	240.446	-0.306361	0.126488	-2.42206	0.0154328	0.210872
NFS1	103.01	-0.324891	0.134123	-2.42234	0.0154208	0.210872
TUFT1	218.068	-0.223743	0.0923637	-2.42241	0.0154179	0.210872
CAMK2N1	25.5589	-0.58422	0.241355	-2.42058	0.0154957	0.211152
COX6C	335.319	-0.313131	0.12933	-2.42118	0.0154704	0.211152
S100A3	7.226	-0.599675	0.247713	-2.42085	0.0154845	0.211152
S100A14	1032.21	-0.31786	0.131369	-2.41959	0.0155379	0.211534
PHLPP1	291.737	-0.206658	0.0854251	-2.41917	0.0155559	0.211586
RAB8B	402.294	0.346004	0.143052	2.41874	0.0155745	0.211645
DAAM1	269.424	-0.279345	0.115565	-2.41721	0.0156398	0.21234
PADI3	22.3322	-0.46702	0.193253	-2.41662	0.0156654	0.212363
TTLL12	292.667	-0.272258	0.112666	-2.41651	0.01567	0.212363
KRTDAP	14.6563	-0.912544	0.377684	-2.41616	0.0156852	0.212377
KIF1C	1458	-0.257323	0.106611	-2.41366	0.0157933	0.21326
PLEKHO1	185.855	0.364365	0.150959	2.41366	0.0157932	0.21326
RPL18	1106.87	-0.245297	0.101612	-2.41406	0.0157758	0.21326
GLIPR1L2	23.9462	-0.779904	0.323254	-2.41267	0.0158362	0.213453
ZNF213	70.137	-0.217866	0.0902971	-2.41277	0.0158319	0.213453
PPP1R13L	217.82	-0.300551	0.124629	-2.41157	0.0158842	0.213907
LRP4	38.2889	-0.584897	0.242604	-2.41092	0.0159124	0.214093
HLA-C	7813.66	0.179851	0.0746686	2.40865	0.0160115	0.215232
HLA-DQB1	310.702	0.322055	0.133737	2.40812	0.0160348	0.215351
HSBP1L1	121.683	-0.293398	0.12194	-2.40608	0.0161249	0.216181
LPXN	89.7389	0.226827	0.0942732	2.40606	0.0161255	0.216181
MAP3K9	310.922	-0.282062	0.117311	-2.40439	0.0161996	0.216979
ZFP42	11.9307	-0.825451	0.34336	-2.40404	0.0162152	0.216993
SPINT1	1515.37	-0.289368	0.120461	-2.40217	0.016298	0.217525
TNKS1BP1	656.414	-0.277274	0.115405	-2.40262	0.016278	0.217525
ZDHHC13	514.497	-0.25448	0.105938	-2.40216	0.0162987	0.217525
RALB	429.786	0.27078	0.112936	2.39764	0.0165009	0.220027
NT5DC2	77.3865	-0.319938	0.133605	-2.39466	0.0166359	0.221538
TOMM40L	86.7293	0.330556	0.138049	2.39448	0.0166439	0.221538
NRBP1	372.103	-0.103516	0.0432404	-2.39397	0.0166671	0.221649
TMEM160	81.5695	-0.361695	0.151128	-2.3933	0.0166976	0.221857
SAMD4A	169.651	0.297833	0.124488	2.39247	0.0167353	0.222159
GIGYF1	508.064	-0.181205	0.0758011	-2.39053	0.0168241	0.222541
KLRD1	169.896	0.559447	0.234027	2.39052	0.0168245	0.222541
NID1	15.1812	0.599383	0.250653	2.39128	0.0167896	0.222541
PRKCZ	143.934	-0.21057	0.0880968	-2.39021	0.0168386	0.222541
STX11	367.916	0.416126	0.174073	2.39053	0.0168241	0.222541
TNFRSF8	33.5365	0.605693	0.253455	2.38975	0.0168599	0.222625
AGTRAP	159.368	0.224004	0.0937561	2.38922	0.016884	0.222747
ITCH	829.324	-0.124954	0.0523481	-2.38698	0.0169874	0.223912
FLNC	337.626	-0.302348	0.126807	-2.38432	0.0171109	0.225342
CD8B	11.8317	0.554802	0.232729	2.3839	0.0171303	0.225398
OSGIN2	125.053	0.217457	0.091234	2.38351	0.0171483	0.225435
UNC5B	301.413	-0.318607	0.13372	-2.38264	0.0171889	0.225771
PCDH1	1192.03	-0.292781	0.122935	-2.3816	0.0172378	0.226213
HLA-DOB	15.7491	0.421089	0.176967	2.37948	0.0173372	0.227319
ADAM17	284.423	0.123187	0.0518146	2.37745	0.0174328	0.227664
CA6	8.42082	-0.931838	0.391937	-2.37752	0.0174295	0.227664
CDKN2B	386.736	-0.32401	0.136229	-2.37842	0.0173868	0.227664
SH3PXD2A	771.816	-0.276543	0.116342	-2.37698	0.0174551	0.227664
SSTR3	9.38428	0.847034	0.356171	2.37817	0.0173988	0.227664
VIM	723.675	0.332328	0.139811	2.37698	0.0174551	0.227664
ADRM1	304.103	-0.195745	0.0823716	-2.37636	0.0174845	0.227678
MBD1	342.33	-0.152447	0.064153	-2.37631	0.0174867	0.227678
TET2	1852.8	0.138753	0.0584183	2.37515	0.0175416	0.228194
PGLYRP3	8.36378	-0.560114	0.23588	-2.37457	0.0175692	0.228354
CHMP1B	872.327	-0.132838	0.0559627	-2.37369	0.0176113	0.228503
PPP2CA	621.107	-0.127267	0.0536129	-2.37381	0.0176056	0.228503
SLC9A1	346.433	-0.184687	0.0778934	-2.37102	0.017739	0.229959
ABCA1	1171.5	0.249627	0.105339	2.36973	0.0178009	0.230421
SGTB	76.8081	0.335142	0.141432	2.36964	0.0178055	0.230421
ESRRA	298.925	-0.192272	0.0811565	-2.36916	0.0178288	0.230523
EPHB6	88.3439	-0.262155	0.1107	-2.36815	0.0178772	0.230622
RAB38	62.7493	-0.311803	0.131689	-2.36772	0.0178982	0.230622
TRIM46	14.56	-0.558538	0.235821	-2.36848	0.0178614	0.230622
TUBA4A	168.64	-0.204384	0.0863135	-2.36793	0.017888	0.230622
NSMAF	300.772	0.173823	0.0734359	2.367	0.0179327	0.230867
ACSL1	2803.85	0.409687	0.173205	2.36533	0.0180139	0.231079
ANO1	183.355	-0.349572	0.147762	-2.36578	0.0179923	0.231079
ARF4	717.906	-0.162527	0.0686994	-2.36577	0.0179928	0.231079
IRF2BP1	112.195	-0.269853	0.114099	-2.36507	0.0180267	0.231079
PRSS8	530.854	-0.300183	0.126889	-2.3657	0.0179959	0.231079
CENPT	135.005	-0.25027	0.105897	-2.36334	0.0181111	0.231362
GFOD1	158.842	-0.327526	0.138604	-2.36303	0.0181263	0.231362
LOH12CR2	7.19814	-0.616157	0.26074	-2.36311	0.0181225	0.231362
SLPI	4344.1	-0.300014	0.126938	-2.36346	0.0181054	0.231362
UBE2J1	680.861	0.122031	0.0516373	2.36324	0.0181159	0.231362
C7orf26	92.8343	-0.186572	0.0789936	-2.36185	0.0181838	0.231699
RBMS1	440.3	0.124171	0.0525683	2.3621	0.0181718	0.231699
FYTTD1	298.412	0.221737	0.0938987	2.36145	0.0182036	0.231754
ZNF365	29.9258	-0.441654	0.18712	-2.36028	0.0182613	0.232291
UBE2F	93.0004	0.19459	0.0824936	2.35886	0.0183314	0.232984
TTC38	74.5373	0.263254	0.11163	2.35827	0.0183603	0.233153
CDR2L	58.6066	-0.337968	0.14357	-2.35402	0.0185714	0.235033
CREB3L4	84.7785	-0.3645	0.154832	-2.35416	0.0185646	0.235033
PRICKLE4	53.8736	-0.409309	0.17387	-2.35411	0.0185671	0.235033
TCF4	262.604	0.295054	0.125335	2.35412	0.0185666	0.235033
ALOXE3	10.5471	-0.693627	0.294862	-2.35238	0.0186538	0.235144
ATG7	253.768	0.158404	0.0673199	2.353	0.0186224	0.235144
DAGLB	127.821	-0.181357	0.0770767	-2.35294	0.0186255	0.235144
NDST2	194.724	0.136485	0.0580227	2.35228	0.018659	0.235144
PKNOX2	18.7974	-0.826858	0.351463	-2.35262	0.0186417	0.235144
ULK1	422.243	-0.186394	0.0792681	-2.35144	0.018701	0.235474
FKBP15	383.565	0.115499	0.0491303	2.35088	0.0187291	0.23563
SPTAN1	1849.12	-0.229966	0.0978526	-2.35012	0.0187672	0.235723
SYTL3	190.58	0.263748	0.112228	2.35011	0.0187681	0.235723
PPT2	44.5081	-0.335618	0.142873	-2.34907	0.0188203	0.23618
ADK	97.4352	-0.233228	0.0993301	-2.34801	0.0188741	0.236656
ETFDH	114.593	-0.263484	0.112363	-2.34494	0.0190303	0.238214
SLC39A2	6.29767	-0.74148	0.316175	-2.34516	0.0190191	0.238214
RPL37A	958.381	-0.25731	0.109867	-2.342	0.0191807	0.239736
UBE2J2	190.035	-0.132022	0.056373	-2.34194	0.019184	0.239736
CDC73	267.725	0.127322	0.0544026	2.34037	0.0192649	0.240344
NUDT18	42.2863	-0.268154	0.114573	-2.34048	0.0192592	0.240344
RCBTB2	147.149	0.17525	0.0749119	2.33942	0.0193136	0.240751
CRCP	196.555	-0.190698	0.0815668	-2.33794	0.0193905	0.240925
DBNL	907.665	-0.102694	0.0439149	-2.33848	0.0193625	0.240925
IMPA2	159.164	-0.194645	0.0832582	-2.33784	0.0193954	0.240925
SIN3B	287.138	-0.191254	0.0818168	-2.33759	0.0194084	0.240925
ZNF57	39.3139	-0.332701	0.142265	-2.33859	0.0193566	0.240925
MYOZ3	8.02077	-1.14851	0.49175	-2.33557	0.0195138	0.242033
TGIF2	73.1768	0.228976	0.0980694	2.33483	0.0195522	0.242307
LINC00470	9.29637	-1.03113	0.44203	-2.33272	0.0196627	0.243475
ACOT11	160.238	-0.344387	0.147719	-2.33136	0.0197344	0.24416
CDK16	479.517	-0.160783	0.0689961	-2.33032	0.0197891	0.244432
MAPK14	474.849	0.172273	0.0739248	2.33038	0.0197859	0.244432
GCNT4	29.6992	0.452489	0.194242	2.32951	0.0198321	0.2446
VCL	864.911	-0.210676	0.0904404	-2.32944	0.0198355	0.2446
CYP21A2	6.67497	0.67705	0.290759	2.32856	0.0198823	0.244975
TGFA	320.803	-0.162483	0.0697908	-2.32814	0.0199047	0.245048
SH2B3	226.52	0.236965	0.101803	2.32769	0.0199285	0.245139
FAM126A	223.137	-0.31635	0.135962	-2.32675	0.0199784	0.245549
GPR153	210.639	-0.339978	0.146183	-2.32569	0.020035	0.246043
CDK11A	128.971	-0.159201	0.068478	-2.32485	0.0200799	0.246189
EIF5AL1	11.2542	-0.924633	0.397669	-2.32513	0.0200648	0.246189
FLYWCH2	75.5085	-0.308641	0.132835	-2.3235	0.0201525	0.246674
USP5	269.653	-0.291717	0.125549	-2.32353	0.0201509	0.246674
USPL1	103.329	0.210228	0.0905136	2.32262	0.0201997	0.247049
SLC25A13	141.108	-0.204408	0.0880307	-2.32201	0.0202325	0.247248
EPS15	461.453	0.125368	0.054015	2.32098	0.0202879	0.247561
JPH2	12.3171	-0.583731	0.251509	-2.32092	0.0202913	0.247561
ICAM4	36.6641	0.551166	0.237523	2.32047	0.0203154	0.247652
MSTO2P	13.4456	-0.459509	0.198124	-2.3193	0.0203785	0.248219
CXCL2	136.976	0.414927	0.179019	2.31778	0.0204611	0.249022
YEATS2	202.917	0.213543	0.0921469	2.31742	0.0204811	0.249061
ERMP1	404.678	-0.308596	0.13324	-2.3161	0.0205529	0.249731
CALCOCO2	361.456	0.120081	0.0518556	2.31568	0.020576	0.249808
DGKA	397.862	-0.225939	0.0976145	-2.31461	0.0206345	0.250315
GTF3C2	334.622	-0.222974	0.0964053	-2.31288	0.0207293	0.251261
OVOL2	94.3212	-0.320076	0.138455	-2.31176	0.020791	0.251804
NSDHL	79.6538	-0.28422	0.12299	-2.31092	0.0208373	0.25216
CLCN3	545.783	-0.257479	0.111472	-2.30982	0.0208981	0.252371
NDST1	406.719	-0.141761	0.0613768	-2.30969	0.0209055	0.252371
TMEM184A	612.705	-0.320728	0.138854	-2.30982	0.0208981	0.252371
C1orf162	22.6047	0.428601	0.185648	2.30867	0.020962	0.252533
CRTAM	11.5195	0.5427	0.235074	2.30864	0.0209637	0.252533
DGAT1	193.349	-0.178414	0.0772845	-2.30853	0.0209696	0.252533
AMTN	11.4627	-0.516155	0.223868	-2.30562	0.0211319	0.252761
B3GALT5	344.548	-0.363123	0.157448	-2.3063	0.0210938	0.252761
CCDC86	59.0948	-0.316361	0.137126	-2.30708	0.0210501	0.252761
CHRNA2	9.42256	1.15113	0.499459	2.30475	0.0211807	0.252761
EPS8L2	1055.34	-0.29398	0.127489	-2.30592	0.0211154	0.252761
FAT2	414.065	-0.390308	0.169295	-2.30549	0.0211392	0.252761
LCN15	23.1633	-0.748818	0.324646	-2.30657	0.0210788	0.252761
MLLT6	953.347	0.156096	0.0676634	2.30694	0.021058	0.252761
PDZRN3	8.27831	-0.758402	0.329015	-2.30507	0.0211628	0.252761
SLC25A29	407.412	-0.280385	0.12162	-2.30542	0.0211429	0.252761
SPG11	812.264	0.141075	0.061198	2.30522	0.0211545	0.252761
TSC2	728.096	-0.211438	0.0917483	-2.30455	0.0211919	0.252761
BAIAP2	363.775	-0.250162	0.108623	-2.30302	0.0212778	0.253381
CHI3L2	16.3639	0.513732	0.223062	2.3031	0.0212734	0.253381
ACTN4	3096.41	-0.170274	0.0739837	-2.3015	0.0213632	0.254138
SLC25A27	24.6906	-0.453388	0.197015	-2.30129	0.0213755	0.254138
MAML2	282.796	0.184888	0.0804498	2.29818	0.0215516	0.256028
OTUB2	28.9159	-0.353345	0.153784	-2.29767	0.0215808	0.256171
MRPS18A	129.434	-0.23781	0.103579	-2.29592	0.0216803	0.257148
DENND4B	342.472	0.195241	0.0851229	2.29363	0.0218117	0.257275
DLG3	584.338	-0.298483	0.130114	-2.29401	0.0217899	0.257275
LTK	84.1027	-0.392362	0.171056	-2.29376	0.0218044	0.257275
MAEA	368.687	-0.112997	0.0492564	-2.29406	0.0217871	0.257275
SLC27A4	96.8728	-0.258232	0.112556	-2.29426	0.0217755	0.257275
VSIG1	21.696	-0.486428	0.211983	-2.29465	0.021753	0.257275
ZDHHC19	8.30777	0.556453	0.242554	2.29414	0.0217826	0.257275
LTBP3	203.326	-0.346973	0.151445	-2.29108	0.0219587	0.258804
C16orf89	9.82543	-0.697362	0.304566	-2.28969	0.0220392	0.259547
FAM160A1	235.37	-0.236786	0.10348	-2.28823	0.0221242	0.259811
HTR2B	6.1975	0.805359	0.351976	2.28811	0.0221313	0.259811
LGALS3	3829.36	-0.276905	0.120998	-2.28851	0.0221081	0.259811
ZNF267	468.854	0.320211	0.139895	2.28894	0.0220827	0.259811
KCP	30.2275	-0.450206	0.196793	-2.28771	0.0221544	0.259879
NDFIP2	426.851	-0.297365	0.130002	-2.28739	0.0221731	0.259894
TOLLIP	241.221	-0.141711	0.0619706	-2.28674	0.0222111	0.260135
CAPZA1	1055.09	0.13894	0.0607714	2.28627	0.0222382	0.260248
AGFG1	432.961	0.123116	0.0538964	2.2843	0.0223537	0.261026
KLHL36	206.533	-0.22434	0.0981968	-2.28459	0.0223367	0.261026
LGI4	6.051	-0.84781	0.371155	-2.28424	0.0223571	0.261026
STARD5	36.9587	0.320887	0.140749	2.27986	0.0226162	0.263843
EPHA4	174.725	-0.293009	0.128575	-2.2789	0.0226731	0.264301
SBF1	1132.79	-0.188117	0.0825952	-2.27758	0.0227516	0.264732
SLC9A3R1	1061.35	-0.207917	0.0912775	-2.27786	0.0227349	0.264732
WTAP	537.393	0.159168	0.0698909	2.27738	0.0227633	0.264732
ATL2	185.469	-0.198963	0.0874139	-2.2761	0.0228399	0.264783
CELSR2	287.628	-0.292167	0.128343	-2.27645	0.0228193	0.264783
HSF2BP	8.87127	-0.550218	0.241652	-2.27691	0.0227919	0.264783
MRPL52	85.0685	-0.25838	0.113547	-2.27553	0.0228741	0.264783
SLC20A2	476.908	-0.283215	0.124456	-2.27562	0.0228685	0.264783
SNED1	93.1799	-0.460846	0.20248	-2.276	0.0228457	0.264783
LILRA5	361.081	0.571715	0.251347	2.27461	0.0229295	0.265218
BAK1	133.838	0.211998	0.0933397	2.27126	0.0231315	0.266522
REEP6	49.9084	-0.354018	0.155864	-2.27133	0.0231271	0.266522
RRP12	353.644	-0.197997	0.0871657	-2.27151	0.0231163	0.266522
STRC	34.3434	-0.485321	0.213607	-2.27203	0.0230849	0.266522
TNFSF13	98.7306	0.245673	0.108142	2.27176	0.0231012	0.266522
ADAMDEC1	57.7576	0.412759	0.181893	2.26924	0.0232537	0.266693
APRT	156.117	-0.282274	0.124322	-2.2705	0.023177	0.266693
COL8A2	15.5089	0.485204	0.213772	2.26973	0.023224	0.266693
EXOC6B	184.033	-0.254463	0.112122	-2.26951	0.0232373	0.266693
FLRT2	88.4805	-0.842555	0.371186	-2.2699	0.0232135	0.266693
NDUFB9	199.16	-0.273734	0.120616	-2.26947	0.0232396	0.266693
BACH1	963.702	0.266267	0.117387	2.26829	0.0233117	0.267154
FOXO3	678.093	-0.127434	0.0561906	-2.26789	0.0233361	0.267227
IFFO1	45.1109	0.283759	0.125154	2.26728	0.0233733	0.267448
FZD2	6.78322	0.601284	0.265243	2.26692	0.0233951	0.267493
SSPO	66.0238	-0.467635	0.206458	-2.26504	0.0235101	0.268601
CSGALNACT2	124.401	0.292591	0.129288	2.26309	0.0236303	0.269356
PSMG3	120.196	-0.291326	0.128717	-2.2633	0.0236172	0.269356
SYNPO2L	10.8318	-0.792743	0.35027	-2.26324	0.023621	0.269356
DIP2B	654.145	0.149807	0.0662529	2.26114	0.0237505	0.27052
FNIP2	200.292	0.249745	0.110518	2.25977	0.0238357	0.271014
PRKDC	1577.55	-0.172349	0.0762593	-2.26003	0.0238193	0.271014
TMEM41A	173.542	-0.279669	0.123771	-2.25956	0.0238484	0.271014
IL2RG	171.845	0.365807	0.16204	2.25751	0.0239764	0.272262
HMGN2P46	19.0267	0.415245	0.18408	2.25578	0.0240841	0.272862
LYZ	1640.98	0.25155	0.111501	2.25605	0.0240677	0.272862
POLR2F	76.4802	-0.225757	0.100058	-2.25626	0.0240546	0.272862
GOT2	323.545	-0.281556	0.124841	-2.25531	0.024114	0.272994
ARID5A	281.934	0.331961	0.147218	2.2549	0.0241399	0.273079
COMTD1	61.4749	-0.271448	0.120455	-2.25353	0.0242257	0.273657
SPOCD1	19.218	0.536379	0.238021	2.2535	0.0242277	0.273657
GJD3	24.1454	0.479857	0.213016	2.25268	0.0242792	0.274032
POMT1	141.642	-0.258634	0.114827	-2.25238	0.0242981	0.274038
ADAM11	11.4391	-0.54752	0.243345	-2.24998	0.0244504	0.275208
ALOX12B	9.37823	-0.857199	0.381049	-2.24958	0.0244756	0.275208
C16orf91	35.4539	-0.252438	0.112197	-2.24996	0.0244513	0.275208
TMEM45B	352.602	-0.240259	0.10679	-2.24982	0.0244603	0.275208
MICAL1	370.574	0.167388	0.0745219	2.24615	0.0246942	0.276756
SIRT2	192.775	-0.158504	0.0705727	-2.24597	0.0247061	0.276756
SREK1IP1	163.365	-0.25837	0.115008	-2.24653	0.0246698	0.276756
SSU72	388.86	-0.122303	0.0544268	-2.24712	0.0246325	0.276756
TGM2	1030.85	0.374716	0.166809	2.24637	0.0246802	0.276756
MYLPF	6.47539	-0.474523	0.211316	-2.24556	0.0247319	0.276838
ZNF212	82.186	-0.23646	0.105343	-2.24467	0.0247895	0.277274
DNM3	24.3583	-0.466083	0.207687	-2.24417	0.0248218	0.277427
TMEM205	131.716	-0.268868	0.11983	-2.24374	0.0248492	0.277527
CYC1	241.221	-0.270609	0.120731	-2.24143	0.0249984	0.278423
KLRC1	23.1653	0.452303	0.201766	2.24173	0.024979	0.278423
SLCO5A1	13.6749	0.743357	0.331595	2.24176	0.0249767	0.278423
UCK1	105.542	-0.186758	0.0833244	-2.24134	0.0250041	0.278423
CGN	803.148	-0.279548	0.124764	-2.24061	0.0250515	0.27858
RNASEL	237.162	0.166442	0.0742863	2.24054	0.0250556	0.27858
ANKRD16	36.1075	-0.348474	0.155649	-2.23885	0.0251656	0.279042
COX6A1	462.074	-0.229704	0.102601	-2.23881	0.0251684	0.279042
RARG	315.067	-0.260288	0.116265	-2.23875	0.0251719	0.279042
YTHDC1	534.684	-0.0969376	0.0432861	-2.23946	0.0251259	0.279042
AHNAK	12559.1	-0.272139	0.121607	-2.23787	0.0252297	0.279475
AKR1B10	337.291	-0.3697	0.165241	-2.23734	0.0252642	0.279649
CYP27B1	12.0614	0.444105	0.198579	2.23641	0.0253248	0.280112
FAM185A	41.6055	-0.296533	0.132625	-2.23587	0.0253605	0.280299
ALDH3A1	7712.13	-0.415883	0.186125	-2.23442	0.0254552	0.280795
NOC2L	275.597	-0.242889	0.108722	-2.23404	0.0254807	0.280795
TMEM81	8.14726	-0.39656	0.17745	-2.23477	0.0254321	0.280795
UGT1A10	25.4346	-0.441758	0.197732	-2.23413	0.0254746	0.280795
CDC37	565.847	-0.147026	0.0658437	-2.23295	0.0255522	0.281376
ACAP3	354.913	-0.242635	0.108727	-2.2316	0.0256415	0.281857
DCP1A	197.302	0.126179	0.0565462	2.23143	0.0256525	0.281857
LGALS2	7.76217	0.519592	0.232808	2.23184	0.0256253	0.281857
PLA2G6	70.152	-0.27866	0.124932	-2.2305	0.0257145	0.28233
CLCA1	20.3291	-1.69557	0.76045	-2.22969	0.0257682	0.282711
DHX38	410.743	-0.141981	0.063697	-2.22901	0.0258135	0.282979
EPN2	253.737	-0.230552	0.103445	-2.22875	0.0258305	0.282979
ITIH4	38.7023	0.288568	0.129543	2.22758	0.0259083	0.28342
SERINC3	658.128	-0.110727	0.0497072	-2.22758	0.0259088	0.28342
HS3ST3B1	51.2433	0.33875	0.152107	2.22705	0.0259438	0.283595
CSNK1E	526.448	-0.221642	0.099566	-2.22608	0.0260085	0.283886
LMNA	1204.21	-0.248774	0.111743	-2.2263	0.0259943	0.283886
IL32	51.6344	0.312505	0.140559	2.2233	0.0261954	0.285468
SMNDC1	111.871	-0.13368	0.0601311	-2.22314	0.0262062	0.285468
ZNF277	95.401	0.200875	0.0903589	2.22307	0.0262108	0.285468
PJA1	90.2685	-0.266186	0.119762	-2.22262	0.0262417	0.285596
NARS2	63.2217	-0.294399	0.132489	-2.22206	0.0262793	0.285797
STAB1	267.648	0.314933	0.141869	2.21988	0.026427	0.287193
NDUFB10	155.618	-0.260513	0.117404	-2.21894	0.026491	0.287467
PTGIR	177.717	0.695776	0.313602	2.21866	0.02651	0.287467
SORCS2	14.4681	-0.577518	0.260286	-2.21879	0.0265013	0.287467
DGCR11	31.2312	-0.2315	0.104382	-2.21783	0.0265666	0.287873
RPLP0	2565.85	-0.279295	0.125998	-2.21666	0.0266465	0.288235
TRIM16	919.305	-0.273124	0.123217	-2.21661	0.0266498	0.288235
UCA1	191.266	-0.414029	0.186795	-2.21649	0.026658	0.288235
PI4K2B	208.703	0.260657	0.117638	2.21576	0.0267081	0.288358
TEX264	167.476	-0.270611	0.122126	-2.21583	0.0267029	0.288358
GNL1	226.389	-0.144462	0.0652375	-2.21441	0.0268009	0.289147
HEBP2	717.753	-0.165677	0.0748294	-2.21407	0.0268242	0.289147
PTPN22	107.491	0.278683	0.125882	2.21385	0.0268392	0.289147
FKBPL	23.6295	-0.213686	0.0965374	-2.2135	0.0268631	0.289195
PHKG2	182.825	-0.183957	0.0831205	-2.21313	0.0268887	0.289262
CXXC5	345.193	-0.292913	0.132507	-2.21055	0.0270673	0.290764
VSIG10	206.23	-0.255745	0.115691	-2.21058	0.0270649	0.290764
ATP6V0B	519.913	-0.13096	0.0592672	-2.20965	0.0271294	0.291222
MYBPC1	9.91964	-0.870679	0.394126	-2.20914	0.027165	0.291394
DTX2	640.378	-0.210106	0.0951657	-2.2078	0.0272585	0.292127
SF1	840.94	-0.109383	0.0495485	-2.20759	0.0272725	0.292127
LIME1	73.0598	-0.260906	0.118268	-2.20607	0.0273792	0.29268
PRR5	68.2078	0.316533	0.143504	2.20573	0.0274026	0.29268
PSAP	4891.65	0.135466	0.0614101	2.20592	0.0273893	0.29268
TXNRD1	1677.61	-0.174068	0.0789005	-2.20618	0.0273717	0.29268
C1orf198	142.703	-0.287756	0.13071	-2.20148	0.0277021	0.295647
LAS1L	111.826	-0.296313	0.134613	-2.20123	0.02772	0.295647
TBX3	12.9237	-0.665615	0.302658	-2.19923	0.0278613	0.296942
ALS2CL	877.398	-0.301738	0.137266	-2.19821	0.0279342	0.297506
TMEM17	26.6968	-0.5046	0.229598	-2.19775	0.0279666	0.297639
BECN1	453.345	-0.14238	0.0647941	-2.19742	0.0279902	0.297678
SUSD4	57.701	-0.366028	0.166666	-2.19617	0.0280797	0.298417
RHOT1	219.118	0.121699	0.0554304	2.19552	0.0281265	0.298489
VKORC1L1	86.342	-0.27185	0.123817	-2.19558	0.0281218	0.298489
PGRMC1	259.93	-0.330184	0.150445	-2.19472	0.0281839	0.298885
C4A	48.2077	0.404232	0.184314	2.19318	0.0282947	0.299422
HPS5	210.961	0.148014	0.067479	2.19348	0.0282729	0.299422
NDC80	24.1145	0.390961	0.178254	2.19328	0.0282873	0.299422
ZDHHC24	77.2422	-0.306909	0.139958	-2.19287	0.028317	0.299445
AMFR	733.617	-0.345515	0.157619	-2.1921	0.0283726	0.299821
ANXA8L1	18.196	-0.56135	0.256165	-2.19136	0.0284257	0.299957
LRRC24	5.5936	-0.622292	0.283955	-2.19152	0.0284143	0.299957
OVOL1	154.404	-0.342036	0.156107	-2.19104	0.028449	0.299991
FNBP1L	231.399	-0.270393	0.123487	-2.18965	0.0285499	0.300743
KAZN	176.739	-0.233669	0.106722	-2.1895	0.0285606	0.300743
RRS1	40.4139	-0.326176	0.149065	-2.18814	0.0286595	0.301572
STXBP5	438.15	-0.141824	0.0648578	-2.18669	0.0287652	0.302471
CCDC51	39.5409	-0.270169	0.123589	-2.18604	0.028813	0.302759
MCU	528.583	-0.196647	0.0900083	-2.18476	0.0289061	0.303524
ROMO1	125.084	-0.261845	0.119869	-2.18442	0.0289316	0.303579
KLHDC3	192.33	-0.210103	0.0961989	-2.18405	0.0289589	0.303651
DHRS1	124.407	-0.238564	0.109278	-2.18309	0.0290288	0.304092
HLA-DOA	108.638	0.311468	0.142711	2.18251	0.0290718	0.304092
KLK10	214.687	-0.359048	0.164501	-2.18264	0.0290621	0.304092
PPM1L	229.913	-0.305921	0.140179	-2.18237	0.0290825	0.304092
USP38	375.085	-0.126268	0.057867	-2.18203	0.0291071	0.304137
FAM193B	319.349	-0.175692	0.0805373	-2.1815	0.0291464	0.304335
PPP1R16B	121.778	0.325909	0.149459	2.18059	0.0292135	0.304821
AHCY	189.101	-0.256714	0.11775	-2.18016	0.0292456	0.304943
SBNO1	547.455	-0.128981	0.0591929	-2.179	0.0293316	0.305413
ZBTB7C	492.893	-0.304068	0.139528	-2.17927	0.029312	0.305413
CNPY2	134.288	-0.277984	0.127594	-2.17867	0.0293563	0.305421
CYP26A1	59.6764	-0.469975	0.215739	-2.17844	0.0293733	0.305421
NAA20	158.482	-0.280145	0.128673	-2.17718	0.0294669	0.306181
SLA2	30.6891	0.378653	0.174007	2.17609	0.0295488	0.306728
SLC47A2	13.8111	-0.656575	0.301745	-2.17593	0.0295607	0.306728
GFI1	30.517	0.388058	0.178414	2.17504	0.0296268	0.307201
HCST	29.1348	0.374904	0.172452	2.17397	0.0297076	0.307825
RPL21	639.471	-0.225875	0.103932	-2.17328	0.0297591	0.308144
DMWD	134.161	-0.279614	0.128676	-2.173	0.0297802	0.308149
DENND1B	300.161	0.203336	0.0936366	2.17155	0.0298899	0.309069
BCR	782.96	-0.219228	0.100987	-2.17085	0.0299423	0.309397
PPM1J	21.016	0.327996	0.151188	2.16946	0.0300481	0.310276
ADRB1	119.629	-0.343253	0.158249	-2.16907	0.0300777	0.310366
FA2H	195.028	-0.290694	0.134054	-2.16848	0.0301224	0.310613
KIAA0319L	534.545	0.170317	0.0785775	2.16751	0.0301963	0.31116
CDC34	163.344	-0.135406	0.0624824	-2.16711	0.0302265	0.311255
CDC42BPG	632.892	-0.212297	0.0980287	-2.16566	0.0303374	0.312183
HIF1A	1410.36	0.23651	0.109297	2.16393	0.03047	0.313331
CD52	44.6887	0.381606	0.176455	2.16262	0.0305704	0.314147
PPP4R1	1077.69	-0.0892145	0.0412633	-2.16208	0.0306122	0.314359
MRPS10	152.869	-0.234246	0.108357	-2.1618	0.030634	0.314367
SHROOM2	140.343	-0.267827	0.123938	-2.16097	0.0306973	0.3148
RETSAT	325.469	-0.258656	0.119737	-2.16019	0.0307579	0.315205
MGAT4A	337.729	0.164209	0.0760727	2.15857	0.0308832	0.316272
ADCK5	52.4425	-0.252003	0.116794	-2.15768	0.0309526	0.316645
GPR137	119.156	-0.227962	0.105657	-2.15756	0.030962	0.316645
MRPL41	100.454	-0.30197	0.140082	-2.15566	0.0311098	0.317938
GBA2	400.053	-0.138236	0.0641396	-2.15524	0.031143	0.31806
EPN3	365.19	-0.272865	0.126667	-2.1542	0.0312247	0.318258
PTGER2	32.3982	0.454272	0.21088	2.15418	0.0312264	0.318258
TMCO6	71.1172	-0.230234	0.106875	-2.15423	0.0312224	0.318258
CERS2	281.334	-0.11291	0.0524304	-2.15352	0.0312777	0.318563
CDYL	259.308	-0.188946	0.087788	-2.1523	0.0313737	0.31867
LRRC14	111.295	-0.251612	0.116891	-2.15254	0.0313547	0.31867
MMP13	87.2147	0.476848	0.221544	2.15239	0.0313668	0.31867
RPL41	1179.03	-0.228691	0.106216	-2.15307	0.0313134	0.31867
CAPN9	162.304	-0.404058	0.18788	-2.15062	0.031506	0.318929
FBXO32	521.505	-0.284272	0.132179	-2.15067	0.0315025	0.318929
HMG20B	289.02	-0.200257	0.0930819	-2.15141	0.0314442	0.318929
MARCO	7.76679	0.86453	0.401793	2.15168	0.0314227	0.318929
STAP2	239.328	-0.256284	0.119162	-2.15072	0.0314982	0.318929
ESRP1	502.861	-0.264442	0.123054	-2.14899	0.0316351	0.319687
MATN2	110.341	-0.364834	0.16978	-2.14886	0.0316452	0.319687
PIGU	77.2863	-0.283816	0.132075	-2.1489	0.031642	0.319687
CYLD	704.883	0.133664	0.0622452	2.14738	0.0317632	0.320394
PPDPF	353.644	-0.293547	0.136713	-2.14717	0.0317796	0.320394
SERINC2	612.236	-0.272459	0.126865	-2.14763	0.0317435	0.320394
ALPK1	524.297	0.192964	0.0898935	2.14658	0.0318266	0.320435
USH1G	11.736	-0.513308	0.239125	-2.14661	0.0318246	0.320435
LINC00235	10.629	-0.434585	0.202579	-2.14526	0.0319323	0.320858
PAK6	88.9068	-0.312732	0.14576	-2.14553	0.0319107	0.320858
PON2	155.154	-0.281997	0.131469	-2.14498	0.0319547	0.320858
RIPK3	113.977	0.129203	0.0602293	2.14519	0.031938	0.320858
CLEC12A	62.4812	0.532397	0.248444	2.14292	0.0321192	0.322294
BRI3	251.081	0.156883	0.0732285	2.14237	0.0321636	0.322522
EIF3B	553.574	-0.238781	0.111491	-2.1417	0.0322172	0.322843
C19orf53	115.101	-0.227477	0.106231	-2.14136	0.0322453	0.322861
FZD7	14.3272	-0.435383	0.203341	-2.14115	0.0322623	0.322861
ARHGAP40	33.3189	-0.453448	0.211832	-2.14061	0.0323058	0.32308
GPX2	347.119	-0.30908	0.144457	-2.13959	0.0323877	0.323339
PET117	16.5084	-0.383861	0.179418	-2.13948	0.0323968	0.323339
VGLL1	69.147	-0.287794	0.134508	-2.13961	0.0323862	0.323339
KRT19	6968.26	-0.30442	0.142344	-2.13863	0.0324656	0.323809
CCL3L3	97.0349	0.799445	0.374035	2.13736	0.032569	0.324499
LILRB5	39.084	0.458973	0.21475	2.13724	0.0325782	0.324499
MAGI3	532.734	-0.26425	0.123656	-2.13697	0.0326002	0.324501
SIGLEC14	94.0574	0.532466	0.249229	2.13645	0.0326427	0.324707
UGT2B7	18.5032	-0.378997	0.177494	-2.13527	0.032739	0.325449
CHRNA9	13.8793	-0.544701	0.25517	-2.13466	0.0327887	0.325726
TBCC	108.004	-0.151558	0.0710205	-2.134	0.032843	0.325977
ZNF114	15.9049	-0.611986	0.286803	-2.13382	0.0328576	0.325977
ABCA12	381.645	-0.276909	0.129831	-2.13284	0.0329382	0.326495
LIFR	422.224	0.349077	0.163682	2.13265	0.0329536	0.326495
DHCR7	107.823	-0.287283	0.134729	-2.13231	0.0329816	0.326555
CCND3	300.477	0.120523	0.0565421	2.13155	0.0330435	0.326739
PTOV1	274.451	-0.185298	0.0869313	-2.13155	0.033044	0.326739
MRPL36	44.6995	-0.277236	0.130091	-2.13109	0.0330814	0.326893
ARGLU1	582.656	-0.175367	0.0823226	-2.13023	0.0331522	0.327376
C4orf46	35.69	-0.273053	0.12822	-2.12956	0.0332082	0.327711
MAGEF1	177.706	-0.291515	0.136974	-2.12825	0.0333165	0.328563
CYP2A6	159.486	-0.453042	0.213077	-2.12619	0.0334878	0.329816
UPK1B	664.428	-0.336494	0.158243	-2.12644	0.0334663	0.329816
BCAM	64.593	-0.363143	0.170959	-2.12415	0.0336579	0.331272
MON1B	452.931	-0.182638	0.0859996	-2.1237	0.0336949	0.331401
PPIC	104.871	-0.293873	0.138394	-2.12346	0.0337153	0.331401
ENDOD1	144.223	0.309677	0.145921	2.12223	0.0338185	0.331542
KIFC2	115.48	-0.242932	0.114459	-2.12243	0.0338014	0.331542
S100A16	1093.86	-0.278449	0.131206	-2.12224	0.0338177	0.331542
SMYD5	56.7455	-0.313913	0.147878	-2.12278	0.0337722	0.331542
BNC1	20.8273	-0.39941	0.188256	-2.12163	0.0338687	0.331563
GSTM3	25.5423	-0.367104	0.173033	-2.12158	0.0338727	0.331563
PER3	281.358	-0.326565	0.153938	-2.12141	0.0338874	0.331563
RTN3	783.317	-0.107637	0.0507788	-2.11972	0.0340299	0.332739
ERICH1	111.467	0.168458	0.0795292	2.11819	0.0341594	0.333132
LDB1	296.637	-0.120342	0.0568025	-2.11861	0.0341233	0.333132
MESP1	80.525	-0.360774	0.170309	-2.11835	0.0341457	0.333132
PLD2	278.968	-0.180671	0.0852895	-2.11832	0.0341477	0.333132
WNK2	228.298	-0.317423	0.150031	-2.11571	0.0343695	0.334962
CAPN1	1546.9	-0.198241	0.0937664	-2.1142	0.0344984	0.335416
GSTA4	90.053	-0.374011	0.176847	-2.11488	0.0344399	0.335416
PPP1R14B	105.236	-0.232981	0.110203	-2.11411	0.034506	0.335416
TNXB	54.7654	-0.357629	0.169158	-2.11417	0.0345011	0.335416
FAM83H	800.101	-0.269337	0.127511	-2.11227	0.0346635	0.335859
JRK	388.561	-0.265027	0.125471	-2.11226	0.0346641	0.335859
KCNJ2	525.347	0.476971	0.225793	2.11243	0.0346499	0.335859
PHOSPHO1	227.031	-0.544079	0.257549	-2.11253	0.0346411	0.335859
SERPINB1	1419.69	0.262369	0.124199	2.11249	0.0346443	0.335859
QPCTL	43.6634	-0.275646	0.130567	-2.11114	0.03476	0.33657
IFI27L2	26.4631	-0.248025	0.117521	-2.11048	0.034817	0.336903
CD209	20.0475	0.402923	0.19099	2.10966	0.0348879	0.33737
MARCKS	1127.75	0.213887	0.101408	2.10917	0.0349299	0.337557
ANXA2	5209.43	-0.258405	0.122679	-2.10634	0.0351745	0.337928
BRD1	402.476	-0.163751	0.0777576	-2.10592	0.0352113	0.337928
DHRS13	89.4228	0.254066	0.12064	2.10598	0.0352062	0.337928
FRMD6	99.797	-0.313678	0.148935	-2.10613	0.0351927	0.337928
MED22	113.716	-0.172878	0.0820108	-2.108	0.0350313	0.337928
PTGR1	181.77	-0.269385	0.127894	-2.10632	0.0351769	0.337928
RNF187	208.458	-0.246968	0.117185	-2.1075	0.035074	0.337928
SWI5	31.2042	-0.293631	0.139343	-2.10725	0.0350962	0.337928
TM2D1	106.446	-0.206017	0.097831	-2.10585	0.0352173	0.337928
TP53I3	155.427	-0.254734	0.120908	-2.10684	0.0351312	0.337928
ZMYND19	78.8606	-0.269565	0.127978	-2.10634	0.0351748	0.337928
HSD17B8	34.8706	-0.356956	0.169601	-2.10468	0.0353194	0.33869
ZNF229	17.4575	-0.549543	0.261174	-2.10413	0.0353675	0.338933
TMOD2	83.9776	0.257243	0.1223	2.10338	0.0354322	0.339335
ESAM	10.921	-0.471271	0.224193	-2.10208	0.0355465	0.339993
FAM83D	237.057	-0.282568	0.134411	-2.10226	0.0355303	0.339993
LY6D	788.911	-0.348475	0.165865	-2.10096	0.0356446	0.340713
SNORA53	395.44	-0.330875	0.157567	-2.0999	0.0357378	0.341385
LY86	11.2968	0.42468	0.202312	2.09913	0.0358055	0.341813
SLC43A3	115.992	0.266967	0.127229	2.09833	0.0358763	0.34227
SLC22A18	155.492	-0.200802	0.0957223	-2.09776	0.0359266	0.342312
SLC25A3	905.371	-0.164785	0.0785488	-2.09787	0.0359169	0.342312
AARSD1	63.589	-0.281317	0.134162	-2.09685	0.0360066	0.342333
PTGES2	223.809	-0.238086	0.11355	-2.09676	0.0360152	0.342333
TRPM4	574.875	-0.271606	0.12954	-2.0967	0.0360206	0.342333
VPS26B	241.131	-0.188278	0.0897693	-2.09735	0.0359627	0.342333
SNORA21	7.57881	-0.553649	0.264208	-2.0955	0.0361265	0.343122
ANKRD35	133.413	-0.319558	0.152708	-2.09261	0.036384	0.343164
ANXA3	583.343	0.152815	0.0730139	2.09295	0.0363536	0.343164
CADM4	142.448	-0.20201	0.0965315	-2.09268	0.0363776	0.343164
CPE	30.411	-0.332309	0.158738	-2.09345	0.0363094	0.343164
FGFBP1	161.762	-0.390964	0.186648	-2.09466	0.0362009	0.343164
FGFR3	536.032	-0.325659	0.155614	-2.09274	0.0363725	0.343164
FZD10	6.65033	-0.732966	0.350075	-2.09374	0.036283	0.343164
MAPK13	332.008	-0.119246	0.056966	-2.09328	0.0363245	0.343164
MPO	9.9515	0.679519	0.324629	2.09322	0.0363298	0.343164
MYO6	1141.16	-0.247631	0.118196	-2.09508	0.0361637	0.343164
ZNRF2P2	8.66512	-0.562751	0.26885	-2.09318	0.0363332	0.343164
CCL18	7.82408	0.610795	0.292236	2.09008	0.0366111	0.34407
EXTL3	264.235	-0.186388	0.0891781	-2.09006	0.0366121	0.34407
GMCL1	147.49	-0.16475	0.0788281	-2.08999	0.0366184	0.34407
NLRP3	239.071	0.476099	0.227677	2.09112	0.0365175	0.34407
PSEN1	651.126	0.0807641	0.0386271	2.09087	0.0365398	0.34407
PYGB	775.878	-0.248863	0.119036	-2.09066	0.0365586	0.34407
CHMP2A	356.006	-0.109021	0.052177	-2.08944	0.0366681	0.34432
FFAR3	32.9574	0.739428	0.354092	2.08824	0.0367765	0.345121
FAM3B	157.568	-0.283459	0.135767	-2.08783	0.0368133	0.345249
LYN	2158.83	0.212104	0.101604	2.08755	0.0368383	0.345267
ARMC7	54.7709	-0.186115	0.089185	-2.08684	0.0369028	0.345437
TSPYL2	139.311	-0.19706	0.0944274	-2.0869	0.0368974	0.345437
MRPL38	146.133	-0.25752	0.123419	-2.08656	0.0369279	0.345456
NCAM1	17.1539	0.75756	0.363212	2.08572	0.0370037	0.345947
CLMP	20.0222	0.555087	0.266183	2.08536	0.037037	0.346042
EID2	43.6787	-0.248149	0.119072	-2.08402	0.037158	0.346164
GPR132	129.859	0.373987	0.179448	2.0841	0.0371511	0.346164
PHB2	317.664	-0.222439	0.106766	-2.08343	0.0372125	0.346164
PLA2G2F	24.809	-0.531917	0.255138	-2.08482	0.0370859	0.346164
SGK2	11.0683	-0.535303	0.256926	-2.0835	0.0372061	0.346164
SIGLEC6	9.93592	-0.533879	0.256204	-2.08381	0.0371778	0.346164
TPRN	110.672	-0.255214	0.122468	-2.08392	0.0371678	0.346164
PPP2R2C	29.8694	-0.419632	0.201481	-2.08274	0.0372751	0.34653
SDC3	94.4956	0.407471	0.195685	2.08228	0.0373166	0.346701
ASL	188.174	-0.216853	0.104173	-2.08167	0.0373729	0.346906
VASH2	14.4853	0.554689	0.266481	2.08153	0.0373852	0.346906
CACNA1E	47.4776	0.566508	0.27221	2.08115	0.0374204	0.347017
NRAP	14.1415	-0.585053	0.281217	-2.08043	0.0374857	0.347406
RPL19	1490.47	-0.269076	0.129399	-2.07943	0.0375776	0.348042
PTPN13	1734.92	-0.275175	0.132389	-2.07853	0.0376601	0.34859
CYBRD1	111.633	-0.223294	0.107474	-2.07765	0.037742	0.348699
PANK4	105.585	-0.146981	0.0707407	-2.07774	0.037733	0.348699
ZNF593	42.8491	-0.295077	0.141995	-2.07807	0.0377028	0.348699
ZNF785	59.1173	-0.299717	0.144286	-2.07725	0.0377789	0.348824
SMG1	1687.84	0.110212	0.0530783	2.0764	0.0378565	0.349324
FKBP2	163.424	-0.207455	0.1	-2.07454	0.0380292	0.349352
LONRF2	95.9772	-0.394655	0.190203	-2.07491	0.0379946	0.349352
NAA10	105.482	-0.168701	0.0812923	-2.07524	0.0379647	0.349352
NEURL3	65.293	0.369053	0.177782	2.07588	0.037905	0.349352
NRIP3	61.4907	-0.269329	0.129769	-2.07546	0.0379441	0.349352
RNASE2	5.76454	0.650715	0.313696	2.07435	0.0380469	0.349352
RPPH1	65796.9	-0.223332	0.107587	-2.07582	0.0379103	0.349352
UBE2D3	1602.17	0.123757	0.0596468	2.07483	0.0380021	0.349352
SNCG	44.0475	-0.37049	0.178671	-2.07359	0.0381171	0.349782
AGL	463.476	-0.264212	0.127468	-2.07278	0.038193	0.349955
CCL4L2	121.663	0.701848	0.338548	2.07311	0.0381621	0.349955
TRMT112	125.029	-0.157341	0.0759134	-2.07263	0.0382064	0.349955
DCP2	469.733	0.154894	0.0747642	2.07177	0.038287	0.35005
TNIK	31.8467	0.382147	0.184453	2.07178	0.0382857	0.35005
ZNF335	259.036	-0.149918	0.072349	-2.07215	0.0382518	0.35005
LMO7	3898.13	-0.252983	0.122149	-2.0711	0.0383492	0.350403
GAL3ST4	19.2621	0.398133	0.192309	2.07027	0.0384268	0.350469
OTUD7B	497.718	-0.255496	0.123408	-2.07033	0.0384216	0.350469
RNF38	197.179	0.0995453	0.0480763	2.07057	0.0383991	0.350469
BCL9L	416.357	-0.216191	0.104466	-2.06949	0.0385001	0.350579
FANCA	86.7089	0.200473	0.0968752	2.06939	0.0385094	0.350579
GRPEL2	95.6645	-0.24359	0.117702	-2.06955	0.0384944	0.350579
OSGIN1	88.5164	-0.2341	0.113177	-2.06844	0.0385987	0.351178
CALCOCO1	438.529	-0.124488	0.0601997	-2.06792	0.0386477	0.351409
STARD10	551.349	-0.253918	0.122836	-2.06712	0.0387229	0.351664
TFDP1	265.82	-0.141848	0.0686128	-2.06736	0.0386998	0.351664
CST7	70.8805	0.443143	0.214445	2.06646	0.0387848	0.351944
NDUFB6	83.3649	-0.195181	0.0944822	-2.06579	0.038848	0.351944
S100P	3102.75	-0.23314	0.112834	-2.06621	0.0388082	0.351944
TPRG1L	244.678	-0.147057	0.0711856	-2.06582	0.0388453	0.351944
CLEC18C	10.5819	-0.726127	0.351717	-2.06452	0.0389684	0.35282
EFS	73.2871	-0.298975	0.144864	-2.06383	0.039034	0.3532
IL15	53.8418	0.29047	0.140799	2.06301	0.0391117	0.353688
CITED2	355.092	-0.22115	0.10729	-2.06123	0.0392807	0.354786
SCO2	142.722	0.30454	0.147733	2.06142	0.0392627	0.354786
ALDH5A1	123.346	-0.335884	0.162973	-2.06098	0.039305	0.354791
HCAR2	906.517	0.454597	0.220683	2.05995	0.0394034	0.355465
APOBEC3C	82.7919	0.25638	0.124518	2.05897	0.0394967	0.355661
CBLC	102.473	-0.269318	0.130774	-2.05942	0.0394543	0.355661
HNRNPUL1	864.793	-0.127457	0.0618961	-2.05921	0.0394739	0.355661
TRIM13	283.976	-0.244857	0.118963	-2.05826	0.0395653	0.356064
USP17L2	13.7776	-2.06386	1.00318	-2.05732	0.0396559	0.356664
ABCB8	181.739	-0.232843	0.113226	-2.05645	0.0397388	0.35679
ATP11C	136.633	0.155252	0.0754996	2.05633	0.0397508	0.35679
FBXL17	190.985	-0.213497	0.103852	-2.05578	0.0398035	0.35679
PMS2P1	39.8987	-0.276914	0.134715	-2.05555	0.0398255	0.35679
POFUT2	245.616	-0.18846	0.0916886	-2.05543	0.0398373	0.35679
RAB27A	273.902	0.129776	0.0631347	2.05554	0.0398265	0.35679
REXO2	153.682	-0.2382	0.115884	-2.05552	0.0398292	0.35679
C16orf58	204.273	-0.27331	0.132997	-2.05501	0.039878	0.35694
ITGA2	708.502	-0.248447	0.120946	-2.05419	0.0399569	0.357432
RPS18	1519.92	-0.248529	0.12102	-2.05361	0.0400133	0.357722
GAD2	8.32148	-2.08874	1.01764	-2.05254	0.0401169	0.358434
RTKN	37.5307	-0.292713	0.14263	-2.05226	0.0401444	0.358465
NDRG3	130.005	-0.173857	0.0847705	-2.05091	0.0402758	0.359423
ARHGEF11	584.749	0.114205	0.0557239	2.04949	0.0404143	0.359496
ATP6V1A	820.278	-0.110422	0.053887	-2.04913	0.0404494	0.359496
CCDC12	136.349	-0.202046	0.0986028	-2.04909	0.0404535	0.359496
CDHR5	8.69076	0.775733	0.378407	2.05	0.0403647	0.359496
EPHB3	140.89	-0.267323	0.13049	-2.0486	0.0405009	0.359496
ETS2	1349.7	0.169374	0.0826609	2.04902	0.0404603	0.359496
GADD45B	509.289	0.343373	0.167486	2.05016	0.0403489	0.359496
PLIN3	436.5	-0.129937	0.063427	-2.04861	0.0404998	0.359496
RHBDL2	128.978	-0.244331	0.119206	-2.04966	0.0403978	0.359496
DCUN1D3	257.015	0.319195	0.155904	2.04739	0.04062	0.360196
SFT2D3	71.5628	-0.265186	0.129529	-2.04731	0.0406279	0.360196
ANPEP	1565.97	-0.204195	0.0999257	-2.04347	0.0410061	0.360549
BZW2	191.953	-0.232015	0.113506	-2.04409	0.040945	0.360549
CLIC2	22.6617	0.327267	0.160009	2.0453	0.0408248	0.360549
DAPK2	174.137	-0.193849	0.0947608	-2.04566	0.0407894	0.360549
DENND2C	398.288	-0.242866	0.11879	-2.04449	0.0409052	0.360549
FAM180A	5.64268	-0.912154	0.445903	-2.04563	0.0407925	0.360549
IDH3B	203.078	-0.18657	0.0912362	-2.04492	0.0408631	0.360549
ITGB5	160.054	-0.247773	0.121233	-2.04377	0.040976	0.360549
KIF7	32.632	-0.393269	0.192165	-2.04652	0.0407054	0.360549
MED11	61.1013	-0.159037	0.0777999	-2.04417	0.0409363	0.360549
PCDHGC3	127.752	-0.256873	0.125669	-2.04404	0.0409495	0.360549
SFSWAP	284.997	-0.141153	0.0690743	-2.0435	0.0410029	0.360549
TMOD3	867.651	-0.136228	0.0665844	-2.04595	0.0407611	0.360549
WNT3	15.4723	-0.493645	0.241505	-2.04404	0.0409496	0.360549
SHB	179.091	-0.226707	0.110977	-2.04283	0.0410696	0.360895
GSDMB	216.873	0.298954	0.146378	2.04234	0.0411178	0.360965
IGSF9	135.41	-0.313307	0.153412	-2.04226	0.041126	0.360965
RER1	421.503	-0.137397	0.0672869	-2.04196	0.0411551	0.361008
GJB1	7.61977	-0.590008	0.289163	-2.0404	0.0413104	0.361945
LMF1	74.5609	-0.273901	0.13423	-2.04053	0.0412972	0.361945
SEMA5A	188.055	-0.322044	0.157865	-2.03999	0.041351	0.362088
FOLR2	8.18797	0.492501	0.241498	2.03936	0.0414144	0.362283
TMEM117	51.3068	-0.269532	0.13217	-2.03928	0.0414219	0.362283
AP1S2	37.7214	0.348607	0.171023	2.03837	0.0415132	0.362463
EGFL8	44.7414	-0.594843	0.291861	-2.0381	0.0415395	0.362463
LTB4R2	34.661	-0.294784	0.144621	-2.03832	0.0415179	0.362463
MYO5B	1588.44	-0.230624	0.113122	-2.03872	0.0414776	0.362463
HDAC3	201.275	-0.171744	0.0843023	-2.03724	0.0416264	0.362797
MAD2L2	47.3986	0.181086	0.0888874	2.03726	0.0416245	0.362797
C1orf115	36.2149	-0.337774	0.165866	-2.03643	0.0417074	0.363166
EVC	50.2954	-0.316226	0.155311	-2.03609	0.0417418	0.363166
GABARAPL2	252.64	-0.130895	0.0642807	-2.03631	0.0417193	0.363166
MEF2D	469.822	-0.122325	0.0601039	-2.03522	0.0418284	0.363345
TFAP2C	182.182	-0.235618	0.115774	-2.03515	0.0418354	0.363345
VASN	111.606	-0.279398	0.137261	-2.03552	0.0417989	0.363345
ITGA4	140.602	0.26833	0.131881	2.03463	0.0418882	0.363592
KLHL7	163.082	-0.234083	0.115096	-2.0338	0.0419716	0.364103
ALOX12	25.1603	-0.513381	0.25261	-2.0323	0.0421231	0.364488
CDRT1	136.575	-0.275572	0.135674	-2.03113	0.0422423	0.364488
CIR1	293.147	0.16593	0.0816686	2.03175	0.0421788	0.364488
CNKSR1	165.074	-0.274261	0.13502	-2.03127	0.0422275	0.364488
ERCC5	214.013	-0.213895	0.105225	-2.03274	0.0420785	0.364488
FAM3D	961.928	-0.325307	0.160101	-2.03189	0.0421651	0.364488
FCRL4	13.099	-0.686476	0.337779	-2.03232	0.0421212	0.364488
GTF3A	221.386	-0.240665	0.118496	-2.031	0.042255	0.364488
NRM	12.2862	0.339372	0.166983	2.03237	0.0421166	0.364488
PGAM5	133.121	-0.256109	0.126103	-2.03095	0.0422602	0.364488
MERTK	97.1016	0.226552	0.111566	2.03065	0.0422908	0.364542
ERGIC1	943.944	-0.10645	0.0524288	-2.03037	0.0423192	0.364576
GOLGA3	1008.63	-0.180802	0.0890771	-2.02972	0.0423849	0.364721
RMND5B	152.514	-0.215635	0.106235	-2.02978	0.042379	0.364721
ADRB2	90.6208	0.184081	0.0907034	2.02948	0.0424095	0.364721
COX6B2	25.3371	-0.353999	0.174499	-2.02866	0.0424928	0.364959
EPS8L1	974.456	-0.250689	0.12356	-2.02888	0.0424704	0.364959
TTC39A	249.535	-0.265764	0.131016	-2.02849	0.0425105	0.364959
EXOSC9	77.7733	0.240964	0.118918	2.0263	0.0427344	0.366366
F11R	1694.46	-0.123158	0.0607719	-2.02657	0.0427065	0.366366
PIGZ	22.8492	-0.35977	0.177562	-2.02616	0.042748	0.366366
ERG	6.98529	-0.89216	0.440388	-2.02585	0.0427802	0.366432
FER1L6	2439.11	-0.293239	0.144809	-2.02501	0.0428664	0.366959
CNN3	556.155	-0.252349	0.124668	-2.02417	0.0429522	0.367272
GTF2B	223.544	0.15728	0.0776954	2.02431	0.0429384	0.367272
STX16	287.838	0.11563	0.0571323	2.0239	0.0429799	0.367299
SYVN1	292.068	-0.177295	0.087613	-2.02361	0.0430101	0.367346
AMPD2	890.165	-0.350605	0.173319	-2.02289	0.0430848	0.367668
VPS28	220.257	-0.13539	0.0669331	-2.02277	0.043097	0.367668
GIMAP5	22.2222	0.619069	0.306089	2.02251	0.0431234	0.367682
DPEP2	130.855	-0.439217	0.217332	-2.02095	0.0432846	0.368426
ICAM1	1173.62	0.406295	0.201023	2.02114	0.0432654	0.368426
MECR	63.1455	-0.260398	0.128828	-2.02129	0.04325	0.368426
GOLGA2	597.347	-0.144982	0.0717852	-2.01967	0.0434175	0.368925
NOTCH3	283.81	-0.286976	0.142089	-2.0197	0.0434149	0.368925
RBM8A	367.903	-0.133708	0.0661884	-2.02012	0.0433711	0.368925
PDE11A	55.2712	0.678946	0.336341	2.01862	0.0435263	0.369639
RAB3D	572.354	-0.156385	0.0774863	-2.01823	0.0435674	0.369759
SRC	317.21	0.177498	0.0879566	2.01801	0.0435899	0.369759
C1orf35	55.8595	-0.250383	0.124115	-2.01735	0.0436593	0.369926
HDGF	949.586	-0.190954	0.0946523	-2.01742	0.0436513	0.369926
MILR1	23.4923	0.330303	0.163833	2.0161	0.0437899	0.370009
NET1	880.271	-0.25286	0.125438	-2.01583	0.0438181	0.370009
NPEPL1	123.692	-0.254781	0.126448	-2.01492	0.0439135	0.370009
PAX9	95.3965	-0.24852	0.123342	-2.01488	0.0439171	0.370009
RPL13	1407.51	-0.229705	0.113943	-2.01597	0.0438028	0.370009
SDS	109.43	0.323712	0.160578	2.01592	0.0438086	0.370009
SEMA3F	378.611	-0.241459	0.11981	-2.01534	0.0438687	0.370009
SLC22A14	6.9877	-0.654488	0.324509	-2.01686	0.0437103	0.370009
STAT3	2377.4	0.103654	0.0514219	2.01575	0.0438262	0.370009
UQCRH	198.283	-0.225478	0.111902	-2.01495	0.0439103	0.370009
EEPD1	122.304	-0.179836	0.0892686	-2.01455	0.0439523	0.370097
PPP6R2	539.425	-0.155759	0.0773301	-2.01421	0.0439872	0.370108
TBX21	11.6091	0.489342	0.242963	2.01406	0.0440032	0.370108
GTF3C5	212.716	-0.166962	0.0829096	-2.01379	0.0440318	0.37014
CYP4F11	167.047	-0.305639	0.151826	-2.01309	0.0441053	0.370549
TRIM7	165.007	-0.284188	0.141231	-2.01222	0.0441965	0.371106
BAP1	372.761	-0.132888	0.0660697	-2.01133	0.0442907	0.371256
GFRA1	13.6887	-0.878962	0.437156	-2.01064	0.0443636	0.371256
ITGB6	137.08	-0.265192	0.131868	-2.01103	0.0443222	0.371256
PCSK6	75.9909	-0.460526	0.229042	-2.01066	0.0443613	0.371256
PLXNB3	84.492	-0.317333	0.157742	-2.01172	0.0442496	0.371256
REXO1L2P	5.77501	-13.1456	6.53654	-2.01109	0.044316	0.371256
RHBDL3	8.29284	-0.672567	0.334552	-2.01035	0.0443942	0.371303
AXIN1	224.613	-0.129301	0.0643643	-2.00889	0.0445485	0.371894
NTN5	5.78672	-0.637978	0.317561	-2.00899	0.0445378	0.371894
P2RX4	151.209	0.24867	0.123758	2.00933	0.0445018	0.371894
PPP1R3C	15.9564	-0.408797	0.203509	-2.00874	0.0445644	0.371894
HMGA1	742.355	-0.211141	0.105214	-2.00677	0.0447737	0.373431
SEC14L6	42.3661	0.658972	0.328413	2.00653	0.0447993	0.373436
ANKRD11	864.685	-0.109326	0.0545142	-2.00546	0.0449142	0.373559
CD180	24.7199	0.367766	0.183382	2.00546	0.0449137	0.373559
FAM168B	454.403	-0.153591	0.0765723	-2.00582	0.044875	0.373559
LMCD1	33.0844	-0.393495	0.196156	-2.00604	0.0448524	0.373559
SMPDL3A	117.728	0.258522	0.128927	2.00518	0.044944	0.373599
EPHB4	152.111	-0.194132	0.0968631	-2.00419	0.04505	0.374271
C1orf74	48.8537	-0.244054	0.121824	-2.00333	0.0451417	0.374616
PLIN1	12.6479	-0.411571	0.20544	-2.00336	0.0451383	0.374616
SHANK3	73.1008	-0.305805	0.152698	-2.00267	0.0452122	0.374992
CCNJ	46.2069	0.263377	0.131566	2.00186	0.0452998	0.375511
ARHGEF4	115.359	-0.273656	0.136741	-2.00127	0.0453629	0.375616
SOX13	160.666	-0.236724	0.118281	-2.00138	0.045352	0.375616
SLBP	151.654	-0.130925	0.0654504	-2.00037	0.0454602	0.376004
WNT3A	11.8627	-0.470635	0.235263	-2.00047	0.0454498	0.376004
NKX3-1	154.663	-0.230337	0.115174	-1.99991	0.0455101	0.376209
SH2D2A	17.5697	0.388583	0.194339	1.99951	0.0455529	0.376354
TKT	792.54	-0.152052	0.0760538	-1.99927	0.0455794	0.376365
RAB26	33.1097	-0.36157	0.180885	-1.9989	0.0456195	0.376487
CDYL2	28.7256	0.309114	0.154743	1.9976	0.0457601	0.377155
RBM42	201.711	-0.1583	0.079244	-1.99763	0.0457568	0.377155
STRN4	412.791	-0.123073	0.0616149	-1.99745	0.0457763	0.377155
ARHGEF12	1786.37	-0.264995	0.132702	-1.99693	0.045833	0.377204
DGKZ	410.933	-0.120778	0.0604889	-1.9967	0.045858	0.377204
ROCK1P1	1030.55	-0.81286	0.40707	-1.99686	0.0458407	0.377204
ABHD4	130.382	-0.13051	0.0653914	-1.99582	0.0459531	0.377586
PROS1	77.1415	-0.524107	0.262604	-1.99581	0.0459551	0.377586
RAB40C	169.68	-0.208085	0.104278	-1.99548	0.0459906	0.377669
PTP4A1	506.249	0.144303	0.0723324	1.99499	0.0460437	0.37769
TMEM120B	158.143	-0.333017	0.166918	-1.99509	0.0460329	0.37769
GTF2IRD1	262.334	-0.238237	0.119478	-1.99399	0.0461532	0.378177
SLC25A11	159.311	-0.138792	0.0696053	-1.99398	0.0461537	0.378177
CLDN22	33.9581	-0.604691	0.303419	-1.99293	0.0462696	0.378511
EDNRA	9.08217	0.665466	0.333906	1.99298	0.0462642	0.378511
UBE2I	228.793	-0.133572	0.0670391	-1.99245	0.0463214	0.378511
VDAC2	341.139	-0.196908	0.0988154	-1.99268	0.0462963	0.378511
XRCC5	1135.26	-0.124847	0.062658	-1.99251	0.0463153	0.378511
DNMBP	278.445	-0.149795	0.0752228	-1.99135	0.0464429	0.378675
IL31RA	9.36332	0.715486	0.359291	1.99139	0.0464385	0.378675
PTPRO	17.1867	0.448355	0.225125	1.99158	0.0464172	0.378675
PUF60	321.262	-0.177497	0.0891158	-1.99176	0.0463972	0.378675
CDC123	204.908	-0.104264	0.0523725	-1.99081	0.0465015	0.378738
PURB	524.259	-0.0934532	0.0469401	-1.9909	0.0464915	0.378738
GRPEL1	98.4571	-0.168013	0.0844093	-1.99046	0.0465406	0.378803
KLHL5	214.871	0.131057	0.0658484	1.99028	0.0465602	0.378803
RBM7	125.681	0.146446	0.0736183	1.98926	0.0466721	0.379507
CTTN	1176.14	-0.244462	0.122908	-1.98897	0.046704	0.379559
CLCN2	57.1159	-0.273042	0.137396	-1.98726	0.0468933	0.380501
RPS17	342.641	-0.42614	0.214488	-1.98677	0.0469474	0.380501
SIVA1	129.216	-0.229111	0.115305	-1.987	0.0469228	0.380501
SLC16A1	32.7984	0.303363	0.152636	1.98749	0.0468676	0.380501
SLC7A11	407.438	-0.222902	0.11217	-1.98717	0.0469035	0.380501
TOMM34	139.793	-0.295328	0.148708	-1.98596	0.0470383	0.381031
EDEM3	541.335	-0.154132	0.0776316	-1.98543	0.0470966	0.381226
PHF5A	81.1327	-0.166343	0.0837958	-1.9851	0.0471334	0.381226
SNX33	236.672	-0.214133	0.107873	-1.98505	0.047139	0.381226
DDX46	307.752	-0.161898	0.0815972	-1.98411	0.0472434	0.381744
SGSM2	614.555	-0.215486	0.108611	-1.98401	0.0472542	0.381744
CTR9	310.179	-0.137216	0.069193	-1.98309	0.047357	0.382107
DOCK3	35.4509	-0.362359	0.18271	-1.98325	0.0473392	0.382107
TTLL3	221.742	-0.19108	0.0963627	-1.98292	0.0473761	0.382107
ZNF394	234.147	-0.107183	0.0541073	-1.98093	0.0475991	0.383698
C14orf132	52.3523	-0.501302	0.253155	-1.98022	0.047679	0.383995
PABPC1	2665.34	-0.127034	0.0641541	-1.98014	0.0476874	0.383995
KCTD15	51.1157	-0.301268	0.152166	-1.97986	0.0477192	0.384045
AQP3	8470.06	-0.297052	0.150075	-1.97937	0.0477749	0.384286
SLC44A2	1464.76	-0.109214	0.0552103	-1.97815	0.0479122	0.384974
TREX2	6.16503	-0.550612	0.278318	-1.97835	0.0478887	0.384974
TBC1D25	88.6483	-0.128327	0.0648798	-1.97791	0.0479385	0.384979
CNOT3	181.93	-0.127715	0.0645789	-1.97765	0.0479682	0.38501
TBC1D10B	259.603	-0.120621	0.0610191	-1.97678	0.0480663	0.38559
MAP3K5	406.285	0.117794	0.0596151	1.97591	0.0481648	0.385758
RNF24	527.756	0.274048	0.138673	1.97622	0.0481297	0.385758
SLC25A16	135.166	-0.233481	0.118156	-1.97603	0.0481513	0.385758
AIF1L	51.8146	-0.332533	0.168585	-1.97249	0.0485537	0.385859
AKAP13	2424.48	0.091191	0.0462252	1.97276	0.0485233	0.385859
CALB1	56.0923	-0.461517	0.233682	-1.97498	0.0482704	0.385859
COL21A1	91.0902	-0.5455	0.276512	-1.97279	0.0485194	0.385859
CTU2	53.2099	-0.240488	0.121938	-1.97222	0.0485849	0.385859
EFNB1	71.0379	-0.243235	0.123166	-1.97485	0.0482852	0.385859
EPB41L1	721.66	-0.274218	0.139044	-1.97216	0.0485912	0.385859
FAM74A4	6.07097	-1.48383	0.751794	-1.97372	0.0484132	0.385859
HCAR1	27.6964	0.480273	0.243288	1.97409	0.0483716	0.385859
IRAK2	237.914	0.290097	0.14709	1.97224	0.0485824	0.385859
LINGO4	5.92372	-0.532304	0.269683	-1.97381	0.0484028	0.385859
MPEG1	349.237	0.265842	0.13471	1.97344	0.0484453	0.385859
NCLN	234.323	-0.131901	0.0668471	-1.97317	0.0484757	0.385859
STX3	623.042	0.19557	0.0990261	1.97493	0.0482757	0.385859
TLR5	80.3948	0.235089	0.119145	1.97314	0.0484799	0.385859
ULBP2	12.9513	-0.361977	0.183385	-1.97387	0.0483969	0.385859
ABCF3	220.337	-0.166219	0.084298	-1.9718	0.0486321	0.385978
P2RX5-TAX1BP3	21.8202	0.488449	0.247748	1.97156	0.0486599	0.385994
KCNQ1	131.093	-0.157619	0.0799929	-1.97041	0.0487909	0.386828
OSBP	469.896	-0.175203	0.088968	-1.96928	0.0489208	0.387445
TIMM10	45.2454	0.246733	0.125287	1.96935	0.0489129	0.387445
PLXNA2	337.275	-0.20307	0.103137	-1.96894	0.0489601	0.387551
ASCC2	342.92	-0.185044	0.0940429	-1.96766	0.0491076	0.388225
FXYD6	7.48402	0.571564	0.290531	1.96731	0.0491478	0.388225
GRHPR	180.175	-0.221255	0.112457	-1.96746	0.0491302	0.388225
KLF8	95.2942	-0.315809	0.160566	-1.96685	0.0492008	0.388225
PMVK	56.1274	-0.248788	0.126482	-1.96699	0.0491846	0.388225
TIMM17B	98.0553	-0.165932	0.0843649	-1.96684	0.0492013	0.388225
ARHGEF3	261.991	0.198828	0.101152	1.96563	0.0493416	0.388327
DHRS11	39.1727	-0.280814	0.14287	-1.96553	0.0493534	0.388327
MAP3K4	332.172	-0.219878	0.11182	-1.96636	0.0492569	0.388327
RTN1	24.6959	0.320518	0.163076	1.96546	0.0493614	0.388327
SCLY	56.3016	-0.446497	0.227181	-1.96538	0.0493705	0.388327
TAZ	94.0942	-0.175173	0.0891104	-1.96579	0.0493224	0.388327
ABLIM1	2518.1	-0.25413	0.129393	-1.96402	0.0495275	0.389152
RP1L1	35.8094	-0.379607	0.193277	-1.96405	0.0495244	0.389152
UBOX5	78.5059	-0.194051	0.0988237	-1.96361	0.0495754	0.389323
NAA50	657.106	-0.140146	0.0713819	-1.96333	0.0496078	0.389373
BAIAP2L2	6.8143	-0.513507	0.26176	-1.96175	0.0497918	0.390407
CYHR1	157.468	-0.140678	0.0717027	-1.96196	0.049767	0.390407
ANKRD13D	356.372	-0.148459	0.0756957	-1.96126	0.0498483	0.390644
ATP6V0A1	223.309	-0.131408	0.0670195	-1.96074	0.0499097	0.39092
SIRT7	284.849	-0.135901	0.0693216	-1.96043	0.049945	0.390991
EML6	112.571	-0.36077	0.184122	-1.95941	0.0500652	0.391112
KCNE4	54.586	0.472583	0.241107	1.96006	0.049989	0.391112
RN7SL1	239510	-0.25359	0.129409	-1.9596	0.0500425	0.391112
RPL7A	1393.39	-0.218318	0.111399	-1.95979	0.0500209	0.391112
BAALC	13.2683	0.544433	0.278019	1.95826	0.0501999	0.391958
KIAA0040	279.021	0.31789	0.162352	1.95803	0.050227	0.391965
MACROD1	56.8824	-0.303915	0.155247	-1.95762	0.0502741	0.392127
FCHSD1	244.204	-0.1946	0.099431	-1.95713	0.0503317	0.392372
DVL1	346.402	-0.218551	0.111693	-1.95672	0.050381	0.392412
TRIP6	285.914	-0.22925	0.117165	-1.95664	0.0503895	0.392412
EIF2B4	125.168	-0.200306	0.102427	-1.95559	0.0505133	0.392834
GIMAP1	19.9947	0.403652	0.206417	1.95552	0.0505215	0.392834
RORB	17.0888	0.504225	0.257848	1.95551	0.0505226	0.392834
ACTR5	39.6017	-0.245984	0.125828	-1.95493	0.050591	0.393161
GDE1	624.673	-0.187762	0.0960585	-1.95467	0.0506224	0.3932
ATG9A	252.455	-0.160457	0.0821109	-1.95415	0.0506831	0.393234
CRISP3	23.476	-0.507991	0.259993	-1.95387	0.0507169	0.393234
GALNT3	466.843	-0.152268	0.0779228	-1.95409	0.0506903	0.393234
SDHAP3	18.5635	-0.309053	0.158186	-1.95374	0.0507322	0.393234
HMGB2	115.939	0.207638	0.106302	1.95329	0.0507853	0.393441
HYDIN2	37.3754	-0.805829	0.412612	-1.953	0.05082	0.393472
PUS7	49.0459	-0.266945	0.136698	-1.95281	0.050842	0.393472
SLFN12L	53.1492	0.396528	0.203107	1.95231	0.0509018	0.393731
CERK	265.382	-0.112571	0.0576762	-1.95177	0.0509654	0.394018
AP3S2	100.348	-0.249681	0.128028	-1.9502	0.0511519	0.394207
CLPTM1	404.329	-0.158819	0.0814451	-1.95001	0.0511748	0.394207
LETM1	485.132	-0.214287	0.109833	-1.95102	0.051055	0.394207
MYH11	34.6671	0.620813	0.318332	1.9502	0.051152	0.394207
PTPN11	610.156	-0.166051	0.0851042	-1.95115	0.0510389	0.394207
SETD1B	410.895	-0.134602	0.0690025	-1.95068	0.0510956	0.394207
TECPR2	618.083	0.23006	0.117958	1.95036	0.0511334	0.394207
ATP8B4	117.143	0.206872	0.106117	1.94948	0.0512387	0.394379
FZR1	261.814	-0.117211	0.0601544	-1.9485	0.0513557	0.394379
GK	1069.85	0.269188	0.138133	1.94876	0.0513242	0.394379
LAMA4	94.525	-0.362695	0.186097	-1.94895	0.0513012	0.394379
POLR2J3	336.619	-0.217259	0.111497	-1.94856	0.0513482	0.394379
PRPF8	1586.45	-0.169101	0.0867522	-1.94925	0.0512661	0.394379
TMEM161A	46.2119	-0.270685	0.139004	-1.94732	0.0514962	0.395254
AATK	215.479	-0.481023	0.24718	-1.94604	0.0516494	0.395633
ASPG	46.1674	-0.31927	0.164052	-1.94615	0.0516363	0.395633
COX4I1	612.049	-0.177238	0.0910976	-1.94559	0.0517046	0.395633
FITM2	40.0039	-0.318335	0.163529	-1.94667	0.0515748	0.395633
KLF3	1356.29	-0.126749	0.065141	-1.94576	0.0516836	0.395633
VAPA	922.038	-0.12189	0.0626393	-1.9459	0.0516666	0.395633
BRPF1	179.18	-0.135369	0.0696414	-1.9438	0.0519196	0.396758
NMT2	65.2509	-0.299067	0.153865	-1.9437	0.0519314	0.396758
TGFBI	286.758	0.255421	0.131403	1.94379	0.0519203	0.396758
MARK4	149.192	-0.150261	0.0773318	-1.94308	0.052007	0.397133
TNKS2	819.07	0.123973	0.0638192	1.94257	0.0520687	0.3974
SBF2	491.627	0.110793	0.0570426	1.94228	0.0521037	0.397464
SLC25A15	27.4352	-0.336919	0.173494	-1.94197	0.0521412	0.397547
FAM153A	23.9149	-0.510999	0.263271	-1.94096	0.0522627	0.397788
NDUFB7	195.67	-0.249482	0.128573	-1.94039	0.0523329	0.397788
PRDM1	401.028	0.227161	0.117061	1.94053	0.052315	0.397788
SUFU	79.5599	-0.193243	0.0995621	-1.94093	0.0522664	0.397788
TEAD1	599.548	-0.23904	0.123139	-1.94122	0.0522311	0.397788
TNFRSF18	61.6743	-0.270124	0.139185	-1.94076	0.0522878	0.397788
CD96	62.4327	0.352721	0.181835	1.93978	0.0524064	0.397942
SMARCD2	403.597	-0.144478	0.0744739	-1.93998	0.0523824	0.397942
CYP24A1	37.4985	0.520845	0.268589	1.93919	0.0524785	0.398084
DAGLA	113.533	-0.293568	0.151373	-1.93937	0.0524557	0.398084
PRPF6	417.192	-0.156917	0.081014	-1.93691	0.0527561	0.399531
TMED3	429.381	-0.25419	0.131223	-1.93708	0.0527356	0.399531
UBE4B	330.055	-0.0990907	0.0511478	-1.93734	0.0527038	0.399531
WDFY3	1325.89	0.156532	0.080822	1.93675	0.0527763	0.399531
CARD6	137.598	0.143877	0.0743301	1.93564	0.0529114	0.400307
CCT5	465.713	-0.176539	0.0912327	-1.93504	0.0529857	0.400307
HGS	605.061	-0.124352	0.0642851	-1.93438	0.0530666	0.400307
MZT2A	69.7528	-0.236795	0.122394	-1.93469	0.0530283	0.400307
RPL17	386.554	-0.237675	0.122803	-1.93542	0.0529386	0.400307
RYBP	370.742	0.128154	0.0662448	1.93455	0.0530454	0.400307
TXNRD2	95.2997	-0.257762	0.133219	-1.93488	0.0530055	0.400307
CIAPIN1	101.957	-0.20937	0.108283	-1.93355	0.0531691	0.40059
CYP27A1	88.6454	-0.240988	0.124633	-1.93358	0.0531652	0.40059
EPHA1	182.7	-0.250578	0.129649	-1.93274	0.053268	0.40059
GSTA7P	7.965	-0.82847	0.428978	-1.93127	0.0534502	0.40059
KPNB1	1345.48	0.165448	0.0856297	1.93214	0.0533425	0.40059
MCC	171.612	-0.242703	0.125619	-1.93206	0.0533525	0.40059
MYO1B	985.182	-0.289203	0.149693	-1.93198	0.0533621	0.40059
OR6Y1	81.9566	-0.768008	0.397504	-1.93207	0.0533504	0.40059
PSMD7	251.918	-0.186897	0.0967116	-1.93252	0.0532955	0.40059
PYGO2	124.8	-0.185942	0.0962666	-1.93153	0.0534171	0.40059
RHBDF1	263.829	-0.251349	0.130092	-1.93209	0.0533487	0.40059
SLC16A9	372.78	-0.307516	0.159232	-1.93124	0.0534531	0.40059
SPINT2	1607.17	-0.219618	0.1137	-1.93155	0.0534146	0.40059
UBTF	392.725	-0.159113	0.0824148	-1.93064	0.0535279	0.400949
UGT1A3	10.1254	-0.47459	0.245859	-1.93034	0.0535651	0.401026
STOX2	129.339	-0.319551	0.165599	-1.92966	0.0536486	0.40145
PLCE1	627.236	-0.306712	0.158996	-1.92906	0.0537239	0.401636
PTPRVP	14.4119	-0.486621	0.252262	-1.92903	0.0537273	0.401636
IMPDH2	186.937	-0.217922	0.113066	-1.92739	0.0539314	0.40296
CDK13	700.063	-0.159192	0.0826212	-1.92677	0.0540082	0.403331
DNM1	46.0741	-0.390212	0.202602	-1.926	0.0541043	0.403847
[truncated: 16,983 more rows]

## Sheet: SPvsAN
row	baseMean	log2FoldChange	lfcSE	stat	pvalue	padj
RSAD2	1272.95	4.55691	0.215433	21.1523	2.62802e-99	4.11364e-95
CXCL10	471.514	5.50497	0.268059	20.5364	1.01891e-93	7.97446e-90
CXCL11	147.916	6.04127	0.308322	19.594	1.73805e-85	9.06856e-82
IFI44L	522.031	3.28531	0.175838	18.6837	6.7235e-78	2.63107e-74
EPSTI1	303.466	2.48816	0.135261	18.3953	1.43276e-75	4.4854e-72
IFIT3	1764.65	3.41823	0.186832	18.2957	8.94706e-75	2.33414e-71
OAS3	1218.91	2.47028	0.136417	18.1084	2.73769e-73	6.12186e-70
CMPK2	314.242	2.85425	0.157913	18.0749	5.02907e-73	9.84e-70
IFI6	491.826	2.98632	0.166625	17.9224	7.88596e-72	1.37154e-68
MX1	2191.09	2.09306	0.117912	17.7511	1.6914e-70	2.64754e-67
SAMD9L	920.32	2.17997	0.124081	17.569	4.25872e-69	6.06016e-66
IFIT1	941.892	3.72483	0.212418	17.5354	7.69347e-69	1.00355e-65
DDX58	656.746	2.32814	0.13336	17.4576	3.0141e-68	3.62921e-65
BATF2	109.119	2.78676	0.160466	17.3666	1.47611e-67	1.6504e-64
GBP1	1461.75	2.6545	0.155832	17.0344	4.5667e-65	4.7655e-62
SIGLEC1	80.8418	3.6137	0.213992	16.8871	5.60094e-64	5.47947e-61
CXCL9	184.451	4.23583	0.250938	16.88	6.31772e-64	5.81713e-61
OAS2	729.421	2.21589	0.131727	16.8218	1.68814e-63	1.46803e-60
OASL	288.917	2.81681	0.169734	16.5955	7.51283e-62	6.18939e-59
IFIT2	3154.76	3.62611	0.219158	16.5457	1.72067e-61	1.34668e-58
ISG15	588.449	3.84857	0.233115	16.5093	3.14619e-61	2.34511e-58
CCL8	51.8484	8.45543	0.515597	16.3993	1.93438e-60	1.37631e-57
CD274	302.351	2.57002	0.157594	16.3079	8.67528e-60	5.90409e-57
SLAMF7	167.433	2.44235	0.150149	16.2662	1.7151e-59	1.1186e-56
DDX60	533.119	2.02425	0.124942	16.2015	4.9233e-59	3.08258e-56
IFI35	173.83	1.85	0.114268	16.19	5.92885e-59	3.56939e-56
GBP4	689.159	2.55832	0.158117	16.1799	6.98557e-59	4.04982e-56
SERPING1	151.635	2.96213	0.183835	16.113	2.06812e-58	1.15615e-55
TRIM22	1132.1	1.56853	0.0982143	15.9705	2.05299e-57	1.10812e-54
HERC5	312.983	3.28229	0.206154	15.9216	4.48815e-57	2.34177e-54
PARP14	2667.61	1.62383	0.102071	15.9089	5.49412e-57	2.77418e-54
IFITM3	688.592	2.01034	0.128945	15.5907	8.41801e-55	4.11772e-52
PARP9	952.361	1.20502	0.0786556	15.3202	5.60335e-53	2.65785e-50
UBE2L6	413.622	1.51983	0.0999738	15.2023	3.41548e-52	1.57243e-49
IFI44	373.941	2.11535	0.13972	15.1399	8.82977e-52	3.94893e-49
TAP1	1327.71	1.42809	0.0950367	15.0267	4.91037e-51	2.13506e-48
BST2	174.065	1.76664	0.118209	14.945	1.67833e-50	7.10025e-48
STAT1	2268.38	1.33659	0.0894809	14.9371	1.88967e-50	7.78393e-48
APOL6	1696.44	1.34231	0.0901233	14.8942	3.59636e-50	1.44343e-47
TFEC	75.1722	2.74972	0.185227	14.8452	7.47618e-50	2.92561e-47
DTX3L	822.462	1.04694	0.0706703	14.8145	1.18129e-49	4.50995e-47
PML	499.108	1.38611	0.0948378	14.6156	2.23359e-48	8.32439e-46
STAT2	1217.63	1.21718	0.083407	14.5932	3.10308e-48	1.12959e-45
ZNFX1	1642.17	0.868847	0.0595578	14.5883	3.33369e-48	1.18596e-45
IFIT5	301.685	1.78263	0.12231	14.5747	4.06786e-48	1.41498e-45
LILRB1	84.6197	2.75458	0.189535	14.5334	7.44662e-48	2.53395e-45
ZC3HAV1	792.214	1.30173	0.090187	14.4337	3.17726e-47	1.05816e-44
GZMB	65.4947	2.89476	0.201702	14.3517	1.04024e-46	3.39227e-44
TAP2	715.265	1.03715	0.0723565	14.334	1.34252e-46	4.28865e-44
ETV7	84.7718	1.90041	0.132699	14.3211	1.61432e-46	5.05378e-44
IL4I1	63.6928	2.6599	0.185769	14.3183	1.68247e-46	5.16385e-44
XAF1	694.618	2.0331	0.142378	14.2796	2.93237e-46	8.82701e-44
TOR1B	228.769	1.13859	0.0813578	13.9949	1.67538e-44	4.94806e-42
IFITM1	875.823	1.83547	0.131592	13.9482	3.22549e-44	9.34974e-42
CCL2	75.6018	4.06866	0.291893	13.9389	3.67807e-44	1.04678e-41
ZBP1	151.816	2.69658	0.193599	13.9287	4.24088e-44	1.1854e-41
IRF7	547.976	2.05482	0.148466	13.8404	1.45394e-43	3.99272e-41
PARP12	382.928	1.29184	0.093607	13.8007	2.52492e-43	6.81423e-41
APOL2	495.749	1.08383	0.0788245	13.7499	5.10287e-43	1.35382e-40
IFIH1	451.808	2.11944	0.155934	13.5919	4.4713e-42	1.16649e-39
PLSCR1	663.913	1.08947	0.0803884	13.5526	7.64577e-42	1.96196e-39
USP18	96.9266	2.4941	0.18434	13.5299	1.04224e-41	2.63133e-39
EIF2AK2	572.395	1.24458	0.0922874	13.4859	1.89302e-41	4.70341e-39
CD163	232.847	2.2987	0.17224	13.3459	1.25082e-40	3.05922e-38
XRN1	1012.46	1.02453	0.0769307	13.3176	1.82993e-40	4.40675e-38
GCH1	298.461	1.36933	0.10337	13.247	4.69843e-40	1.11431e-37
OTOF	30.7575	3.93032	0.296889	13.2383	5.26972e-40	1.23115e-37
TRIM5	154.132	1.20202	0.0926318	12.9763	1.66808e-38	3.83978e-36
IFI16	1324.41	0.861355	0.0663925	12.9737	1.72539e-38	3.91414e-36
GIMAP6	45.0829	2.01089	0.156102	12.8819	5.69377e-38	1.27321e-35
LAP3	700.201	1.61404	0.125657	12.8449	9.19245e-38	2.02661e-35
GBP5	1813.93	2.36286	0.184197	12.8279	1.1444e-37	2.48795e-35
GBP1P1	43.8774	2.50249	0.195466	12.8027	1.58418e-37	3.39688e-35
HAVCR2	77.5251	1.90414	0.149129	12.7685	2.45991e-37	5.20337e-35
CD80	26.4491	2.76301	0.217008	12.7323	3.91081e-37	8.16212e-35
NUB1	379.125	1.05882	0.0838674	12.625	1.53829e-36	3.16828e-34
LGALS9	306.958	0.959805	0.076054	12.62	1.63736e-36	3.32852e-34
SAMD9	1376.36	1.24793	0.100404	12.4291	1.8166e-35	3.64554e-33
CYBB	377.757	1.60988	0.130135	12.3708	3.75948e-35	7.44901e-33
NLRC5	1001.66	0.960381	0.0776432	12.3692	3.83798e-35	7.50948e-33
LAMP3	127.068	1.95407	0.158002	12.3674	3.92434e-35	7.58366e-33
TNFSF10	2001.97	1.27383	0.103106	12.3545	4.60431e-35	8.78918e-33
SOCS1	58.7772	2.47421	0.200725	12.3263	6.53422e-35	1.23229e-32
SP100	971.285	0.874124	0.0712963	12.2604	1.47689e-34	2.75212e-32
DDX60L	1277.27	1.81542	0.14878	12.202	3.0315e-34	5.58259e-32
IRF8	87.0457	1.662	0.13693	12.1376	6.67617e-34	1.21514e-31
MAFB	125.879	1.40616	0.116046	12.1173	8.55384e-34	1.539e-31
ADAR	2613.11	0.695576	0.0574204	12.1137	8.93204e-34	1.58879e-31
IFI30	980.715	1.30039	0.107407	12.1072	9.67592e-34	1.70177e-31
LILRB4	82.9926	1.98816	0.164411	12.0926	1.15589e-33	2.01035e-31
LAIR1	115.868	1.79926	0.148882	12.0851	1.26622e-33	2.17803e-31
ISG20	436.443	1.54566	0.128035	12.0722	1.48161e-33	2.52083e-31
CD300E	84.4136	3.22533	0.2678	12.0438	2.09081e-33	3.51909e-31
TRIM21	188.276	0.981257	0.0820635	11.9573	5.94703e-33	9.90307e-31
ENPP2	66.2575	2.27586	0.190398	11.9532	6.24822e-33	1.02951e-30
DHX58	169.929	1.40885	0.118122	11.9271	8.54624e-33	1.39348e-30
JAK2	418.777	0.782412	0.0658933	11.8739	1.61698e-32	2.60934e-30
GIMAP8	37.8106	2.04726	0.174819	11.7107	1.12365e-31	1.79475e-29
CCR5	58.4251	1.89005	0.161924	11.6725	1.76159e-31	2.78526e-29
TMEM176B	42.0836	1.88764	0.162014	11.651	2.2665e-31	3.54775e-29
APOL1	571.407	1.12782	0.0968539	11.6445	2.44731e-31	3.79285e-29
TRAFD1	483.353	0.852054	0.0733303	11.6194	3.28444e-31	5.04032e-29
TRIM38	641.571	0.905522	0.0784858	11.5374	8.54718e-31	1.29892e-28
PRF1	54.9194	2.18039	0.192224	11.343	8.03497e-30	1.20934e-27
IDO1	938.353	1.99611	0.176103	11.3349	8.81192e-30	1.31365e-27
FRMD3	34.7028	1.82801	0.162321	11.2617	2.02811e-29	2.99491e-27
CD69	352.085	2.6391	0.234939	11.2331	2.8034e-29	4.10109e-27
ANKRD22	112.252	1.34015	0.119338	11.2298	2.91122e-29	4.21939e-27
SLC25A28	138.415	0.822868	0.0734847	11.1978	4.17876e-29	6.00093e-27
PSMB9	353.016	0.982377	0.0879017	11.1759	5.3534e-29	7.61788e-27
SERPINB9	378.171	1.81362	0.162342	11.1716	5.61553e-29	7.91891e-27
ZCCHC2	291.953	0.976913	0.0875578	11.1573	6.59307e-29	9.2144e-27
GNB4	260.386	1.19192	0.107071	11.1321	8.75646e-29	1.21296e-26
RTP4	86.9218	1.54122	0.138684	11.1132	1.08249e-28	1.48634e-26
C3AR1	90.3897	2.02807	0.183016	11.0814	1.54503e-28	2.10299e-26
RHBDF2	271.706	0.961118	0.0870654	11.039	2.47694e-28	3.34237e-26
IL6	16.5576	3.02391	0.274942	10.9984	3.89176e-28	5.20664e-26
APOL3	132.078	1.59791	0.145308	10.9967	3.96347e-28	5.25765e-26
TLR7	32.3817	1.84945	0.168257	10.9918	4.18506e-28	5.50493e-26
CCL3	271.137	2.65467	0.24227	10.9575	6.11773e-28	7.98007e-26
PHF11	194.258	0.921932	0.0843401	10.9311	8.1831e-28	1.0586e-25
IRF9	723.679	0.601599	0.0550676	10.9247	8.77843e-28	1.1263e-25
SP140	143.487	1.68256	0.154744	10.8732	1.54725e-27	1.96903e-25
PARP10	360.353	1.1098	0.102647	10.8117	3.029e-27	3.82362e-25
NAPA	548.877	0.69742	0.0645517	10.8041	3.29286e-27	4.12345e-25
CMKLR1	44.1468	1.867	0.173793	10.7426	6.41778e-27	7.97282e-25
NKG7	27.1849	2.06125	0.191978	10.7369	6.82865e-27	8.41644e-25
HERC6	515.039	1.27716	0.119074	10.7258	7.70464e-27	9.42193e-25
CASP1	280.947	1.35139	0.126164	10.7114	8.99817e-27	1.09185e-24
SP110	387.041	1.28668	0.120172	10.7069	9.44503e-27	1.13725e-24
SPP1	48.1688	2.54403	0.238671	10.6592	1.58021e-26	1.88817e-24
CCL4	292.878	2.50046	0.234831	10.6479	1.78294e-26	2.11426e-24
TDRD7	200.04	0.949856	0.0897638	10.5817	3.6223e-26	4.26315e-24
PATL1	251.474	0.709805	0.0670908	10.5798	3.6985e-26	4.32034e-24
FCGR1A	112.241	2.20538	0.208832	10.5606	4.53868e-26	5.26251e-24
HAPLN3	80.36	1.61968	0.153412	10.5577	4.67949e-26	5.38589e-24
CXCR2P1	7.62822	4.06686	0.388988	10.455	1.39042e-25	1.58864e-23
MYO1G	142.368	1.4323	0.137207	10.439	1.64539e-25	1.86632e-23
MT2A	124.684	1.7807	0.171227	10.3996	2.48871e-25	2.80257e-23
TIFA	91.1415	1.29131	0.124304	10.3883	2.80182e-25	3.13263e-23
LMO2	146.003	0.923684	0.0889775	10.3811	3.02284e-25	3.35578e-23
NBN	594.125	0.987371	0.0956486	10.3229	5.55173e-25	6.1198e-23
FLVCR2	54.4865	1.30043	0.126226	10.3024	6.87154e-25	7.5217e-23
P2RX7	50.4733	1.76387	0.171356	10.2936	7.53171e-25	8.18707e-23
TYMP	1177.72	1.03295	0.100597	10.2682	9.79807e-25	1.05772e-22
APOBEC3G	114.962	1.15856	0.113359	10.2203	1.60864e-24	1.72466e-22
DAPP1	535.273	0.800504	0.0785582	10.1899	2.19901e-24	2.34157e-22
RASSF4	97.2152	1.43968	0.141642	10.1642	2.8659e-24	3.03108e-22
FBXO39	10.0691	2.21078	0.218065	10.1382	3.73934e-24	3.92831e-22
SHISA5	736.064	0.747573	0.0738824	10.1184	4.57737e-24	4.77664e-22
KCNA3	13.986	2.00425	0.200006	10.021	1.2331e-23	1.27826e-21
IL10	14.5235	2.10719	0.211014	9.986	1.75531e-23	1.79581e-21
UBD	53.8363	2.248	0.225104	9.9865	1.74647e-23	1.79581e-21
PDCD1LG2	15.8552	1.99882	0.200528	9.96776	2.10922e-23	2.14387e-21
DRAM1	150.18	1.02184	0.102544	9.96486	2.17173e-23	2.19316e-21
CD86	71.1498	1.6295	0.163657	9.95681	2.35502e-23	2.36302e-21
NMI	235.588	0.966458	0.0972192	9.94102	2.76e-23	2.75173e-21
AIM2	51.4437	1.7897	0.180109	9.93676	2.88035e-23	2.85355e-21
IL2RA	21.4061	2.15434	0.218741	9.8488	6.93669e-23	6.82893e-21
ATF5	75.4558	1.07046	0.109029	9.81814	9.40628e-23	9.20228e-21
FGD2	108.262	1.27802	0.130208	9.81521	9.68406e-23	9.41519e-21
RIPK2	146.964	1.14502	0.116921	9.79314	1.20499e-22	1.1643e-20
ELF1	820.439	0.754502	0.0772538	9.76653	1.56723e-22	1.49584e-20
GIMAP7	15.4518	1.8118	0.185504	9.76691	1.56143e-22	1.49584e-20
LHFPL2	150.074	1.11332	0.11405	9.7617	1.6438e-22	1.55942e-20
LAG3	21.4684	1.93632	0.198456	9.75689	1.72361e-22	1.62528e-20
DOCK4	526.365	0.740124	0.0759995	9.73853	2.0652e-22	1.93573e-20
IFNG	8.35896	2.60526	0.268999	9.68502	3.49147e-22	3.25309e-20
LACTB	116.59	0.822169	0.0849059	9.68329	3.551e-22	3.28899e-20
CD84	120.584	1.21983	0.126125	9.67153	3.98382e-22	3.66816e-20
ATP10A	49.1564	1.479	0.153101	9.66026	4.44718e-22	4.07086e-20
EPB41L3	85.7925	1.36889	0.14201	9.63936	5.45253e-22	4.96212e-20
MX2	1302.58	1.48309	0.154077	9.62562	6.23294e-22	5.63955e-20
CD48	105.039	1.59302	0.166131	9.58895	8.89856e-22	7.99606e-20
GBP2	1090	1.3369	0.139428	9.58848	8.93957e-22	7.99606e-20
STARD8	37.0232	1.67102	0.174638	9.56849	1.08481e-21	9.64799e-20
RGS1	133.304	1.67484	0.175634	9.53595	1.48518e-21	1.31342e-19
PIK3AP1	765.47	1.47246	0.15474	9.5157	1.80494e-21	1.58723e-19
IRF1	2505.62	1.02263	0.107497	9.51306	1.85128e-21	1.61888e-19
KLF6	1138.27	0.816442	0.0858523	9.50984	1.90956e-21	1.66057e-19
EMILIN2	153.79	1.21396	0.12771	9.50562	1.98859e-21	1.71974e-19
HCP5	491.907	0.586214	0.0617118	9.49922	2.11458e-21	1.81866e-19
SLAMF8	24.2216	1.62021	0.170632	9.49538	2.19402e-21	1.87666e-19
CCR2	14.8756	2.22988	0.234915	9.49231	2.25961e-21	1.92227e-19
CCRL2	133.733	1.57767	0.166312	9.48625	2.39505e-21	2.02647e-19
HLA-F	851.039	0.683383	0.0720481	9.4851	2.42144e-21	2.03778e-19
APOL4	116.165	1.60063	0.169101	9.4655	2.92171e-21	2.44565e-19
SLC1A3	31.72	1.5879	0.168073	9.44773	3.46273e-21	2.88309e-19
SECTM1	768.496	1.08266	0.115148	9.40231	5.33778e-21	4.42075e-19
TRANK1	976.799	0.976693	0.104378	9.35727	8.18261e-21	6.74117e-19
P2RY14	71.5676	2.249	0.241657	9.30657	1.32032e-20	1.08204e-18
AFF1	1099.13	0.446362	0.0480039	9.29845	1.42506e-20	1.1618e-18
CARD17	8.30997	2.71935	0.293815	9.25533	2.13569e-20	1.73212e-18
TMEM140	213.337	1.42177	0.154345	9.21161	3.21265e-20	2.59214e-18
CX3CL1	171.098	1.77408	0.192722	9.20539	3.40447e-20	2.73283e-18
SLAMF1	28.6611	1.67717	0.182304	9.19988	3.58365e-20	2.86199e-18
C4B	27.3201	2.04551	0.223044	9.17092	4.69005e-20	3.72656e-18
ATF3	188.119	1.18011	0.129271	9.12898	6.91447e-20	5.46627e-18
DSE	348.092	0.903485	0.0992064	9.10712	8.45973e-20	6.65428e-18
BIRC3	344.683	0.854158	0.0939229	9.09424	9.52482e-20	7.4546e-18
CD7	57.7354	1.13565	0.124961	9.08802	1.00855e-19	7.85412e-18
MOB3C	150.133	0.792225	0.0872426	9.08071	1.07868e-19	8.35867e-18
BTN3A1	434.696	0.685657	0.0756813	9.05979	1.30699e-19	1.0078e-17
NCOA7	532.947	1.06194	0.117486	9.03889	1.58276e-19	1.21446e-17
GZMA	34.7475	1.85048	0.205036	9.02513	1.79485e-19	1.37047e-17
MS4A6A	136.469	1.19862	0.132827	9.02395	1.81425e-19	1.37857e-17
ARL5B	462.487	0.932432	0.103434	9.01476	1.97308e-19	1.49201e-17
RNF19B	914.976	0.899643	0.0998848	9.00681	2.12138e-19	1.59644e-17
CXCL13	10.0466	2.66362	0.295996	8.99883	2.28133e-19	1.7086e-17
IL15RA	46.9786	1.02646	0.11446	8.96786	3.0233e-19	2.25351e-17
HES4	159.253	1.34151	0.149837	8.95317	3.45414e-19	2.56245e-17
STAT4	39.0237	1.28625	0.143767	8.94678	3.65995e-19	2.70232e-17
MOV10	403.641	0.814509	0.0911944	8.93157	4.20005e-19	3.08655e-17
TNS3	145.259	1.10902	0.124239	8.92652	4.39628e-19	3.21565e-17
PSTPIP2	129.363	0.994515	0.111701	8.90337	5.41767e-19	3.94432e-17
TNF	74.276	1.58203	0.178017	8.88697	6.27978e-19	4.5508e-17
KLHDC7B	61.7813	1.46265	0.165634	8.83059	1.04121e-18	7.51065e-17
RGL1	159.555	1.1834	0.134416	8.80401	1.32013e-18	9.47891e-17
FBXO6	97.9811	0.87308	0.0992112	8.80021	1.36555e-18	9.76026e-17
SLC2A6	25.4255	1.56966	0.178486	8.79431	1.43932e-18	1.02407e-16
HESX1	6.79406	2.48982	0.28472	8.74479	2.23428e-18	1.5825e-16
RBCK1	302.221	0.637207	0.0729574	8.73396	2.45905e-18	1.73385e-16
RIPK1	393.312	0.362806	0.041644	8.71208	2.98356e-18	2.09425e-16
MS4A7	76.8118	1.2038	0.13883	8.67105	4.28137e-18	2.9918e-16
HLA-DRA	2531.98	1.03129	0.118944	8.67039	4.30637e-18	2.99589e-16
SUCNR1	16.0651	1.96996	0.227671	8.65263	5.0327e-18	3.4857e-16
FPR3	56.8914	1.26655	0.14645	8.64836	5.22458e-18	3.60266e-16
KCTD12	248.138	0.996165	0.115261	8.64267	5.49141e-18	3.75358e-16
MS4A4A	20.2511	1.81852	0.21041	8.64277	5.48666e-18	3.75358e-16
IL1RN	1960.8	1.50106	0.174446	8.60476	7.64767e-18	5.20474e-16
BAZ1A	1040.32	0.621029	0.0722545	8.59502	8.32478e-18	5.64103e-16
CD68	310.151	0.837275	0.0977551	8.56502	1.08054e-17	7.29036e-16
TNFSF13B	323.368	1.7187	0.200714	8.5629	1.10064e-17	7.39411e-16
HELB	221.877	1.27487	0.148994	8.55653	1.16315e-17	7.78065e-16
WSB1	784.234	0.643066	0.0751993	8.55149	1.21511e-17	8.09369e-16
CCR7	19.6506	1.85461	0.217298	8.53486	1.40321e-17	9.30695e-16
HLA-DPA1	782.892	1.03567	0.121358	8.53406	1.41296e-17	9.33207e-16
GPR84	30.1647	2.05276	0.240991	8.51801	1.62314e-17	1.06752e-15
CASP10	190.148	0.845561	0.0992924	8.51587	1.65337e-17	1.08286e-15
NUCB1	581.273	0.432585	0.0510079	8.48076	2.23727e-17	1.45917e-15
IRF4	63.2748	1.4554	0.172029	8.46016	2.67012e-17	1.73425e-15
IL21R	36.8471	1.42955	0.169252	8.44623	3.00855e-17	1.94599e-15
TMEM176A	25.8388	1.66718	0.197484	8.44211	3.11672e-17	2.00765e-15
ADAP2	59.6156	1.02929	0.122074	8.43164	3.40848e-17	2.18659e-15
PSMB8	581.381	0.566732	0.067282	8.42323	3.66232e-17	2.33985e-15
LGALS1	56.3541	1.16029	0.137779	8.42139	3.72046e-17	2.36733e-15
TNFAIP6	233.053	2.02387	0.240387	8.41922	3.79003e-17	2.40184e-15
NAIP	328.87	1.07233	0.127467	8.4126	4.01007e-17	2.53103e-15
GNLY	24.9995	1.87532	0.223407	8.39417	4.69183e-17	2.94945e-15
MTHFD2	159.503	0.70695	0.0843394	8.38221	5.19431e-17	3.25226e-15
HLA-A	7079.79	0.532389	0.0636954	8.35837	6.35929e-17	3.96581e-15
FAS	185.656	0.951422	0.114189	8.33202	7.94729e-17	4.93646e-15
NAGK	262.269	0.538502	0.0647476	8.31695	9.02569e-17	5.58415e-15
IL18BP	59.3096	0.93336	0.112426	8.30198	1.02391e-16	6.30995e-15
ACOT9	274.016	0.584125	0.0709082	8.23777	1.75453e-16	1.07701e-14
IL2RB	75.3737	1.45129	0.176845	8.20656	2.27612e-16	1.39173e-14
CASP5	64.8434	2.08186	0.253878	8.20025	2.39897e-16	1.46113e-14
GVINP1	116.674	1.09961	0.134506	8.17511	2.95596e-16	1.7934e-14
FCER1G	281.43	1.48214	0.181573	8.16277	3.27415e-16	1.97878e-14
TRAF1	146.791	1.03447	0.126791	8.15888	3.38132e-16	2.03568e-14
ADA	15.0732	1.32757	0.16305	8.14212	3.8843e-16	2.32954e-14
RASGEF1B	301.953	0.768903	0.0946971	8.1196	4.67714e-16	2.79433e-14
BATF3	8.35397	1.91798	0.236233	8.11903	4.69912e-16	2.79678e-14
PDCD1	13.8725	1.5646	0.192779	8.11606	4.81569e-16	2.8553e-14
CIITA	432.019	0.871917	0.107502	8.11071	5.03259e-16	2.97265e-14
NFKB1	511.079	0.516735	0.063915	8.08472	6.23087e-16	3.66661e-14
NOS2	761.763	1.46094	0.180848	8.07827	6.56921e-16	3.85123e-14
RAB8A	382.371	0.395289	0.0489539	8.07472	6.76335e-16	3.95025e-14
IL27	9.17846	2.64305	0.327634	8.06708	7.19983e-16	4.18955e-14
GIMAP2	30.5108	1.38039	0.171437	8.05188	8.15329e-16	4.72679e-14
MIR155HG	13.573	1.64113	0.204059	8.04245	8.80602e-16	5.08637e-14
BTN3A3	158.808	0.728746	0.0906886	8.0357	9.30442e-16	5.35449e-14
HEG1	86.7621	1.08329	0.135014	8.02356	1.02728e-15	5.89009e-14
LDLRAD3	15.1061	1.53461	0.191811	8.00062	1.2379e-15	7.07185e-14
ABCD1	93.9224	0.662327	0.08283	7.99622	1.28296e-15	7.30262e-14
RUFY4	24.6733	1.45116	0.181893	7.9781	1.48605e-15	8.42795e-14
CSF1R	173.176	0.903215	0.113588	7.9517	1.83966e-15	1.03957e-13
ZEB2	408.045	1.16202	0.146389	7.9379	2.05633e-15	1.15783e-13
EXOC3L1	9.20518	1.85671	0.233919	7.93743	2.06412e-15	1.15805e-13
CARD16	168.393	1.38135	0.174401	7.92053	2.36509e-15	1.32217e-13
TRPM2	93.0418	1.11863	0.14125	7.9195	2.3847e-15	1.32839e-13
TRPV2	49.9481	1.04855	0.132418	7.91848	2.40433e-15	1.33457e-13
DPYSL2	78.0946	0.994014	0.125555	7.91696	2.4338e-15	1.3444e-13
TNFAIP3	1860.55	1.12094	0.141592	7.91669	2.43921e-15	1.3444e-13
CTSZ	377.798	0.618217	0.0781384	7.91182	2.53656e-15	1.39315e-13
OLFML2B	21.1402	1.37619	0.174027	7.90791	2.61738e-15	1.43251e-13
TMEM185B	202.753	0.74332	0.0941479	7.89523	2.89784e-15	1.58048e-13
GLRX	281.564	0.587708	0.0744493	7.89408	2.92475e-15	1.58962e-13
MLKL	219.578	1.12673	0.143062	7.8758	3.3856e-15	1.83373e-13
HLA-DRB1	1103.81	0.981371	0.124637	7.87384	3.43932e-15	1.8564e-13
HSH2D	406.317	0.843883	0.107194	7.87249	3.47647e-15	1.87001e-13
OLR1	124.029	1.60177	0.203887	7.85615	3.96129e-15	2.1235e-13
SLC7A7	78.799	0.951915	0.121462	7.83717	4.60811e-15	2.4618e-13
C1QB	118.377	1.3583	0.173452	7.83097	4.84122e-15	2.57754e-13
TPP1	227.78	0.519778	0.0664681	7.81997	5.28369e-15	2.80358e-13
SRGAP2	247.12	0.700851	0.0896442	7.81815	5.36074e-15	2.83485e-13
ENG	60.5082	0.939685	0.120328	7.80935	5.74822e-15	3.02952e-13
ACHE	13.2168	1.60511	0.205767	7.80063	6.15973e-15	3.23551e-13
CD4	123.684	0.836716	0.107543	7.78029	7.23608e-15	3.78817e-13
HAMP	16.6842	1.9766	0.254514	7.76619	8.08815e-15	4.22013e-13
ACOX1	751.247	-0.34705	0.044875	-7.73372	1.04448e-14	5.43164e-13
CXorf21	51.2866	1.59491	0.20691	7.7082	1.27602e-14	6.61375e-13
CD83	234.811	1.40446	0.182433	7.69851	1.37664e-14	7.11175e-13
CCR1	601.725	1.4984	0.195094	7.68042	1.58569e-14	8.16472e-13
HLA-E	6849.06	0.615494	0.0801665	7.67769	1.61977e-14	8.31286e-13
HLA-B	11686.5	0.500362	0.0652653	7.66659	1.76634e-14	9.03545e-13
TAPBP	2102.04	0.350701	0.0457533	7.66506	1.78751e-14	9.11398e-13
CD74	5141.63	0.86747	0.113268	7.65853	1.88075e-14	9.55824e-13
SAT1	14355.9	0.537857	0.0703908	7.64101	2.1552e-14	1.09176e-12
LY6E	1612.27	0.910035	0.119717	7.60154	2.92623e-14	1.47756e-12
BATF	83.487	0.906088	0.119312	7.59426	3.09556e-14	1.55803e-12
STOM	504.188	0.68845	0.0907793	7.58377	3.35645e-14	1.68392e-12
ARHGAP31	104.899	0.815324	0.107525	7.58263	3.38627e-14	1.69346e-12
HLA-DPB1	578.28	0.83506	0.110154	7.58086	3.4327e-14	1.71121e-12
VCPIP1	568.434	0.35089	0.046294	7.57961	3.466e-14	1.72233e-12
IL7R	84.1446	1.25977	0.166764	7.55423	4.21333e-14	2.08706e-12
SLC43A3	115.992	0.853113	0.113003	7.54947	4.37029e-14	2.15799e-12
ATXN7	555.558	0.33867	0.0448853	7.54522	4.51511e-14	2.22248e-12
MARCO	7.76679	2.70026	0.357968	7.54329	4.58257e-14	2.24862e-12
RHOH	149.506	1.47673	0.195786	7.54255	4.60854e-14	2.25429e-12
VASH1	94.1966	0.931437	0.12364	7.53343	4.94238e-14	2.41007e-12
HLA-DMA	257.173	0.842358	0.111831	7.53244	4.98014e-14	2.42093e-12
HSPA7	51.5189	1.01185	0.134439	7.52647	5.21318e-14	2.52638e-12
HK3	86.0848	1.73784	0.231308	7.51309	5.77495e-14	2.78998e-12
C1QA	76.8283	1.28125	0.170944	7.49512	6.62362e-14	3.19014e-12
PTPN1	379.282	0.393994	0.0526846	7.47835	7.52633e-14	3.6138e-12
P2RY6	27.2809	1.2009	0.160982	7.45982	8.66424e-14	4.14744e-12
GBP3	587.647	0.868278	0.116839	7.43142	1.07437e-13	5.12718e-12
GPRIN3	114.601	0.894865	0.120529	7.42449	1.13214e-13	5.38645e-12
HIVEP2	668.9	0.473581	0.0638967	7.41167	1.24723e-13	5.91604e-12
NAPSB	43.625	1.05589	0.142955	7.3862	1.5108e-13	7.14458e-12
DOK2	30.2713	1.11092	0.150617	7.37582	1.63336e-13	7.70088e-12
CEACAM1	299.586	0.775859	0.105544	7.35104	1.96663e-13	9.21668e-12
MICB	46.7852	0.931755	0.126746	7.35137	1.96188e-13	9.21668e-12
NCKAP1L	243.616	0.762922	0.104002	7.33563	2.20684e-13	1.03115e-11
FAM20A	100.407	0.964182	0.131648	7.32394	2.40792e-13	1.12176e-11
CD72	21.3881	1.12477	0.153714	7.31731	2.52991e-13	1.1751e-11
GPR183	97.545	1.27035	0.173663	7.31504	2.57311e-13	1.19162e-11
ADAMTS2	14.2305	2.23849	0.307141	7.28814	3.14254e-13	1.45104e-11
GZMH	9.95944	1.72401	0.236567	7.28763	3.15464e-13	1.45234e-11
PSME2	415.359	0.664234	0.0912056	7.28282	3.26914e-13	1.50064e-11
SLC31A2	174.964	0.756884	0.104102	7.27062	3.57828e-13	1.63774e-11
CTLA4	7.6927	1.93853	0.266957	7.26159	3.82571e-13	1.74588e-11
MSR1	119.386	1.17471	0.161905	7.25553	4.0008e-13	1.82048e-11
CSF1	102.992	1.1124	0.153437	7.24985	4.17228e-13	1.893e-11
ANKFY1	604.458	0.450971	0.0625491	7.20987	5.60045e-13	2.53364e-11
CLIC4	173.8	0.672297	0.0934903	7.19108	6.42801e-13	2.89964e-11
CD40	76.5244	0.89086	0.124417	7.16028	8.05139e-13	3.6215e-11
IL10RA	265.721	0.995895	0.139157	7.15664	8.26799e-13	3.70828e-11
BCL2L14	72.9296	1.05071	0.146986	7.14839	8.78013e-13	3.92673e-11
EBI3	5.1186	1.97579	0.276556	7.14425	9.04907e-13	4.03547e-11
STAB1	267.648	0.897491	0.12609	7.11787	1.09607e-12	4.87407e-11
TMSB10	2139.59	0.634618	0.0892709	7.1089	1.16972e-12	5.18687e-11
SLC38A5	10.4029	1.77172	0.249641	7.09708	1.27417e-12	5.63406e-11
HLA-DMB	256.114	0.821663	0.116089	7.07786	1.46397e-12	6.43695e-11
NEXN	13.0288	1.77978	0.251455	7.07793	1.46326e-12	6.43695e-11
HSD11B1	9.78276	1.52454	0.215585	7.07163	1.53125e-12	6.71391e-11
IL32	51.6344	0.88464	0.125113	7.07073	1.54122e-12	6.73874e-11
PAG1	291.311	0.90176	0.127561	7.06923	1.55799e-12	6.79308e-11
PNPT1	213.759	0.854953	0.120976	7.06714	1.58159e-12	6.87684e-11
GRINA	396.384	0.644499	0.0912828	7.06046	1.65948e-12	7.19553e-11
SLC8A1	206.21	0.973232	0.138313	7.03646	1.97181e-12	8.52617e-11
DRAP1	208.19	0.490582	0.0701513	6.99321	2.68665e-12	1.1557e-10
MASTL	96.978	0.549682	0.0786027	6.99317	2.68751e-12	1.1557e-10
ICOS	14.3725	1.53195	0.219345	6.9842	2.86487e-12	1.22649e-10
LMNB1	362.376	1.16273	0.166483	6.98406	2.8678e-12	1.22649e-10
APOBEC3A	516.559	1.26038	0.180496	6.98286	2.89232e-12	1.23361e-10
PLXND1	105.689	0.825602	0.118319	6.97777	2.99896e-12	1.27562e-10
C1QC	126.318	1.13112	0.162142	6.97608	3.03538e-12	1.28761e-10
PDGFB	14.437	1.34685	0.193086	6.97539	3.0503e-12	1.29044e-10
HLA-DQB1	310.702	0.827048	0.118824	6.96026	3.39638e-12	1.43298e-10
SAMHD1	1139.66	0.846904	0.121775	6.95468	3.53352e-12	1.48683e-10
HIVEP1	596.984	0.308423	0.0443758	6.95025	3.64634e-12	1.53019e-10
TMEM106A	70.6102	0.69114	0.0996216	6.93765	3.98663e-12	1.66852e-10
IL12RB2	17.2164	1.33748	0.192953	6.93165	4.15967e-12	1.7363e-10
EDEM1	520.986	0.384997	0.0555451	6.93126	4.17102e-12	1.73641e-10
MIAT	129.679	0.820465	0.118476	6.92516	4.35477e-12	1.80809e-10
TMEM150B	5.07194	2.15349	0.3113	6.91773	4.5893e-12	1.90043e-10
FFAR2	1612.53	1.65196	0.239646	6.89333	5.45017e-12	2.25096e-10
CCL4L2	121.663	2.06806	0.300273	6.88728	5.68691e-12	2.34256e-10
CNP	338.723	0.661175	0.0960064	6.88677	5.70716e-12	2.34473e-10
ABI3	54.8035	0.883248	0.128284	6.88512	5.77397e-12	2.36597e-10
IFI27	704.573	1.00908	0.1468	6.8738	6.25151e-12	2.55496e-10
RASGRP3	79.3673	0.919565	0.1338	6.87266	6.30144e-12	2.56866e-10
FAP	11.7781	2.7641	0.40276	6.8629	6.74766e-12	2.74341e-10
SPATA13	891.797	0.409479	0.0597699	6.85092	7.33774e-12	2.97559e-10
SSTR2	87.566	1.87047	0.273332	6.84322	7.74349e-12	3.13201e-10
FCGR1B	95.9724	1.56979	0.230287	6.81667	9.31766e-12	3.759e-10
GBP7	6.87031	2.46205	0.362402	6.79368	1.09306e-11	4.39836e-10
DENND4A	355.099	0.485897	0.0715649	6.7896	1.12443e-11	4.51302e-10
ADCY7	252.189	0.687261	0.101293	6.78491	1.16156e-11	4.65012e-10
CASP4	1001.28	0.6075	0.0896095	6.77942	1.2066e-11	4.81113e-10
PRKCQ	18.9249	1.21746	0.179586	6.77926	1.20793e-11	4.81113e-10
PRKD2	453.322	0.401801	0.0594648	6.75696	1.40913e-11	5.59826e-10
GTPBP2	323.652	0.416928	0.0617797	6.74862	1.49256e-11	5.91469e-10
SP140L	237.345	0.563659	0.0835348	6.7476	1.50313e-11	5.94152e-10
LRRC8C	54.0761	0.861916	0.127772	6.74573	1.52259e-11	6.00332e-10
PLEKHO1	185.855	0.904151	0.134163	6.73921	1.59254e-11	6.26331e-10
FCGR3A	497.96	1.25372	0.186063	6.73814	1.60432e-11	6.29385e-10
DPYD	375.594	0.360862	0.0537967	6.70788	1.97471e-11	7.72753e-10
RMND5A	534.505	-0.327741	0.0490111	-6.68707	2.27682e-11	8.88755e-10
MYD88	699.863	0.485336	0.0725854	6.68641	2.2871e-11	8.90546e-10
TREX1	122.304	0.753548	0.112903	6.67431	2.48391e-11	9.64781e-10
MCOLN2	53.1589	0.935951	0.140394	6.66659	2.61814e-11	1.0144e-09
FFAR3	32.9574	2.09773	0.314881	6.66197	2.70189e-11	1.04427e-09
PTPN2	240.837	0.481818	0.0723437	6.66013	2.73584e-11	1.05478e-09
GIMAP4	180.342	1.27429	0.191992	6.63717	3.19757e-11	1.22977e-09
CD38	145.585	1.36858	0.206218	6.63656	3.21088e-11	1.23186e-09
CCND2	111.042	0.825708	0.124448	6.63496	3.24581e-11	1.24222e-09
C6orf62	779.978	0.274807	0.0414874	6.62387	3.49915e-11	1.33591e-09
CLEC2B	308.416	0.770407	0.116393	6.61903	3.61569e-11	1.3737e-09
VCAN	264.554	1.27433	0.192519	6.61922	3.61099e-11	1.3737e-09
ANXA6	89.7006	0.717822	0.108593	6.61022	3.83738e-11	1.45439e-09
KPTN	26.3663	0.78659	0.119005	6.6097	3.85096e-11	1.45602e-09
IKZF3	120.269	1.0454	0.158383	6.60043	4.09958e-11	1.54628e-09
TAGAP	1699.51	1.43256	0.217099	6.59861	4.15024e-11	1.56163e-09
LGMN	383.901	0.868031	0.131893	6.58132	4.66292e-11	1.75033e-09
MR1	274.544	0.421702	0.0641043	6.57837	4.75628e-11	1.7811e-09
IGFLR1	56.5365	0.691268	0.105754	6.53654	6.29571e-11	2.35195e-09
TBX21	11.6091	1.40896	0.216441	6.50967	7.53153e-11	2.80693e-09
MLF2	386.765	-0.267765	0.041199	-6.49931	8.06882e-11	3.00003e-09
ABHD2	3261.6	-0.38013	0.0585855	-6.48846	8.67161e-11	3.21651e-09
IRF2	309.553	0.423313	0.0653479	6.47783	9.30538e-11	3.44343e-09
IRAK2	237.914	0.844679	0.130662	6.4646	1.01568e-10	3.74962e-09
TRIM25	1522.4	0.763618	0.11828	6.45602	1.07495e-10	3.95909e-09
LYSMD2	77.2476	0.685568	0.106323	6.44798	1.13348e-10	4.16488e-09
PPP1R16B	121.778	0.854035	0.132928	6.42481	1.32032e-10	4.84003e-09
LRRC3	11.5278	1.24419	0.193735	6.42211	1.34402e-10	4.9154e-09
FCN1	142.936	1.54775	0.241764	6.40191	1.53442e-10	5.59868e-09
PSME1	592.45	0.372676	0.0586135	6.35819	2.04145e-10	7.43135e-09
OSBPL2	703.914	-0.232283	0.0365557	-6.35424	2.09461e-10	7.60717e-09
TOP1	525.998	0.344013	0.0543009	6.33532	2.36854e-10	8.58214e-09
PTK2B	553.356	0.558607	0.0882743	6.32808	2.48225e-10	8.97337e-09
CDK17	288.749	0.387661	0.0612729	6.3268	2.50294e-10	9.01793e-09
P2RX5	9.31037	1.44581	0.228528	6.32661	2.5061e-10	9.01793e-09
CCL18	7.82408	1.63692	0.259405	6.31027	2.78547e-10	1.00002e-08
ICAM1	1173.62	1.12518	0.178561	6.30136	2.95051e-10	1.05685e-08
ELF4	248.042	0.516888	0.0820462	6.29996	2.97722e-10	1.06398e-08
SH2D2A	17.5697	1.08992	0.173088	6.29691	3.03638e-10	1.08265e-08
PLEK	3162.88	1.4066	0.223429	6.29553	3.06358e-10	1.08987e-08
SIGLEC12	8.47005	1.8369	0.292437	6.28135	3.35637e-10	1.19132e-08
GPR141	15.5078	1.25985	0.200978	6.26859	3.64332e-10	1.29025e-08
MRAS	28.2936	0.87713	0.140002	6.26511	3.72571e-10	1.31645e-08
NUPR1	220.19	0.920118	0.147114	6.25444	3.98946e-10	1.40646e-08
LILRA5	361.081	1.39575	0.223305	6.25045	4.09279e-10	1.43965e-08
PRLR	19.5523	1.66558	0.266768	6.24357	4.27688e-10	1.50103e-08
CUL3	619.228	-0.280212	0.0450038	-6.22641	4.77252e-10	1.67124e-08
STAT5A	331.901	0.45697	0.0734581	6.22083	4.94536e-10	1.7279e-08
ZNF267	468.854	0.772735	0.124309	6.21627	5.09126e-10	1.77491e-08
CCL3L1	55.2435	2.16033	0.347658	6.21396	5.16659e-10	1.79717e-08
FNDC3B	1142.1	0.389336	0.0626902	6.21047	5.28279e-10	1.83352e-08
DOCK10	181.942	0.706262	0.113792	6.20659	5.41475e-10	1.87516e-08
FASLG	13.4684	1.22174	0.197213	6.19502	5.82791e-10	2.01378e-08
ITPR2	314.206	0.587526	0.0950688	6.18001	6.40983e-10	2.20998e-08
ZBTB32	7.12847	1.79467	0.291526	6.15611	7.45556e-10	2.56488e-08
KBTBD8	25.0035	0.813615	0.132198	6.15453	7.5302e-10	2.58487e-08
STX11	367.916	0.951134	0.15465	6.15025	7.73609e-10	2.64974e-08
MARCKS	1127.75	0.553506	0.0900868	6.14414	8.03983e-10	2.74776e-08
CMTM3	60.1346	0.615921	0.100268	6.14273	8.11142e-10	2.76619e-08
PINK1	290.219	-0.399567	0.0650794	-6.13968	8.26901e-10	2.8138e-08
SCO2	142.722	0.805206	0.131206	6.13697	8.41126e-10	2.856e-08
VWF	232.134	-0.785559	0.128091	-6.13284	8.63263e-10	2.92482e-08
ITGA4	140.602	0.718277	0.117198	6.12875	8.85725e-10	2.99444e-08
ZNF438	90.6309	0.748916	0.122447	6.11627	9.57938e-10	3.2316e-08
TANK	393.017	0.538818	0.0881295	6.11393	9.72041e-10	3.27212e-08
HS3ST3B1	51.2433	0.825029	0.134986	6.11198	9.84009e-10	3.3053e-08
FCGR2C	113.362	0.974934	0.159779	6.10178	1.0489e-09	3.51574e-08
BIRC2	375.336	0.310091	0.0508394	6.09943	1.06446e-09	3.56025e-08
CAMK2G	493.526	-0.383639	0.0629234	-6.09693	1.08128e-09	3.6088e-08
SFMBT2	126.623	0.630489	0.103486	6.0925	1.11163e-09	3.7022e-08
FCHSD2	306.48	0.299336	0.0491466	6.09067	1.12437e-09	3.73037e-08
TGM2	1030.85	0.902853	0.148237	6.0906	1.12486e-09	3.73037e-08
LPXN	89.7389	0.509276	0.0837327	6.08216	1.18575e-09	3.924e-08
NOD1	66.9671	0.534322	0.0878898	6.07945	1.20595e-09	3.98242e-08
DEGS1	99.7974	0.523908	0.0862012	6.07774	1.21891e-09	4.01677e-08
C4A	48.2077	0.993311	0.163581	6.0723	1.26095e-09	4.14656e-08
GRIN3A	11.9942	2.28321	0.376951	6.05703	1.38657e-09	4.55009e-08
HLA-C	7813.66	0.401477	0.0663238	6.05328	1.41924e-09	4.64757e-08
FN1	87.1574	1.73094	0.286037	6.05145	1.43544e-09	4.68708e-08
TRIM14	241.184	0.603898	0.0997972	6.05125	1.4373e-09	4.68708e-08
ARNT2	24.6387	1.09501	0.181242	6.0417	1.52503e-09	4.96284e-08
IRF5	92.8255	0.624801	0.103687	6.02582	1.68253e-09	5.46402e-08
HIVEP3	109.371	0.668995	0.111085	6.02235	1.71904e-09	5.57103e-08
CXCR3	14.063	1.06062	0.176205	6.01927	1.75205e-09	5.66629e-08
C2CD4A	23.364	1.09657	0.182437	6.01072	1.84703e-09	5.96114e-08
HLA-DOB	15.7491	0.942594	0.157334	5.99104	2.08504e-09	6.71546e-08
KCNJ2	525.347	1.19962	0.200499	5.98318	2.1882e-09	7.03325e-08
SCAP	547.416	-0.335384	0.0560787	-5.9806	2.22321e-09	7.13112e-08
DISC1	66.7577	0.836342	0.140141	5.96788	2.40362e-09	7.69405e-08
RIN2	425.054	0.589239	0.0987472	5.96715	2.41436e-09	7.71266e-08
ARID5A	281.934	0.779987	0.130783	5.964	2.4614e-09	7.84691e-08
GIMAP1	19.9947	1.09372	0.183854	5.94887	2.70008e-09	8.59031e-08
DCK	84.0986	0.553583	0.0932824	5.93448	2.9477e-09	9.35911e-08
VSIG4	18.0364	1.23041	0.207734	5.92299	3.16135e-09	1.00171e-07
GADD45B	509.289	0.879826	0.148774	5.91383	3.34236e-09	1.05693e-07
GSDMD	251.536	0.435073	0.0736515	5.90718	3.4801e-09	1.09827e-07
CD28	12.4533	1.33211	0.225559	5.9058	3.50947e-09	1.10531e-07
WTAP	537.393	0.366152	0.0620694	5.89908	3.65534e-09	1.14894e-07
MILR1	23.4923	0.856179	0.145549	5.88243	4.0429e-09	1.26821e-07
NFKBIE	168.212	0.696333	0.118453	5.87857	4.1383e-09	1.29554e-07
GPBP1	660.358	0.30529	0.051996	5.8714	4.32121e-09	1.3501e-07
TNIP3	100.691	1.15318	0.196953	5.85509	4.76761e-09	1.4866e-07
SGTB	76.8081	0.734054	0.125736	5.83804	5.28189e-09	1.64369e-07
HLA-DRB6	14.154	1.18082	0.202341	5.83578	5.35384e-09	1.66277e-07
FMNL3	164.409	0.671607	0.115091	5.83544	5.36486e-09	1.66289e-07
TRIM69	137.457	0.826063	0.141643	5.83202	5.47601e-09	1.69399e-07
C3	2011.75	0.98635	0.169285	5.82657	5.65765e-09	1.74673e-07
ATP2A3	1407.81	-0.45514	0.0782684	-5.81512	6.05921e-09	1.86703e-07
SLCO2B1	120.913	0.836975	0.14412	5.8075	6.34123e-09	1.95008e-07
MIER1	404.93	0.315516	0.0543545	5.80478	6.44508e-09	1.97813e-07
HIF1A	1410.36	0.563602	0.0970986	5.80443	6.45848e-09	1.97837e-07
MMP12	51.7691	1.34211	0.231249	5.80371	6.4862e-09	1.98298e-07
FKBP5	205.861	0.649687	0.112003	5.8006	6.60794e-09	2.01626e-07
MBNL1	827.953	0.234623	0.0405527	5.78563	7.22411e-09	2.19998e-07
RAB8B	402.294	0.734514	0.127065	5.7806	7.44368e-09	2.26244e-07
NTNG2	106.078	1.36773	0.236648	5.77961	7.48737e-09	2.27132e-07
DMXL2	834.189	0.377822	0.0654524	5.77247	7.81201e-09	2.36184e-07
FZD2	6.78322	1.36284	0.236098	5.77238	7.81598e-09	2.36184e-07
MOB1A	703.868	0.275245	0.0478999	5.74626	9.12416e-09	2.75184e-07
CLEC4D	47.3472	1.42506	0.248162	5.74246	9.33134e-09	2.80891e-07
FAM8A1	411.151	0.485015	0.0845417	5.73699	9.63738e-09	2.89547e-07
BRCA2	96.395	0.687716	0.119931	5.73426	9.79412e-09	2.92404e-07
CCL20	40.8576	1.06591	0.185892	5.73403	9.80721e-09	2.92404e-07
TMEM123	1461.72	0.569985	0.099396	5.73449	9.78059e-09	2.92404e-07
TRIM26	402.555	0.424137	0.07396	5.73468	9.76953e-09	2.92404e-07
IL31RA	9.36332	1.83088	0.319924	5.72285	1.04754e-08	3.11732e-07
MAP2K6	81.84	0.70177	0.122725	5.71825	1.07626e-08	3.19672e-07
QKI	615.404	0.451483	0.0790381	5.71222	1.11515e-08	3.30595e-07
SLFN12	47.9064	0.856127	0.149939	5.70983	1.13091e-08	3.34634e-07
APOBEC3B	50.8189	0.710625	0.124644	5.70122	1.18955e-08	3.5132e-07
SETX	1366.21	0.327721	0.0575535	5.6942	1.23952e-08	3.65389e-07
ERAP2	225.468	0.583597	0.102581	5.68914	1.27684e-08	3.75684e-07
BTN2A2	105.955	0.500198	0.0879608	5.6866	1.29594e-08	3.80587e-07
DNAJA1	877.827	0.344631	0.0606126	5.6858	1.302e-08	3.81652e-07
CD3D	28.5145	0.996598	0.175308	5.68484	1.30938e-08	3.83099e-07
CHI3L2	16.3639	1.12743	0.198563	5.67793	1.36336e-08	3.98146e-07
OGFR	421.611	0.36082	0.0635646	5.67643	1.37538e-08	4.0038e-07
TIGIT	18.1771	1.15552	0.203568	5.67633	1.37612e-08	4.0038e-07
PITX1	457.332	-0.701611	0.123636	-5.67483	1.38825e-08	4.03159e-07
CD180	24.7199	0.926561	0.163324	5.67314	1.40206e-08	4.05665e-07
CD52	44.6887	0.889458	0.156778	5.67337	1.40019e-08	4.05665e-07
BACH1	963.702	0.591415	0.104287	5.67102	1.41947e-08	4.09943e-07
GSTO1	147.157	0.521192	0.0919104	5.67065	1.42258e-08	4.10085e-07
TIMP1	393.569	0.651848	0.11496	5.67021	1.42625e-08	4.10388e-07
TGIF2	73.1768	0.492026	0.0871253	5.64733	1.62955e-08	4.68025e-07
SDS	109.43	0.804156	0.142673	5.63636	1.73681e-08	4.97918e-07
MUC13	242.968	1.03632	0.1842	5.62608	1.84354e-08	5.27549e-07
CTSW	17.9161	1.13762	0.202479	5.61847	1.92652e-08	5.5029e-07
TFRC	527.829	0.395152	0.0703517	5.61681	1.94514e-08	5.53586e-07
USP25	540.481	0.309514	0.0551045	5.61685	1.9447e-08	5.53586e-07
MLLT6	953.347	0.337324	0.0601	5.6127	1.9919e-08	5.65866e-07
PTGER4	195.111	0.468325	0.083525	5.60701	2.05855e-08	5.8374e-07
RMI2	15.7	0.799608	0.14292	5.59479	2.20885e-08	6.25228e-07
SCML4	37.2637	0.879442	0.157203	5.5943	2.21509e-08	6.25862e-07
ARID4B	600.887	0.333562	0.0596364	5.59326	2.22849e-08	6.28514e-07
MCTP1	151.323	0.652305	0.116977	5.57637	2.45593e-08	6.91414e-07
CALCOCO2	361.456	0.256609	0.0460332	5.57442	2.48353e-08	6.97896e-07
IL18R1	68.5897	0.696646	0.124979	5.57412	2.48787e-08	6.97896e-07
CAT	344.686	-0.453436	0.0813619	-5.57308	2.50278e-08	7.00824e-07
GK	1069.85	0.683569	0.122703	5.57091	2.53418e-08	7.08348e-07
RFX5	211.234	0.452935	0.0813421	5.56827	2.57282e-08	7.17868e-07
RELB	170.636	0.700942	0.126201	5.55416	2.78949e-08	7.76937e-07
TNFAIP8	183.39	0.497376	0.089589	5.55176	2.8281e-08	7.86292e-07
BRIP1	52.6438	0.771869	0.139147	5.54716	2.90349e-08	8.04552e-07
VAMP5	108.349	0.562336	0.101374	5.54712	2.90406e-08	8.04552e-07
PLA2G7	56.688	0.879946	0.158682	5.54536	2.93357e-08	8.11294e-07
LIMK2	2091.89	0.560936	0.10119	5.54339	2.9667e-08	8.19007e-07
RNF114	356.879	0.393598	0.0710803	5.53737	3.07039e-08	8.46142e-07
BAK1	133.838	0.458043	0.0828583	5.52803	3.23854e-08	8.9091e-07
UBTD1	124.187	-0.492345	0.0890893	-5.52642	3.26835e-08	8.97536e-07
B2M	18757.7	0.421885	0.0763828	5.52331	3.32681e-08	9.1199e-07
GPR137B	107.95	0.481986	0.0873124	5.52024	3.38528e-08	9.26396e-07
EIF4EBP2	1004.25	-0.349858	0.0633844	-5.51962	3.39736e-08	9.28078e-07
PDZD8	532.242	-0.329276	0.059737	-5.51209	3.54591e-08	9.6697e-07
ANKRD33B	43.7865	0.968118	0.175729	5.50916	3.60558e-08	9.81534e-07
ZFYVE26	448.69	0.455541	0.0828027	5.50153	3.76513e-08	1.02319e-06
CACNA1I	20.9055	1.18817	0.216034	5.49991	3.79987e-08	1.02985e-06
SLA2	30.6891	0.851689	0.154859	5.49977	3.8028e-08	1.02985e-06
WIPI2	389.288	-0.273844	0.0498116	-5.49759	3.85017e-08	1.04087e-06
CD247	19.5691	1.03934	0.189094	5.49639	3.87643e-08	1.04617e-06
ATP6V1C2	84.9341	-0.710811	0.129435	-5.49167	3.98161e-08	1.0727e-06
BNIPL	107.725	-0.632147	0.115494	-5.47341	4.41466e-08	1.18733e-06
CREG1	242.428	0.397449	0.0726738	5.46894	4.52728e-08	1.21553e-06
IL1B	3761.15	1.36921	0.250461	5.46678	4.58297e-08	1.22838e-06
CD44	1740.49	0.492213	0.0903453	5.44813	5.09032e-08	1.36203e-06
NADK	970.143	0.50939	0.0935796	5.44339	5.22759e-08	1.39637e-06
GALNT1	569.98	-0.41142	0.0757139	-5.43388	5.5143e-08	1.47045e-06
TRIM31	89.0974	0.947326	0.174559	5.42698	5.73147e-08	1.52576e-06
ATG3	383.265	0.43482	0.0801605	5.42437	5.81608e-08	1.54566e-06
ARSB	72.5524	0.559925	0.103246	5.42322	5.85355e-08	1.55298e-06
ACADVL	1230.25	-0.438864	0.0809677	-5.42024	5.95202e-08	1.57643e-06
DEK	310.271	0.361079	0.0667398	5.41025	6.29371e-08	1.66411e-06
RNF11	435.802	-0.274343	0.0507142	-5.40959	6.31702e-08	1.66746e-06
SAA1	219.668	1.01064	0.186867	5.40837	6.36007e-08	1.676e-06
PARP11	69.7189	0.663438	0.122746	5.40495	6.48269e-08	1.70544e-06
HLA-DOA	108.638	0.686371	0.127002	5.40439	6.50293e-08	1.70789e-06
VIM	723.675	0.67096	0.124203	5.4021	6.58648e-08	1.72694e-06
PTPN22	107.491	0.6042	0.111871	5.40086	6.63236e-08	1.73606e-06
CLEC12A	62.4812	1.19108	0.220621	5.39877	6.70983e-08	1.75341e-06
DENND1A	129.705	0.447	0.0829534	5.38857	7.10214e-08	1.85283e-06
CFB	1947.39	0.770575	0.143404	5.37345	7.72446e-08	2.01183e-06
DTNBP1	52.0203	0.40497	0.0753777	5.37254	7.76334e-08	2.0186e-06
PSMB10	351.874	0.353395	0.0659812	5.356	8.50859e-08	2.20871e-06
MPEG1	349.237	0.641085	0.119713	5.35521	8.5459e-08	2.21472e-06
RAP2C	217.916	0.354773	0.0663242	5.34908	8.84042e-08	2.28726e-06
ZNF398	205.165	-0.338071	0.0632498	-5.34502	9.04083e-08	2.33525e-06
APOBEC3F	49.0547	0.684345	0.128043	5.34466	9.05893e-08	2.33607e-06
ZRANB1	297.433	-0.248884	0.0466088	-5.33984	9.30271e-08	2.39499e-06
IL2RG	171.845	0.768515	0.143998	5.33699	9.45014e-08	2.42895e-06
GYPC	36.6298	0.665534	0.124784	5.33349	9.63402e-08	2.47215e-06
ETV5	24.7678	0.758383	0.1424	5.32572	1.00554e-07	2.57605e-06
UBE4B	330.055	-0.241332	0.0453722	-5.31894	1.04375e-07	2.66959e-06
FLT1	69.7053	1.03829	0.195237	5.31809	1.04863e-07	2.67769e-06
SLFN5	868.347	0.588635	0.110704	5.31718	1.05389e-07	2.68673e-06
RGS10	55.3616	0.501356	0.0943363	5.31456	1.06913e-07	2.72116e-06
FOXN2	142.512	0.405922	0.076408	5.31256	1.08096e-07	2.7468e-06
NR1H3	40.6069	0.628696	0.118432	5.3085	1.10529e-07	2.80406e-06
STX10	246.386	-0.33522	0.0632002	-5.3041	1.13229e-07	2.86791e-06
RALBP1	532.552	-0.209727	0.0395708	-5.30004	1.15776e-07	2.9277e-06
IDO2	17.9697	1.12317	0.212144	5.29437	1.19429e-07	3.0152e-06
KIAA1109	1449.29	0.274333	0.0519731	5.27837	1.30335e-07	3.28525e-06
FOXO3	678.093	-0.263222	0.0498813	-5.27698	1.31334e-07	3.30509e-06
GPR132	129.859	0.839731	0.159445	5.26659	1.38978e-07	3.49186e-06
IL15	53.8418	0.658609	0.125064	5.26617	1.39302e-07	3.49423e-06
LY96	87.6109	0.906597	0.172164	5.26588	1.39519e-07	3.49423e-06
HCAR3	1256.73	1.27847	0.242933	5.26264	1.42005e-07	3.55081e-06
ULK1	422.243	-0.369962	0.0703486	-5.25899	1.4485e-07	3.61618e-06
USP7	685.161	-0.260681	0.0495759	-5.25822	1.45453e-07	3.62543e-06
HCAR2	906.517	1.02992	0.19601	5.25443	1.48485e-07	3.69514e-06
KIR2DL4	5.48366	1.60034	0.305329	5.24138	1.5938e-07	3.95996e-06
SERPINB1	1419.69	0.578168	0.110326	5.24054	1.6011e-07	3.97178e-06
CLTB	431.717	-0.439145	0.0838978	-5.23428	1.65625e-07	4.1021e-06
SLC39A8	184.735	0.573917	0.109656	5.23377	1.66083e-07	4.10694e-06
SLC15A3	182.031	0.713522	0.136636	5.22205	1.76953e-07	4.36885e-06
LGALS2	7.76217	1.0829	0.20743	5.22058	1.78367e-07	4.39682e-06
LPCAT2	237.887	0.653567	0.125277	5.21696	1.81882e-07	4.47642e-06
BTN2A1	289.421	0.26777	0.0513534	5.21427	1.84542e-07	4.53476e-06
MICAL1	370.574	0.344651	0.0661741	5.20824	1.90635e-07	4.67714e-06
CD226	61.4938	0.711599	0.136737	5.20413	1.9491e-07	4.77452e-06
CSGALNACT2	124.401	0.597002	0.114855	5.1979	2.01557e-07	4.92965e-06
RAET1G	27.7123	-0.679271	0.13076	-5.19481	2.04931e-07	5.00434e-06
PTPRCAP	47.3456	0.809847	0.155929	5.19369	2.06169e-07	5.02673e-06
RNASE2	5.76454	1.44626	0.278588	5.1914	2.08715e-07	5.0809e-06
EXOC3	425.492	-0.310605	0.0598468	-5.19	2.10296e-07	5.11144e-06
N4BP2L1	59.4682	0.481939	0.0928985	5.1878	2.12795e-07	5.16415e-06
SLC48A1	94.7551	-0.462475	0.0891582	-5.18713	2.13561e-07	5.17473e-06
SSH3	275.664	-0.392201	0.0756749	-5.18271	2.18688e-07	5.29077e-06
SNX10	218.36	1.00379	0.193731	5.18137	2.20263e-07	5.32064e-06
C16orf74	22.2299	-0.683099	0.131913	-5.1784	2.23791e-07	5.39755e-06
TGFBI	286.758	0.603799	0.116738	5.17226	2.31285e-07	5.5697e-06
WDFY1	560.278	0.422601	0.081762	5.16867	2.3577e-07	5.66898e-06
GPR171	14.1791	0.987859	0.191316	5.16349	2.42391e-07	5.81925e-06
ATG9B	127.221	-0.787748	0.152676	-5.1596	2.47473e-07	5.93215e-06
KDM5B	869.699	-0.318736	0.0617945	-5.15799	2.49609e-07	5.9742e-06
ELOVL7	37.2089	0.73318	0.142157	5.15755	2.50204e-07	5.97929e-06
SERTAD2	235.907	-0.296675	0.0575633	-5.15389	2.5514e-07	6.08796e-06
CD300C	12.6922	0.804262	0.156214	5.14845	2.62647e-07	6.25756e-06
TPRG1L	244.678	-0.325014	0.0631409	-5.14744	2.6406e-07	6.28165e-06
SNX20	159.589	0.855724	0.16647	5.1404	2.7416e-07	6.51203e-06
STARD5	36.9587	0.64142	0.124814	5.13902	2.7618e-07	6.55008e-06
ELMO2	181.284	0.32263	0.0628127	5.13638	2.80082e-07	6.63257e-06
QSOX1	1248.84	-0.32533	0.0633902	-5.13218	2.86403e-07	6.77199e-06
LPAR6	147.178	0.593455	0.115685	5.12994	2.89838e-07	6.84288e-06
CD9	1382.08	-0.566415	0.11067	-5.11804	3.0872e-07	7.27769e-06
SH2D1A	8.9132	1.12335	0.219739	5.11221	3.18405e-07	7.49472e-06
SERINC5	649.022	-0.390823	0.0764844	-5.10984	3.22426e-07	7.57797e-06
ZNF684	22.5571	0.747266	0.146522	5.10001	3.39628e-07	7.97032e-06
LILRA3	31.5001	1.44549	0.283588	5.09715	3.44806e-07	8.0797e-06
CD8A	70.4543	0.937345	0.183942	5.09588	3.47129e-07	8.12199e-06
SAA2	171.162	0.882664	0.173547	5.08602	3.65648e-07	8.54253e-06
AOAH	158.863	0.739451	0.145631	5.07757	3.82293e-07	8.91807e-06
NDRG2	928.002	-0.54288	0.106956	-5.07575	3.8597e-07	8.99046e-06
KMO	36.679	0.899675	0.17728	5.07489	3.87722e-07	9.01785e-06
CRCT1	79.2738	-1.43788	0.283553	-5.07093	3.95887e-07	9.19408e-06
RELA	433.428	0.259577	0.0512	5.06987	3.98088e-07	9.23151e-06
GTF2B	223.544	0.349564	0.0689716	5.06824	4.01514e-07	9.2972e-06
ABCC5	433.995	-0.42727	0.0843777	-5.06378	4.11024e-07	9.50335e-06
DUOXA2	675.853	0.863945	0.170682	5.06171	4.15504e-07	9.57862e-06
SMCHD1	3257.47	0.633914	0.125234	5.06182	4.15268e-07	9.57862e-06
C3orf38	179.509	0.418943	0.0827726	5.06137	4.16259e-07	9.5819e-06
CCNY	387.966	-0.231283	0.0457103	-5.05977	4.19762e-07	9.64837e-06
SLFN11	122.591	0.741423	0.146553	5.05907	4.21312e-07	9.65562e-06
UBA7	394.256	0.422125	0.083438	5.05915	4.21139e-07	9.65562e-06
MGAT4A	337.729	0.341465	0.0675603	5.05422	4.3215e-07	9.88954e-06
ADAMDEC1	57.7576	0.816467	0.1616	5.05241	4.36272e-07	9.96928e-06
KAT8	176.458	-0.26467	0.0524178	-5.04924	4.43561e-07	1.01211e-05
CYB5R1	293.856	-0.465699	0.0922959	-5.04572	4.51817e-07	1.02945e-05
PANX2	129.815	-0.452283	0.0897139	-5.04139	4.62151e-07	1.05146e-05
LY86	11.2968	0.905239	0.179692	5.03774	4.71063e-07	1.07018e-05
HECTD1	2371.31	-0.464182	0.0921828	-5.03546	4.7671e-07	1.08144e-05
ETS1	200.984	0.461811	0.0918552	5.0276	4.96666e-07	1.12508e-05
CDKN1A	542.363	0.485997	0.0969578	5.01246	5.37396e-07	1.21559e-05
GTPBP1	1090.12	0.464794	0.0927438	5.01159	5.39816e-07	1.2193e-05
RBP1	67.6043	-0.746251	0.149037	-5.00714	5.52449e-07	1.24603e-05
FETUB	10.0872	-2.33468	0.466458	-5.00513	5.58245e-07	1.2573e-05
ANXA11	2626.15	-0.255232	0.0510231	-5.00228	5.66561e-07	1.27419e-05
ADIPOR1	815.496	-0.217653	0.0435206	-5.00114	5.69933e-07	1.27844e-05
CISH	105.803	0.864041	0.172771	5.00109	5.70084e-07	1.27844e-05
NFE2L2	1375.24	0.234225	0.0468556	4.99886	5.76694e-07	1.29141e-05
PRKDC	1577.55	-0.338566	0.0677505	-4.99725	5.81535e-07	1.3004e-05
CHMP5	356.918	0.400098	0.0801	4.99498	5.88431e-07	1.31394e-05
PHLDB3	130.661	-0.539337	0.108053	-4.99143	5.99337e-07	1.33639e-05
ACSL4	345.557	0.447571	0.0897722	4.98563	6.17593e-07	1.37513e-05
CCL3L3	97.0349	1.65151	0.332013	4.97421	6.55126e-07	1.45663e-05
PPP1R14C	101.208	-0.698178	0.140376	-4.97362	6.57128e-07	1.45901e-05
OBSL1	172.562	-0.708027	0.142438	-4.97076	6.66906e-07	1.47862e-05
RB1CC1	765.434	-0.227113	0.0457111	-4.96844	6.74923e-07	1.49428e-05
ARHGEF6	210.809	0.344287	0.0693599	4.96377	6.91365e-07	1.52852e-05
CD8B	11.8317	1.02769	0.207126	4.96165	6.98957e-07	1.54313e-05
GPSM2	120.985	-0.49735	0.100291	-4.95905	7.08377e-07	1.56172e-05
SCYL1	374.052	-0.219239	0.04424	-4.95568	7.20778e-07	1.58683e-05
BLZF1	147.415	0.356703	0.0719956	4.95452	7.25089e-07	1.59408e-05
CBX7	159.053	-0.383016	0.0774179	-4.94738	7.52183e-07	1.65132e-05
FNIP2	200.292	0.4855	0.0981727	4.94537	7.60007e-07	1.66616e-05
CYP26A1	59.6764	-0.945279	0.191214	-4.94356	7.67091e-07	1.67934e-05
LYN	2158.83	0.4461	0.0902533	4.94276	7.70241e-07	1.68388e-05
KAT2B	204.478	0.244814	0.0496022	4.93555	7.99264e-07	1.74489e-05
SCARF1	308.925	0.790755	0.160336	4.93186	8.14483e-07	1.77564e-05
RANBP9	498.611	-0.341678	0.0693278	-4.92844	8.28869e-07	1.80449e-05
CHD4	1603.7	-0.222434	0.0451573	-4.92576	8.40349e-07	1.82694e-05
ART3	7.59393	1.75888	0.357133	4.92501	8.43551e-07	1.83136e-05
DCP1A	197.302	0.247006	0.0501699	4.92339	8.50566e-07	1.84403e-05
LINC00487	4.72851	2.16123	0.439114	4.9218	8.57497e-07	1.85649e-05
SORT1	921.323	-0.358931	0.0729496	-4.92026	8.64301e-07	1.86863e-05
LILRB2	404.168	0.935963	0.190308	4.91815	8.73647e-07	1.88623e-05
RAB24	277.286	0.547151	0.111319	4.91518	8.8702e-07	1.91247e-05
GCOM1	102.359	-0.695636	0.141563	-4.91397	8.92493e-07	1.92162e-05
FERMT1	104.405	-0.562162	0.114423	-4.91303	8.96782e-07	1.9282e-05
TPM3	1330.64	0.243598	0.0496398	4.9073	9.23372e-07	1.98265e-05
PMP22	33.7744	0.79405	0.161869	4.90551	9.31856e-07	1.99813e-05
NUDT5	153.262	-0.308644	0.0629495	-4.90305	9.43609e-07	2.02056e-05
GNG5	298.095	0.272535	0.0556166	4.90024	9.57184e-07	2.04683e-05
STAP1	17.9973	0.993826	0.202962	4.89662	9.7501e-07	2.08211e-05
SNX6	370.607	0.279805	0.0571553	4.89553	9.80414e-07	2.09079e-05
ERLIN2	629.479	-0.874068	0.178613	-4.89364	9.89871e-07	2.10809e-05
PFKFB2	320.002	-0.336365	0.0687472	-4.89278	9.94238e-07	2.11451e-05
C1GALT1	338.654	0.36125	0.0738696	4.89037	1.00646e-06	2.13761e-05
UBE2G1	338.462	-0.289831	0.0592774	-4.8894	1.01146e-06	2.14531e-05
C21orf91	196.384	0.416862	0.085312	4.88633	1.02735e-06	2.17606e-05
MAPKBP1	293.955	-0.460171	0.094188	-4.88566	1.03081e-06	2.18043e-05
GALM	90.0591	0.665496	0.136441	4.87753	1.07423e-06	2.26922e-05
MS4A14	8.84965	1.06907	0.219198	4.87717	1.07618e-06	2.27027e-05
AKIRIN2	171.151	0.362865	0.0744773	4.87216	1.10387e-06	2.32556e-05
STAT3	2377.4	0.222272	0.0456778	4.86609	1.13827e-06	2.3948e-05
CXCR6	48.2393	0.874984	0.180237	4.85464	1.20608e-06	2.53405e-05
RARRES1	453.59	0.870829	0.17967	4.84682	1.25456e-06	2.63238e-05
ACSL1	2803.85	0.744567	0.153828	4.84024	1.2968e-06	2.71739e-05
MKNK2	1226.3	-0.306324	0.0632915	-4.83989	1.2991e-06	2.71856e-05
GFOD2	187.628	-0.499688	0.103382	-4.83343	1.34201e-06	2.80461e-05
DUSP6	402.06	0.647292	0.134129	4.8259	1.39371e-06	2.90876e-05
CD2	56.0558	0.85856	0.177997	4.82345	1.41097e-06	2.94086e-05
XCL1	4.56906	1.40354	0.291493	4.815	1.47203e-06	3.06406e-05
AKTIP	124.555	-0.391597	0.0813418	-4.81422	1.47779e-06	3.07195e-05
C15orf48	554.298	0.538025	0.111834	4.81094	1.50225e-06	3.11866e-05
C1orf162	22.6047	0.792138	0.164857	4.80499	1.54759e-06	3.20854e-05
HMGN4	90.0166	0.419832	0.0873921	4.804	1.55524e-06	3.21588e-05
MORC3	492.844	0.204597	0.0425867	4.80424	1.5534e-06	3.21588e-05
BRI3	251.081	0.311777	0.064984	4.79775	1.60457e-06	3.31349e-05
MXI1	123.91	-0.350032	0.0729811	-4.7962	1.61702e-06	3.33481e-05
ADAMTSL4	158.636	0.911503	0.190173	4.79302	1.64292e-06	3.38376e-05
CD244	19.0127	0.753206	0.157163	4.79253	1.64693e-06	3.38757e-05
NPC2	281.25	0.294432	0.0614816	4.78894	1.67663e-06	3.44412e-05
CAPN9	162.304	-0.798705	0.166912	-4.78517	1.7084e-06	3.50479e-05
IL18RAP	238.332	0.862852	0.180535	4.77942	1.75797e-06	3.60178e-05
KIAA0040	279.021	0.688813	0.144235	4.77562	1.79158e-06	3.66582e-05
FAM102B	131.872	0.452225	0.0947162	4.77453	1.80129e-06	3.68089e-05
APLP2	2642.64	-0.280019	0.058696	-4.77067	1.83617e-06	3.74097e-05
CAPZA1	1055.09	0.2575	0.0539779	4.77048	1.83786e-06	3.74097e-05
NFKBIA	2100.22	0.697919	0.146293	4.77068	1.83602e-06	3.74097e-05
CPVL	57.6042	0.634135	0.133031	4.76683	1.87145e-06	3.8044e-05
SOSTDC1	31.2075	-0.878013	0.18436	-4.76249	1.91218e-06	3.88215e-05
SGPP1	33.8904	0.548316	0.115186	4.76028	1.93323e-06	3.91981e-05
SRSF5	1095.78	-0.206572	0.0434242	-4.75708	1.96416e-06	3.97737e-05
MAEA	368.687	-0.207772	0.0436851	-4.75613	1.97341e-06	3.99093e-05
GNA13	813.016	0.41535	0.0874555	4.74927	2.04157e-06	4.12344e-05
SMAGP	273.547	-0.5117	0.107781	-4.7476	2.05846e-06	4.1522e-05
CSF3	43.2706	1.06392	0.224649	4.73592	2.18059e-06	4.3929e-05
IVL	77.1966	-1.0658	0.225195	-4.73277	2.21476e-06	4.45028e-05
PPP4R1	1077.69	-0.173295	0.036615	-4.73289	2.21346e-06	4.45028e-05
SYT11	31.1472	0.678359	0.143374	4.7314	2.22978e-06	4.47471e-05
CNNM3	124.98	-0.375002	0.0792774	-4.73025	2.24246e-06	4.4944e-05
SH2B3	226.52	0.427478	0.0904255	4.72741	2.27405e-06	4.55189e-05
CD27	6.22268	1.09502	0.231649	4.72705	2.27803e-06	4.55403e-05
PRPF8	1586.45	-0.364084	0.0770681	-4.72418	2.31041e-06	4.61286e-05
EXOC6	175.578	0.27774	0.0588296	4.72108	2.3459e-06	4.67776e-05
RNF222	36.11	-0.988034	0.209605	-4.71379	2.4315e-06	4.84226e-05
SPATS2L	623.175	0.497344	0.105521	4.71323	2.43821e-06	4.84946e-05
ABCA1	1171.5	0.440878	0.0935733	4.71158	2.45803e-06	4.87956e-05
ANKRD35	133.413	-0.638543	0.13553	-4.71145	2.45957e-06	4.87956e-05
BTK	64.5043	0.763225	0.162072	4.70917	2.48727e-06	4.92202e-05
CLIC2	22.6617	0.669163	0.142092	4.70936	2.48498e-06	4.92202e-05
BCL2	64.8216	0.562568	0.119521	4.70687	2.51548e-06	4.97157e-05
MAPK3	294.039	-0.246512	0.0524043	-4.70405	2.55054e-06	5.0345e-05
HSPA2	101.217	-0.522822	0.111359	-4.69491	2.66721e-06	5.25816e-05
CRTAM	11.5195	0.982472	0.209589	4.68762	2.76398e-06	5.44209e-05
RALB	429.786	0.470202	0.100315	4.68725	2.76904e-06	5.44519e-05
PRDM1	401.028	0.487054	0.103982	4.68401	2.81319e-06	5.52508e-05
IL1A	57.3413	1.1105	0.237147	4.68277	2.83018e-06	5.55148e-05
EVPL	797.472	-0.567405	0.121192	-4.68185	2.84293e-06	5.56952e-05
TIFAB	6.98367	1.32892	0.283936	4.68035	2.8639e-06	5.60359e-05
IGSF6	334.227	0.800856	0.171208	4.67767	2.90154e-06	5.67014e-05
GTF3C1	797.877	-0.400497	0.0856356	-4.67676	2.91446e-06	5.68828e-05
ADCY3	111.068	0.457114	0.0977677	4.67551	2.93227e-06	5.71591e-05
RB1	291.454	0.296878	0.0635117	4.67438	2.9484e-06	5.74021e-05
ERP44	287.397	0.244284	0.0522792	4.67268	2.97299e-06	5.7809e-05
PLEKHA2	426.538	0.257585	0.0551293	4.67238	2.97735e-06	5.78219e-05
HPSE	246.093	0.368373	0.0788758	4.67029	3.0078e-06	5.83408e-05
ZNF692	94.4242	-0.407489	0.087263	-4.66967	3.01685e-06	5.8444e-05
PERP	2535.72	-0.546741	0.117102	-4.66891	3.02797e-06	5.8587e-05
TSC2	728.096	-0.380111	0.0814642	-4.66599	3.07129e-06	5.93517e-05
WDR26	963.036	-0.161343	0.0345881	-4.66471	3.09048e-06	5.9649e-05
CDC42BPG	632.892	-0.405884	0.0870408	-4.66315	3.11412e-06	5.99589e-05
RRP12	353.644	-0.36086	0.0773857	-4.66314	3.1142e-06	5.99589e-05
HDAC5	260.523	-0.276814	0.0593777	-4.66192	3.13278e-06	6.02425e-05
THBS1	409.526	0.821058	0.176634	4.64836	3.34578e-06	6.42595e-05
CYLD	704.883	0.256844	0.0552829	4.64599	3.38457e-06	6.49249e-05
STK16	130.077	-0.379756	0.0818403	-4.64021	3.48049e-06	6.66831e-05
CST7	70.8805	0.882741	0.190496	4.63391	3.58819e-06	6.86626e-05
OR52K2	4.75236	1.56515	0.337799	4.63338	3.59736e-06	6.87538e-05
GIMAP5	22.2222	1.25443	0.270754	4.63311	3.60205e-06	6.87596e-05
CD5	23.1635	0.697153	0.150698	4.62616	3.72507e-06	7.10213e-05
ACTR3	1238.1	0.347709	0.0751836	4.6248	3.74968e-06	7.14035e-05
CSTA	487.864	-0.599848	0.129717	-4.62429	3.75891e-06	7.14924e-05
CLCA2	103.349	-0.764313	0.165439	-4.6199	3.83928e-06	7.2844e-05
RAB3B	165.88	-1.05668	0.228716	-4.62005	3.8364e-06	7.2844e-05
DDX27	223.017	-0.26791	0.0580654	-4.61394	3.95111e-06	7.4875e-05
PRKCZ	143.934	-0.360248	0.0781357	-4.61055	4.01614e-06	7.59235e-05
RASAL1	141.041	-0.560602	0.121586	-4.61073	4.01265e-06	7.59235e-05
KRT80	406.066	-0.590622	0.128216	-4.60645	4.09593e-06	7.73384e-05
EGR2	114.417	0.933994	0.202799	4.60553	4.11424e-06	7.75906e-05
ANKRD11	864.685	-0.222784	0.0483958	-4.60336	4.15721e-06	7.82197e-05
RBMS1	440.3	0.214734	0.0466474	4.60334	4.15759e-06	7.82197e-05
ZNF185	992.863	-0.427151	0.0928646	-4.59972	4.23054e-06	7.94966e-05
GMPR	45.8123	0.779223	0.169526	4.59648	4.29689e-06	8.06465e-05
RAB20	138.533	0.47116	0.102619	4.59134	4.40419e-06	8.25613e-05
RNF167	280.811	-0.194066	0.0423177	-4.58592	4.51988e-06	8.46288e-05
TLR2	619.357	0.728072	0.158857	4.5832	4.57909e-06	8.5635e-05
INPP5A	119.239	-0.263274	0.0575562	-4.57421	4.78026e-06	8.9184e-05
NSFL1C	346.956	-0.216048	0.0472303	-4.57436	4.77686e-06	8.9184e-05
SPIB	26.2825	0.855428	0.187048	4.5733	4.80095e-06	8.94635e-05
EIF4E3	292.632	0.381984	0.0835304	4.57299	4.80814e-06	8.94909e-05
ATG2B	423.734	-0.31679	0.0692914	-4.57186	4.83421e-06	8.98692e-05
KLRC1	23.1653	0.819877	0.179358	4.57117	4.85013e-06	9.00582e-05
MYL12A	973.843	0.271046	0.059334	4.56814	4.92064e-06	9.12592e-05
CD1E	13.8203	-1.02883	0.225393	-4.5646	5.00453e-06	9.27051e-05
LHFPL1	7.45829	0.91969	0.201513	4.56393	5.02038e-06	9.28889e-05
DEF8	313.567	-0.313991	0.0688024	-4.56367	5.02666e-06	9.28953e-05
CDH26	240.727	-0.563197	0.123561	-4.55803	5.16347e-06	9.51353e-05
NPEPPS	883.339	-0.233203	0.0511634	-4.55801	5.16407e-06	9.51353e-05
PCDH17	35.2276	0.774734	0.169975	4.55793	5.1661e-06	9.51353e-05
GRIP2	34.206	0.833748	0.18296	4.557	5.18883e-06	9.54415e-05
CD96	62.4327	0.73623	0.161624	4.55519	5.2338e-06	9.61557e-05
CDYL2	28.7256	0.625891	0.13743	4.55426	5.25697e-06	9.64682e-05
CALCOCO1	438.529	-0.24277	0.0534115	-4.54527	5.48647e-06	0.000100562
SYTL1	415.158	-0.395219	0.0869705	-4.54429	5.51219e-06	0.000100915
MPRIP	931.144	-0.413383	0.0910777	-4.53879	5.65773e-06	0.000103459
SELL	1200.89	0.962838	0.212181	4.53782	5.68379e-06	0.000103814
BRD1	402.476	-0.313126	0.0690113	-4.53732	5.69731e-06	0.000103818
OSBPL3	413.559	-0.415099	0.0914853	-4.53732	5.69724e-06	0.000103818
RNF138	180.072	0.339776	0.0749055	4.53607	5.73129e-06	0.000104316
CPSF7	343.727	-0.173682	0.038295	-4.53537	5.75032e-06	0.00010442
OPTN	497.732	0.491947	0.108464	4.5356	5.74408e-06	0.00010442
GGT5	36.7433	1.20696	0.266191	4.5342	5.78219e-06	0.000104877
JAK3	457.06	0.727598	0.160754	4.52614	6.00698e-06	0.000108828
ABLIM2	48.4203	-0.654048	0.144559	-4.52445	6.05524e-06	0.000109575
NLRP3	239.071	0.914915	0.202274	4.52314	6.09276e-06	0.000110127
AK1	139.946	-0.675173	0.14929	-4.52254	6.1101e-06	0.000110313
ADPRH	59.464	0.500251	0.110624	4.52209	6.12316e-06	0.000110421
NFS1	103.01	-0.538047	0.119015	-4.52084	6.15948e-06	0.000110829
SLC10A6	10.5939	-1.03653	0.229278	-4.52083	6.15991e-06	0.000110829
VAPA	922.038	-0.251284	0.0556223	-4.51768	6.25199e-06	0.000112356
AHNAK2	584.602	-0.600836	0.133047	-4.51598	6.30257e-06	0.000113135
PSAP	4891.65	0.246369	0.0545582	4.51571	6.3106e-06	0.00011315
WDR55	286.018	-0.311217	0.0689252	-4.51528	6.32319e-06	0.000113246
CFLAR	2437.42	0.374699	0.0830052	4.51417	6.35666e-06	0.000113715
KCNMB1	34.3719	1.00005	0.221591	4.51305	6.39009e-06	0.000114183
SNED1	93.1799	-0.811078	0.179763	-4.51192	6.42433e-06	0.000114664
HDX	21.0355	0.704328	0.156169	4.51004	6.48157e-06	0.000115554
MMP19	25.296	1.04195	0.231266	4.5054	6.62475e-06	0.000117972
GFI1	30.517	0.714389	0.158599	4.50438	6.6568e-06	0.000118408
IMPA2	159.164	-0.33273	0.0738841	-4.5034	6.68738e-06	0.000118817
AP1S2	37.7214	0.681989	0.151788	4.49303	7.02168e-06	0.000124615
EDNRB	9.09492	1.18631	0.264067	4.49246	7.04046e-06	0.000124807
PROS1	77.1415	-1.04756	0.233223	-4.49166	7.06693e-06	0.000125134
COL22A1	14.6891	1.90106	0.423272	4.49134	7.07766e-06	0.000125183
KCNK13	4.9462	1.12461	0.25053	4.48892	7.15865e-06	0.000126472
SRSF9	287.911	-0.294628	0.0656478	-4.48802	7.18891e-06	0.000126864
IKZF1	261.938	0.582443	0.129791	4.48753	7.20526e-06	0.000127009
POFUT2	245.616	-0.36499	0.0813598	-4.48612	7.25309e-06	0.000127708
ZAP70	59.6372	0.716441	0.160026	4.47704	7.56866e-06	0.000133115
SIGLEC14	94.0574	0.992295	0.221701	4.47583	7.61156e-06	0.000133719
HCST	29.1348	0.685675	0.153276	4.47346	7.69629e-06	0.000135056
LCP2	1204.79	0.84981	0.190336	4.4648	8.01433e-06	0.000140427
RICTOR	980.944	0.354582	0.07942	4.46464	8.02031e-06	0.000140427
ITCH	829.324	-0.207213	0.0464652	-4.45952	8.2143e-06	0.000143663
KIAA0232	713.851	-0.246986	0.0554047	-4.45785	8.27848e-06	0.000144624
CACNA1D	183.235	-0.688697	0.154506	-4.45742	8.2951e-06	0.000144668
CYP2A6	159.486	-0.84369	0.189282	-4.45731	8.29951e-06	0.000144668
CCNG2	320.09	-0.337445	0.0757396	-4.45533	8.37633e-06	0.000145845
POLR2J4	108.622	-0.443067	0.0994722	-4.45418	8.42159e-06	0.00014647
NMU	66.7947	-0.644693	0.144748	-4.45389	8.43278e-06	0.000146502
MATN2	110.341	-0.670735	0.150694	-4.45099	8.54766e-06	0.000148333
GLTP	768.196	-0.423497	0.0951585	-4.45044	8.56961e-06	0.000148549
KLHDC8A	33.3285	-1.18191	0.265912	-4.44474	8.79979e-06	0.000152371
FAM71A	5.13463	1.3045	0.293577	4.44348	8.85159e-06	0.000152929
TCF25	739.315	-0.228441	0.0514077	-4.44371	8.84208e-06	0.000152929
ARF5	333.815	-0.236607	0.0532719	-4.44149	8.93368e-06	0.000154008
UBE2H	891.467	-0.24094	0.0542451	-4.44169	8.9257e-06	0.000154008
F11R	1694.46	-0.239708	0.0539797	-4.4407	8.96649e-06	0.000154403
PTOV1	274.451	-0.342367	0.0771342	-4.4386	9.05472e-06	0.000155751
IL12RB1	46.9775	0.605507	0.136449	4.4376	9.09654e-06	0.000156299
OVOL2	94.3212	-0.544824	0.122793	-4.43692	9.12562e-06	0.000156626
FAM193B	319.349	-0.316961	0.0714591	-4.43557	9.18308e-06	0.00015744
C2	149.685	0.55758	0.12578	4.43298	9.29379e-06	0.000159164
RAB22A	361.902	-0.229419	0.0518027	-4.42872	9.47956e-06	0.000162168
PTK6	208.275	-0.464142	0.104816	-4.42814	9.50489e-06	0.000162424
KBTBD2	243.401	0.29459	0.0665603	4.42592	9.6034e-06	0.000163928
TADA2B	188.43	-0.20447	0.0462278	-4.4231	9.72963e-06	0.000165902
CAPG	254.612	0.35144	0.0795132	4.4199	9.87478e-06	0.000168194
SPTAN1	1849.12	-0.383615	0.0869227	-4.41329	1.01814e-05	0.000173227
GRB2	712.773	0.29205	0.0661872	4.41249	1.02187e-05	0.000173674
AMFR	733.617	-0.617325	0.139912	-4.41224	1.02306e-05	0.000173688
RARRES2	34.0165	-0.759298	0.17211	-4.41171	1.02557e-05	0.000173924
SASH3	265.517	0.611189	0.138631	4.40875	1.03969e-05	0.000176129
PARP8	673.873	0.255675	0.058009	4.40751	1.04566e-05	0.000176948
OVGP1	45.6127	-0.646334	0.146693	-4.40602	1.05288e-05	0.000177978
ADAM19	255.798	0.699563	0.158821	4.40474	1.05913e-05	0.000178841
TFDP1	265.82	-0.268049	0.0608995	-4.4015	1.07505e-05	0.000181334
ACOT11	160.238	-0.576927	0.1311	-4.40067	1.07915e-05	0.000181829
RBBP6	453.712	0.243642	0.0553798	4.39947	1.08517e-05	0.000182646
FAM168B	454.403	-0.298569	0.0679743	-4.39237	1.12119e-05	0.000188445
PCGF5	356.07	0.380662	0.0866675	4.39221	1.12203e-05	0.000188445
MAP3K1	640.381	0.222744	0.0507608	4.3881	1.14346e-05	0.000191838
STRAP	307.079	-0.363859	0.0829495	-4.38651	1.15182e-05	0.000193035
LDB1	296.637	-0.220828	0.0503617	-4.38484	1.16072e-05	0.000194317
TBC1D8	887.341	-0.633956	0.144591	-4.38448	1.16263e-05	0.000194431
PYHIN1	18.2137	0.804235	0.183468	4.38351	1.16783e-05	0.000195092
TXNRD1	1677.61	-0.306978	0.0701018	-4.37904	1.19206e-05	0.000198926
SULT1A1	292.078	-0.647309	0.147867	-4.37765	1.19964e-05	0.000199978
MSL3	205.726	0.293495	0.0670549	4.37694	1.20359e-05	0.000200423
IGF1R	1188.83	-0.387356	0.0885079	-4.37651	1.20594e-05	0.000200602
GRASP	23.1186	0.735423	0.168056	4.37607	1.20837e-05	0.000200792
HES2	79.6207	-0.624815	0.142964	-4.37043	1.24003e-05	0.000205834
ARPC1A	295.183	-0.32175	0.0737104	-4.36505	1.27092e-05	0.000210739
CD79B	6.93986	1.18786	0.2723	4.36233	1.28686e-05	0.000213156
FKBP9	226.298	-0.557633	0.127899	-4.35994	1.30099e-05	0.000215269
CDC42EP3	436.646	0.404858	0.0929836	4.35408	1.33624e-05	0.000220848
KCNQ1	131.093	-0.308998	0.0709709	-4.35387	1.33753e-05	0.000220848
PKP1	222.095	-0.711894	0.163592	-4.35164	1.35125e-05	0.000222878
SLC47A2	13.8111	-1.16614	0.26801	-4.35112	1.35441e-05	0.000223164
ESPN	91.2519	-0.736729	0.16938	-4.34955	1.36417e-05	0.000224535
KRT15	302.17	-0.586318	0.134871	-4.34726	1.37851e-05	0.000226657
SRRT	415.046	-0.245783	0.0565807	-4.34394	1.39952e-05	0.000229871
STRN	584.082	-0.249603	0.0574857	-4.34201	1.41187e-05	0.000231657
RASAL3	86.6805	0.508968	0.117234	4.34146	1.41541e-05	0.000231994
CSNK1E	526.448	-0.383804	0.0884134	-4.34101	1.41826e-05	0.000232218
IFFO1	45.1109	0.482295	0.111158	4.33882	1.43253e-05	0.000234308
GRHL1	589.602	-0.466543	0.107611	-4.33546	1.45455e-05	0.000237663
YOD1	335.331	-0.472106	0.108914	-4.33465	1.45995e-05	0.000238296
CMBL	41.5023	-0.805407	0.185822	-4.33429	1.46229e-05	0.000238307
COL21A1	91.0902	-1.06415	0.245526	-4.33418	1.46306e-05	0.000238307
ZNF219	169.428	-0.464751	0.107253	-4.33324	1.46933e-05	0.00023908
RNF103	382.5	-0.244674	0.0564932	-4.33105	1.48402e-05	0.000241219
MAGI1	292.615	-0.507779	0.117317	-4.32827	1.50285e-05	0.000244026
SGSM2	614.555	-0.416945	0.0964462	-4.32309	1.53862e-05	0.000249576
ODF3B	413.122	0.597365	0.138255	4.32074	1.55503e-05	0.000251977
RCOR3	203.132	-0.350599	0.0811771	-4.31895	1.56776e-05	0.000253776
GRAMD1B	227.587	0.407344	0.0944025	4.31497	1.59624e-05	0.00025812
H19	12.3777	-1.29057	0.299247	-4.31275	1.61239e-05	0.000260461
BAIAP2	363.775	-0.415768	0.0964375	-4.31127	1.6232e-05	0.000261463
GMCL1	147.49	-0.301659	0.0699648	-4.31157	1.62098e-05	0.000261463
HLA-DRB5	301.286	0.894026	0.207372	4.31121	1.6236e-05	0.000261463
C7orf26	92.8343	-0.301403	0.0700154	-4.30481	1.67131e-05	0.000268869
GAPVD1	1082.25	-0.377823	0.087848	-4.30087	1.70128e-05	0.00027326
SLFN12L	53.1492	0.776281	0.180498	4.30077	1.70209e-05	0.00027326
ADAM17	284.423	0.19761	0.0459594	4.29966	1.71061e-05	0.000274346
ATP6V1B2	809.788	0.428351	0.0996508	4.29852	1.71939e-05	0.000275472
CPE	30.411	-0.603661	0.14054	-4.29528	1.74471e-05	0.000279242
SLC25A29	407.412	-0.46377	0.107986	-4.29473	1.74905e-05	0.000279652
SULT2B1	71.5741	-0.660291	0.153882	-4.2909	1.7795e-05	0.00028423
C6orf132	888.197	-0.455385	0.106172	-4.28913	1.79372e-05	0.000285805
CD53	777.173	0.758298	0.176797	4.28908	1.79413e-05	0.000285805
LINC00479	14.5719	-0.910648	0.212322	-4.28899	1.79484e-05	0.000285805
PHKG2	182.825	-0.31567	0.0737403	-4.28083	1.86196e-05	0.000296192
ASCL2	17.6826	0.631776	0.147791	4.27478	1.91326e-05	0.000304044
PORCN	71.2961	-0.437836	0.102561	-4.26903	1.96325e-05	0.000311671
BDH1	291.651	-0.465141	0.109017	-4.26669	1.98392e-05	0.000314634
KDR	15.5321	1.01586	0.238172	4.26526	1.99667e-05	0.000316334
MGAT1	740.65	0.256409	0.0601248	4.26461	2.00253e-05	0.000316943
MLXIP	396.974	-0.317923	0.0745686	-4.26349	2.01256e-05	0.000318208
TM7SF2	172.066	-0.542068	0.127181	-4.26218	2.02443e-05	0.000319762
DUOXA1	240.446	-0.478373	0.112252	-4.2616	2.02967e-05	0.000320267
GBGT1	29.0715	0.59683	0.140087	4.26043	2.04032e-05	0.000321622
CD3E	25.6985	0.714549	0.16794	4.25479	2.09242e-05	0.000329503
CHRNA9	13.8793	-0.963697	0.226629	-4.25231	2.11581e-05	0.00033276
IFFO2	273.753	-0.457379	0.107564	-4.25214	2.11735e-05	0.00033276
C14orf132	52.3523	-0.954262	0.224542	-4.24981	2.13955e-05	0.000335714
TNFAIP2	2582.95	0.461705	0.108644	4.24971	2.14044e-05	0.000335714
PLEKHH3	188.318	-0.461072	0.108534	-4.24817	2.15521e-05	0.000337693
PPL	2888.02	-0.477767	0.112503	-4.24671	2.16928e-05	0.000339558
ZDHHC3	453.338	-0.265805	0.0627083	-4.23876	2.2476e-05	0.000351466
CD33	14.4424	0.76211	0.179834	4.23785	2.25668e-05	0.000352533
CPNE5	17.2495	0.842508	0.198858	4.23672	2.26806e-05	0.000353958
TNNC1	18.6551	-0.78758	0.186011	-4.23406	2.29512e-05	0.000357824
FAM3B	157.568	-0.509948	0.120503	-4.23182	2.31804e-05	0.000360939
KLRD1	169.896	0.880739	0.208131	4.23166	2.31971e-05	0.000360939
GABRQ	13.9178	-1.17091	0.276724	-4.23134	2.32308e-05	0.000361104
FUT4	76.1085	0.396599	0.093764	4.22976	2.33945e-05	0.000363288
TCN2	142.021	0.576387	0.136287	4.22923	2.34497e-05	0.000363784
PPP4C	455.686	-0.16708	0.0395131	-4.22848	2.35271e-05	0.000364624
DDX46	307.752	-0.306256	0.0724332	-4.22811	2.35658e-05	0.000364697
UBE2D3	1602.17	0.223993	0.0529786	4.22799	2.35784e-05	0.000364697
FKBP15	383.565	0.18425	0.0435832	4.22754	2.36261e-05	0.000364713
RTN3	783.317	-0.190544	0.0450704	-4.22769	2.36098e-05	0.000364713
SIPA1L2	423.878	0.256903	0.0608253	4.22362	2.40414e-05	0.000370759
PLXNA2	337.275	-0.386616	0.0915695	-4.22211	2.42029e-05	0.000372882
INPP5K	199.415	-0.203935	0.0483556	-4.2174	2.4713e-05	0.000380366
LONRF3	33.4464	0.477644	0.113316	4.21515	2.49613e-05	0.00038381
NCCRP1	277.686	-0.65037	0.154388	-4.21258	2.52475e-05	0.000387831
GDE1	624.673	-0.359219	0.0853112	-4.21069	2.54596e-05	0.000390705
ARHGEF12	1786.37	-0.495299	0.117837	-4.20325	2.63115e-05	0.000403383
CERS2	281.334	-0.195596	0.0465458	-4.20222	2.64308e-05	0.000404816
IGSF10	130.087	-0.904978	0.21561	-4.1973	2.70117e-05	0.000413308
TMCO6	71.1172	-0.397265	0.0947329	-4.19352	2.74654e-05	0.000419839
PPA1	346.269	0.436785	0.104179	4.19266	2.75704e-05	0.000421033
PIGZ	22.8492	-0.658988	0.157249	-4.19073	2.78064e-05	0.000424223
C1R	43.9126	0.577447	0.137975	4.18516	2.84959e-05	0.000433346
FBXO3	207.077	-0.38285	0.0914683	-4.1856	2.8441e-05	0.000433346
IFITM10	230.081	-0.50412	0.120459	-4.18499	2.85185e-05	0.000433346
REEP6	49.9084	-0.578469	0.138231	-4.18479	2.85428e-05	0.000433346
SPIRE1	148.012	-0.429559	0.102648	-4.1848	2.85416e-05	0.000433346
TOMM34	139.793	-0.552337	0.132025	-4.18359	2.86945e-05	0.000435228
DUSP14	215.86	-0.575634	0.137676	-4.18106	2.90147e-05	0.000439658
TIMP3	168.79	-0.654933	0.156652	-4.1808	2.90481e-05	0.000439738
LYZ	1640.98	0.413998	0.0990336	4.18038	2.91027e-05	0.00044014
GSTM2	132.564	-0.856144	0.204837	-4.17963	2.91979e-05	0.000441153
PHLPP1	291.737	-0.316723	0.0757966	-4.17859	2.9332e-05	0.000442752
TUBA4A	168.64	-0.319903	0.0765848	-4.17711	2.95237e-05	0.000445216
SEMA7A	99.9417	0.590373	0.141362	4.17631	2.96281e-05	0.00044636
CGN	803.148	-0.462636	0.110832	-4.17421	2.99023e-05	0.000449627
CYTH3	101.112	-0.344025	0.0824138	-4.17436	2.98821e-05	0.000449627
ST3GAL5	117.929	0.598732	0.143496	4.17247	3.01317e-05	0.000452641
KRT4	2885.38	-0.65781	0.157748	-4.17	3.04599e-05	0.000457133
ABCA12	381.645	-0.480889	0.115344	-4.16918	3.05702e-05	0.00045791
MINK1	696.172	-0.283297	0.0679494	-4.16923	3.05629e-05	0.00045791
SLAMF6	22.019	0.712497	0.170994	4.1668	3.08903e-05	0.000462262
STOX2	129.339	-0.612515	0.147057	-4.16515	3.11146e-05	0.000465173
PON2	155.154	-0.48601	0.11671	-4.16424	3.12388e-05	0.000466584
TNFRSF14	447.255	0.295768	0.0710978	4.16002	3.18224e-05	0.000474848
CRNN	151.512	-1.10316	0.265209	-4.15957	3.18843e-05	0.00047532
CX3CR1	21.3148	0.700406	0.168435	4.15833	3.20589e-05	0.000477468
NLRC3	83.4585	0.655053	0.157596	4.15653	3.23115e-05	0.000480772
TNFRSF10A	82.8669	0.346644	0.0834269	4.15506	3.25197e-05	0.00048341
TNFRSF4	6.41271	1.01659	0.244689	4.1546	3.25851e-05	0.000483923
ANXA1	7901.66	-0.454139	0.10944	-4.14966	3.32968e-05	0.000494024
FMNL2	201.203	0.500597	0.120649	4.1492	3.33639e-05	0.000494513
MPZL1	510.466	-0.201998	0.0486859	-4.149	3.3393e-05	0.000494513
SSU72	388.86	-0.200366	0.0482991	-4.14844	3.34742e-05	0.000495247
SNHG4	26.7476	-0.611465	0.14741	-4.14805	3.35326e-05	0.000495643
CTNNBL1	109.092	0.33221	0.0801164	4.1466	3.37452e-05	0.000498136
MAP1LC3A	87.6229	-0.368504	0.0888803	-4.14607	3.3823e-05	0.000498136
MBOAT2	768.1	-0.281723	0.0679473	-4.1462	3.38044e-05	0.000498136
SH3BP5L	220.904	-0.215616	0.0520055	-4.14603	3.38285e-05	0.000498136
BRD8	218.433	-0.304599	0.0735837	-4.13949	3.48075e-05	0.00051207
DEFB1	41.2434	0.557357	0.134671	4.13866	3.4934e-05	0.000512893
PLCE1	627.236	-0.584371	0.141204	-4.13848	3.49618e-05	0.000512893
SOD2	9573.91	0.70442	0.170204	4.13868	3.49303e-05	0.000512893
SLC1A1	69.5485	-0.540741	0.130729	-4.13636	3.52857e-05	0.00051716
ZNF366	10.4908	0.871439	0.210713	4.13567	3.53923e-05	0.000518237
CHERP	204.477	-0.262009	0.0633614	-4.13514	3.54733e-05	0.000518938
VEGFC	41.6862	-0.595044	0.143984	-4.13272	3.58493e-05	0.000523949
NHSL1	285.774	-0.445124	0.107716	-4.1324	3.58989e-05	0.000524184
RRAGC	114.069	0.288396	0.0697976	4.13189	3.59795e-05	0.000524872
UBE2J2	190.035	-0.206414	0.0499787	-4.13004	3.627e-05	0.000528617
LONRF2	95.9772	-0.697586	0.168939	-4.12922	3.63997e-05	0.000530013
POLM	127.552	-0.298062	0.0721904	-4.12883	3.64621e-05	0.000530429
VPS26B	241.131	-0.328848	0.0796694	-4.12766	3.66474e-05	0.000532629
INSIG1	345.345	0.313367	0.0759678	4.125	3.70735e-05	0.000538323
AP1G1	1044.79	-0.129863	0.0314868	-4.12437	3.71749e-05	0.000538965
PURB	524.259	-0.171851	0.041668	-4.1243	3.71866e-05	0.000538965
SBDS	265.964	-0.33028	0.0800876	-4.12398	3.7238e-05	0.00053921
FNBP1	428.18	0.170121	0.0412618	4.12296	3.74027e-05	0.000541071
RBM7	125.681	0.269466	0.0653605	4.12276	3.74356e-05	0.000541071
GPC1	571.469	-0.530119	0.128596	-4.12236	3.75006e-05	0.000541234
TOB1	472.152	-0.335039	0.0812754	-4.12227	3.75161e-05	0.000541234
PTS	92.8292	-0.365208	0.0886196	-4.12108	3.77108e-05	0.000543291
SRC	317.21	0.321787	0.0780852	4.12097	3.77281e-05	0.000543291
ANKRD16	36.1075	-0.568473	0.138021	-4.11875	3.80938e-05	0.00054755
COL6A6	212.508	-0.639149	0.155179	-4.1188	3.8085e-05	0.00054755
PDLIM4	152.312	-0.526504	0.127929	-4.11559	3.86191e-05	0.000554591
PLEKHO2	570.959	0.516942	0.125632	4.11474	3.87609e-05	0.000556118
BRAT1	213.682	-0.340848	0.082881	-4.11249	3.91412e-05	0.000561034
MYH7	12.5498	1.24017	0.301576	4.11229	3.91753e-05	0.000561034
ATP11C	136.633	0.275306	0.0669916	4.10956	3.96418e-05	0.000566679
USF1	339.501	0.161499	0.0392982	4.10959	3.96362e-05	0.000566679
FCGR2B	170.575	0.798946	0.194428	4.10921	3.97021e-05	0.000567023
STUB1	192.812	-0.400949	0.0975848	-4.10873	3.97846e-05	0.000567374
SYCE1L	16.799	-0.516646	0.125746	-4.10864	3.97992e-05	0.000567374
DSP	2305.05	-0.45935	0.111919	-4.1043	4.05544e-05	0.000577615
HMOX2	145.359	-0.255945	0.0623701	-4.10364	4.06694e-05	0.000578725
DDX42	610.075	-0.338839	0.0825884	-4.10274	4.0828e-05	0.000580455
HSPA4L	132.632	-0.700011	0.170642	-4.10221	4.09223e-05	0.000581268
APPL2	303.792	-0.284273	0.0693175	-4.10102	4.11332e-05	0.000583734
BSG	997.323	-0.258189	0.0630372	-4.09583	4.20668e-05	0.000596441
BPIFA2	30.3229	-0.720965	0.176102	-4.09403	4.23947e-05	0.00059892
FYTTD1	298.412	0.341338	0.0833717	4.09417	4.23678e-05	0.00059892
NACC2	272.174	-0.265259	0.0647875	-4.09429	4.23462e-05	0.00059892
TPM2	70.2189	-0.561515	0.137134	-4.09464	4.22833e-05	0.00059892
ERMP1	404.678	-0.484418	0.118331	-4.09374	4.24478e-05	0.000599131
SLC16A10	34.0422	0.833742	0.203687	4.09326	4.25351e-05	0.000599685
SPRR3	2420.18	-0.691426	0.168933	-4.0929	4.2602e-05	0.000599685
TRIM8	1031.65	-0.294761	0.0720153	-4.09304	4.25762e-05	0.000599685
SLC44A2	1464.76	-0.200535	0.0490161	-4.0912	4.2915e-05	0.000603547
CLPX	246.748	-0.283919	0.0694041	-4.09081	4.29878e-05	0.000604029
RHOU	241.07	0.469624	0.114815	4.09027	4.30881e-05	0.000604865
YTHDC1	534.684	-0.157049	0.0383976	-4.09007	4.31246e-05	0.000604865
C1orf35	55.8595	-0.449717	0.109984	-4.08895	4.33334e-05	0.000607249
GRAP2	24.4381	0.716886	0.175437	4.08629	4.38317e-05	0.000613683
PCMTD2	216.199	-0.337035	0.0824859	-4.08597	4.38931e-05	0.000613993
CD22	41.7509	0.826077	0.20229	4.08363	4.4338e-05	0.000619663
SLC25A3	905.371	-0.284742	0.0697696	-4.08118	4.48068e-05	0.000625656
HECW2	124.349	-0.427081	0.104661	-4.08062	4.49159e-05	0.000626621
FRMD8	386.083	-0.220898	0.0541369	-4.08036	4.49659e-05	0.00062676
CCNL1	1299.82	0.410668	0.100668	4.07944	4.51452e-05	0.000627583
CDC34	163.344	-0.225965	0.0553869	-4.07976	4.50826e-05	0.000627583
ZMYM2	724.398	-0.257122	0.0630286	-4.07945	4.51424e-05	0.000627583
TMPRSS2	1038.95	-0.433535	0.106312	-4.07796	4.54317e-05	0.000631005
DHX38	410.743	-0.230482	0.0565326	-4.07697	4.56256e-05	0.000632576
FAM124A	26.1864	0.862508	0.211552	4.07705	4.56104e-05	0.000632576
FBXL20	248.729	-0.296296	0.0726992	-4.07564	4.58876e-05	0.000635645
SDC1	1968.47	-0.476919	0.117054	-4.07436	4.61417e-05	0.0006386
GRPEL1	98.4571	-0.304843	0.0748259	-4.07403	4.62057e-05	0.000638921
TLR1	561.754	0.567423	0.139295	4.07352	4.63075e-05	0.000639762
CHD3	1184.32	-0.33501	0.0822919	-4.071	4.68115e-05	0.000646156
WFS1	107.759	-0.499391	0.122696	-4.07017	4.69793e-05	0.000647901
EXOC6B	184.033	-0.404891	0.0995068	-4.06898	4.72194e-05	0.000650639
ICAM2	13.5224	0.784331	0.192798	4.06815	4.73871e-05	0.000652375
SDC3	94.4956	0.707255	0.173872	4.06767	4.74848e-05	0.000653146
DAAM1	269.424	-0.417314	0.102636	-4.06595	4.7837e-05	0.000657412
TMEM63C	39.9688	-0.547661	0.134797	-4.06285	4.8478e-05	0.000665053
TSPYL2	139.311	-0.34038	0.0837745	-4.06305	4.84363e-05	0.000665053
ASL	188.174	-0.37557	0.0924601	-4.06197	4.86598e-05	0.000666963
TMCC2	41.6511	-0.772185	0.19012	-4.06158	4.87422e-05	0.000667509
TEAD1	599.548	-0.444214	0.10939	-4.06082	4.89007e-05	0.000669093
TUBGCP2	374.076	-0.293854	0.072457	-4.05557	5.00126e-05	0.00068371
CD37	131.536	0.670435	0.165341	4.05485	5.0166e-05	0.000685208
EDNRA	9.08217	1.19812	0.295654	4.05245	5.06846e-05	0.000691688
XPNPEP3	250.718	-0.538028	0.132834	-4.05038	5.11336e-05	0.000697207
SPTBN2	1019.28	-0.464695	0.114763	-4.04917	5.13986e-05	0.000700211
SUSD4	57.701	-0.598932	0.147943	-4.0484	5.15682e-05	0.000701911
TMPRSS13	200.911	-0.409267	0.101114	-4.04759	5.17474e-05	0.000703737
CCL5	128.857	0.710278	0.175666	4.04335	5.26921e-05	0.000714103
MIR22HG	460.961	-0.265866	0.0657474	-4.04374	5.26047e-05	0.000714103
MTMR10	411.727	-0.221501	0.0547799	-4.04348	5.26646e-05	0.000714103
PGM2	196.829	-0.21683	0.0536245	-4.04348	5.26633e-05	0.000714103
SVOPL	31.6387	-0.770883	0.190674	-4.04293	5.27866e-05	0.000714765
ARGLU1	582.656	-0.295433	0.0730787	-4.04267	5.28449e-05	0.000714936
PPP6R2	539.425	-0.277485	0.0686494	-4.04205	5.29848e-05	0.00071621
WDR83	37.6472	-0.446013	0.110389	-4.04038	5.33649e-05	0.000720726
GLA	168.015	0.477094	0.118106	4.03952	5.35597e-05	0.000722733
NHS	161.968	-0.387563	0.0959723	-4.03828	5.38447e-05	0.000725952
CSF2RB	2369.34	0.837091	0.207315	4.03777	5.39615e-05	0.000726901
CR2	14.5799	1.14893	0.284589	4.03717	5.41001e-05	0.000726911
ERGIC1	943.944	-0.187919	0.0465474	-4.03716	5.41015e-05	0.000726911
SURF1	107.29	-0.333563	0.082622	-4.03722	5.40885e-05	0.000726911
IGFBP2	444.298	-0.80238	0.198776	-4.0366	5.42303e-05	0.000728016
MAML3	210.039	-0.204597	0.0507006	-4.0354	5.45099e-05	0.000731142
CLEC4A	81.8903	0.815226	0.20214	4.03298	5.50739e-05	0.000738075
FAR2	129.017	0.278575	0.0691008	4.03143	5.54393e-05	0.000742336
FLYWCH2	75.5085	-0.474816	0.117788	-4.03109	5.55191e-05	0.000742386
VSIG10L	61.1797	-0.742664	0.184238	-4.03101	5.55378e-05	0.000742386
PANX1	72.9174	0.381911	0.0947624	4.03019	5.57312e-05	0.000744334
PLXDC2	222.336	0.476564	0.118279	4.02914	5.59811e-05	0.000747035
SNX21	88.1662	-0.436916	0.108449	-4.02877	5.60704e-05	0.00074759
KIFC2	115.48	-0.408935	0.101509	-4.02854	5.61232e-05	0.000747657
HMG20B	289.02	-0.332779	0.0826214	-4.02776	5.63115e-05	0.000748891
SBNO1	547.455	-0.211656	0.0525482	-4.02785	5.62893e-05	0.000748891
SMARCA2	844.891	-0.295024	0.0732695	-4.02657	5.65972e-05	0.000752051
COQ7	144.09	-0.393083	0.0976457	-4.0256	5.68294e-05	0.000754495
FGFR1OP	321.558	-0.552444	0.137307	-4.02343	5.73556e-05	0.000760836
NMB	37.3936	-0.459029	0.114135	-4.02182	5.77513e-05	0.000765438
DNHD1	271.98	-0.579982	0.144233	-4.02114	5.79176e-05	0.000766992
GBA2	400.053	-0.228779	0.0569028	-4.02053	5.80681e-05	0.000767143
SLC2A11	56.8018	-0.599898	0.149204	-4.02065	5.80388e-05	0.000767143
SLK	1825.4	-0.288266	0.071699	-4.02049	5.8076e-05	0.000767143
ALS2CL	877.398	-0.490009	0.12192	-4.01912	5.84157e-05	0.000770979
SP3	971.623	-0.133692	0.0332802	-4.01715	5.89063e-05	0.000776798
HSPB1	1707.71	-0.489678	0.122002	-4.01368	5.97783e-05	0.000787635
USP54	559.936	-0.411566	0.102558	-4.01301	5.99483e-05	0.00078921
TP53INP2	695.301	-0.308128	0.0767904	-4.01259	6.00572e-05	0.000789979
DGAT1	193.349	-0.274904	0.0685161	-4.01226	6.01411e-05	0.000790418
HSPB8	389.721	-0.679608	0.169413	-4.01154	6.03247e-05	0.000792167
APOBEC3D	42.195	0.523096	0.130459	4.00967	6.08045e-05	0.000797798
PRRT3	116.471	-0.608155	0.151743	-4.0078	6.12868e-05	0.000803452
SLC20A2	476.908	-0.442843	0.110539	-4.0062	6.1704e-05	0.000808246
ANPEP	1565.97	-0.355362	0.0887442	-4.00434	6.21915e-05	0.000813949
LRP4	38.2889	-0.861693	0.215215	-4.00387	6.23152e-05	0.000814886
KHDRBS3	41.7832	-0.567999	0.141893	-4.00302	6.25403e-05	0.000817148
UTRN	1274.16	0.304717	0.0761279	4.0027	6.26243e-05	0.000817563
TNNI2	64.862	-0.461237	0.115255	-4.0019	6.28365e-05	0.00081965
GAL3ST4	19.2621	0.682149	0.170605	3.9984	6.37712e-05	0.000831149
ANXA3	583.343	0.259229	0.0648388	3.99805	6.38653e-05	0.000831683
MYO6	1141.16	-0.419594	0.104988	-3.99659	6.42628e-05	0.000836164
CROCC	536.699	-0.747907	0.187254	-3.99408	6.49461e-05	0.000844354
EPHA2	1124.53	-0.421985	0.10568	-3.99305	6.52291e-05	0.000845924
PLAU	566.562	0.572184	0.143289	3.99321	6.51849e-05	0.000845924
ZDHHC13	514.497	-0.375712	0.0940854	-3.99331	6.51564e-05	0.000845924
HGS	605.061	-0.227771	0.0570584	-3.99188	6.55503e-05	0.000849386
PTPRO	17.1867	0.79904	0.200189	3.99143	6.56765e-05	0.000850318
BZW1	1504.18	-0.316886	0.0794059	-3.99071	6.58771e-05	0.00085221
KLHDC3	192.33	-0.340773	0.0853972	-3.99045	6.59481e-05	0.000852424
PLA2R1	380.881	-0.500389	0.125403	-3.99024	6.60065e-05	0.000852475
TMEM45B	352.602	-0.378349	0.0948449	-3.98913	6.63153e-05	0.000855757
SCNN1D	31.5809	-0.549169	0.137787	-3.98564	6.72992e-05	0.000867739
GIPC1	785.513	-0.433973	0.108915	-3.98451	6.76187e-05	0.000870424
PNPLA2	873.266	-0.374084	0.0938842	-3.98453	6.76151e-05	0.000870424
AHCTF1	562.808	-0.252695	0.0634267	-3.98405	6.77509e-05	0.000871409
AHNAK	12559.1	-0.43022	0.107992	-3.98382	6.78154e-05	0.000871522
STAMBPL1	33.5281	0.557093	0.139897	3.98217	6.82883e-05	0.00087688
CLEC4E	207.488	0.875515	0.219873	3.98191	6.83626e-05	0.000877114
ECM1	207.921	-0.808583	0.203209	-3.97908	6.91827e-05	0.00088691
ABCB11	141.972	-0.839849	0.211245	-3.97571	7.01685e-05	0.000896846
BRI3BP	114.185	-0.397992	0.100093	-3.97623	7.00178e-05	0.000896846
NR4A3	292.121	0.78168	0.196598	3.97604	7.0073e-05	0.000896846
ZNF107	130.017	0.321723	0.0809233	3.97565	7.0187e-05	0.000896846
DHX35	193.402	-0.413862	0.104128	-3.97457	7.05061e-05	0.000899802
DSTN	883.047	-0.51148	0.128691	-3.97448	7.05333e-05	0.000899802
OTUD7B	497.718	-0.43503	0.109602	-3.96917	7.2122e-05	0.000919321
FNBP1L	231.399	-0.43507	0.10965	-3.96782	7.25332e-05	0.000923809
LAD1	332.34	-0.466477	0.117583	-3.96721	7.27199e-05	0.000925434
EPHB6	88.3439	-0.38936	0.0981548	-3.9668	7.28451e-05	0.000926275
CITED4	102.755	-0.512124	0.1292	-3.96381	7.37644e-05	0.000937203
HOMER2	408.689	-0.466595	0.117763	-3.96216	7.4274e-05	0.000942913
LITAF	2956.17	0.530832	0.133987	3.96181	7.4383e-05	0.000943531
ATRN	757.452	-0.47222	0.119228	-3.96065	7.47469e-05	0.00094738
MS4A1	49.5742	0.893046	0.2255	3.96029	7.48597e-05	0.000948041
RNF144A	62.6161	0.427119	0.107941	3.95698	7.59046e-05	0.000960497
GJB6	22.2237	-0.777294	0.196617	-3.95333	7.70708e-05	0.000974467
SF1	840.94	-0.173849	0.0439843	-3.95253	7.73284e-05	0.000976934
HNRNPUL1	864.793	-0.217233	0.0549663	-3.9521	7.74668e-05	0.000977894
DCTN1	582.438	-0.268525	0.0679652	-3.95092	7.78509e-05	0.000981951
DCUN1D2	76.9107	-0.333134	0.084334	-3.95017	7.80954e-05	0.000983751
KLC1	456.251	-0.191094	0.048377	-3.9501	7.81194e-05	0.000983751
AGTRAP	159.368	0.328563	0.0832077	3.9487	7.85756e-05	0.000988701
MYLPF	6.47539	-0.738769	0.187135	-3.94779	7.88761e-05	0.000991685
MAPK8IP3	829.553	-0.354354	0.089786	-3.94665	7.92521e-05	0.000995612
POMT1	141.642	-0.402066	0.101914	-3.94513	7.97551e-05	0.00100113
ATG7	253.768	0.235555	0.0597254	3.94396	8.01457e-05	0.00100522
CLDN8	20.3555	-0.798343	0.202518	-3.94209	8.07759e-05	0.00101021
RASAL2	409.663	-0.384681	0.0975895	-3.94183	8.08637e-05	0.00101021
RIPK4	324.292	-0.439396	0.111459	-3.94223	8.07281e-05	0.00101021
SMG1	1687.84	0.185838	0.0471454	3.94182	8.0866e-05	0.00101021
WLS	357.184	-0.337185	0.0855329	-3.94217	8.07469e-05	0.00101021
BDKRB2	189.165	-0.46666	0.118401	-3.94135	8.10243e-05	0.00101138
FOLR2	8.18797	0.843986	0.214302	3.93831	8.20586e-05	0.00102348
NSUN7	274.104	-0.492472	0.125138	-3.93543	8.30475e-05	0.00103416
OTUD1	179.249	0.287466	0.0730444	3.93549	8.30258e-05	0.00103416
REC8	251.433	0.373614	0.0949653	3.93422	8.34677e-05	0.00103857
SNRNP200	1479	-0.300801	0.0764645	-3.93387	8.35903e-05	0.00103927
DIP2B	654.145	0.231358	0.0588248	3.93301	8.38904e-05	0.00104217
KDM3B	993.354	-0.150702	0.0383467	-3.92999	8.49484e-05	0.00105448
RPS7	805.61	-0.409849	0.104295	-3.92972	8.50463e-05	0.00105486
NLRX1	95.3386	-0.305366	0.0777221	-3.92895	8.5317e-05	0.00105684
SP1	1058.33	0.145475	0.0370269	3.92888	8.5341e-05	0.00105684
ITK	83.309	0.67107	0.170853	3.92775	8.57428e-05	0.00106097
DAPL1	45.4438	-0.650723	0.165697	-3.92719	8.59453e-05	0.00106264
PITRM1	457.978	-0.342887	0.087319	-3.92683	8.60728e-05	0.00106338
PHF19	32.378	0.535252	0.136331	3.92611	8.63296e-05	0.00106571
SH3D19	597.423	-0.453643	0.11569	-3.92118	8.81164e-05	0.00108691
NFKB2	730.526	0.461338	0.117663	3.92085	8.82368e-05	0.00108754
SIN3B	287.138	-0.284621	0.0726116	-3.91977	8.86325e-05	0.0010907
ZNF704	140.144	-0.683925	0.174475	-3.91991	8.85816e-05	0.0010907
CLCN3	545.783	-0.388073	0.0990279	-3.91883	8.89808e-05	0.0010941
FOXP2	203.664	-0.694916	0.177339	-3.91858	8.90729e-05	0.0010941
THRA	109.531	-0.466596	0.119077	-3.91845	8.91192e-05	0.0010941
ZMYND19	78.8606	-0.444255	0.113473	-3.91507	9.03778e-05	0.00110869
TRIM13	283.976	-0.41341	0.105638	-3.91344	9.09891e-05	0.00111531
CBX5	657.177	-0.487657	0.124622	-3.91309	9.11216e-05	0.00111606
ALDH3A1	7712.13	-0.646666	0.165291	-3.91229	9.14255e-05	0.00111891
CHMP1B	872.327	-0.194371	0.0496848	-3.91208	9.15047e-05	0.001119
TRIM33	721.6	-0.26375	0.0674723	-3.90901	9.26745e-05	0.00113242
EBP	108.514	-0.414252	0.105983	-3.90866	9.28102e-05	0.0011332
TRIP10	507.958	-0.399607	0.102261	-3.90772	9.31723e-05	0.00113673
SMAD7	58.0601	0.38274	0.0979904	3.90589	9.38788e-05	0.00114446
POMT2	147.863	-0.624359	0.159877	-3.90524	9.41317e-05	0.00114665
TMCO3	457.135	-0.352283	0.0902436	-3.90369	9.47389e-05	0.00115315
RNF141	590.652	-0.206403	0.0528772	-3.90345	9.48328e-05	0.00115339
COX6A1	462.074	-0.355566	0.0911098	-3.90262	9.51588e-05	0.00115646
MMP13	87.2147	0.76729	0.196635	3.9021	9.53619e-05	0.00115803
MBD1	342.33	-0.222017	0.0569209	-3.90044	9.60185e-05	0.0011651
AKT1	828.776	-0.175803	0.0450801	-3.8998	9.62714e-05	0.00116726
ISCU	270.537	-0.247066	0.0633806	-3.89813	9.69371e-05	0.00117352
SLC9A1	346.433	-0.269503	0.0691353	-3.8982	9.69102e-05	0.00117352
GOLGA2	597.347	-0.248466	0.0637464	-3.89772	9.71007e-05	0.00117459
S100A4	1811.78	-0.369401	0.0947952	-3.89683	9.74588e-05	0.0011771
TOR1A	148.987	0.189512	0.0486305	3.89697	9.74021e-05	0.0011771
EML6	112.571	-0.636853	0.163482	-3.89556	9.79708e-05	0.00118146
EPS8L2	1055.34	-0.441151	0.113243	-3.89561	9.79507e-05	0.00118146
KLC4	115.591	-0.366194	0.0940403	-3.89402	9.85985e-05	0.00118812
TP53AIP1	23.6751	-0.756416	0.194272	-3.8936	9.8769e-05	0.00118925
ALDH7A1	146.554	-0.572884	0.147238	-3.89088	9.98808e-05	0.00120172
PI3	1297.04	-0.413601	0.106323	-3.89006	0.000100221	0.00120488
ACAP3	354.913	-0.37539	0.0965128	-3.88954	0.000100434	0.00120559
DCUN1D3	257.015	0.538656	0.138484	3.88965	0.000100388	0.00120559
FEZF1	85.4688	-0.557501	0.143378	-3.88832	0.000100939	0.00121073
ADK	97.4352	-0.342562	0.0881135	-3.88774	0.000101183	0.00121273
SMTN	53.3204	-0.494658	0.127398	-3.88277	0.000103272	0.00123681
FOXN3	844.75	-0.185799	0.0478634	-3.88186	0.00010366	0.00124051
SNRNP70	676.938	-0.264583	0.0681669	-3.8814	0.000103858	0.00124193
CAB39L	256.878	-0.393018	0.101302	-3.87967	0.0001046	0.00124985
MAPK13	332.008	-0.196132	0.0505574	-3.8794	0.000104715	0.00125027
EPN3	365.19	-0.435834	0.112483	-3.87465	0.000106777	0.00127392
HPS5	210.961	0.231984	0.0598864	3.87373	0.000107183	0.00127779
ALOX15	3709.71	-0.677788	0.175	-3.87307	0.000107471	0.00128024
CXCL2	136.976	0.615159	0.158997	3.869	0.000109283	0.00129986
POLR2J	84.3735	-0.265579	0.0686424	-3.86902	0.000109272	0.00129986
VSIG10	206.23	-0.39718	0.102699	-3.86744	0.000109986	0.00130722
PRKCSH	593.694	-0.219037	0.0566473	-3.86668	0.000110326	0.00131027
AHDC1	746.319	-0.645267	0.166955	-3.86492	0.000111128	0.00131879
OLFML3	12.3187	0.636282	0.164639	3.86472	0.000111218	0.00131887
TTYH2	25.22	0.544703	0.140975	3.86383	0.000111621	0.00132264
PBXIP1	607.422	-0.247717	0.0641225	-3.86318	0.000111919	0.00132517
DLG3	584.338	-0.446366	0.115582	-3.86191	0.000112505	0.0013311
DAGLB	127.821	-0.263821	0.0683247	-3.86128	0.000112792	0.00133349
TNFSF12	16.0884	0.506121	0.13109	3.86087	0.000112983	0.00133473
CHKA	297.997	-0.453683	0.117525	-3.86033	0.000113234	0.00133569
TLR8	270.666	0.832291	0.2156	3.86035	0.000113223	0.00133569
PPM1A	518.429	-0.1526	0.0395375	-3.85963	0.000113558	0.00133844
RAB33B	105.306	0.36936	0.0957025	3.85946	0.000113639	0.00133844
SEMA6B	108.251	0.651737	0.168893	3.85887	0.000113913	0.00134066
DHRS11	39.1727	-0.488657	0.12666	-3.85803	0.000114304	0.00134426
EIF3L	433.478	-0.358188	0.0929176	-3.8549	0.000115779	0.00136057
VIPR1	156.222	-0.52389	0.135928	-3.85418	0.000116118	0.00136354
HSBP1L1	121.683	-0.416995	0.108216	-3.85336	0.000116508	0.0013671
DHX40	296.057	-0.355242	0.0922038	-3.85279	0.000116779	0.00136925
CYP2C18	49.5249	-0.493258	0.128039	-3.8524	0.000116964	0.00137038
PHLDA3	113.501	-0.432384	0.112309	-3.84995	0.00011814	0.00138313
BECN1	453.345	-0.22136	0.057514	-3.8488	0.000118697	0.00138862
SERINC3	658.128	-0.169767	0.0441226	-3.84762	0.000119273	0.00139431
SCEL	640.008	-0.544514	0.141564	-3.84642	0.000119854	0.00140006
FYN	85.3362	0.519673	0.135114	3.84617	0.000119979	0.00140047
FOXE1	55.1798	-0.591359	0.153806	-3.84484	0.000120632	0.00140704
AGAP11	24.8929	-0.717012	0.186533	-3.84388	0.000121103	0.00141003
COL6A1	65.7241	-0.682636	0.177612	-3.84341	0.000121338	0.00141003
MEPCE	328.447	-0.189089	0.0491933	-3.84379	0.000121148	0.00141003
WNT9A	41.8241	-0.593704	0.154466	-3.84358	0.000121253	0.00141003
ZYG11B	293.211	-0.250694	0.0652233	-3.84362	0.000121232	0.00141003
SLC8A2	9.7897	1.01868	0.26515	3.84189	0.00012209	0.00141771
GPR18	11.632	0.781545	0.203544	3.83969	0.000123188	0.0014294
DMKN	195.672	-0.612464	0.159545	-3.83881	0.000123632	0.00143281
EPHX1	708.332	-0.573538	0.149415	-3.83856	0.000123756	0.00143281
PPP3CA	393.539	-0.159568	0.0415684	-3.83869	0.000123692	0.00143281
RNF123	236.819	-0.261005	0.0680321	-3.8365	0.000124799	0.00144381
TLCD2	137.204	-0.399925	0.104258	-3.83592	0.000125097	0.00144619
GYG1	198.818	0.258408	0.0674305	3.83221	0.000126995	0.00146705
RCN2	222.64	-0.467914	0.122113	-3.83181	0.000127203	0.00146837
BCAM	64.593	-0.580726	0.151572	-3.83136	0.000127437	0.00146915
CASP9	115.671	-0.261237	0.0681845	-3.83132	0.000127459	0.00146915
NT5DC1	220.427	-0.485132	0.12664	-3.83079	0.00012773	0.0014712
SNAPC4	184.038	-0.454542	0.118668	-3.83035	0.00012796	0.00147276
CD300A	244.36	0.758266	0.198018	3.82927	0.000128523	0.00147815
CERS3	41.96	-0.56852	0.148535	-3.82751	0.000129448	0.0014877
FAM131A	107.742	-0.347541	0.0908074	-3.82723	0.000129594	0.00148828
PITPNM1	715.169	-0.322705	0.0843879	-3.82407	0.000131269	0.00150642
EMP2	896.675	-0.497013	0.129978	-3.82383	0.000131394	0.00150675
MSC	7.57371	0.795816	0.208133	3.82359	0.000131524	0.00150714
PRDX5	921.497	-0.519833	0.13604	-3.82119	0.00013281	0.00152076
COL8A2	15.5089	0.724574	0.189636	3.82086	0.000132986	0.00152166
TRIM3	184.198	-0.507476	0.13286	-3.81963	0.000133655	0.00152819
LRRC20	31.4672	-0.483921	0.126771	-3.81727	0.000134935	0.0015417
QPCTL	43.6634	-0.442447	0.115932	-3.81644	0.000135391	0.00154579
EFNA4	31.7611	-0.36787	0.0964258	-3.81506	0.000136151	0.00155333
CELSR2	287.628	-0.434712	0.113965	-3.81442	0.000136503	0.00155395
HDAC1	355.767	-0.228978	0.0600258	-3.81466	0.000136369	0.00155395
UBE2F	93.0004	0.279004	0.0731417	3.81457	0.00013642	0.00155395
ATXN2	285.071	-0.370792	0.0972422	-3.81308	0.000137248	0.00156077
PPP1R13B	276.079	-0.393983	0.103327	-3.81298	0.000137302	0.00156077
ASGR2	6.63983	0.887247	0.232753	3.81196	0.000137869	0.00156609
HAGH	179.443	-0.458202	0.12026	-3.81008	0.000138922	0.00157691
TXNIP	4795.49	0.294474	0.0772988	3.80955	0.000139222	0.00157916
ARRDC4	229.744	-0.284275	0.0747237	-3.80435	0.000142179	0.00161037
RAB11FIP1	2939.23	-0.18302	0.0481071	-3.80442	0.000142135	0.00161037
KLK9	9.43971	-1.32312	0.347826	-3.80397	0.000142395	0.00161165
LYPLA2	245.877	-0.245076	0.0644554	-3.80226	0.000143383	0.00162166
WNK2	228.298	-0.506426	0.133213	-3.80164	0.000143742	0.00162454
CDK16	479.517	-0.232684	0.061241	-3.79948	0.000144999	0.00163307
MGAT4B	538.868	-0.381259	0.100346	-3.79945	0.000145018	0.00163307
NEDD4L	583.837	-0.410914	0.108145	-3.79967	0.000144892	0.00163307
PLA2G4C	35.3725	0.801676	0.210975	3.79985	0.000144781	0.00163307
PRSS3	38.072	-0.663513	0.174607	-3.80004	0.000144674	0.00163307
YLPM1	422.935	-0.339863	0.089456	-3.79922	0.00014515	0.00163338
ZNF394	234.147	-0.182325	0.0480163	-3.79714	0.000146373	0.00164596
CCDC47	480.646	-0.259856	0.0684514	-3.79621	0.000146927	0.001651
SIT1	8.60452	0.780269	0.205585	3.79536	0.000147429	0.00165427
TRAPPC2L	79.3997	-0.444698	0.117168	-3.79539	0.00014741	0.00165427
HMGCR	351.163	-0.255485	0.0673486	-3.79347	0.000148554	0.0016657
ARAP2	741.809	0.263358	0.0694872	3.79003	0.000150629	0.00168776
ETS2	1349.7	0.278244	0.07343	3.78925	0.000151106	0.00169068
GTF3C5	212.716	-0.278747	0.0735593	-3.78941	0.000151003	0.00169068
F13A1	21.9919	0.75154	0.198352	3.78892	0.000151302	0.00169124
MIB2	147.302	-0.310173	0.0818655	-3.78881	0.000151372	0.00169124
ALDH5A1	123.346	-0.548186	0.144698	-3.78848	0.000151573	0.00169145
PTPRF	1875.26	-0.514065	0.135694	-3.78842	0.000151607	0.00169145
ACSS3	65.5658	-0.667533	0.176212	-3.78824	0.00015172	0.0016915
DAAM2	24.6986	-0.923258	0.243857	-3.78606	0.000153053	0.00170215
MAPK1	866.798	-0.166094	0.043875	-3.78562	0.000153327	0.00170215
MFGE8	41.9128	-0.483314	0.127654	-3.78612	0.000153015	0.00170215
NDST2	194.724	0.194665	0.0514206	3.78574	0.000153253	0.00170215
POLR3E	232.556	-0.399391	0.105496	-3.78583	0.000153197	0.00170215
PTGER2	32.3982	0.70828	0.187079	3.786	0.00015309	0.00170215
CTBP2	529.092	-0.221107	0.0584146	-3.78514	0.000153623	0.00170423
CNTROB	148.274	-0.395843	0.104598	-3.78442	0.000154068	0.00170795
MAB21L2	5.21451	1.43595	0.379503	3.78377	0.000154471	0.0017112
KIF1C	1458	-0.358281	0.0947085	-3.78299	0.000154956	0.00171536
TMEM120B	158.143	-0.560515	0.148231	-3.78137	0.000155971	0.00172538
NAA10	105.482	-0.272489	0.0720757	-3.78059	0.000156455	0.00172951
LTC4S	12.4509	-0.509232	0.134727	-3.77973	0.000156999	0.0017343
STOML1	68.5787	0.500875	0.132566	3.77831	0.000157896	0.00174298
TUFT1	218.068	-0.309744	0.081994	-3.77764	0.000158321	0.00174644
CNTNAP3	211.31	-0.5005	0.132527	-3.77658	0.000158994	0.00175263
TYRO3	87.8548	-0.497145	0.131821	-3.77136	0.000162362	0.00178849
FMO2	308.436	-0.54648	0.144947	-3.7702	0.000163119	0.00179525
IFITM2	1191.63	0.680744	0.18057	3.76997	0.00016327	0.00179525
UCK1	105.542	-0.278445	0.0738602	-3.76989	0.000163319	0.00179525
RAB32	34.4273	0.367043	0.0973981	3.76848	0.000164245	0.00180416
HACL1	105.952	-0.442801	0.117548	-3.76699	0.000165226	0.00181239
PPM1L	229.913	-0.468838	0.124456	-3.76709	0.000165164	0.00181239
MYO1B	985.182	-0.500942	0.133002	-3.76643	0.0001656	0.00181395
TMEM156	13.4578	0.793988	0.2108	3.76655	0.00016552	0.00181395
STAG3L1	28.8892	-0.439339	0.11667	-3.76566	0.000166111	0.00181828
FGL2	688.256	0.645847	0.171622	3.7632	0.000167751	0.00183358
ICAM4	36.6641	0.793547	0.210863	3.76332	0.000167671	0.00183358
SPG7	2802.63	-0.628417	0.166997	-3.76304	0.00016786	0.00183358
FAM43A	60.2062	-0.392818	0.104397	-3.76274	0.00016806	0.00183448
CD109	127.13	-0.493379	0.13114	-3.76224	0.0001684	0.00183563
CYP21A2	6.67497	0.972535	0.258499	3.76224	0.000168398	0.00183563
ITGA2	708.502	-0.404078	0.107428	-3.76138	0.000168976	0.00184063
DHRS1	124.407	-0.364613	0.096965	-3.76025	0.000169743	0.00184748
HTR2B	6.1975	1.17577	0.312695	3.76011	0.000169842	0.00184748
GSTA7P	7.965	-1.43382	0.381373	-3.75963	0.000170163	0.00184969
PCDHB14	36.9052	-0.549051	0.146087	-3.75837	0.000171023	0.00185775
HLA-DQA2	79.2933	0.889373	0.236726	3.75698	0.000171979	0.00186685
ABLIM1	2518.1	-0.431756	0.114939	-3.75641	0.000172369	0.00186978
PCDH1	1192.03	-0.410115	0.109207	-3.75539	0.000173074	0.00187612
ZFHX3	9832.71	-0.660989	0.176035	-3.75488	0.000173425	0.00187864
CD209	20.0475	0.63752	0.169825	3.75398	0.000174048	0.00188408
DENND4B	342.472	0.283664	0.0755708	3.75362	0.0001743	0.0018855
GZMM	6.41168	0.750948	0.200078	3.75327	0.000174542	0.00188682
TMPRSS11E	264.34	-0.701013	0.186788	-3.75298	0.000174747	0.00188772
C16orf89	9.82543	-1.01546	0.270609	-3.7525	0.000175077	0.00188999
UBE2M	174.387	-0.207265	0.0552366	-3.75232	0.000175205	0.00189007
FER1L6	2439.11	-0.482288	0.128623	-3.74963	0.000177098	0.00190917
NDUFB10	155.618	-0.390627	0.104212	-3.74839	0.000177971	0.00191726
ARFGEF1	1323.3	-0.248708	0.0663559	-3.74809	0.000178185	0.00191734
BLCAP	302.766	-0.3046	0.0812691	-3.74804	0.000178223	0.00191734
TRMT112	125.029	-0.252145	0.0672892	-3.74718	0.000178835	0.0019226
SIRT2	192.775	-0.234523	0.0626266	-3.74478	0.00018055	0.00193971
KLHL7	163.082	-0.382616	0.102178	-3.7446	0.000180679	0.00193976
XPC	209.575	-0.178021	0.0475565	-3.74336	0.000181579	0.00194809
SLC7A5	232.609	0.657034	0.175568	3.74232	0.000182326	0.00195476
CMTM4	633.28	-0.505846	0.13518	-3.74203	0.000182538	0.00195569
AQP7	44.0744	-0.746941	0.199634	-3.74155	0.000182892	0.00195814
RGL2	552.229	-0.215603	0.0576321	-3.74103	0.000183267	0.00196082
RNF223	47.537	-0.46819	0.125209	-3.73928	0.000184548	0.00197318
DENND2C	398.288	-0.394362	0.105493	-3.73827	0.000185288	0.00197973
ICOSLG	72.3203	0.511788	0.136945	3.73717	0.0001861	0.00198621
PLSCR2	20.4959	0.607471	0.162551	3.73711	0.000186148	0.00198621
RHOD	121.1	-0.415798	0.11127	-3.73684	0.000186351	0.00198702
DNAJC13	420.867	0.226624	0.0606632	3.73577	0.000187144	0.00199412
TUBGCP4	110.643	-0.457339	0.122445	-3.73507	0.000187665	0.00199831
IL6ST	858.816	0.211214	0.0565592	3.73439	0.000188168	0.00200231
SERPINB13	251.489	-0.560909	0.150225	-3.73379	0.000188623	0.00200579
RNPEP	292.506	-0.276703	0.0741121	-3.73358	0.000188777	0.00200606
RER1	421.503	-0.222881	0.05972	-3.7321	0.00018989	0.00201652
RAB11FIP4	458.595	-0.19937	0.0534461	-3.7303	0.000191249	0.00202957
PROC	14.7965	-0.702023	0.188242	-3.72937	0.000191958	0.00203572
PICK1	171.249	-0.382947	0.102707	-3.72852	0.000192606	0.0020412
HARS2	144.959	-0.248063	0.066543	-3.72786	0.000193113	0.00204384
LINC00189	12.368	0.933061	0.250306	3.72769	0.000193244	0.00204384
MAP3K9	310.922	-0.388396	0.104192	-3.72769	0.000193246	0.00204384
MICAL2	378.225	-0.260844	0.0699974	-3.72648	0.000194173	0.00205226
CCDC80	1116.71	-0.591313	0.158696	-3.72608	0.000194484	0.00205415
MMP28	46.1491	-0.570854	0.153253	-3.72491	0.000195387	0.0020623
TOMM40L	86.7293	0.456325	0.122525	3.72434	0.000195827	0.00206555
FLG	65.4605	-1.10244	0.296056	-3.72375	0.000196288	0.00206902
CRCP	196.555	-0.269421	0.0723993	-3.72132	0.000198181	0.00208588
MGLL	271.173	-0.452704	0.121656	-3.72119	0.000198287	0.00208588
SS18L1	122.949	-0.305036	0.0819675	-3.72143	0.000198101	0.00208588
SH3PXD2A	771.816	-0.384502	0.103344	-3.7206	0.00019875	0.00208934
PTGIR	177.717	1.03468	0.278144	3.71993	0.000199278	0.00209349
EPHX3	36.5672	-0.553258	0.148762	-3.71908	0.00019995	0.00209914
GNL1	226.389	-0.215205	0.0578719	-3.71865	0.000200289	0.00210129
EEF1A2	16.9085	-0.745028	0.200386	-3.71797	0.000200834	0.00210559
CIR1	293.147	0.269568	0.0725076	3.71778	0.00020098	0.00210572
FIS1	183.991	-0.346881	0.0933816	-3.71466	0.00020348	0.00213048
RPS6KB2	203.664	-0.254162	0.0684552	-3.71281	0.000204967	0.00214462
NFKBIZ	1917.16	0.403245	0.108625	3.71228	0.000205403	0.00214631
NR6A1	67.0208	-0.307275	0.0827702	-3.71239	0.00020531	0.00214631
ZBTB7C	492.893	-0.459991	0.123925	-3.71184	0.000205755	0.00214855
DLG5	802.882	-0.407682	0.109838	-3.71167	0.000205899	0.00214862
C9orf16	209.952	-0.38257	0.103078	-3.71147	0.000206059	0.00214886
VENTX	15.2525	0.690679	0.186135	3.71064	0.000206736	0.00215449
NDUFA10	294.689	-0.326824	0.0881184	-3.70892	0.000208145	0.00216772
FAM20C	50.2748	0.442877	0.119489	3.70644	0.000210196	0.00218763
ANO10	108.774	-0.239332	0.0645753	-3.70625	0.000210349	0.00218777
NDRG3	130.005	-0.278601	0.0752015	-3.70472	0.000211624	0.00219957
FOXRED1	101.919	-0.343326	0.0926804	-3.7044	0.00021189	0.00220087
PDE7A	179.304	0.25325	0.0683687	3.70418	0.000212071	0.0022013
COX6C	335.319	-0.425505	0.11488	-3.70391	0.000212303	0.00220224
OXR1	414.436	-0.326333	0.0881279	-3.70294	0.000213112	0.00220916
CROT	203.768	-0.446434	0.120579	-3.70241	0.000213563	0.00221237
CTSS	2194.82	0.367437	0.0992521	3.70205	0.000213863	0.00221402
SNRNP25	66.8875	-0.476071	0.128639	-3.70082	0.000214904	0.00222332
CBR3	70.7589	0.607645	0.164238	3.69978	0.000215785	0.00222949
HDAC3	201.275	-0.276833	0.0748231	-3.69983	0.000215743	0.00222949
TRIM29	2087.86	-0.42292	0.114339	-3.69884	0.000216585	0.00223629
CPNE3	675.175	-0.371232	0.100383	-3.69816	0.00021717	0.00224085
HSPA4	1326.26	-0.522623	0.141339	-3.69765	0.000217608	0.00224388
ADPGK	303.3	0.203796	0.0551175	3.69748	0.000217754	0.00224391
UBASH3B	156.244	0.249342	0.0674728	3.69545	0.000219501	0.00226042
HLA-H	172.586	0.384737	0.104263	3.69005	0.000224211	0.00230742
TMEM59	1559.98	-0.313774	0.0850404	-3.6897	0.000224516	0.00230903
ARHGEF4	115.359	-0.447554	0.121312	-3.68929	0.000224885	0.00231131
SERINC2	612.236	-0.415612	0.112677	-3.68851	0.000225569	0.00231682
DNMBP	278.445	-0.246231	0.0667723	-3.68762	0.000226362	0.00232211
PSEN1	651.126	0.126397	0.0342761	3.6876	0.000226381	0.00232211
TGFA	320.803	-0.228376	0.0619418	-3.68694	0.000226963	0.00232656
ACSL5	323.313	0.314999	0.0854562	3.68609	0.00022773	0.00233289
ANXA8L1	18.196	-0.842013	0.228513	-3.68474	0.000228934	0.00234186
FAM83C	21.3942	-0.574304	0.155866	-3.68461	0.000229054	0.00234186
MEF2A	435.735	0.22443	0.0609079	3.68474	0.000228932	0.00234186
DGKA	397.862	-0.319139	0.0866613	-3.6826	0.000230864	0.00235883
SIRT7	284.849	-0.226322	0.0614671	-3.682	0.000231409	0.00236284
AGL	463.476	-0.416809	0.113232	-3.68102	0.000232303	0.00237043
ITGB5	160.054	-0.396036	0.107598	-3.68069	0.0002326	0.00237191
TTLL3	221.742	-0.314523	0.0854812	-3.67945	0.000233742	0.00238201
ADORA2A	126.001	0.720899	0.195971	3.6786	0.000234518	0.00238709
KRT39	6.20495	0.855009	0.23243	3.67857	0.000234546	0.00238709
NRBP2	138.022	-0.419399	0.114029	-3.67801	0.000235062	0.00239079
DDX51	126.891	-0.438896	0.119415	-3.67538	0.000237497	0.00241292
ZER1	379.322	-0.2116	0.057573	-3.67533	0.000237546	0.00241292
DNAJA4	632.268	-0.549762	0.14959	-3.67513	0.000237725	0.00241317
A2ML1	325.499	-0.511436	0.139189	-3.67441	0.000238404	0.0024185
EPN2	253.737	-0.33731	0.0918264	-3.67335	0.000239393	0.00242538
SLC44A5	40.9534	-0.672954	0.183196	-3.6734	0.000239342	0.00242538
GSTA4	90.053	-0.576158	0.156865	-3.67296	0.000239754	0.00242747
GET4	220.337	-0.281325	0.0766103	-3.67215	0.000240515	0.0024336
DNM1	46.0741	-0.659948	0.179808	-3.67029	0.000242271	0.00244863
USP19	437.907	-0.18945	0.0516177	-3.67025	0.000242313	0.00244863
UBL3	709.144	-0.262475	0.0715206	-3.66992	0.000242626	0.00245021
TNIP1	941.075	0.244195	0.0665494	3.66938	0.000243144	0.00245301
USP21	101.18	-0.351929	0.0959117	-3.6693	0.000243217	0.00245301
KDM5C	984.713	-0.188908	0.0515238	-3.66643	0.000245959	0.00247907
IL34	12.6111	-0.752844	0.205358	-3.666	0.00024637	0.00248162
PMS2	84.6227	-0.422591	0.115279	-3.66582	0.00024655	0.00248183
GPR137	119.156	-0.343494	0.0937286	-3.66477	0.000247557	0.00249037
RHOT1	219.118	0.180071	0.0491485	3.66383	0.000248475	0.002498
USP15	1058.88	0.372393	0.101668	3.66284	0.000249437	0.00250605
PLCB3	300.114	-0.323226	0.0882507	-3.66259	0.000249677	0.00250686
DGKZ	410.933	-0.196553	0.053674	-3.66198	0.000250273	0.00250962
MAPK9	185.913	-0.348031	0.0950351	-3.66213	0.000250128	0.00250962
SH3RF2	165.517	-0.463671	0.12663	-3.66163	0.000250616	0.00251145
DHCR7	107.823	-0.437952	0.119659	-3.65998	0.000252231	0.00252602
CYHR1	157.468	-0.232727	0.063597	-3.65941	0.000252799	0.00252952
GAK	1126.91	-0.207789	0.0567855	-3.65919	0.000253018	0.00252952
SEMA6C	36.6405	-0.511457	0.139775	-3.65914	0.000253065	0.00252952
PABPC1	2665.34	-0.208518	0.0569935	-3.65863	0.000253572	0.00253191
PSME3	344.276	-0.16246	0.0444054	-3.65857	0.000253628	0.00253191
AKR1C3	278.358	-0.537926	0.147048	-3.65817	0.00025402	0.00253379
SCAF8	494.219	-0.187491	0.0512565	-3.65789	0.000254302	0.00253379
ZNF664	731.913	-0.515332	0.140879	-3.65798	0.000254207	0.00253379
MAX	292.513	0.141219	0.0386153	3.65707	0.000255116	0.00253941
TCP11L2	350.584	-0.231951	0.0634266	-3.65699	0.00025519	0.00253941
KLHL36	206.533	-0.318621	0.0871597	-3.6556	0.000256578	0.0025516
FAM78A	46.296	0.43209	0.118206	3.65539	0.000256792	0.0025521
ADAM11	11.4391	-0.791178	0.21646	-3.65508	0.000257103	0.00255357
CD1D	19.0177	0.565143	0.15467	3.65386	0.000258328	0.00256411
RHBDL2	128.978	-0.386402	0.105762	-3.65352	0.000258673	0.00256591
PPP1R15A	2063.98	0.482956	0.132228	3.65244	0.000259759	0.00257505
PDE4B	1376.83	0.791153	0.21662	3.65227	0.000259936	0.00257517
CYSLTR1	131.573	0.630399	0.172652	3.65128	0.00026094	0.0025824
PIP5K1B	125.371	-0.318985	0.0873639	-3.65122	0.000260995	0.0025824
KCNJ10	6.51326	1.23198	0.337471	3.65063	0.000261597	0.00258672
BICD2	326.578	-0.214362	0.0587318	-3.64985	0.000262389	0.00259292
STAM	125.755	-0.258122	0.0707454	-3.64861	0.000263666	0.00260389
IL10RB	299.583	0.186195	0.0510524	3.64715	0.000265169	0.00261708
FBXO33	316.864	-0.506212	0.138812	-3.64676	0.000265571	0.0026194
PANK2	203.86	0.189004	0.0518507	3.64515	0.000267238	0.00263418
TACC2	1148.45	-0.416057	0.11415	-3.64483	0.000267564	0.00263573
RPTN	364.093	-0.756858	0.20767	-3.64452	0.00026789	0.00263729
BAG6	1000.34	-0.215131	0.059037	-3.64399	0.00026844	0.00263884
HSPA1A	945.67	0.291896	0.0801018	3.64406	0.000268366	0.00263884
PKD1	787.729	-0.483471	0.13268	-3.64388	0.000268554	0.00263884
DCBLD2	190.03	-0.570928	0.156733	-3.64267	0.000269821	0.00264963
PCYOX1	320.085	-0.442591	0.121534	-3.6417	0.000270845	0.00265802
P2RY1	119.176	-0.425733	0.116918	-3.6413	0.000271263	0.00266045
ZC3H6	275.864	-0.431967	0.118671	-3.64003	0.000272604	0.00267193
TTLL4	195.091	-0.247738	0.0680848	-3.63868	0.000274042	0.00268434
TPD52L1	266.455	-0.473503	0.130159	-3.63788	0.000274887	0.00269094
CDK13	700.063	-0.266835	0.07337	-3.63683	0.00027601	0.00270024
TTC22	204.493	-0.35954	0.0988681	-3.63656	0.000276302	0.00270141
AP2A1	374.505	-0.193239	0.0531413	-3.63632	0.000276559	0.00270223
TPR	1292.72	-0.171331	0.0471222	-3.63588	0.000277035	0.00270519
ENDOD1	144.223	0.470962	0.129555	3.63522	0.000277748	0.00271047
JMY	372.286	-0.338665	0.0932053	-3.63354	0.000279557	0.00272642
CYP7B1	20.1985	-0.545744	0.150249	-3.63227	0.000280937	0.00273817
CABIN1	564.857	-0.310087	0.0853766	-3.63199	0.000281248	0.0027395
SHROOM2	140.343	-0.399569	0.11003	-3.63146	0.000281825	0.00274341
ILVBL	299.315	-0.41559	0.114489	-3.62994	0.000283483	0.00275613
MAP3K4	332.172	-0.360385	0.0992798	-3.62999	0.000283431	0.00275613
DAPK2	174.137	-0.305352	0.0841303	-3.62951	0.000283958	0.00275903
SECISBP2L	681.996	-0.29966	0.082597	-3.62798	0.000285644	0.00277369
ROMO1	125.084	-0.385742	0.106333	-3.62768	0.000285978	0.00277521
GPR174	44.8328	0.746729	0.205937	3.626	0.000287843	0.00279157
PDCD4	623.988	-0.181298	0.0500111	-3.62515	0.000288789	0.00279901
ACTN4	3096.41	-0.238184	0.0657223	-3.6241	0.000289968	0.00280871
PLXNB3	84.492	-0.506409	0.139785	-3.62278	0.00029145	0.00282132
LYPD3	382.084	-0.591805	0.163368	-3.62252	0.000291748	0.00282246
PHF12	342.151	-0.215275	0.0594376	-3.62187	0.00029248	0.00282779
NSDHL	79.6538	-0.395269	0.109146	-3.62148	0.000292918	0.00283027
TRAK1	1322.97	-0.354394	0.0979047	-3.61978	0.00029485	0.00284718
HDGF	949.586	-0.304305	0.084099	-3.61842	0.000296409	0.00285871
RXRB	168.952	-0.179024	0.0494753	-3.61845	0.000296368	0.00285871
DSC3	175.686	-0.572816	0.158341	-3.61761	0.00029733	0.00286583
AIF1	225.606	0.65009	0.179728	3.61708	0.000297942	0.00286996
PRSS12	265.589	-0.599865	0.16585	-3.61692	0.000298126	0.00286996
LAMC1	275.002	-0.433521	0.119884	-3.61617	0.000298997	0.00287658
UBTF	392.725	-0.264487	0.0731693	-3.61472	0.000300668	0.00289089
MON1B	452.931	-0.27568	0.0763474	-3.61086	0.000305188	0.00293254
MEFV	800.418	0.787438	0.218159	3.60947	0.000306825	0.00294646
FBF1	84.3892	-0.487713	0.135232	-3.60648	0.000310373	0.00297688
SLC16A1	32.7984	0.488877	0.135554	3.60651	0.000310341	0.00297688
APOBEC3C	82.7919	0.398361	0.110485	3.60556	0.00031148	0.00298384
ATF6B	374.507	-0.214309	0.0594367	-3.60566	0.00031136	0.00298384
ATL2	185.469	-0.27965	0.0775703	-3.60511	0.000312015	0.00298714
SH3GL1	374.242	-0.235517	0.0653412	-3.60442	0.000312853	0.00299333
ALDH1A3	724.61	-0.467115	0.129617	-3.60382	0.000313578	0.00299843
CCNDBP1	403.413	-0.310036	0.0861237	-3.5999	0.000318342	0.00304213
SWI5	31.2042	-0.444891	0.123592	-3.59969	0.000318598	0.00304271
CALHM2	15.6238	0.534059	0.148379	3.59928	0.000319096	0.00304562
ESRRA	298.925	-0.259115	0.071998	-3.59892	0.000319548	0.00304621
KLHDC2	251.11	-0.390431	0.108484	-3.59898	0.000319474	0.00304621
CARD6	137.598	0.237346	0.0659591	3.59839	0.000320197	0.00304869
YEATS2	202.917	0.294375	0.0818044	3.59853	0.000320024	0.00304869
RUSC2	106.519	-0.359242	0.0998672	-3.59719	0.000321672	0.00306087
ARRDC1	332.489	-0.26307	0.0731608	-3.59578	0.000323424	0.0030738
RAB33A	4.48442	0.876676	0.243801	3.59586	0.000323316	0.0030738
CREM	302.579	0.476999	0.132722	3.59398	0.000325668	0.00309325
NUBP2	108.038	-0.340673	0.0947973	-3.5937	0.000326012	0.00309464
RNF144B	480.194	0.186154	0.0518043	3.59342	0.000326366	0.00309613
MOSPD3	43.7059	-0.418981	0.116612	-3.59295	0.000326951	0.0030998
CIRBP	777.374	-0.24891	0.0693123	-3.59113	0.000329244	0.00311965
GTF3A	221.386	-0.377768	0.105205	-3.59079	0.000329679	0.00312188
ATG4B	243.301	-0.222494	0.0619748	-3.59007	0.000330594	0.00312865
EIF2B4	125.168	-0.326145	0.0908544	-3.58976	0.000330987	0.00313048
DSTYK	200.499	-0.308222	0.0858781	-3.58906	0.00033187	0.00313693
CDC123	204.908	-0.166833	0.0464909	-3.58852	0.000332566	0.00314161
PRKAR2A	303.522	-0.308432	0.0859593	-3.58811	0.000333081	0.00314458
SLC25A36	341.556	-0.476762	0.132972	-3.58543	0.000336528	0.00317521
RAP1GAP	191.967	-0.484182	0.135054	-3.5851	0.000336954	0.0031754
STK11	297.892	-0.278596	0.0777069	-3.58522	0.000336792	0.0031754
ANK3	1229.32	-0.512533	0.143015	-3.58376	0.000338679	0.00318974
ISYNA1	154.738	-0.379142	0.105804	-3.58344	0.000339093	0.00319172
ALKBH5	545.041	-0.340426	0.095014	-3.58291	0.000339793	0.00319321
RPSAP58	24.3099	-0.506868	0.141471	-3.58285	0.000339864	0.00319321
SHB	179.091	-0.352726	0.0984461	-3.58293	0.000339756	0.00319321
TNIK	31.8467	0.587629	0.164042	3.58218	0.000340734	0.00319947
NCAM1	17.1539	1.15315	0.321979	3.58145	0.000341699	0.0032066
KLHL31	18.3258	-0.611686	0.170802	-3.58125	0.00034196	0.00320713
UBXN6	397.968	-0.25944	0.0724644	-3.58024	0.00034328	0.00321759
RNF24	527.756	0.440638	0.123133	3.57856	0.000345487	0.00323633
ACACA	593.855	-0.422661	0.118136	-3.57774	0.000346585	0.00324394
HCAR1	27.6964	0.772139	0.215824	3.57764	0.000346714	0.00324394
NCLN	234.323	-0.211963	0.0592569	-3.57701	0.000347544	0.00324976
PRADC1	57.0077	-0.52906	0.147926	-3.57652	0.000348202	0.0032527
SPATC1	6.27809	1.13789	0.318159	3.57646	0.000348274	0.0032527
ATP6V1A	820.278	-0.171024	0.0478372	-3.57511	0.000350075	0.00326688
DST	473.234	-0.447158	0.12509	-3.5747	0.000350626	0.00326688
ESRP1	502.861	-0.390783	0.109311	-3.57498	0.000350252	0.00326688
MVK	102.149	-0.447297	0.125123	-3.57485	0.000350431	0.00326688
METTL7A	506.512	-0.601165	0.168237	-3.57332	0.000352482	0.00328221
NT5DC2	77.3865	-0.423425	0.118526	-3.57243	0.000353691	0.00329151
ZNF362	99.5952	-0.338918	0.0949157	-3.57073	0.000355988	0.00331092
EZR	4904.58	-0.377819	0.105836	-3.56987	0.000357155	0.00331783
LAMC2	509.502	-0.501421	0.140454	-3.57	0.000356975	0.00331783
LTK	84.1027	-0.54168	0.151752	-3.5695	0.000357661	0.00332056
MAP7	432.041	-0.380964	0.106744	-3.56895	0.00035842	0.00332563
SLC22A13	13.3505	-0.801217	0.224509	-3.56875	0.000358695	0.00332622
SFSWAP	284.997	-0.218719	0.061291	-3.56854	0.000358979	0.00332688
NMT2	65.2509	-0.487296	0.136571	-3.56808	0.00035961	0.00333075
CLDN16	26.7298	-0.760912	0.213332	-3.56679	0.00036138	0.00334517
BRWD1	868.273	-0.254081	0.0712636	-3.56537	0.00036334	0.00335802
DSCAML1	37.2485	-1.10294	0.309361	-3.56523	0.000363537	0.00335802
ERGIC3	583.009	-0.397834	0.111594	-3.56501	0.000363841	0.00335802
GRIK2	51.2244	-0.632447	0.177398	-3.56514	0.000363665	0.00335802
SLCO5A1	13.6749	1.04981	0.294438	3.56548	0.000363187	0.00335802
RPL32P3	109.865	-0.484555	0.135931	-3.5647	0.000364275	0.00336005
CYP2G1P	17.5006	-0.701014	0.196683	-3.56417	0.000365004	0.0033628
PSD3	865.74	-0.458251	0.128568	-3.56427	0.000364872	0.0033628
PLEKHH2	217.147	-0.455117	0.127704	-3.56384	0.00036547	0.00336387
TAX1BP1	1109.68	-0.204767	0.0574599	-3.56366	0.000365723	0.00336387
USP53	623.326	-0.378148	0.106113	-3.56363	0.000365765	0.00336387
MUC21	428.452	-0.462969	0.129927	-3.5633	0.000366228	0.00336615
FDFT1	403.988	-0.349035	0.09797	-3.56267	0.000367099	0.00337219
FLOT1	563.321	0.323438	0.0907974	3.5622	0.000367765	0.00337632
TRPV3	73.6377	-0.591536	0.166086	-3.56162	0.000368573	0.00338176
PNISR	502.002	-0.218499	0.0613536	-3.5613	0.000369025	0.00338392
JMJD7	50.749	-0.374811	0.105264	-3.56068	0.000369891	0.00338789
RBL2	586.381	-0.201566	0.0566075	-3.56077	0.000369769	0.00338789
ZNF703	130.76	-0.449015	0.126129	-3.55996	0.000370918	0.00339531
IL27RA	40.0148	0.495384	0.139171	3.55954	0.000371503	0.00339868
CCDC9	159.863	0.285677	0.0802612	3.55934	0.000371788	0.0033993
PSMG3	120.196	-0.40655	0.114254	-3.5583	0.000373259	0.00340876
TNK2	167.364	0.369536	0.103851	3.55832	0.000373232	0.00340876
CPAMD8	138.085	-0.498724	0.140181	-3.55772	0.000374085	0.00341432
BMP2K	299.725	0.194573	0.0547029	3.5569	0.000375255	0.00342159
PRPF18	135.207	-0.23971	0.0673937	-3.55686	0.00037532	0.00342159
AXL	136.206	0.466729	0.131258	3.5558	0.000376825	0.00343332
LIFR	422.224	0.517214	0.145475	3.55534	0.000377488	0.00343736
RTN1	24.6959	0.51469	0.144856	3.5531	0.000380714	0.00346472
MSTO1	77.105	-0.377127	0.106145	-3.55294	0.000380944	0.0034648
LTB4R2	34.661	-0.454209	0.127888	-3.55161	0.000382887	0.00348045
POLR2E	278.273	-0.23154	0.0652127	-3.55054	0.000384437	0.00349251
REPS1	231.134	-0.300624	0.0846881	-3.54978	0.000385557	0.00349862
SEMA5A	188.055	-0.497601	0.140175	-3.54986	0.000385436	0.00349862
ATP2C2	439.032	-0.491015	0.138359	-3.54883	0.000386941	0.00350915
SPEN	849.347	-0.144029	0.0405875	-3.5486	0.000387283	0.00351021
EIF4B	1007.74	-0.284298	0.0801391	-3.54755	0.000388829	0.00352015
FAM160A1	235.37	-0.325921	0.0918716	-3.54757	0.000388806	0.00352015
SYT8	349.549	-0.534276	0.150637	-3.54679	0.000389956	0.00352831
MPP7	359.542	-0.336294	0.0948365	-3.54604	0.000391073	0.00353637
AKAP8	256.672	-0.236124	0.066607	-3.54503	0.000392561	0.00354778
POR	1244.86	-0.318493	0.0898758	-3.5437	0.000394553	0.00356373
CADM4	142.448	-0.303486	0.0856473	-3.54344	0.000394944	0.00356416
SPRR2E	251.861	-0.767039	0.216472	-3.54336	0.000395057	0.00356416
APRT	156.117	-0.39097	0.110352	-3.54293	0.000395701	0.00356772
CASC4	918.258	-0.23886	0.0674212	-3.5428	0.000395907	0.00356772
PAX5	41.5891	0.923059	0.260606	3.54197	0.000397153	0.00357689
ZNF57	39.3139	-0.446874	0.126191	-3.54124	0.000398244	0.00358466
CDNF	18.9401	-0.661428	0.18679	-3.54103	0.000398566	0.00358549
AZI2	189.648	0.32032	0.0904931	3.53971	0.00040056	0.00360136
FTSJ1	195.114	-0.349922	0.0988662	-3.53935	0.000401107	0.00360421
SLC9A3R1	1061.35	-0.286985	0.0810898	-3.53911	0.000401481	0.0036055
ADARB2	39.727	-0.550993	0.1557	-3.53882	0.00040192	0.00360737
ADH7	1617.87	-0.609163	0.172174	-3.53806	0.000403075	0.00361178
ATG9A	252.455	-0.257776	0.0728543	-3.53823	0.000402814	0.00361178
FAM13C	17.4758	-1.13061	0.319559	-3.53804	0.000403103	0.00361178
SUN1	961.136	-0.378122	0.106938	-3.5359	0.000406389	0.00363913
PIAS3	398.52	-0.383929	0.10865	-3.53364	0.000409882	0.00366831
BCR	782.96	-0.316935	0.0897091	-3.53293	0.000410989	0.00367241
TECR	282.852	-0.421584	0.11933	-3.53291	0.000411009	0.00367241
WDFY3	1325.89	0.253627	0.0717902	3.53289	0.000411043	0.00367241
HSD17B8	34.8706	-0.53093	0.150304	-3.53237	0.000411858	0.00367576
ST8SIA4	645.912	0.306269	0.0867042	3.53235	0.000411888	0.00367576
AURKAIP1	223.359	-0.205354	0.0581398	-3.53206	0.000412329	0.0036776
VSIG1	21.696	-0.666307	0.188657	-3.53184	0.000412676	0.0036786
GSTM4	48.9747	-0.447977	0.126848	-3.53161	0.000413032	0.00367968
SYNGR1	124.339	-0.457162	0.129496	-3.53031	0.00041508	0.00369582
PRPF6	417.192	-0.253876	0.0719273	-3.52962	0.00041615	0.00370324
TTC9	863.347	-0.339069	0.0961281	-3.52726	0.000419887	0.00373437
BAIAP3	423.903	-0.681112	0.19313	-3.52671	0.000420758	0.00373575
TNKS1BP1	656.414	-0.361531	0.102508	-3.52685	0.000420532	0.00373575
USP22	1055.33	-0.251612	0.0713423	-3.52683	0.00042057	0.00373575
CXXC5	345.193	-0.41485	0.117677	-3.52531	0.000422981	0.00375335
SBF1	1132.79	-0.258592	0.0733629	-3.52483	0.000423757	0.00375811
HDAC4	253.814	0.31436	0.0892079	3.5239	0.000425242	0.00376914
DYNC1LI2	672.687	-0.269165	0.0763899	-3.52357	0.000425775	0.00377023
ETFDH	114.593	-0.351462	0.0997473	-3.52353	0.000425846	0.00377023
TOP2B	622.845	-0.262263	0.0744593	-3.52223	0.000427934	0.00378658
NDC80	24.1145	0.557275	0.158283	3.52076	0.000430311	0.00380546
ACSF2	135.424	-0.443503	0.126008	-3.51964	0.000432133	0.00381941
MAL	176.252	-0.793181	0.225413	-3.51879	0.000433515	0.00382829
NDST1	406.719	-0.191644	0.0544642	-3.51872	0.000433627	0.00382829
UNC5B	301.413	-0.417476	0.118742	-3.51582	0.00043839	0.00386816
PROM2	779.324	-0.410875	0.116902	-3.51471	0.000440229	0.0038822
BMP1	152.993	-0.431522	0.122807	-3.51382	0.000441719	0.00389314
PPP1R7	219.964	-0.376497	0.107208	-3.51183	0.000445032	0.00391434
SPN	102.865	0.435057	0.123885	3.51178	0.000445124	0.00391434
ZADH2	210.073	-0.374593	0.106667	-3.51179	0.000445098	0.00391434
ZMAT3	207.018	-0.332472	0.0946697	-3.51192	0.000444885	0.00391434
VCL	864.911	-0.282077	0.0803374	-3.51116	0.000446158	0.00392123
MANSC1	157.241	-0.293281	0.0836017	-3.50808	0.000451356	0.00396469
UACA	199.483	-0.476854	0.135942	-3.50776	0.000451889	0.00396714
DNAJC4	97.429	-0.317336	0.0904798	-3.50726	0.000452751	0.00396804
KRAS	635.983	-0.1887	0.0538021	-3.5073	0.00045268	0.00396804
VWCE	17.0569	-0.724017	0.206423	-3.50744	0.000452442	0.00396804
PMS2P1	39.8987	-0.418671	0.119391	-3.50671	0.000453677	0.00397393
FCER1A	25.745	-0.62373	0.177899	-3.50609	0.000454741	0.00397938
NDFIP2	426.851	-0.404851	0.115472	-3.50605	0.000454808	0.00397938
GJB1	7.61977	-0.899211	0.256576	-3.50466	0.000457184	0.00399793
ARL3	165.594	-0.566733	0.161719	-3.50442	0.000457599	0.00399933
LTBP3	203.326	-0.470951	0.134429	-3.50335	0.000459449	0.00401325
GRAMD1A	287.977	0.587358	0.167669	3.50307	0.000459922	0.00401514
GTF3C2	334.622	-0.299831	0.0856075	-3.5024	0.000461092	0.00402178
SLC25A27	24.6906	-0.61323	0.175092	-3.50234	0.000461196	0.00402178
TM4SF1	861.661	-0.459091	0.131158	-3.50029	0.000464758	0.00405059
NET1	880.271	-0.390004	0.111426	-3.5001	0.000465082	0.00405116
IER5	327.643	0.359982	0.102858	3.4998	0.000465612	0.00405126
LOH12CR2	7.19814	-0.81535	0.232966	-3.49986	0.000465495	0.00405126
CNFN	152	-0.812433	0.232172	-3.49927	0.000466538	0.00405481
ELK3	171.228	-0.360818	0.103111	-3.49931	0.000466458	0.00405481
SPATA6	182.444	-0.601827	0.172142	-3.49611	0.000472091	0.0041008
PPP6R1	1051.3	-0.215425	0.0616359	-3.49512	0.000473843	0.00411374
IMPDH2	186.937	-0.35079	0.100376	-3.49476	0.000474486	0.00411704
SSTR3	9.38428	1.10712	0.316832	3.49433	0.000475259	0.00412026
STXBP5	438.15	-0.201205	0.0575817	-3.49426	0.000475384	0.00412026
ERCC5	214.013	-0.326198	0.0933653	-3.49379	0.00047622	0.00412522
ALOX12P2	150.767	-0.440885	0.126208	-3.49332	0.000477047	0.00412769
CLEC7A	923.382	0.486902	0.139382	3.49329	0.000477109	0.00412769
PCDH19	24.6574	-0.759378	0.217389	-3.49318	0.000477296	0.00412769
BMP7	44.8337	-0.517858	0.148268	-3.49271	0.000478148	0.0041322
SLC2A5	37.553	0.702557	0.201156	3.4926	0.000478346	0.0041322
ANKDD1B	57.5895	-0.669703	0.191781	-3.49201	0.000479393	0.00413897
STK11IP	226.568	-0.323031	0.0925247	-3.49129	0.000480687	0.00414785
CACNB3	93.2695	-0.491183	0.140707	-3.49082	0.000481534	0.00415058
PAK6	88.9068	-0.451427	0.129317	-3.49086	0.000481464	0.00415058
POF1B	418.266	-0.391649	0.112206	-3.49044	0.000482226	0.00415426
TANC2	691.88	-0.297042	0.0851338	-3.48912	0.000484616	0.00417255
EIF3F	248.228	-0.386846	0.110967	-3.48615	0.000490023	0.00421679
NOD2	239.171	0.481114	0.138016	3.48594	0.000490409	0.00421778
FAM126A	223.137	-0.420901	0.120748	-3.48577	0.000490714	0.0042181
DCTN2	287.65	-0.263116	0.0754959	-3.48517	0.000491819	0.00422252
TRIM2	1516.76	-0.428044	0.122817	-3.48522	0.000491739	0.00422252
TSG101	275.96	-0.178947	0.0513471	-3.48505	0.000492038	0.00422252
RAB40C	169.68	-0.322396	0.0925138	-3.48484	0.000492431	0.00422357
TRIM16L	83.1699	-0.480453	0.137924	-3.48348	0.000494947	0.00424283
RPLP0	2565.85	-0.389838	0.111916	-3.48333	0.000495225	0.00424289
HSF2BP	8.87127	-0.749364	0.215184	-3.48243	0.000496888	0.00425016
LCE3D	10.6507	-1.51234	0.434273	-3.48246	0.000496823	0.00425016
RPS6KA3	799.393	-0.177528	0.0509756	-3.48261	0.000496552	0.00425016
JRK	388.561	-0.38797	0.111429	-3.48176	0.000498135	0.0042585
CCDC162P	77.4806	-0.848204	0.243711	-3.48037	0.000500722	0.00427417
GGCT	96.6317	-0.349175	0.100332	-3.48019	0.00050106	0.00427417
GLB1L2	122.837	-0.715424	0.205566	-3.48026	0.000500937	0.00427417
PUS7	49.0459	-0.42229	0.121327	-3.48059	0.000500308	0.00427417
CALB1	56.0923	-0.721685	0.207439	-3.47902	0.000503259	0.00428938
SF3B1	1902.2	-0.125868	0.03618	-3.47895	0.000503392	0.00428938
DALRD3	116.826	-0.400037	0.115005	-3.47841	0.00050439	0.00429554
PRPSAP1	171.892	-0.357566	0.102808	-3.478	0.000505169	0.00429984
DAG1	481.111	-0.377436	0.108528	-3.47779	0.000505562	0.00430085
SDHAP2	93.1203	-1.02346	0.29433	-3.47724	0.000506611	0.00430743
KAZN	176.739	-0.329362	0.0947409	-3.47645	0.000508099	0.00431774
HOOK1	264.094	-0.437765	0.12593	-3.47626	0.000508465	0.00431851
VPS28	220.257	-0.206295	0.0593549	-3.47561	0.000509684	0.00432651
CAMK1G	9.1156	1.22938	0.353856	3.47424	0.000512311	0.00434645
FANCA	86.7089	0.298457	0.0859206	3.47364	0.000513451	0.00435377
BRAP	173.556	-0.197023	0.0567365	-3.4726	0.000515437	0.00436606
TBK1	260.735	0.17814	0.0512989	3.47259	0.000515459	0.00436606
TKT	792.54	-0.234475	0.0675361	-3.47185	0.000516892	0.00437583
FLII	1184.5	-0.177109	0.0510205	-3.47133	0.000517885	0.00438187
C11orf54	127.011	-0.258809	0.0745788	-3.47027	0.000519927	0.00439677
INHBA	117.174	0.867079	0.249881	3.46996	0.000520527	0.00439946
DCAF8	451.071	-0.266748	0.0769211	-3.46782	0.000524702	0.00443236
IDS	1121.47	-0.193498	0.0558028	-3.46753	0.000525263	0.0044347
ZXDC	384.898	-0.200114	0.0577241	-3.46674	0.00052682	0.00444545
BTG4	18.0764	-1.07958	0.31144	-3.4664	0.000527475	0.00444858
ABCB6	142.724	-0.430003	0.124056	-3.46619	0.000527881	0.0044496
PUM2	850.705	-0.189072	0.0545608	-3.46534	0.00052956	0.00445896
SSBP3	137.778	-0.32176	0.0928496	-3.46539	0.000529458	0.00445896
CALML5	54.2092	-0.693443	0.200128	-3.465	0.000530235	0.00446224
HEATR5A	446.783	-0.309558	0.089347	-3.46467	0.000530883	0.00446529
GIGYF1	508.064	-0.233093	0.0672864	-3.46419	0.000531822	0.00447079
ADRB2	90.6208	0.278848	0.080506	3.46369	0.000532819	0.00447677
INTS1	786.854	-0.277583	0.0801545	-3.4631	0.000533991	0.0044818
SLC4A11	885.724	-0.432725	0.12495	-3.46318	0.00053384	0.0044818
KCTD15	51.1157	-0.467742	0.13509	-3.46244	0.000535303	0.0044904
JDP2	173.959	-0.231112	0.0667534	-3.46218	0.000535819	0.00449233
MAGEF1	177.706	-0.420992	0.121617	-3.46163	0.000536922	0.00449678
RPL23AP82	63.2025	-0.570545	0.16482	-3.46163	0.000536924	0.00449678
CACNA1A	158.379	0.747813	0.216062	3.46111	0.000537957	0.00450301
MYCBP2	920.279	0.18835	0.0544489	3.4592	0.000541781	0.0045326
CNIH4	97.2662	0.261219	0.0755312	3.45842	0.000543346	0.00454327
TST	94.6952	-0.303311	0.0877859	-3.45512	0.000550055	0.00459691
CYTH2	594.201	-0.259929	0.0752533	-3.45406	0.00055222	0.00461254
VCAM1	9.30342	0.968764	0.280561	3.45295	0.000554489	0.00462902
SMARCA1	59.23	-0.496585	0.143858	-3.4519	0.000556651	0.0046446
SLC25A16	135.166	-0.362045	0.104891	-3.45163	0.00055722	0.00464687
FBLIM1	162.97	-0.387657	0.112328	-3.4511	0.000558298	0.00465338
DENND5A	764.706	0.489593	0.141882	3.45069	0.000559152	0.00465801
KIAA1324	745.864	-0.327056	0.0947886	-3.45037	0.000559824	0.00466113
STRN4	412.791	-0.188621	0.0546815	-3.44945	0.000561724	0.00467447
TUFM	541.759	-0.359495	0.104229	-3.44908	0.000562496	0.0046784
ARHGAP40	33.3189	-0.649046	0.188282	-3.44719	0.000566444	0.00470873
MIR21	10.7854	0.630282	0.182861	3.44678	0.000567307	0.00471106
PHF20	290.189	-0.155132	0.0450078	-3.44677	0.000567326	0.00471106
FAM201A	18.7289	-0.790733	0.229427	-3.44655	0.000567785	0.00471237
ZYG11A	32.1468	-0.54423	0.157924	-3.44614	0.000568648	0.00471703
FOXO1	286.454	-0.219816	0.0638028	-3.44524	0.000570545	0.00472848
MZT2B	103.865	-0.377952	0.109704	-3.4452	0.000570632	0.00472848
KDM2A	1068.69	0.127272	0.0369484	3.4446	0.000571914	0.0047366
APTX	99.6537	-0.347497	0.100896	-3.44412	0.000572931	0.00474
TMEM134	93.5125	-0.363821	0.105633	-3.44421	0.000572732	0.00474
PHB2	317.664	-0.326448	0.0947903	-3.4439	0.000573385	0.00474125
CDHR2	17.7808	-0.823425	0.239125	-3.44349	0.000574254	0.00474594
TRAF7	399.979	-0.272242	0.0790653	-3.44326	0.000574753	0.00474596
TRAT1	5.10704	0.98614	0.286402	3.4432	0.000574863	0.00474596
LIF	81.3108	0.497991	0.144688	3.44183	0.000577789	0.00476589
MTX1	112.33	-0.226071	0.0656846	-3.44177	0.000577912	0.00476589
NARS2	63.2217	-0.404644	0.117578	-3.4415	0.000578495	0.00476589
TGFB2	107.225	-0.467702	0.135901	-3.4415	0.000578495	0.00476589
NRAP	14.1415	-0.860278	0.250051	-3.44041	0.000580837	0.00478015
PGRMC1	259.93	-0.459624	0.133594	-3.44045	0.000580751	0.00478015
ESPNP	11.4544	-1.10156	0.320201	-3.44022	0.000581243	0.00478098
MZT2A	69.7528	-0.373669	0.108637	-3.4396	0.000582573	0.0047894
IKBKE	150.802	0.341545	0.0993039	3.4394	0.000583012	0.00479049
CYP39A1	19.249	-0.739372	0.215015	-3.4387	0.000584525	0.00479568
FN3K	26.1568	-0.505188	0.146934	-3.43819	0.000585619	0.00479568
HEBP2	717.753	-0.22849	0.0664491	-3.43857	0.000584806	0.00479568
POLR2B	586.061	-0.258221	0.0750994	-3.43839	0.000585184	0.00479568
RPL3	1989.06	-0.361174	0.10505	-3.43811	0.000585788	0.00479568
RPRD1A	182.069	-0.291909	0.0848905	-3.43865	0.000584615	0.00479568
TNRC18	1425.48	-0.216885	0.0630817	-3.43815	0.0005857	0.00479568
CLEC5A	22.5135	0.692141	0.201366	3.43723	0.000587695	0.00480673
NFIA	416.093	-0.527956	0.1536	-3.4372	0.000587752	0.00480673
KLHL22	98.1181	-0.306363	0.0891579	-3.43618	0.000589971	0.00482236
SIX5	34.7796	-0.510964	0.148721	-3.43572	0.000590981	0.00482809
KCTD11	135.074	-0.375541	0.109312	-3.43551	0.000591444	0.00482826
PTP4A1	506.249	0.220641	0.0642252	3.43543	0.000591618	0.00482826
RRP8	90.2984	-0.30829	0.0897697	-3.43423	0.000594233	0.00484707
SPRR2C	12.7665	-0.885739	0.257949	-3.43378	0.000595233	0.0048527
FLI1	192.996	0.598681	0.174452	3.43178	0.000599643	0.0048861
CLCN2	57.1159	-0.41816	0.12186	-3.43148	0.000600298	0.00488677
EPB41L1	721.66	-0.423878	0.123527	-3.43146	0.000600348	0.00488677
EDEM2	113.321	0.181027	0.0527722	3.43035	0.000602812	0.00490187
KRT10	184.673	-0.467579	0.136313	-3.4302	0.000603143	0.00490187
SUDS3	375.683	-0.217764	0.0634823	-3.43031	0.000602884	0.00490187
CMTM8	26.0726	-0.432486	0.126098	-3.42977	0.000604101	0.0049067
PLA2G6	70.152	-0.380337	0.110897	-3.42965	0.000604365	0.0049067
PIGX	133.588	-0.38744	0.112989	-3.42901	0.000605794	0.00491576
ANAPC16	371.325	-0.329322	0.0960446	-3.42884	0.000606162	0.00491619
PRSS27	113.969	-0.649748	0.189503	-3.42869	0.000606491	0.00491632
ADAMTS9	66.9818	-0.555874	0.162132	-3.42853	0.000606862	0.00491678
LLGL2	865.779	-0.360158	0.105055	-3.42828	0.000607417	0.00491872
TMEM79	132.804	-0.381537	0.111312	-3.42764	0.000608848	0.00492776
RAB2A	606.716	-0.215814	0.0629774	-3.42685	0.000610625	0.0049396
RPL4	1721.48	-0.36814	0.107469	-3.42556	0.000613539	0.0049606
GAPT	61.7491	0.623522	0.182054	3.42492	0.000614977	0.00496966
CTBP1	423.937	-0.253887	0.0741366	-3.42459	0.00061573	0.00497318
ZNF18	72.1076	-0.229769	0.0671047	-3.42403	0.00061699	0.00498079
ALDH1A2	22.4019	0.788879	0.230445	3.42328	0.000618694	0.00499197
MXRA7	152.444	-0.402979	0.117727	-3.42299	0.000619353	0.00499471
PHF8	266.342	-0.161988	0.0473375	-3.42199	0.000621653	0.00501068
EHD1	1227.37	0.462727	0.135258	3.42106	0.000623785	0.00501979
EMP3	79.5008	0.531535	0.155359	3.42132	0.00062317	0.00501979
MAN1A1	467.138	0.185146	0.0541215	3.42093	0.000624067	0.00501979
NKX3-1	154.663	-0.34963	0.1022	-3.42104	0.000623826	0.00501979
CENPT	135.005	-0.321323	0.0939483	-3.42021	0.000625725	0.00502782
MYLK	99.3255	-0.758168	0.221671	-3.42024	0.000625665	0.00502782
VPS13D	1556.85	-0.211634	0.0618797	-3.42008	0.000626028	0.00502782
DOCK8	1171.78	0.445751	0.130352	3.41959	0.000627158	0.00503431
TMEM17	26.6968	-0.697664	0.204117	-3.41796	0.000630922	0.00506193
ACAP1	163.917	0.399711	0.11698	3.41693	0.000633305	0.00507844
EIF5	1436.92	-0.2148	0.0628679	-3.4167	0.000633861	0.00507956
TRPM4	574.875	-0.393026	0.115034	-3.4166	0.000634093	0.00507956
PLD2	278.968	-0.258574	0.0756871	-3.41636	0.00063465	0.00508142
TGM1	84.1731	-0.526536	0.154134	-3.41609	0.000635271	0.0050838
CC2D1A	343.426	-0.305285	0.0893749	-3.41578	0.000636006	0.00508707
CHST6	619.815	-0.476104	0.13946	-3.41392	0.000640351	0.00509838
CXCR5	11.827	0.946552	0.277254	3.41402	0.000640113	0.00509838
DOCK1	437.04	-0.375791	0.110072	-3.41404	0.000640069	0.00509838
KPNA7	57.4224	-0.417981	0.122395	-3.41501	0.000637787	0.00509838
MYO5B	1588.44	-0.343104	0.100493	-3.4142	0.000639691	0.00509838
PMPCA	181.211	-0.318973	0.0934257	-3.41419	0.000639708	0.00509838
PSPH	51.0601	-0.611563	0.179102	-3.4146	0.000638748	0.00509838
STRC	34.3434	-0.647079	0.189502	-3.41463	0.000638679	0.00509838
TSPYL4	136.986	-0.440596	0.129026	-3.41478	0.000638347	0.00509838
ALPK3	138.45	-0.320999	0.0940322	-3.41371	0.000640842	0.00509969
CDC42SE2	559.24	0.17889	0.0524134	3.41305	0.000642392	0.00510817
TNFRSF1A	1001.92	0.333038	0.0975799	3.41298	0.00064256	0.00510817
NUDT16L1	80.1581	-0.299728	0.0878777	-3.41074	0.000647863	0.00514259
REEP2	13.344	-0.743324	0.217931	-3.41081	0.000647691	0.00514259
TNFSF14	107.37	0.592215	0.173639	3.4106	0.000648204	0.00514259
USP43	186.39	-0.375176	0.109999	-3.41073	0.000647895	0.00514259
GOT2	323.545	-0.378116	0.110903	-3.40944	0.00065097	0.00516192
GJD3	24.1454	0.646094	0.18953	3.40892	0.000652201	0.00516906
ENAH	645.351	-0.484904	0.142276	-3.40819	0.000653951	0.00517549
PER2	729.783	-0.364825	0.107037	-3.4084	0.000653441	0.00517549
UGGT1	680.421	-0.210789	0.0618481	-3.40817	0.000654003	0.00517549
FAM185A	41.6055	-0.400955	0.117664	-3.40763	0.000655285	0.00518301
ACBD6	132.133	-0.370376	0.108709	-3.40706	0.000656676	0.00519139
CACNA1E	47.4776	0.824017	0.241921	3.40614	0.00065889	0.00520626
ADH6	28.3314	-1.00997	0.296542	-3.40582	0.000659665	0.00520975
SSNA1	128.261	-0.312465	0.0917678	-3.40495	0.000661752	0.0052236
ADRB1	119.629	-0.478136	0.140456	-3.40417	0.000663666	0.00523343
COL5A2	43.3596	-0.727657	0.213747	-3.40429	0.00066337	0.00523343
GNG2	157.222	0.53757	0.157941	3.40362	0.000664994	0.00524127
PLEC	4802.6	-0.30895	0.0907856	-3.40307	0.000666331	0.00524916
PTK7	252.968	-0.441455	0.129743	-3.40253	0.000667645	0.00525422
SH3GL3	11.8154	-0.757209	0.22254	-3.40257	0.000667558	0.00525422
LIME1	73.0598	-0.356841	0.104881	-3.40233	0.000668146	0.00525552
MACROD1	56.8824	-0.468243	0.13763	-3.40218	0.000668501	0.00525567
CD79A	14.0024	0.826912	0.243072	3.40192	0.00066914	0.00525806
EIF3B	553.574	-0.336921	0.09905	-3.40153	0.0006701	0.00526296
GLG1	847.921	-0.235054	0.0691197	-3.40068	0.000672181	0.00527665
C1orf198	142.703	-0.394607	0.116051	-3.40028	0.000673177	0.00528183
CLCNKB	14.2133	-1.05308	0.309774	-3.39952	0.000675047	0.00529384
MEIS2	215.481	-0.44109	0.129768	-3.39906	0.000676178	0.00530006
SFT2D3	71.5628	-0.390622	0.114962	-3.39783	0.000679222	0.00532125
CCDC36	10.2065	-0.816406	0.240346	-3.39679	0.000681817	0.00533815
[truncated: 16,983 more rows]

## Sheet: APvsAN
row	baseMean	log2FoldChange	lfcSE	stat	pvalue	padj
CXCL10	471.514	3.30687	0.18206	18.1636	1.00254e-73	1.49589e-69
CXCL11	147.916	3.52452	0.209511	16.8226	1.66664e-63	1.2434e-59
CCL8	51.8484	5.5812	0.351464	15.8799	8.73723e-57	4.34561e-53
RSAD2	1272.95	2.22736	0.14636	15.2184	2.67014e-52	9.96028e-49
CXCL9	184.451	2.55971	0.170357	15.0255	4.99749e-51	1.49135e-47
GBP1	1461.75	1.55847	0.105835	14.7255	4.42042e-49	1.09928e-45
IFI6	491.826	1.65954	0.113211	14.6588	1.18419e-48	2.52418e-45
BATF2	109.119	1.50364	0.109237	13.7649	4.14704e-43	7.32284e-40
SLAMF7	167.433	1.4067	0.102229	13.7603	4.41697e-43	7.32284e-40
IFIT3	1764.65	1.71271	0.126907	13.4957	1.65691e-41	2.47228e-38
GBP4	689.159	1.39237	0.107402	12.964	1.95729e-38	2.65498e-35
CD274	302.351	1.38093	0.107118	12.8917	5.01153e-38	6.23142e-35
CMPK2	314.242	1.37233	0.10736	12.7825	2.05385e-37	2.35735e-34
IFIT2	3154.76	1.88107	0.148909	12.6323	1.40074e-36	1.49288e-33
IFIT1	941.892	1.81017	0.144336	12.5413	4.43474e-36	4.41138e-33
SERPING1	151.635	1.55144	0.124924	12.4191	2.05873e-35	1.91989e-32
TAP1	1327.71	0.786059	0.0645691	12.1739	4.28058e-34	3.75709e-31
CCL2	75.6018	2.39225	0.198493	12.0521	1.89091e-33	1.56746e-30
EPSTI1	303.466	1.10305	0.0920032	11.9893	4.04399e-33	3.17581e-30
ISG15	588.449	1.88625	0.159035	11.8606	1.89548e-32	1.41412e-29
IFI44L	522.031	1.40236	0.11945	11.7402	7.92871e-32	5.63354e-29
GBP5	1813.93	1.4674	0.12512	11.7279	9.16653e-32	6.21699e-29
DDX58	656.746	1.04874	0.0906495	11.5691	5.90709e-31	3.83216e-28
SAMD9L	920.32	0.966201	0.0843028	11.4611	2.06915e-30	1.28641e-27
LILRB1	84.6197	1.4713	0.128982	11.407	3.85826e-30	2.30276e-27
OASL	288.917	1.30359	0.115462	11.2902	1.4677e-29	8.42289e-27
DDX60	533.119	0.956584	0.0849235	11.2641	1.97449e-29	1.09116e-26
MX1	2191.09	0.901554	0.0801152	11.2532	2.23289e-29	1.18989e-26
GZMB	65.4947	1.54329	0.13733	11.2378	2.65857e-29	1.36788e-26
OAS3	1218.91	1.02864	0.09269	11.0977	1.28751e-28	6.40366e-26
PARP14	2667.61	0.769093	0.0693494	11.0901	1.40098e-28	6.74322e-26
CYBB	377.757	0.979226	0.0884261	11.0739	1.67841e-28	7.8261e-26
IL4I1	63.6928	1.39033	0.126664	10.9765	4.95668e-28	2.24117e-25
IFI35	173.83	0.853945	0.0779024	10.9617	5.8374e-28	2.56176e-25
HERC5	312.983	1.53542	0.140156	10.9551	6.28015e-28	2.67732e-25
ETV7	84.7718	0.985124	0.0905573	10.8785	1.46009e-27	6.05165e-25
STAT1	2268.38	0.660858	0.0607689	10.8749	1.51772e-27	6.12052e-25
IFITM3	688.592	0.939099	0.0876654	10.7123	8.91098e-27	3.49897e-24
APOL2	495.749	0.567113	0.0536242	10.5757	3.86329e-26	1.47805e-23
TRIM22	1132.1	0.698578	0.0667277	10.4691	1.19798e-25	4.46878e-23
OAS2	729.421	0.935741	0.0895167	10.4533	1.41584e-25	5.15261e-23
CCL3	271.137	1.71716	0.164761	10.4221	1.96527e-25	6.98186e-23
IFITM1	875.823	0.916208	0.089426	10.2454	1.24078e-24	4.3055e-22
BST2	174.065	0.824474	0.0805152	10.24	1.31277e-24	4.45177e-22
UBE2L6	413.622	0.696139	0.0680207	10.2342	1.39304e-24	4.61902e-22
TAP2	715.265	0.501592	0.049213	10.1923	2.14707e-24	6.96443e-22
PARP9	952.361	0.543801	0.0534553	10.173	2.61687e-24	8.30773e-22
IFIT5	301.685	0.844052	0.0832733	10.1359	3.82737e-24	1.18975e-21
CCL4	292.878	1.6049	0.159549	10.059	8.38793e-24	2.55421e-21
IFI30	980.715	0.733645	0.0729877	10.0516	9.03733e-24	2.69692e-21
CD163	232.847	1.17612	0.117144	10.0399	1.01732e-23	2.97636e-21
TMEM176B	42.0836	1.0981	0.110323	9.95349	2.43498e-23	6.98698e-21
DTX3L	822.462	0.473547	0.0480535	9.85459	6.54859e-23	1.84361e-20
APOL6	1696.44	0.599447	0.0612113	9.79308	1.20568e-22	3.33147e-20
TIFA	91.1415	0.825083	0.0846635	9.74544	1.92933e-22	5.2341e-20
IRF7	547.976	0.980294	0.101002	9.70569	2.85146e-22	7.5976e-20
FCGR1A	112.241	1.37666	0.142051	9.69133	3.28232e-22	8.59219e-20
SIGLEC1	80.8418	1.41616	0.146218	9.68524	3.4839e-22	8.96262e-20
LAG3	21.4684	1.28646	0.135242	9.5123	1.86493e-21	4.71638e-19
STAT2	1217.63	0.537508	0.0566918	9.48123	2.51292e-21	6.24922e-19
ANKRD22	112.252	0.766709	0.0813131	9.4291	4.13637e-21	1.01178e-18
LAIR1	115.868	0.954189	0.101225	9.42645	4.24189e-21	1.02086e-18
IRF8	87.0457	0.879107	0.0933782	9.41449	4.75401e-21	1.12595e-18
XAF1	694.618	0.907327	0.0967878	9.3744	6.95722e-21	1.62201e-18
PRF1	54.9194	1.22441	0.131088	9.34037	9.60001e-21	2.20372e-18
SPP1	48.1688	1.51204	0.163187	9.26567	1.93851e-20	4.3825e-18
GBP1P1	43.8774	1.23349	0.133493	9.24012	2.46231e-20	5.4836e-18
ZBP1	151.816	1.21508	0.131717	9.22493	2.83745e-20	6.22612e-18
SOCS1	58.7772	1.26385	0.137033	9.22292	2.8912e-20	6.25211e-18
TFEC	75.1722	1.16008	0.12626	9.188	4.00197e-20	8.53048e-18
APOL1	571.407	0.602382	0.0658539	9.14726	5.83968e-20	1.22724e-17
PML	499.108	0.589645	0.0644811	9.14447	5.99249e-20	1.24186e-17
IFI44	373.941	0.868141	0.0950262	9.1358	6.49225e-20	1.327e-17
NLRC5	1001.66	0.476076	0.052763	9.02293	1.83132e-19	3.69259e-17
ZNFX1	1642.17	0.36357	0.0404873	8.97986	2.71114e-19	5.39373e-17
MAFB	125.879	0.709241	0.0792128	8.95362	3.44011e-19	6.75394e-17
CD69	352.085	1.42773	0.159486	8.95205	3.48949e-19	6.76191e-17
HAPLN3	80.36	0.926389	0.10442	8.87177	7.19939e-19	1.37721e-16
PSMB9	353.016	0.525745	0.0597701	8.79611	1.4164e-18	2.6752e-16
GBP2	1090	0.828421	0.094712	8.74674	2.19612e-18	4.09603e-16
SAMD9	1376.36	0.594203	0.0682405	8.70749	3.1067e-18	5.72284e-16
CD86	71.1498	0.96718	0.11134	8.68674	3.72975e-18	6.78678e-16
RHBDF2	271.706	0.512597	0.0592184	8.65605	4.88387e-18	8.77978e-16
PLSCR1	663.913	0.470616	0.0546587	8.61009	7.30062e-18	1.29682e-15
C3AR1	90.3897	1.07149	0.124982	8.57309	1.00741e-17	1.76841e-15
IFIH1	451.808	0.906334	0.106273	8.52832	1.48486e-17	2.57623e-15
IRF9	723.679	0.317867	0.0374419	8.4896	2.07348e-17	3.55613e-15
SUCNR1	16.0651	1.31708	0.15535	8.47816	2.28783e-17	3.87917e-15
HERC6	515.039	0.685616	0.080944	8.47026	2.44856e-17	4.05944e-15
LAP3	700.201	0.723581	0.0854232	8.47054	2.44253e-17	4.05944e-15
SLAMF8	24.2216	0.980712	0.115902	8.46156	2.63823e-17	4.32583e-15
TRIM21	188.276	0.472721	0.0559513	8.44879	2.94332e-17	4.77362e-15
P2RY14	71.5676	1.38018	0.163394	8.44693	2.99053e-17	4.79803e-15
SERPINB9	378.171	0.930599	0.110299	8.43703	3.25511e-17	5.16696e-15
IRF1	2505.62	0.612052	0.0730351	8.38025	5.28169e-17	8.29558e-15
IDO1	938.353	0.998847	0.119603	8.35135	6.74851e-17	1.03809e-14
LAMP3	127.068	0.897561	0.107475	8.35138	6.74723e-17	1.03809e-14
GIMAP6	45.0829	0.884441	0.10689	8.27429	1.29225e-16	1.96752e-14
P2RX7	50.4733	0.96462	0.116828	8.25674	1.49707e-16	2.25634e-14
TRAFD1	483.353	0.411098	0.0499108	8.23666	1.77088e-16	2.64233e-14
GCH1	298.461	0.579552	0.0703857	8.23395	1.81138e-16	2.676e-14
CCR2	14.8756	1.31873	0.160764	8.20289	2.34676e-16	3.43294e-14
HAVCR2	77.5251	0.832669	0.101727	8.18536	2.7148e-16	3.93277e-14
EIF2AK2	572.395	0.512459	0.0627261	8.16979	3.08919e-16	4.43209e-14
TMEM176A	25.8388	1.09424	0.134509	8.13508	4.11676e-16	5.85011e-14
CCRL2	133.733	0.919615	0.113228	8.1218	4.59325e-16	6.4409e-14
ISG20	436.443	0.706866	0.0870404	8.12112	4.61884e-16	6.4409e-14
TNFAIP6	233.053	1.32329	0.163614	8.08788	6.07116e-16	8.38776e-14
IL10	14.5235	1.1655	0.144282	8.07796	6.58575e-16	9.01522e-14
CCR5	58.4251	0.889986	0.110458	8.05726	7.80221e-16	1.05833e-13
CD80	26.4491	1.18743	0.148094	8.01808	1.07407e-15	1.4438e-13
TYMP	1177.72	0.542291	0.0683503	7.93399	2.12216e-15	2.82721e-13
XRN1	1012.46	0.414658	0.0522892	7.9301	2.18962e-15	2.89127e-13
PIK3AP1	765.47	0.828333	0.105138	7.87851	3.31297e-15	4.33621e-13
HLA-F	851.039	0.385214	0.0489518	7.86925	3.56761e-15	4.6289e-13
DDX60L	1277.27	0.794611	0.101089	7.86055	3.82454e-15	4.91948e-13
SLC25A28	138.415	0.391686	0.0501442	7.81118	5.66553e-15	7.22524e-13
SECTM1	768.496	0.611091	0.0782551	7.80896	5.76623e-15	7.29135e-13
CD300E	84.4136	1.42509	0.182682	7.80092	6.14555e-15	7.70569e-13
LACTB	116.59	0.451406	0.0578794	7.79909	6.23569e-15	7.75357e-13
FLVCR2	54.4865	0.6694	0.086034	7.78064	7.21562e-15	8.89788e-13
USP18	96.9266	0.977664	0.12569	7.77837	7.34653e-15	8.98505e-13
IL2RB	75.3737	0.933099	0.120222	7.76145	8.39611e-15	1.01116e-12
LHFPL2	150.074	0.603473	0.0777537	7.76135	8.40318e-15	1.01116e-12
TRIM5	154.132	0.490062	0.0631777	7.75689	8.70392e-15	1.03897e-12
IFNG	8.35896	1.43943	0.185619	7.75475	8.85162e-15	1.04821e-12
LMO2	146.003	0.469323	0.0607645	7.72364	1.13052e-14	1.32823e-12
LILRB4	82.9926	0.864474	0.112018	7.71724	1.18875e-14	1.38573e-12
JAK2	418.777	0.344529	0.0448628	7.67961	1.59579e-14	1.83546e-12
UBD	53.8363	1.17283	0.152726	7.67934	1.59915e-14	1.83546e-12
NMI	235.588	0.506783	0.0660701	7.67039	1.71479e-14	1.95316e-12
IL2RA	21.4061	1.13982	0.14918	7.64059	2.16227e-14	2.44418e-12
RASSF4	97.2152	0.735718	0.0964088	7.63123	2.32529e-14	2.60869e-12
SLC43A3	115.992	0.586146	0.0770014	7.61215	2.69575e-14	3.00173e-12
SLAMF1	28.6611	0.946517	0.124418	7.60758	2.79278e-14	3.08675e-12
ENPP2	66.2575	0.984799	0.129705	7.59261	3.13522e-14	3.43975e-12
SLC2A6	25.4255	0.923932	0.121886	7.58031	3.44727e-14	3.7545e-12
PARP12	382.928	0.482842	0.063722	7.57733	3.52734e-14	3.81388e-12
AIM2	51.4437	0.926604	0.122948	7.53653	4.82624e-14	5.18075e-12
TMEM140	213.337	0.785846	0.104985	7.48534	7.136e-14	7.60545e-12
GNLY	24.9995	1.13794	0.15252	7.46097	8.58876e-14	9.08885e-12
GIMAP8	37.8106	0.891247	0.119531	7.45619	8.90621e-14	9.35842e-12
FCGR1B	95.9724	1.17219	0.15745	7.44483	9.70677e-14	1.01283e-11
PSTPIP2	129.363	0.565222	0.0760314	7.43406	1.05315e-13	1.09125e-11
KCNA3	13.986	1.01788	0.137184	7.4198	1.17298e-13	1.20704e-11
IL18BP	59.3096	0.567153	0.0767283	7.39171	1.44957e-13	1.48145e-11
MARCO	7.76679	1.83573	0.248458	7.38848	1.48516e-13	1.50749e-11
TOR1B	228.769	0.409791	0.0554904	7.38489	1.52581e-13	1.53828e-11
GZMA	34.7475	1.03244	0.140143	7.3671	1.74384e-13	1.7463e-11
IFI16	1324.41	0.329714	0.0451245	7.30677	2.73638e-13	2.72196e-11
IL21R	36.8471	0.833304	0.115154	7.23644	4.60606e-13	4.55146e-11
GNB4	260.386	0.525241	0.072786	7.21624	5.34453e-13	5.24643e-11
CD48	105.039	0.812451	0.113061	7.18595	6.67436e-13	6.50903e-11
SP140	143.487	0.756085	0.105349	7.17694	7.12879e-13	6.90706e-11
PDCD1LG2	15.8552	0.977124	0.136836	7.14085	9.27533e-13	8.92885e-11
GPR84	30.1647	1.1722	0.164588	7.12201	1.06361e-12	1.01732e-10
NBN	594.125	0.461216	0.065008	7.09476	1.29576e-12	1.23147e-10
SP110	387.041	0.578438	0.0816744	7.08224	1.41839e-12	1.33948e-10
CSF1R	173.176	0.54593	0.0772155	7.07022	1.54692e-12	1.45167e-10
NKG7	27.1849	0.928591	0.131458	7.06378	1.62038e-12	1.51111e-10
ADAR	2613.11	0.274996	0.0390192	7.0477	1.81896e-12	1.68576e-10
FGD2	108.262	0.622599	0.0886605	7.02229	2.18267e-12	2.01035e-10
RIPK2	146.964	0.558317	0.0795798	7.01582	2.28607e-12	2.09267e-10
FAS	185.656	0.544135	0.0776555	7.00704	2.43408e-12	2.21456e-10
NOS2	761.763	0.859509	0.122778	7.00049	2.55068e-12	2.30658e-10
CD84	120.584	0.598804	0.0857724	6.98131	2.92445e-12	2.62866e-10
TNF	74.276	0.8481	0.121507	6.97983	2.95528e-12	2.64047e-10
TNFSF13B	323.368	0.952012	0.136468	6.9761	3.03483e-12	2.6954e-10
LGALS9	306.958	0.361324	0.0518053	6.97465	3.06633e-12	2.70726e-10
DAPP1	535.273	0.372465	0.0534164	6.97285	3.10591e-12	2.72607e-10
GIMAP7	15.4518	0.888624	0.127678	6.95986	3.40617e-12	2.97213e-10
STARD8	37.0232	0.828458	0.119286	6.94513	3.78099e-12	3.28001e-10
MYO1G	142.368	0.648323	0.093393	6.94188	3.86913e-12	3.33707e-10
FCER1G	281.43	0.855768	0.12351	6.92874	4.24604e-12	3.64111e-10
EMILIN2	153.79	0.601371	0.086857	6.92368	4.40051e-12	3.752e-10
IL7R	84.1446	0.781141	0.113117	6.9056	4.9991e-12	4.23816e-10
MTHFD2	159.503	0.394542	0.0573309	6.88185	5.90811e-12	4.9805e-10
SP100	971.285	0.333314	0.0484501	6.87954	6.00474e-12	5.03353e-10
PATL1	251.474	0.313494	0.0457231	6.85635	7.06406e-12	5.88842e-10
CD79A	14.0024	1.12168	0.163643	6.85442	7.16043e-12	5.9356e-10
CASP5	64.8434	1.17933	0.172217	6.84793	7.49251e-12	6.17656e-10
RGS1	133.304	0.816293	0.11932	6.84119	7.85393e-12	6.43893e-10
NUB1	379.125	0.390183	0.0570639	6.83764	8.05076e-12	6.56423e-10
SPIB	26.2825	0.869961	0.127627	6.81646	9.33131e-12	7.56699e-10
FRMD3	34.7028	0.755733	0.111001	6.80834	9.87347e-12	7.96335e-10
STAB1	267.648	0.582558	0.0856464	6.8019	1.03251e-11	8.28285e-10
HLA-DRA	2531.98	0.548754	0.080776	6.79352	1.09427e-11	8.73133e-10
GYPC	36.6298	0.578142	0.0851785	6.78742	1.14158e-11	9.06041e-10
HLA-DPB1	578.28	0.507012	0.0747692	6.78104	1.19318e-11	9.4198e-10
HLA-A	7079.79	0.29233	0.0432634	6.75698	1.40895e-11	1.10647e-09
CCR1	601.725	0.894277	0.132555	6.74645	1.5151e-11	1.17988e-09
RNF19B	914.976	0.457861	0.06787	6.74615	1.51824e-11	1.17988e-09
TNFSF10	2001.97	0.472458	0.0700483	6.74475	1.53295e-11	1.18514e-09
IL32	51.6344	0.572134	0.0851189	6.72159	1.79749e-11	1.3825e-09
APOL3	132.078	0.664391	0.0990567	6.70718	1.98424e-11	1.5183e-09
RTP4	86.9218	0.631802	0.094639	6.67592	2.45683e-11	1.87032e-09
HLA-DRB1	1103.81	0.564343	0.0846215	6.66903	2.57504e-11	1.95036e-09
DSE	348.092	0.448051	0.0674072	6.64693	2.99279e-11	2.25532e-09
C1QA	76.8283	0.774435	0.116547	6.64485	3.03535e-11	2.2759e-09
CD22	41.7509	0.910409	0.137217	6.6348	3.24938e-11	2.4242e-09
NAPSB	43.625	0.646365	0.0975139	6.62844	3.39258e-11	2.51844e-09
TAGAP	1699.51	0.977407	0.147513	6.62589	3.45165e-11	2.54961e-09
ANXA6	89.7006	0.490139	0.0739907	6.62434	3.48813e-11	2.56386e-09
CASP1	280.947	0.567928	0.0858024	6.61902	3.61592e-11	2.64476e-09
BATF	83.487	0.536862	0.0813863	6.59647	4.21052e-11	3.04977e-09
NUCB1	581.273	0.22898	0.0347102	6.5969	4.1985e-11	3.04977e-09
HLA-DPA1	782.892	0.54322	0.0823983	6.59262	4.32141e-11	3.11497e-09
CMKLR1	44.1468	0.782166	0.118658	6.59176	4.34644e-11	3.11795e-09
OLFML2B	21.1402	0.78247	0.119084	6.57073	5.00676e-11	3.57444e-09
MX2	1302.58	0.687753	0.104731	6.56685	5.13906e-11	3.65143e-09
DRAM1	150.18	0.458059	0.0697755	6.56475	5.21197e-11	3.68568e-09
C1QB	118.377	0.773742	0.118191	6.54654	5.8887e-11	4.14459e-09
CLIC4	173.8	0.415407	0.0636158	6.52994	6.57961e-11	4.60912e-09
CCL4L2	121.663	1.36621	0.209397	6.52452	6.82182e-11	4.75646e-09
VAMP5	108.349	0.450368	0.0690401	6.52328	6.87879e-11	4.77388e-09
IGFLR1	56.5365	0.470063	0.0720763	6.52174	6.9496e-11	4.8007e-09
C4B	27.3201	0.992132	0.152161	6.52028	7.01766e-11	4.82537e-09
NAPA	548.877	0.286178	0.0439271	6.51484	7.27679e-11	4.9806e-09
CEACAM1	299.586	0.466688	0.0717738	6.5022	7.91535e-11	5.36841e-09
CIITA	432.019	0.474747	0.0730079	6.50268	7.89008e-11	5.36841e-09
TLR7	32.3817	0.746628	0.114993	6.49283	8.42401e-11	5.68754e-09
ZC3HAV1	792.214	0.396493	0.0613322	6.46467	1.01518e-10	6.82322e-09
RHOH	149.506	0.859967	0.133099	6.46109	1.03949e-10	6.95524e-09
IL27	9.17846	1.45613	0.225502	6.45731	1.06577e-10	7.09929e-09
OTOF	30.7575	1.32251	0.205952	6.42146	1.3497e-10	8.95061e-09
GZMH	9.95944	1.03297	0.161859	6.38192	1.74882e-10	1.15461e-08
FBXO6	97.9811	0.428931	0.0675292	6.35179	2.12819e-10	1.39889e-08
MS4A1	49.5742	0.968244	0.152831	6.33541	2.36712e-10	1.54911e-08
MLKL	219.578	0.615858	0.0973245	6.32788	2.48557e-10	1.61953e-08
FFAR3	32.9574	1.3583	0.215046	6.31633	2.67855e-10	1.73768e-08
GRINA	396.384	0.392234	0.0621152	6.31462	2.70833e-10	1.74939e-08
FN1	87.1574	1.231	0.195121	6.30889	2.81043e-10	1.80752e-08
CXCR2P1	7.62822	1.70607	0.270691	6.30267	2.92566e-10	1.87355e-08
APOL4	116.165	0.723296	0.114839	6.29836	3.00811e-10	1.91812e-08
ZCCHC2	291.953	0.37435	0.0596031	6.28071	3.37021e-10	2.13987e-08
CD68	310.151	0.417162	0.0665367	6.26965	3.6185e-10	2.26856e-08
HLA-E	6849.06	0.34151	0.0544624	6.27057	3.59736e-10	2.26856e-08
PSMB8	581.381	0.28691	0.0457573	6.27025	3.60466e-10	2.26856e-08
PLEK	3162.88	0.949906	0.15182	6.25679	3.9299e-10	2.45347e-08
HLA-DQB1	310.702	0.504993	0.0807411	6.25448	3.98855e-10	2.47971e-08
CTLA4	7.6927	1.14276	0.183063	6.24243	4.30815e-10	2.6673e-08
IRAK2	237.914	0.554582	0.0888794	6.23971	4.38388e-10	2.70199e-08
P2RY6	27.2809	0.6855	0.109871	6.23912	4.40039e-10	2.70199e-08
HIVEP2	668.9	0.270597	0.0434438	6.22867	4.70417e-10	2.87667e-08
GLRX	281.564	0.315038	0.0506213	6.22342	4.86446e-10	2.96256e-08
TBX21	11.6091	0.919618	0.147899	6.21788	5.03914e-10	3.05646e-08
HAMP	16.6842	1.09872	0.176791	6.21482	5.13842e-10	3.10406e-08
FMNL3	164.409	0.484104	0.0781141	6.1974	5.74045e-10	3.45376e-08
ADAMTS2	14.2305	1.31021	0.21212	6.17673	6.54424e-10	3.92155e-08
BAZ1A	1040.32	0.302992	0.0491006	6.17084	6.79292e-10	4.05429e-08
CD74	5141.63	0.474569	0.0769352	6.16843	6.89714e-10	4.10009e-08
NCKAP1L	243.616	0.434463	0.0706245	6.15174	7.66396e-10	4.53786e-08
CX3CL1	171.098	0.802319	0.130961	6.12639	8.98956e-10	5.30171e-08
PARP10	360.353	0.427389	0.0698949	6.11474	9.67166e-10	5.68153e-08
TIMP1	393.569	0.477883	0.0781837	6.11231	9.82002e-10	5.74606e-08
BIRC3	344.683	0.389748	0.0638308	6.10595	1.0219e-09	5.95616e-08
VASH1	94.1966	0.51239	0.084026	6.098	1.07407e-09	6.23588e-08
TNS3	145.259	0.515353	0.0845265	6.09693	1.08123e-09	6.25309e-08
BATF3	8.35397	0.985161	0.161852	6.08678	1.15201e-09	6.63676e-08
ATF5	75.4558	0.451371	0.0743807	6.06839	1.29199e-09	7.41456e-08
TAPBP	2102.04	0.188528	0.0310848	6.06495	1.31992e-09	7.54582e-08
MS4A6A	136.469	0.545734	0.0903336	6.04132	1.52854e-09	8.70512e-08
KCTD12	248.138	0.472032	0.0783852	6.02196	1.72322e-09	9.77651e-08
ACHE	13.2168	0.847445	0.140891	6.01488	1.80015e-09	1.01742e-07
ARHGAP31	104.899	0.43952	0.0730855	6.01377	1.81257e-09	1.02058e-07
HLA-B	11686.5	0.266264	0.0443377	6.00536	1.90905e-09	1.07086e-07
TPP1	227.78	0.271237	0.0452465	5.99466	2.0391e-09	1.13953e-07
MICB	46.7852	0.517443	0.0863722	5.99085	2.08741e-09	1.16217e-07
TRIM38	641.571	0.319285	0.0533699	5.98249	2.19746e-09	1.2189e-07
CCR7	19.6506	0.883564	0.147859	5.97571	2.29085e-09	1.26599e-07
BTN3A1	434.696	0.30647	0.0514203	5.9601	2.52086e-09	1.38796e-07
PDCD1	13.8725	0.788455	0.132552	5.94827	2.7099e-09	1.48489e-07
SH2D2A	17.5697	0.701339	0.117915	5.94785	2.71681e-09	1.48489e-07
PLXND1	105.689	0.4773	0.0804692	5.93146	3.00258e-09	1.63509e-07
ICAM1	1173.62	0.718882	0.121307	5.92616	3.10108e-09	1.68259e-07
FFAR2	1612.53	0.96452	0.162832	5.92342	3.15322e-09	1.70468e-07
PLEKHO1	185.855	0.539786	0.0912184	5.91751	3.26852e-09	1.7543e-07
ZEB2	408.045	0.588591	0.0994603	5.91785	3.26175e-09	1.7543e-07
FPR3	56.8914	0.590519	0.0998638	5.91325	3.35422e-09	1.79385e-07
GVINP1	116.674	0.5358	0.0913591	5.86477	4.4975e-09	2.39668e-07
DUOXA2	675.853	0.679612	0.115941	5.86172	4.58089e-09	2.42381e-07
TRAF1	146.791	0.505575	0.0862455	5.86204	4.57208e-09	2.42381e-07
PRKCQ	18.9249	0.715126	0.122096	5.85707	4.71113e-09	2.48391e-07
DOCK4	526.365	0.302422	0.0516563	5.85451	4.7843e-09	2.51361e-07
PPP1R16B	121.778	0.528126	0.0902884	5.84933	4.93564e-09	2.57499e-07
PSME2	415.359	0.362948	0.062046	5.84966	4.92585e-09	2.57499e-07
GPRIN3	114.601	0.478488	0.0818955	5.84267	5.13698e-09	2.67069e-07
CXCL13	10.0466	1.18208	0.202539	5.83633	5.3364e-09	2.76474e-07
TRPM2	93.0418	0.560923	0.0962501	5.82776	5.61753e-09	2.90032e-07
MT2A	124.684	0.680278	0.116859	5.82138	5.83637e-09	3.00291e-07
SNX20	159.589	0.657835	0.113053	5.81881	5.92689e-09	3.03901e-07
FCGR3A	497.96	0.73347	0.126414	5.80211	6.54855e-09	3.34626e-07
LGALS1	56.3541	0.546563	0.0942874	5.79677	6.76024e-09	3.44264e-07
TRPV2	49.9481	0.523013	0.090237	5.796	6.79167e-09	3.44689e-07
ENG	60.5082	0.475209	0.082093	5.78866	7.09482e-09	3.58853e-07
CXCR3	14.063	0.69306	0.119792	5.78551	7.22908e-09	3.64409e-07
SHISA5	736.064	0.290452	0.0502475	5.78043	7.45116e-09	3.74339e-07
ABI3	54.8035	0.503597	0.0873864	5.76287	8.26946e-09	4.14056e-07
GBP7	6.87031	1.4462	0.251576	5.74856	9.00047e-09	4.4915e-07
CCL18	7.82408	1.02612	0.179278	5.72364	1.04264e-08	5.18573e-07
C1QC	126.318	0.632153	0.110459	5.72297	1.04675e-08	5.1889e-07
LMNB1	362.376	0.647123	0.113165	5.7184	1.07533e-08	5.3129e-07
DOK2	30.2713	0.589653	0.10318	5.71479	1.09838e-08	5.40887e-07
CD79B	6.93986	1.04985	0.184032	5.70473	1.16529e-08	5.71949e-07
IKZF3	120.269	0.609965	0.107458	5.67629	1.37649e-08	6.73397e-07
ADAP2	59.6156	0.472068	0.0832061	5.67347	1.39932e-08	6.8233e-07
CD83	234.811	0.703586	0.124045	5.67201	1.41134e-08	6.85949e-07
EPB41L3	85.7925	0.547091	0.0965517	5.66629	1.4592e-08	7.06905e-07
MIR155HG	13.573	0.787053	0.139083	5.65886	1.52379e-08	7.3581e-07
SLC1A3	31.72	0.650501	0.11507	5.65309	1.57589e-08	7.58513e-07
DHX58	169.929	0.454995	0.0805294	5.65004	1.60407e-08	7.69593e-07
ITGA4	140.602	0.449947	0.0796606	5.64829	1.62047e-08	7.7497e-07
CARD17	8.30997	1.16676	0.206912	5.63893	1.7111e-08	8.15697e-07
CD7	57.7354	0.480673	0.0852533	5.63817	1.7187e-08	8.16711e-07
IL10RA	265.721	0.533427	0.0946228	5.6374	1.72637e-08	8.17751e-07
IL1RN	1960.8	0.667521	0.118528	5.63175	1.78393e-08	8.42343e-07
FBXO39	10.0691	0.849776	0.151034	5.62637	1.8404e-08	8.66267e-07
SCO2	142.722	0.500666	0.0893874	5.60108	2.13019e-08	9.99516e-07
ARL5B	462.487	0.392476	0.0703097	5.5821	2.37626e-08	1.11148e-06
FAM20A	100.407	0.499881	0.0895711	5.58084	2.39366e-08	1.11612e-06
HLA-DMA	257.173	0.423001	0.0759066	5.57264	2.50902e-08	1.16626e-06
MARCKS	1127.75	0.339619	0.0612064	5.54875	2.87725e-08	1.33328e-06
CSF1	102.992	0.577775	0.104438	5.53223	3.16184e-08	1.46061e-06
CXorf21	51.2866	0.779212	0.141102	5.52234	3.3452e-08	1.54055e-06
HCAR3	1256.73	0.910498	0.165062	5.51609	3.46628e-08	1.59139e-06
GIMAP1	19.9947	0.690071	0.125189	5.51222	3.54342e-08	1.62182e-06
IFI27	704.573	0.548644	0.0997135	5.5022	3.75078e-08	1.71148e-06
CDKN1A	542.363	0.36174	0.0658804	5.49086	3.99983e-08	1.81956e-06
PHF11	194.258	0.314481	0.0574987	5.46936	4.51655e-08	2.04837e-06
HSD11B1	9.78276	0.807299	0.148595	5.43286	5.54564e-08	2.50747e-06
LILRA5	361.081	0.824039	0.151778	5.42924	5.65948e-08	2.55121e-06
CLEC4D	47.3472	0.915824	0.168772	5.42639	5.75054e-08	2.58445e-06
IL15RA	46.9786	0.423344	0.078117	5.41936	5.98127e-08	2.67205e-06
RAB20	138.533	0.378532	0.0698419	5.41984	5.9651e-08	2.67205e-06
PTGER4	195.111	0.308042	0.0569238	5.41148	6.25063e-08	2.78405e-06
CCND2	111.042	0.456558	0.0844791	5.40439	6.50288e-08	2.88778e-06
RELB	170.636	0.463453	0.0858533	5.3982	6.73145e-08	2.98042e-06
LILRA4	12.6986	0.963418	0.179108	5.37898	7.49077e-08	3.3068e-06
IL1B	3761.15	0.914071	0.170193	5.3708	7.83866e-08	3.45017e-06
CD247	19.5691	0.688162	0.128307	5.36342	8.1661e-08	3.58372e-06
ZNF267	468.854	0.452524	0.08446	5.35785	8.42201e-08	3.68518e-06
SAA1	219.668	0.680316	0.127047	5.35485	8.56258e-08	3.73574e-06
RGS10	55.3616	0.342438	0.0641893	5.33482	9.56383e-08	4.16041e-06
CLEC2B	308.416	0.421593	0.0790536	5.333	9.66023e-08	4.19012e-06
IL6	16.5576	1.0113	0.190429	5.31061	1.09259e-07	4.72539e-06
GADD45B	509.289	0.536453	0.10113	5.30457	1.1294e-07	4.87046e-06
KCNJ2	525.347	0.722653	0.136258	5.30357	1.13557e-07	4.88293e-06
C4A	48.2077	0.589079	0.111216	5.29669	1.1792e-07	5.056e-06
DPYSL2	78.0946	0.450953	0.0855196	5.2731	1.34139e-07	5.71854e-06
ICOS	14.3725	0.786861	0.149219	5.2732	1.34064e-07	5.71854e-06
HS3ST3B1	51.2433	0.486279	0.0923647	5.26477	1.40364e-07	5.96688e-06
TOP1	525.998	0.194046	0.0369219	5.25559	1.4755e-07	6.25453e-06
MILR1	23.4923	0.525876	0.100079	5.2546	1.48345e-07	6.27041e-06
SLC8A1	206.21	0.493387	0.0939815	5.24984	1.52234e-07	6.41663e-06
TGM2	1030.85	0.528137	0.100657	5.24688	1.54694e-07	6.50193e-06
GIMAP4	180.342	0.683104	0.130583	5.23118	1.68436e-07	7.05963e-06
NFKB1	511.079	0.227057	0.0434604	5.22446	1.74661e-07	7.30003e-06
SSTR2	87.566	0.975235	0.186748	5.22221	1.76798e-07	7.36871e-06
SAT1	14355.9	0.249585	0.047825	5.2187	1.80185e-07	7.48895e-06
MS4A7	76.8118	0.494486	0.0948116	5.21546	1.8336e-07	7.59978e-06
PTPRCAP	47.3456	0.555605	0.106589	5.21258	1.86234e-07	7.69748e-06
HLA-DMB	256.114	0.410055	0.0788081	5.20321	1.95875e-07	8.05138e-06
LY96	87.6109	0.609718	0.117175	5.2035	1.95568e-07	8.05138e-06
NCOA7	532.947	0.415088	0.0798003	5.20158	1.976e-07	8.09996e-06
PAG1	291.311	0.450491	0.0867028	5.19581	2.03836e-07	8.33269e-06
ADA	15.0732	0.583863	0.112615	5.18458	2.16503e-07	8.82633e-06
APOBEC3G	114.962	0.400501	0.0772574	5.18398	2.17194e-07	8.8304e-06
HCP5	491.907	0.217554	0.0420182	5.17762	2.24731e-07	9.112e-06
C15orf48	554.298	0.39121	0.0759596	5.15024	2.6016e-07	1.05199e-05
ATF3	188.119	0.45314	0.0880029	5.14915	2.61668e-07	1.05523e-05
IL12RB1	46.9775	0.476359	0.0926521	5.14137	2.72744e-07	1.09693e-05
HELB	221.877	0.520524	0.101328	5.13704	2.79106e-07	1.1195e-05
EGR2	114.417	0.704793	0.137713	5.11784	3.09056e-07	1.23492e-05
LRRC8C	54.0761	0.444634	0.0868843	5.11755	3.09537e-07	1.23492e-05
HSH2D	406.317	0.372991	0.0729038	5.11621	3.11733e-07	1.24037e-05
TNFAIP2	2582.95	0.377285	0.0738102	5.11156	3.19516e-07	1.26795e-05
PTPN1	379.282	0.183102	0.0358619	5.10574	3.29494e-07	1.30408e-05
TNFAIP3	1860.55	0.490788	0.0961875	5.10241	3.35348e-07	1.32374e-05
TMSB10	2139.59	0.309234	0.0606527	5.09844	3.42457e-07	1.34823e-05
STX11	367.916	0.535008	0.105132	5.08894	3.60072e-07	1.41385e-05
IL1A	57.3413	0.818634	0.161003	5.08457	3.68458e-07	1.44298e-05
ZAP70	59.6372	0.553096	0.108849	5.08131	3.74846e-07	1.46416e-05
SLC31A2	174.964	0.3596	0.0708838	5.0731	3.91393e-07	1.5248e-05
SNX10	218.36	0.667819	0.131666	5.07208	3.93496e-07	1.529e-05
IL31RA	9.36332	1.11539	0.220624	5.0556	4.29033e-07	1.66275e-05
PIM1	424.616	0.299141	0.0591844	5.0544	4.31757e-07	1.66898e-05
P2RX5	9.31037	0.78475	0.155389	5.05023	4.41278e-07	1.70137e-05
DUSP6	402.06	0.460118	0.0911333	5.04884	4.44494e-07	1.70936e-05
HLA-DRB5	301.286	0.717592	0.142155	5.04794	4.46599e-07	1.71303e-05
SEMA7A	99.9417	0.484502	0.0960019	5.0468	4.49268e-07	1.71577e-05
VCPIP1	568.434	0.158846	0.0314755	5.04665	4.49613e-07	1.71577e-05
NAGK	262.269	0.222531	0.0441178	5.04403	4.55827e-07	1.73505e-05
ABHD2	3261.6	-0.200561	0.0397728	-5.04266	4.59099e-07	1.74306e-05
ARID5A	281.934	0.448027	0.088954	5.03661	4.73855e-07	1.79452e-05
CD180	24.7199	0.558795	0.111071	5.03096	4.88039e-07	1.84355e-05
APOBEC3A	516.559	0.617067	0.122718	5.02832	4.94805e-07	1.86093e-05
LRRC3	11.5278	0.665784	0.13241	5.02819	4.95135e-07	1.86093e-05
DOCK10	181.942	0.388404	0.0773464	5.02162	5.1237e-07	1.92087e-05
B2M	18757.7	0.259945	0.0518977	5.00881	5.47682e-07	2.04811e-05
GPR183	97.545	0.591347	0.118177	5.00393	5.61742e-07	2.09544e-05
TRANK1	976.799	0.353137	0.0709185	4.97948	6.3756e-07	2.37233e-05
LPCAT2	237.887	0.423357	0.0850456	4.97799	6.42472e-07	2.38466e-05
RIPK1	393.312	0.141233	0.0283831	4.97597	6.49204e-07	2.40366e-05
TDRD7	200.04	0.304515	0.0612243	4.97377	6.56631e-07	2.42515e-05
GK	1069.85	0.414381	0.0833526	4.97142	6.64653e-07	2.44871e-05
HIF1A	1410.36	0.327092	0.0659625	4.95875	7.09467e-07	2.60738e-05
CFB	1947.39	0.482948	0.0974102	4.95788	7.12676e-07	2.61274e-05
LPXN	89.7389	0.282449	0.0570184	4.95364	7.28373e-07	2.66374e-05
TANK	393.017	0.296442	0.0598898	4.9498	7.42911e-07	2.71026e-05
SDS	109.43	0.480444	0.0971711	4.94431	7.64127e-07	2.78086e-05
SIGLEC12	8.47005	1.01259	0.204914	4.94156	7.74996e-07	2.81356e-05
ATP10A	49.1564	0.515271	0.104307	4.93994	7.81476e-07	2.8302e-05
STAT4	39.0237	0.484584	0.0981403	4.93766	7.90651e-07	2.85649e-05
LGMN	383.901	0.441525	0.0896542	4.92476	8.44661e-07	3.04425e-05
SCARF1	308.925	0.536459	0.10896	4.92344	8.50346e-07	3.05735e-05
HLA-C	7813.66	0.221626	0.0450577	4.91871	8.71178e-07	3.12472e-05
SAA2	171.162	0.5788	0.117868	4.91056	9.08162e-07	3.24956e-05
CARD16	168.393	0.582713	0.118747	4.90718	9.23959e-07	3.29818e-05
PSMB10	351.874	0.220176	0.0448801	4.90588	9.30107e-07	3.3122e-05
WTAP	537.393	0.206984	0.0421993	4.90491	9.34686e-07	3.32058e-05
BTN3A3	158.808	0.301213	0.0616111	4.88894	1.01379e-06	3.59307e-05
KDM3B	993.354	-0.126669	0.0260208	-4.86801	1.12729e-06	3.98586e-05
TRIM31	89.0974	0.576976	0.118549	4.86699	1.13311e-06	3.99694e-05
CD53	777.173	0.582658	0.120132	4.85015	1.23367e-06	4.34141e-05
IRF4	63.2748	0.566502	0.117039	4.84026	1.29668e-06	4.55242e-05
HLA-DOB	15.7491	0.521505	0.107763	4.83935	1.30265e-06	4.56263e-05
HK3	86.0848	0.759991	0.157266	4.83253	1.34811e-06	4.7108e-05
MCOLN2	53.1589	0.460224	0.0955006	4.81907	1.44231e-06	5.02819e-05
ETS1	200.984	0.300816	0.0624283	4.81859	1.44579e-06	5.0286e-05
LINC00189	12.368	0.830229	0.172596	4.81026	1.50738e-06	5.2306e-05
CHD4	1603.7	-0.147339	0.0306463	-4.80772	1.52659e-06	5.28499e-05
NAIP	328.87	0.413723	0.0866354	4.77545	1.79306e-06	6.19311e-05
HSPA7	51.5189	0.435772	0.0913028	4.77282	1.81665e-06	6.26011e-05
CXCR5	11.827	0.89261	0.187129	4.77003	1.84199e-06	6.3328e-05
PINK1	290.219	-0.210282	0.0441423	-4.76374	1.90033e-06	6.51834e-05
MYD88	699.863	0.234866	0.0493583	4.75839	1.95141e-06	6.66293e-05
PLEKHA2	426.538	0.178283	0.0374669	4.75841	1.95126e-06	6.66293e-05
WSB1	784.234	0.243235	0.0511272	4.75744	1.9606e-06	6.67901e-05
CD4	123.684	0.347854	0.0731982	4.75222	2.01194e-06	6.83238e-05
SEMA6B	108.251	0.545495	0.114794	4.75194	2.01477e-06	6.83238e-05
GIMAP2	30.5108	0.554327	0.116846	4.74406	2.09472e-06	7.08738e-05
CD52	44.6887	0.507852	0.107103	4.74173	2.119e-06	7.1533e-05
CPVL	57.6042	0.428124	0.0903238	4.73988	2.13844e-06	7.20262e-05
C2CD4A	23.364	0.586645	0.124144	4.72553	2.29517e-06	7.7131e-05
FZD2	6.78322	0.76156	0.161831	4.70589	2.52765e-06	8.47531e-05
PSME1	592.45	0.187022	0.0398387	4.69447	2.67297e-06	8.94245e-05
ELF1	820.439	0.246533	0.052537	4.69256	2.69801e-06	9.00604e-05
SYT11	31.1472	0.456565	0.0974428	4.68547	2.79323e-06	9.30306e-05
SGTB	76.8081	0.398913	0.085476	4.66696	3.05693e-06	0.000101587
FCN1	142.936	0.765902	0.164608	4.6529	3.27306e-06	0.000108527
RBCK1	302.221	0.231123	0.0497225	4.64826	3.34745e-06	0.000110748
OLR1	124.029	0.644872	0.138805	4.64588	3.38634e-06	0.000111657
SFMBT2	126.623	0.32632	0.0702421	4.64565	3.39011e-06	0.000111657
SLC15A3	182.031	0.431691	0.0929326	4.64521	3.39737e-06	0.000111657
CD244	19.0127	0.493842	0.106347	4.6437	3.42228e-06	0.000112228
UBE4B	330.055	-0.142241	0.0307025	-4.63289	3.60592e-06	0.000117991
KIAA0232	713.851	-0.173723	0.0375879	-4.62176	3.80489e-06	0.000124229
LDLRAD3	15.1061	0.610068	0.132183	4.61532	3.9249e-06	0.000127868
CASP4	1001.28	0.28085	0.0608614	4.61458	3.93889e-06	0.000128044
MPEG1	349.237	0.375243	0.081364	4.61191	3.98991e-06	0.000129421
ZBTB32	7.12847	0.921631	0.200116	4.60549	4.11501e-06	0.000133189
ACOX1	751.247	-0.139989	0.0304353	-4.59957	4.23359e-06	0.000136435
CD8A	70.4543	0.575062	0.125024	4.59962	4.2326e-06	0.000136435
BACH1	963.702	0.325148	0.0708568	4.5888	4.45796e-06	0.000143356
VSIG4	18.0364	0.649984	0.142148	4.57258	4.81748e-06	0.000154584
STOM	504.188	0.28144	0.0616833	4.56266	5.05084e-06	0.000161725
IGSF6	334.227	0.528393	0.116309	4.543	5.54586e-06	0.000177194
NFKBIE	168.212	0.365676	0.0806085	4.53644	5.72105e-06	0.000182401
FAM20C	50.2748	0.368942	0.0813511	4.53518	5.75539e-06	0.000183105
KLHDC7B	61.7813	0.509367	0.112361	4.53331	5.80669e-06	0.000184344
CD72	21.3881	0.477693	0.105422	4.53125	5.86358e-06	0.000185755
CD40	76.5244	0.383176	0.084795	4.51885	6.21765e-06	0.000196554
CHI3L2	16.3639	0.613695	0.135823	4.51834	6.23263e-06	0.000196611
SPATC1	6.27809	0.976245	0.216133	4.51688	6.27576e-06	0.000197554
KLF6	1138.27	0.263405	0.0583502	4.51421	6.35533e-06	0.000199638
RAB8B	402.294	0.38851	0.0864045	4.49641	6.91104e-06	0.00021623
SLA2	30.6891	0.473036	0.105204	4.49636	6.9125e-06	0.00021623
ERLIN2	629.479	-0.546171	0.121486	-4.49575	6.93259e-06	0.000216404
FASLG	13.4684	0.605936	0.134971	4.48936	7.14364e-06	0.000222527
CR2	14.5799	0.875442	0.195046	4.48838	7.17674e-06	0.000223092
SOD2	9573.91	0.518556	0.115667	4.48318	7.35378e-06	0.00022812
SRSF5	1095.78	-0.131977	0.0294596	-4.47994	7.46644e-06	0.000231134
SLC7A7	78.799	0.370458	0.0828698	4.47036	7.80878e-06	0.000241231
KBTBD8	25.0035	0.402737	0.0904291	4.45363	8.4431e-06	0.000260288
ABCD1	93.9224	0.252375	0.0566891	4.45192	8.51068e-06	0.000261831
NFKBIA	2100.22	0.442052	0.0993911	4.4476	8.68353e-06	0.000266599
TGIF2	73.1768	0.26305	0.059191	4.44409	8.82644e-06	0.00027043
MLLT6	953.347	0.181228	0.0408387	4.43766	9.09408e-06	0.000278059
ACOT9	274.016	0.214161	0.0482655	4.43715	9.11558e-06	0.000278146
SGPP1	33.8904	0.348684	0.0787836	4.42585	9.60626e-06	0.00029252
ITPR2	314.206	0.285755	0.0645824	4.42465	9.65984e-06	0.000293553
RASGRP3	79.3673	0.401908	0.0910602	4.41365	1.0164e-05	0.000308246
LILRB2	404.168	0.57048	0.129295	4.41224	1.02307e-05	0.000309639
MR1	274.544	0.191987	0.0435246	4.411	1.02896e-05	0.000310793
TBC1D8	887.341	-0.431477	0.0981187	-4.3975	1.09503e-05	0.000330079
TIFAB	6.98367	0.853356	0.194174	4.3948	1.10875e-05	0.000333541
CCL3L1	55.2435	1.04485	0.237851	4.39285	1.11874e-05	0.00033587
KLC1	456.251	-0.144101	0.0328197	-4.39068	1.12996e-05	0.000338556
ADAM19	255.798	0.473427	0.107944	4.38587	1.15523e-05	0.000345234
TGFBI	286.758	0.348378	0.0794375	4.38556	1.15687e-05	0.000345234
CLEC12A	62.4812	0.658683	0.15029	4.38276	1.17188e-05	0.000349013
MIAT	129.679	0.352167	0.0804406	4.37798	1.19785e-05	0.000356037
CD2	56.0558	0.529744	0.121046	4.37639	1.20662e-05	0.000357933
CALCOCO2	361.456	0.136528	0.0312712	4.36594	1.26577e-05	0.000374733
SLCO2B1	120.913	0.427549	0.0979597	4.36455	1.27387e-05	0.000376386
BAK1	133.838	0.246045	0.0564006	4.36245	1.28616e-05	0.000379265
HLA-DOA	108.638	0.374903	0.0860677	4.35592	1.32512e-05	0.000389982
AFF1	1099.13	0.14217	0.0326519	4.35413	1.33596e-05	0.0003924
TPM2	70.2189	-0.404149	0.0929445	-4.34828	1.37207e-05	0.000402215
HLA-DQA2	79.2933	0.691377	0.159142	4.34442	1.39647e-05	0.000408564
CD5	23.1635	0.444574	0.102382	4.34229	1.41004e-05	0.000411726
CXCR6	48.2393	0.532858	0.122772	4.34022	1.42338e-05	0.000414811
IL15	53.8418	0.36814	0.0848643	4.33798	1.43797e-05	0.000418245
CLEC10A	18.886	0.617861	0.142594	4.33302	1.47081e-05	0.000426517
NPEPPS	883.339	-0.150326	0.0346948	-4.33282	1.47213e-05	0.000426517
SH2D1A	8.9132	0.648827	0.149963	4.32658	1.5144e-05	0.000437915
CSF2RB	2369.34	0.608912	0.140877	4.32229	1.54417e-05	0.000445659
HCAR2	906.517	0.575322	0.133188	4.31963	1.56289e-05	0.00045019
CD3E	25.6985	0.492206	0.114177	4.31091	1.62581e-05	0.000466512
ZNF438	90.6309	0.35907	0.0832899	4.31109	1.62453e-05	0.000466512
GPR132	129.859	0.465745	0.108403	4.2964	1.73594e-05	0.00049716
OSBPL2	703.914	-0.106325	0.0247721	-4.29215	1.76955e-05	0.000505812
PTPN22	107.491	0.325517	0.0760149	4.28227	1.84993e-05	0.000527779
ADORA2A	126.001	0.569442	0.133254	4.27336	1.92552e-05	0.000548294
CISH	105.803	0.501746	0.117436	4.27252	1.93277e-05	0.000549312
HEG1	86.7621	0.392179	0.091992	4.26319	2.01527e-05	0.00057167
MXI1	123.91	-0.210179	0.0493306	-4.26061	2.0387e-05	0.000577219
CD28	12.4533	0.656706	0.154175	4.25948	2.049e-05	0.000579036
CD27	6.22268	0.674544	0.158381	4.259	2.05348e-05	0.000579205
GSTO1	147.157	0.266565	0.0626413	4.25542	2.08657e-05	0.000587428
CMTM3	60.1346	0.290334	0.0682346	4.25493	2.09112e-05	0.000587601
TNIP3	100.691	0.56892	0.133808	4.25178	2.12081e-05	0.000594823
C2orf68	147.738	-0.184643	0.0434709	-4.24752	2.16149e-05	0.000603963
RAB3B	165.88	-0.657845	0.154874	-4.24762	2.16056e-05	0.000603963
RENBP	33.6564	0.39087	0.0921348	4.24237	2.21174e-05	0.000616849
CTSZ	377.798	0.225644	0.0532029	4.24119	2.22337e-05	0.000618934
FNDC3B	1142.1	0.180396	0.0425925	4.2354	2.28146e-05	0.000633923
C3	2011.75	0.486111	0.114913	4.23027	2.33414e-05	0.000647354
PDZK1IP1	144.842	0.392751	0.0930661	4.22013	2.44161e-05	0.000675905
SERPINB1	1419.69	0.3158	0.0749413	4.21396	2.50933e-05	0.000693365
TNFRSF4	6.41271	0.695287	0.165249	4.20752	2.58187e-05	0.000712091
MS4A4A	20.2511	0.607531	0.144503	4.20427	2.61921e-05	0.000721057
ATP6V1B2	809.788	0.284164	0.0677079	4.19692	2.70569e-05	0.000743493
OVGP1	45.6127	-0.41314	0.0987322	-4.18445	2.85855e-05	0.000784053
CAT	344.686	-0.230791	0.0551899	-4.18176	2.89268e-05	0.000791956
SLC16A10	34.0422	0.581061	0.139312	4.17093	3.03354e-05	0.000829002
CD300A	244.36	0.561603	0.134674	4.17009	3.04473e-05	0.000830299
TLR2	619.357	0.450008	0.107922	4.16974	3.04942e-05	0.000830299
CLC	29.5564	1.13055	0.271208	4.16858	3.06497e-05	0.000833014
TPRG1L	244.678	-0.177958	0.042797	-4.15819	3.20785e-05	0.000870259
RRAGC	114.069	0.197285	0.047559	4.14821	3.35085e-05	0.000907404
EDEM1	520.986	0.15677	0.0377979	4.14759	3.3599e-05	0.000908208
LYSMD2	77.2476	0.300357	0.0724566	4.14534	3.39307e-05	0.000915515
MOB1A	703.868	0.134697	0.0325404	4.13938	3.48245e-05	0.000937936
MOB3C	150.133	0.245941	0.059505	4.13312	3.57878e-05	0.000962145
AIF1	225.606	0.503796	0.122158	4.12412	3.72158e-05	0.000995155
CXorf58	6.12247	-0.78225	0.189662	-4.12445	3.7162e-05	0.000995155
TLCD1	58.2672	-0.390312	0.0946361	-4.12434	3.71796e-05	0.000995155
BTK	64.5043	0.454642	0.11027	4.12299	3.7399e-05	0.000998265
IL2RG	171.845	0.402707	0.0978405	4.11596	3.85574e-05	0.00102735
RNASE2	5.76454	0.795548	0.193641	4.10835	3.98489e-05	0.00105798
TLR8	270.666	0.601953	0.146512	4.10856	3.98139e-05	0.00105798
GTF2B	223.544	0.192285	0.0469523	4.09532	4.21579e-05	0.0011173
ADCY7	252.189	0.281884	0.068889	4.09186	4.27933e-05	0.00113213
LY6E	1612.27	0.332625	0.0813401	4.08931	4.32652e-05	0.00114259
SYAP1	651.963	-0.192273	0.04706	-4.08571	4.39425e-05	0.00115842
IFNGR2	493.52	0.231375	0.0566472	4.08449	4.41744e-05	0.00116248
SORT1	921.323	-0.201842	0.0494953	-4.07801	4.54231e-05	0.00119324
TNFRSF10A	82.8669	0.230877	0.0566876	4.07279	4.64529e-05	0.00121814
FCRL3	18.4087	0.74216	0.182289	4.07134	4.67435e-05	0.00122157
QKI	615.404	0.218628	0.0537049	4.07091	4.68291e-05	0.00122157
RASGEF1B	301.953	0.262578	0.0644968	4.07118	4.67755e-05	0.00122157
CD3D	28.5145	0.486015	0.119513	4.06663	4.76974e-05	0.00124205
ATG2B	423.734	-0.190747	0.0469455	-4.06315	4.8415e-05	0.00125635
CLEC17A	10.3189	0.711675	0.175141	4.06344	4.83546e-05	0.00125635
STAT5A	331.901	0.202654	0.0499639	4.05601	4.99189e-05	0.00129313
TRIM25	1522.4	0.325799	0.080368	4.05384	5.03841e-05	0.00130291
TUSC3	215.286	-0.430709	0.106372	-4.04906	5.1423e-05	0.00132748
CABYR	34.1176	-0.423084	0.104575	-4.04574	5.21573e-05	0.00134411
C1S	41.9853	0.441622	0.109217	4.04354	5.265e-05	0.00135447
TNFRSF14	447.255	0.195357	0.0483492	4.04054	5.33291e-05	0.00136957
ELF4	248.042	0.225431	0.0558252	4.03815	5.38735e-05	0.00138118
GPX3	82.5125	-0.290257	0.0720001	-4.03134	5.54588e-05	0.00141695
RUFY4	24.6733	0.499607	0.123924	4.03155	5.54101e-05	0.00141695
PTPN2	240.837	0.198036	0.0491579	4.02857	5.61168e-05	0.00143131
ACTR3	1238.1	0.20559	0.0510708	4.02559	5.68329e-05	0.00144711
NSUN7	274.104	-0.340905	0.0848252	-4.01892	5.84665e-05	0.00148617
RAI2	17.0406	-0.448752	0.111714	-4.01696	5.89541e-05	0.00149601
FCRL2	17.8622	0.765781	0.190704	4.01555	5.93067e-05	0.0015024
FOXO3	678.093	-0.135788	0.0338196	-4.01507	5.94269e-05	0.0015029
VIM	723.675	0.338632	0.0844014	4.01216	6.01654e-05	0.001519
NOD2	239.171	0.375527	0.0936282	4.01084	6.05043e-05	0.00152497
FCHSD2	306.48	0.13346	0.0333935	3.99657	6.42658e-05	0.00161705
C6orf62	779.978	0.11267	0.0282165	3.99305	6.52284e-05	0.00163851
PCDHB1	62.7833	-0.742482	0.186383	-3.98363	6.78701e-05	0.001702
LGALS2	7.76217	0.563313	0.141523	3.98036	6.8812e-05	0.00172272
CD44	1740.49	0.243852	0.0613829	3.97263	7.10829e-05	0.0017766
PDZD8	532.242	-0.160628	0.0404592	-3.97012	7.1835e-05	0.00179239
ASGR2	6.63983	0.624683	0.157687	3.96154	7.44683e-05	0.00185436
TP53AIP1	23.6751	-0.51795	0.130755	-3.96122	7.45671e-05	0.00185436
KLHDC8A	33.3285	-0.703864	0.177999	-3.95431	7.67571e-05	0.00190564
ATG3	383.265	0.215409	0.0544878	3.95334	7.70677e-05	0.00191018
DENND4A	355.099	0.192042	0.0486189	3.94994	7.81724e-05	0.00193114
PVRIG	16.61	0.585697	0.148266	3.95032	7.80463e-05	0.00193114
APPL2	303.792	-0.185346	0.0469451	-3.94813	7.87637e-05	0.00194052
CASP10	190.148	0.266629	0.0675355	3.94798	7.88121e-05	0.00194052
PDPK1	559.583	-0.14007	0.035497	-3.94596	7.94801e-05	0.00195374
EIF4EBP2	1004.25	-0.169471	0.0430046	-3.94078	8.12183e-05	0.00198991
MICAL1	370.574	0.177263	0.0449792	3.941	8.11415e-05	0.00198991
LIMK2	2091.89	0.270806	0.0687426	3.93942	8.16803e-05	0.00199795
GNA13	813.016	0.233995	0.0594178	3.93813	8.21194e-05	0.00200541
CLEC7A	923.382	0.372745	0.0946781	3.93698	8.25146e-05	0.00201176
MSR1	119.386	0.433863	0.110256	3.93506	8.31747e-05	0.00202455
CDC14A	131.125	-0.304225	0.0774798	-3.92651	8.61886e-05	0.00209124
IL18RAP	238.332	0.482735	0.122943	3.92649	8.61949e-05	0.00209124
CXCR4	699.104	0.521586	0.13302	3.92111	8.81437e-05	0.00213505
SELL	1200.89	0.565116	0.144166	3.91991	8.85822e-05	0.0021422
WNK1	1365.57	-0.101815	0.0259912	-3.91729	8.95491e-05	0.00216207
MRAS	28.2936	0.374414	0.0956613	3.91396	9.07957e-05	0.00218863
CBR3	70.7589	0.437154	0.111962	3.90449	9.44229e-05	0.00226509
RAB8A	382.371	0.130205	0.0333466	3.90459	9.43842e-05	0.00226509
TRIM69	137.457	0.378074	0.0968129	3.9052	9.41459e-05	0.00226509
RASAL3	86.6805	0.310996	0.0797681	3.89875	9.66907e-05	0.00231577
CSGALNACT2	124.401	0.304411	0.0780963	3.89789	9.70334e-05	0.00232025
GAPT	61.7491	0.481729	0.123723	3.8936	9.87669e-05	0.00235792
RARRES2	34.0165	-0.452452	0.116282	-3.89101	9.98294e-05	0.00237948
PLEKHO2	570.959	0.332043	0.085374	3.88928	0.000100544	0.00238887
SERTAD1	122.327	0.174668	0.0449087	3.88939	0.000100496	0.00238887
LY86	11.2968	0.480559	0.123589	3.88835	0.000100927	0.00239418
CHRD	12.6361	0.776746	0.200016	3.88342	0.000102997	0.00243552
JAK3	457.06	0.42402	0.109183	3.88358	0.000102928	0.00243552
APC	501.722	-0.10394	0.026779	-3.8814	0.000103858	0.00244812
PLAU	566.562	0.377902	0.0973583	3.88156	0.00010379	0.00244812
MMP12	51.7691	0.608003	0.156744	3.87895	0.000104907	0.00246894
ADCY3	111.068	0.257741	0.0664861	3.87661	0.000105921	0.00248497
LINC00479	14.5719	-0.550274	0.141946	-3.87664	0.000105909	0.00248497
MGAT4A	337.729	0.177256	0.0459333	3.85899	0.000113858	0.002667
RPS6KA6	728.159	-0.600541	0.155854	-3.85323	0.000116567	0.00272618
MGAT1	740.65	0.157427	0.0409172	3.84746	0.000119348	0.00278248
ULK1	422.243	-0.183568	0.0477071	-3.84782	0.000119172	0.00278248
SIGLEC6	9.93592	0.583127	0.15188	3.8394	0.000123335	0.00287096
ZRANB1	297.433	-0.120954	0.0315255	-3.8367	0.000124698	0.00289815
CCDC28A	113.859	-0.212502	0.0554098	-3.8351	0.000125512	0.00291255
NSFL1C	346.956	-0.122633	0.0320054	-3.83163	0.000127298	0.0029494
STAT3	2377.4	0.118619	0.0310364	3.82191	0.00013242	0.00306332
VWCE	17.0569	-0.535534	0.140182	-3.82028	0.000133299	0.00307888
FOLR1	16.0703	-0.499732	0.130924	-3.81695	0.00013511	0.00311179
LYN	2158.83	0.233997	0.0613055	3.8169	0.000135141	0.00311179
NLRC3	83.4585	0.40853	0.10707	3.81554	0.000135887	0.00312415
SLAIN2	350.166	-0.173481	0.0455	-3.81277	0.00013742	0.00315453
STK16	130.077	-0.210681	0.055279	-3.81124	0.000138274	0.00316925
PTK2B	553.356	0.228541	0.0600163	3.80798	0.000140105	0.00320631
IL12RB2	17.2164	0.502943	0.132135	3.80628	0.000141071	0.00321854
TBK1	260.735	0.132853	0.0349002	3.80664	0.000140865	0.00321854
FGR	559.064	0.521806	0.137189	3.80357	0.000142625	0.00324903
IL19	114.129	0.463335	0.121872	3.8018	0.000143646	0.00326729
SLAMF6	22.019	0.441245	0.11621	3.79697	0.000146478	0.00332664
ERAP2	225.468	0.264091	0.0696123	3.79374	0.000148398	0.00336511
CPSF7	343.727	-0.0982498	0.0259131	-3.79151	0.000149734	0.00339025
CNP	338.723	0.247727	0.0653531	3.7906	0.000150285	0.00339759
KCNH4	10.5726	0.639776	0.168807	3.78999	0.000150656	0.0034008
RFX5	211.234	0.209421	0.0552745	3.78874	0.000151413	0.00341274
CHD3	1184.32	-0.211507	0.0558609	-3.78633	0.000152891	0.00344086
KIAA0040	279.021	0.370923	0.0980113	3.78449	0.000154026	0.00346118
C1R	43.9126	0.354264	0.0936855	3.78142	0.000155936	0.00349883
GRAP2	24.4381	0.451059	0.119356	3.77909	0.000157403	0.00352643
IKZF1	261.938	0.33272	0.0881709	3.77357	0.000160926	0.00359996
SOX2-OT	160.635	-0.557306	0.147803	-3.77061	0.00016285	0.00363756
STARD5	36.9587	0.320533	0.0851074	3.76622	0.000165739	0.00369655
BCL2L14	72.9296	0.376914	0.10018	3.76238	0.000168304	0.00374816
TIGIT	18.1771	0.519565	0.138258	3.75794	0.000171317	0.00380956
GAPVD1	1082.25	-0.223574	0.0596137	-3.75037	0.000176573	0.0039206
CD14	709.505	0.442442	0.118069	3.74732	0.000178737	0.00396276
CXCL16	681.737	0.149837	0.0400326	3.74286	0.000181935	0.00402768
TFRC	527.829	0.17876	0.0477834	3.74105	0.000183253	0.00405085
FLT1	69.7053	0.496462	0.132932	3.73472	0.000187927	0.00414802
NR1H3	40.6069	0.301706	0.0809037	3.7292	0.000192086	0.00423354
PRPF8	1586.45	-0.194983	0.0523057	-3.72776	0.000193193	0.00425166
CDH26	240.727	-0.311311	0.0835552	-3.72581	0.00019469	0.00427202
UBTD1	124.187	-0.224388	0.0602212	-3.72606	0.000194494	0.00427202
PHF19	32.378	0.344549	0.092537	3.72336	0.00019659	0.00430738
GPR82	32.3181	0.488991	0.131381	3.72194	0.000197696	0.00432525
MAP4K1	50.5069	0.347667	0.0934578	3.72004	0.000199192	0.00435161
CCL3L3	97.0349	0.852061	0.229365	3.71487	0.000203308	0.00443503
GBGT1	29.0715	0.353573	0.0952192	3.71326	0.00020461	0.00445691
WDR26	963.036	-0.0871037	0.0234688	-3.71147	0.000206056	0.00448188
KDR	15.5321	0.600153	0.16181	3.709	0.000208076	0.00451921
PTGDS	13.3463	0.679738	0.183628	3.70171	0.000214151	0.00464441
HIC1	78.8107	0.312113	0.0843692	3.69937	0.000216139	0.00468071
BRD8	218.433	-0.183893	0.0497748	-3.69449	0.000220331	0.00476457
GSTA2	221.408	-0.80189	0.217108	-3.69351	0.000221179	0.00477599
SIT1	8.60452	0.516264	0.139884	3.69065	0.000223683	0.00482308
CYP26A1	59.6764	-0.475304	0.12886	-3.68852	0.000225558	0.0048565
SASH3	265.517	0.347499	0.0942366	3.68751	0.000226455	0.00486878
CACNA1D	183.235	-0.385284	0.104582	-3.68403	0.000229579	0.00492884
PPP1R12B	344.458	-0.186634	0.0507128	-3.68021	0.000233046	0.00499609
PRDM1	401.028	0.259893	0.0706356	3.67934	0.000233837	0.00500585
KLF10	221.809	0.207023	0.0563287	3.67527	0.000237597	0.00507906
GBP3	587.647	0.29159	0.0794073	3.67208	0.000240582	0.00513001
PDGFB	14.437	0.489038	0.133181	3.67199	0.000240668	0.00513001
FPR2	732.698	0.579939	0.158242	3.66489	0.000247449	0.00526702
ADAMDEC1	57.7576	0.403708	0.110217	3.66286	0.000249417	0.00529615
IGF1R	1188.83	-0.22026	0.0601351	-3.66274	0.000249527	0.00529615
MUC13	242.968	0.457892	0.125129	3.65936	0.000252843	0.00535891
CLEC4E	207.488	0.546662	0.149525	3.656	0.000256185	0.00542204
SULT1A1	292.078	-0.36604	0.100384	-3.64638	0.000265955	0.00562085
MOV10	403.641	0.226149	0.0620472	3.64479	0.000267612	0.00564786
SPN	102.865	0.306159	0.0840415	3.64295	0.000269526	0.00568023
DUSP19	53.4335	-0.580705	0.159472	-3.64141	0.000271144	0.00570626
CCDC162P	77.4806	-0.599097	0.164576	-3.64023	0.00027239	0.00571876
IYD	70.7628	-0.413949	0.113718	-3.64013	0.000272504	0.00571876
CLDN8	20.3555	-0.494804	0.136062	-3.63662	0.00027624	0.00578866
S1PR1	16.0719	0.500255	0.137574	3.63627	0.000276611	0.00578866
S100A8	3840.22	0.454994	0.125144	3.63576	0.000277166	0.00579215
TMC8	148.835	0.230376	0.063519	3.62689	0.000286861	0.00598636
IQCE	353.925	-0.293624	0.0809891	-3.62547	0.000288431	0.00600234
LDHA	908.408	0.168554	0.0464905	3.62554	0.000288353	0.00600234
FCGR2C	113.362	0.394169	0.108758	3.62427	0.000289779	0.006022
WIPI2	389.288	-0.122044	0.0337107	-3.62034	0.000294212	0.00610562
RALGDS	777.152	0.247348	0.0683669	3.61795	0.000296948	0.00615383
PLXDC2	222.336	0.290651	0.080361	3.61682	0.000298247	0.00616927
PRKDC	1577.55	-0.166218	0.0459599	-3.61658	0.00029852	0.00616927
HSD17B13	351.127	-0.549026	0.151893	-3.61454	0.000300877	0.00620938
CACNA1I	20.9055	0.532347	0.147458	3.61015	0.000306022	0.00630684
SLFN5	868.347	0.271271	0.0751853	3.60803	0.000308534	0.00634983
DCBLD2	190.03	-0.382382	0.106168	-3.60167	0.000316174	0.00649146
GPR25	6.4468	0.610091	0.169395	3.60158	0.000316285	0.00649146
CD6	54.6432	0.361806	0.100538	3.59868	0.000319837	0.00655535
PCDH19	24.6574	-0.532799	0.148139	-3.59662	0.000322374	0.00659827
IFITM2	1191.63	0.441173	0.122686	3.59596	0.000323197	0.00660606
DEFB1	41.2434	0.330741	0.0919899	3.59541	0.000323887	0.0066111
GIPR	119.559	-0.383256	0.106682	-3.59252	0.000327491	0.00667554
KRT23	1101.09	0.212852	0.0592636	3.59162	0.000328631	0.00668963
REEP1	26.0851	-0.702187	0.195756	-3.58705	0.000334442	0.00679866
CALHM2	15.6238	0.361408	0.100767	3.58657	0.000335059	0.00680192
PCMTD2	216.199	-0.200008	0.0558097	-3.58374	0.000338711	0.00686672
ITK	83.309	0.414993	0.115838	3.58253	0.000340276	0.00688909
C6orf52	7.9359	-0.630958	0.176282	-3.57925	0.000344583	0.00695741
GPR141	15.5078	0.495936	0.138545	3.57959	0.00034413	0.00695741
TMEM185B	202.753	0.229708	0.0641872	3.57872	0.000345276	0.00696198
PPARGC1A	47.7505	-0.496695	0.138911	-3.57563	0.000349388	0.00703537
SCAP	547.416	-0.135854	0.0380093	-3.57423	0.000351259	0.00706352
TNIP1	941.075	0.161521	0.0452105	3.57264	0.000353395	0.00709691
NCALD	991.89	-0.536452	0.150171	-3.57227	0.000353904	0.00709758
UNC119B	302.243	-0.361604	0.101247	-3.5715	0.000354936	0.00710873
IL18R1	68.5897	0.304133	0.0852325	3.56828	0.000359336	0.00718719
MKRN1	715.006	-0.101453	0.0284773	-3.56259	0.000367218	0.00733501
SNHG4	26.7476	-0.353083	0.0991615	-3.56068	0.000369891	0.00737853
LITAF	2956.17	0.323901	0.0910329	3.55806	0.000373598	0.00744252
C1orf141	25.7986	-0.802131	0.225615	-3.55531	0.000377529	0.00749084
INSIG1	345.345	0.183566	0.0516292	3.55548	0.000377296	0.00749084
ZNF33A	414.573	-0.157504	0.044299	-3.55548	0.000377283	0.00749084
RCOR3	203.132	-0.1952	0.054916	-3.55452	0.000378668	0.00750346
MAGI2-AS3	56.6374	-0.489138	0.137665	-3.5531	0.000380715	0.00753335
PUM2	850.705	-0.131511	0.0370164	-3.55278	0.000381186	0.00753335
ZMYM2	724.398	-0.151747	0.0427659	-3.54832	0.000387703	0.00765201
CD226	61.4938	0.327999	0.0924803	3.54669	0.000390108	0.00766642
MEFV	800.418	0.52566	0.148222	3.54643	0.000390488	0.00766642
ST3GAL1	405.252	0.160398	0.0452249	3.54667	0.000390126	0.00766642
ZDHHC7	398.065	-0.124301	0.0350421	-3.5472	0.000389344	0.00766642
SP3	971.623	-0.080061	0.0225889	-3.54426	0.000393722	0.00771974
RPL32P3	109.865	-0.325478	0.091851	-3.54354	0.000394791	0.00772041
TSPYL4	136.986	-0.309711	0.0873942	-3.54384	0.000394344	0.00772041
DCP1A	197.302	0.120827	0.0341028	3.54302	0.00039557	0.00772552
DNAJC25	48.9896	-0.181607	0.0513054	-3.53972	0.000400553	0.00781262
AGAP11	24.8929	-0.447706	0.126501	-3.53916	0.000401406	0.00781903
CUL3	619.228	-0.107779	0.0304806	-3.53598	0.00040626	0.00789297
PRR5L	114.02	0.277595	0.0785033	3.5361	0.000406084	0.00789297
ST6GALNAC2	154.185	-0.28481	0.0805721	-3.53484	0.000408017	0.00791681
FNIP2	200.292	0.235755	0.0667112	3.53396	0.000409377	0.00793288
SRGN	4924.29	0.518711	0.146862	3.53197	0.00041247	0.00798244
DTNBP1	52.0203	0.181712	0.0514753	3.53008	0.000415437	0.00802945
SMARCA2	844.891	-0.175392	0.0496985	-3.52912	0.00041695	0.00804826
BTN2A2	105.955	0.210788	0.0597742	3.52641	0.000421236	0.00812048
NFKB2	730.526	0.281831	0.0799411	3.52549	0.000422708	0.00813835
CLIC2	22.6617	0.341896	0.0971808	3.51814	0.000434581	0.00833317
CMBL	41.5023	-0.442182	0.12569	-3.51804	0.000434749	0.00833317
GGT5	36.7433	0.643187	0.182835	3.51785	0.00043506	0.00833317
GRIN3A	11.9942	0.911697	0.259154	3.51798	0.000434848	0.00833317
ARID4B	600.887	0.142473	0.0405394	3.51443	0.000440704	0.00843044
ANKRD33B	43.7865	0.420189	0.119632	3.51234	0.000444173	0.00848592
GPR75	26.5248	-0.240357	0.068516	-3.50804	0.000451425	0.00861345
BTLA	10.4397	0.517434	0.147582	3.50607	0.000454776	0.00866457
GSDMD	251.536	0.175806	0.0501475	3.50578	0.000455266	0.00866457
NRBP2	138.022	-0.270436	0.0771502	-3.50532	0.000456057	0.00866857
CTBP2	529.092	-0.138711	0.0396009	-3.50272	0.000460534	0.00874254
BRI3	251.081	0.154895	0.0442469	3.50069	0.00046406	0.00879826
GSTM2	132.564	-0.483883	0.138385	-3.49665	0.000471148	0.00892132
CAPN9	162.304	-0.394647	0.112934	-3.4945	0.000474956	0.00897065
DNAJA1	877.827	0.143959	0.0411937	3.49469	0.000474613	0.00897065
ZNF491	14.7107	-0.57247	0.163994	-3.49081	0.000481566	0.009084
MB21D2	20.2959	0.342627	0.0981722	3.49006	0.000482909	0.00909783
FCGR2B	170.575	0.461767	0.132335	3.48938	0.000484145	0.00910961
PNPT1	213.759	0.287142	0.0823141	3.48837	0.000485981	0.00913265
LCP2	1204.79	0.450982	0.129332	3.487	0.000488475	0.00916797
CD96	62.4327	0.38351	0.110032	3.48544	0.00049132	0.00919301
MPZL1	510.466	-0.115024	0.0330031	-3.48526	0.000491658	0.00919301
PLA2G7	56.688	0.376754	0.108087	3.48565	0.000490941	0.00919301
FERMT3	341.904	0.351924	0.101048	3.48272	0.000496345	0.00926905
ANKRD35	133.413	-0.318984	0.0916218	-3.48153	0.00049855	0.00929857
TRPM3	29.1733	-0.678889	0.19504	-3.48076	0.000499992	0.00931383
TRIM24	229.502	-0.169194	0.0486461	-3.47806	0.000505051	0.00939635
DYRK1B	104.393	-0.23394	0.0672723	-3.47751	0.000506094	0.00940402
MAPK8IP1	244.933	-0.480174	0.138157	-3.47556	0.000509781	0.00946074
CPNE5	17.2495	0.468097	0.134738	3.47413	0.000512506	0.0094995
CAMK1G	9.1156	0.833021	0.239846	3.47314	0.000514403	0.00952283
DEGS1	99.7974	0.204054	0.058778	3.47161	0.000517355	0.00956561
FCGR3B	2966.09	0.561778	0.161961	3.46861	0.000523158	0.00966095
PLCD4	26.7002	-0.431305	0.124433	-3.46616	0.000527951	0.00973741
USP19	437.907	-0.121496	0.0350653	-3.46484	0.000530557	0.00977338
ZNF398	205.165	-0.148115	0.0427536	-3.46438	0.000531459	0.00977793
COL22A1	14.6891	1.00582	0.290448	3.46299	0.000534214	0.00981651
BPIFA2	30.3229	-0.409512	0.118337	-3.46057	0.000539043	0.00988416
PEA15	359.878	0.200409	0.0579137	3.46048	0.00053922	0.00988416
ANKRD11	864.685	-0.113458	0.0327967	-3.45942	0.000541333	0.00990194
ATXN2	285.071	-0.227762	0.0658462	-3.459	0.000542181	0.00990194
XPNPEP3	250.718	-0.311307	0.0899936	-3.45921	0.00054176	0.00990194
PLXNA4	23.5394	0.586093	0.169612	3.45548	0.000549309	0.0100076
UBE2H	891.467	-0.127222	0.0368172	-3.45551	0.000549258	0.0100076
KLHDC2	251.11	-0.254258	0.0736077	-3.45424	0.000551854	0.0100417
GRM7	44.4239	-0.690399	0.199945	-3.45294	0.000554519	0.0100779
CD1D	19.0177	0.363205	0.105203	3.45241	0.000555595	0.0100852
TCEA2	38.5396	-0.315497	0.0914253	-3.45087	0.000558788	0.0101308
RBM4	238.105	-0.171372	0.049696	-3.4484	0.000563908	0.0102113
AXDND1	19.305	-0.494498	0.143423	-3.44784	0.000565089	0.0102202
ELL3	80.9305	-0.356042	0.103283	-3.44724	0.000566354	0.0102307
GPM6B	61.2145	-0.413166	0.11987	-3.44678	0.000567304	0.0102355
NHS	161.968	-0.223877	0.0649675	-3.44598	0.000568984	0.0102534
FCRL1	17.8688	0.550446	0.159775	3.44513	0.000570779	0.0102733
GPR18	11.632	0.46775	0.136012	3.43904	0.000583775	0.010482
SCARNA2	684.079	0.212958	0.0619228	3.43909	0.000583674	0.010482
FCRLA	10.0652	0.695132	0.202276	3.43655	0.000589176	0.0105506
GRB2	712.773	0.154533	0.0449708	3.4363	0.000589721	0.0105506
PALMD	59.8388	-0.53848	0.156693	-3.43652	0.000589232	0.0105506
PTS	92.8292	-0.205532	0.0598889	-3.43189	0.00059939	0.0107108
CABIN1	564.857	-0.198627	0.0578893	-3.43115	0.000601018	0.0107129
CCNY	387.966	-0.106165	0.030944	-3.43086	0.000601663	0.0107129
OGFR	421.611	0.148463	0.0432655	3.43143	0.00060041	0.0107129
ZNF831	28.8082	0.415745	0.121229	3.42943	0.000604849	0.0107568
KRAS	635.983	-0.125187	0.0365192	-3.42799	0.000608073	0.0107916
VAPA	922.038	-0.129394	0.0377472	-3.42791	0.000608254	0.0107916
SMCHD1	3257.47	0.291534	0.0850809	3.42655	0.000611307	0.01083
UCKL1-AS1	89.5152	-0.419559	0.122453	-3.4263	0.000611866	0.01083
RALGPS1	207.075	-0.268048	0.0782538	-3.42537	0.000613967	0.0108543
AIP	74.2765	0.145418	0.0424842	3.42288	0.000619625	0.0109413
IFT88	142.698	-0.37213	0.108875	-3.41796	0.000630931	0.0111278
FPR1	1866.34	0.514116	0.150588	3.41406	0.000640015	0.0112747
KPTN	26.3663	0.27943	0.0818878	3.41235	0.000644061	0.0113326
PRRT3	116.471	-0.349887	0.102582	-3.4108	0.000647717	0.0113835
GNGT2	5.62637	0.425262	0.124716	3.40985	0.000649984	0.0114099
CYB5R1	293.856	-0.213235	0.0625447	-3.40932	0.000651242	0.0114185
ARSB	72.5524	0.239197	0.0702009	3.40733	0.000656023	0.0114889
DPYD	375.594	0.124571	0.036575	3.4059	0.000659452	0.0115219
MCTP1	151.323	0.270832	0.0795182	3.40592	0.000659425	0.0115219
KCNAB2	151.315	0.246785	0.0724823	3.40477	0.0006622	0.0115564
VEGFC	41.6862	-0.331843	0.0974919	-3.40381	0.000664541	0.0115837
PRLR	19.5523	0.625447	0.183796	3.40294	0.000666643	0.0116067
SVOPL	31.6387	-0.436798	0.128384	-3.40228	0.000668256	0.0116213
WDR66	537.41	-0.520737	0.153143	-3.40033	0.000673047	0.011691
TUBGCP2	374.076	-0.16689	0.0491014	-3.39889	0.00067661	0.0117392
PDS5B	277.181	-0.13709	0.0403974	-3.39355	0.000689938	0.0119565
CST7	70.8805	0.439597	0.129559	3.39302	0.000691254	0.0119654
GIMAP5	22.2222	0.635365	0.187334	3.39162	0.000694804	0.0120067
NINJ1	517.629	0.324843	0.0957919	3.39113	0.000696052	0.0120067
TRNAU1AP	99.1619	-0.204386	0.0602656	-3.39142	0.000695312	0.0120067
ARMC2	134.933	-0.434962	0.128308	-3.38998	0.00069897	0.0120154
PTPRC	2986.18	0.407185	0.120108	3.39017	0.000698488	0.0120154
ZNF391	23.6572	-0.46232	0.136371	-3.39017	0.000698501	0.0120154
CDYL2	28.7256	0.316776	0.0934874	3.38844	0.00070292	0.0120694
EDEM2	113.321	0.121586	0.0358952	3.38726	0.000705947	0.0121074
CYGB	8.00258	-0.635177	0.187598	-3.38585	0.000709584	0.0121214
FKBP9	226.298	-0.293381	0.0866356	-3.38638	0.000708211	0.0121214
SAMD15	101.742	-0.54968	0.162346	-3.38585	0.000709584	0.0121214
STX16	287.838	-0.116529	0.0344183	-3.38568	0.000710014	0.0121214
TCTN1	263.874	-0.450691	0.133145	-3.38497	0.000711859	0.012139
PPP4R1	1077.69	-0.0840805	0.0248716	-3.38059	0.000723314	0.0123203
MYH7	12.5498	0.688899	0.203873	3.37907	0.000727319	0.0123744
BLK	17.1925	0.586676	0.173684	3.37784	0.000730576	0.0124156
FGL2	688.256	0.393416	0.116579	3.37468	0.000739006	0.0125446
AMZ2	160.132	-0.244505	0.0724763	-3.37359	0.000741943	0.0125802
FAM78A	46.296	0.270496	0.0802043	3.37259	0.00074465	0.0126117
DDX21	627.231	0.138468	0.0411201	3.36741	0.000758773	0.0128363
CD8B	11.8317	0.472883	0.140574	3.36393	0.000768397	0.0129844
C17orf82	13.7192	-0.470541	0.139907	-3.36323	0.000770354	0.0129881
CAP2	41.4113	-0.510601	0.151818	-3.36324	0.000770344	0.0129881
ATP2A3	1407.81	-0.178721	0.053166	-3.36157	0.000774997	0.0130516
CTSW	17.9161	0.459084	0.136815	3.35552	0.000792154	0.0133144
TTC21A	349.711	-0.40054	0.11937	-3.35544	0.000792387	0.0133144
SETD2	714.111	-0.111545	0.0332462	-3.35513	0.000793289	0.0133146
PAX5	41.5891	0.596014	0.17772	3.35366	0.000797492	0.0133701
AQP7	44.0744	-0.450224	0.134329	-3.35164	0.000803334	0.0134529
KIF17	20.514	-0.551807	0.16475	-3.34936	0.000809986	0.0135491
BCL7A	112.665	-0.319267	0.09539	-3.34697	0.000817007	0.0136314
LILRA3	31.5001	0.655739	0.195928	3.34684	0.00081738	0.0136314
TMEM37	44.9122	-0.375567	0.112218	-3.34675	0.000817647	0.0136314
ASH1L	935.638	-0.10046	0.0300219	-3.34622	0.000819207	0.0136422
NADK	970.143	0.212711	0.0635968	3.34469	0.00082376	0.0137027
LSM14A	392.632	-0.0980422	0.0293225	-3.34358	0.000827046	0.013742
ARL3	165.594	-0.366401	0.109596	-3.34321	0.000828148	0.0137451
GRAMD1A	287.977	0.38058	0.113948	3.33994	0.000837963	0.0138925
ARPC5	850.945	0.170782	0.0511472	3.33903	0.000840702	0.0139224
SSBP3	137.778	-0.209533	0.0628797	-3.33228	0.000861363	0.0142488
EXOC3	425.492	-0.134954	0.0405429	-3.32867	0.000872608	0.0144188
ABCB11	141.972	-0.475162	0.14277	-3.32817	0.000874198	0.0144291
DHX40	296.057	-0.207979	0.0625377	-3.32565	0.000882112	0.0145396
PROS1	77.1415	-0.523451	0.157409	-3.32542	0.000882842	0.0145396
ANKZF1	253.046	-0.237145	0.0713251	-3.32484	0.000884685	0.0145539
VMAC	50.6904	-0.285321	0.085854	-3.32333	0.000889494	0.0146169
CAPG	254.612	0.179849	0.0541472	3.32147	0.00089544	0.0146984
DYNC1LI2	672.687	-0.172095	0.05182	-3.32102	0.000896887	0.014706
ABCB1	23.8084	0.425509	0.128172	3.31984	0.000900689	0.0147521
BCL2A1	1438.03	0.522304	0.15738	3.31874	0.000904255	0.0147943
DDX42	610.075	-0.185785	0.0560108	-3.31696	0.000910032	0.0148725
TTLL5	290.777	-0.281166	0.0848194	-3.31488	0.000916826	0.0149508
ZNF652	656.732	-0.132068	0.0398405	-3.31492	0.00091669	0.0149508
GDAP2	304.803	-0.125376	0.0378349	-3.31377	0.000920467	0.0149938
DNAH8	25.1684	0.793489	0.239486	3.3133	0.000922025	0.0150028
CMTM4	633.28	-0.303649	0.0916856	-3.31185	0.000926805	0.0150641
P2RY13	363.856	0.488724	0.147639	3.31026	0.000932091	0.0151335
C1orf54	9.96067	0.334432	0.101056	3.30937	0.000935076	0.0151532
KRT39	6.20495	0.52686	0.159207	3.30929	0.000935335	0.0151532
FLOT1	563.321	0.204071	0.0616904	3.30799	0.000939692	0.0152073
ITGB7	97.0165	0.241649	0.0731507	3.30343	0.000955088	0.0154397
HP	11.4796	0.54357	0.164601	3.30234	0.000958801	0.015483
ZC3H6	275.864	-0.26557	0.08046	-3.30065	0.000964625	0.0155602
SIGLEC10	203.218	0.397598	0.120496	3.29968	0.000967951	0.015597
IL10RB	299.583	0.114509	0.0347213	3.29795	0.00097394	0.0156765
TLR4	960.615	0.419349	0.127172	3.2975	0.000975512	0.0156849
KLC4	115.591	-0.209666	0.0635927	-3.29701	0.000977196	0.0156951
TXNDC12	197.425	-0.116146	0.0352309	-3.29669	0.000978315	0.0156962
SENP6	474.722	-0.111025	0.0336978	-3.29474	0.000985143	0.0157887
ETV5	24.7678	0.32121	0.0975243	3.29364	0.000989	0.0158139
FAM47E	140.605	-0.449243	0.136408	-3.29338	0.000989893	0.0158139
TMEM218	68.5067	-0.275137	0.0835401	-3.29347	0.000989578	0.0158139
SLC38A5	10.4029	0.569369	0.172938	3.29233	0.000993596	0.0158561
USP7	685.161	-0.110653	0.0336148	-3.2918	0.0009955	0.0158695
TNNC1	18.6551	-0.408197	0.124026	-3.29122	0.000997555	0.0158853
CLDN16	26.7298	-0.472308	0.143827	-3.28386	0.00102396	0.0162885
FAP	11.7781	0.92205	0.280955	3.28184	0.00103133	0.0163881
CYLD	704.883	0.12318	0.0375512	3.28031	0.00103692	0.0164419
IGFBP2	444.298	-0.442414	0.134867	-3.28037	0.0010367	0.0164419
TP53INP1	696.622	-0.150433	0.0458656	-3.27986	0.00103859	0.016451
RAB32	34.4273	0.21896	0.0667856	3.27855	0.00104341	0.0165097
CDC42BPG	632.892	-0.193587	0.059076	-3.27692	0.00104947	0.0165803
FKBP5	205.861	0.249568	0.0761634	3.27675	0.00105009	0.0165803
RABL2A	129.275	-0.453401	0.138438	-3.27512	0.00105615	0.0166584
FCRL5	174.259	0.552648	0.168758	3.2748	0.00105738	0.0166601
SERPINA1	1058.2	0.411703	0.125826	3.272	0.00106791	0.0168083
AQP9	2092.04	0.492069	0.150478	3.27005	0.00107528	0.0168749
ASCL2	17.6826	0.329773	0.100847	3.27003	0.00107535	0.0168749
COQ7	144.09	-0.216217	0.0661218	-3.26998	0.00107554	0.0168749
OBSL1	172.562	-0.31518	0.0964305	-3.26847	0.00108131	0.0169478
ADPGK	303.3	0.12247	0.0374887	3.26684	0.00108755	0.0170199
CALCOCO1	438.529	-0.118282	0.0362086	-3.26667	0.0010882	0.0170199
PCDHGB4	11.2759	-0.420923	0.128892	-3.2657	0.00109193	0.0170604
C1orf56	15.8179	-0.322953	0.0989079	-3.26519	0.00109391	0.0170735
RBM25	616.172	-0.110952	0.0339949	-3.26379	0.00109934	0.0171402
EMX2	387.753	-0.821781	0.251918	-3.2621	0.00110591	0.0172068
PLD4	34.2128	0.323246	0.0990915	3.2621	0.0011059	0.0172068
C11orf54	127.011	-0.164383	0.0504264	-3.25985	0.00111469	0.0173254
BCAS3	249.536	-0.214696	0.0658941	-3.2582	0.00112123	0.0173853
GZMM	6.41168	0.438076	0.134462	3.25799	0.00112205	0.0173853
ZFR2	15.1859	-0.693961	0.212968	-3.25851	0.00111997	0.0173853
PRKD2	453.322	0.131864	0.0404858	3.25704	0.00112579	0.0174252
ADPRHL1	44.1255	-0.390027	0.119973	-3.25095	0.00115021	0.0177848
TEX9	192.542	-0.443978	0.136583	-3.25061	0.00115158	0.0177875
CBX8	28.4341	-0.27088	0.0833889	-3.24839	0.0011606	0.0179083
ACSL4	345.557	0.198167	0.0610304	3.24703	0.00116618	0.0179387
ANKRD42	165.814	-0.333819	0.102804	-3.24713	0.00116576	0.0179387
GPR156	17.486	-0.595	0.183216	-3.24754	0.00116407	0.0179387
TMEM106A	70.6102	0.2206	0.0679942	3.2444	0.00117699	0.0180864
LCK	50.6224	0.336848	0.10393	3.24112	0.00119062	0.0182582
PBXIP1	607.422	-0.14112	0.04354	-3.24115	0.0011905	0.0182582
KAT8	176.458	-0.114813	0.0354493	-3.2388	0.00120035	0.0183885
KLLN	40.6902	-0.32518	0.100458	-3.23698	0.00120802	0.018487
LCP1	3237.83	0.3925	0.12128	3.23631	0.00121087	0.0185116
MAML3	210.039	-0.111216	0.0343942	-3.23356	0.00122256	0.0186713
C1orf162	22.6047	0.363537	0.112455	3.23274	0.0012261	0.0187062
AGBL4	22.4349	-0.628656	0.194517	-3.23188	0.00122978	0.018724
CAPZA1	1055.09	0.11856	0.0366823	3.23208	0.00122891	0.018724
EXOC3L1	9.20518	0.524723	0.162471	3.22963	0.00123949	0.0188143
HACL1	105.952	-0.257013	0.0795776	-3.22972	0.00123913	0.0188143
INTS8	205.466	-0.138136	0.0427656	-3.23008	0.00123756	0.0188143
TESC	11.097	0.405379	0.125555	3.22869	0.00124359	0.0188573
RAB4A	132.953	-0.253068	0.0785054	-3.22358	0.00126601	0.0191778
AP1G1	1044.79	-0.068816	0.0213502	-3.2232	0.00126766	0.0191834
ABHD12B	81.3702	-0.434727	0.134981	-3.22064	0.00127903	0.0193174
TRIM33	721.6	-0.147502	0.0457993	-3.22063	0.00127911	0.0193174
FAM201A	18.7289	-0.497576	0.154538	-3.21976	0.00128297	0.0193561
TTC28	332.373	-0.418595	0.13003	-3.21921	0.00128542	0.0193735
TLR1	561.754	0.304534	0.0946183	3.21855	0.00128841	0.019399
STAMBPL1	33.5281	0.306696	0.0953029	3.21811	0.00129037	0.0194089
MAGI1	292.615	-0.255683	0.0794618	-3.21768	0.00129231	0.0194185
MICAL2	378.225	-0.152483	0.0474144	-3.21597	0.00130005	0.0194955
TMEM99	19.8415	-0.343632	0.106844	-3.21621	0.00129895	0.0194955
AP1S2	37.7214	0.333382	0.103678	3.21556	0.00130189	0.0195003
LAPTM5	1698.26	0.326888	0.101666	3.21532	0.00130298	0.0195003
ITGA1	120.643	0.326523	0.101578	3.2145	0.00130672	0.0195172
PRSS12	265.589	-0.361251	0.112374	-3.21472	0.00130571	0.0195172
ISYNA1	154.738	-0.230116	0.0716	-3.21391	0.00130942	0.0195378
EVI5	296.859	-0.178976	0.0556993	-3.21325	0.00131242	0.0195631
SEC61A2	57.5348	-0.175553	0.0546474	-3.21247	0.00131599	0.0195967
COL6A6	212.508	-0.33724	0.105	-3.2118	0.00131907	0.0196229
INPP5D	358.025	0.260708	0.0812041	3.21052	0.00132494	0.0196804
WDR20	165.008	-0.120384	0.0374982	-3.21039	0.00132557	0.0196804
GTPBP2	323.652	0.13507	0.0420778	3.20999	0.00132737	0.0196876
STK33	265.346	-0.52597	0.163969	-3.20775	0.00133779	0.0198224
FMO5	115.533	-0.367229	0.114537	-3.2062	0.00134501	0.0199096
ACSL1	2803.85	0.33488	0.104503	3.20449	0.00135303	0.0199492
HES4	159.253	0.328181	0.102403	3.20479	0.0013516	0.0199492
MYEOV	46.9983	0.311751	0.0972833	3.20456	0.00135268	0.0199492
STAR	8.12116	-0.618242	0.192928	-3.20452	0.00135287	0.0199492
POFUT2	245.616	-0.17653	0.0550963	-3.20404	0.00135515	0.0199608
ATP6V1C2	84.9341	-0.279558	0.0872718	-3.2033	0.00135862	0.0199921
HYAL4	15.5863	-0.44851	0.140043	-3.20266	0.00136164	0.0199994
KCNJ10	6.51326	0.742547	0.231856	3.20263	0.0013618	0.0199994
ARIH1	679.151	-0.104599	0.0326826	-3.20046	0.00137207	0.0201304
DMGDH	26.1002	-0.392402	0.12265	-3.19937	0.00137728	0.0201689
FOXP2	203.664	-0.384619	0.120218	-3.19935	0.00137739	0.0201689
ESPNP	11.4544	-0.697641	0.218221	-3.19695	0.0013889	0.0202803
RHCE	6.77858	-0.564249	0.176485	-3.19715	0.00138795	0.0202803
SOCS3	3466.04	0.451997	0.141386	3.19691	0.00138908	0.0202803
MAEA	368.687	-0.0947751	0.0296489	-3.19659	0.00139064	0.0202832
NUP50	752.612	-0.0911612	0.0285226	-3.19611	0.00139296	0.0202972
SERINC5	649.022	-0.165794	0.0518885	-3.19519	0.00139739	0.0203419
IRF2	309.553	0.141955	0.0444368	3.19455	0.00140051	0.0203674
BRD1	402.476	-0.149375	0.0467876	-3.19262	0.0014099	0.0204479
NLRP3	239.071	0.438817	0.137433	3.19294	0.0014083	0.0204479
PROM1	1683.97	-0.425237	0.133196	-3.19257	0.00141015	0.0204479
CFL1	1631.11	0.0976188	0.0305799	3.19226	0.00141166	0.0204498
CBX7	159.053	-0.166831	0.0523162	-3.1889	0.00142813	0.0206183
EFHC1	725.449	-0.473312	0.148441	-3.18856	0.00142984	0.0206183
PSPH	51.0601	-0.385762	0.120986	-3.18849	0.0014302	0.0206183
RAP2C	217.916	0.143963	0.0451399	3.18927	0.00142634	0.0206183
RSPH3	244.869	-0.293201	0.0919399	-3.18905	0.00142741	0.0206183
CCDC81	122.618	-0.593952	0.186359	-3.18714	0.00143686	0.0206944
TTC24	8.24957	0.489955	0.153764	3.18641	0.00144048	0.0207266
TNFRSF1B	1151.29	0.407657	0.12799	3.18507	0.00144718	0.0208029
CXXC4	20.047	-0.526931	0.16554	-3.18311	0.00145702	0.0209231
DALRD3	116.826	-0.247974	0.0779097	-3.18285	0.00145835	0.0209231
CCL20	40.8576	0.403127	0.126684	3.18215	0.00146186	0.0209533
ZNF91	684.387	-0.260766	0.081956	-3.18178	0.00146372	0.0209599
STAM	125.755	-0.151971	0.047775	-3.18097	0.00146783	0.0209985
F11R	1694.46	-0.11655	0.0366494	-3.18012	0.00147215	0.0210402
PRKCSH	593.694	-0.122111	0.0384194	-3.17835	0.00148114	0.0211484
ZXDC	384.898	-0.124516	0.0391807	-3.178	0.00148295	0.021154
GNAS	1633.47	-0.129352	0.0407106	-3.17734	0.00148632	0.0211662
TSPAN19	78.6734	-0.607886	0.191323	-3.17728	0.00148664	0.0211662
CLEC4A	81.8903	0.43598	0.137281	3.17581	0.00149417	0.0212531
HCK	929.406	0.41366	0.13029	3.1749	0.00149886	0.0212995
ICOSLG	72.3203	0.295426	0.0930682	3.17429	0.00150202	0.0213241
RAC2	424.054	0.369609	0.116477	3.17324	0.0015075	0.0213816
NEDD4L	583.837	-0.232736	0.0733554	-3.17272	0.00151016	0.021399
APH1B	72.8729	-0.219886	0.0693367	-3.17128	0.00151769	0.0214243
CAMK2G	493.526	-0.13528	0.0426541	-3.17156	0.00151621	0.0214243
TPM3	1330.64	0.106964	0.0337273	3.17143	0.00151693	0.0214243
WDR19	220.927	-0.327258	0.103176	-3.17185	0.00151469	0.0214243
ACTB	14912.4	0.178255	0.056231	3.17004	0.00152417	0.0214954
DSTN	883.047	-0.276857	0.0873554	-3.16932	0.00152798	0.0215085
KMO	36.679	0.382005	0.120528	3.16944	0.00152732	0.0215085
PGAP2	89.0871	-0.191938	0.0605678	-3.16898	0.00152975	0.0215132
MSC	7.57371	0.447585	0.141443	3.16443	0.00155388	0.0218114
RAB24	277.286	0.239608	0.075719	3.16444	0.00155382	0.0218114
SNRNP70	676.938	-0.146297	0.0462522	-3.16302	0.00156142	0.0218965
MYLK3	135.537	-0.491227	0.15535	-3.16206	0.00156658	0.0219483
DCUN1D2	76.9107	-0.180058	0.056968	-3.16068	0.00157403	0.0219701
ENTPD3-AS1	22.311	-0.331498	0.104859	-3.16137	0.00157027	0.0219701
LPAR6	147.178	0.248484	0.0786111	3.16092	0.00157271	0.0219701
MAPKBP1	293.955	-0.201631	0.0637876	-3.16098	0.00157239	0.0219701
CREG1	242.428	0.156074	0.0494186	3.1582	0.00158747	0.0221164
HDAC4	253.814	0.191237	0.0605524	3.15821	0.0015874	0.0221164
BRCA2	96.395	0.257389	0.081548	3.15629	0.00159788	0.0222406
DPY30	147.406	-0.288243	0.0913363	-3.15584	0.00160038	0.0222547
PPM1A	518.429	-0.0845983	0.0268096	-3.15553	0.00160208	0.0222576
KCNQ1	131.093	-0.151379	0.0479879	-3.15453	0.00160757	0.0223064
RB1CC1	765.434	-0.0977788	0.0309981	-3.15435	0.00160858	0.0223064
TNFSF12	16.0884	0.283389	0.0898583	3.15373	0.00161197	0.0223327
ANKK1	38.3959	-0.385034	0.122206	-3.1507	0.0016288	0.0225448
LAT2	243.702	0.37722	0.119773	3.14946	0.00163572	0.0226196
SPG7	2802.63	-0.35735	0.113482	-3.14897	0.00163847	0.0226367
PMP22	33.7744	0.347401	0.110366	3.14771	0.00164557	0.0227137
FAM168B	454.403	-0.144978	0.0461044	-3.14456	0.00166335	0.0229324
NHSL1	285.774	-0.229385	0.0729512	-3.14436	0.00166448	0.0229324
CHKA	297.997	-0.250512	0.0796786	-3.14404	0.00166634	0.0229368
CD37	131.536	0.353328	0.112405	3.14335	0.00167027	0.0229696
APBB1IP	366.955	0.383288	0.121983	3.14215	0.00167714	0.0230428
KIDINS220	573.533	-0.0787914	0.0251084	-3.13805	0.00170074	0.0233242
RELA	433.428	0.109331	0.0348382	3.13824	0.00169968	0.0233242
PDK4	65.2601	-0.346803	0.110556	-3.13689	0.00170748	0.0233952
GPR171	14.1791	0.410527	0.130991	3.13401	0.00172438	0.0235618
IFT80	315.523	-0.313709	0.100083	-3.13451	0.00172143	0.0235618
PDE4B	1376.83	0.461267	0.147179	3.13405	0.00172413	0.0235618
POLR2E	278.273	-0.138524	0.0442095	-3.13335	0.00172823	0.0235928
TRIM8	1031.65	-0.153146	0.0488828	-3.13291	0.0017308	0.0236062
TRAPPC8	525.37	-0.112126	0.0357963	-3.13235	0.00173415	0.0236304
ACAD10	142.663	-0.195298	0.062369	-3.13133	0.00174018	0.0236909
EMP3	79.5008	0.331059	0.105776	3.12981	0.00174919	0.0237919
WDTC1	410.044	-0.116178	0.0371313	-3.12883	0.00175503	0.0238496
AASS	131.062	-0.264434	0.0845268	-3.1284	0.0017576	0.0238613
SATB1	430.757	-0.131069	0.0418998	-3.12815	0.00175909	0.0238613
ABCC5	433.995	-0.178553	0.0571222	-3.12581	0.00177319	0.0240307
MRC1	24.0905	0.455887	0.145888	3.1249	0.00177867	0.0240612
ZNF704	140.144	-0.369265	0.118164	-3.12501	0.00177796	0.0240612
SCGB2A1	90.8526	-0.460071	0.147265	-3.1241	0.00178351	0.0241048
ZNF608	84.8945	-0.285406	0.0913734	-3.12351	0.00178707	0.0241311
ADH6	28.3314	-0.624886	0.20016	-3.12193	0.0017967	0.0242083
COL21A1	91.0902	-0.518655	0.166151	-3.12159	0.00179877	0.0242083
GLCCI1	203.339	-0.180139	0.0577122	-3.12133	0.00180035	0.0242083
PFKFB2	320.002	-0.145518	0.0466094	-3.12208	0.0017958	0.0242083
RAPGEF4	16.2384	-0.519368	0.166398	-3.12124	0.0018009	0.0242083
C11orf49	178.381	-0.361421	0.115816	-3.12066	0.00180447	0.0242345
ZNF664	731.913	-0.298056	0.0955953	-3.11789	0.00182148	0.024441
CBX5	657.177	-0.263322	0.0845401	-3.11476	0.00184095	0.0246579
MOB3B	48.0951	0.22475	0.0721556	3.1148	0.00184068	0.0246579
CROCC	536.699	-0.3952	0.127023	-3.11125	0.00186299	0.0249306
POMT2	147.863	-0.336522	0.108203	-3.11009	0.00187029	0.0250016
SPIRE1	148.012	-0.216077	0.0694868	-3.10961	0.00187332	0.0250016
TMTC4	74.1925	-0.255569	0.0821843	-3.1097	0.00187275	0.0250016
PMS2P5	8.03068	-0.377675	0.121488	-3.10874	0.00187889	0.0250536
CTSS	2194.82	0.209533	0.067426	3.1076	0.00188616	0.0251117
LOXL3	19.7232	0.318523	0.102501	3.10752	0.00188662	0.0251117
WDR13	271.938	-0.195854	0.0630369	-3.10697	0.00189017	0.0251366
ARRDC2	180.743	0.165229	0.0532073	3.10539	0.0019003	0.0252488
TTC6	173.297	-0.328612	0.105894	-3.10322	0.00191427	0.0254117
PTAFR	759.09	0.238788	0.0769685	3.10242	0.00191949	0.0254584
RRP12	353.644	-0.162863	0.0525087	-3.10164	0.00192452	0.0255025
SLC2A11	56.8018	-0.312229	0.100732	-3.09962	0.00193772	0.0256031
TMEM68	99.5118	-0.312102	0.100697	-3.09942	0.00193898	0.0256031
TNFRSF13B	7.03903	0.671505	0.216628	3.09981	0.00193644	0.0256031
TRIM14	241.184	0.210437	0.0678907	3.09964	0.00193755	0.0256031
SH2B3	226.52	0.190513	0.0614824	3.09866	0.00194399	0.0256466
IGSF10	130.087	-0.452033	0.145933	-3.09754	0.00195135	0.0257127
PNISR	502.002	-0.128821	0.0415939	-3.09711	0.00195417	0.0257127
TPR	1292.72	-0.0990507	0.0319796	-3.09731	0.00195288	0.0257127
ACSL5	323.313	0.179639	0.0580123	3.09657	0.00195772	0.0257367
FAM49B	730.832	0.205527	0.0663974	3.0954	0.00196546	0.0257725
RALGAPB	619.084	-0.112351	0.036295	-3.0955	0.00196482	0.0257725
SLFN12L	53.1492	0.379753	0.122684	3.09538	0.00196562	0.0257725
ANKUB1	170.463	-0.535541	0.173053	-3.09467	0.00197035	0.0258117
TMEM212	159.495	-0.561798	0.181576	-3.09401	0.00197473	0.0258238
TTLL1	33.6601	-0.353456	0.11423	-3.09425	0.00197309	0.0258238
CYTH3	101.112	-0.172098	0.0556511	-3.09245	0.00198515	0.0259202
PFN2	448.756	-0.382307	0.123629	-3.09238	0.00198558	0.0259202
FBXL13	101.279	-0.284324	0.0919749	-3.09132	0.00199266	0.0259747
HIPK1	1448.42	-0.158743	0.0513533	-3.09119	0.00199358	0.0259747
ZFYVE26	448.69	0.173952	0.0562773	3.09098	0.00199497	0.0259747
CRTAM	11.5195	0.439772	0.142378	3.08876	0.00200996	0.0261243
SH3GL3	11.8154	-0.457826	0.148212	-3.089	0.0020083	0.0261243
ERCC4	258.827	-0.369013	0.11949	-3.08822	0.00201358	0.0261258
KIAA1257	84.8846	-0.330843	0.107125	-3.08839	0.00201242	0.0261258
C11orf53	5.94072	-0.755164	0.244599	-3.08736	0.00201946	0.0261419
H1FX-AS1	17.7865	-0.393711	0.127517	-3.08752	0.00201836	0.0261419
LRTOMT	124.128	-0.44575	0.144396	-3.08701	0.00202183	0.0261419
PLA2R1	380.881	-0.262758	0.0851168	-3.08702	0.00202172	0.0261419
ZC3H8	604.754	-0.450439	0.145929	-3.08671	0.00202387	0.0261456
EIF3L	433.478	-0.194573	0.0630427	-3.08637	0.00202619	0.0261508
PSME4	776.292	-0.135198	0.0438083	-3.08613	0.00202778	0.0261508
DNER	55.5751	-0.541347	0.175485	-3.08486	0.00203647	0.026205
ENOX1	36.512	-0.478514	0.155135	-3.08449	0.00203901	0.026205
RBL2	586.381	-0.118456	0.0384013	-3.08468	0.00203772	0.026205
TMCC2	41.6511	-0.395081	0.128068	-3.08492	0.00203605	0.026205
TRDMT1	65.3627	-0.280193	0.090904	-3.0823	0.00205408	0.026376
CCL5	128.857	0.367447	0.119246	3.08143	0.00206009	0.0264077
JAKMIP3	23.6791	-0.404987	0.13142	-3.08163	0.00205873	0.0264077
SGSM2	614.555	-0.20146	0.0654226	-3.07936	0.00207446	0.0265691
GNG2	157.222	0.330437	0.107348	3.07817	0.00208273	0.0266387
SNX6	370.607	0.119598	0.0388548	3.07807	0.00208346	0.0266387
CAB39	839.078	-0.0860152	0.0279548	-3.07694	0.00209139	0.0267171
LCN12	6.1817	-0.492738	0.160154	-3.07666	0.00209337	0.0267196
GLDC	17.2625	0.529204	0.172048	3.07591	0.0020986	0.0267634
CRY2	267.971	-0.236939	0.0770731	-3.07421	0.00211061	0.0268935
CD38	145.585	0.430715	0.140138	3.07352	0.00211553	0.0269332
ZNF33B	185.763	-0.270962	0.0882214	-3.07139	0.00213068	0.027103
ART3	7.59393	0.753898	0.245555	3.07017	0.00213934	0.02719
TCP11L2	350.584	-0.131984	0.0430041	-3.0691	0.00214705	0.0272648
CD33	14.4424	0.378858	0.123524	3.06709	0.00216152	0.0274113
FAM104B	53.0843	-0.399704	0.130335	-3.06674	0.0021641	0.0274113
GPR174	44.8328	0.427176	0.139283	3.06696	0.00216248	0.0274113
DCAF11	501.824	-0.118998	0.0388324	-3.06439	0.00218114	0.0276037
ATP6V1E2	14.4079	-0.373665	0.121977	-3.06342	0.00218823	0.0276321
CEACAM21	11.389	0.402838	0.131513	3.06311	0.0021905	0.0276321
GSTO2	99.1208	-0.345004	0.112652	-3.06256	0.00219449	0.0276321
IER5	327.643	0.214195	0.0699386	3.06262	0.00219411	0.0276321
RARRES1	453.59	0.373856	0.122058	3.06293	0.0021918	0.0276321
SIGLEC14	94.0574	0.459829	0.150091	3.06367	0.00218638	0.0276321
TFDP1	265.82	-0.126201	0.041232	-3.06077	0.00220771	0.0277751
AGBL5	145.656	-0.316861	0.1036	-3.05849	0.00222456	0.0279635
FBXL20	248.729	-0.150405	0.0491944	-3.05735	0.002233	0.028046
MAN2B2	418.241	-0.129799	0.0424624	-3.05679	0.0022372	0.028066
RND2	32.6795	-0.458184	0.149911	-3.05638	0.00224024	0.028066
STX10	246.386	-0.131127	0.0429007	-3.05651	0.0022393	0.028066
ACSBG1	45.3522	-0.469943	0.153786	-3.05582	0.00224444	0.0280714
EFCAB6	152.74	-0.481382	0.157518	-3.05604	0.00224279	0.0280714
ARHGEF6	210.809	0.14371	0.047051	3.05434	0.00225556	0.0281754
SNRNP25	66.8875	-0.265654	0.0869794	-3.05421	0.00225652	0.0281754
CHCHD6	45.3773	-0.324276	0.106204	-3.05333	0.00226314	0.0282236
OSBPL9	406.465	-0.138781	0.0454544	-3.0532	0.00226416	0.0282236
TSC2	728.096	-0.168673	0.0552504	-3.05288	0.00226655	0.0282297
MAP3K7	218.978	-0.128931	0.0422364	-3.0526	0.00226869	0.0282327
VIPR1	156.222	-0.280878	0.0920501	-3.05136	0.00227805	0.0283257
CYP2A6	159.486	-0.390648	0.128037	-3.05104	0.00228047	0.0283321
GCA	749.852	0.371226	0.121712	3.05004	0.00228809	0.0284032
SCML4	37.2637	0.326534	0.10708	3.04945	0.00229258	0.0284352
MAF	98.2853	0.214158	0.070248	3.04859	0.00229914	0.028493
TUG1	727.118	-0.0982357	0.032229	-3.04806	0.00230326	0.0285203
ZHX2	149.253	0.120259	0.0394755	3.04642	0.00231586	0.0286525
FOXN3	844.75	-0.0988493	0.0324554	-3.0457	0.00232138	0.028697
FXYD5	81.4931	0.201298	0.0661201	3.04442	0.00233126	0.0287954
ANKDD1B	57.5895	-0.392864	0.129249	-3.03959	0.002369	0.0292253
FAM174A	192.875	-0.222534	0.0732148	-3.03946	0.00236999	0.0292253
LRRC56	277.091	-0.42412	0.139579	-3.03856	0.0023771	0.0292888
PEX6	105.857	-0.263822	0.0868395	-3.03804	0.00238121	0.0293152
MAPK9	185.913	-0.195414	0.0643349	-3.03745	0.00238589	0.0293473
MEI1	19.2119	0.373068	0.122832	3.03722	0.00238775	0.0293473
NEK5	151.47	-0.478491	0.157598	-3.03614	0.0023963	0.0294281
GIGYF2	484.045	-0.120477	0.0396923	-3.03528	0.00240315	0.0294638
NACC2	272.174	-0.133272	0.0439048	-3.03548	0.00240151	0.0294638
DENND5A	764.706	0.292485	0.0963886	3.03444	0.00240981	0.0295193
SLC23A2	325.089	-0.146716	0.0483538	-3.03421	0.00241164	0.0295193
RXRB	168.952	-0.101663	0.0335127	-3.03355	0.00241694	0.0295395
S100A12	88.1594	0.464174	0.153015	3.03351	0.00241724	0.0295395
PKD1L3	25.8487	-0.479537	0.158173	-3.03173	0.00243157	0.0296809
ZNF354A	63.3855	-0.170786	0.0563356	-3.03158	0.0024328	0.0296809
HECTD1	2371.31	-0.189721	0.0625899	-3.03118	0.00243601	0.0296959
HLA-G	59.3977	0.359565	0.118654	3.03036	0.00244262	0.0297288
SAMD3	18.3529	0.461395	0.152258	3.03035	0.0024427	0.0297288
BLZF1	147.415	0.148302	0.0489484	3.02975	0.00244754	0.0297634
GFI1	30.517	0.326331	0.107743	3.02879	0.00245537	0.0298344
DIO1	6.29597	-0.630425	0.208186	-3.02819	0.00246023	0.029869
MAPK8IP3	829.553	-0.184494	0.0609366	-3.02763	0.00246477	0.0298999
PPP1R7	219.964	-0.219926	0.0726641	-3.02661	0.00247315	0.0299772
ISCU	270.537	-0.129696	0.0428768	-3.02485	0.00248758	0.0301276
DCTN1	582.438	-0.139392	0.0460916	-3.02423	0.00249263	0.0301643
MTX1	112.33	-0.134279	0.0444152	-3.02328	0.00250055	0.0302355
PHYH	68.1942	-0.306621	0.101442	-3.02262	0.00250593	0.0302761
KLF9	175.189	-0.242426	0.0802261	-3.02178	0.00251293	0.0303361
ITPRIPL1	16.9052	0.358166	0.118558	3.02102	0.00251923	0.0303385
MEP1A	9.63726	-0.550036	0.182064	-3.02111	0.00251851	0.0303385
SYNGR3	6.39236	0.431583	0.142843	3.02137	0.00251631	0.0303385
CETN2	307.344	-0.440198	0.145746	-3.0203	0.00252521	0.0303856
RGPD8	77.1238	-0.243946	0.080775	-3.02006	0.00252721	0.0303856
TLR10	43.408	0.300367	0.0994665	3.01978	0.00252956	0.0303894
NAALADL2	165.168	-0.308369	0.102125	-3.01952	0.00253173	0.030391
C14orf132	52.3523	-0.45296	0.15015	-3.01671	0.00255538	0.0304746
CCDC80	1116.71	-0.325242	0.107829	-3.01626	0.00255912	0.0304746
CMTM8	26.0726	-0.256246	0.0849354	-3.01695	0.00255328	0.0304746
FAM200B	104.656	-0.181472	0.06013	-3.01799	0.00254457	0.0304746
HLA-DQA1	2025	0.35681	0.118285	3.01653	0.00255685	0.0304746
INHBB	44.7867	-0.449703	0.149086	-3.0164	0.00255797	0.0304746
PITRM1	457.978	-0.178575	0.0592014	-3.01639	0.00255801	0.0304746
SH3RF3	31.3837	-0.42843	0.142034	-3.0164	0.00255795	0.0304746
SP140L	237.345	0.171388	0.0568106	3.01683	0.00255434	0.0304746
ZNF654	133.679	0.122966	0.0407396	3.01833	0.0025417	0.0304746
BPTF	763.905	-0.1162	0.038531	-3.01574	0.0025635	0.0304781
TNFRSF1A	1001.92	0.199934	0.0662944	3.01584	0.00256266	0.0304781
ABCB6	142.724	-0.253341	0.0840168	-3.01536	0.00256673	0.0304922
GLUL	11666.2	0.106695	0.0353968	3.01425	0.00257617	0.03058
WDR35	173.875	-0.362009	0.120126	-3.01358	0.00258184	0.030623
SPEN	849.347	-0.0829318	0.0275275	-3.01269	0.00258942	0.0306885
CLCN4	48.7879	-0.254217	0.0843946	-3.01224	0.00259325	0.0307094
SYNM	68.8455	-0.253272	0.0840958	-3.01171	0.00259784	0.0307394
KIAA0319	90.6286	-0.253171	0.0841023	-3.01028	0.00261007	0.0308597
FBXO15	354.293	-0.536735	0.17839	-3.00877	0.00262305	0.0309536
KLRC1	23.1653	0.367573	0.122156	3.00906	0.00262061	0.0309536
SAMSN1	574.27	0.41709	0.138631	3.00863	0.00262424	0.0309536
ABCA1	1171.5	0.191251	0.0635897	3.00759	0.00263331	0.031036
MATK	20.3952	0.356401	0.118519	3.00713	0.00263727	0.0310582
EFHC2	154.405	-0.457276	0.152107	-3.00628	0.00264465	0.0311206
CPAMD8	138.085	-0.28522	0.0949096	-3.00517	0.0026543	0.0311719
HABP4	35.2085	-0.280584	0.0933705	-3.00506	0.00265528	0.0311719
PTOV1	274.451	-0.157069	0.0522601	-3.00553	0.00265118	0.0311719
ALDH9A1	235.647	-0.203241	0.0677017	-3.00201	0.00268207	0.0314229
MATN2	110.341	-0.305901	0.101902	-3.0019	0.00268298	0.0314229
SUDS3	375.683	-0.129214	0.0430429	-3.00198	0.00268227	0.0314229
MYLK	99.3255	-0.449787	0.150042	-2.99774	0.00271988	0.0318301
USP54	559.936	-0.208439	0.0695521	-2.99687	0.00272763	0.0318957
OXR1	414.436	-0.179138	0.0597851	-2.99636	0.00273225	0.0319247
ECT2L	195.502	-0.578117	0.192988	-2.9956	0.00273904	0.031952
SRD5A2	67.1042	-0.635436	0.212138	-2.99538	0.00274101	0.031952
TSPAN8	327.143	-0.399229	0.133272	-2.99558	0.00273919	0.031952
DMKN	195.672	-0.323818	0.108172	-2.99355	0.00275752	0.0321194
FBXO3	207.077	-0.18515	0.0618774	-2.9922	0.00276973	0.0322235
PSAP	4891.65	0.110903	0.0370653	2.99209	0.00277077	0.0322235
BCL11B	51.5643	0.321932	0.107673	2.98991	0.00279064	0.0324202
UBL3	709.144	-0.145113	0.0485367	-2.98975	0.00279204	0.0324202
DYNC2LI1	137.795	-0.350998	0.117438	-2.98879	0.00280088	0.0324854
MEF2C	79.8608	0.298892	0.100008	2.98866	0.00280201	0.0324854
DNAJA4	632.268	-0.303487	0.101572	-2.98791	0.00280894	0.0325405
BEST4	111.465	-0.534521	0.178973	-2.98659	0.00282104	0.0326207
EVI2A	192.06	0.396854	0.132883	2.9865	0.00282192	0.0326207
GNB3	6.7845	-0.499921	0.167397	-2.98644	0.00282242	0.0326207
RGL3	12.8274	-0.438725	0.146918	-2.9862	0.00282467	0.0326214
KIF3B	551.136	-0.25635	0.0858618	-2.98561	0.00283014	0.0326265
PPA1	346.269	0.211505	0.07084	2.98567	0.00282962	0.0326265
SNORA71A	19.215	0.399716	0.133888	2.98544	0.00283167	0.0326265
TYROBP	382.792	0.363307	0.121719	2.98481	0.00283754	0.0326689
HM13	561.136	0.111943	0.0375145	2.98399	0.00284514	0.0327312
DNHD1	271.98	-0.291356	0.0976827	-2.98267	0.00285742	0.0328471
COG1	183.492	-0.187842	0.0629883	-2.98218	0.00286201	0.0328718
PTGS1	38.6722	0.263137	0.0882425	2.98197	0.00286397	0.0328718
TRIM26	402.555	0.149981	0.0503133	2.98094	0.00287362	0.0329571
UAP1L1	53.5308	0.21397	0.0717908	2.98047	0.00287805	0.0329827
PFN4	6.80395	-0.494979	0.166098	-2.98003	0.00288216	0.0330043
TRAK1	1322.97	-0.197936	0.0664535	-2.97857	0.00289596	0.0331354
UBAC1	229.354	-0.219163	0.0735852	-2.97835	0.00289804	0.0331354
USP15	1058.88	0.205607	0.0690598	2.97723	0.00290862	0.0332309
CDHR2	17.7808	-0.47376	0.159266	-2.97465	0.00293326	0.0334612
ELOVL7	37.2089	0.287186	0.0965392	2.97482	0.00293164	0.0334612
HCST	29.1348	0.310771	0.104482	2.9744	0.0029356	0.0334623
JMJD7	50.749	-0.211441	0.0710986	-2.97392	0.00294025	0.0334897
CSF3	43.2706	0.451129	0.151765	2.97255	0.0029534	0.0335645
PHKA2	167.554	-0.112785	0.0379423	-2.97253	0.00295357	0.0335645
ZMPSTE24	375.257	-0.163575	0.0550275	-2.9726	0.00295291	0.0335645
ADM	566.288	0.322666	0.108592	2.97137	0.00296479	0.0336408
STAU2	273.603	-0.137589	0.0463049	-2.97137	0.00296479	0.0336408
FBXL2	130.874	-0.343103	0.115499	-2.97061	0.00297207	0.0336978
SCCPDH	182.988	-0.282991	0.0953698	-2.9673	0.00300431	0.0340117
SLC39A1	251.115	0.0938741	0.0316356	2.96736	0.00300374	0.0340117
THEMIS	32.7962	0.349433	0.117799	2.96635	0.00301358	0.0340906
SETD6	70.8415	-0.284659	0.0959826	-2.96573	0.00301961	0.0341331
ZNF204P	42.6261	-0.438647	0.147989	-2.96405	0.00303621	0.0342688
ZNF552	122.407	-0.161071	0.0543395	-2.96415	0.00303519	0.0342688
GDE1	624.673	-0.171456	0.057874	-2.96258	0.00305072	0.0343805
MAPRE3	140.735	-0.330914	0.111698	-2.96259	0.00305066	0.0343805
ACAP1	163.917	0.235235	0.0794323	2.96145	0.00306197	0.0344553
MS4A14	8.84965	0.446103	0.150626	2.96166	0.00305988	0.0344553
APBA2	18.1016	0.399694	0.134994	2.96083	0.00306809	0.034465
CPNE3	675.175	-0.201715	0.0681316	-2.96066	0.00306976	0.034465
MBNL1	827.953	0.0816139	0.0275621	2.96109	0.00306553	0.034465
DGCR6	78.5669	-0.341744	0.115452	-2.96006	0.0030758	0.0345068
PLXNA2	337.275	-0.183546	0.062027	-2.95914	0.00308503	0.0345434
SFXN3	268.238	-0.281794	0.0952315	-2.95904	0.00308601	0.0345434
UBE2D1	271.827	0.17743	0.059956	2.95934	0.00308298	0.0345434
SMAD7	58.0601	0.197214	0.0666729	2.95794	0.003097	0.0346404
KLRC3	6.30501	0.525578	0.177794	2.9561	0.00311558	0.0347126
LRRC36	32.9847	-0.567912	0.192127	-2.95592	0.00311741	0.0347126
RHOG	300.492	0.255254	0.086343	2.95628	0.00311371	0.0347126
SPATA6	182.444	-0.344681	0.116598	-2.95615	0.00311509	0.0347126
TCEANC2	153.711	-0.292139	0.0988068	-2.95667	0.00310981	0.0347126
ZNF362	99.5952	-0.189677	0.0641592	-2.95634	0.00311312	0.0347126
SAMD12-AS1	13.4002	-0.278389	0.0942038	-2.95518	0.00312487	0.0347697
WDFY2	192.518	-0.129464	0.0438242	-2.95416	0.00313526	0.0348593
GNMT	10.0188	-0.306005	0.103618	-2.9532	0.00314498	0.0349154
HK2	1148.59	0.147566	0.0499672	2.95325	0.00314452	0.0349154
ANO10	108.774	-0.128907	0.0436637	-2.95226	0.00315455	0.0349956
ZBTB44	362.351	-0.147787	0.0500778	-2.95116	0.00316587	0.035095
PIAS2	440.356	-0.291897	0.0989332	-2.95044	0.00317321	0.0351504
CASC4	918.258	-0.134896	0.045733	-2.94964	0.00318141	0.0351629
CDC14B	268.514	-0.245556	0.0832463	-2.94975	0.00318033	0.0351629
KLF15	2433.57	-0.472269	0.160097	-2.9499	0.00317877	0.0351629
AP2A1	374.505	-0.106257	0.03603	-2.94913	0.00318671	0.0351723
STOX2	129.339	-0.292963	0.0993398	-2.9491	0.00318698	0.0351723
DUSP8	69.4264	-0.225149	0.0763568	-2.94864	0.00319175	0.0351729
GPR65	415.672	0.423111	0.14349	2.94871	0.00319098	0.0351729
DNAL1	339.694	-0.385049	0.130634	-2.94755	0.00320305	0.0352454
RNF114	356.879	0.142644	0.0483922	2.94766	0.00320186	0.0352454
CCDC157	169.513	-0.355819	0.120766	-2.94635	0.00321546	0.0353038
GSTA1	1072.68	-0.410644	0.139363	-2.94659	0.00321301	0.0353038
RBKS	134.912	-0.344728	0.116996	-2.9465	0.00321395	0.0353038
CD164L2	95.3562	-0.480308	0.163037	-2.946	0.0032191	0.0353177
IP6K1	357.667	-0.0931575	0.031637	-2.94458	0.00323395	0.0354547
CCDC8	18.2797	-0.542023	0.184164	-2.94315	0.00324888	0.0354589
DDX46	307.752	-0.144358	0.0490558	-2.94273	0.00325335	0.0354589
DOCK1	437.04	-0.219692	0.0746533	-2.94283	0.0032523	0.0354589
GAB3	76.3115	0.247873	0.0842149	2.94334	0.00324691	0.0354589
LDB1	296.637	-0.100485	0.0341382	-2.94348	0.0032454	0.0354589
MAN1A1	467.138	0.108211	0.036762	2.94355	0.00324472	0.0354589
NAMPT	10825.2	0.33805	0.114864	2.94304	0.00325008	0.0354589
RPRD2	276.073	-0.173435	0.0589157	-2.94378	0.00324229	0.0354589
AOAH	158.863	0.291215	0.0989914	2.94182	0.00326287	0.0355367
COTL1	760.067	0.294061	0.100096	2.93778	0.00330572	0.0359509
SRGAP3	306.231	-0.303114	0.10317	-2.938	0.00330337	0.0359509
MYO1H	11.7426	-0.514895	0.175303	-2.93717	0.00331226	0.0359958
SLC4A8	175.075	-0.416833	0.141937	-2.93675	0.00331668	0.0360176
ZNF251	81.0343	-0.232936	0.0793243	-2.9365	0.00331936	0.0360204
BAG2	28.9706	-0.354276	0.120679	-2.93569	0.00332811	0.0360892
NFRKB	207.97	-0.143194	0.048787	-2.93508	0.00333458	0.0361331
PIAS3	398.52	-0.216281	0.0737072	-2.93433	0.0033427	0.0361948
POU2F2	67.0314	0.257452	0.0877812	2.93288	0.00335833	0.0363249
UGGT1	680.421	-0.122994	0.041938	-2.93276	0.00335958	0.0363249
TNFSF14	107.37	0.346474	0.118167	2.93208	0.00336705	0.0363792
CCT6B	71.0209	-0.311446	0.106243	-2.93144	0.00337389	0.0364268
C20orf194	252.023	-0.22701	0.0774473	-2.93115	0.00337708	0.0364349
DCAF6	307.885	-0.15618	0.0532982	-2.93032	0.00338618	0.0365067
F13A1	21.9919	0.39376	0.134401	2.92975	0.0033924	0.0365473
METTL7A	506.512	-0.334335	0.114137	-2.92925	0.00339786	0.0365797
CREM	302.579	0.264098	0.0901838	2.92844	0.00340664	0.0366025
MIR3945	38.5241	0.550473	0.187955	2.92875	0.00340325	0.0366025
SDC2	49.2393	0.240539	0.0821408	2.92838	0.00340733	0.0366025
EFCAB2	122.719	-0.365801	0.124946	-2.92766	0.00341518	0.0366144
MOSPD1	65.8091	-0.2111	0.0721068	-2.92761	0.0034158	0.0366144
TSPAN6	733.47	-0.2964	0.101228	-2.92804	0.00341107	0.0366144
KCNN4	43.7166	0.249827	0.0853543	2.92694	0.0034232	0.036641
UBE2M	174.387	-0.109581	0.0374377	-2.92701	0.00342233	0.036641
CCDC89	59.6476	-0.386397	0.132031	-2.92657	0.00342719	0.0366574
CDK19	198.28	-0.141891	0.0484987	-2.92568	0.00343707	0.0366842
PRR18	34.0416	-0.598052	0.2044	-2.9259	0.00343465	0.0366842
SECISBP2L	681.996	-0.164057	0.0560723	-2.92581	0.00343561	0.0366842
HECW2	124.349	-0.206659	0.0706485	-2.92517	0.00344266	0.0367177
EIF5	1436.92	-0.124825	0.0426768	-2.92488	0.00344589	0.0367258
ACACB	194.313	-0.261467	0.0894017	-2.92463	0.00344863	0.0367288
HNRNPU	1882.78	-0.0749819	0.0256433	-2.92403	0.00345529	0.0367387
RALB	429.786	0.199422	0.068198	2.92416	0.00345391	0.0367387
TMEM156	13.4578	0.419838	0.143589	2.92388	0.00345695	0.0367387
ADD1	759.96	-0.0868075	0.0297264	-2.92022	0.00349787	0.037128
ANAPC5	520.804	-0.203265	0.0696126	-2.91994	0.00350094	0.037128
FAM86C2P	20.3681	-0.382527	0.131012	-2.91978	0.00350274	0.037128
ICA1L	126.976	-0.363099	0.124361	-2.91971	0.00350353	0.037128
WLS	357.184	-0.169482	0.0580564	-2.91927	0.00350849	0.0371542
MFGE8	41.9128	-0.252621	0.0865674	-2.9182	0.00352058	0.0372293
TRIM39	132.867	-0.130324	0.044657	-2.91833	0.00351915	0.0372293
BAIAP3	423.903	-0.382254	0.131011	-2.91772	0.00352602	0.0372604
DNAH2	435.633	-0.477374	0.163651	-2.91703	0.00353382	0.0373165
CCDC153	78.9159	-0.407611	0.139751	-2.9167	0.00353756	0.0373295
MECP2	418.213	-0.106136	0.0364011	-2.91574	0.00354848	0.0374183
ALOX15	3709.71	-0.34645	0.118858	-2.91482	0.00355891	0.0374746
CCDC146	402.893	-0.322227	0.110573	-2.91417	0.00356637	0.0374746
FAM193B	319.349	-0.141269	0.0484748	-2.91428	0.00356507	0.0374746
HMGCR	351.163	-0.133203	0.0456994	-2.91477	0.0035595	0.0374746
USP2	108.646	-0.450572	0.154603	-2.91439	0.00356388	0.0374746
PMS2	84.6227	-0.226887	0.0778821	-2.91322	0.00357727	0.0375362
RNF13	706.256	0.129938	0.0446013	2.91332	0.00357612	0.0375362
FSD1L	69.3307	-0.458537	0.157423	-2.91278	0.0035823	0.0375463
KIAA0753	143.932	-0.210575	0.0723098	-2.91212	0.00358989	0.0375463
TRIM3	184.198	-0.262056	0.089976	-2.91251	0.00358532	0.0375463
UCHL1	13.7203	-0.450836	0.154812	-2.91214	0.00358958	0.0375463
ZFP36	3279.82	0.347569	0.119356	2.91204	0.00359081	0.0375463
MTMR10	411.727	-0.108091	0.0371357	-2.91071	0.00360608	0.0376794
SYTL2	2042.76	-0.26113	0.0897547	-2.90938	0.00362151	0.0377968
VWF	232.134	-0.252346	0.0867376	-2.9093	0.00362237	0.0377968
FMN1	348.112	-0.2169	0.0745684	-2.90873	0.00362896	0.0378368
IPP	92.578	-0.250687	0.0861902	-2.90853	0.00363128	0.0378368
CR1	533.682	0.403806	0.139016	2.90474	0.00367557	0.0381386
HAGHL	86.7955	-0.444792	0.153103	-2.90517	0.00367051	0.0381386
KBTBD6	321.813	-0.417745	0.143789	-2.90526	0.00366951	0.0381386
KCNRG	61.9059	-0.466311	0.160524	-2.90492	0.00367345	0.0381386
LAT	44.3625	0.234745	0.0808112	2.90485	0.00367429	0.0381386
MAPK3	294.039	-0.103185	0.0355177	-2.90516	0.00367067	0.0381386
OLIG2	6.06247	0.833322	0.286914	2.90443	0.00367923	0.03815
SDCBP	1621.99	0.189093	0.0651376	2.90298	0.0036963	0.0383004
HGSNAT	236.164	-0.1352	0.0465852	-2.90221	0.00370544	0.0383153
HLA-DRB6	14.154	0.402529	0.138698	2.90221	0.00370543	0.0383153
NCAPG	15.2827	0.430068	0.148169	2.90255	0.0037014	0.0383153
DPY19L3	173.417	-0.168535	0.058079	-2.90182	0.00370996	0.0383354
CHL1-AS2	6.46065	-0.439914	0.151649	-2.90087	0.00372132	0.0384261
CRNDE	90.543	-0.329572	0.113655	-2.89976	0.00373454	0.0384536
TTLL7	65.2824	-0.424881	0.146518	-2.89985	0.00373342	0.0384536
UBAC2-AS1	8.33782	-0.352264	0.121489	-2.89956	0.00373686	0.0384536
ZNF432	88.1457	-0.225068	0.0776077	-2.90007	0.00373078	0.0384536
ZYG11B	293.211	-0.128154	0.0441926	-2.8999	0.00373283	0.0384536
CA5B	134.895	-0.292969	0.101088	-2.89815	0.00375374	0.0385371
EPHX2	81.1332	-0.293122	0.101145	-2.89805	0.00375488	0.0385371
GMCL1	147.49	-0.136908	0.0472456	-2.8978	0.00375789	0.0385371
KLHDC9	47.5054	-0.401666	0.138598	-2.89807	0.00375461	0.0385371
PLCE1	627.236	-0.277659	0.0958137	-2.89791	0.00375661	0.0385371
DMD	378.865	-0.341308	0.117824	-2.89675	0.00377051	0.0386135
EMP2	896.675	-0.25585	0.0883214	-2.89681	0.00376978	0.0386135
UBXN7	259.787	-0.110243	0.0380704	-2.89577	0.00378226	0.0387072
CHST6	619.815	-0.273759	0.0945822	-2.8944	0.00379881	0.0388499
ANKRD26	163.016	-0.287731	0.0994186	-2.89414	0.00380199	0.0388558
SCGB3A1	145.426	-0.483264	0.16701	-2.89362	0.00380828	0.0388805
VCAN	264.554	0.378648	0.130861	2.89351	0.00380962	0.0388805
ZMAT3	207.018	-0.185472	0.0641102	-2.89303	0.00381549	0.0389138
BEND7	105.571	-0.251533	0.0869876	-2.89159	0.00383295	0.0390385
DIXDC1	156.02	-0.41956	0.145094	-2.89164	0.00383233	0.0390385
TMEM163	12.9284	0.373627	0.129241	2.89093	0.00384099	0.0390937
RAB33B	105.306	0.187647	0.0649162	2.89061	0.00384501	0.0391079
KCNH3	69.8978	-0.440582	0.152475	-2.88954	0.00385803	0.039187
MEIS2	215.481	-0.254019	0.0879075	-2.88962	0.00385706	0.039187
BFSP1	10.612	-0.422785	0.146339	-2.88908	0.00386365	0.0392174
CADM1	1858.71	-0.401225	0.138894	-2.88871	0.00386825	0.0392374
SNED1	93.1799	-0.350232	0.121452	-2.88371	0.00393025	0.0398392
ADIPOR1	815.496	-0.0851038	0.0295178	-2.88313	0.0039374	0.0398492
ATL1	52.8398	-0.267424	0.0927653	-2.8828	0.00394159	0.0398492
DEK	310.271	0.130957	0.0454275	2.88277	0.00394192	0.0398492
USP34	1260.99	-0.0922049	0.0319796	-2.88324	0.00393611	0.0398492
UBR3	474.673	-0.129733	0.0450071	-2.88251	0.00394524	0.0398529
WDR78	300.905	-0.486809	0.168896	-2.8823	0.00394787	0.0398529
WDR86	16.5462	-0.583264	0.202374	-2.8821	0.00395031	0.0398529
C5orf30	49.0311	-0.264024	0.0916241	-2.8816	0.00395657	0.0398622
FCGR2A	2022.96	0.401324	0.139261	2.88182	0.0039539	0.0398622
LRRC34	68.8613	-0.515806	0.179015	-2.88135	0.0039597	0.0398668
STRBP	383.156	-0.276674	0.0960419	-2.88076	0.00396716	0.039915
ACADVL	1230.25	-0.158302	0.0549708	-2.87975	0.00397997	0.0400169
MAPK1	866.798	-0.0856644	0.0297541	-2.87908	0.00398833	0.040074
ARPC1B	549.36	0.13299	0.046201	2.8785	0.00399571	0.0401212
DZIP1	74.5631	-0.447975	0.155662	-2.87786	0.00400379	0.0401752
ARHGEF12	1786.37	-0.230303	0.0800697	-2.87628	0.00402389	0.0403498
PRADC1	57.0077	-0.288195	0.100212	-2.87585	0.00402941	0.0403509
RASL11A	18.5227	-0.279373	0.0971434	-2.87588	0.00402906	0.0403509
AGBL3	26.8242	-0.399985	0.139143	-2.87464	0.00404493	0.0404792
SIRPA	449.122	0.276288	0.0961271	2.8742	0.00405054	0.0405082
DNAJB2	270.306	-0.175614	0.0611189	-2.87332	0.0040618	0.0405121
MIPEP	207.434	-0.34113	0.118723	-2.87334	0.00406163	0.0405121
TNFAIP8L2	22.7501	0.36037	0.125393	2.87391	0.0040542	0.0405121
TUBE1	91.3728	-0.300878	0.104709	-2.87348	0.00405981	0.0405121
PNPLA4	106.11	-0.280876	0.0977711	-2.87279	0.00406866	0.0405263
TOMM34	139.793	-0.257009	0.089458	-2.87296	0.00406652	0.0405263
MAP6	153.624	-0.572211	0.199224	-2.87219	0.00407636	0.0405695
TSGA10	192.004	-0.371621	0.129393	-2.87203	0.00407843	0.0405695
TLCD2	137.204	-0.202512	0.0705317	-2.87122	0.00408887	0.0406463
ANKRD28	613.199	-0.198501	0.0691409	-2.87096	0.00409228	0.0406531
NIT2	153.505	-0.247293	0.0861787	-2.86954	0.00411065	0.0407813
OR1M1	14.276	-0.535373	0.186565	-2.86964	0.00410944	0.0407813
BRWD1	868.273	-0.138738	0.0483616	-2.86876	0.00412087	0.0408554
DSCAML1	37.2485	-0.598194	0.208576	-2.86799	0.00413095	0.0409282
AKR1C3	278.358	-0.286095	0.0997729	-2.86746	0.00413781	0.0409418
OXGR1	7.28721	-0.590455	0.205901	-2.86766	0.00413522	0.0409418
RGL1	159.555	0.262363	0.0915062	2.86716	0.00414171	0.0409532
PCDHB14	36.9052	-0.282766	0.0986313	-2.8669	0.00414512	0.0409598
AHCTF1	562.808	-0.123268	0.0430025	-2.86653	0.00415001	0.040981
CASC1	162.86	-0.510916	0.178274	-2.8659	0.0041582	0.0409892
COL28A1	76.1769	-0.509444	0.177764	-2.86584	0.00415908	0.0409892
WDFY4	331.649	0.262295	0.0915134	2.8662	0.00415437	0.0409892
KIF6	70.1921	-0.499752	0.174451	-2.86471	0.00417392	0.0410871
PROCA1	11.2468	-0.392842	0.137134	-2.86466	0.00417452	0.0410871
AHDC1	746.319	-0.324704	0.113385	-2.86372	0.00418692	0.0411549
C12orf75	100.745	-0.433767	0.151467	-2.86377	0.00418627	0.0411549
MEPCE	328.447	-0.0953988	0.0333158	-2.86347	0.00419024	0.0411603
DUOX2	5834.5	0.291089	0.101665	2.86321	0.00419369	0.0411671
DYDC2	82.468	-0.503987	0.176102	-2.8619	0.00421106	0.0412021
LY6G5C	14.5015	-0.35547	0.124199	-2.8621	0.00420846	0.0412021
PLA2G4C	35.3725	0.412229	0.144018	2.86235	0.00420508	0.0412021
RAB5C	510.935	0.0823917	0.0287824	2.86257	0.00420225	0.0412021
SCAF8	494.219	-0.0994931	0.0347619	-2.86213	0.00420802	0.0412021
HOMER2	408.689	-0.228519	0.0798891	-2.86046	0.00423033	0.0413635
LRRC49	82.2065	-0.439605	0.153724	-2.85971	0.0042403	0.0414339
AMFR	733.617	-0.271809	0.0950764	-2.85885	0.00425176	0.0414776
CCNL1	1299.82	0.195461	0.0683729	2.85875	0.00425312	0.0414776
PPM1N	974.592	-0.482833	0.168894	-2.85879	0.00425262	0.0414776
CHST9	517.367	-0.379433	0.132737	-2.85853	0.0042561	0.0414796
RBMS1	440.3	0.0905629	0.0317047	2.85645	0.00428412	0.0417254
CEP95	216.304	-0.207572	0.0726837	-2.85583	0.00429244	0.041752
CORO1A	687.948	0.28678	0.100418	2.85587	0.00429185	0.041752
HCFC1R1	61.3683	-0.208991	0.073191	-2.85542	0.00429803	0.0417657
HEATR4	15.1163	-0.419039	0.146779	-2.8549	0.00430505	0.0417657
ICA1	169.869	-0.221406	0.077547	-2.85512	0.00430205	0.0417657
SAMHD1	1139.66	0.23614	0.0827095	2.85506	0.00430289	0.0417657
SLC47A2	13.8111	-0.509568	0.178527	-2.85429	0.00431329	0.0418185
ASB13	78.1718	-0.263958	0.0924886	-2.85396	0.00431785	0.0418355
ZFYVE27	189.993	-0.105895	0.0371163	-2.85306	0.00432999	0.0419259
B4GALT5	1750.03	0.104031	0.0364681	2.85266	0.00433552	0.0419522
CPNE2	159.622	-0.173121	0.0607052	-2.85183	0.00434684	0.0420345
CPE	30.411	-0.271352	0.0951754	-2.85107	0.00435721	0.0420889
SON	2227.5	-0.084106	0.0295005	-2.85101	0.00435811	0.0420889
AADAC	11.1307	-0.369373	0.12958	-2.85053	0.00436459	0.0420959
EP400	638.147	-0.182033	0.0638561	-2.85068	0.00436265	0.0420959
PYCR2	183.779	-0.22911	0.08038	-2.85034	0.0043673	0.0420959
ABCC6	59.1573	-0.360025	0.126368	-2.84903	0.00438532	0.0421879
CYBA	811.016	0.134107	0.0470709	2.84905	0.00438496	0.0421879
IFT172	480.284	-0.40527	0.142239	-2.84922	0.00438263	0.0421879
USP21	101.18	-0.184597	0.0648257	-2.84759	0.00440517	0.0423516
BRIP1	52.6438	0.269514	0.0946639	2.84706	0.00441252	0.042382
INPPL1	574.362	-0.132786	0.0466414	-2.84695	0.00441402	0.042382
UCN3	18.3322	-0.658166	0.231249	-2.84613	0.00442536	0.0424636
ALDH1A2	22.4019	0.447952	0.157442	2.84519	0.00443853	0.0424661
NDUFA10	294.689	-0.169875	0.0597081	-2.84509	0.00443986	0.0424661
NEIL1	138.583	-0.259905	0.0913439	-2.84534	0.0044364	0.0424661
PLIN2	90.3066	0.257304	0.0904141	2.84583	0.00442952	0.0424661
SCAI	102.824	-0.253366	0.0890521	-2.84514	0.00443915	0.0424661
BTN2A1	289.421	0.0994111	0.0349472	2.84461	0.00444665	0.0425038
EPG5	527.369	0.103988	0.0365725	2.84335	0.00446414	0.0425892
MCAT	67.8993	-0.225589	0.0793339	-2.84354	0.00446157	0.0425892
SERTAD2	235.907	-0.110673	0.0389221	-2.84345	0.00446283	0.0425892
GRIK2	51.2244	-0.34077	0.119857	-2.84315	0.00446704	0.0425896
CCDC13	107.225	-0.419059	0.147438	-2.84228	0.00447923	0.0426786
NCF4	386.776	0.358218	0.126062	2.84159	0.00448886	0.042743
TRAPPC10	548.368	-0.0736618	0.0259293	-2.84087	0.00449906	0.0428128
TIGD4	19.4713	-0.450426	0.158603	-2.83995	0.00451204	0.0429089
NPC2	281.25	0.118681	0.041796	2.83954	0.00451789	0.0429099
ZP3	11.3767	-0.389048	0.137004	-2.83969	0.0045158	0.0429099
MORN3	55.2177	-0.394122	0.138817	-2.83915	0.00452346	0.0429354
ZMYND8	454.47	-0.152548	0.0537605	-2.83755	0.00454617	0.0431236
RNF150	139.634	-0.375992	0.132527	-2.8371	0.00455256	0.0431294
SSH3	275.664	-0.145404	0.0512486	-2.83722	0.00455087	0.0431294
MNDA	1841.61	0.440997	0.155494	2.8361	0.00456679	0.0432093
PRKCZ	143.934	-0.149678	0.0527733	-2.83624	0.00456478	0.0432093
SPI1	558.002	0.35522	0.125269	2.83566	0.0045731	0.0432416
CHAC1	24.0343	0.433186	0.152791	2.83514	0.00458053	0.0432844
PIGZ	22.8492	-0.299218	0.105555	-2.8347	0.00458683	0.0433165
ACSF2	135.424	-0.242071	0.0854166	-2.834	0.00459688	0.0433839
CYP7B1	20.1985	-0.282914	0.0999639	-2.83016	0.00465245	0.0438807
HPX	21.9701	-0.396491	0.140161	-2.82883	0.00467184	0.0440357
ANKRD10-IT1	46.5818	-0.210069	0.0743217	-2.82648	0.00470634	0.0443242
CCDC17	756.081	-0.412784	0.14608	-2.82574	0.0047172	0.0443242
EBPL	84.1887	-0.231872	0.0820631	-2.82553	0.00472027	0.0443242
FADS3	258.616	-0.349596	0.123706	-2.82603	0.00471293	0.0443242
PDXDC2P	259.293	-0.228985	0.0810299	-2.82593	0.0047144	0.0443242
SLA	712.221	0.351663	0.124452	2.82569	0.00471794	0.0443242
SLC7A6	217.83	-0.183579	0.0649802	-2.82515	0.00472589	0.0443491
SLC36A4	83.555	-0.152463	0.0539857	-2.82413	0.00474087	0.0444616
KDM5C	984.713	-0.0987888	0.0349894	-2.82339	0.00475185	0.0445087
LSM14B	153.171	-0.146916	0.0520343	-2.82345	0.00475099	0.0445087
GPLD1	41.6382	-0.32179	0.113983	-2.82315	0.00475545	0.0445145
SLC23A1	16.1348	-0.54327	0.192497	-2.82222	0.0047692	0.0446152
ACO1	139.99	-0.268062	0.0950196	-2.82112	0.00478564	0.0447409
NRXN3	30.4898	-0.46802	0.165983	-2.81969	0.00480698	0.0449123
NKPD1	7.79911	-0.534774	0.189703	-2.81901	0.00481721	0.0449247
RANGAP1	287.514	0.171373	0.0607922	2.819	0.00481734	0.0449247
SCARNA5	623.267	0.318086	0.112831	2.81912	0.00481552	0.0449247
C20orf197	8.53003	-0.377846	0.13408	-2.81806	0.00483153	0.0450008
GFOD2	187.628	-0.196958	0.0698908	-2.81808	0.00483116	0.0450008
HSPA4	1326.26	-0.270555	0.0960324	-2.81733	0.00484245	0.0450463
MPP1	161.895	0.294405	0.104494	2.81743	0.00484099	0.0450463
PARVG	169.237	0.256353	0.0910042	2.81693	0.00484847	0.0450742
CBR4	115.32	-0.206915	0.0734678	-2.81641	0.00485639	0.0451151
RCAN3	217.009	-0.289526	0.102806	-2.81624	0.00485892	0.0451151
UACA	199.483	-0.259453	0.0921409	-2.81583	0.00486512	0.0451446
HDAC1	355.767	-0.114598	0.0407025	-2.81549	0.00487028	0.0451644
GRN	1798.39	0.141105	0.0501513	2.81359	0.00489911	0.0453753
TMEM67	291.641	-0.41124	0.14616	-2.81363	0.00489852	0.0453753
SLC7A5	232.609	0.335613	0.11931	2.81295	0.00490887	0.0454375
C14orf39	19.1682	-0.333135	0.118531	-2.81052	0.00494608	0.0457536
FSIP1	27.454	-0.48843	0.173955	-2.8078	0.00498813	0.0460568
LDLRAD1	178.372	-0.476098	0.169553	-2.80796	0.00498566	0.0460568
WDR47	144.951	-0.166167	0.0591793	-2.80786	0.00498714	0.0460568
LILRB3	562.387	0.406786	0.144928	2.80682	0.00500338	0.0461691
CCNDBP1	403.413	-0.163922	0.0584063	-2.80658	0.005007	0.0461739
NR2C2	473.614	-0.081479	0.0290397	-2.80578	0.00501955	0.0462611
FAM81B	172.83	-0.566984	0.202139	-2.80493	0.00503278	0.0463375
MYBL2	14.5608	0.412803	0.147175	2.80485	0.00503405	0.0463375
RIIAD1	24.3579	-0.602384	0.214799	-2.80441	0.00504089	0.0463718
SFRP1	12.2684	0.538462	0.192029	2.80407	0.00504624	0.0463925
TRPT1	92.583	-0.186027	0.066352	-2.80364	0.00505288	0.0464249
CES1	403.598	-0.477755	0.170425	-2.80332	0.00505796	0.046443
MAPRE1	404.129	0.0876557	0.0312734	2.80289	0.00506473	0.046448
ZNF692	94.4242	-0.165338	0.058986	-2.803	0.00506291	0.046448
ENPP5	160.007	-0.413056	0.147381	-2.80265	0.00506853	0.0464543
WFDC1	33.3971	-0.504706	0.180107	-2.80225	0.00507472	0.0464825
WIPF1	702.977	0.307372	0.109711	2.80164	0.00508434	0.046542
NUDT8	33.3592	-0.254057	0.0907122	-2.80069	0.00509941	0.0466513
KLHL31	18.3258	-0.320743	0.114626	-2.79819	0.00513906	0.0469852
TNRC6C	213.505	-0.127237	0.0454982	-2.79653	0.00516539	0.0471971
BHLHE41	78.3425	-0.29593	0.105831	-2.79626	0.00516977	0.0472082
OSBPL6	100.887	-0.400639	0.143297	-2.79586	0.00517614	0.0472375
EGF	41.3378	-0.313822	0.112278	-2.79506	0.00518908	0.0472763
GTF3C1	797.877	-0.16232	0.0580751	-2.795	0.00518991	0.0472763
NLRP14	9.62743	-0.514755	0.184166	-2.79506	0.00518907	0.0472763
ATRN	757.452	-0.225971	0.0808635	-2.79448	0.00519831	0.0473239
FGFR1OP	321.558	-0.260243	0.0931362	-2.79422	0.0052025	0.0473332
TXNRD1	1677.61	-0.13291	0.0475778	-2.79353	0.00521365	0.0474058
RMI2	15.7	0.273913	0.0980769	2.79283	0.00522484	0.0474786
CAPN7	317.631	-0.166517	0.0596336	-2.79234	0.00523279	0.047493
SRI	360.826	-0.221028	0.079153	-2.79242	0.00523162	0.047493
ALPK3	138.45	-0.177651	0.0636263	-2.7921	0.00523675	0.0475
MYCBPAP	84.5811	-0.442414	0.158486	-2.79151	0.00524631	0.0475578
EFHB	172.915	-0.530877	0.190194	-2.79123	0.00525074	0.0475685
MTHFSD	76.6346	-0.194921	0.0698382	-2.79104	0.00525387	0.0475685
ARHGEF26	153.861	-0.311963	0.111797	-2.79045	0.00526345	0.0476264
TMEM107	59.4622	-0.321706	0.11531	-2.78993	0.00527188	0.0476738
ERI1	147.62	0.188005	0.0673948	2.78961	0.00527717	0.0476851
ST6GALNAC6	357.433	-0.242612	0.0869802	-2.78928	0.0052825	0.0476851
USP30	84.0073	-0.214996	0.0770831	-2.78914	0.00528486	0.0476851
ZCWPW1	47.1717	-0.244428	0.0876378	-2.78907	0.00528592	0.0476851
RABL2B	208.127	-0.363004	0.130167	-2.78876	0.00529097	0.0477018
CNGA4	29.7356	-0.542222	0.194471	-2.78819	0.00530042	0.0477526
GPX4	598.968	-0.206673	0.0741341	-2.78783	0.0053062	0.0477526
KDM5B	869.699	-0.116826	0.041904	-2.78795	0.00530432	0.0477526
C9orf64	65.8916	-0.228486	0.0819765	-2.78722	0.00531626	0.0478101
CACNA1H	11.1575	0.629779	0.22598	2.78687	0.0053219	0.0478101
MSI2	479.007	-0.242803	0.0871243	-2.78686	0.0053222	0.0478101
SNTN	569.225	-0.564787	0.202718	-2.78608	0.00533505	0.0478966
UBE2D3	1602.17	0.100236	0.0359921	2.78495	0.00535362	0.0480345
LINC00476	63.2853	-0.252216	0.0905906	-2.78412	0.00536726	0.0481006
TRAK2	438.395	-0.207789	0.0746337	-2.78411	0.00536744	0.0481006
AKT1	828.776	-0.0851392	0.0305865	-2.78355	0.00537672	0.0481549
FANK1	188.358	-0.390589	0.140351	-2.78295	0.00538671	0.0482154
CLASP1	416.112	-0.0802722	0.0288595	-2.78148	0.00541113	0.0483976
ICAM2	13.5224	0.369129	0.132716	2.78134	0.00541355	0.0483976
NT5DC1	220.427	-0.238569	0.0857812	-2.78113	0.00541697	0.0483992
NEIL2	61.3509	-0.258041	0.0927995	-2.78063	0.00542528	0.0484285
TNFRSF11B	9.88791	-0.635533	0.228564	-2.78055	0.00542675	0.0484285
ADHFE1	40.1817	-0.280066	0.100756	-2.77964	0.00544194	0.0485351
IFT57	451.955	-0.36416	0.131043	-2.77895	0.00545357	0.0486092
PURB	524.259	-0.0783979	0.0282151	-2.77858	0.00545971	0.0486092
TRAF3IP1	284.818	-0.311865	0.11224	-2.77856	0.00546002	0.0486092
NLRX1	95.3386	-0.145821	0.0524943	-2.77785	0.00547193	0.0486861
POLR3E	232.556	-0.198521	0.0714945	-2.77674	0.00549078	0.0488247
COX7A1	8.82754	-0.42252	0.152199	-2.7761	0.00550155	0.0488914
ALDH3B1	1048.42	-0.281279	0.101356	-2.77517	0.00551728	0.0489473
FAM3B	157.568	-0.226489	0.0816082	-2.77532	0.00551468	0.0489473
KIFC3	229.803	0.204062	0.0735321	2.77515	0.00551768	0.0489473
MIR4720	5.67554	-0.39716	0.143133	-2.77476	0.0055243	0.0489769
HIF1AN	374.988	-0.131296	0.0473332	-2.77386	0.00553961	0.0490376
RBM7	125.681	0.12302	0.0443505	2.7738	0.00554049	0.0490376
SPHK1	129.967	0.219038	0.0789674	2.77377	0.00554101	0.0490376
RBM5	675.038	-0.0925619	0.0333858	-2.77249	0.00556287	0.0492018
BIN3	203.516	-0.0992567	0.0358221	-2.77082	0.00559151	0.0493839
HDAC5	260.523	-0.111642	0.0402954	-2.77057	0.00559574	0.0493839
INPP5E	138.773	-0.241787	0.0872598	-2.77088	0.00559044	0.0493839
NIPSNAP3B	12.3916	-0.416588	0.150365	-2.77052	0.00559669	0.0493839
CIAO1	340.674	-0.143821	0.0519278	-2.76963	0.00561194	0.0494369
ITGAE	129.361	0.258609	0.0933714	2.76968	0.00561107	0.0494369
NEK1	149.718	-0.276865	0.099966	-2.76959	0.00561264	0.0494369
C21orf58	143.185	-0.420328	0.151812	-2.76874	0.00562739	0.0495376
AMPD1	16.2328	-0.325759	0.11768	-2.76817	0.00563726	0.0495953
ZNF662	40.896	-0.278962	0.100799	-2.7675	0.00564883	0.0496678
CHRNA9	13.8793	-0.418995	0.151425	-2.76701	0.00565727	0.0497127
SMARCC2	544.422	-0.135424	0.0489519	-2.76646	0.00566687	0.0497678
EXO1	8.00475	0.491169	0.177611	2.76543	0.0056848	0.0498665
FAM81A	39.2675	-0.51259	0.185345	-2.7656	0.00568186	0.0498665
TEAD1	599.548	-0.205174	0.0742112	-2.76473	0.00569698	0.049944
NUP62CL	25.044	-0.391979	0.141797	-2.76438	0.00570314	0.0499686
NR3C2	404.981	-0.266575	0.096439	-2.76418	0.00570653	0.049969
FAM86EP	18.2666	-0.35046	0.1268	-2.76389	0.00571169	0.0499848
APOD	136.351	-0.400668	0.145028	-2.7627	0.00573263	0.0501093
C10orf67	41.6615	-0.486638	0.176137	-2.76284	0.00573011	0.0501093
IFT46	178.164	-0.347461	0.125833	-2.7613	0.00575721	0.0502646
PEX11G	27.2199	-0.246007	0.0890972	-2.76111	0.0057605	0.0502646
SPARCL1	151.071	-0.383733	0.138962	-2.76143	0.00575483	0.0502646
BMP8A	18.0965	-0.37868	0.137166	-2.76075	0.00576689	0.0502909
TMEM231	564.989	-0.464069	0.168118	-2.76038	0.00577345	0.0503187
RPGR	169.035	-0.230474	0.0835033	-2.76005	0.00577918	0.0503393
IMPA2	159.164	-0.138085	0.0500478	-2.75907	0.00579669	0.0504329
TTC8	89.2375	-0.279825	0.101419	-2.75909	0.00579631	0.0504329
AKTIP	124.555	-0.151578	0.0549527	-2.75833	0.0058097	0.0504872
ZNF839	92.841	-0.169333	0.0613864	-2.75847	0.00580723	0.0504872
HPGDS	6.7553	-0.456676	0.165597	-2.75775	0.00581999	0.0505472
MAPK10	662.377	-0.274591	0.0995922	-2.75715	0.00583078	0.0506114
PDK3	208.238	-0.141809	0.0514381	-2.75688	0.00583553	0.0506172
UBE2G2	245.299	-0.175295	0.063588	-2.75673	0.00583823	0.0506172
CES4A	182.057	-0.38025	0.137971	-2.75601	0.00585104	0.0506988
ZBED2	7.12469	0.473287	0.171745	2.75576	0.00585564	0.0507093
CCDC57	337.551	-0.20959	0.0760702	-2.75522	0.00586534	0.0507344
GFM2	359.181	-0.255141	0.0926016	-2.75526	0.00586462	0.0507344
CXCL6	138.779	0.271249	0.0985043	2.75368	0.00589297	0.0509143
DNAH3	1038.58	-0.488422	0.177365	-2.75376	0.00589148	0.0509143
ACSS3	65.5658	-0.327737	0.119059	-2.75273	0.00591013	0.051033
EIF3F	248.228	-0.207294	0.0753258	-2.75196	0.00592389	0.0511018
TMPRSS7	12.2558	-0.532434	0.193478	-2.75191	0.00592495	0.0511018
DSTYK	200.499	-0.159903	0.0581242	-2.75107	0.00594019	0.0512036
VPS13A	594.93	-0.197107	0.0716627	-2.75048	0.00595088	0.0512662
MXD1	3037.16	0.280885	0.10213	2.75026	0.00595471	0.0512696
RASSF5	955.919	0.212112	0.0771425	2.74961	0.00596656	0.051342
MAZ	365.527	-0.176686	0.0642641	-2.74937	0.005971	0.0513506
TXNRD3	28.4784	-0.301209	0.109574	-2.7489	0.00597948	0.0513939
GPSM2	120.985	-0.185947	0.0676729	-2.74774	0.00600075	0.0515174
IQCK	196.788	-0.307311	0.111838	-2.74783	0.00599917	0.0515174
SOCS2	44.2565	0.345384	0.125717	2.74732	0.00600851	0.0515544
DZIP3	390.68	-0.357703	0.130218	-2.74696	0.00601508	0.051581
AGPAT1	116.643	-0.133024	0.0484378	-2.74629	0.00602735	0.0516566
BCAS4	85.8263	-0.262315	0.0955378	-2.74567	0.00603872	0.0516947
LY6H	21.0537	-0.509963	0.18573	-2.74572	0.00603781	0.0516947
CROCCP2	137.82	-0.234119	0.0852823	-2.74523	0.00604691	0.0517351
TPRXL	71.8933	-0.313793	0.114361	-2.74389	0.00607167	0.0518874
TTC26	149.63	-0.389304	0.14188	-2.74389	0.00607154	0.0518874
CORO2B	11.6955	-0.410896	0.14977	-2.74351	0.00607864	0.0518876
FOXO1	286.454	-0.118762	0.0432917	-2.74329	0.00608267	0.0518876
PABPC1L	69.9447	-0.159766	0.058239	-2.74329	0.00608271	0.0518876
SLC44A2	1464.76	-0.0913206	0.0332906	-2.74313	0.0060856	0.0518876
VENTX	15.2525	0.348743	0.127161	2.74253	0.00609684	0.0519537
IP6K2	266.883	-0.103079	0.0375893	-2.74225	0.00610201	0.0519681
TSNAXIP1	106.705	-0.499637	0.182283	-2.741	0.00612522	0.052136
EAF1	210.336	0.10037	0.0366332	2.73988	0.00614625	0.0522186
EPB41L4A-AS1	47.3479	-0.23267	0.0849212	-2.73984	0.00614693	0.0522186
PBLD	77.1381	-0.253477	0.0925254	-2.73955	0.00615242	0.0522186
TCTN2	190.797	-0.35938	0.131179	-2.73962	0.00615107	0.0522186
TREX1	122.304	0.211357	0.0771426	2.73982	0.00614736	0.0522186
EFCAB7	54.615	-0.344499	0.125811	-2.73822	0.00617727	0.0523235
EPB41L4B	405.27	-0.295834	0.108028	-2.73848	0.00617236	0.0523235
STOX1	128.754	-0.471764	0.172294	-2.73814	0.00617881	0.0523235
ZNF18	72.1076	-0.123645	0.0451547	-2.73825	0.00617675	0.0523235
CELF1	706.792	-0.0944645	0.0345102	-2.73729	0.00619474	0.0524049
IFT81	181.522	-0.340273	0.124312	-2.73725	0.00619544	0.0524049
PNRC1	1401.28	0.214231	0.0782944	2.73622	0.00621493	0.0525399
SNRNP200	1479	-0.141964	0.0518905	-2.73584	0.0062221	0.0525707
CXCL3	49.522	0.266119	0.0972875	2.73539	0.00623071	0.0525839
EFNB2	106.558	-0.248761	0.0909374	-2.73552	0.0062281	0.0525839
TEX21P	13.7982	-0.44979	0.164473	-2.73474	0.00624305	0.0526583
ZNF516	539.64	-0.102304	0.0374148	-2.73433	0.00625072	0.0526932
IGF2BP2	168.439	-0.20898	0.0764479	-2.73363	0.00626403	0.0527756
WRAP53	75.0916	-0.286155	0.10472	-2.73256	0.00628433	0.0529167
SH3D19	597.423	-0.21446	0.078491	-2.73229	0.00628951	0.0529305
CYB5D1	236.572	-0.242337	0.0887064	-2.7319	0.00629706	0.0529642
NFIB	472.528	-0.244104	0.0893625	-2.73162	0.0063024	0.0529792
BBS2	192.207	-0.258282	0.0945813	-2.7308	0.00631812	0.053003
CCDC47	480.646	-0.126795	0.0464314	-2.73082	0.00631778	0.053003
CDS1	508.878	-0.245518	0.089892	-2.73125	0.00630944	0.053003
FIP1L1	199.98	-0.114632	0.0419824	-2.73048	0.00632431	0.053003
LRRFIP1	1447.11	-0.0682294	0.0249892	-2.73036	0.00632655	0.053003
SPATS2L	623.175	0.195769	0.0716954	2.73056	0.0063227	0.053003
BTBD3	298.14	-0.297628	0.10903	-2.72977	0.00633788	0.0530384
MNAT1	122.396	-0.234742	0.0859924	-2.7298	0.00633725	0.0530384
RGS22	84.0825	-0.54084	0.198183	-2.729	0.00635271	0.0531327
CACNB3	93.2695	-0.259682	0.0952078	-2.72753	0.00638095	0.0533156
GJB7	16.8491	-0.45155	0.165555	-2.7275	0.00638172	0.0533156
CDC42SE2	559.24	0.0970451	0.0355899	2.72676	0.00639591	0.0534023
KCNC4	79.0349	-0.276093	0.10126	-2.72659	0.00639926	0.0534023
PANX2	129.815	-0.164664	0.0604007	-2.72619	0.00640693	0.0534364
IK	718.028	-0.192189	0.0705274	-2.72503	0.00642958	0.0535863
TUBGCP4	110.643	-0.225775	0.0828561	-2.7249	0.00643208	0.0535863
ANKRD6	171.46	-0.201872	0.0741213	-2.72354	0.00645869	0.0537545
ZNF200	181.858	0.233257	0.0856462	2.7235	0.00645947	0.0537545
MDM2	1501.79	-0.129066	0.0473972	-2.72308	0.00646771	0.053793
CMIP	581.979	-0.0999188	0.0366962	-2.72287	0.00647179	0.0537969
CAPS2	131.116	-0.410424	0.150781	-2.72198	0.00648917	0.0538814
CYTH4	1395.03	0.345924	0.127082	2.72205	0.00648777	0.0538814
CLIC3	37.0935	0.297171	0.109185	2.72173	0.00649406	0.053892
SLC35A2	229.362	-0.130929	0.0481198	-2.72091	0.00651033	0.053997
CDNF	18.9401	-0.340881	0.125302	-2.72047	0.00651897	0.0540184
STK36	263.531	-0.262682	0.0965597	-2.72041	0.00652015	0.0540184
ARVCF	136.154	-0.251899	0.0926291	-2.71944	0.00653921	0.0541463
SLC35B3	128.412	-0.185259	0.0681527	-2.71829	0.00656204	0.0543051
TTYH2	25.22	0.260066	0.0956829	2.718	0.00656782	0.0543229
RAB11FIP4	458.595	-0.0984173	0.0362151	-2.71758	0.00657617	0.0543459
SBNO2	1940.51	0.186312	0.0685603	2.71749	0.0065779	0.0543459
APLP2	2642.64	-0.108273	0.0398492	-2.71708	0.00658604	0.0543531
MARK3	439.348	-0.0718203	0.0264315	-2.71723	0.00658313	0.0543531
BICD2	326.578	-0.10832	0.0398739	-2.71657	0.00659624	0.0543779
SRC	317.21	0.144289	0.0531146	2.71656	0.00659634	0.0543779
FMO6P	28.166	-0.410332	0.151068	-2.7162	0.00660368	0.0543783
RORC	142.115	-0.23885	0.0879316	-2.71631	0.0066014	0.0543783
SNAPC4	184.038	-0.218073	0.0802997	-2.71573	0.00661289	0.0544242
ANAPC16	371.325	-0.176881	0.0651671	-2.71427	0.00664213	0.0546347
FAM131A	107.742	-0.166662	0.0614164	-2.71364	0.00665488	0.0547093
ZNF302	1600.16	-0.34186	0.126011	-2.71293	0.00666908	0.0547959
XRRA1	117.188	-0.20666	0.0762088	-2.71176	0.00669267	0.0549595
RTN3	783.317	-0.082907	0.0305795	-2.71119	0.00670412	0.0550232
MIR21	10.7854	0.32738	0.120799	2.71012	0.00672597	0.0551722
TDRD9	16.4516	0.363738	0.134225	2.7099	0.00673034	0.0551777
KIF27	220.916	-0.272099	0.100435	-2.70921	0.00674441	0.0552626
FTL	5875.98	0.138735	0.0512421	2.70743	0.00678055	0.0555283
P2RX6	14.3539	-0.495096	0.182883	-2.70718	0.00678575	0.0555404
LARP4B	643.261	-0.0916623	0.0338662	-2.7066	0.00679761	0.055607
SMAD2	760.886	-0.162879	0.0601939	-2.7059	0.00681197	0.0556939
FAIM	54.045	-0.330236	0.122066	-2.70538	0.00682255	0.0557499
CSNK1E	526.448	-0.162161	0.059982	-2.7035	0.00686127	0.0559186
HSF2	98.8036	-0.242814	0.089805	-2.70379	0.00685545	0.0559186
OVOL2	94.3212	-0.224748	0.0831306	-2.70355	0.0068603	0.0559186
USH2A	28.3528	-0.562816	0.208183	-2.70347	0.00686193	0.0559186
WNT9A	41.8241	-0.281149	0.10397	-2.70414	0.0068481	0.0559186
GNG4	57.9529	-0.26782	0.0990822	-2.70301	0.00687143	0.0559654
GRPEL1	98.4571	-0.13683	0.0506255	-2.70279	0.00687602	0.0559722
SPSB3	236.535	-0.135502	0.0501383	-2.70256	0.00688074	0.0559801
MOK	187.044	-0.339903	0.125812	-2.70167	0.00689914	0.0560993
GLT8D1	165.735	-0.252538	0.0935048	-2.7008	0.00691725	0.056208
LCMT2	5522.42	-0.424134	0.157058	-2.70049	0.00692382	0.056208
PPP1R13B	276.079	-0.189073	0.0700127	-2.70055	0.00692244	0.056208
ZNF211	100.131	-0.172627	0.0639371	-2.69995	0.00693496	0.0562679
KATNB1	217.186	-0.203151	0.0752584	-2.69937	0.00694699	0.0563348
ITGAM	335	0.362558	0.134343	2.69875	0.00696008	0.0563919
SRSF11	552.192	-0.142282	0.0527228	-2.69868	0.00696158	0.0563919
SRPK2	345.794	-0.0978931	0.0362893	-2.69758	0.00698456	0.0565473
DENND2A	15.8381	-0.524851	0.194601	-2.69707	0.00699527	0.0566032
PLEKHH2	217.147	-0.233278	0.0865076	-2.69662	0.00700465	0.0566485
C3orf38	179.509	0.151925	0.0563486	2.69617	0.00701417	0.0566947
PIK3CG	201.065	0.226282	0.0839416	2.69571	0.00702398	0.0567433
FAM89A	5.63549	0.411901	0.152823	2.69528	0.00703295	0.0567543
XPC	209.575	-0.0867928	0.0322015	-2.6953	0.0070325	0.0567543
FAM183A	127.038	-0.53455	0.198411	-2.69415	0.00705681	0.0567627
GAK	1126.91	-0.10389	0.0385563	-2.6945	0.00704938	0.0567627
IL6ST	858.816	0.103493	0.0384118	2.69431	0.00705337	0.0567627
LRRC23	441.864	-0.457711	0.169838	-2.69499	0.00703908	0.0567627
RAB37	550.518	-0.165874	0.0615561	-2.69469	0.00704546	0.0567627
RNF167	280.811	-0.0770905	0.0286105	-2.69448	0.00704977	0.0567627
SLC8A2	9.7897	0.493516	0.183205	2.69379	0.00706445	0.0567934
FOXG1	55.3075	-0.242495	0.090068	-2.69236	0.00709489	0.0569768
MDH1B	130.808	-0.516322	0.191768	-2.69244	0.00709318	0.0569768
SKP1	822.149	-0.156929	0.0582972	-2.69188	0.00710499	0.0570272
EOMES	8.15179	0.482133	0.179187	2.69066	0.00713098	0.057205
CPSF6	355.079	-0.156911	0.0583376	-2.68971	0.0071514	0.057338
GPR55	9.61616	0.426672	0.158773	2.6873	0.00720313	0.0576838
TCEAL1	31.2952	-0.30475	0.113409	-2.68717	0.00720612	0.0576838
WNT4	27.1299	-0.281112	0.104601	-2.68747	0.0071995	0.0576838
C1orf35	55.8595	-0.199334	0.0742383	-2.68506	0.00725168	0.0579863
SCYL1	374.052	-0.080571	0.0300056	-2.6852	0.00724858	0.0579863
C8orf37	31.6777	-0.360308	0.13422	-2.68446	0.0072648	0.058029
ZNF776	214.001	-0.126251	0.0470281	-2.68459	0.00726178	0.058029
MB	60.5588	-0.337694	0.125842	-2.68346	0.00728639	0.0581702
ENPP3	40.8834	-0.436882	0.162818	-2.68326	0.00729089	0.058175
RBM20	52.1051	-0.392015	0.146124	-2.68275	0.00730187	0.0582316
SEC14L3	59.1581	-0.547328	0.204034	-2.68253	0.00730678	0.0582395
AKR1B1	159.614	-0.233903	0.0872033	-2.68227	0.00731238	0.0582483
FEZF1	85.4688	-0.259767	0.0968512	-2.68212	0.00731568	0.0582483
ACADSB	248.209	-0.266672	0.0994696	-2.68094	0.00734166	0.0582782
ACP5	151.425	0.234198	0.0873563	2.68096	0.00734119	0.0582782
ALOX5	454.396	0.300837	0.112197	2.68133	0.00733299	0.0582782
ANKFY1	604.458	0.114047	0.0425322	2.68143	0.00733085	0.0582782
DRAP1	208.19	0.128316	0.0478615	2.68099	0.00734051	0.0582782
SPATA4	23.7633	-0.548187	0.20448	-2.68088	0.00734287	0.0582782
ERBB4	92.4023	-0.45009	0.167969	-2.6796	0.00737092	0.0584697
PITPNM1	715.169	-0.153396	0.057263	-2.67879	0.00738885	0.0585808
DDX27	223.017	-0.105175	0.0392762	-2.67784	0.00740985	0.0586538
ING2	52.3156	-0.16822	0.0628116	-2.67816	0.00740277	0.0586538
STK11IP	226.568	-0.167837	0.0626724	-2.678	0.00740635	0.0586538
GOLGA6L9	81.3425	-0.306696	0.114553	-2.67733	0.00742108	0.0587115
TRERF1	268.988	-0.105049	0.0392504	-2.67638	0.00744214	0.0588469
RARS2	162.848	-0.167375	0.0625518	-2.67579	0.00745536	0.0589202
TUBA4B	106.792	-0.530948	0.198506	-2.67472	0.00747911	0.0590766
SHROOM3	750.026	-0.26574	0.0993594	-2.67454	0.00748329	0.0590784
DDB1	980.653	-0.183204	0.0685083	-2.67418	0.0074912	0.0591096
SLFN11	122.591	0.266388	0.099629	2.6738	0.00749966	0.059145
EDC4	396.039	-0.128666	0.0481261	-2.67351	0.00750613	0.0591648
SUCLA2	154.63	-0.197304	0.0738068	-2.67325	0.00751204	0.0591801
RAB11FIP1	2939.23	-0.0873286	0.032677	-2.67248	0.00752932	0.059285
NME5	112.108	-0.46211	0.172948	-2.67196	0.00754089	0.0593448
ZNF10	44.5599	-0.262184	0.0981425	-2.67146	0.00755214	0.0594019
APOBR	340.977	0.315606	0.11815	2.67122	0.00755759	0.0594122
HGS	605.061	-0.103419	0.0387184	-2.67105	0.00756141	0.0594122
PFN1	1144.33	0.107664	0.0403108	2.67085	0.00756587	0.059416
ATP2C2	439.032	-0.250546	0.0938585	-2.66941	0.00759853	0.0595457
EPS8L3	46.3019	-0.296426	0.111036	-2.66963	0.0075935	0.0595457
IQCG	302.529	-0.420353	0.15747	-2.66941	0.00759843	0.0595457
LIMD2	258.114	0.277911	0.104121	2.66912	0.00760494	0.0595457
PLCB4	300.798	-0.289781	0.10855	-2.66956	0.00759497	0.0595457
PTGFR	51.2712	-0.566576	0.212275	-2.66906	0.00760633	0.0595457
HMGN4	90.0166	0.158957	0.0595746	2.66821	0.00762571	0.0596348
ZNF843	15.2637	-0.3884	0.14556	-2.66831	0.00762333	0.0596348
CALML4	222.654	-0.277346	0.103989	-2.66708	0.0076514	0.0597105
OGFOD2	62.6545	-0.20508	0.0768879	-2.66726	0.00764723	0.0597105
TRIM2	1516.76	-0.222444	0.0833997	-2.66721	0.0076485	0.0597105
ULK4	225.027	-0.293087	0.10989	-2.66709	0.00765114	0.0597105
SLC29A2	56.1076	-0.266427	0.0999016	-2.6669	0.00765556	0.0597117
PACRGL	104.655	-0.274093	0.102822	-2.66569	0.00768298	0.0598943
FAM120A	1151.26	-0.0984696	0.0369481	-2.66508	0.00769706	0.0599728
CFTR	78.553	-0.28478	0.106896	-2.66407	0.00772015	0.0601212
DIS3L	110.33	-0.222596	0.0835667	-2.66369	0.00772888	0.0601579
SUN1	961.136	-0.193248	0.0725827	-2.66246	0.00775723	0.060347
TCFL5	47.5661	-0.196509	0.073824	-2.66186	0.00777099	0.0603984
TCTEX1D1	61.0384	-0.512659	0.192597	-2.66182	0.00777193	0.0603984
LONRF2	95.9772	-0.302931	0.113904	-2.65953	0.00782491	0.0607497
ZNF157	14.0285	-0.46801	0.175976	-2.65952	0.00782528	0.0607497
CAPS	1649.18	-0.43073	0.161987	-2.65904	0.00783645	0.0607987
STAG3L1	28.8892	-0.208216	0.0783093	-2.6589	0.00783974	0.0607987
FRMPD2	152.629	-0.540339	0.203268	-2.65826	0.00785445	0.0608812
RNF122	47.016	0.224618	0.0845086	2.65792	0.00786235	0.0609108
BMPR1B	198.265	-0.260348	0.0979696	-2.65743	0.00787386	0.0609168
RWDD3	24.7546	-0.235115	0.0884728	-2.65748	0.00787277	0.0609168
SMARCC1	517.498	-0.0979258	0.0368507	-2.65737	0.00787538	0.0609168
ARID1B	747.098	-0.143149	0.0538897	-2.65634	0.00789948	0.0610164
CIB1	749.957	-0.210591	0.07928	-2.65629	0.00790052	0.0610164
S100B	5.99117	0.429619	0.161736	2.6563	0.00790024	0.0610164
KIAA0100	1147.7	-0.133632	0.0503149	-2.65592	0.00790933	0.0610528
USP27X	33.4473	-0.296816	0.111772	-2.65554	0.00791824	0.06109
VWA3A	394.362	-0.496727	0.187113	-2.6547	0.00793797	0.0612106
GTF3C3	183.1	-0.210213	0.0792064	-2.65399	0.00795459	0.061307
LEKR1	44.8555	-0.351819	0.132592	-2.6534	0.00796853	0.0613195
PRDM2	395.039	-0.0904606	0.0340881	-2.65373	0.00796066	0.0613195
TMEM14B	184.446	-0.223729	0.0843141	-2.65351	0.00796585	0.0613195
CD248	7.38073	0.537492	0.202625	2.65265	0.00798622	0.0614239
HAGH	179.443	-0.216391	0.0816301	-2.65087	0.00802845	0.0617169
RNASE4	115.604	-0.294563	0.111131	-2.6506	0.00803491	0.0617347
PLCL1	25.3359	0.335073	0.126435	2.65016	0.0080454	0.0617835
PPWD1	120.625	-0.155755	0.0587813	-2.64974	0.00805538	0.0618284
GYG2	26.885	-0.276386	0.104333	-2.64907	0.00807136	0.0619192
PRKG2	14.5673	-0.387594	0.146334	-2.64869	0.00808048	0.0619573
SLC13A3	67.1479	-0.363731	0.137342	-2.64836	0.00808829	0.0619853
NFS1	103.01	-0.213156	0.0805045	-2.64775	0.0081029	0.0620654
RAC3	14.7574	-0.290458	0.109709	-2.64752	0.00810847	0.0620762
PPP1R12A	539.957	0.0977583	0.0369299	2.64713	0.00811777	0.0621155
PROC	14.7965	-0.331358	0.125311	-2.64428	0.00818655	0.0626097
TBC1D2	260.443	0.139519	0.052769	2.64396	0.00819417	0.0626358
GMFG	251.76	0.355173	0.134343	2.64377	0.00819885	0.0626396
ZBTB20	895.903	-0.290975	0.110071	-2.64353	0.00820464	0.0626517
LUC7L3	273.328	-0.15507	0.0586771	-2.64277	0.00822297	0.0627596
STOML3	133.579	-0.55649	0.210589	-2.64254	0.00822878	0.0627718
LONRF1	129.227	0.121611	0.0460286	2.64208	0.00823993	0.0628248
PHKG2	182.825	-0.131713	0.0498566	-2.64184	0.00824567	0.0628363
SP6	29.1396	0.28801	0.10906	2.64085	0.00826985	0.0629885
ATP11C	136.633	0.120054	0.0454714	2.64021	0.00828552	0.0630754
BLCAP	302.766	-0.145378	0.0550666	-2.64004	0.00828972	0.0630754
AK7	239.856	-0.474804	0.179881	-2.63955	0.0083016	0.0631336
PRKAR2A-AS1	34.9193	-0.293653	0.111282	-2.63881	0.00831986	0.0632403
LY9	31.6174	0.305061	0.115616	2.63857	0.00832568	0.0632523
ZER1	379.322	-0.103061	0.0390682	-2.63797	0.00834051	0.0633327
CBWD1	162.854	-0.192101	0.072843	-2.6372	0.00835945	0.0634369
CHDH	68.924	-0.243872	0.0924895	-2.63676	0.00837028	0.0634369
LRRC6	115.936	-0.275268	0.104405	-2.63655	0.00837548	0.0634369
NCOR1	981.234	-0.0879655	0.033362	-2.6367	0.00837171	0.0634369
PPIF	1111.57	0.272803	0.103466	2.63664	0.00837308	0.0634369
PPP2R2D	176.935	-0.0907135	0.0344089	-2.63634	0.00838052	0.0634428
TTC32	34.3789	-0.154724	0.0586934	-2.63613	0.00838569	0.0634497
GNL3L	188.669	-0.0919901	0.0349013	-2.63572	0.00839588	0.0634946
C9orf135	102.73	-0.51749	0.196382	-2.63512	0.00841074	0.0635154
DIDO1	670.15	-0.114133	0.0433095	-2.6353	0.0084063	0.0635154
FDFT1	403.988	-0.175113	0.0664584	-2.63492	0.00841565	0.0635154
PDE1B	32.4714	0.27116	0.102905	2.63504	0.00841276	0.0635154
CERKL	97.253	-0.465637	0.17673	-2.63473	0.00842038	0.0635189
RP2	201.896	0.182856	0.0694139	2.63429	0.00843131	0.0635693
RAMP1	28.546	-0.354258	0.1345	-2.63388	0.00844162	0.0636148
NBEA	776.142	-0.26209	0.0995256	-2.6334	0.00845358	0.0636728
AHI1	374.973	-0.219039	0.0831884	-2.63305	0.00846222	0.0636862
CD300C	12.6922	0.283889	0.107824	2.6329	0.00846595	0.0636862
KLHL32	18.2191	-0.559926	0.212672	-2.63281	0.00846815	0.0636862
PTPRF	1875.26	-0.242482	0.0921311	-2.63192	0.00849033	0.0638208
IER3	634.302	0.205855	0.0782344	2.63127	0.00850674	0.0639119
SS18L1	122.949	-0.145849	0.0554456	-2.63048	0.00852637	0.0640271
PHYHIP	8.35388	-0.441372	0.167828	-2.62991	0.0085407	0.0640922
ZNF75D	81.1208	-0.172788	0.065704	-2.6298	0.00854362	0.0640922
CERS2	281.334	-0.0826856	0.0314505	-2.62907	0.00856194	0.0641973
EFCAB10	63.2824	-0.508195	0.193376	-2.62801	0.00858862	0.0643651
SNX13	503.733	-0.102128	0.0388733	-2.6272	0.00860901	0.0644855
APBB1	69.0115	-0.365163	0.139061	-2.62593	0.00864133	0.0645979
IFFO1	45.1109	0.198536	0.0756044	2.62598	0.00863993	0.0645979
SVIP	120.702	-0.203184	0.077368	-2.6262	0.00863432	0.0645979
TSPAN7	7.26097	-0.53531	0.203843	-2.62608	0.0086374	0.0645979
LRRC18	34.1403	-0.519707	0.197938	-2.6256	0.00864952	0.0646267
IQCD	89.4355	-0.403187	0.153602	-2.62488	0.00866805	0.0647327
NCF1C	133.915	0.375106	0.14292	2.62458	0.00867565	0.0647515
[truncated: 16,983 more rows]

## Sheet: SNvsAN
row	baseMean	log2FoldChange	lfcSE	stat	pvalue	padj
RSAD2	1272.95	1.50834	0.223598	6.74577	1.52213e-11	2.60346e-07
APOL4	116.165	1.12317	0.176395	6.36738	1.9229e-10	1.64446e-06
XAF1	694.618	0.922625	0.147659	6.24833	4.14853e-10	2.36522e-06
IFI44L	522.031	1.10899	0.183124	6.05596	1.39579e-09	5.96841e-06
HSD17B2	74.055	1.15791	0.196973	5.87854	4.1391e-09	1.4159e-05
CACNA2D4	24.3347	0.921371	0.158296	5.82056	5.865e-09	1.67192e-05
BATF3	8.35397	1.4051	0.25012	5.61768	1.93535e-08	4.72888e-05
SUCNR1	16.0651	1.32772	0.238673	5.56291	2.65314e-08	5.04215e-05
TMEM150B	5.07194	1.84458	0.330965	5.57335	2.49894e-08	5.04215e-05
SPATA12	5.86858	1.61823	0.292635	5.52986	3.20493e-08	5.48171e-05
FAM124A	26.1864	1.19222	0.218567	5.45471	4.90542e-08	6.99616e-05
IFIT1	941.892	1.20104	0.220558	5.44547	5.167e-08	6.99616e-05
SCN9A	45.6384	1.15982	0.213188	5.44035	5.31748e-08	6.99616e-05
KIN	127.623	0.653952	0.12075	5.41574	6.10373e-08	7.45702e-05
ME2	282.002	0.543767	0.100881	5.3902	7.03786e-08	8.02504e-05
RBP5	13.4255	1.82229	0.339834	5.36228	8.21775e-08	8.78477e-05
EPSTI1	303.466	0.74551	0.141499	5.26864	1.37436e-07	0.000133676
RBMS3	72.9394	0.953888	0.181197	5.26436	1.40679e-07	0.000133676
NCAPG	15.2827	1.1858	0.225764	5.25238	1.50148e-07	0.000135165
CRABP2	28.5984	0.730422	0.139988	5.21773	1.81126e-07	0.000154899
CD163	232.847	0.927914	0.17904	5.18271	2.18684e-07	0.000171591
CTLA4	7.6927	1.45725	0.281961	5.16826	2.36283e-07	0.000171591
GRIN3A	11.9942	2.04292	0.395298	5.16805	2.36546e-07	0.000171591
LRRC8C	54.0761	0.691988	0.133983	5.16474	2.40773e-07	0.000171591
SIGLEC8	21.9125	1.43429	0.278195	5.1557	2.52686e-07	0.000172878
NRN1	52.8306	1.86141	0.362432	5.13589	2.80806e-07	0.000178494
ZNF492	10.775	1.36618	0.26604	5.13525	2.81767e-07	0.000178494
LIPG	46.7993	1.06048	0.208362	5.08961	3.58792e-07	0.000219171
DNAJC5B	5.11814	1.59603	0.314035	5.08232	3.72851e-07	0.000219905
KCNMB1	34.3719	1.16106	0.228937	5.0715	3.94693e-07	0.000225028
CDKL5	206.288	0.502501	0.0997057	5.03984	4.65915e-07	0.000257065
VGLL3	51.4479	1.01817	0.203629	5.00012	5.72961e-07	0.000306247
EBI3	5.1186	1.45888	0.294433	4.95486	7.23805e-07	0.000375151
MIR100HG	82.1199	1.24969	0.254243	4.91534	8.86289e-07	0.000445856
GGT5	36.7433	1.34318	0.274058	4.9011	9.53039e-07	0.000465736
CCL8	51.8484	2.70551	0.552685	4.89522	9.8195e-07	0.000466535
MKI67	72.5885	0.941118	0.192631	4.8856	1.03113e-06	0.00047666
EPB41L3	85.7925	0.723157	0.148744	4.86177	1.16341e-06	0.000523658
MS4A14	8.84965	1.13262	0.23335	4.85373	1.21161e-06	0.00053137
DCN	28.1644	2.05939	0.425104	4.84443	1.26976e-06	0.000542949
ZFPM2	25.8317	1.33237	0.275345	4.83893	1.30538e-06	0.000544567
GBP4	689.159	0.783883	0.164291	4.7713	1.83042e-06	0.000745415
SLAMF8	24.2216	0.862481	0.181449	4.7533	2.00124e-06	0.000777936
VCAM1	9.30342	1.40459	0.29537	4.75535	1.98105e-06	0.000777936
PLEKHA4	65.2467	0.706669	0.148955	4.74419	2.09346e-06	0.000778401
TLR7	32.3817	0.852222	0.179528	4.74703	2.06426e-06	0.000778401
PDCD1LG2	15.8552	1.00772	0.212736	4.73695	2.16961e-06	0.000789552
NRP1	150.174	0.670285	0.141872	4.72456	2.30611e-06	0.000804973
PDPN	8.94617	1.48426	0.314138	4.72487	2.30263e-06	0.000804973
CMKLR1	44.1468	0.867807	0.184095	4.71392	2.43002e-06	0.000815695
GPR174	44.8328	1.00757	0.213753	4.71373	2.4322e-06	0.000815695
IFIT3	1764.65	0.911452	0.193579	4.70841	2.49652e-06	0.000821164
GIMAP8	37.8106	0.870012	0.185212	4.69738	2.63521e-06	0.000834679
HERC5	312.983	1.01188	0.215305	4.69975	2.60475e-06	0.000834679
MAB21L2	5.21451	1.84481	0.393078	4.69324	2.68914e-06	0.000836275
CXCL9	184.451	1.23264	0.263958	4.66984	3.01436e-06	0.000920673
PRELP	15.991	1.61406	0.345933	4.66581	3.074e-06	0.000922416
APOL6	1696.44	0.433296	0.0933943	4.63942	3.49381e-06	0.000964525
IL10	14.5235	1.04206	0.224389	4.64397	3.41773e-06	0.000964525
LYPD5	32.922	0.851456	0.183132	4.64942	3.32864e-06	0.000964525
RGMA	40.8791	0.836959	0.180407	4.63928	3.49629e-06	0.000964525
VASH2	14.4853	1.13373	0.243762	4.65098	3.30358e-06	0.000964525
CD209	20.0475	0.824759	0.178256	4.62682	3.7132e-06	0.0010081
SYT12	39.8592	0.813339	0.176211	4.6157	3.9177e-06	0.001047
LILRB1	84.6197	0.915795	0.198679	4.60943	4.03777e-06	0.00106249
ARNT2	24.6387	0.886179	0.192455	4.6046	4.13266e-06	0.00107099
SAMD9L	920.32	0.591584	0.128742	4.59513	4.3248e-06	0.00110405
TRIM71	12.8954	1.50954	0.32943	4.58227	4.59945e-06	0.0011569
CACNA1I	20.9055	1.05185	0.230005	4.57315	4.80442e-06	0.001181
HJURP	13.3082	1.0476	0.229139	4.57189	4.83336e-06	0.001181
CMPK2	314.242	0.751944	0.165107	4.55429	5.25632e-06	0.00126625
SVEP1	38.1864	1.43129	0.314493	4.55108	5.33705e-06	0.00126785
CNOT6L	639.832	0.580984	0.127753	4.5477	5.42344e-06	0.00127072
ARSB	72.5524	0.488143	0.107903	4.52391	6.0708e-06	0.00135203
CD80	26.4491	1.04477	0.230972	4.52336	6.08668e-06	0.00135203
IL7R	84.1446	0.787792	0.173858	4.53125	5.86367e-06	0.00135203
NKD1	39.3882	0.75146	0.16606	4.52523	6.03304e-06	0.00135203
EYA3	236.661	0.447913	0.0993119	4.51017	6.47771e-06	0.00141904
ITGA11	23.8945	1.30474	0.28962	4.505	6.63724e-06	0.00141904
NAV3	64.9171	1.02792	0.228118	4.50608	6.60356e-06	0.00141904
CXCL14	160.635	1.22149	0.2715	4.49905	6.82568e-06	0.00144131
KLC3	16.3162	0.882365	0.196243	4.49628	6.9154e-06	0.00144245
CLCA3P	8.5066	1.26789	0.282775	4.48373	7.33507e-06	0.00151155
TNNT2	14.5984	1.18824	0.266121	4.46504	8.00549e-06	0.00161089
ZBP1	151.816	0.903518	0.202277	4.46674	7.94189e-06	0.00161089
ADAMTSL3	160.014	0.761504	0.170797	4.45855	8.25178e-06	0.00164114
LRRTM3	4.76905	5.75082	1.29395	4.4444	8.81362e-06	0.00173274
ANKRD20A5P	45.9047	0.784996	0.176956	4.43609	9.16055e-06	0.00176266
FRZB	5.08317	1.68436	0.379924	4.43342	9.27498e-06	0.00176266
MRAS	28.2936	0.658499	0.148492	4.43457	9.22576e-06	0.00176266
B3GALT1	14.4522	1.09558	0.247265	4.43078	9.38926e-06	0.00176477
PGM5P2	28.96	1.35445	0.305919	4.42749	9.53382e-06	0.00177246
EDNRA	9.08217	1.35819	0.307302	4.41974	9.88195e-06	0.00179401
HDX	21.0355	0.727686	0.164712	4.41794	9.96439e-06	0.00179401
SLC9B1	10.3891	0.96148	0.217628	4.418	9.96173e-06	0.00179401
LRRTM2	14.2631	2.00899	0.455202	4.41341	1.01754e-05	0.00181293
RPH3A	15.7855	1.40068	0.31769	4.40895	1.03871e-05	0.00182292
TMEM176A	25.8388	0.92247	0.209283	4.40776	1.04447e-05	0.00182292
LRP1B	29.8999	1.25205	0.284469	4.40133	1.07587e-05	0.00185876
ANGPTL1	12.3771	1.25857	0.286442	4.39379	1.1139e-05	0.00190521
ITK	83.309	0.77976	0.177842	4.38456	1.16221e-05	0.00196526
TFEC	75.1722	0.856896	0.195516	4.38273	1.17199e-05	0.00196526
CLEC12B	7.86378	1.30112	0.297025	4.38051	1.184e-05	0.00196613
NUPR1	220.19	0.667994	0.152707	4.37434	1.21802e-05	0.00200318
AK4	35.2129	0.793333	0.181465	4.37183	1.23208e-05	0.00200699
BTBD11	49.7854	0.57688	0.132256	4.36185	1.28965e-05	0.00204242
CXCR2P1	7.62822	1.81356	0.415509	4.36467	1.27314e-05	0.00204242
HAMP	16.6842	1.17853	0.270068	4.36383	1.27803e-05	0.00204242
WDR64	7.50666	1.63371	0.375921	4.3459	1.38708e-05	0.00217657
WNK3	14.1651	1.09368	0.251854	4.34251	1.40863e-05	0.00219028
TMPRSS11BNL	14.1102	1.29272	0.298411	4.33202	1.4775e-05	0.00227669
CSRP2	57.4953	0.751208	0.17365	4.326	1.51844e-05	0.00229836
GDF11	20.8336	0.664274	0.153532	4.32663	1.51409e-05	0.00229836
DUX4	28.3028	2.49702	0.57837	4.31734	1.57921e-05	0.00232852
GIMAP1	19.9947	0.845427	0.195689	4.32027	1.55841e-05	0.00232852
OASL	288.917	0.765398	0.177263	4.31786	1.57551e-05	0.00232852
ITGBL1	8.12615	1.31754	0.305998	4.30571	1.66454e-05	0.00243335
SETMAR	42.7068	0.672036	0.156347	4.29835	1.72074e-05	0.00249419
PCDH17	35.2276	0.769875	0.179402	4.29135	1.77593e-05	0.00255256
AFAP1-AS1	14.28	1.36084	0.317954	4.27998	1.86908e-05	0.00266406
SERPING1	151.635	0.827831	0.193659	4.27468	1.91412e-05	0.00270571
DPYSL2	78.0946	0.564316	0.132118	4.27131	1.94327e-05	0.0027244
LDLRAD3	15.1061	0.866335	0.203181	4.26385	2.00932e-05	0.00279409
VSIG4	18.0364	0.930644	0.218696	4.25542	2.08658e-05	0.00287814
MUC3A	27.7627	1.54926	0.364621	4.24895	2.14773e-05	0.0029329
SLC16A1	32.7984	0.604936	0.142418	4.24762	2.16058e-05	0.0029329
CHRD	12.6361	1.30884	0.308392	4.24409	2.19478e-05	0.00295587
CLSPN	25.4921	0.762468	0.179836	4.23978	2.23735e-05	0.00298965
ROBO3	15.4047	1.02412	0.242081	4.23048	2.33191e-05	0.00309186
DDX58	656.746	0.585884	0.138611	4.22681	2.37023e-05	0.0031093
SLC19A3	31.7619	1.36766	0.323649	4.22575	2.38142e-05	0.0031093
ENPP2	66.2575	0.844925	0.200229	4.2198	2.44519e-05	0.00315561
PLVAP	3.82094	1.3214	0.313201	4.21901	2.45379e-05	0.00315561
SSTR2	87.566	1.20723	0.286645	4.21157	2.53606e-05	0.00323708
GZMB	65.4947	0.889443	0.212081	4.19388	2.74223e-05	0.00347431
GBP5	1813.93	0.797925	0.190614	4.18609	2.83806e-05	0.00354323
PARP11	69.7189	0.537681	0.128421	4.18686	2.82834e-05	0.00354323
PTPRB	23.415	0.978623	0.234416	4.17473	2.98338e-05	0.00367546
SLFNL1	4.57179	1.35026	0.323458	4.17446	2.98696e-05	0.00367546
PIPSL	13.2393	1.14036	0.273441	4.17042	3.04036e-05	0.00371445
ATAD3C	27.5558	0.839298	0.201687	4.16138	3.16329e-05	0.00383169
UBQLNL	4.97057	1.0852	0.26086	4.1601	3.18112e-05	0.00383169
CACNA2D1	13.7257	1.10055	0.264693	4.15783	3.21288e-05	0.00384287
CD226	61.4938	0.59105	0.143056	4.13159	3.6027e-05	0.00420222
MAB21L3	36.8889	0.840607	0.203282	4.13517	3.54687e-05	0.00420222
SYCP3	12.41	1.20976	0.292765	4.13219	3.59329e-05	0.00420222
ZNF583	19.9263	0.811891	0.196535	4.13102	3.61159e-05	0.00420222
B3GAT2	7.15797	1.78489	0.432692	4.12508	3.70612e-05	0.00425433
CCR2	14.8756	1.03205	0.250167	4.12543	3.70047e-05	0.00425433
ALDH1L2	17.9852	0.893574	0.216854	4.12062	3.77854e-05	0.00426767
ARL10	55.206	0.881898	0.214095	4.11919	3.80209e-05	0.00426767
ESR1	46.7412	0.718152	0.174372	4.1185	3.81343e-05	0.00426767
GPRIN3	114.601	0.519171	0.126066	4.11825	3.81754e-05	0.00426767
C2CD4A	23.364	0.792149	0.192445	4.11623	3.85117e-05	0.0042773
ATCAY	11.7252	1.51872	0.369545	4.10971	3.9615e-05	0.00431296
B3GAT1	21.2121	1.41267	0.343851	4.1084	3.98415e-05	0.00431296
CSNK1G2	553.705	-0.220321	0.053589	-4.11132	3.93405e-05	0.00431296
MYH7	12.5498	1.31393	0.319477	4.11276	3.90964e-05	0.00431296
SIGLEC1	80.8418	0.931419	0.226839	4.10607	4.02439e-05	0.00432913
PRR19	9.96566	0.970691	0.236606	4.10255	4.08613e-05	0.00434094
[truncated: 18,822 more rows]
