# Supplementary material for: Virome Data Explorer: A web resource to longitudinally explore respiratory viral infections, their interactions with other pathogens and host transcriptomic changes in over 100 people
Source: PLoS Biol. 2024 Jan 18;22(1):e3002089. doi: 10.1371/journal.pbio.3002089 (PMC10796020; doi:10.1371/journal.pbio.3002089)
Supplement: S10 Data — (XLTX) [file pbio.3002089.s019.xltx]

## Sheet: Fig4b
Cardinal_sample	AN*	SN*	AP*	SP*
1	87.0932	121.57	195.503	124.507
2	91.3323	101.67	149.509	210.536
3	85.0303	94.0493	182.571	257.424
4	75.8677	94.1135	228.255	138.522
5	91.467	95.5534	148.621	96.2684
6	100.972	97.0792	97.3511	227.441
7	70.1431	122.373	138.669	159.215
8	98.5938	115.752	100.286	144.114
9	82.1255	79.1505	167.103	114.497
10	68.0667	79.0281	140.729	108.255
11	108.458	71.9474	215.22	235.048
12	98.6924	112.931	219.435	146.674
13	91.664	88.7335	147.083	128.063
14	92.5889	118.658	133.248	189.987
15	91.0489	104.061	82.1895	97.6076
16	98.6852	97.5804	108.543	79.4888
17	100.57	95.5135	178.485	166.775
18	121.574	104.632	133.401	178.672
19	100.133	62.5145	204.415	201.291
20	90.1136	48.2653	142.178	173.135
21	97.6221	67.729	153.561	117.283
22	101.609	102.702	156.757	116.697
23	94.5875	83.7744	78.2021	139.913
24	123.056	132.776	104.745	195.577
25	63.3578	109.715	114.415	240.883
26	87.4392	104.091	156.621	251.245
27	99.5935	105.848	106.887	206.484
28	77.4278	155.934	134.304	181.853
29	88.6264	102.527	134.355	128.161
30	89.9693	236.843	221.41	252.969
31	88.0348	130.22	142.1	251.919
32	95.2698	131.584	99.0152	190.059
33	98.4077	117.008	260.149	229.417
34	113.012	69.2824	134.739	78.06
35	116.558	157.873	150.239	136.446
36	93.0675	110.949	101.011	154.026
37	129.917	133.992	150.815	81.2593
38	103.835	61.2933	162.733	93.1821
39	125.772	89.0601	191.494	160.224
40	126.39	103.153	163.144	224.275
41	105.71	92.0734	196.829	148.11
42	102.424	97.7659	151.631	259.365
43	137.855	77.8279	122.809	227.73
44	77.4958	77.9262	148.347	136.489
45	99.8155	127.435	105.434	211.112
46	76.207	117.186	137.224	182.217
47	73.8968	85.0417	140.702	215.171
48	113.596	60.6374	171.965	200.35
49	41.547	132.534	111.983	71.5759
50	124.83	54.7381	89.2791	238.711
51	98.1505	90.8898	158.705	225.876
52	75.2717	83.5989	175.151	119.191
53	69.5512	97.2867	189.648	120.773
54	81.9264	116.5	203.511	127.505
55	122.087	113.774	131.295	117.636
56	105.43	94.4661	110.296	177.129
57	110.153	102.586	125.503	92.9664
58	151.871	94.6963	116.431	194.782
59	124.394	114.3	118.925	130.145
60	115.916	120.905	86.2211	117.705
61	116.924	65.9842	129.705	95.2805
62	91.3867	112.783	130.922	189.712
63	94.3693	100.84	142.753	177.155
64	112.946	76.0532	135.381	NaN
65	96.6137	76.7084	153.868	NaN
66	104.587	95.4761	138.828	NaN
67	105.914	70.3609	228.543	NaN
68	101.242	NaN	128.723	NaN
69	104.18	NaN	113.97	NaN
70	107.59	NaN	113.152	NaN
71	117.27	NaN	118.428	NaN
72	118.448	NaN	174.455	NaN
73	94.5419	NaN	118.944	NaN
74	94.1189	NaN	120.728	NaN
75	108.245	NaN	79.6581	NaN
76	86.1493	NaN	155.935	NaN
77	59.5604	NaN	100.999	NaN
78	126.215	NaN	204.632	NaN
79	86.7296	NaN	251.547	NaN
80	70.7818	NaN	134.717	NaN
81	91.4329	NaN	197.656	NaN
82	74.5933	NaN	182.54	NaN
83	84.0374	NaN	173.833	NaN
84	77.1098	NaN	211.135	NaN
85	84.3115	NaN	175.675	NaN
86	91.5709	NaN	233.249	NaN
87	77.402	NaN	169.149	NaN
88	84.1113	NaN	174.017	NaN
89	74.8052	NaN	114.295	NaN
90	97.0787	NaN	220.548	NaN
91	89.9351	NaN	135.752	NaN
92	77.8643	NaN	158.006	NaN
93	79.9359	NaN	155.129	NaN
94	94.3777	NaN	139.702	NaN
95	115.531	NaN	110.76	NaN
96	98.5807	NaN	142.084	NaN
97	60.6775	NaN	145.894	NaN
98	114.083	NaN	137.903	NaN
99	89.5911	NaN	166.595	NaN
100	97.1973	NaN	67.7286	NaN
101	113.199	NaN	242.165	NaN
102	118.864	NaN	122.812	NaN
103	137.258	NaN	238.404	NaN
104	82.7163	NaN	238.09	NaN
105	97.937	NaN	74.9006	NaN
106	123.412	NaN	112.476	NaN
107	120.763	NaN	112.32	NaN
108	132.765	NaN	123.058	NaN
109	102.307	NaN	84.7401	NaN
110	113.677	NaN	123.846	NaN
111	88.0416	NaN	156.374	NaN
112	98.9874	NaN	169.742	NaN
113	92.8259	NaN	123.46	NaN
114	109.967	NaN	99.629	NaN
115	83.215	NaN	110.574	NaN
116	108.666	NaN	152.189	NaN
117	116.249	NaN	79.9391	NaN
118	41.9739	NaN	116.04	NaN
119	117.08	NaN	195.678	NaN
120	144.669	NaN	84.7206	NaN
121	109.352	NaN	119.348	NaN
122	106.014	NaN	105.196	NaN
123	129.332	NaN	211.428	NaN
124	136.744	NaN	63.6215	NaN
125	126.989	NaN	226.801	NaN
126	104.826	NaN	97.4248	NaN
127	97.9067	NaN	159.185	NaN
128	70.2907	NaN	139.597	NaN
129	85.0984	NaN	195.741	NaN
130	90.3674	NaN	91.8353	NaN
131	86.4744	NaN	205.436	NaN
132	137.865	NaN	94.8614	NaN
133	129.229	NaN	94.1304	NaN
134	84.4825	NaN	132.427	NaN
135	89.0358	NaN	128.004	NaN
136	54.2575	NaN	232.992	NaN
137	44.3261	NaN	117.012	NaN
138	66.572	NaN	171.578	NaN
139	94.6522	NaN	167.899	NaN
140	98.9753	NaN	121.816	NaN
141	83.6704	NaN	163.322	NaN
142	90.5477	NaN	99.4165	NaN
143	82.6754	NaN	157.8	NaN
144	114.173	NaN	72.7958	NaN
145	124.547	NaN	152.113	NaN
146	121.754	NaN	68.1984	NaN
147	110.274	NaN	NaN	NaN
148	115.345	NaN	NaN	NaN
149	113.283	NaN	NaN	NaN
150	126.597	NaN	NaN	NaN
151	109.285	NaN	NaN	NaN
152	127.537	NaN	NaN	NaN
153	106.559	NaN	NaN	NaN
154	128.668	NaN	NaN	NaN
155	95.9151	NaN	NaN	NaN
156	130.41	NaN	NaN	NaN
157	133.491	NaN	NaN	NaN
158	117.052	NaN	NaN	NaN
159	152.472	NaN	NaN	NaN
160	86.5452	NaN	NaN	NaN
161	69.334	NaN	NaN	NaN
162	81.0981	NaN	NaN	NaN
163	79.4758	NaN	NaN	NaN
164	109.253	NaN	NaN	NaN
165	80.5909	NaN	NaN	NaN
166	100.896	NaN	NaN	NaN
167	99.2492	NaN	NaN	NaN
168	114.368	NaN	NaN	NaN
169	99.9113	NaN	NaN	NaN
170	105.866	NaN	NaN	NaN
171	112.878	NaN	NaN	NaN
172	135.793	NaN	NaN	NaN
173	105.484	NaN	NaN	NaN
174	109.782	NaN	NaN	NaN
175	103.386	NaN	NaN	NaN
176	70.4224	NaN	NaN	NaN
177	71.1285	NaN	NaN	NaN
178	112.499	NaN	NaN	NaN
179	111.291	NaN	NaN	NaN
180	107.835	NaN	NaN	NaN
181	72.8649	NaN	NaN	NaN
182	76.9106	NaN	NaN	NaN
183	89.9239	NaN	NaN	NaN
184	72.1297	NaN	NaN	NaN
185	77.6172	NaN	NaN	NaN
186	73.9202	NaN	NaN	NaN
187	82.5397	NaN	NaN	NaN
188	70.4737	NaN	NaN	NaN
189	73.3481	NaN	NaN	NaN
190	73.5833	NaN	NaN	NaN
191	76.2392	NaN	NaN	NaN
192	72.3537	NaN	NaN	NaN
193	79.3506	NaN	NaN	NaN
194	83.5438	NaN	NaN	NaN
195	62.1489	NaN	NaN	NaN
196	88.1093	NaN	NaN	NaN
197	99.8703	NaN	NaN	NaN
198	65.8836	NaN	NaN	NaN
199	89.5042	NaN	NaN	NaN
200	97.2191	NaN	NaN	NaN
201	78.7295	NaN	NaN	NaN
202	71.8049	NaN	NaN	NaN
203	85.6945	NaN	NaN	NaN
204	74.5869	NaN	NaN	NaN
205	114.379	NaN	NaN	NaN
206	85.512	NaN	NaN	NaN
207	106.44	NaN	NaN	NaN
208	99.7339	NaN	NaN	NaN
209	67.9481	NaN	NaN	NaN
210	106.13	NaN	NaN	NaN
211	114.002	NaN	NaN	NaN
212	98.0804	NaN	NaN	NaN
213	110.548	NaN	NaN	NaN
214	103.32	NaN	NaN	NaN
215	98.3384	NaN	NaN	NaN
216	104.829	NaN	NaN	NaN
217	105.155	NaN	NaN	NaN
218	113.399	NaN	NaN	NaN
219	126.888	NaN	NaN	NaN
220	89.8458	NaN	NaN	NaN
221	121.11	NaN	NaN	NaN
222	94.7688	NaN	NaN	NaN
223	77.7928	NaN	NaN	NaN
224	94.7921	NaN	NaN	NaN
225	101.151	NaN	NaN	NaN
226	82.4545	NaN	NaN	NaN
227	101.301	NaN	NaN	NaN
228	145.265	NaN	NaN	NaN
229	130.114	NaN	NaN	NaN
230	126.137	NaN	NaN	NaN
231	146.263	NaN	NaN	NaN
232	78.5019	NaN	NaN	NaN
233	83.1958	NaN	NaN	NaN
234	99.9793	NaN	NaN	NaN
235	99.7554	NaN	NaN	NaN
236	136.764	NaN	NaN	NaN
237	131.961	NaN	NaN	NaN
238	95.523	NaN	NaN	NaN
239	132.836	NaN	NaN	NaN
240	109.06	NaN	NaN	NaN
241	99.902	NaN	NaN	NaN
242	120.598	NaN	NaN	NaN
243	87.3401	NaN	NaN	NaN
244	93.0496	NaN	NaN	NaN
245	90.6892	NaN	NaN	NaN
246	14.268	NaN	NaN	NaN
247	114.398	NaN	NaN	NaN
248	125.088	NaN	NaN	NaN
249	117.093	NaN	NaN	NaN
250	90.3491	NaN	NaN	NaN
251	89.51	NaN	NaN	NaN
252	102.608	NaN	NaN	NaN
253	83.0958	NaN	NaN	NaN
254	97.4554	NaN	NaN	NaN
255	150.714	NaN	NaN	NaN
256	122.949	NaN	NaN	NaN
257	90.6632	NaN	NaN	NaN
258	109.956	NaN	NaN	NaN
259	130.201	NaN	NaN	NaN
260	85.5181	NaN	NaN	NaN
261	118.673	NaN	NaN	NaN
262	165.286	NaN	NaN	NaN
263	129.909	NaN	NaN	NaN
264	123.837	NaN	NaN	NaN
265	125.086	NaN	NaN	NaN
266	103.753	NaN	NaN	NaN
267	107.986	NaN	NaN	NaN
268	82.6863	NaN	NaN	NaN
269	110.267	NaN	NaN	NaN
270	99.1577	NaN	NaN	NaN
271	109.057	NaN	NaN	NaN
272	126.423	NaN	NaN	NaN
273	115.043	NaN	NaN	NaN
274	113.48	NaN	NaN	NaN
275	114.13	NaN	NaN	NaN
276	89.3004	NaN	NaN	NaN
277	97.3196	NaN	NaN	NaN
278	102.218	NaN	NaN	NaN
279	95.7223	NaN	NaN	NaN
280	112.744	NaN	NaN	NaN
281	90.6989	NaN	NaN	NaN
282	110.602	NaN	NaN	NaN
283	97.616	NaN	NaN	NaN
284	129.227	NaN	NaN	NaN
285	110.79	NaN	NaN	NaN
286	157.027	NaN	NaN	NaN
287	81.8295	NaN	NaN	NaN
288	99.5166	NaN	NaN	NaN
289	92.0454	NaN	NaN	NaN
290	100.794	NaN	NaN	NaN
291	101.464	NaN	NaN	NaN
292	84.9496	NaN	NaN	NaN
293	73.386	NaN	NaN	NaN
294	87.3359	NaN	NaN	NaN
295	84.5999	NaN	NaN	NaN
296	68.2449	NaN	NaN	NaN
297	99.3994	NaN	NaN	NaN
298	41.184	NaN	NaN	NaN
299	42.3707	NaN	NaN	NaN
300	80.004	NaN	NaN	NaN
301	91.4135	NaN	NaN	NaN
302	149.276	NaN	NaN	NaN
303	164.802	NaN	NaN	NaN
304	111.233	NaN	NaN	NaN
305	120.993	NaN	NaN	NaN
306	130.191	NaN	NaN	NaN
307	96.6152	NaN	NaN	NaN
308	94.5991	NaN	NaN	NaN
309	108.357	NaN	NaN	NaN
310	103.114	NaN	NaN	NaN
311	111.352	NaN	NaN	NaN
312	92.9089	NaN	NaN	NaN
313	70.5662	NaN	NaN	NaN
314	102.657	NaN	NaN	NaN
315	98.1785	NaN	NaN	NaN
316	71.4993	NaN	NaN	NaN
317	134.468	NaN	NaN	NaN
318	108.512	NaN	NaN	NaN
319	81.641	NaN	NaN	NaN
320	74.3084	NaN	NaN	NaN
321	82.2524	NaN	NaN	NaN
322	73.3153	NaN	NaN	NaN
323	66.6288	NaN	NaN	NaN
324	84.6878	NaN	NaN	NaN
325	88.8939	NaN	NaN	NaN
326	76.1943	NaN	NaN	NaN
327	72.7304	NaN	NaN	NaN
328	83.5554	NaN	NaN	NaN
329	84.1765	NaN	NaN	NaN
330	83.7363	NaN	NaN	NaN
331	79.5433	NaN	NaN	NaN
332	96.9832	NaN	NaN	NaN
333	95.7202	NaN	NaN	NaN
334	122.145	NaN	NaN	NaN
335	98.557	NaN	NaN	NaN
336	80.6156	NaN	NaN	NaN
337	61.4662	NaN	NaN	NaN
338	58.9337	NaN	NaN	NaN
339	72.7638	NaN	NaN	NaN
340	71.3449	NaN	NaN	NaN
341	80.7815	NaN	NaN	NaN
342	79.1367	NaN	NaN	NaN
343	113.802	NaN	NaN	NaN
344	101.627	NaN	NaN	NaN
345	94.5663	NaN	NaN	NaN
346	69.3549	NaN	NaN	NaN
347	76.5311	NaN	NaN	NaN
348	95.7904	NaN	NaN	NaN
349	104.853	NaN	NaN	NaN
350	139.341	NaN	NaN	NaN
351	92.3152	NaN	NaN	NaN
352	125.561	NaN	NaN	NaN
353	96.6945	NaN	NaN	NaN
354	95.0798	NaN	NaN	NaN
355	65.2133	NaN	NaN	NaN
356	86.1939	NaN	NaN	NaN
357	72.2907	NaN	NaN	NaN
358	131.102	NaN	NaN	NaN
359	81.5843	NaN	NaN	NaN
360	99.5924	NaN	NaN	NaN
361	77.1734	NaN	NaN	NaN
362	106.962	NaN	NaN	NaN
363	93.6303	NaN	NaN	NaN
364	110.5	NaN	NaN	NaN
365	114.298	NaN	NaN	NaN
366	83.9853	NaN	NaN	NaN
367	99.7376	NaN	NaN	NaN
368	96.4884	NaN	NaN	NaN
369	87.5331	NaN	NaN	NaN
370	88.9409	NaN	NaN	NaN
371	107.408	NaN	NaN	NaN
372	101.254	NaN	NaN	NaN
373	133.128	NaN	NaN	NaN
374	116.878	NaN	NaN	NaN
375	109.11	NaN	NaN	NaN
376	99.3528	NaN	NaN	NaN
377	81.209	NaN	NaN	NaN
378	96.8622	NaN	NaN	NaN
379	103.7	NaN	NaN	NaN
380	84.3996	NaN	NaN	NaN
381	87.6853	NaN	NaN	NaN
382	113.459	NaN	NaN	NaN
383	97.4085	NaN	NaN	NaN
384	97.7881	NaN	NaN	NaN
385	106.289	NaN	NaN	NaN
386	86.1261	NaN	NaN	NaN
387	95.6777	NaN	NaN	NaN
388	93.1545	NaN	NaN	NaN
389	74.2781	NaN	NaN	NaN
390	98.0138	NaN	NaN	NaN
391	54.4768	NaN	NaN	NaN
392	70.0654	NaN	NaN	NaN
393	86.7732	NaN	NaN	NaN
394	99.2878	NaN	NaN	NaN
395	66.6809	NaN	NaN	NaN
396	66.9891	NaN	NaN	NaN
397	101.303	NaN	NaN	NaN
398	92.5917	NaN	NaN	NaN
399	119.6	NaN	NaN	NaN
400	124.02	NaN	NaN	NaN
401	92.6675	NaN	NaN	NaN
402	121.483	NaN	NaN	NaN
403	150.793	NaN	NaN	NaN
404	162.258	NaN	NaN	NaN
405	103.729	NaN	NaN	NaN
406	107.114	NaN	NaN	NaN
407	234.144	NaN	NaN	NaN
408	110.486	NaN	NaN	NaN
409	116.254	NaN	NaN	NaN
410	119.217	NaN	NaN	NaN
411	99.0387	NaN	NaN	NaN
412	103.587	NaN	NaN	NaN
413	114.038	NaN	NaN	NaN
414	145.068	NaN	NaN	NaN
415	72.862	NaN	NaN	NaN
416	87.5612	NaN	NaN	NaN
417	107.802	NaN	NaN	NaN
418	53.4559	NaN	NaN	NaN
419	111.86	NaN	NaN	NaN
420	98.4727	NaN	NaN	NaN
421	69.3961	NaN	NaN	NaN
422	73.4934	NaN	NaN	NaN
423	81.3681	NaN	NaN	NaN
*Scores are based on transcript counts normalized with DESEQ package (normalized table can be generated with script Script_analysis_DESEQ.R in https://github.com/RabadanLab/ViromeofManhattan).

## Sheet: Fig4c
		SP				AP				SN
gene	baseMean*	log2FoldChange	lfcSE	pvalue	padj	log2FoldChange	lfcSE	pvalue	padj	log2FoldChange	lfcSE	pvalue	padj
CCL8	51.8484	8.45543	0.515597	1.93438e-60	1.37631e-57	5.5812	0.351464	8.73723e-57	4.34561e-53	2.70552	0.552685	9.8195e-07	0.000466535
CXCL11	147.916	6.04127	0.305499	1.73805e-85	9.06856e-82	3.52452	0.209511	1.66664e-63	1.24339e-59	1.11179	0.326958	0.000672863	0.0223782
CXCL10	471.514	5.50497	0.268059	1.0189e-93	7.97446e-90	3.30687	0.18206	1.00254e-73	1.49589e-69	1.1322	0.281284	5.69474e-05	0.00563022
RSAD2	1272.95	4.55691	0.215433	2.62802e-99	4.11364e-95	2.22736	0.14636	2.67014e-52	9.96028e-49	1.50834	0.223598	1.52214e-11	2.60346e-07
CXCL9	184.451	4.23583	0.250938	6.31772e-64	5.81713e-61	2.55971	0.170357	4.99749e-51	1.49135e-47	1.23264	0.263958	3.01436e-06	0.000920673
ISG15	588.449	3.84857	0.233115	3.14619e-61	2.34511e-58	1.88625	0.159035	1.89548e-32	1.41412e-29	0.759401	0.244651	0.00190916	0.0407669
IFIT1	941.892	3.72483	0.212418	7.69347e-69	1.00355e-65	1.81017	0.144336	4.43474e-36	4.41138e-33	1.20104	0.220558	5.167e-08	6.99616e-05
SIGLEC1	80.8418	3.6137	0.213992	5.60094e-64	5.47947e-61	1.41616	0.146218	3.4839e-22	8.96262e-20	0.931419	0.226839	4.02439e-05	0.00432913
IFIT2	3154.76	3.62611	0.219158	1.72067e-61	1.34668e-58	1.88107	0.148909	1.40074e-36	1.49288e-33	0.896097	0.226845	7.80632e-05	0.0065536
IFIT3	1764.65	3.41823	0.186832	8.94706e-75	2.33414e-71	1.71271	0.126907	1.65692e-41	2.47228e-38	0.911452	0.193579	2.49652e-06	0.000821164
IFI44L	522.031	3.28531	0.175838	6.7235e-78	2.63107e-74	1.40236	0.11945	7.92871e-32	5.63354e-29	1.10899	0.183124	1.39579e-09	5.96841e-06
IFI6	491.826	2.98632	0.166625	7.88596e-72	1.37154e-68	1.65954	0.113211	1.18419e-48	2.52418e-45	0.580833	0.173436	0.000811128	0.0245549
CMPK2	314.242	2.85425	0.157913	5.02907e-73	9.84e-70	1.37233	0.10736	2.05385e-37	2.35735e-34	0.751944	0.165107	5.25632e-06	0.00126625
OASL	288.917	2.81681	0.169734	7.51283e-62	6.18939e-59	1.30359	0.115462	1.4677e-29	8.42289e-27	0.765398	0.177263	1.57551e-05	0.00232852
BATF2	109.119	2.78676	0.160466	1.47611e-67	1.6504e-64	1.50364	0.109237	4.14704e-43	7.32284e-40	0.584552	0.169365	0.000557616	0.0204352
GBP1	1461.75	2.6545	0.155832	4.5667e-65	4.7655e-62	1.55847	0.105835	4.42041e-49	1.09928e-45	0.605087	0.161558	0.00018016	0.0106438
CD274	302.351	2.57002	0.157594	8.67528e-60	5.90409e-57	1.38093	0.107118	5.01153e-38	6.23143e-35	0.563471	0.164297	0.000604519	0.0210156
EPSTI1	303.466	2.48816	0.135261	1.43276e-75	4.4854e-72	1.10305	0.0920032	4.04399e-33	3.17581e-30	0.74551	0.141499	1.37436e-07	0.000133676
OAS3	1218.91	2.47028	0.136417	2.73769e-73	6.12186e-70	1.02864	0.09269	1.28751e-28	6.40366e-26	0.571955	0.141397	5.23169e-05	0.00520248
SLAMF7	167.433	2.44235	0.150149	1.7151e-59	1.1186e-56	1.4067	0.102229	4.41697e-43	7.32284e-40	0.389073	0.157967	0.0137782	0.122549
DDX58	656.746	2.32814	0.13336	3.01411e-68	3.62921e-65	1.04874	0.0906495	5.90709e-31	3.83216e-28	0.585884	0.138611	2.37023e-05	0.0031093
OAS2	729.421	2.21589	0.131727	1.68814e-63	1.46803e-60	0.935741	0.0895167	1.41584e-25	5.15261e-23	0.511714	0.136759	0.000182766	0.0107056
SAMD9L	920.32	2.17997	0.124081	4.25872e-69	6.06016e-66	0.966201	0.0843028	2.06915e-30	1.28641e-27	0.591584	0.128742	4.3248e-06	0.00110405
MX1	2191.09	2.09306	0.117912	1.6914e-70	2.64754e-67	0.901554	0.0801152	2.23289e-29	1.18989e-26	0.437318	0.12203	0.000338765	0.0155585
DDX60	533.119	2.02425	0.124942	4.9233e-59	3.08257e-56	0.956584	0.0849236	1.97449e-29	1.09116e-26	0.497231	0.13002	0.000131162	0.00872918
*mean expression, log2foldchage, standard error and p-values are calculated with DESEQ2
