# Supplementary material for: Virome Data Explorer: A web resource to longitudinally explore respiratory viral infections, their interactions with other pathogens and host transcriptomic changes in over 100 people
Source: PLoS Biol. 2024 Jan 18;22(1):e3002089. doi: 10.1371/journal.pbio.3002089 (PMC10796020; doi:10.1371/journal.pbio.3002089)
Supplement: S11 Data — DESEQ2 results tables for the symptomatic analysis in alternative designs (1) Score19: symptomatic threshold is Score7>19, (2) Score7Cont: cumulative symptom score Score7 is a continuous metric, (3) NoFLU: flu samples are excluded from the analysis. (XLSX) [file pbio.3002089.s020.xlsx]

## Sheet: list_samples_included
Sample_ID	Patient_ID
P1_S1	P1
P1_S2	P1
P1_S3	P1
P1_S4	P1
P1_S5	P1
P1_S6	P1
P1_S7	P1
P1_S8	P1
P1_S9	P1
P1_S10	P1
P1_S11	P1
P1_S12	P1
P1_S13	P1
P1_S14	P1
P3_S1	P3
P3_S2	P3
P3_S3	P3
P3_S4	P3
P3_S5	P3
P3_S6	P3
P3_S7	P3
P3_S8	P3
P3_S9	P3
P3_S10	P3
P3_S11	P3
P3_S12	P3
P3_S13	P3
P3_S14	P3
P3_S15	P3
P3_S16	P3
P3_S17	P3
P3_S18	P3
P4_S1	P4
P4_S2	P4
P4_S3	P4
P4_S4	P4
P4_S5	P4
P4_S6	P4
P4_S7	P4
P4_S8	P4
P4_S9	P4
P4_S10	P4
P4_S11	P4
P4_S12	P4
P4_S13	P4
P4_S14	P4
P4_S15	P4
P4_S16	P4
P4_S17	P4
P5_S2	P5
P5_S3	P5
P5_S4	P5
P5_S5	P5
P5_S6	P5
P5_S7	P5
P5_S8	P5
P5_S10	P5
P5_S12	P5
P5_S13	P5
P5_S14	P5
P5_S15	P5
P5_S16	P5
P5_S17	P5
P5_S18	P5
P5_S19	P5
P5_S20	P5
P7_S1	P7
P7_S2	P7
P7_S3	P7
P7_S4	P7
P8_S1	P8
P8_S2	P8
P8_S3	P8
P8_S4	P8
P8_S5	P8
P8_S6	P8
P8_S7	P8
P8_S8	P8
P8_S9	P8
P8_S10	P8
P8_S11	P8
P9_S1	P9
P9_S2	P9
P9_S3	P9
P9_S4	P9
P9_S5	P9
P9_S6	P9
P9_S7	P9
P9_S8	P9
P9_S9	P9
P9_S10	P9
P9_S11	P9
P9_S12	P9
P9_S13	P9
P9_S14	P9
P9_S15	P9
P9_S16	P9
P10_S1	P10
P10_S2	P10
P10_S3	P10
P10_S4	P10
P10_S5	P10
P10_S6	P10
P10_S7	P10
P10_S8	P10
P11_S1	P11
P11_S2	P11
P11_S3	P11
P11_S4	P11
P11_S5	P11
P11_S6	P11
P11_S7	P11
P11_S8	P11
P11_S9	P11
P13_S1	P13
P13_S2	P13
P13_S3	P13
P13_S4	P13
P13_S5	P13
P13_S6	P13
P13_S7	P13
P13_S8	P13
P13_S9	P13
P13_S10	P13
P13_S11	P13
P13_S12	P13
P13_S13	P13
P13_S14	P13
P13_S15	P13
P13_S16	P13
P15_S1	P15
P15_S2	P15
P15_S3	P15
P15_S4	P15
P15_S5	P15
P15_S6	P15
P15_S7	P15
P15_S8	P15
P15_S9	P15
P15_S10	P15
P15_S11	P15
P15_S12	P15
P15_S13	P15
P15_S14	P15
P15_S15	P15
P15_S16	P15
P16_S1	P16
P16_S2	P16
P16_S3	P16
P16_S4	P16
P16_S5	P16
P16_S6	P16
P16_S7	P16
P16_S8	P16
P18_S1	P18
P18_S2	P18
P18_S3	P18
P18_S4	P18
P18_S5	P18
P18_S6	P18
P18_S7	P18
P18_S8	P18
P18_S9	P18
P18_S10	P18
P19_S1	P19
P19_S2	P19
P19_S3	P19
P19_S4	P19
P19_S5	P19
P19_S6	P19
P19_S7	P19
P19_S8	P19
P19_S9	P19
P20_S1	P20
P20_S2	P20
P20_S3	P20
P20_S4	P20
P22_S1	P22
P22_S2	P22
P22_S3	P22
P22_S5	P22
P23_S1	P23
P23_S2	P23
P23_S3	P23
P23_S4	P23
P24_S1	P24
P24_S2	P24
P24_S3	P24
P24_S4	P24
P24_S5	P24
P24_S6	P24
P25_S1	P25
P25_S2	P25
P25_S3	P25
P25_S4	P25
P26_S1	P26
P26_S2	P26
P26_S3	P26
P26_S4	P26
P26_S5	P26
P27_S1	P27
P27_S2	P27
P27_S3	P27
P27_S4	P27
P27_S5	P27
P27_S6	P27
P28_S1	P28
P28_S2	P28
P28_S3	P28
P28_S4	P28
P28_S5	P28
P28_S6	P28
P28_S7	P28
P28_S8	P28
P28_S9	P28
P30_S1	P30
P30_S2	P30
P31_S1	P31
P31_S3	P31
P31_S4	P31
P31_S5	P31
P32_S1	P32
P32_S2	P32
P32_S3	P32
P32_S4	P32
P32_S5	P32
P32_S6	P32
P32_S7	P32
P33_S1	P33
P33_S2	P33
P33_S3	P33
P33_S4	P33
P33_S5	P33
P34_S1	P34
P34_S2	P34
P34_S3	P34
P34_S4	P34
P34_S5	P34
P34_S6	P34
P34_S7	P34
P34_S8	P34
P34_S9	P34
P34_S10	P34
P34_S11	P34
P34_S12	P34
P34_S13	P34
P35_S1	P35
P35_S2	P35
P35_S3	P35
P35_S4	P35
P35_S5	P35
P35_S6	P35
P36_S1	P36
P36_S2	P36
P36_S3	P36
P36_S4	P36
P36_S5	P36
P36_S6	P36
P36_S7	P36
P36_S8	P36
P36_S9	P36
P36_S10	P36
P37_S1	P37
P37_S2	P37
P37_S3	P37
P39_S1	P39
P39_S2	P39
P39_S3	P39
P39_S4	P39
P39_S5	P39
P40_S1	P40
P40_S2	P40
P40_S3	P40
P40_S4	P40
P42_S1	P42
P42_S2	P42
P42_S7	P42
P44_S1	P44
P44_S2	P44
P44_S3	P44
P44_S4	P44
P44_S5	P44
P44_S6	P44
P46_S1	P46
P46_S2	P46
P46_S3	P46
P46_S4	P46
P46_S5	P46
P46_S6	P46
P46_S7	P46
P46_S8	P46
P46_S9	P46
P46_S10	P46
P48_S1	P48
P48_S2	P48
P48_S3	P48
P48_S4	P48
P48_S5	P48
P48_S6	P48
P48_S7	P48
P48_S8	P48
P48_S9	P48
P48_S10	P48
P48_S11	P48
P48_S12	P48
P48_S13	P48
P48_S14	P48
P48_S15	P48
P48_S16	P48
P48_S17	P48
P48_S18	P48
P48_S19	P48
P48_S20	P48
P49_S1	P49
P49_S2	P49
P49_S3	P49
P49_S4	P49
P49_S5	P49
P50_S4	P50
P50_S5	P50
P50_S6	P50
P50_S7	P50
P51_S1	P51
P51_S2	P51
P51_S3	P51
P51_S4	P51
P51_S5	P51
P51_S6	P51
P51_S7	P51
P51_S8	P51
P52_S1	P52
P52_S2	P52
P52_S3	P52
P52_S4	P52
P52_S5	P52
P52_S6	P52
P53_S1	P53
P53_S2	P53
P53_S3	P53
P53_S4	P53
P53_S5	P53
P54_S1	P54
P54_S2	P54
P54_S3	P54
P54_S4	P54
P54_S5	P54
P54_S6	P54
P54_S7	P54
P55_S1	P55
P55_S2	P55
P55_S3	P55
P55_S4	P55
P55_S5	P55
P55_S6	P55
P55_S7	P55
P55_S8	P55
P55_S9	P55
P55_S10	P55
P55_S11	P55
P55_S12	P55
P55_S13	P55
P57_S1	P57
P57_S2	P57
P57_S3	P57
P57_S4	P57
P57_S5	P57
P57_S6	P57
P57_S7	P57
P57_S8	P57
P57_S9	P57
P58_S1	P58
P58_S2	P58
P59_S1	P59
P59_S2	P59
P59_S3	P59
P59_S4	P59
P59_S5	P59
P59_S6	P59
P59_S7	P59
P59_S8	P59
P59_S9	P59
P59_S10	P59
P59_S11	P59
P59_S12	P59
P59_S13	P59
P59_S14	P59
P59_S15	P59
P59_S16	P59
P59_S17	P59
P59_S18	P59
P59_S19	P59
P59_S20	P59
P59_S21	P59
P60_S1	P60
P60_S2	P60
P60_S3	P60
P60_S4	P60
P60_S5	P60
P60_S6	P60
P60_S7	P60
P60_S8	P60
P60_S9	P60
P60_S10	P60
P60_S11	P60
P60_S12	P60
P60_S13	P60
P60_S14	P60
P60_S15	P60
P60_S16	P60
P60_S17	P60
P60_S18	P60
P60_S19	P60
P60_S20	P60
P60_S21	P60
P60_S22	P60
P60_S23	P60
P60_S24	P60
P60_S25	P60
P60_S26	P60
P61_S2	P61
P61_S3	P61
P61_S4	P61
P61_S6	P61
P61_S7	P61
P61_S8	P61
P61_S9	P61
P61_S10	P61
P61_S11	P61
P62_S1	P62
P62_S2	P62
P63_S1	P63
P63_S2	P63
P63_S3	P63
P64_S1	P64
P64_S2	P64
P64_S3	P64
P64_S4	P64
P64_S5	P64
P64_S6	P64
P66_S1	P66
P66_S2	P66
P66_S3	P66
P66_S4	P66
P66_S5	P66
P67_S1	P67
P67_S2	P67
P67_S3	P67
P67_S4	P67
P67_S5	P67
P68_S1	P68
P68_S2	P68
P68_S3	P68
P68_S4	P68
P68_S6	P68
P68_S7	P68
P68_S9	P68
P68_S10	P68
P68_S12	P68
P68_S13	P68
P68_S14	P68
P68_S15	P68
P68_S16	P68
P68_S17	P68
P68_S18	P68
P68_S19	P68
P68_S20	P68
P68_S21	P68
P68_S22	P68
P69_S1	P69
P69_S2	P69
P69_S3	P69
P69_S4	P69
P69_S5	P69
P69_S6	P69
P69_S7	P69
P69_S8	P69
P69_S9	P69
P69_S10	P69
P69_S11	P69
P69_S12	P69
P70_S1	P70
P70_S2	P70
P70_S3	P70
P70_S4	P70
P70_S5	P70
P70_S6	P70
P70_S7	P70
P70_S8	P70
P70_S9	P70
P70_S10	P70
P71_S1	P71
P71_S2	P71
P71_S3	P71
P71_S4	P71
P71_S5	P71
P71_S6	P71
P71_S7	P71
P71_S9	P71
P71_S10	P71
P71_S11	P71
P71_S12	P71
P71_S13	P71
P71_S14	P71
P71_S15	P71
P71_S16	P71
P71_S17	P71
P71_S18	P71
P73_S3	P73
P73_S4	P73
P73_S5	P73
P73_S6	P73
P73_S7	P73
P73_S8	P73
P73_S9	P73
P73_S10	P73
P73_S11	P73
P73_S12	P73
P73_S13	P73
P73_S14	P73
P73_S15	P73
P74_S1	P74
P74_S2	P74
P74_S3	P74
P74_S4	P74
P74_S5	P74
P74_S6	P74
P76_S3	P76
P76_S4	P76
P76_S5	P76
P76_S6	P76
P77_S1	P77
P77_S2	P77
P77_S3	P77
P78_S1	P78
P78_S2	P78
P78_S3	P78
P78_S4	P78
P78_S5	P78
P78_S6	P78
P78_S7	P78
P78_S8	P78
P78_S9	P78
P79_S1	P79
P79_S2	P79
P79_S3	P79
P80_S1	P80
P80_S2	P80
P80_S3	P80
P80_S4	P80
P80_S5	P80
P80_S6	P80
P80_S7	P80
P80_S8	P80
P80_S9	P80
P80_S10	P80
P80_S11	P80
P80_S12	P80
P80_S13	P80
P80_S14	P80
P82_S1	P82
P82_S2	P82
P83_S1	P83
P83_S2	P83
P83_S3	P83
P83_S4	P83
P83_S5	P83
P83_S6	P83
P83_S7	P83
P83_S8	P83
P83_S9	P83
P83_S10	P83
P83_S11	P83
P83_S12	P83
P83_S13	P83
P83_S14	P83
P84_S1	P84
P84_S2	P84
P84_S3	P84
P84_S4	P84
P84_S5	P84
P84_S6	P84
P84_S7	P84
P86_S1	P86
P86_S2	P86
P86_S3	P86
P86_S4	P86
P86_S5	P86
P87_S3	P87
P87_S4	P87
P88_S1	P88
P88_S2	P88
P88_S3	P88
P88_S4	P88
P88_S5	P88
P88_S6	P88
P88_S7	P88
P88_S8	P88
P89_S1	P89
P89_S2	P89
P89_S3	P89
P89_S4	P89
P89_S5	P89
P89_S6	P89
P89_S7	P89
P89_S8	P89
P89_S9	P89
P90_S1	P90
P90_S2	P90
P90_S3	P90
P90_S4	P90
P90_S5	P90
P90_S6	P90
P90_S7	P90
P91_S1	P91
P91_S2	P91
P91_S3	P91
P91_S4	P91
P91_S5	P91
P91_S6	P91
P91_S7	P91
P91_S8	P91
P91_S9	P91
P92_S1	P92
P92_S2	P92
P92_S3	P92
P92_S4	P92
P92_S5	P92
P92_S6	P92
P92_S7	P92
P92_S8	P92
P92_S9	P92
P92_S10	P92
P92_S11	P92
P92_S12	P92
P92_S13	P92
P92_S14	P92
P95_S1	P95
P95_S2	P95
P95_S3	P95
P95_S4	P95
P95_S5	P95
P95_S6	P95
P95_S7	P95
P95_S8	P95
P95_S9	P95
P95_S10	P95
P95_S11	P95
P95_S12	P95
P95_S13	P95
P95_S14	P95
P95_S15	P95
P97_S1	P97
P97_S2	P97
P97_S3	P97
P97_S4	P97
P97_S5	P97
P97_S6	P97
P97_S7	P97
P97_S8	P97
P97_S9	P97
P97_S10	P97
P97_S11	P97
P97_S12	P97
P97_S13	P97
P97_S14	P97
P98_S1	P98
P98_S2	P98
P98_S3	P98
P98_S4	P98
P98_S5	P98
P98_S6	P98
P99_S1	P99
P99_S2	P99
P99_S3	P99
P99_S4	P99
P99_S5	P99
P99_S6	P99
P99_S7	P99
P99_S8	P99
P99_S9	P99
P99_S10	P99
P99_S11	P99
P99_S12	P99
P99_S13	P99
P99_S14	P99
P99_S15	P99
P102_S1	P102
P102_S2	P102
P103_S1	P103
P103_S2	P103
P103_S3	P103
P103_S4	P103
P103_S5	P103
P103_S6	P103
P104_S1	P104
P104_S2	P104
P104_S3	P104
P104_S4	P104
P104_S5	P104

## Sheet: SPvsAP_score19
row	baseMean	log2FoldChange	lfcSE	stat	pvalue	padj
ZC3HAV1	792.214	0.845823	0.116268	7.2748	3.46945e-13	5.05083e-09
RSAD2	1272.95	1.98543	0.283157	7.01178	2.35308e-12	1.7128e-08
SAMD9L	920.32	1.1182	0.160974	6.94647	3.74549e-12	1.81756e-08
DDX58	656.746	1.18447	0.172542	6.86485	6.6562e-12	2.42252e-08
OAS3	1218.91	1.21262	0.178165	6.80618	1.00223e-11	2.91808e-08
IFIT3	1764.65	1.61096	0.240884	6.68769	2.26717e-11	4.97753e-08
MX1	2191.09	1.02424	0.153335	6.67976	2.39337e-11	4.97753e-08
IFIT2	3154.76	1.78497	0.279906	6.37704	1.80547e-10	3.2855e-07
EPSTI1	303.466	1.11169	0.177746	6.25435	3.99186e-10	6.45706e-07
CD274	302.351	1.23658	0.200489	6.16783	6.9234e-10	7.84067e-07
HERC5	312.983	1.63336	0.264905	6.16586	7.01021e-10	7.84067e-07
IFITM3	688.592	1.01616	0.165114	6.15432	7.54014e-10	7.84067e-07
OAS2	729.421	1.05564	0.171491	6.15566	7.47635e-10	7.84067e-07
PLSCR1	663.913	0.631671	0.10243	6.16683	6.96742e-10	7.84067e-07
TRIM22	1132.1	0.77665	0.126938	6.11832	9.45649e-10	9.17783e-07
IFI44L	522.031	1.41356	0.232659	6.07566	1.23481e-09	1.12352e-06
IL6	16.5576	2.09639	0.346136	6.05653	1.39088e-09	1.19108e-06
GCH1	298.461	0.793522	0.131483	6.03515	1.58815e-09	1.28446e-06
IRF7	547.976	1.12305	0.188624	5.95394	2.61764e-09	1.90538e-06
ZNFX1	1642.17	0.455344	0.0764191	5.95851	2.54553e-09	1.90538e-06
UBE2L6	413.622	0.763515	0.128565	5.93873	2.87235e-09	1.99122e-06
PARP14	2667.61	0.777646	0.131129	5.9304	3.02206e-09	1.99978e-06
IFIT1	941.892	1.6234	0.275679	5.88876	3.89113e-09	2.46292e-06
PARP9	952.361	0.593682	0.101231	5.86462	4.50161e-09	2.7306e-06
CMPK2	314.242	1.20338	0.205689	5.85046	4.90209e-09	2.7824e-06
IFI16	1324.41	0.499415	0.0853964	5.8482	4.96925e-09	2.7824e-06
NUB1	379.125	0.625172	0.1071	5.8373	5.30539e-09	2.86059e-06
STAT2	1217.63	0.62188	0.106654	5.8308	5.51607e-09	2.86796e-06
SLAMF7	167.433	1.10613	0.190346	5.81115	6.20461e-09	3.11472e-06
ISG15	588.449	1.72588	0.299335	5.76571	8.1313e-09	3.94585e-06
XRN1	1012.46	0.566413	0.098361	5.75851	8.48609e-09	3.98518e-06
HES4	159.253	1.0909	0.189983	5.7421	9.35081e-09	4.12747e-06
OASL	288.917	1.26385	0.220105	5.74201	9.35612e-09	4.12747e-06
ISG20	436.443	0.931832	0.162652	5.72899	1.01031e-08	4.32592e-06
DOCK4	526.365	0.544944	0.095391	5.71274	1.11173e-08	4.3742e-06
EIF2AK2	572.395	0.678329	0.118671	5.71605	1.09031e-08	4.3742e-06
LAP3	700.201	0.912586	0.159527	5.72056	1.06173e-08	4.3742e-06
IFIH1	451.808	1.13774	0.199576	5.70078	1.19263e-08	4.45188e-06
TDRD7	200.04	0.649781	0.113943	5.70269	1.17931e-08	4.45188e-06
IFI35	173.83	0.83162	0.147444	5.64024	1.69813e-08	6.18036e-06
CXCL11	147.916	2.22398	0.394677	5.63495	1.75112e-08	6.21777e-06
CXCL10	471.514	1.92196	0.343261	5.59912	2.15446e-08	7.2941e-06
GBP1	1461.75	1.115	0.199114	5.59981	2.14581e-08	7.2941e-06
IFIT5	301.685	0.873098	0.156531	5.57779	2.43598e-08	8.05977e-06
PARP12	382.928	0.666695	0.120383	5.53809	3.05781e-08	9.73744e-06
ZBP1	151.816	1.3742	0.248184	5.53701	3.07681e-08	9.73744e-06
ADAR	2613.11	0.405085	0.0732948	5.52679	3.26145e-08	1.01022e-05
IFITM1	875.823	0.924984	0.167709	5.5154	3.47997e-08	1.05545e-05
TOR1B	228.769	0.574195	0.104882	5.47469	4.38271e-08	1.30211e-05
DTX3L	822.462	0.497629	0.091283	5.4515	4.99481e-08	1.45429e-05
DDX60L	1277.27	1.03266	0.189851	5.43933	5.34822e-08	1.48919e-05
IFI44	373.941	0.983394	0.180874	5.4369	5.42157e-08	1.48919e-05
IL1RN	1960.8	1.19313	0.219396	5.43827	5.38004e-08	1.48919e-05
PML	499.108	0.663419	0.122576	5.41231	6.22152e-08	1.67728e-05
LGALS9	306.958	0.526757	0.0979434	5.37818	7.52434e-08	1.99162e-05
BATF2	109.119	1.104	0.206042	5.3581	8.40997e-08	2.18629e-05
MOB3C	150.133	0.587582	0.11021	5.33149	9.74128e-08	2.48796e-05
TFEC	75.1722	1.27839	0.239988	5.32687	9.99218e-08	2.50804e-05
NBN	594.125	0.639867	0.120465	5.31165	1.08639e-07	2.68063e-05
TRIM5	154.132	0.628151	0.118869	5.2844	1.26121e-07	3.06011e-05
TAP2	715.265	0.48655	0.092292	5.27186	1.35048e-07	3.22301e-05
TRIM38	641.571	0.526085	0.100162	5.25236	1.50165e-07	3.52597e-05
DAPP1	535.273	0.518842	0.0989557	5.24318	1.57833e-07	3.6472e-05
DHX58	169.929	0.788018	0.151319	5.20766	1.9124e-07	4.35011e-05
GNB4	260.386	0.701359	0.135959	5.15859	2.48815e-07	5.43617e-05
SPATA13	891.797	0.389502	0.0755206	5.15756	2.50188e-07	5.43617e-05
TNFAIP3	1860.55	0.918798	0.178033	5.16083	2.45855e-07	5.43617e-05
PARP10	360.353	0.671782	0.130408	5.15137	2.58592e-07	5.53616e-05
SERPINB9	378.171	1.05493	0.2051	5.14347	2.69705e-07	5.69038e-05
ELF1	820.439	0.501999	0.0981166	5.11635	3.11511e-07	6.47853e-05
TAP1	1327.71	0.618576	0.121075	5.10905	3.23785e-07	6.63895e-05
APOL6	1696.44	0.598311	0.117317	5.09997	3.3971e-07	6.86875e-05
CCL4	292.878	1.50116	0.294737	5.09323	3.52012e-07	7.01998e-05
TMEM185B	202.753	0.602633	0.118542	5.0837	3.70157e-07	7.28209e-05
DDX60	533.119	0.82208	0.162397	5.06218	4.14496e-07	8.04565e-05
IFI6	491.826	1.08451	0.214704	5.05121	4.39021e-07	8.40956e-05
CASP1	280.947	0.801543	0.159972	5.01051	5.42868e-07	0.000102637
C3AR1	90.3897	1.14854	0.229939	4.99499	5.88383e-07	0.000108426
ENPP2	66.2575	1.21929	0.244043	4.99621	5.84689e-07	0.000108426
CCRL2	133.733	1.03556	0.208062	4.97717	6.45212e-07	0.000117412
CD69	352.085	1.47296	0.296757	4.96352	6.92261e-07	0.000122942
SP100	971.285	0.456735	0.0920196	4.96346	6.9249e-07	0.000122942
BST2	174.065	0.752508	0.15231	4.94063	7.78694e-07	0.000136581
STAT1	2268.38	0.566056	0.115281	4.91025	9.09622e-07	0.000157646
CD48	105.039	1.01907	0.208189	4.89493	9.83398e-07	0.000163495
CSTA	487.864	-0.803571	0.16419	-4.89415	9.87324e-07	0.000163495
ETV7	84.7718	0.831791	0.169946	4.89445	9.85805e-07	0.000163495
LILRB1	84.6197	1.18612	0.242365	4.89396	9.88293e-07	0.000163495
IDO1	938.353	1.08977	0.223147	4.88363	1.04151e-06	0.000170364
LAMP3	127.068	0.987923	0.202401	4.88101	1.05542e-06	0.00017072
TNF	74.276	1.07953	0.222792	4.84546	1.26317e-06	0.000202079
TNFSF10	2001.97	0.641527	0.132547	4.83998	1.29855e-06	0.000203273
WSB1	784.234	0.45941	0.0949113	4.84041	1.29572e-06	0.000203273
APOL3	132.078	0.891205	0.184861	4.82094	1.42882e-06	0.000218955
SP110	387.041	0.735683	0.152572	4.82186	1.42224e-06	0.000218955
GZMB	65.4947	1.23674	0.25772	4.79877	1.5964e-06	0.000242088
NKG7	27.1849	1.16482	0.24309	4.79171	1.65364e-06	0.000246071
TRIM21	188.276	0.499928	0.104339	4.79137	1.65647e-06	0.000246071
SP140	143.487	0.940395	0.196822	4.77789	1.77148e-06	0.000260498
AFF1	1099.13	0.288681	0.0605898	4.76451	1.89313e-06	0.000270544
NAIP	328.87	0.765906	0.160719	4.76551	1.88375e-06	0.000270544
PHF11	194.258	0.514279	0.107945	4.76425	1.89555e-06	0.000270544
NAPA	548.877	0.388044	0.0815953	4.75571	1.97748e-06	0.000279497
CCL3	271.137	1.4401	0.304317	4.73223	2.22063e-06	0.000310846
CUL3	619.228	-0.265808	0.0563529	-4.71685	2.39525e-06	0.000328962
USP18	96.9266	1.12352	0.238151	4.71767	2.38558e-06	0.000328962
OLR1	124.029	1.20973	0.257086	4.70554	2.53192e-06	0.000344483
GIMAP8	37.8106	1.05211	0.223986	4.6972	2.63755e-06	0.000352271
RHBDF2	271.706	0.516145	0.109878	4.69742	2.6347e-06	0.000352271
KLF6	1138.27	0.513299	0.109458	4.68948	2.73905e-06	0.000359859
SHISA5	736.064	0.440762	0.0939966	4.68912	2.74381e-06	0.000359859
IFI30	980.715	0.636361	0.135943	4.6811	2.85345e-06	0.000370897
RGL1	159.555	0.793659	0.171466	4.62866	3.68032e-06	0.000474142
ARL5B	462.487	0.603522	0.130477	4.62551	3.73679e-06	0.000477195
TRAF1	146.791	0.734929	0.159078	4.61992	3.83892e-06	0.000481785
TRANK1	976.799	0.613027	0.132681	4.62031	3.83161e-06	0.000481785
GBP4	689.159	0.943336	0.204584	4.61099	4.00762e-06	0.000498658
CD300E	84.4136	1.57482	0.34175	4.60809	4.0638e-06	0.000501363
MT2A	124.684	1.0022	0.218101	4.59512	4.32505e-06	0.00052911
PATL1	251.474	0.388889	0.0847744	4.58734	4.48924e-06	0.000544619
CXCL9	184.451	1.46331	0.321817	4.54701	5.44142e-06	0.000654679
IL4I1	63.6928	1.0752	0.237021	4.53629	5.72516e-06	0.000677617
ZRANB1	297.433	-0.264229	0.0582375	-4.53709	5.70367e-06	0.000677617
CARD16	168.393	0.992976	0.219628	4.52117	6.14984e-06	0.000722011
CLTB	431.717	-0.477342	0.105653	-4.51803	6.24184e-06	0.000726949
RMND5A	534.505	-0.276947	0.0617151	-4.48751	7.20591e-06	0.000832568
XAF1	694.618	0.837156	0.186848	4.4804	7.4502e-06	0.000854016
FETUB	10.0872	-2.63502	0.588975	-4.4739	7.6805e-06	0.000873537
CD83	234.811	1.02694	0.229697	4.47087	7.79022e-06	0.000879147
MYO1G	142.368	0.776596	0.174112	4.46033	8.18318e-06	0.00091639
SERPING1	151.635	1.05696	0.23739	4.45243	8.49054e-06	0.000943552
GPR84	30.1647	1.33301	0.300304	4.43888	9.04283e-06	0.000997314
EDEM1	520.986	0.307999	0.0696836	4.41996	9.87179e-06	0.00108055
PIK3AP1	765.47	0.860865	0.194859	4.4179	9.9666e-06	0.00108279
DRAM1	150.18	0.57245	0.129893	4.40709	1.04771e-05	0.00112982
ZCCHC2	291.953	0.493744	0.112273	4.39771	1.09399e-05	0.00117105
MX2	1302.58	0.858898	0.195426	4.39502	1.10764e-05	0.00117701
H19	12.3777	-1.65986	0.378397	-4.38654	1.15166e-05	0.00121492
CYBB	377.757	0.722846	0.164879	4.3841	1.16464e-05	0.00121978
NCOA7	532.947	0.655435	0.149721	4.3777	1.1994e-05	0.00124721
CCR5	58.4251	0.901343	0.206397	4.36703	1.25949e-05	0.0013004
RNF19B	914.976	0.549468	0.125883	4.36491	1.27177e-05	0.00130103
SPP1	48.1688	1.30868	0.299892	4.36384	1.27798e-05	0.00130103
HESX1	6.79406	1.58978	0.364692	4.35924	1.30512e-05	0.00131034
TADA2B	188.43	-0.25233	0.0578684	-4.3604	1.29824e-05	0.00131034
RBCK1	302.221	0.40248	0.0924406	4.35393	1.33716e-05	0.00132425
SAMD9	1376.36	0.561607	0.128973	4.35447	1.3339e-05	0.00132425
MLF2	386.765	-0.226491	0.0520952	-4.34764	1.37609e-05	0.00135359
HK3	86.0848	1.26042	0.290552	4.33803	1.43762e-05	0.00140463
IRF8	87.0457	0.751962	0.173964	4.32251	1.54263e-05	0.00149717
NFKB1	511.079	0.347348	0.0804352	4.31836	1.5719e-05	0.00151548
CRNN	151.512	-1.44214	0.335742	-4.29537	1.74404e-05	0.00167038
VCAN	264.554	1.03983	0.243253	4.2747	1.91396e-05	0.00182114
KIAA1109	1449.29	0.280994	0.0657772	4.27191	1.93802e-05	0.00183206
GBP5	1813.93	0.996536	0.234541	4.24888	2.1484e-05	0.00201783
SRGAP2	247.12	0.488796	0.115208	4.24273	2.20821e-05	0.00206071
ACOX1	751.247	-0.239137	0.0563833	-4.24127	2.2226e-05	0.00206093
KRT80	406.066	-0.686889	0.162327	-4.23152	2.32113e-05	0.00213868
TRIM25	1522.4	0.62744	0.148491	4.22545	2.38461e-05	0.00218335
MSL3	205.726	0.355024	0.0841552	4.21868	2.45742e-05	0.00223594
GBP3	587.647	0.620075	0.147617	4.20058	2.66234e-05	0.00240735
CHMP1B	872.327	-0.26071	0.0621444	-4.19524	2.72588e-05	0.00244959
DHRS2	30.4842	-0.960055	0.228922	-4.19382	2.74302e-05	0.00244987
BIRC3	344.683	0.495792	0.118859	4.17128	3.02897e-05	0.00268877
CRCT1	79.2738	-1.49412	0.3586	-4.16654	3.09259e-05	0.0027286
APOL2	495.749	0.421471	0.101345	4.15878	3.19956e-05	0.00280598
MS4A7	76.8118	0.730001	0.175714	4.15449	3.26013e-05	0.00284198
ATF3	188.119	0.679736	0.164074	4.14287	3.42986e-05	0.00297214
CASP5	64.8434	1.31438	0.318172	4.13104	3.61122e-05	0.00311078
EMILIN2	153.79	0.666756	0.161546	4.12734	3.66985e-05	0.00314268
CERS3	41.96	-0.76883	0.187163	-4.10782	3.99418e-05	0.00340042
TMEM176B	42.0836	0.838862	0.204365	4.10472	4.04807e-05	0.00342627
FERMT1	104.405	-0.591479	0.144198	-4.10186	4.09849e-05	0.00344121
GIMAP6	45.0829	0.825414	0.201269	4.10104	4.113e-05	0.00344121
ZEB2	408.045	0.755199	0.184407	4.09528	4.21666e-05	0.00350778
RPTN	364.093	-1.07155	0.261933	-4.09095	4.29601e-05	0.00355349
CMKLR1	44.1468	0.912849	0.223507	4.08422	4.42257e-05	0.00362702
RHOH	149.506	1.00349	0.245738	4.08358	4.43474e-05	0.00362702
SCEL	640.008	-0.732076	0.179406	-4.08055	4.49287e-05	0.00365403
SOCS1	58.7772	1.04202	0.255553	4.07751	4.55197e-05	0.00368153
HELB	221.877	0.769835	0.188965	4.07395	4.62227e-05	0.00369731
KRT4	2885.38	-0.815582	0.200191	-4.07402	4.62081e-05	0.00369731
NLRC5	1001.66	0.404137	0.0992727	4.07098	4.6816e-05	0.00370406
TYMP	1177.72	0.519068	0.12747	4.07209	4.65932e-05	0.00370406
GBP1P1	43.8774	1.01916	0.250459	4.06916	4.71833e-05	0.00371295
FOXE1	55.1798	-0.784016	0.192955	-4.06321	4.84016e-05	0.00378834
SPRR3	2420.18	-0.872007	0.214708	-4.06136	4.87875e-05	0.00379812
HAVCR2	77.5251	0.781682	0.192685	4.05679	4.97516e-05	0.00385257
CCL20	40.8576	0.941928	0.232432	4.05249	5.06752e-05	0.00390333
RIPK2	146.964	0.598689	0.14778	4.05123	5.09492e-05	0.00390378
KRT10	184.673	-0.694274	0.171773	-4.04181	5.30399e-05	0.00402164
TNFSF13B	323.368	1.02403	0.253326	4.04233	5.29224e-05	0.00402164
RIPK1	393.312	0.212149	0.0526345	4.03061	5.56327e-05	0.00419638
SECTM1	768.496	0.583724	0.145361	4.01567	5.92763e-05	0.00444712
SIGLEC1	80.8418	1.132	0.281989	4.01433	5.96151e-05	0.00444712
VPS4B	556.172	-0.198808	0.0495371	-4.01331	5.98733e-05	0.00444712
APOBEC3G	114.962	0.583175	0.145403	4.01074	6.05276e-05	0.0044729
PITX1	457.332	-0.627707	0.156583	-4.00877	6.10351e-05	0.00448762
ANKRD30BL	225.925	-1.07993	0.270444	-3.99318	6.51937e-05	0.00473435
CASP4	1001.28	0.45062	0.112814	3.99438	6.48649e-05	0.00473435
CD80	26.4491	1.11797	0.280034	3.99227	6.54451e-05	0.00473435
TIFA	91.1415	0.623185	0.156133	3.99137	6.56917e-05	0.00473435
SLC1A3	31.72	0.849777	0.213276	3.9844	6.76509e-05	0.00485154
LILRA3	31.5001	1.41705	0.356158	3.97871	6.92911e-05	0.0049448
CAMK2G	493.526	-0.315071	0.0792162	-3.97736	6.9685e-05	0.00494866
MOV10	403.641	0.461569	0.116171	3.97319	7.09169e-05	0.00501169
HIVEP1	596.984	0.222235	0.0561012	3.96133	7.4533e-05	0.0052418
LMNB1	362.376	0.827928	0.209319	3.95534	7.64264e-05	0.00534911
BAZ1A	1040.32	0.360339	0.0913533	3.94445	7.99828e-05	0.00554471
VWF	232.134	-0.637976	0.16172	-3.94494	7.98187e-05	0.00554471
FGD2	108.262	0.650336	0.165055	3.94013	8.14377e-05	0.00559231
PLSCR2	20.4959	0.797344	0.202362	3.94018	8.14199e-05	0.00559231
MS4A4A	20.2511	1.05086	0.267511	3.9283	8.5549e-05	0.00584706
LGALS1	56.3541	0.686259	0.174987	3.92177	8.79011e-05	0.00597974
LILRB4	82.9926	0.83001	0.211934	3.91636	8.98959e-05	0.00608699
FCER1G	281.43	0.893415	0.228727	3.90603	9.38252e-05	0.00632364
GTPBP1	1090.12	0.456692	0.116992	3.90362	9.47663e-05	0.00635764
CARD17	8.30997	1.43694	0.368399	3.9005	9.59951e-05	0.00641053
LIMK2	2091.89	0.495578	0.127105	3.89896	9.66064e-05	0.0064219
DENND4A	355.099	0.350235	0.0901496	3.88504	0.000102311	0.00677021
SLK	1825.4	-0.35029	0.0902215	-3.88256	0.000103364	0.00680892
DSE	348.092	0.48658	0.125513	3.87674	0.000105867	0.00688375
GALNT1	569.98	-0.370528	0.0956071	-3.87553	0.000106391	0.00688375
HAUS4	110.97	0.347528	0.0896595	3.87609	0.000106149	0.00688375
MLKL	219.578	0.697822	0.180054	3.87562	0.000106352	0.00688375
RALBP1	532.552	-0.192475	0.0497477	-3.86901	0.000109276	0.00703915
FNDC3B	1142.1	0.30406	0.0787628	3.86046	0.000113176	0.00722638
SAMHD1	1139.66	0.596588	0.15453	3.86066	0.000113082	0.00722638
CCR7	19.6506	1.05753	0.274515	3.85238	0.000116977	0.00740414
CD163	232.847	0.858603	0.222866	3.85256	0.000116891	0.00740414
LDLRAD3	15.1061	0.934586	0.242948	3.84685	0.000119646	0.00751221
RNF11	435.802	-0.245258	0.0637579	-3.84671	0.000119717	0.00751221
SEMG2	8.63158	-1.07054	0.2785	-3.84393	0.000121078	0.00756506
ATP10A	49.1564	0.751261	0.195854	3.83583	0.000125143	0.00778558
PDCD1LG2	15.8552	0.971048	0.253821	3.82572	0.000130391	0.00804338
PTPN1	379.282	0.253153	0.0661699	3.82581	0.000130344	0.00804338
CCL3L1	55.2435	1.66864	0.436562	3.82222	0.000132257	0.00805604
GIMAP2	30.5108	0.825312	0.215853	3.8235	0.000131573	0.00805604
TLR7	32.3817	0.829659	0.217012	3.82309	0.000131787	0.00805604
GDPD3	125.465	-0.475303	0.124445	-3.81939	0.000133781	0.00811495
ADAMTSL4	158.636	0.912092	0.239056	3.81539	0.000135966	0.00821326
PAG1	291.311	0.611071	0.160617	3.80452	0.00014208	0.00854712
CST7	70.8805	0.905249	0.238105	3.80189	0.000143595	0.00860269
GABRQ	13.9178	-1.33009	0.350367	-3.79626	0.000146893	0.00876421
CTSZ	377.798	0.375976	0.0990978	3.79399	0.000148244	0.00880871
PSMB9	353.016	0.423228	0.111748	3.78734	0.00015227	0.0089747
SLC25A28	138.415	0.353371	0.093283	3.78816	0.000151769	0.0089747
PSTPIP2	129.363	0.531634	0.140597	3.78127	0.000156033	0.00915937
FAP	11.7781	1.92291	0.509046	3.77748	0.000158426	0.00926251
NMU	66.7947	-0.689248	0.182533	-3.77601	0.000159358	0.00927976
SOSTDC1	31.2075	-0.884585	0.23472	-3.76868	0.000164111	0.00951846
IRF1	2505.62	0.509701	0.135704	3.75597	0.00017267	0.00995163
ZNF185	992.863	-0.441117	0.117457	-3.75557	0.000172947	0.00995163
PCSK5	14114.3	-1.28226	0.3417	-3.75259	0.000175017	0.00999174
TMEM140	213.337	0.731304	0.194838	3.7534	0.00017445	0.00999174
SBDS	265.964	-0.378259	0.100851	-3.75067	0.000176363	0.0100293
MIAT	129.679	0.558347	0.149094	3.74494	0.000180439	0.0102211
EPB41L3	85.7925	0.683169	0.182743	3.7384	0.000185192	0.0103693
HCP5	491.907	0.294939	0.0788652	3.73979	0.000184176	0.0103693
LILRA5	361.081	1.04725	0.280094	3.73891	0.000184818	0.0103693
SLC7A7	78.799	0.57395	0.153656	3.73528	0.000187507	0.0104587
GRINA	396.384	0.427107	0.114648	3.72537	0.000195026	0.0108366
EVPL	797.472	-0.570403	0.153209	-3.72305	0.000196833	0.0108954
HCAR2	906.517	0.912901	0.245929	3.71205	0.000205586	0.0113368
UBD	53.8363	1.05768	0.285432	3.70555	0.000210931	0.0115877
RTP4	86.9218	0.658546	0.178186	3.69583	0.000219173	0.0119952
GRHL1	589.602	-0.500651	0.13558	-3.69266	0.00022192	0.0121
GLTP	768.196	-0.443484	0.120225	-3.68878	0.00022533	0.0122401
CDR2L	58.6066	-0.591198	0.160496	-3.68357	0.000229989	0.0124467
KCNA3	13.986	0.92971	0.252636	3.68004	0.000233195	0.0125271
STOM	504.188	0.42291	0.1149	3.68069	0.000232599	0.0125271
GBP2	1090	0.646533	0.175924	3.67506	0.000237792	0.0127271
JAK2	418.777	0.311388	0.0848727	3.66888	0.000243615	0.0129436
SCNN1D	31.5809	-0.636732	0.173514	-3.66963	0.000242902	0.0129436
HOPX	144.276	-0.84733	0.23112	-3.66619	0.000246193	0.013033
CDC42EP3	436.646	0.429478	0.11722	3.66385	0.000248454	0.0130577
IRF4	63.2748	0.802146	0.218897	3.6645	0.000247827	0.0130577
STXBP5	438.15	-0.263682	0.072058	-3.65931	0.0002529	0.0132436
ALDH1A3	724.61	-0.597136	0.163528	-3.65157	0.000260638	0.0135513
ZNF398	205.165	-0.290239	0.0794793	-3.65176	0.000260454	0.0135513
RAB8A	382.371	0.22675	0.062228	3.64385	0.000268591	0.0139151
FFAR2	1612.53	1.09625	0.301426	3.63688	0.000275955	0.014246
IL1B	3761.15	1.14233	0.314241	3.6352	0.000277769	0.0142889
CD44	1740.49	0.413207	0.113755	3.63242	0.000280775	0.0143927
FFAR3	32.9574	1.42604	0.392892	3.62959	0.000283867	0.0145001
HSPB8	389.721	-0.778553	0.214961	-3.62184	0.000292511	0.0148894
NUCB1	581.273	0.232592	0.0642994	3.61733	0.000297656	0.0150782
OSBPL2	703.914	-0.166256	0.045968	-3.61678	0.000298291	0.0150782
RNF222	36.11	-0.955911	0.264438	-3.61488	0.000300485	0.0151365
P2RY14	71.5676	1.10249	0.305071	3.61389	0.000301639	0.0151423
CCNG2	320.09	-0.344004	0.0953774	-3.60677	0.000310036	0.0155103
NAGK	262.269	0.29403	0.0817489	3.59675	0.000322217	0.0160097
RANBP9	498.611	-0.314384	0.0874051	-3.59686	0.000322086	0.0160097
GPR141	15.5078	0.901843	0.251427	3.5869	0.000334629	0.0165698
BATF	83.487	0.535493	0.149452	3.58303	0.000339631	0.0167418
HSH2D	406.317	0.486204	0.135719	3.58244	0.000340401	0.0167418
ACSL1	2803.85	0.691532	0.193248	3.57847	0.000345612	0.0169408
PDCD1	13.8725	0.862631	0.241264	3.57546	0.00034961	0.0170793
MAFB	125.879	0.529858	0.148403	3.57039	0.000356448	0.0173551
AIM2	51.4437	0.813195	0.227827	3.56936	0.000357856	0.0173656
PORCN	71.2961	-0.460208	0.129016	-3.56705	0.000361021	0.0174609
TPRG1	38.6827	-0.733556	0.205867	-3.56325	0.000366289	0.0176571
NLRP3	239.071	0.902708	0.253414	3.56218	0.000367787	0.0176708
CASP10	190.148	0.452089	0.127017	3.5593	0.000371851	0.0177489
CCL3L3	97.0349	1.46648	0.412012	3.55931	0.000371824	0.0177489
CD9	1382.08	-0.497145	0.139799	-3.55615	0.000376325	0.017888
GDE1	624.673	-0.381005	0.107184	-3.55467	0.000378452	0.017888
TREX1	122.304	0.508134	0.142922	3.55532	0.000377518	0.017888
CDK17	288.749	0.276149	0.0778271	3.54823	0.00038783	0.0182719
YOD1	335.331	-0.488939	0.13787	-3.54636	0.000390586	0.0183424
PFKFB3	2402.31	0.812268	0.229169	3.54441	0.000393499	0.0184198
MUC21	428.452	-0.580538	0.164024	-3.53935	0.000401115	0.0185969
NCCRP1	277.686	-0.69252	0.195658	-3.53944	0.00040097	0.0185969
PINK1	290.219	-0.289775	0.0818705	-3.53943	0.000400986	0.0185969
CPA4	1661.3	-0.717365	0.202923	-3.53515	0.000407538	0.0188347
TM4SF1	861.661	-0.584918	0.165607	-3.53197	0.000412471	0.0190024
EPHX3	36.5672	-0.660244	0.186982	-3.53106	0.000413891	0.0190077
DMXL2	834.189	0.292262	0.0828809	3.52629	0.000421433	0.0192931
DISC1	66.7577	0.62429	0.177205	3.52297	0.000426735	0.0194574
STAT5A	331.901	0.325552	0.092424	3.52238	0.000427695	0.0194574
INA	9.90332	-0.894232	0.254249	-3.51715	0.000436204	0.0196464
NFE2L2	1375.24	0.207601	0.059025	3.51717	0.00043618	0.0196464
RGS1	133.304	0.783152	0.222621	3.51787	0.000435027	0.0196464
TRIP10	507.958	-0.454762	0.129322	-3.51652	0.000437246	0.0196464
CXCL2	136.976	0.702574	0.199905	3.51454	0.000440509	0.0197321
GCOM1	102.359	-0.629143	0.179248	-3.50991	0.000448262	0.0200178
GIMAP7	15.4518	0.824538	0.235032	3.50819	0.00045117	0.020086
DEGS1	99.7974	0.379603	0.108291	3.50541	0.000455907	0.0201931
SAT1	14355.9	0.31263	0.0891917	3.50515	0.000456348	0.0201931
FCGR1A	112.241	0.924372	0.263851	3.50338	0.000459388	0.0202047
TGM1	84.1731	-0.679515	0.19394	-3.50374	0.00045878	0.0202047
PPL	2888.02	-0.498269	0.142396	-3.49919	0.000466679	0.0204636
CD72	21.3881	0.677136	0.193857	3.49296	0.000477696	0.0208838
EPHA2	1124.53	-0.466042	0.133539	-3.48994	0.000483138	0.0209956
PTK2B	553.356	0.388955	0.111429	3.49062	0.000481902	0.0209956
NTNG2	106.078	1.04306	0.299071	3.48765	0.00048728	0.0210499
SLC10A6	10.5939	-1.00929	0.28933	-3.48836	0.000485996	0.0210499
ANXA11	2626.15	-0.224265	0.0643491	-3.48513	0.000491906	0.0211869
EHD3	152.756	-0.512907	0.147232	-3.48367	0.000494597	0.0212399
LACTB	116.59	0.373515	0.107279	3.48172	0.000498211	0.0212797
STRN	584.082	-0.25187	0.0723435	-3.48159	0.000498446	0.0212797
TRPM2	93.0418	0.618322	0.177661	3.48034	0.000500775	0.0213166
CYP2E1	61.1964	-0.660693	0.190022	-3.47693	0.000507196	0.0214022
NADK	970.143	0.410691	0.118098	3.47754	0.000506032	0.0214022
NMI	235.588	0.429186	0.1234	3.47801	0.000505149	0.0214022
C1orf116	717.761	-0.509445	0.146568	-3.47581	0.000509307	0.0214292
STAT4	39.0237	0.636256	0.183128	3.47438	0.000512032	0.0214817
PLEK	3162.88	0.972646	0.28055	3.46693	0.000526437	0.0220226
MALL	278.046	-0.564944	0.163068	-3.46447	0.000531271	0.0221612
TGM5	15.3618	-0.957703	0.276575	-3.46272	0.000534736	0.022242
TMSB10	2139.59	0.389643	0.112906	3.45103	0.000558444	0.0231619
LIF	81.3108	0.626963	0.181765	3.44931	0.000562021	0.023244
MTMR10	411.727	-0.23694	0.0687514	-3.44633	0.000568247	0.0233687
SLC2A6	25.4255	0.773637	0.224478	3.44639	0.000568139	0.0233687
BCL2L14	72.9296	0.642798	0.18659	3.44498	0.000571093	0.0233998
ICAM1	1173.62	0.774419	0.224831	3.44445	0.000572215	0.0233998
CNFN	152	-1.01001	0.293721	-3.43866	0.000584598	0.0238391
CXorf21	51.2866	0.897369	0.261135	3.43642	0.000589462	0.0239703
CCL2	75.6018	1.27625	0.371505	3.43536	0.000591777	0.0239736
NRBP1	372.103	-0.165106	0.0480738	-3.43442	0.000593817	0.0239736
S100A4	1811.78	-0.410761	0.119612	-3.43412	0.000594482	0.0239736
CCR2	14.8756	1.01687	0.296221	3.4328	0.000597391	0.0240243
PLS3	478.534	-0.494615	0.144351	-3.42647	0.00061147	0.0245228
SETX	1366.21	0.249487	0.0728675	3.42384	0.000617432	0.0246939
TRAFD1	483.353	0.320905	0.0937622	3.42254	0.000620398	0.0247446
ABCB9	56.5717	-0.564075	0.164941	-3.41985	0.000626553	0.0248726
ITPKC	555.693	-0.395953	0.115813	-3.41891	0.000628734	0.0248726
UCA1	191.266	-0.717383	0.209828	-3.41891	0.00062873	0.0248726
YTHDC1	534.684	-0.164943	0.0482843	-3.41608	0.000635292	0.0250639
NDST1	406.719	-0.233502	0.0684404	-3.41175	0.000645461	0.0253963
CD7	57.7354	0.54145	0.158952	3.40636	0.000658341	0.0257879
TPP1	227.78	0.28361	0.0832652	3.40611	0.000658957	0.0257879
ANKFY1	604.458	0.269691	0.0792335	3.40376	0.000664659	0.0258999
CDKN2B	386.736	-0.51919	0.15258	-3.40274	0.000667132	0.0258999
FRMD3	34.7028	0.710125	0.208719	3.4023	0.00066821	0.0258999
TNFAIP6	233.053	1.03121	0.303119	3.402	0.000668937	0.0258999
ANKRD22	112.252	0.516743	0.151943	3.40089	0.000671664	0.0259366
CALB1	56.0923	-0.88973	0.262138	-3.39413	0.000688471	0.0264609
CSF1	102.992	0.656204	0.193344	3.39397	0.000688879	0.0264609
ATXN7	555.558	0.19434	0.0573017	3.39152	0.000695049	0.0266121
MIR155HG	13.573	0.869001	0.25627	3.39096	0.00069647	0.0266121
PHLDB3	130.661	-0.46256	0.136466	-3.38956	0.000700059	0.0266792
PHKG2	182.825	-0.31367	0.0925848	-3.38792	0.00070425	0.0267689
ANXA1	7901.66	-0.468377	0.138341	-3.38568	0.00071002	0.026848
TMEM123	1461.72	0.427528	0.126271	3.38581	0.000709698	0.026848
MARCKS	1127.75	0.383224	0.113216	3.38488	0.000712094	0.0268566
MAP2K6	81.84	0.522976	0.15458	3.3832	0.000716453	0.0269512
TNFRSF8	33.5365	0.952897	0.281858	3.38077	0.000722817	0.0271206
DAPL1	45.4438	-0.707681	0.209453	-3.37872	0.000728255	0.0272543
BNIPL	107.725	-0.492564	0.145948	-3.37492	0.000738372	0.0274916
CHERP	204.477	-0.268627	0.079584	-3.37539	0.000737116	0.0274916
HSPA1A	945.67	0.339487	0.100691	3.37159	0.000747354	0.027755
SH3GL1	374.242	-0.278197	0.0825628	-3.36952	0.000752999	0.0278935
GADD45B	509.289	0.631099	0.187375	3.3681	0.000756875	0.027966
STARD8	37.0232	0.746164	0.221758	3.36476	0.000766092	0.0282349
ANGPTL4	26.1238	-0.704938	0.209714	-3.36143	0.000775412	0.0285062
LRRC8A	834.182	-0.459902	0.136974	-3.35759	0.000786251	0.0286873
SULT2B1	71.5741	-0.651706	0.194033	-3.35874	0.000783	0.0286873
TOB1	472.152	-0.343279	0.10223	-3.3579	0.000785371	0.0286873
RAB22A	361.902	-0.218344	0.0651285	-3.35252	0.000800803	0.0291452
TMPRSS11A	194.749	-0.657169	0.19641	-3.34591	0.00082013	0.0297742
PSMB8	581.381	0.284347	0.0851213	3.34049	0.00083631	0.0302861
IZUMO1	16.9106	-0.858155	0.257454	-3.33323	0.000858429	0.03101
GVINP1	116.674	0.565639	0.170025	3.3268	0.000878487	0.031656
CRB3	126.733	-0.456367	0.137288	-3.32417	0.000886827	0.0318776
BZW1	1504.18	-0.334053	0.10053	-3.32294	0.000890755	0.0319399
CCR1	601.725	0.81661	0.245861	3.32142	0.000895593	0.0320345
GK	1069.85	0.511827	0.154217	3.31887	0.000903838	0.0322502
BIRC2	375.336	0.213717	0.0645013	3.31338	0.000921762	0.0327404
GPBP1	660.358	0.217912	0.0657692	3.31328	0.000922074	0.0327404
KCTD12	248.138	0.484474	0.146351	3.31035	0.000931807	0.0330055
CD38	145.585	0.865481	0.261518	3.30945	0.000934784	0.0330305
BDH1	291.651	-0.453369	0.137269	-3.30278	0.000957305	0.0336629
KCNJ2	525.347	0.833815	0.252429	3.30317	0.000956001	0.0336629
RNF141	590.652	-0.220122	0.0666826	-3.30104	0.000963267	0.033791
NFKBIE	168.212	0.493501	0.149539	3.30015	0.000966337	0.0338172
PDGFB	14.437	0.802784	0.243632	3.29507	0.000983962	0.0343514
RNF138	180.072	0.311444	0.0946846	3.28928	0.00100443	0.0349822
AKTIP	124.555	-0.336413	0.102386	-3.28574	0.00101713	0.035172
APOBEC3A	516.559	0.749828	0.228188	3.28601	0.00101616	0.035172
KDM5B	869.699	-0.255971	0.0778736	-3.28701	0.00101257	0.035172
APOBEC3B	50.8189	0.514122	0.156525	3.28459	0.0010213	0.0352326
MMP12	51.7691	0.961242	0.292856	3.2823	0.00102963	0.0354359
SERINC5	649.022	-0.316092	0.0963496	-3.28068	0.00103557	0.0355563
CSF3	43.2706	0.919832	0.280751	3.27633	0.00105165	0.0358546
SPINK7	63.0287	-1.13447	0.346213	-3.27679	0.00104996	0.0358546
TUFT1	218.068	-0.338384	0.103272	-3.27663	0.00105054	0.0358546
VSIG10L	61.1797	-0.762859	0.232916	-3.27525	0.00105567	0.0359075
C6orf132	888.197	-0.439223	0.134381	-3.2685	0.0010812	0.0366902
FAM78B	11.3114	-1.18779	0.363487	-3.26778	0.00108395	0.036698
HLA-DRA	2531.98	0.492357	0.150855	3.26377	0.00109942	0.0371353
LMO2	146.003	0.370321	0.113493	3.26293	0.00110265	0.0371584
APLP2	2642.64	-0.241068	0.0738961	-3.26225	0.00110531	0.0371619
SLC48A1	94.7551	-0.367357	0.112648	-3.26111	0.00110976	0.0372256
STX11	367.916	0.634042	0.194494	3.25995	0.0011143	0.037292
TMPRSS11D	427.438	-0.55442	0.170137	-3.25868	0.00111934	0.0373746
GLA	168.015	0.484418	0.148686	3.25799	0.00112204	0.0373792
C19orf33	294.663	-1.03428	0.317777	-3.25474	0.00113496	0.0375823
JDP2	173.959	-0.272757	0.083809	-3.25451	0.00113588	0.0375823
LPAL2	25.4009	-1.01137	0.31074	-3.2547	0.00113512	0.0375823
RELA	433.428	0.20891	0.0642473	3.25164	0.00114739	0.037877
LYPD3	382.084	-0.670261	0.2064	-3.24739	0.00116468	0.0383608
PPP4C	455.686	-0.161657	0.0498534	-3.24266	0.00118421	0.0389158
RALB	429.786	0.408867	0.126185	3.24023	0.00119435	0.0391606
CDK16	479.517	-0.249548	0.0770802	-3.23751	0.0012058	0.0393587
INPP5K	199.415	-0.196973	0.0608397	-3.23758	0.0012055	0.0393587
CLPX	246.748	-0.282781	0.0873698	-3.2366	0.00120964	0.0393959
IRF9	723.679	0.226433	0.0699947	3.235	0.00121644	0.0395288
P2RX7	50.4733	0.706175	0.218408	3.23328	0.00122377	0.0396784
RAET1G	27.7123	-0.531467	0.164445	-3.23189	0.00122976	0.0397842
ITCH	829.324	-0.188804	0.0584561	-3.22984	0.0012386	0.0399814
SPINK5	221.148	-0.667045	0.206634	-3.22815	0.00124593	0.0400401
SRSF9	287.911	-0.267822	0.0829575	-3.22843	0.00124473	0.0400401
CD4	123.684	0.439767	0.13629	3.2267	0.00125228	0.0400674
TRIM46	14.56	-0.858608	0.266068	-3.22703	0.00125084	0.0400674
GPSM2	120.985	-0.416501	0.129128	-3.22548	0.0012576	0.0401494
DPYD	375.594	0.219545	0.0681417	3.22189	0.00127348	0.0405564
HLA-DMA	257.173	0.454846	0.141198	3.22134	0.00127592	0.0405564
ARID5A	281.934	0.528638	0.164234	3.21881	0.00128725	0.0407773
CHMP5	356.918	0.325177	0.101094	3.21658	0.0012973	0.0407773
DENND2C	398.288	-0.426953	0.132694	-3.21758	0.00129275	0.0407773
RELN	33.2352	-0.935937	0.290944	-3.21689	0.00129587	0.0407773
RUFY4	24.6733	0.747284	0.232281	3.21716	0.00129466	0.0407773
SMAGP	273.547	-0.437836	0.136141	-3.21605	0.00129968	0.0407773
BTBD19	176.971	0.763512	0.23751	3.21466	0.00130601	0.040888
MAPK3	294.039	-0.211425	0.0658453	-3.21093	0.00132307	0.041333
APOL1	571.407	0.397011	0.123812	3.20656	0.00134331	0.0418422
FPR3	56.8914	0.596556	0.186079	3.20592	0.0013463	0.0418422
HEBP2	717.753	-0.268119	0.0836417	-3.20556	0.00134799	0.0418422
CYBRD1	111.633	-0.384929	0.120106	-3.20491	0.00135103	0.0418474
CD52	44.6887	0.628741	0.196254	3.20372	0.00135666	0.0419327
MAL	176.252	-0.913231	0.285142	-3.20273	0.00136132	0.0419876
C15orf62	97.9659	-0.471514	0.147264	-3.20184	0.00136554	0.0420287
PRKD2	453.322	0.241031	0.0753002	3.20093	0.00136985	0.0420723
TOMM40L	86.7293	0.493827	0.154382	3.19873	0.00138035	0.0423054
SCAP	547.416	-0.226476	0.0708425	-3.19689	0.00138918	0.0424868
TIGD3	18.7349	-0.608637	0.190456	-3.19569	0.00139498	0.0425746
RHOD	121.1	-0.447528	0.140119	-3.19392	0.00140355	0.0427466
EEF1A2	16.9085	-0.807061	0.253015	-3.18978	0.0014238	0.0432728
HLA-E	6849.06	0.322825	0.101282	3.18739	0.00143564	0.0434866
UBE2G1	338.462	-0.237811	0.0746156	-3.18715	0.00143681	0.0434866
ATP6V1C2	84.9341	-0.520099	0.163289	-3.18514	0.00144685	0.0436092
RAB11FIP1	2939.23	-0.192435	0.0604076	-3.1856	0.00144452	0.0436092
PTK6	208.275	-0.421464	0.132373	-3.18391	0.00145299	0.0437037
CD1A	8.76269	-1.08714	0.342178	-3.17712	0.00148746	0.0446484
NDRG2	928.002	-0.430115	0.135453	-3.17539	0.00149637	0.0448233
CD207	18.901	-0.898028	0.282952	-3.17378	0.00150468	0.0449798
CX3CL1	171.098	0.781254	0.246378	3.17095	0.0015194	0.0453266
DAAM1	269.424	-0.410597	0.129614	-3.16783	0.00153581	0.0456292
LMO7	3898.13	-0.433812	0.136928	-3.16817	0.00153402	0.0456292
CFLAR	2437.42	0.331853	0.104885	3.16397	0.00155634	0.0461449
IRAK2	237.914	0.518258	0.164242	3.15546	0.00160246	0.0472238
PPP1R3C	15.9564	-0.716671	0.227114	-3.15555	0.00160195	0.0472238
RHBDL3	8.29284	-1.20298	0.381116	-3.15646	0.00159698	0.0472238
PGM2	196.829	-0.21258	0.0673831	-3.15479	0.00160614	0.0472366
IL10RA	265.721	0.553667	0.175667	3.1518	0.00162269	0.0476271
GPR132	129.859	0.629866	0.200184	3.14644	0.00165274	0.0484116
TMEM79	132.804	-0.440971	0.140197	-3.14536	0.0016588	0.0484917
IL18R1	68.5897	0.493467	0.157184	3.13942	0.00169282	0.0492469
SPRR1A	193.728	-0.778233	0.247917	-3.13908	0.00169479	0.0492469
USP7	685.161	-0.195992	0.0624262	-3.13958	0.0016919	0.0492469
SERPINB13	251.489	-0.595929	0.189883	-3.13841	0.00169869	0.049262
LCP2	1204.79	0.750571	0.23937	3.13562	0.00171493	0.0495865
NOS2	761.763	0.716705	0.22863	3.13478	0.00171984	0.0495865
TRPV3	73.6377	-0.656858	0.209542	-3.13473	0.0017201	0.0495865
ABLIM2	48.4203	-0.570843	0.182233	-3.13249	0.00173331	0.0498686
GSTO1	147.157	0.362238	0.115695	3.13097	0.00174233	0.0500292
IVL	77.1966	-0.893996	0.285737	-3.12874	0.0017556	0.0503112
JAK3	457.06	0.631715	0.201963	3.12787	0.00176079	0.0503607
CXCL13	10.0466	1.17396	0.375587	3.12566	0.00177409	0.0506415
FBLIM1	162.97	-0.442117	0.141479	-3.12497	0.00177824	0.0506607
PPP1R15A	2063.98	0.521135	0.166815	3.12404	0.00178389	0.0507224
GIMAP4	180.342	0.756093	0.242104	3.12301	0.00179014	0.0508009
HEG1	86.7621	0.53785	0.172322	3.12119	0.00180123	0.0509171
LHFPL2	150.074	0.453551	0.145288	3.12174	0.00179787	0.0509171
TMOD3	867.651	-0.233187	0.0747272	-3.12051	0.00180541	0.0509363
CX3CR1	21.3148	0.661787	0.212192	3.11881	0.0018158	0.0511305
RASGEF1B	301.953	0.377754	0.121151	3.11803	0.00182062	0.0511672
LY6K	15.116	-0.762512	0.244726	-3.11578	0.00183456	0.0514597
TMPRSS11E	264.34	-0.736374	0.236527	-3.11327	0.00185025	0.0517999
ZNF267	468.854	0.486274	0.156316	3.11083	0.00186561	0.0521297
PURB	524.259	-0.162776	0.0523931	-3.10681	0.00189118	0.0527428
DPYSL2	78.0946	0.499454	0.160797	3.10612	0.0018956	0.052765
RASSF4	97.2152	0.562329	0.181075	3.1055	0.00189958	0.052775
SLC35E1	377.676	-0.290671	0.0936465	-3.10392	0.00190973	0.052956
B3GALT5	344.548	-0.546861	0.176244	-3.10286	0.00191659	0.0530451
TIMP3	168.79	-0.613685	0.197834	-3.10202	0.00192203	0.0530948
CCL4L2	121.663	1.16055	0.374289	3.10069	0.0019307	0.0532332
DEK	310.271	0.261097	0.084346	3.09554	0.00196455	0.0537685
MBNL1	827.953	0.158939	0.0513201	3.09701	0.00195482	0.0537685
PPP2CA	621.107	-0.185129	0.0597924	-3.09619	0.00196024	0.0537685
TAGAP	1699.51	0.846094	0.273429	3.09438	0.00197228	0.0537685
ZNF438	90.6309	0.476624	0.154007	3.09481	0.00196937	0.0537685
ZYG11B	293.211	-0.253596	0.0819286	-3.09533	0.00196596	0.0537685
GPR183	97.545	0.679974	0.219845	3.09297	0.00198165	0.053923
RPS6KB2	203.664	-0.266426	0.0862194	-3.09009	0.00200094	0.0543465
SLC9A1	346.433	-0.268391	0.0868938	-3.08872	0.00201022	0.0544969
P2RY1	119.176	-0.455504	0.147557	-3.08696	0.00202216	0.0547185
ARID4B	600.887	0.231544	0.0750662	3.08453	0.00203875	0.0550652
ANKRD33B	43.7865	0.681878	0.221162	3.08315	0.00204818	0.0552175
EIF5AL1	11.2542	-1.39194	0.452335	-3.07724	0.00208928	0.0558436
MBOAT2	768.1	-0.263726	0.0856922	-3.07759	0.0020868	0.0558436
PGLYRP4	25.8297	-0.77056	0.250316	-3.07835	0.00208153	0.0558436
SDR9C7	7.77273	-1.50096	0.487603	-3.07824	0.0020823	0.0558436
WNT7B	333.852	-0.497639	0.161726	-3.07705	0.00209059	0.0558436
ARSI	8.33813	-0.97745	0.317873	-3.07497	0.00210523	0.0561319
ATF5	75.4558	0.429864	0.140068	3.06896	0.00214806	0.0568973
ATG9B	127.221	-0.591237	0.192653	-3.06892	0.00214831	0.0568973
KLK7	135.226	-0.848642	0.276471	-3.06955	0.00214383	0.0568973
SPIN4	85.4203	-0.423682	0.138064	-3.06875	0.00214957	0.0568973
A2ML1	325.499	-0.541081	0.176376	-3.06778	0.00215655	0.0569784
FLVCR2	54.4865	0.492309	0.160565	3.06611	0.00216862	0.0571935
C4B	27.3201	0.86566	0.282768	3.06139	0.00220316	0.0577902
HCAR3	1256.73	0.935822	0.305608	3.06216	0.00219744	0.0577902
RNF223	47.537	-0.48312	0.157793	-3.06173	0.00220062	0.0577902
FAS	185.656	0.440956	0.144145	3.05912	0.00221985	0.0581234
EFNA4	31.7611	-0.371956	0.121664	-3.05724	0.00223388	0.058281
FRMD8	386.083	-0.20901	0.0683623	-3.05738	0.00223278	0.058281
PKNOX2	18.7974	-1.21635	0.398021	-3.05599	0.00224317	0.0584186
GLIPR1L2	23.9462	-1.11562	0.365161	-3.05514	0.00224952	0.0584676
GPR153	210.639	-0.500277	0.163774	-3.05467	0.00225308	0.0584676
MAPK14	474.849	0.25145	0.0824703	3.04898	0.0022962	0.059375
MASTL	96.978	0.305679	0.100241	3.04945	0.00229259	0.059375
ACOT9	274.016	0.2756	0.0904371	3.04742	0.00230815	0.0594736
ENG	60.5082	0.46334	0.152044	3.04742	0.00230819	0.0594736
ADA	15.0732	0.628083	0.206229	3.04556	0.00232244	0.0596297
TCF21	24.3212	-2.45701	0.806699	-3.04576	0.00232093	0.0596297
ADAM11	11.4391	-0.835557	0.274871	-3.03981	0.00236724	0.060673
PNPT1	213.759	0.467839	0.153965	3.03861	0.00237673	0.0608092
DRAP1	208.19	0.271108	0.0892778	3.03668	0.00239198	0.0610921
FBXO39	10.0691	0.847733	0.279371	3.03443	0.0024099	0.0613345
ZNF365	29.9258	-0.63619	0.209621	-3.03495	0.00240578	0.0613345
LAIR1	115.868	0.580134	0.191329	3.03212	0.00242842	0.0616981
HSPA2	101.217	-0.424988	0.140223	-3.0308	0.00243907	0.0618605
CPSF4L	11.0775	-1.29532	0.428429	-3.02341	0.0024994	0.0632804
PLEKHH3	188.318	-0.41487	0.137319	-3.02121	0.00251766	0.0634624
SLAMF1	28.6611	0.694694	0.229997	3.02045	0.00252402	0.0634624
SLC8A1	206.21	0.528071	0.174802	3.02097	0.0025197	0.0634624
TTC9	863.347	-0.366668	0.121341	-3.02179	0.00251285	0.0634624
SLC7A5	232.609	0.666604	0.220792	3.01914	0.00253493	0.0635681
ZFAND5	1243.37	-0.176753	0.0585487	-3.0189	0.00253696	0.0635681
CD84	120.584	0.487664	0.161597	3.01777	0.00254641	0.0636953
TGFA	320.803	-0.23532	0.0779981	-3.01699	0.00255296	0.0637495
ODF3B	413.122	0.526269	0.174688	3.01262	0.00259004	0.0645648
USP38	375.085	-0.194166	0.0645124	-3.00975	0.00261462	0.0650661
DOK2	30.2713	0.571787	0.190143	3.00714	0.00263717	0.0654321
KLHL7	163.082	-0.388639	0.129244	-3.00701	0.00263832	0.0654321
BRI3BP	114.185	-0.377625	0.125629	-3.00587	0.00264821	0.0654544
LIN54	207.438	-0.20256	0.0673784	-3.0063	0.00264446	0.0654544
PLCXD3	18.7512	-2.17097	0.722498	-3.00481	0.00265747	0.0655719
KLF3	1356.29	-0.218889	0.0728767	-3.00355	0.00266851	0.0657329
OTOF	30.7575	1.15909	0.386097	3.00207	0.00268152	0.0658306
TYRO3	87.8548	-0.500823	0.166816	-3.00226	0.00267987	0.0658306
FCGR3A	497.96	0.703942	0.234708	2.99923	0.00270667	0.0662246
PAX9	95.3965	-0.414191	0.138096	-2.99929	0.00270608	0.0662246
B3GALT4	131.498	-0.307054	0.102421	-2.99796	0.00271793	0.0662774
SLC4A1AP	187.6	-0.3635	0.121248	-2.99799	0.00271766	0.0662774
CDK13	700.063	-0.277717	0.0927159	-2.99536	0.00274123	0.0667337
VCL	864.911	-0.303331	0.101313	-2.994	0.00275346	0.066808
VSIG10	206.23	-0.387452	0.129394	-2.99436	0.00275024	0.066808
GSTM1	13.0541	-1.12495	0.376016	-2.99175	0.00277387	0.0671803
WIPI2	389.288	-0.18751	0.0626854	-2.99129	0.00277803	0.0671803
PERP	2535.72	-0.442872	0.148166	-2.98902	0.00279877	0.0674729
TNFAIP8	183.39	0.339092	0.113468	2.98844	0.00280403	0.0674729
TNS3	145.259	0.47557	0.159129	2.98857	0.00280282	0.0674729
GSDMD	251.536	0.276946	0.0928277	2.98344	0.00285028	0.0684726
IDO2	17.9697	0.792479	0.265837	2.98107	0.00287241	0.0687771
STX10	246.386	-0.242421	0.0813156	-2.98124	0.00287088	0.0687771
TECPR2	618.083	0.39276	0.131888	2.97797	0.00290161	0.0693622
MAP3K9	310.922	-0.391238	0.131436	-2.97664	0.00291429	0.0695511
CHPT1	167.469	-0.366129	0.123151	-2.97301	0.00294892	0.0700022
FAM83A	228.474	-0.454519	0.15284	-2.97383	0.00294112	0.0700022
SLC26A9	30.083	-0.774082	0.260351	-2.97322	0.0029469	0.0700022
TRIM29	2087.86	-0.430166	0.144708	-2.97265	0.00295242	0.0700022
IL27	9.17846	1.21741	0.409618	2.97205	0.00295815	0.070024
DENND4B	342.472	0.282969	0.0953058	2.96907	0.00298704	0.0704785
TNNI2	64.862	-0.432491	0.14565	-2.96938	0.00298401	0.0704785
PHF12	342.151	-0.221672	0.074747	-2.96564	0.00302056	0.0711542
CTDSP2	858.177	-0.138689	0.0468315	-2.96144	0.00306199	0.0719618
EIF4EBP2	1004.25	-0.236866	0.0799907	-2.96117	0.00306473	0.0719618
RUNX2	241.994	-0.220151	0.0743689	-2.96026	0.00307384	0.0720595
TP53INP2	695.301	-0.287409	0.097107	-2.95972	0.00307923	0.0720699
C10orf55	16.2718	0.671125	0.226845	2.95852	0.0030912	0.0721043
CD40	76.5244	0.466488	0.157699	2.95809	0.00309556	0.0721043
SIN3B	287.138	-0.269954	0.0912429	-2.95863	0.00309015	0.0721043
SORBS1	61.1038	-0.540191	0.182877	-2.95385	0.0031384	0.0729853
FAM126A	223.137	-0.449471	0.152252	-2.95214	0.00315577	0.0732722
DEAF1	83.4036	-0.30661	0.103917	-2.95051	0.00317247	0.0735427
TNIP3	100.691	0.731321	0.247984	2.94907	0.00318736	0.0737704
GPSM1	44.7183	-0.484582	0.164359	-2.94832	0.0031951	0.0738322
KRT78	174.489	-0.70992	0.240952	-2.94632	0.00321583	0.0739589
PKP3	508.708	-0.413962	0.14048	-2.94677	0.00321111	0.0739589
RASAL2	409.663	-0.363839	0.12347	-2.94678	0.00321099	0.0739589
CDC34	163.344	-0.205438	0.069739	-2.94581	0.00322106	0.0739625
FBXO32	521.505	-0.436642	0.148291	-2.94449	0.00323489	0.074163
TIAM1	322.266	-0.395073	0.134233	-2.94318	0.00324859	0.07436
MPRIP	931.144	-0.338553	0.115054	-2.94256	0.00325513	0.0743927
CLCN2	57.1159	-0.452594	0.153856	-2.94168	0.00326434	0.0744863
PGF	10.6787	-0.853167	0.290195	-2.93998	0.0032823	0.074779
NQO2	177.496	-0.305231	0.103852	-2.93911	0.0032916	0.0748737
APLP1	7.67329	1.30695	0.445021	2.93683	0.00331583	0.0753071
LPXN	89.7389	0.308515	0.105127	2.93468	0.00333886	0.0757121
EHD1	1227.37	0.498612	0.169954	2.9338	0.00334836	0.0757504
SPTBN2	1019.28	-0.425156	0.144928	-2.93356	0.00335096	0.0757504
PDZRN3	8.27831	-1.09925	0.37528	-2.92916	0.00339884	0.0767138
GIPC1	785.513	-0.403476	0.137823	-2.9275	0.00341701	0.0770045
KHDRBS3	41.7832	-0.52347	0.178977	-2.92479	0.0034469	0.077558
HIVEP2	668.9	0.235514	0.0805422	2.9241	0.00345453	0.0776096
ABLIM3	71.3092	-0.608868	0.208632	-2.91839	0.00351843	0.0781291
DHX35	193.402	-0.384039	0.131485	-2.92078	0.00349151	0.0781291
GZMA	34.7475	0.757513	0.259493	2.91921	0.00350924	0.0781291
HECW2	124.349	-0.385409	0.132066	-2.91831	0.00351934	0.0781291
HSPB1	1707.71	-0.451502	0.154612	-2.92022	0.00349788	0.0781291
KIF7	32.632	-0.628601	0.215438	-2.91778	0.00352534	0.0781291
LRRC28	63.4227	-0.393783	0.135028	-2.9163	0.00354205	0.0781291
MIER1	404.93	0.201307	0.0690214	2.91659	0.00353884	0.0781291
NADSYN1	343.17	-0.196335	0.0672729	-2.91848	0.0035174	0.0781291
NIPAL1	50.1112	-0.483898	0.165926	-2.91635	0.00354149	0.0781291
SGTB	76.8081	0.461992	0.158402	2.91658	0.00353894	0.0781291
TTC22	204.493	-0.364889	0.124915	-2.92109	0.00348804	0.0781291
ZNF114	15.9049	-0.939618	0.322357	-2.91483	0.00355877	0.078379
HLA-DPA1	782.892	0.448314	0.15383	2.91435	0.00356433	0.0783829
ZNF616	52.1662	-0.458378	0.157313	-2.91379	0.00357066	0.0784037
PPIF	1111.57	0.558837	0.191828	2.91323	0.00357713	0.0784274
DNAJA1	877.827	0.222747	0.0765258	2.91075	0.00360568	0.0788404
HBA2	47.454	-2.33125	0.800937	-2.91065	0.0036068	0.0788404
NFKBIA	2100.22	0.53755	0.184761	2.90943	0.00362087	0.0789633
TAPBP	2102.04	0.167963	0.0577347	2.90922	0.00362327	0.0789633
MINK1	696.172	-0.249257	0.0857075	-2.90823	0.00363481	0.0789785
QSOX1	1248.84	-0.233435	0.0802637	-2.90835	0.00363341	0.0789785
LAD1	332.34	-0.432982	0.148956	-2.90677	0.00365182	0.0792298
PDZD8	532.242	-0.218994	0.0753591	-2.906	0.00366077	0.0793058
MYD88	699.863	0.266368	0.0917759	2.90238	0.00370342	0.0801105
LYN	2158.83	0.32989	0.113744	2.9003	0.00372807	0.0805241
BTN3A1	434.696	0.27969	0.0964999	2.89834	0.00375142	0.0809083
C7orf26	92.8343	-0.25572	0.0882496	-2.89769	0.00375922	0.0809567
ANO1	183.355	-0.48027	0.165834	-2.8961	0.00377835	0.0812485
SREK1IP1	163.365	-0.379775	0.131156	-2.89561	0.00378427	0.0812557
WTAP	537.393	0.226123	0.0781054	2.8951	0.00379038	0.0812671
KBTBD8	25.0035	0.479789	0.165779	2.89415	0.00380187	0.0813936
GJB6	22.2237	-0.714419	0.246901	-2.89355	0.00380916	0.0814299
C1orf229	8.07971	-1.053	0.364183	-2.8914	0.00383526	0.0818677
AXIN1	224.613	-0.207434	0.0717618	-2.8906	0.00384509	0.0819573
TOM1L2	429.218	-0.310867	0.107575	-2.88976	0.00385533	0.0820555
EMP1	1268.79	-0.613528	0.212376	-2.88888	0.0038662	0.0821667
IL15RA	46.9786	0.421772	0.146031	2.88824	0.00387409	0.0822143
SCLY	56.3016	-0.740504	0.256595	-2.88589	0.00390314	0.0827103
ETFDH	114.593	-0.363311	0.12597	-2.88411	0.00392522	0.0830572
DSP	2305.05	-0.407931	0.141523	-2.88243	0.00394622	0.0833803
CLCNKB	14.2133	-1.13409	0.393571	-2.88154	0.00395742	0.0834957
HCAR1	27.6964	0.77793	0.270031	2.88089	0.00396549	0.0835451
ABCG1	374.161	-0.221856	0.0770692	-2.87866	0.00399373	0.0838971
RNF103	382.5	-0.204737	0.0711178	-2.87884	0.00399143	0.0838971
MED22	113.716	-0.263743	0.0917183	-2.87557	0.00403298	0.0845995
NR4A3	292.121	0.714357	0.248601	2.87351	0.00405936	0.0847864
PRSS27	113.969	-0.688534	0.239558	-2.87418	0.0040508	0.0847864
ZAN	11.2716	-3.62333	1.26085	-2.87371	0.00405685	0.0847864
CIITA	432.019	0.391939	0.136438	2.87265	0.00407042	0.0848957
AOAH	158.863	0.52682	0.183459	2.8716	0.00408396	0.0850563
PPM1A	518.429	-0.142441	0.04962	-2.87064	0.00409638	0.0851931
ICAM4	36.6641	0.760678	0.265139	2.86898	0.00411803	0.0854637
LITAF	2956.17	0.48337	0.168496	2.86874	0.00412114	0.0854637
SH3BP5L	220.904	-0.18793	0.0655353	-2.86761	0.00413589	0.0856477
CYP2C18	49.5249	-0.461918	0.161177	-2.8659	0.00415831	0.0859897
MBD1	342.33	-0.205314	0.0716516	-2.86545	0.00416422	0.0859897
STAP2	239.328	-0.382578	0.133604	-2.86352	0.00418967	0.0863926
PRKCZ	143.934	-0.281677	0.0984429	-2.86132	0.00421875	0.0866243
PRSS3	38.072	-0.630568	0.220363	-2.8615	0.00421641	0.0866243
ZNF394	234.147	-0.172775	0.0603718	-2.86185	0.00421177	0.0866243
PTPN11	610.156	-0.272401	0.0952687	-2.85929	0.00424585	0.0870579
ATP6V1A	820.278	-0.171951	0.0601956	-2.85654	0.00428281	0.0872601
GSTM3	25.5423	-0.554538	0.194141	-2.85636	0.00428524	0.0872601
HEXIM2	12.3737	-0.535841	0.187598	-2.85633	0.00428568	0.0872601
SLC25A3	905.371	-0.251242	0.087942	-2.85691	0.0042779	0.0872601
ZFAND2B	101.541	-0.212669	0.0744459	-2.8567	0.00428076	0.0872601
TFRC	527.829	0.253084	0.088733	2.8522	0.00434174	0.088278
IL10	14.5235	0.765299	0.268464	2.85065	0.00436294	0.0884092
SERPINB1	1419.69	0.395776	0.138849	2.8504	0.00436641	0.0884092
SH2D1B	71.8129	-0.524922	0.184114	-2.85108	0.00435713	0.0884092
CACNA1S	9.82732	-4.40724	1.54669	-2.84946	0.00437929	0.0885467
ADRB1	119.629	-0.505227	0.177479	-2.84668	0.00441772	0.0887079
DBNDD2	56.26	-0.485393	0.170511	-2.84669	0.00441757	0.0887079
ECE1	1447.33	0.225036	0.0790487	2.8468	0.00441605	0.0887079
EPHB6	88.3439	-0.352055	0.123634	-2.84756	0.00440552	0.0887079
PKP1	222.095	-0.589024	0.206829	-2.84788	0.00440117	0.0887079
PNPLA2	873.266	-0.337049	0.118552	-2.84305	0.00446841	0.0896021
DOCK3	35.4509	-0.584418	0.205734	-2.84065	0.00450223	0.0901561
DGCR11	31.2312	-0.331841	0.116892	-2.83886	0.0045275	0.0904134
PFKFB2	320.002	-0.246126	0.0866939	-2.83902	0.00452527	0.0904134
DUX4	28.3028	-2.04536	0.720742	-2.83785	0.00454181	0.0904509
MAD1L1	168.329	-0.292653	0.103124	-2.83788	0.00454148	0.0904509
CLDN17	12.9286	-1.27418	0.449092	-2.83723	0.00455063	0.0905028
DHX38	410.743	-0.201786	0.0711552	-2.83586	0.00457025	0.0906454
DYSF	890.69	0.76514	0.269798	2.83598	0.00456858	0.0906454
WASL	630.133	-0.351948	0.124165	-2.83451	0.00458955	0.0908876
ZDHHC13	514.497	-0.3365	0.118731	-2.83414	0.00459495	0.0908876
FOXO1	286.454	-0.227021	0.0801261	-2.8333	0.00460704	0.0909343
VCPIP1	568.434	0.166431	0.058745	2.83311	0.0046098	0.0909343
ADCY7	252.189	0.363475	0.128471	2.82923	0.00466597	0.0918721
MCTP1	151.323	0.417058	0.147425	2.82896	0.00466996	0.0918721
EXOC6B	184.033	-0.355155	0.125575	-2.82822	0.00468076	0.0919603
NPEPPS	883.339	-0.181583	0.0642477	-2.8263	0.00470893	0.092389
PDE9A	19.0878	-0.558179	0.197536	-2.8257	0.00471772	0.0924368
USH1G	11.736	-0.755706	0.267603	-2.82398	0.00474308	0.0928087
ECM1	207.921	-0.727003	0.257525	-2.82304	0.00475705	0.092946
STRAP	307.079	-0.295765	0.104783	-2.82265	0.00476286	0.092946
SLC31A2	174.964	0.378118	0.134003	2.82171	0.00477685	0.0930942
MOB1A	703.868	0.170139	0.0603345	2.81993	0.00480339	0.0932073
POLR2J4	108.622	-0.353556	0.125411	-2.81918	0.00481467	0.0932073
PSMD7	251.918	-0.305048	0.10819	-2.81956	0.00480893	0.0932073
RASAL1	141.041	-0.434036	0.153878	-2.82065	0.00479257	0.0932073
SIPA1L2	423.878	0.216517	0.0767937	2.81947	0.00481031	0.0932073
FOXO3	678.093	-0.176881	0.0628079	-2.81622	0.00485926	0.0937441
SLC15A3	182.031	0.484265	0.171928	2.81667	0.00485244	0.0937441
SLC39A8	184.735	0.390538	0.138683	2.81606	0.00486171	0.0937441
HDAC3	201.275	-0.265353	0.0943096	-2.81363	0.00489851	0.09415
NUDT5	153.262	-0.223755	0.0795273	-2.81357	0.00489953	0.09415
VKORC1L1	86.342	-0.389651	0.138498	-2.81339	0.00490216	0.09415
FOXN3	844.75	-0.169139	0.0601575	-2.8116	0.00492959	0.0945519
GCC1	195.763	-0.133398	0.0474621	-2.81063	0.0049445	0.0945887
ULBP1	13.213	-0.945254	0.336309	-2.81067	0.00494381	0.0945887
TMPRSS2	1038.95	-0.37748	0.13433	-2.81009	0.00495282	0.0946235
ZBTB11	191.392	-0.226437	0.0806226	-2.80861	0.00497564	0.094935
ULK1	422.243	-0.248785	0.0886008	-2.80794	0.00498599	0.0950079
GSN	3745.95	-0.303538	0.10812	-2.80742	0.00499408	0.0950376
FKBP1B	27.0314	-0.438422	0.156238	-2.80612	0.00501415	0.095295
UTRN	1274.16	0.270013	0.0962635	2.80494	0.00503258	0.0955206
PLEKHD1	41.0712	-0.58031	0.206998	-2.80345	0.00505584	0.0958371
PPP1R16B	121.778	0.467774	0.16706	2.80004	0.00510966	0.0967315
RMND5B	152.514	-0.332075	0.118707	-2.79744	0.0051509	0.0973855
HLA-B	11686.5	0.231455	0.0827589	2.79673	0.0051622	0.0973973
NKX3-1	154.663	-0.360663	0.128966	-2.79656	0.00516491	0.0973973
HERC6	515.039	0.425651	0.152229	2.79612	0.00517207	0.0974063
CLDN22	33.9581	-0.960947	0.343789	-2.79516	0.00518735	0.0974419
TMEM45B	352.602	-0.334312	0.119598	-2.79531	0.00518505	0.0974419
IL18BP	59.3096	0.396021	0.141711	2.79456	0.00519699	0.0974972
ELMO2	181.284	0.22265	0.0797114	2.7932	0.00521886	0.0977815
CBX7	159.053	-0.272582	0.097605	-2.79271	0.00522685	0.0978052
LAMA4	94.525	-0.583135	0.208856	-2.79204	0.00523772	0.0978828
MTHFD2	159.503	0.297804	0.106686	2.79141	0.00524791	0.0979475
CHI3L2	16.3639	0.688171	0.246794	2.78844	0.00529619	0.0985269
DOCK9	657.323	-0.35073	0.125841	-2.78708	0.00531853	0.0985269
ETS2	1349.7	0.258357	0.0926622	2.78816	0.00530081	0.0985269
FA2H	195.028	-0.418672	0.150289	-2.78578	0.00533987	0.0985269
HIF1A	1410.36	0.341529	0.12256	2.78661	0.00532619	0.0985269
HLA-F	851.039	0.255107	0.0915124	2.78768	0.00530871	0.0985269
PHF2	330.36	-0.140762	0.0505213	-2.7862	0.00533302	0.0985269
PITPNA	592.247	0.15963	0.0572956	2.78608	0.00533489	0.0985269
TRPV2	49.9481	0.467475	0.16776	2.78658	0.00532675	0.0985269
IL1A	57.3413	0.826591	0.296986	2.78326	0.00538151	0.0991696
ITPR2	314.206	0.33459	0.120303	2.78122	0.00541542	0.0996684
ANKRD34A	18.5236	-0.591334	0.212711	-2.77999	0.00543614	0.0996884
ARF5	333.815	-0.187131	0.0673339	-2.77915	0.00545014	0.0996884
CALCOCO1	438.529	-0.186628	0.0671727	-2.77832	0.00546402	0.0996884
FCN1	142.936	0.84895	0.305452	2.77933	0.00544714	0.0996884
GTF2IRD1	262.334	-0.373926	0.134539	-2.77931	0.00544745	0.0996884
KAT7	346.516	-0.253517	0.0912623	-2.77789	0.00547129	0.0996884
LILRB2	404.168	0.665557	0.239588	2.77792	0.00547074	0.0996884
TMPRSS13	200.911	-0.35479	0.127682	-2.7787	0.00545771	0.0996884
ARHGAP10	94.9368	-0.380516	0.137072	-2.77603	0.00550277	0.0998815
CDKN2AIP	125.174	-0.286182	0.103112	-2.77544	0.00551273	0.0998815
FOXQ1	144.351	-0.407321	0.14672	-2.77617	0.00550029	0.0998815
PPM1L	229.913	-0.435391	0.156884	-2.77523	0.00551619	0.0998815
PTPRVP	14.4119	-0.787478	0.28362	-2.77652	0.00549441	0.0998815
RAB8B	402.294	0.444679	0.160301	2.77402	0.00553676	0.100129
FLNA	1379.73	0.494722	0.178445	2.77241	0.00556434	0.100503
TPD52L1	266.455	-0.45582	0.164452	-2.77175	0.00557558	0.100582
MARK4	149.192	-0.238917	0.0862643	-2.76959	0.00561263	0.101125
HLA-J	16.5745	0.777239	0.280792	2.76803	0.00563968	0.101452
PDE1C	23.5799	-0.922113	0.333165	-2.76774	0.00564473	0.101452
NFKBIZ	1917.16	0.378464	0.1368	2.76656	0.00566512	0.101693
IL36A	15.7862	-1.10981	0.401273	-2.76571	0.00567988	0.101832
TMEM38A	26.4633	-0.445502	0.161138	-2.76472	0.00569717	0.102016
RIOK3	813.85	-0.260409	0.0942186	-2.76388	0.00571191	0.102155
PGS1	424.099	0.372271	0.134734	2.76301	0.00572715	0.102302
TSPAN5	58.1913	-0.440754	0.159605	-2.76153	0.00575318	0.102641
MPP7	359.542	-0.329848	0.11959	-2.75815	0.00581299	0.103581
AGTRAP	159.368	0.28852	0.104706	2.75553	0.00585973	0.104286
SSU72	388.86	-0.167435	0.0607763	-2.75494	0.0058703	0.104346
LMCD1	33.0844	-0.607837	0.22078	-2.75313	0.00590285	0.104652
MRPS18A	129.434	-0.31889	0.115843	-2.75279	0.00590902	0.104652
PRF1	54.9194	0.67636	0.245667	2.75315	0.00590243	0.104652
RHBG	10.194	-1.01745	0.369825	-2.75116	0.00593853	0.105046
MYBPC1	9.91964	-1.23923	0.450794	-2.74899	0.0059779	0.105614
C1orf115	36.2149	-0.509389	0.185373	-2.74792	0.0059975	0.105788
CAV2	252.757	-0.455492	0.165799	-2.74726	0.00600955	0.105788
SFSWAP	284.997	-0.211699	0.0770515	-2.7475	0.00600523	0.105788
IL18RAP	238.332	0.62437	0.227338	2.74644	0.00602468	0.105799
IRF2	309.553	0.227762	0.0829192	2.7468	0.00601806	0.105799
C2orf49	76.4168	-0.303878	0.110682	-2.74552	0.00604157	0.105968
PROM2	779.324	-0.406156	0.147957	-2.7451	0.00604928	0.105975
CLEC4D	47.3472	0.855302	0.311732	2.7437	0.00607503	0.106292
RANGRF	17.0353	-0.53377	0.19457	-2.74333	0.00608194	0.106292
C1orf220	25.6509	-0.558733	0.203766	-2.74203	0.00610614	0.106332
HEPH	25.9977	-0.591179	0.215593	-2.74211	0.00610465	0.106332
NSMAF	300.772	0.224754	0.0819549	2.74241	0.00609893	0.106332
FMO2	308.436	-0.503679	0.183772	-2.74078	0.00612938	0.106609
SDC1	1968.47	-0.406111	0.148237	-2.7396	0.00615139	0.106809
STAT3	2377.4	0.157917	0.0576472	2.73938	0.00615559	0.106809
SPECC1	457.398	-0.286952	0.10486	-2.73653	0.00620918	0.107611
PLEKHA1	324.772	-0.41707	0.152461	-2.73559	0.00622678	0.107788
S100A14	1032.21	-0.403739	0.14761	-2.73517	0.00623485	0.107799
PPP2R2C	29.8694	-0.620596	0.226946	-2.73456	0.00624644	0.107872
TJP1	845.593	-0.36138	0.132178	-2.73403	0.00625641	0.107916
VIM	723.675	0.428709	0.156882	2.73269	0.006282	0.108229
SLC16A9	372.78	-0.487004	0.178419	-2.72955	0.00634212	0.109136
CACNA1A	158.379	0.743665	0.272925	2.7248	0.00643403	0.110586
TGFB2	107.225	-0.466119	0.171148	-2.72348	0.00645981	0.110898
FBXO6	97.9811	0.343789	0.126264	2.72277	0.00647365	0.111005
EXOC3L1	9.20518	0.810759	0.297935	2.72126	0.00650342	0.111264
NFKB2	730.526	0.403084	0.148126	2.72123	0.00650404	0.111264
PDE4B	1376.83	0.741513	0.272574	2.72042	0.00651998	0.111275
TLR1	561.754	0.477059	0.175359	2.72047	0.0065189	0.111275
WDFY3	1325.89	0.246231	0.0905255	2.72002	0.0065278	0.111278
CSTB	563.728	-0.3241	0.119182	-2.71937	0.00654059	0.111366
PCDH1	1192.03	-0.374975	0.137945	-2.7183	0.0065619	0.111598
CDIPT	168.391	-0.175667	0.0646493	-2.71723	0.006583	0.111696
HOMER2	408.689	-0.403497	0.148481	-2.7175	0.00657779	0.111696
KLK9	9.43971	-1.18693	0.436957	-2.71636	0.00660038	0.111861
HECTD1	2371.31	-0.31635	0.116483	-2.71585	0.00661057	0.111903
TRIM16	919.305	-0.375281	0.138232	-2.71487	0.00663019	0.112105
HSF2BP	8.87127	-0.742194	0.273515	-2.71354	0.00665678	0.112294
SAP30BP	261.537	-0.146455	0.0539677	-2.71375	0.00665271	0.112294
HAPLN3	80.36	0.530848	0.195805	2.71111	0.00670584	0.11286
SETD1B	410.895	-0.208989	0.0770788	-2.71137	0.0067006	0.11286
IL2RA	21.4061	0.755084	0.278633	2.70996	0.00672916	0.113033
SEC14L6	42.3661	0.977338	0.360663	2.70984	0.00673166	0.113033
LPCAT1	456.902	0.506069	0.186787	2.70933	0.00674186	0.113074
NUP50	752.612	-0.143395	0.052939	-2.70868	0.00675524	0.113168
IRF5	92.8255	0.355078	0.131151	2.70739	0.00678146	0.113476
ACSM5	8.21747	-0.950583	0.351276	-2.70608	0.00680821	0.113793
BECN1	453.345	-0.195961	0.072455	-2.70459	0.00683881	0.113912
NAPSB	43.625	0.485459	0.179467	2.705	0.00683041	0.113912
SP3	971.623	-0.113033	0.0417881	-2.70491	0.00683233	0.113912
SCGB3A2	42.5026	-1.29202	0.477928	-2.70337	0.00686394	0.1142
PPCDC	212.165	0.47353	0.175249	2.70204	0.00689155	0.114438
PPP1CA	540.37	-0.199776	0.0739385	-2.70192	0.00689395	0.114438
B3GALNT2	167.864	-0.373594	0.138336	-2.70064	0.00692066	0.11462
FHDC1	107.791	-0.30218	0.111891	-2.70066	0.00692017	0.11462
GRHL3	195.947	-0.461746	0.171088	-2.69888	0.00695727	0.115095
CHRNA9	13.8793	-0.778218	0.288389	-2.6985	0.00696526	0.115097
ALDH7A1	146.554	-0.501105	0.185843	-2.69638	0.00700968	0.115664
UCK1	105.542	-0.250332	0.0928495	-2.69611	0.00701551	0.115664
CISH	105.803	0.586123	0.217451	2.69542	0.00702989	0.115733
TBX2	7.80969	-1.64728	0.6112	-2.69516	0.00703559	0.115733
ALOXE3	10.5471	-0.889498	0.330318	-2.69285	0.00708434	0.116339
PTPN13	1734.92	-0.40034	0.148678	-2.69266	0.00708835	0.116339
EIF4E3	292.632	0.284302	0.105602	2.69221	0.00709801	0.116366
ABCC5	433.995	-0.28623	0.10647	-2.68837	0.00718025	0.117515
SSH3	275.664	-0.256917	0.095573	-2.68818	0.00718426	0.117515
GTF3C1	797.877	-0.290532	0.108112	-2.68734	0.00720244	0.117594
POLM	127.552	-0.245352	0.0913036	-2.68721	0.00720526	0.117594
PGRMC1	259.93	-0.453926	0.168988	-2.68615	0.00722803	0.117834
SIRT2	192.775	-0.211847	0.0788844	-2.68554	0.00724133	0.117919
GPC1	571.469	-0.43625	0.162545	-2.68387	0.00727745	0.118375
CTSF	32.0889	-0.523177	0.195038	-2.68244	0.00730878	0.118487
RCOR3	203.132	-0.274294	0.102243	-2.68276	0.00730177	0.118487
SNX10	218.36	0.653766	0.243665	2.68306	0.00729529	0.118487
CSF2RB	2369.34	0.699351	0.260816	2.6814	0.0073315	0.118591
EFNA3	14.22	-0.490646	0.182958	-2.68174	0.00732409	0.118591
MMRN2	32.0743	-0.652034	0.243376	-2.67913	0.00738147	0.118749
PCDHB2	11.3542	-0.710633	0.265251	-2.6791	0.00738203	0.118749
RBP1	67.6043	-0.503399	0.187848	-2.67983	0.00736605	0.118749
SIGLEC14	94.0574	0.745124	0.278016	2.68015	0.00735901	0.118749
SP140L	237.345	0.284077	0.105987	2.68031	0.00735549	0.118749
POF1B	418.266	-0.380063	0.141942	-2.67759	0.0074153	0.119063
SRGAP1	493.462	-0.408862	0.152704	-2.67748	0.00741792	0.119063
HSBP1L1	121.683	-0.364637	0.136271	-2.67583	0.00745448	0.119518
CHADL	17.8273	-0.608881	0.227664	-2.67447	0.00748476	0.119871
INSIG1	345.345	0.255163	0.0954598	2.67299	0.00751793	0.12027
MAPK13	332.008	-0.170139	0.0636779	-2.67186	0.00754313	0.120541
GRPEL2	95.6645	-0.352353	0.131947	-2.67042	0.00757568	0.120929
SNCG	44.0475	-0.535965	0.200805	-2.66908	0.00760592	0.121278
DSC3	175.686	-0.532245	0.199494	-2.66797	0.00763109	0.121414
PHLPP1	291.737	-0.255079	0.0956064	-2.66801	0.0076301	0.121414
ATP6V0A1	223.309	-0.199579	0.0748438	-2.66661	0.00766216	0.121642
TMED3	429.381	-0.392742	0.14727	-2.66682	0.00765723	0.121642
ADAMTS9	66.9818	-0.546967	0.205249	-2.66489	0.00770136	0.121847
ANKLE2	601.696	-0.227912	0.0855575	-2.66385	0.00772528	0.121847
CCL18	7.82408	0.863977	0.324295	2.66417	0.00771787	0.121847
DHRS1	124.407	-0.325433	0.122158	-2.66403	0.00772113	0.121847
FAM153A	23.9149	-0.792453	0.297396	-2.66464	0.00770703	0.121847
PI3	1297.04	-0.359961	0.135078	-2.66483	0.00770274	0.121847
SLC43A3	115.992	0.378459	0.142098	2.66337	0.00773625	0.121888
C15orf61	19.0743	-0.499278	0.187668	-2.66044	0.00780386	0.12282
GET4	220.337	-0.256935	0.0966535	-2.65831	0.00785335	0.123466
MCC	171.612	-0.374505	0.140981	-2.65641	0.00789773	0.124029
ADORA2A	126.001	0.65632	0.24712	2.65588	0.00791019	0.124091
TMCO3	457.135	-0.30243	0.113946	-2.65416	0.00795059	0.124591
NMB	37.3936	-0.381496	0.143804	-2.65289	0.0079806	0.124926
SLC25A45	82.5191	-0.355479	0.134033	-2.65217	0.00799767	0.125059
BATF3	8.35397	0.796448	0.300523	2.6502	0.00804431	0.125653
CD1E	13.8203	-0.753795	0.28447	-2.64982	0.00805348	0.125662
BRD1	402.476	-0.23006	0.0868452	-2.64908	0.00807105	0.125667
PADI1	536.07	-0.444228	0.167677	-2.64931	0.00806554	0.125667
MAP2K1	208.628	-0.16467	0.0621878	-2.64794	0.00809833	0.125957
LOH12CR2	7.19814	-0.78351	0.295957	-2.64738	0.00811181	0.126032
C1orf52	90.5848	-0.238643	0.0901582	-2.64694	0.00812237	0.126061
TNFRSF14	447.255	0.2365	0.0893943	2.64558	0.00815509	0.126434
SEMA6C	36.6405	-0.467031	0.176648	-2.64385	0.00819682	0.126946
CYTH3	101.112	-0.274192	0.103767	-2.64238	0.00823264	0.126961
IFFO2	273.753	-0.359278	0.135923	-2.64324	0.00821156	0.126961
NEFM	9.48058	-1.12919	0.42729	-2.64267	0.00822554	0.126961
SPTY2D1	332.773	-0.137291	0.0519492	-2.6428	0.00822245	0.126961
SRRM3	29.4129	-0.52587	0.199143	-2.64067	0.00827422	0.127467
PRPF18	135.207	-0.223585	0.0846909	-2.64001	0.00829044	0.127582
CYB561D1	124.735	-0.241474	0.0914857	-2.63948	0.00830342	0.127646
BRD3	185.059	-0.212275	0.0804866	-2.63739	0.00835455	0.128187
TMEM40	99.014	-0.43814	0.16613	-2.63733	0.00835617	0.128187
FAM25A	24.4229	-0.921555	0.349625	-2.63584	0.00839296	0.128615
RAB24	277.286	0.370018	0.140461	2.63432	0.00843052	0.12892
SPINT1	1515.37	-0.356437	0.135302	-2.63438	0.00842923	0.12892
CRCP	196.555	-0.240299	0.0912589	-2.63316	0.00845951	0.129227
FUT10	71.9757	-0.483145	0.183603	-2.63146	0.00850189	0.12966
VDAC2	341.139	-0.290655	0.11046	-2.63131	0.00850564	0.12966
CALML5	54.2092	-0.665204	0.253059	-2.62865	0.00857234	0.13054
CAMK2N1	25.5589	-0.711698	0.270803	-2.6281	0.0085862	0.130546
SLC22A18	155.492	-0.280926	0.10691	-2.62769	0.00859656	0.130546
VLDLR	94.1219	-0.376699	0.143364	-2.62757	0.00859962	0.130546
ACSL4	345.557	0.297348	0.113296	2.62452	0.00867702	0.131261
CA6	8.42082	-1.1574	0.441388	-2.62218	0.0087369	0.131261
EVI5L	126.599	-0.328099	0.125064	-2.62344	0.00870464	0.131261
HDAC5	260.523	-0.196625	0.0749081	-2.62488	0.00866784	0.131261
KBTBD2	243.401	0.220323	0.0839591	2.62417	0.008686	0.131261
PRSS8	530.854	-0.373388	0.142393	-2.62224	0.00873533	0.131261
TFPI	258.293	-0.544946	0.20778	-2.6227	0.00872352	0.131261
TJP2	1764.87	-0.332087	0.126528	-2.62461	0.00867484	0.131261
TMBIM1	1192.75	-0.219442	0.0836647	-2.62287	0.00871929	0.131261
WDR59	210.173	-0.332051	0.126623	-2.62237	0.0087321	0.131261
C1GALT1	338.654	0.246093	0.0938884	2.62112	0.00876414	0.131264
PLCD3	218.574	-0.393305	0.150019	-2.6217	0.00874923	0.131264
SLC38A9	151.638	-0.389069	0.148433	-2.62118	0.00876264	0.131264
GALM	90.0591	0.455202	0.173751	2.61986	0.0087967	0.131616
ETFB	151.295	-0.424794	0.162271	-2.61781	0.00884971	0.132002
KIF26A	11.3168	-0.903336	0.345034	-2.61811	0.00884186	0.132002
ZNF763	28.8811	-0.40089	0.153123	-2.6181	0.00884219	0.132002
CLCN1	10.1753	-0.875722	0.334594	-2.61727	0.00886363	0.132074
MACROD1	56.8824	-0.454444	0.173775	-2.61513	0.00891927	0.132768
BMP7	44.8337	-0.489346	0.187157	-2.61462	0.00893256	0.13283
IL2RG	171.845	0.474589	0.18154	2.61424	0.00894268	0.132844
ZNF541	9.78831	-0.777424	0.297435	-2.61376	0.00895508	0.132893
NAA60	215.824	-0.212274	0.0812959	-2.61113	0.00902447	0.133659
PRSS22	551.268	-0.399831	0.153136	-2.61096	0.0090288	0.133659
SCARF1	308.925	0.527391	0.202007	2.61076	0.00903423	0.133659
AKR7L	21.6805	-0.595651	0.228193	-2.61029	0.00904648	0.133704
FAM8A1	411.151	0.280152	0.107353	2.60963	0.00906404	0.133742
NMT2	65.2509	-0.449648	0.172327	-2.60926	0.00907373	0.133742
WDR55	286.018	-0.226788	0.08692	-2.60916	0.00907657	0.133742
FCGR2C	113.362	0.52489	0.201273	2.60785	0.00911132	0.134118
INO80C	122.282	-0.46681	0.179073	-2.60681	0.00913897	0.134389
TBX18	10.5082	-1.05408	0.404554	-2.60554	0.00917287	0.134751
SLMAP	660.266	-0.170518	0.0655066	-2.60307	0.00923928	0.13559
AMTN	11.4627	-0.658639	0.253097	-2.60232	0.00925966	0.135633
NEXN-AS1	11.6146	-0.917615	0.352621	-2.60227	0.00926086	0.135633
SLC9A4	88.89	-0.540304	0.207714	-2.60119	0.00928998	0.135923
APTX	99.6537	-0.330494	0.127214	-2.59794	0.00937838	0.136838
PIM2	341.279	0.444247	0.171005	2.59786	0.00938074	0.136838
ST14	2116.05	-0.342672	0.131875	-2.59846	0.00936429	0.136838
SGPP1	33.8904	0.374257	0.144158	2.59616	0.00942733	0.137381
ARPC1A	295.183	-0.241508	0.0930559	-2.5953	0.00945075	0.137417
CYP1A1	35.4004	-1.05254	0.405639	-2.59478	0.00946515	0.137417
FKBP5	205.861	0.369105	0.142263	2.59453	0.009472	0.137417
GALNT4	317.914	-0.374418	0.144321	-2.59435	0.00947703	0.137417
LRRC37A	24.2114	-0.679603	0.261925	-2.59465	0.00946872	0.137417
FAM83C	21.3942	-0.507247	0.195687	-2.59213	0.00953843	0.13817
CLCA4	489.651	-0.523635	0.202055	-2.59155	0.0095546	0.138266
LCE3D	10.6507	-1.42838	0.551382	-2.59055	0.00958223	0.1384
LY96	87.6109	0.560062	0.216196	2.59053	0.00958285	0.1384
SHC4	35.6539	-0.640857	0.2475	-2.58933	0.00961639	0.138747
SALL4	21.4634	-0.615694	0.237838	-2.58871	0.0096335	0.138856
FLOT2	617.085	0.27661	0.106875	2.58817	0.00964875	0.138938
TBCC	108.004	-0.204992	0.0792376	-2.58706	0.00967988	0.139111
USP17L2	13.7776	-2.94321	1.13766	-2.58707	0.00967964	0.139111
XPC	209.575	-0.154413	0.0597174	-2.58573	0.00971731	0.139511
ARNT	254.187	-0.19366	0.0749568	-2.58363	0.00977677	0.139838
GFOD2	187.628	-0.3368	0.130363	-2.58356	0.00977851	0.139838
KIF1C	1458	-0.309387	0.119739	-2.58384	0.00977067	0.139838
RARG	315.067	-0.336733	0.130325	-2.58379	0.00977207	0.139838
RHCG	90.9491	-0.753207	0.291625	-2.58279	0.00980048	0.140015
MYO6	1141.16	-0.342049	0.132565	-2.58024	0.00987309	0.14065
SCD5	153.067	-0.54923	0.21289	-2.57988	0.00988354	0.14065
SLC16A11	24.1222	-0.585176	0.226768	-2.58051	0.00986551	0.14065
SYT8	349.549	-0.491568	0.190519	-2.58015	0.0098757	0.14065
LSAMP	63.1899	-0.717625	0.278283	-2.57876	0.00991551	0.140967
PTGR1	181.77	-0.369782	0.143462	-2.57755	0.00995029	0.141185
RHBDF1	263.829	-0.375337	0.145613	-2.57763	0.00994809	0.141185
ZNF493	178.278	-0.36381	0.141174	-2.57704	0.00996505	0.141257
ALDH3A1	7712.13	-0.538245	0.208998	-2.57536	0.0100135	0.14141
KAT8	176.458	-0.170131	0.0660464	-2.57593	0.00999696	0.14141
RFX5	211.234	0.26426	0.102626	2.57499	0.0100244	0.14141
SYNGR1	124.339	-0.422241	0.163974	-2.57505	0.0100224	0.14141
TRIM52	78.3002	-0.334697	0.129953	-2.57552	0.010009	0.14141
RBM18	119.133	-0.249497	0.0969488	-2.5735	0.0100676	0.141731
STX3	623.042	0.284235	0.110453	2.57336	0.0100717	0.141731
VAV1	607.899	0.241929	0.0940187	2.5732	0.0100764	0.141731
ADAMTSL5	19.8613	-0.532838	0.207175	-2.57193	0.0101134	0.141977
STRN4	412.791	-0.177018	0.0688237	-2.57205	0.0101098	0.141977
ACTR3	1238.1	0.243514	0.0947254	2.57074	0.0101481	0.142086
C3	2011.75	0.551005	0.214303	2.57115	0.0101362	0.142086
SP6	29.1396	-0.521958	0.203044	-2.57066	0.0101504	0.142086
BCL6	1617.42	0.270058	0.105167	2.56791	0.0102315	0.142672
CLIC3	37.0935	-0.523175	0.203726	-2.56803	0.0102278	0.142672
GABRA3	8.11459	-0.871233	0.339173	-2.5687	0.0102081	0.142672
RGS9BP	7.36588	-0.661172	0.257438	-2.56827	0.0102207	0.142672
ACTN4	3096.41	-0.213254	0.0830604	-2.56746	0.0102448	0.142721
MCU	528.583	-0.259059	0.100938	-2.56651	0.0102728	0.142838
NPRL2	64.5364	-0.273464	0.106538	-2.56683	0.0102634	0.142838
SERPINA3	92.3212	0.700656	0.273047	2.56607	0.010286	0.142884
EBP	108.514	-0.342903	0.13372	-2.56434	0.0103374	0.143462
DGKA	397.862	-0.280249	0.109332	-2.56327	0.010369	0.143491
LYPLA2	245.877	-0.208293	0.0812438	-2.5638	0.0103532	0.143491
PCDHB10	8.43987	-0.628909	0.245336	-2.56346	0.0103635	0.143491
CCDC136	42.9495	-0.475078	0.185392	-2.56256	0.0103904	0.14365
N4BP3	135.141	-0.367168	0.143302	-2.5622	0.0104013	0.143664
CASP9	115.671	-0.24116	0.094175	-2.56076	0.0104443	0.143837
IPPK	128.782	-0.255272	0.0996977	-2.56046	0.0104533	0.143837
SLC1A1	69.5485	-0.422247	0.164895	-2.5607	0.0104461	0.143837
TGIF2	73.1768	0.279895	0.109286	2.56111	0.0104338	0.143837
BMP1	152.993	-0.396557	0.154906	-2.55998	0.0104679	0.143901
CITED2	355.092	-0.30715	0.120065	-2.55819	0.0105217	0.143962
CLCA1	20.3291	-2.18688	0.854699	-2.55866	0.0105077	0.143962
KAZN	176.739	-0.305417	0.119365	-2.55869	0.0105067	0.143962
MKNK2	1226.3	-0.205818	0.0804529	-2.55824	0.0105203	0.143962
TMEM106B	836.742	-0.361996	0.141459	-2.55902	0.0104967	0.143962
RIN2	425.054	0.322073	0.126005	2.55603	0.0105874	0.144724
ARRDC4	229.744	-0.240756	0.0942396	-2.55472	0.0106272	0.145057
EID2	43.6787	-0.340647	0.133348	-2.55458	0.0106317	0.145057
SOX9	112.002	-0.55685	0.218123	-2.55291	0.0106827	0.145616
TSC2	728.096	-0.261823	0.102623	-2.5513	0.0107321	0.146153
UPK1B	664.428	-0.453208	0.177696	-2.55047	0.0107577	0.146365
EIF4ENIF1	128.807	-0.226111	0.0886947	-2.54932	0.0107934	0.146686
GPRC5A	1221.21	-0.39106	0.153446	-2.54852	0.0108181	0.146686
LGALS3	3829.36	-0.346249	0.135869	-2.54841	0.0108216	0.146686
NAPG	300.128	-0.266245	0.104456	-2.54887	0.0108072	0.146686
TMEM132B	27.0139	-0.69099	0.271183	-2.54806	0.0108324	0.146696
FRMD6	99.797	-0.425702	0.167103	-2.54755	0.0108483	0.146718
IDH3B	203.078	-0.259875	0.102017	-2.54736	0.0108542	0.146718
EEPD1	122.304	-0.254033	0.0997564	-2.54653	0.0108799	0.146929
CLCN3	545.783	-0.318316	0.125031	-2.54591	0.0108994	0.147056
CTR9	310.179	-0.196787	0.0773377	-2.54452	0.0109428	0.147505
TMEM65	134.913	-0.23819	0.0936411	-2.54365	0.0109702	0.147685
ZNF219	169.428	-0.344269	0.135355	-2.54345	0.0109764	0.147685
KLF8	95.2942	-0.459118	0.180712	-2.54061	0.0110661	0.148753
DAAM2	24.6986	-0.779322	0.306885	-2.53946	0.0111024	0.14883
EPS8L1	974.456	-0.35211	0.138648	-2.5396	0.0110979	0.14883
KIAA2013	264.833	-0.199728	0.0786324	-2.54002	0.0110845	0.14883
LPCAT2	237.887	0.399843	0.157574	2.5375	0.0111648	0.149529
NLRP10	7.32077	-0.980493	0.38659	-2.53626	0.0112043	0.149919
UXS1	135.678	-0.245192	0.0967061	-2.53544	0.0112307	0.150134
GMCL1	147.49	-0.223447	0.0881561	-2.53467	0.0112553	0.150325
HCG11	38.9227	-0.469327	0.18522	-2.5339	0.0112802	0.15052
FLG	65.4605	-0.949824	0.375009	-2.5328	0.0113155	0.150785
RELB	170.636	0.402108	0.158771	2.53264	0.0113208	0.150785
ERCC6	182.443	-0.259678	0.102556	-2.53206	0.0113394	0.150894
ALPL	1644.31	0.252632	0.0997873	2.53171	0.0113509	0.15091
NCKAP1L	243.616	0.333085	0.131604	2.53097	0.0113747	0.151088
CNN3	556.155	-0.353876	0.139844	-2.53051	0.0113896	0.151149
CGN	803.148	-0.354061	0.140006	-2.5289	0.0114419	0.151683
LRRK1	898.883	-0.468584	0.185333	-2.52834	0.0114604	0.151683
RNF208	16.5527	-0.416383	0.164688	-2.52832	0.0114611	0.151683
SLC25A16	135.166	-0.333898	0.132111	-2.5274	0.0114909	0.151939
ANKRD27	213.869	-0.248516	0.0983491	-2.52688	0.0115081	0.152028
ELF4	248.042	0.262388	0.103862	2.52631	0.0115266	0.152135
DAPK2	174.137	-0.267461	0.105902	-2.52556	0.0115515	0.152325
FBXL20	248.729	-0.231081	0.0915099	-2.5252	0.0115632	0.152342
MEF2A	435.735	0.194535	0.0770615	2.52441	0.0115891	0.152545
ANXA6	89.7006	0.344829	0.136671	2.52307	0.0116336	0.152992
DENND5A	764.706	0.450778	0.178905	2.51965	0.0117472	0.153377
FCHSD1	244.204	-0.280541	0.111269	-2.52127	0.0116931	0.153377
HACE1	80.6606	-0.398119	0.157997	-2.51979	0.0117425	0.153377
IL7R	84.1446	0.535849	0.212549	2.52106	0.0117001	0.153377
NFS1	103.01	-0.378003	0.15002	-2.51968	0.0117463	0.153377
TANK	393.017	0.280512	0.111265	2.52112	0.0116981	0.153377
TNFSF14	107.37	0.550356	0.218395	2.52001	0.0117353	0.153377
UBE2J2	190.035	-0.159002	0.0630944	-2.52007	0.0117333	0.153377
CPNE5	17.2495	0.622118	0.246943	2.51928	0.0117595	0.1534
CDKN2A	61.9488	-0.395867	0.157158	-2.51892	0.0117717	0.153422
CSNK1E	526.448	-0.28107	0.111606	-2.51841	0.0117885	0.153489
MORC4	386.556	-0.554005	0.220008	-2.51812	0.0117984	0.153489
PSME2	415.359	0.290081	0.115211	2.51782	0.0118085	0.153489
TMC1	30.6582	-0.545537	0.216835	-2.51591	0.0118726	0.154185
CHRNA4	8.87836	-3.45043	1.37189	-2.51509	0.0119003	0.154251
FHL2	286.705	-0.349242	0.138874	-2.51481	0.0119095	0.154251
FZD7	14.3272	-0.57016	0.226691	-2.51514	0.0118984	0.154251
LYZ	1640.98	0.314987	0.125326	2.51334	0.0119593	0.154759
FBXO3	207.077	-0.289479	0.115207	-2.51269	0.0119813	0.154877
MREG	92.3045	-0.304532	0.121209	-2.51245	0.0119897	0.154877
BTK	64.5043	0.511959	0.203946	2.51027	0.012064	0.155228
SOD2	9573.91	0.537644	0.21413	2.51083	0.0120449	0.155228
SSTR3	9.38428	0.998702	0.397856	2.51021	0.0120659	0.155228
TCF25	739.315	-0.162247	0.0646379	-2.51008	0.0120702	0.155228
ZNF677	35.2809	-0.550765	0.219398	-2.51034	0.0120614	0.155228
IL4R	737.805	0.335145	0.133547	2.50956	0.0120883	0.155272
LMNA	1204.21	-0.314929	0.125502	-2.50936	0.012095	0.155272
TNFSF15	34.5261	0.590313	0.23528	2.50898	0.0121081	0.155304
LHFPL1	7.45829	0.639538	0.255063	2.50737	0.0121632	0.155817
RNASE7	33.6672	-0.718728	0.286667	-2.50719	0.0121695	0.155817
PPP3CA	393.539	-0.131199	0.0523414	-2.5066	0.0121898	0.155939
RHOF	73.3747	-0.430162	0.171662	-2.50587	0.0122152	0.156127
CNNM3	124.98	-0.249764	0.0997289	-2.50443	0.0122648	0.156623
ANO8	277.231	-0.400425	0.159928	-2.50379	0.0122871	0.156771
ADIPOR1	815.496	-0.137481	0.054964	-2.5013	0.0123738	0.157728
SLC9A3R1	1061.35	-0.25627	0.102466	-2.50102	0.0123838	0.157728
GOLGA2	597.347	-0.201067	0.0804198	-2.50022	0.0124116	0.157944
CD300C	12.6922	0.491523	0.196629	2.49975	0.012428	0.158015
SLC20A2	476.908	-0.348478	0.139603	-2.49621	0.0125528	0.159462
PWWP2B	210.015	-0.325351	0.130371	-2.49559	0.0125748	0.159603
BTN2A2	105.955	0.276395	0.110819	2.49411	0.0126275	0.159855
CPM	209.341	-0.367969	0.147627	-2.49255	0.0126829	0.159855
DHRS11	39.1727	-0.398305	0.159831	-2.49203	0.0127014	0.159855
DPP8	289.081	-0.203193	0.0815004	-2.49315	0.0126615	0.159855
GPR87	121.107	-0.383068	0.153648	-2.49314	0.0126618	0.159855
KRT13	1052.81	-0.62513	0.25088	-2.49175	0.0127117	0.159855
MRPL36	44.6995	-0.362709	0.14557	-2.49164	0.0127155	0.159855
NCK2	353.04	-0.218953	0.0878711	-2.49175	0.0127116	0.159855
PHLDA3	113.501	-0.353393	0.141661	-2.49464	0.0126086	0.159855
RNF4	292.877	-0.15407	0.061831	-2.49179	0.0127102	0.159855
RRAS2	133.162	-0.31505	0.126368	-2.49312	0.0126625	0.159855
CDKN2C	57.3237	-0.403694	0.162064	-2.49096	0.0127399	0.159886
HLA-H	172.586	0.325035	0.13048	2.49107	0.012736	0.159886
SLC20A1	497.88	0.167832	0.0673921	2.49038	0.0127608	0.16001
TREML4	27.4054	1.04307	0.419046	2.48915	0.0128049	0.160425
C1orf74	48.8537	-0.33893	0.13618	-2.48884	0.012816	0.160426
JPH2	12.3171	-0.702951	0.282555	-2.48783	0.0128524	0.160679
PGLYRP3	8.36378	-0.660166	0.265375	-2.48767	0.0128583	0.160679
KLF5	2410.02	-0.354684	0.142609	-2.48711	0.0128785	0.160794
SMURF2	279.65	-0.204232	0.0821607	-2.48576	0.0129275	0.161156
SPRR1B	313.71	-0.600923	0.241782	-2.4854	0.0129408	0.161156
VPS26B	241.131	-0.249635	0.100437	-2.4855	0.0129371	0.161156
GSTA4	90.053	-0.493075	0.198457	-2.48455	0.0129716	0.161317
SMTN	53.3204	-0.39745	0.159996	-2.48413	0.0129869	0.161317
SNX21	88.1662	-0.339953	0.136836	-2.48438	0.0129779	0.161317
ATL2	185.469	-0.242997	0.0978343	-2.48376	0.0130003	0.161346
SEMA5A	188.055	-0.439734	0.17707	-2.4834	0.0130137	0.161374
CDYL	259.308	-0.243701	0.0981582	-2.48274	0.0130377	0.161501
SYCE1L	16.799	-0.393121	0.158356	-2.48251	0.0130461	0.161501
ILVBL	299.315	-0.359405	0.144816	-2.4818	0.0130721	0.161605
ZNF83	263.962	-0.34324	0.13831	-2.48167	0.0130767	0.161605
LSM11	20.6058	-0.508266	0.20485	-2.48116	0.0130956	0.161702
FOSL2	2214.65	0.314917	0.126946	2.48072	0.0131119	0.161757
GGH	65.4658	-0.432376	0.174315	-2.48043	0.0131224	0.161757
EPHA4	174.725	-0.359146	0.144879	-2.47894	0.0131774	0.162298
FAM162A	95.855	-0.370891	0.149673	-2.47801	0.0132117	0.162584
PTPN2	240.837	0.228176	0.0920961	2.47759	0.0132273	0.162638
PJA1	90.2685	-0.332393	0.134323	-2.47457	0.0133397	0.163881
BCL7C	76.2659	-0.39966	0.161632	-2.47266	0.0134113	0.164345
CDK11A	128.971	-0.188347	0.076162	-2.47298	0.013399	0.164345
PYGB	775.878	-0.330051	0.133479	-2.47268	0.0134104	0.164345
STON2	210.533	-0.346025	0.139961	-2.47229	0.013425	0.164374
EIF4E	272.041	-0.335226	0.1357	-2.47034	0.0134983	0.164841
KCNJ1	7.04673	-1.18604	0.480224	-2.46977	0.0135202	0.164841
RTF1	306.786	-0.159369	0.0645026	-2.47074	0.0134836	0.164841
SLIT3	18.9648	-1.07296	0.434438	-2.46976	0.0135202	0.164841
TMEM161A	46.2119	-0.38353	0.155308	-2.46948	0.0135311	0.164841
TRIM14	241.184	0.313595	0.126973	2.46979	0.0135194	0.164841
AVPI1	164.608	-0.33263	0.134899	-2.46576	0.0136722	0.165092
CDH24	27.5917	-0.396202	0.160672	-2.4659	0.0136668	0.165092
CSF1R	173.176	0.354704	0.143872	2.46542	0.0136854	0.165092
EIF6	421.301	-0.253858	0.102888	-2.46731	0.0136131	0.165092
FBXL18	358.771	-0.490786	0.198855	-2.46807	0.0135845	0.165092
GALNT5	1397.82	-0.358445	0.145256	-2.46768	0.0135991	0.165092
HLA-DMB	256.114	0.362764	0.147149	2.46529	0.0136903	0.165092
PHLDA1	258.448	-0.400777	0.162554	-2.46549	0.0136825	0.165092
PPP6R2	539.425	-0.213419	0.0865265	-2.46651	0.0136437	0.165092
SMAP1	258.18	-0.237819	0.0964758	-2.46506	0.013699	0.165092
UNC5B	301.413	-0.370246	0.150061	-2.46731	0.0136131	0.165092
ZNF366	10.4908	0.655047	0.265606	2.46624	0.013654	0.165092
ZNF543	86.3232	-0.342201	0.138756	-2.46621	0.0136552	0.165092
FLOT1	563.321	0.281849	0.114385	2.46404	0.013738	0.165425
HP1BP3	550.196	-0.161184	0.0654254	-2.46363	0.0137538	0.165477
SORCS2	14.4681	-0.719555	0.29212	-2.46322	0.0137695	0.16553
SUN2	686.177	0.195457	0.0793708	2.46258	0.0137941	0.165688
NEXN	13.0288	0.792435	0.32197	2.4612	0.0138472	0.166189
CD68	310.151	0.306221	0.124449	2.46061	0.0138702	0.166328
CLU	738.355	-0.434001	0.176443	-2.45972	0.0139044	0.166463
RGP1	189.82	-0.225641	0.0917309	-2.45982	0.0139007	0.166463
ELF5	65.8855	-0.439944	0.178921	-2.45888	0.0139372	0.166522
IKZF1	261.938	0.402402	0.163664	2.45871	0.0139435	0.166522
SPRR2E	251.861	-0.674672	0.27434	-2.45925	0.0139226	0.166522
JPH1	28.2625	-0.416914	0.169594	-2.45831	0.0139591	0.166571
PADI3	22.3322	-0.529401	0.215531	-2.45627	0.0140388	0.167111
RILPL1	78.6787	-0.394952	0.160768	-2.45665	0.0140239	0.167111
RP1L1	35.8094	-0.534225	0.217487	-2.45636	0.0140354	0.167111
CYB5R1	293.856	-0.28614	0.116607	-2.45388	0.0141322	0.167266
DCK	84.0986	0.290487	0.118305	2.45541	0.0140723	0.167266
MANSC1	157.241	-0.25862	0.105372	-2.45435	0.0141138	0.167266
MYO5B	1588.44	-0.311655	0.126986	-2.45425	0.0141179	0.167266
PAPLN	51.1094	-0.453015	0.184593	-2.45412	0.0141228	0.167266
SMPD1	131.049	-0.242285	0.0986886	-2.45505	0.0140866	0.167266
SYNJ2	323.229	-0.253752	0.1034	-2.4541	0.0141239	0.167266
PLEKHO1	185.855	0.412952	0.168525	2.4504	0.0142699	0.168758
SERPINB2	484.905	-0.43731	0.178513	-2.44973	0.0142962	0.168932
RCN2	222.64	-0.377637	0.154206	-2.44891	0.0143288	0.169142
SLC9A2	59.1094	-0.480572	0.196256	-2.4487	0.0143372	0.169142
C16orf91	35.4539	-0.307283	0.125519	-2.44811	0.0143609	0.169284
GCNT3	249.188	-0.379762	0.155175	-2.44731	0.0143925	0.16937
NPAS2	249.622	-0.347773	0.142114	-2.44714	0.0143996	0.16937
ZFAND6	382.074	-0.147763	0.060384	-2.44705	0.0144031	0.16937
IGSF9	135.41	-0.420752	0.172026	-2.44586	0.0144505	0.169791
HSPA7	51.5189	0.416026	0.170211	2.44418	0.0145184	0.17045
ATG9A	252.455	-0.223961	0.0916656	-2.44324	0.0145561	0.170755
SURF1	107.29	-0.254679	0.104298	-2.44183	0.0146129	0.171284
ADAMTS17	86.8251	-0.365756	0.149905	-2.43991	0.0146908	0.171526
ADRM1	304.103	-0.225107	0.0923167	-2.43843	0.0147514	0.171526
ARFGEF1	1323.3	-0.203839	0.0835922	-2.43849	0.0147487	0.171526
CHIC2	126.71	-0.14843	0.0608629	-2.43876	0.0147378	0.171526
CTLA4	7.6927	0.82364	0.337659	2.43926	0.0147172	0.171526
LRRC1	206.144	-0.31138	0.127662	-2.4391	0.014724	0.171526
MXI1	123.91	-0.22423	0.0918998	-2.43994	0.0146897	0.171526
OSBPL3	413.559	-0.2819	0.115596	-2.43866	0.014742	0.171526
S100A16	1093.86	-0.359514	0.147372	-2.4395	0.0147076	0.171526
SASH3	265.517	0.426469	0.17483	2.43934	0.0147143	0.171526
MS4A6A	136.469	0.41357	0.169661	2.43763	0.0147841	0.171769
SUMF1	183.631	-0.362775	0.148851	-2.43717	0.0148027	0.171848
MUL1	107.219	-0.21834	0.0896202	-2.43628	0.0148393	0.171962
PCDHB7	7.38113	-0.961351	0.394633	-2.43607	0.014848	0.171962
VEGFC	41.6862	-0.44328	0.181947	-2.43631	0.014838	0.171962
RYR1	87.5768	-0.468066	0.192198	-2.43533	0.014878	0.172174
UBR3	474.673	-0.203463	0.0835575	-2.43501	0.0148913	0.17219
FAM160A1	235.37	-0.282126	0.115923	-2.43375	0.0149435	0.172657
UBTD1	124.187	-0.273679	0.112516	-2.43236	0.0150008	0.173181
PUS7	49.0459	-0.373327	0.153506	-2.43201	0.0150154	0.173212
ATG7	253.768	0.182944	0.0752373	2.43156	0.015034	0.173238
LCN15	23.1633	-0.897456	0.369114	-2.43138	0.0150414	0.173238
FCHSD2	306.48	0.150284	0.061879	2.42868	0.0151539	0.174053
FTSJ1	195.114	-0.303057	0.124793	-2.42848	0.0151624	0.174053
MRPS17	50.3284	-0.456627	0.188002	-2.42884	0.0151474	0.174053
PARP16	46.5242	-0.307614	0.126653	-2.4288	0.015149	0.174053
TNNT2	14.5984	-0.822858	0.338869	-2.42825	0.0151719	0.174053
MDFI	104.404	-0.377212	0.155532	-2.42531	0.0152954	0.175193
UBE2V1	122.407	-0.419501	0.17296	-2.42542	0.0152905	0.175193
NDFIP2	426.851	-0.353707	0.14589	-2.42449	0.0153301	0.175452
ADAP2	59.6156	0.379653	0.156636	2.42379	0.0153593	0.175465
OSGIN2	125.053	0.247184	0.102001	2.42335	0.0153782	0.175465
WFS1	107.759	-0.375571	0.154982	-2.42332	0.0153794	0.175465
ZMAT5	53.1752	-0.283298	0.116872	-2.424	0.0153508	0.175465
ANO2	15.6983	-0.62858	0.259538	-2.42191	0.015439	0.176007
ORAI1	96.7837	-0.220288	0.0909815	-2.42124	0.0154677	0.176084
TMCO1	331.357	-0.278043	0.114837	-2.42119	0.01547	0.176084
C15orf41	59.1102	-0.393709	0.162723	-2.4195	0.0155419	0.176202
COL11A2	18.7294	-0.669281	0.276716	-2.41866	0.0155779	0.176202
CR2	14.5799	0.856223	0.353857	2.41968	0.015534	0.176202
EDN2	10.1412	-0.909255	0.375975	-2.41839	0.0155893	0.176202
FAM157A	353.61	0.542742	0.224227	2.42051	0.0154988	0.176202
NMNAT3	781.657	-0.580301	0.239855	-2.41939	0.0155467	0.176202
STRN3	247.157	-0.201601	0.0833423	-2.41895	0.0155655	0.176202
TM7SF2	172.066	-0.388633	0.160662	-2.41894	0.0155657	0.176202
ZDHHC24	77.2422	-0.379046	0.156695	-2.419	0.0155633	0.176202
NLRX1	95.3386	-0.236407	0.0977909	-2.41747	0.0156288	0.176318
PRICKLE4	53.8736	-0.47017	0.194525	-2.41702	0.015648	0.176318
TMEM159	147.638	-0.301087	0.124555	-2.4173	0.0156361	0.176318
TMEM189	214.959	-0.291648	0.12066	-2.41711	0.0156441	0.176318
LYSMD2	77.2476	0.324569	0.134327	2.41626	0.015681	0.176554
GLRX	281.564	0.227649	0.0942882	2.4144	0.0157612	0.17732
KIAA0355	146.923	-0.222911	0.0923497	-2.41377	0.0157884	0.177488
KCP	30.2275	-0.531513	0.220305	-2.41263	0.015838	0.177909
DAGLB	127.821	-0.207594	0.0860682	-2.41198	0.0158664	0.17809
AKT1	828.776	-0.136853	0.056769	-2.4107	0.0159219	0.178575
NAA50	657.106	-0.192672	0.0799707	-2.40929	0.0159838	0.178979
PCYOX1	320.085	-0.369328	0.15328	-2.40949	0.0159747	0.178979
RNF144A	62.6161	0.327339	0.13588	2.40903	0.0159948	0.178979
QPCTL	43.6634	-0.351243	0.145824	-2.40868	0.0160102	0.179014
AKR1B1	159.614	-0.390321	0.162182	-2.40669	0.0160979	0.179159
BCR	782.96	-0.272827	0.113337	-2.40722	0.0160744	0.179159
PSORS1C1	7.57497	-0.863842	0.358792	-2.40764	0.0160559	0.179159
RCOR1	489.125	-0.138842	0.0576963	-2.40643	0.0161093	0.179159
RHBDL2	128.978	-0.320957	0.133367	-2.40657	0.0161031	0.179159
TEAD4	15.5438	-0.468379	0.194531	-2.40774	0.0160518	0.179159
VASN	111.606	-0.369417	0.15351	-2.40647	0.0161076	0.179159
BCAM	64.593	-0.459402	0.191013	-2.40509	0.0161686	0.179681
HIVEP3	109.371	0.340404	0.14157	2.40449	0.0161951	0.179839
APPBP2	278.828	-0.206778	0.0860442	-2.40317	0.0162538	0.180353
ECHDC3	14.6326	-0.463255	0.192824	-2.40247	0.0162847	0.180558
DENND1A	129.705	0.253168	0.105398	2.40203	0.0163045	0.18064
GRAMD1A	287.977	0.507016	0.211155	2.40116	0.0163434	0.180933
AHRR	26.3197	-0.46705	0.194619	-2.39982	0.0164032	0.181084
ASB6	157.707	-0.23483	0.0978452	-2.40001	0.0163946	0.181084
GTF3C2	334.622	-0.259481	0.108103	-2.40032	0.0163809	0.181084
PEX16	106.764	-0.215749	0.0899156	-2.39946	0.0164192	0.181084
ZNF212	82.186	-0.282808	0.117861	-2.3995	0.0164176	0.181084
C1orf162	22.6047	0.498317	0.20771	2.3991	0.0164356	0.181127
TPM3	1330.64	0.150096	0.0626464	2.39593	0.0165784	0.182563
DUOXA1	240.446	-0.33921	0.14169	-2.39403	0.0166643	0.183288
FER1L6	2439.11	-0.388623	0.162338	-2.39392	0.0166694	0.183288
CD74	5141.63	0.344018	0.143725	2.39358	0.0166847	0.183317
TNFRSF1A	1001.92	0.294129	0.122916	2.39293	0.0167145	0.183368
USP9Y	117.735	0.824834	0.344669	2.39312	0.0167056	0.183368
ZNF750	203.34	-0.341631	0.142797	-2.39242	0.0167376	0.183483
ARHGEF12	1786.37	-0.356682	0.149215	-2.39039	0.0168303	0.183532
ISCU	270.537	-0.190739	0.079749	-2.39174	0.0167686	0.183532
MATN2	110.341	-0.455304	0.19038	-2.39156	0.016777	0.183532
MTFMT	64.7695	-0.266546	0.111474	-2.39111	0.0167973	0.183532
OGFR	421.611	0.192104	0.080365	2.3904	0.0168302	0.183532
OVOL2	94.3212	-0.371097	0.155232	-2.3906	0.0168209	0.183532
ZMYND19	78.8606	-0.342217	0.143118	-2.39116	0.0167953	0.183532
CSTF1	136.301	-0.192615	0.0805997	-2.38978	0.0168586	0.183581
SPATA5	147.318	-0.346458	0.144977	-2.38975	0.01686	0.183581
TBL1XR1	1048.49	-0.197972	0.0828865	-2.38848	0.0169184	0.18408
SERTAD2	235.907	-0.173295	0.0725636	-2.38818	0.016932	0.184089
ATP2A3	1407.81	-0.236673	0.099263	-2.3843	0.0171117	0.184391
EIF2B2	100.627	-0.30267	0.126926	-2.38462	0.0170968	0.184391
LRRC20	31.4672	-0.382093	0.160071	-2.38703	0.0169851	0.184391
MGAT4B	538.868	-0.301784	0.126469	-2.38624	0.0170218	0.184391
MIER3	275.633	-0.319797	0.134142	-2.38403	0.0171244	0.184391
NAA30	146.89	-0.31834	0.13347	-2.38511	0.0170742	0.184391
PANX2	129.815	-0.270737	0.113448	-2.38644	0.0170124	0.184391
POU2F3	58.1757	-0.401212	0.168268	-2.38436	0.0171091	0.184391
RAC1	1242.44	-0.243203	0.101948	-2.38555	0.0170535	0.184391
RGMA	40.8791	-0.534099	0.22392	-2.38522	0.017069	0.184391
SLAMF8	24.2216	0.521568	0.218717	2.38467	0.0170943	0.184391
SLC39A14	57.6584	-0.370402	0.155233	-2.3861	0.0170281	0.184391
TGM2	1030.85	0.446611	0.187117	2.38681	0.0169955	0.184391
BTN3A3	158.808	0.275856	0.115779	2.38261	0.0171903	0.184964
ARHGEF4	115.359	-0.363801	0.152755	-2.38161	0.0172374	0.185285
DUSP2	241.978	0.518819	0.217861	2.38143	0.0172456	0.185285
SELL	1200.89	0.637463	0.267719	2.38109	0.0172615	0.18532
KIAA0040	279.021	0.432456	0.181697	2.3801	0.017308	0.185422
PTGER2	32.3982	0.560298	0.235388	2.38032	0.0172977	0.185422
RNF24	527.756	0.369262	0.155147	2.38007	0.0173092	0.185422
ABCD1	93.9224	0.251226	0.105671	2.37744	0.0174332	0.185532
C9orf85	43.9479	-0.353822	0.148859	-2.3769	0.0174589	0.185532
CAV1	20.4178	-0.586254	0.246603	-2.37732	0.017439	0.185532
CERS2	281.334	-0.139445	0.0586338	-2.37824	0.0173955	0.185532
DERA	153.194	-0.310152	0.130356	-2.37927	0.0173468	0.185532
GBA2	400.053	-0.170733	0.0717931	-2.37813	0.0174006	0.185532
IFNG	8.35896	0.810803	0.341067	2.37725	0.0174421	0.185532
KCTD11	135.074	-0.327333	0.137715	-2.37688	0.0174597	0.185532
PLEKHO2	570.959	0.375135	0.157715	2.37857	0.0173801	0.185532
TMEM41A	173.542	-0.328781	0.138215	-2.37876	0.017371	0.185532
WNT3	15.4723	-0.649325	0.273131	-2.37734	0.0174379	0.185532
CCL8	51.8484	1.5633	0.657801	2.37656	0.0174751	0.185559
PSME3	344.276	-0.132547	0.0557796	-2.37627	0.0174888	0.18557
HLA-A	7079.79	0.192358	0.0809658	2.3758	0.0175112	0.185672
EPS8L2	1055.34	-0.339986	0.143141	-2.37519	0.01754	0.185843
FAM131A	107.742	-0.271287	0.11426	-2.3743	0.0175825	0.185929
HSPA6	324.744	0.600712	0.252991	2.37444	0.0175758	0.185929
MYOZ3	8.02077	-1.31329	0.553147	-2.37421	0.0175865	0.185929
IMPA2	159.164	-0.220772	0.0930554	-2.37248	0.0176693	0.186626
SLC38A5	10.4029	0.755819	0.318603	2.37229	0.017678	0.186626
DHRS13	89.4228	0.318262	0.134243	2.3708	0.0177498	0.186763
EHF	1948.29	-0.329354	0.138866	-2.37175	0.0177042	0.186763
HLA-DRB1	1103.81	0.374576	0.158092	2.36935	0.0178193	0.186763
LAMP1	963.857	-0.177557	0.074897	-2.37068	0.0177556	0.186763
LTBP3	203.326	-0.401533	0.169458	-2.36951	0.0178117	0.186763
PIP5K1C	262.831	-0.225202	0.0950128	-2.37022	0.0177773	0.186763
PSMG3	120.196	-0.342031	0.144273	-2.37072	0.0177535	0.186763
RGL4	58.4517	0.615067	0.259568	2.36958	0.0178084	0.186763
SLFN11	122.591	0.439961	0.185585	2.37067	0.017756	0.186763
TLR2	619.357	0.474585	0.200286	2.36954	0.0178104	0.186763
CTBP2	529.092	-0.173993	0.0734711	-2.36818	0.0178757	0.187056
ITSN1	262.512	-0.334478	0.141251	-2.36797	0.0178858	0.187056
MSR1	119.386	0.490356	0.207074	2.36802	0.0178834	0.187056
DUSP14	215.86	-0.411956	0.174013	-2.36739	0.0179141	0.187105
STX16	287.838	0.150283	0.0634815	2.36734	0.0179162	0.187105
AQP3	8470.06	-0.39905	0.168634	-2.36637	0.0179634	0.187194
EPHA1	182.7	-0.343944	0.145337	-2.36654	0.0179555	0.187194
PRKCI	291.341	-0.29777	0.125831	-2.36643	0.0179604	0.187194
ZMYM2	724.398	-0.187767	0.0793611	-2.36599	0.0179822	0.187256
PDLIM3	11.1125	-0.975418	0.412439	-2.365	0.0180301	0.187621
S100A12	88.1594	0.667179	0.282138	2.36472	0.0180435	0.187626
ATF6B	374.507	-0.177124	0.074923	-2.36408	0.0180751	0.187822
KLHL5	214.871	0.173562	0.0734383	2.36337	0.0181094	0.187909
SERINC2	612.236	-0.336562	0.142395	-2.36357	0.0180998	0.187909
HR	135.681	-0.425328	0.18001	-2.36281	0.0181371	0.188063
ARMC7	54.7709	-0.23492	0.0994631	-2.36188	0.0181823	0.188263
TXNRD2	95.2997	-0.352358	0.149179	-2.36198	0.0181775	0.188263
CYP24A1	37.4985	0.710792	0.301097	2.36068	0.0182417	0.188608
FKBP15	383.565	0.129147	0.0547036	2.36084	0.0182335	0.188608
PSME1	592.45	0.175103	0.0741831	2.36042	0.0182544	0.188608
CLEC4A	81.8903	0.60056	0.254629	2.35856	0.0183458	0.188978
CREM	302.579	0.394277	0.167182	2.35837	0.0183554	0.188978
F3	5735.3	-0.380497	0.161301	-2.35893	0.0183279	0.188978
FOXN2	142.512	0.227992	0.0966746	2.35834	0.0183568	0.188978
SLPI	4344.1	-0.336751	0.142805	-2.35811	0.0183682	0.188978
TNXB	54.7654	-0.449438	0.19049	-2.35938	0.0183055	0.188978
ZNF266	239.16	-0.241215	0.102333	-2.35716	0.0184152	0.189328
TTI2	54.3439	-0.280005	0.118819	-2.35656	0.0184449	0.1895
IFT20	97.062	-0.304279	0.129184	-2.3554	0.0185029	0.189828
PNRC1	1401.28	0.342622	0.145447	2.35564	0.0184907	0.189828
AGAP11	24.8929	-0.555313	0.235815	-2.35487	0.0185292	0.189963
ABLIM1	2518.1	-0.341891	0.145272	-2.35345	0.0186001	0.190378
AMIGO1	17.9673	-0.52074	0.221391	-2.35213	0.0186665	0.190378
ARHGAP31	104.899	0.321411	0.13663	2.35242	0.0186518	0.190378
BRAP	173.556	-0.167936	0.0714016	-2.35199	0.0186734	0.190378
IFITM10	230.081	-0.358599	0.152436	-2.35246	0.0186497	0.190378
JRK	388.561	-0.330626	0.140578	-2.35191	0.0186772	0.190378
NFIL3	519.06	0.513909	0.218526	2.35171	0.0186873	0.190378
RB1	291.454	0.188556	0.0801659	2.35208	0.0186689	0.190378
SLC44A5	40.9534	-0.542201	0.230492	-2.35236	0.0186546	0.190378
PLEKHA7	603.394	-0.319188	0.135785	-2.35068	0.0187389	0.19077
RIPK4	324.292	-0.33147	0.141029	-2.35037	0.0187549	0.1908
ATMIN	360.457	-0.297168	0.126466	-2.34978	0.0187844	0.190833
GRB10	96.4778	-0.322825	0.137373	-2.35	0.0187736	0.190833
ARGLU1	582.656	-0.216152	0.0920021	-2.34942	0.0188025	0.190884
ABHD2	3261.6	-0.174464	0.0742797	-2.34874	0.018837	0.1911
BACH1	963.702	0.309222	0.131706	2.34782	0.0188834	0.191438
SH3D19	597.423	-0.342873	0.146068	-2.34736	0.018907	0.191544
DRP2	9.48084	-1.08757	0.463529	-2.34628	0.0189618	0.191965
ATF6	453.854	0.125503	0.0535388	2.34416	0.0190702	0.192107
FUT1	78.389	-0.323786	0.138139	-2.34391	0.0190826	0.192107
GAD2	8.32148	-2.68715	1.14647	-2.34386	0.0190853	0.192107
GPRIN3	114.601	0.361278	0.154022	2.34563	0.0189951	0.192107
KDM6B	1516.57	0.466853	0.199109	2.34472	0.0190415	0.192107
LY6E	1612.27	0.357739	0.152619	2.344	0.0190783	0.192107
RAB38	62.7493	-0.344848	0.147052	-2.34507	0.0190234	0.192107
TIMM23B	50.2633	-0.602349	0.25701	-2.34368	0.0190946	0.192107
TM2D1	106.446	-0.257058	0.109624	-2.34491	0.0190319	0.192107
SCML2	7.02065	-0.838942	0.358039	-2.34316	0.0191212	0.192242
AP1S2	37.7214	0.446592	0.190718	2.34164	0.0191993	0.192508
LILRB3	562.387	0.628006	0.268194	2.34162	0.0192005	0.192508
MPPE1	243.4	-0.179294	0.0765456	-2.34231	0.0191648	0.192508
TACC2	1148.45	-0.337541	0.144129	-2.34194	0.019184	0.192508
AQP9	2092.04	0.653034	0.279111	2.33969	0.0192996	0.193368
ANGPTL2	38.565	-0.481046	0.205685	-2.33875	0.0193482	0.193455
CTH	23.9904	-0.399574	0.170848	-2.33876	0.0193478	0.193455
WDR1	1763.56	-0.0852251	0.0364388	-2.33886	0.0193427	0.193455
KRT15	302.17	-0.399204	0.170723	-2.33831	0.019371	0.19355
ANXA5	687.345	0.23604	0.100974	2.33763	0.0194065	0.193773
ANKRD16	36.1075	-0.406512	0.174023	-2.33597	0.0194926	0.194056
COL5A2	43.3596	-0.633065	0.270997	-2.33606	0.0194879	0.194056
FKBP14	71.7255	-0.34881	0.149267	-2.33681	0.0194489	0.194056
GTF3C5	212.716	-0.216606	0.0927433	-2.33555	0.0195149	0.194056
HSPA4L	132.632	-0.503423	0.215495	-2.33613	0.0194847	0.194056
RSPRY1	243.519	-0.297057	0.127188	-2.33557	0.0195139	0.194056
DGKZ	410.933	-0.158037	0.0676962	-2.3345	0.0195696	0.194379
GPR137B	107.95	0.258037	0.110548	2.33416	0.0195875	0.194379
PGGT1B	208.866	-0.219891	0.0941982	-2.33434	0.0195777	0.194379
SALL2	8.39789	-0.701746	0.300675	-2.3339	0.0196009	0.19438
DDX52	202.259	-0.254276	0.108984	-2.33315	0.0196401	0.194517
ITGA4	140.602	0.345579	0.148122	2.33308	0.0196441	0.194517
ZNF562	372.721	-0.33167	0.142172	-2.33287	0.0196548	0.194517
FBXO2	56.7786	-0.393296	0.168633	-2.33226	0.0196872	0.194604
RAB20	138.533	0.300461	0.128846	2.33194	0.0197037	0.194604
RPL23AP82	63.2025	-0.483695	0.207421	-2.33194	0.0197037	0.194604
NOL12	85.6885	-0.206027	0.0883604	-2.33166	0.0197185	0.194619
FZR1	261.814	-0.156494	0.0671598	-2.33017	0.0197972	0.19469
MEIS1	304.576	-0.354697	0.15223	-2.33001	0.0198054	0.19469
RAB11FIP4	458.595	-0.156885	0.067328	-2.33016	0.0197978	0.19469
SCNN1B	232.926	-0.41109	0.176433	-2.33	0.019806	0.19469
TMEM106A	70.6102	0.296072	0.127035	2.33064	0.0197724	0.19469
TULP2	11.0653	1.38203	0.593102	2.33017	0.0197972	0.19469
OPN3	40.251	-0.312007	0.13393	-2.32963	0.0198255	0.19475
FITM2	40.0039	-0.426553	0.183167	-2.32876	0.0198716	0.195071
SMNDC1	111.871	-0.156522	0.0672202	-2.3285	0.0198854	0.195075
DBP	116.736	-0.38719	0.166404	-2.32681	0.0199756	0.195565
LDB1	296.637	-0.147332	0.0633083	-2.32721	0.0199539	0.195565
SGK2	11.0683	-0.675212	0.290163	-2.327	0.019965	0.195565
NRAP	14.1415	-0.738519	0.317447	-2.32643	0.0199956	0.195629
CCDC59	81.7694	-0.217874	0.0936727	-2.32591	0.0200234	0.19577
NDUFA6	134.757	-0.335008	0.144105	-2.32474	0.0200858	0.196247
DNMBP	278.445	-0.195492	0.0841664	-2.32269	0.020196	0.19715
PDZD2	526.618	-0.314613	0.135462	-2.32251	0.0202053	0.19715
TMEM64	113.596	-0.381461	0.164288	-2.32191	0.0202377	0.197335
NCKAP1	1087.05	-0.338359	0.14578	-2.32103	0.0202853	0.197666
C4orf46	35.69	-0.333156	0.14362	-2.31971	0.0203568	0.197996
POU5F1	16.3564	-0.577873	0.249121	-2.31965	0.0203599	0.197996
PRIM2	65.6936	-0.331024	0.142674	-2.32014	0.0203334	0.197996
NDRG3	130.005	-0.219873	0.0948166	-2.31893	0.0203989	0.198243
BRAT1	213.682	-0.246271	0.106274	-2.31732	0.0204865	0.198318
DNTTIP1	178.55	-0.115412	0.0497863	-2.31815	0.0204411	0.198318
PTPRCAP	47.3456	0.453503	0.195704	2.31728	0.0204884	0.198318
RBBP6	453.712	0.162243	0.0699974	2.31785	0.0204576	0.198318
SLC30A9	344.597	-0.284591	0.122797	-2.31757	0.0204725	0.198318
SUSD4	57.701	-0.433841	0.187166	-2.31795	0.0204519	0.198318
IGFLR1	56.5365	0.307308	0.132708	2.31566	0.0205766	0.198775
MICB	46.7852	0.370024	0.159773	2.31593	0.020562	0.198775
THBS1	409.526	0.517273	0.223378	2.31569	0.0205754	0.198775
TTLL12	292.667	-0.292681	0.126472	-2.31419	0.0206571	0.19942
HMG20B	289.02	-0.241084	0.104252	-2.3125	0.0207499	0.199919
IL34	12.6111	-0.600477	0.259651	-2.31263	0.020743	0.199919
OTUD7B	497.718	-0.323186	0.139742	-2.31273	0.0207377	0.199919
FOXRED1	101.919	-0.270231	0.11694	-2.31085	0.0208414	0.200667
CNP	338.723	0.282568	0.122319	2.3101	0.0208824	0.200797
SH2B3	226.52	0.263725	0.114158	2.31017	0.0208788	0.200797
PRRG2	63.5132	-0.316677	0.137104	-2.30975	0.0209019	0.200852
FBXO33	316.864	-0.403611	0.174826	-2.30865	0.0209632	0.201083
OSCAR	45.4282	0.553608	0.239775	2.30887	0.020951	0.201083
SH3GL3	11.8154	-0.657352	0.284744	-2.30857	0.0209674	0.201083
HLA-DPB1	578.28	0.32123	0.139194	2.30779	0.0210108	0.201234
OTUD7A	36.0643	-0.664694	0.288016	-2.30784	0.0210081	0.201234
CDKL5	206.288	-0.282742	0.122581	-2.30657	0.0210788	0.201752
BTBD10	179.224	-0.148783	0.0645341	-2.30549	0.021139	0.201947
LIPE	64.3165	-0.30225	0.131078	-2.30587	0.0211177	0.201947
RETSAT	325.469	-0.309575	0.134279	-2.30546	0.0211408	0.201947
FBLN1	126.274	-0.475778	0.206422	-2.30489	0.021173	0.202122
EPHX1	708.332	-0.434316	0.188632	-2.30246	0.0213093	0.203157
PXN	835.679	0.228009	0.0990185	2.30269	0.0212961	0.203157
PLIN4	208.447	0.475357	0.206496	2.30201	0.0213345	0.203264
C4A	48.2077	0.473716	0.20587	2.30104	0.0213892	0.203565
HLA-C	7813.66	0.193447	0.0840725	2.30096	0.021394	0.203565
OVOL1	154.404	-0.402641	0.17503	-2.3004	0.0214254	0.20373
GTPBP2	323.652	0.180461	0.0784628	2.29996	0.0214505	0.203836
FAM20A	100.407	0.385165	0.167492	2.2996	0.0214709	0.203897
CLPTM1	404.329	-0.209378	0.091064	-2.29924	0.0214915	0.203959
CISD2	84.5914	-0.343351	0.149413	-2.29801	0.0215613	0.204355
HMOX2	145.359	-0.180502	0.0785398	-2.29823	0.0215487	0.204355
CAPZA1	1055.09	0.156596	0.0681544	2.29767	0.0215808	0.204407
COX6C	335.319	-0.333735	0.145276	-2.29725	0.0216046	0.204499
VPS41	324.183	-0.140205	0.0610426	-2.29684	0.0216281	0.204589
HMGB2	115.939	0.272202	0.11857	2.29572	0.0216922	0.204995
IRX2	9.44243	-0.697102	0.30367	-2.29559	0.0216992	0.204995
UBE2H	891.467	-0.156889	0.0683662	-2.29484	0.0217423	0.205269
ALS2CL	877.398	-0.353453	0.15412	-2.29337	0.021827	0.205553
GPR157	145.651	-0.2585	0.112742	-2.29284	0.0218571	0.205553
KLHL36	206.533	-0.252208	0.109964	-2.29356	0.0218159	0.205553
MIF4GD	57.6709	-0.288611	0.125855	-2.2932	0.0218366	0.205553
MOSPD3	43.7059	-0.338953	0.147821	-2.293	0.0218478	0.205553
ZNF224	169.721	-0.384215	0.16749	-2.29396	0.0217929	0.205553
KCNQ1	131.093	-0.205025	0.0894625	-2.29174	0.0219207	0.205889
RBM8A	367.903	-0.169749	0.0740704	-2.29173	0.0219211	0.205889
ARID2	526.678	-0.208883	0.0911653	-2.29126	0.0219483	0.206012
PLD2	278.968	-0.218581	0.0954841	-2.28919	0.0220686	0.207007
KLHDC7B	61.7813	0.487371	0.212961	2.28854	0.0221059	0.207126
SIRT7	284.849	-0.177825	0.0777046	-2.28848	0.0221097	0.207126
AP2M1	546.084	-0.203707	0.089032	-2.28801	0.0221367	0.207231
SLA	712.221	0.527367	0.230513	2.2878	0.0221495	0.207231
BOK	104.489	-0.327173	0.143072	-2.28677	0.0222093	0.207467
LRRC14	111.295	-0.299382	0.130916	-2.28682	0.0222061	0.207467
NET1	880.271	-0.32221	0.14091	-2.28663	0.0222175	0.207467
PPFIA1	442.298	-0.129831	0.0567845	-2.28639	0.0222317	0.207467
EHBP1	158.954	-0.299858	0.131187	-2.28574	0.0222695	0.207554
NHS	161.968	-0.276246	0.120853	-2.28581	0.0222655	0.207554
MAP3K4	332.172	-0.28634	0.125292	-2.28538	0.0222907	0.207619
C9orf16	209.952	-0.297499	0.130273	-2.28366	0.0223916	0.208292
GPATCH1	66.2581	-0.26278	0.115063	-2.2838	0.0223835	0.208292
BDKRB1	22.7563	-0.418025	0.183116	-2.28285	0.0224393	0.208602
PER3	281.358	-0.393566	0.172442	-2.28231	0.0224711	0.208764
TTC28-AS1	64.0844	-0.379248	0.166188	-2.28204	0.0224869	0.208778
C1QB	118.377	0.502864	0.220434	2.28125	0.0225339	0.208948
CDC73	267.725	0.138218	0.0605877	2.28129	0.0225315	0.208948
CSNK2B	280.93	-0.171731	0.0753474	-2.27919	0.0226561	0.209187
DDX11	137.925	-0.331413	0.145376	-2.2797	0.0226257	0.209187
EDNRB	9.09492	0.763091	0.334751	2.27958	0.0226326	0.209187
ID4	106.638	-0.391237	0.171629	-2.27955	0.0226342	0.209187
IGSF6	334.227	0.492002	0.215835	2.27953	0.0226356	0.209187
NACC2	272.174	-0.186024	0.0815774	-2.28034	0.0225877	0.209187
TMEM63C	39.9688	-0.388768	0.170578	-2.27911	0.0226603	0.209187
LILRA6	262.532	0.598385	0.262592	2.27876	0.0226811	0.209247
LTC4S	12.4509	-0.385024	0.169055	-2.27751	0.022756	0.209672
SH3PXD2A	771.816	-0.297726	0.130722	-2.27756	0.0227531	0.209672
STARD4	47.1365	0.47886	0.210302	2.27701	0.0227858	0.209814
ZNF213	70.137	-0.229569	0.100882	-2.27561	0.0228695	0.210451
ANKRD9	134.493	-0.312529	0.137374	-2.27502	0.0229049	0.210511
CD36	686.644	-0.364005	0.159998	-2.27506	0.0229022	0.210511
AMD1	790.426	-0.13954	0.0613426	-2.27476	0.0229204	0.210521
ANKRD20A1	19.1118	-1.03581	0.455408	-2.27448	0.0229374	0.210544
FAM168B	454.403	-0.195016	0.0857795	-2.27346	0.0229985	0.210574
PICK1	171.249	-0.294688	0.129609	-2.27366	0.0229862	0.210574
SEMA4A	310.938	0.196731	0.086518	2.27387	0.0229738	0.210574
SERPINA1	1058.2	0.530252	0.233201	2.2738	0.022978	0.210574
ABO	105.424	-0.428816	0.188682	-2.27269	0.0230446	0.210837
ANKRD6	171.46	-0.314123	0.138228	-2.2725	0.0230562	0.210837
MMP28	46.1491	-0.440177	0.193791	-2.2714	0.0231225	0.210913
RBM28	207.938	-0.336997	0.148328	-2.27197	0.0230886	0.210913
RPS6KA3	799.393	-0.146011	0.064277	-2.27159	0.0231112	0.210913
YIPF4	365.743	-0.337389	0.148535	-2.27144	0.0231204	0.210913
BDKRB2	189.165	-0.339943	0.149695	-2.2709	0.023153	0.21106
FAM43A	60.2062	-0.298744	0.131588	-2.27029	0.0231898	0.21113
ZFP42	11.9307	-0.87459	0.385195	-2.27051	0.0231764	0.21113
GSR	1189.33	-0.291195	0.128301	-2.26963	0.0232303	0.211366
CYP1B1-AS1	98.2735	-0.817236	0.360293	-2.26826	0.0233137	0.211993
ARF4	717.906	-0.174716	0.0770436	-2.26776	0.023344	0.212112
FBXL17	190.985	-0.263821	0.116346	-2.26756	0.0233559	0.212112
CAPN14	320.058	-0.541416	0.238925	-2.26605	0.0234481	0.212424
CITED4	102.755	-0.370044	0.163293	-2.26614	0.0234429	0.212424
FUT3	724.767	-0.305882	0.134999	-2.26582	0.0234626	0.212424
IL27RA	40.0148	0.395432	0.174522	2.26581	0.0234632	0.212424
TRIM26	402.555	0.211631	0.0933906	2.26609	0.0234461	0.212424
DIABLO	182.876	-0.214369	0.0946874	-2.26396	0.0235765	0.212931
OSBP	469.896	-0.225424	0.0995754	-2.26385	0.0235835	0.212931
PAK6	88.9068	-0.369358	0.163151	-2.26391	0.0235798	0.212931
PPP1R14C	101.208	-0.402465	0.17779	-2.2637	0.0235924	0.212931
ZSWIM1	50.2747	-0.297886	0.131585	-2.26383	0.0235846	0.212931
DIP2B	654.145	0.168014	0.0742356	2.26325	0.0236203	0.213051
DDX46	307.752	-0.206609	0.091349	-2.26176	0.0237125	0.213543
SMCHD1	3257.47	0.35796	0.158268	2.26173	0.0237142	0.213543
YY1	408.505	-0.134446	0.0594459	-2.26165	0.0237188	0.213543
KLHDC3	192.33	-0.243752	0.107805	-2.26104	0.0237565	0.213618
PANK2	203.86	0.147639	0.065292	2.26121	0.0237461	0.213618
TACSTD2	5318.15	-0.332088	0.1469	-2.26064	0.0237814	0.21371
AKIRIN2	171.151	0.212553	0.0940615	2.25972	0.0238387	0.213748
EDIL3	55.1194	-0.4514	0.199768	-2.25963	0.0238444	0.213748
SRD5A1	209.578	-0.441103	0.195205	-2.25969	0.0238403	0.213748
TP53I3	155.427	-0.305908	0.135374	-2.25972	0.0238386	0.213748
MEFV	800.418	0.620496	0.274642	2.25929	0.0238654	0.213804
GRIK5	7.03153	-0.994131	0.440226	-2.25823	0.0239314	0.214264
CCND2	111.042	0.355914	0.157655	2.25754	0.0239741	0.214383
VAPA	922.038	-0.158354	0.0701373	-2.25777	0.0239599	0.214383
EXOC3	425.492	-0.17073	0.075644	-2.25702	0.0240068	0.214543
CXXC5	345.193	-0.335646	0.148748	-2.25647	0.0240411	0.214622
TMEM117	51.3068	-0.334058	0.148048	-2.25641	0.0240451	0.214622
CIAPIN1	101.957	-0.273238	0.121112	-2.25608	0.0240657	0.214632
CLEC4E	207.488	0.625154	0.277117	2.25592	0.0240757	0.214632
CCDC47	480.646	-0.194558	0.0862958	-2.25454	0.024162	0.214946
HARS2	144.959	-0.189675	0.0841098	-2.25509	0.0241277	0.214946
LINC00309	8.49827	0.848831	0.376522	2.2544	0.0241711	0.214946
NR2C1	130.925	-0.323407	0.143452	-2.25446	0.0241675	0.214946
WDR83	37.6472	-0.313454	0.139068	-2.25396	0.0241985	0.214946
ZNF107	130.017	0.230183	0.102125	2.25395	0.0241995	0.214946
OTUD1	179.249	0.208669	0.0925957	2.25355	0.0242247	0.215038
CCDC58	36.6985	-0.358402	0.159093	-2.25278	0.0242733	0.215076
OXR1	414.436	-0.250108	0.111004	-2.25313	0.0242507	0.215076
PLK5	10.7487	-0.9143	0.40585	-2.2528	0.0242716	0.215076
SLC25A23	214.905	-0.329753	0.146394	-2.25251	0.0242903	0.215097
SLC25A11	159.311	-0.175007	0.0777054	-2.25219	0.0243102	0.215142
TRIM33	721.6	-0.191577	0.0850746	-2.25188	0.0243301	0.215187
MAP2K2	347.892	-0.14291	0.0634697	-2.25163	0.0243459	0.215196
CD109	127.13	-0.372627	0.165544	-2.25093	0.0243903	0.215457
C11orf54	127.011	-0.211176	0.0938724	-2.24961	0.0244737	0.21554
GYG1	198.818	0.191255	0.0850126	2.24972	0.0244665	0.21554
PSMD9	153.513	-0.267164	0.118756	-2.24969	0.0244685	0.21554
SH3YL1	195.492	-0.330184	0.146757	-2.24987	0.0244571	0.21554
SIRPA	449.122	0.400848	0.178171	2.2498	0.0244619	0.21554
STUB1	192.812	-0.278058	0.123656	-2.24864	0.0245353	0.215952
ACOT11	160.238	-0.372127	0.165544	-2.24791	0.0245822	0.216234
PSMC6	222.681	-0.245955	0.109428	-2.24765	0.0245985	0.216247
KPTN	26.3663	0.348252	0.154994	2.24688	0.0246478	0.216465
MLLT6	953.347	0.169558	0.0754733	2.24659	0.0246661	0.216465
USP25	540.481	0.157205	0.0699757	2.24656	0.0246679	0.216465
SOX13	160.666	-0.297554	0.132497	-2.24574	0.0247206	0.216797
CCNL1	1299.82	0.285426	0.127123	2.24528	0.0247501	0.216925
OBSL1	172.562	-0.404114	0.180124	-2.24353	0.0248626	0.217779
ANXA9	22.0249	-0.483562	0.215735	-2.24147	0.0249959	0.218155
EIF2B4	125.168	-0.267785	0.119466	-2.24151	0.024993	0.218155
GPR108	301.057	-0.139079	0.0620303	-2.24212	0.0249537	0.218155
HYI	34.0927	-0.631608	0.281742	-2.2418	0.0249745	0.218155
LRP4	38.2889	-0.609929	0.272079	-2.24173	0.0249787	0.218155
MGLL	271.173	-0.344778	0.153834	-2.24124	0.0250104	0.218155
PDLIM5	989.242	-0.234526	0.104582	-2.2425	0.0249288	0.218155
MR1	274.544	0.182373	0.0813952	2.24059	0.0250525	0.218323
S100A3	7.226	-0.617675	0.275688	-2.24048	0.0250596	0.218323
HAMP	16.6842	0.726482	0.324366	2.2397	0.0251105	0.218636
FBXO22	150.173	-0.33092	0.147791	-2.23912	0.0251484	0.218835
JUP	1841.35	-0.296015	0.132234	-2.23857	0.0251837	0.219011
AVL9	325.113	-0.158515	0.0708781	-2.23645	0.0253224	0.21917
DEF8	313.567	-0.194802	0.0871031	-2.23646	0.0253218	0.21917
GPR173	23.2759	-0.735499	0.328862	-2.2365	0.0253194	0.21917
PDLIM4	152.312	-0.361978	0.161776	-2.23753	0.0252518	0.21917
PHACTR4	489.045	-0.254615	0.113824	-2.23693	0.0252909	0.21917
RHOA	1689.1	-0.194043	0.0867441	-2.23696	0.0252891	0.21917
SMURF1	544.439	-0.182285	0.0814492	-2.23802	0.0252198	0.21917
SSNA1	128.261	-0.25954	0.116004	-2.23734	0.025264	0.21917
PCGF3	414.618	-0.169304	0.0757245	-2.23579	0.0253655	0.219312
REEP4	115.517	-0.282579	0.126392	-2.23574	0.025369	0.219312
GTPBP3	64.0825	-0.358105	0.160251	-2.23465	0.0254405	0.219409
PPP2R2D	176.935	-0.142833	0.0639147	-2.23475	0.025434	0.219409
SAA1	219.668	0.526611	0.235647	2.23475	0.025434	0.219409
SPAST	220.368	-0.204794	0.0916406	-2.23476	0.0254333	0.219409
CPT2	162.113	-0.3076	0.137737	-2.23324	0.0255331	0.21955
CYTH4	1395.03	0.525432	0.235301	2.23303	0.0255473	0.21955
DOCK10	181.942	0.321201	0.143782	2.23394	0.0254871	0.21955
GJB1	7.61977	-0.723271	0.323891	-2.23307	0.0255445	0.21955
POLR2J	84.3735	-0.193047	0.0864246	-2.2337	0.0255027	0.21955
SCN1B	44.5666	0.592713	0.265318	2.23397	0.0254849	0.21955
ZNF595	69.9588	-0.336644	0.150805	-2.23231	0.0255942	0.219823
BSG	997.323	-0.177964	0.0797392	-2.23182	0.0256266	0.219971
OSR1	16.34	-0.483889	0.216933	-2.2306	0.0257079	0.220539
CD86	71.1498	0.464917	0.208563	2.22914	0.0258047	0.220688
EPN2	253.737	-0.258374	0.115923	-2.22883	0.0258249	0.220688
MAPK8IP2	23.2368	-0.407106	0.182669	-2.22865	0.0258369	0.220688
PANK4	105.585	-0.176112	0.079027	-2.22851	0.0258465	0.220688
PLXND1	105.689	0.333829	0.149721	2.22968	0.0257687	0.220688
PPIL2	322.404	-0.244231	0.109533	-2.22976	0.0257635	0.220688
TRIM8	1031.65	-0.202564	0.0908827	-2.22885	0.0258241	0.220688
VIPR1	156.222	-0.380922	0.170908	-2.22881	0.0258265	0.220688
IL12RB2	17.2164	0.54291	0.243677	2.22799	0.0258811	0.220854
EPHB3	140.89	-0.325332	0.146068	-2.22727	0.0259295	0.221137
APOL4	116.165	0.488459	0.219349	2.22686	0.0259569	0.221241
AHDC1	746.319	-0.469304	0.210845	-2.22582	0.0260261	0.221572
ATP6V0D2	14.9575	-0.550144	0.247149	-2.22596	0.0260166	0.221572
FAM157B	93.1735	0.575369	0.258684	2.22422	0.0261338	0.221659
KMO	36.679	0.497049	0.223422	2.22471	0.0261008	0.221659
RCC1	259.823	-0.2608	0.117231	-2.22466	0.0261039	0.221659
SNX33	236.672	-0.268847	0.120843	-2.22476	0.0260976	0.221659
THRA	109.531	-0.332867	0.149655	-2.22423	0.0261326	0.221659
USP6NL	337.838	-0.243254	0.109316	-2.22524	0.0260651	0.221659
ZNF589	58.4235	-0.348313	0.15661	-2.22408	0.0261429	0.221659
BANK1	55.4662	0.395991	0.178069	2.2238	0.0261617	0.22169
VWA1	313.126	-0.333916	0.150174	-2.22352	0.0261805	0.22172
NBPF3	97.5691	-0.388644	0.174831	-2.22297	0.0262177	0.221905
CD53	777.173	0.494572	0.222519	2.22261	0.0262421	0.221983
CTCFL	27.9027	-0.889774	0.400521	-2.22154	0.0263142	0.222463
AHNAK2	584.602	-0.374099	0.168435	-2.22104	0.0263486	0.222488
SCYL1	374.052	-0.124126	0.0558917	-2.22082	0.0263629	0.222488
SMO	15.5472	-0.49736	0.223934	-2.22101	0.02635	0.222488
CD37	131.536	0.462708	0.20849	2.21933	0.0264641	0.22258
CLDN1	759.431	-0.339512	0.152947	-2.2198	0.0264324	0.22258
FBXW11	301.641	-0.161451	0.0727482	-2.21931	0.0264655	0.22258
GPX2	347.119	-0.361538	0.162877	-2.21969	0.0264396	0.22258
GRB2	712.773	0.185439	0.0835437	2.21966	0.0264417	0.22258
PARD6B	590.88	-0.425055	0.191464	-2.22002	0.0264171	0.22258
ABHD4	130.382	-0.16188	0.0730049	-2.21738	0.0265969	0.222803
CD3EAP	25.1544	-0.491729	0.22176	-2.21739	0.0265963	0.222803
MAST1	10.0105	-0.791823	0.356992	-2.21805	0.0265518	0.222803
MESP1	80.525	-0.423551	0.190929	-2.21837	0.0265295	0.222803
MFGE8	41.9128	-0.356754	0.160892	-2.21735	0.0265992	0.222803
OR6Y1	81.9566	-0.991032	0.446944	-2.21735	0.026599	0.222803
PLA2G10	55.5976	-0.422063	0.190292	-2.21798	0.0265561	0.222803
PIGP	71.2958	-0.430323	0.194121	-2.21678	0.0266379	0.222998
GRIPAP1	282.142	0.154811	0.0698516	2.21629	0.0266717	0.223025
HLA-DQB1	310.702	0.332922	0.150203	2.21649	0.0266582	0.223025
ACAA1	275.332	-0.161993	0.0731156	-2.21557	0.0267207	0.223238
BTRC	174.605	-0.298151	0.134583	-2.21538	0.0267342	0.223238
CDKN1A	542.363	0.270177	0.121963	2.21525	0.0267431	0.223238
CNOT3	181.93	-0.15903	0.0718089	-2.21462	0.0267859	0.223467
ATG3	383.265	0.224147	0.101234	2.21414	0.0268193	0.223489
TRPC6	12.8864	-0.681449	0.307749	-2.2143	0.026808	0.223489
MICAL1	370.574	0.184654	0.0834156	2.21366	0.026852	0.223633
TERF1	111.551	-0.312765	0.141318	-2.2132	0.026884	0.223772
GALNT3	466.843	-0.193136	0.0872778	-2.21288	0.0269056	0.223824
ZNF619	56.9305	-0.324455	0.146639	-2.21261	0.0269249	0.223856
FEM1A	325.874	-0.210225	0.0950429	-2.21189	0.026974	0.224137
PXMP4	110.216	-0.423374	0.191572	-2.21	0.0271054	0.2251
AKAP8	256.672	-0.185206	0.0839203	-2.20693	0.027319	0.225231
APBA1	35.489	-0.428389	0.194125	-2.20676	0.0273307	0.225231
CDH1	2017.77	-0.31194	0.141363	-2.20666	0.0273378	0.225231
FAM185A	41.6055	-0.32746	0.148339	-2.20752	0.027278	0.225231
FLII	1184.5	-0.14185	0.0642166	-2.20894	0.0271792	0.225231
LIN7B	16.8727	-0.419201	0.189958	-2.20681	0.0273274	0.225231
LTK	84.1027	-0.422512	0.191251	-2.2092	0.0271606	0.225231
PLCB3	300.114	-0.245985	0.111454	-2.20706	0.02731	0.225231
POLR2F	76.4802	-0.246676	0.111757	-2.20724	0.027297	0.225231
RAPGEFL1	484.152	-0.293282	0.132788	-2.20865	0.0271991	0.225231
RRP8	90.2984	-0.249859	0.113213	-2.20699	0.0273151	0.225231
SCNN1G	38.5718	-0.448132	0.202965	-2.20793	0.0272492	0.225231
TBX3	12.9237	-0.753427	0.341074	-2.20898	0.0271759	0.225231
UBAC2	223.185	-0.155505	0.070428	-2.20801	0.0272439	0.225231
CAPN1	1546.9	-0.232337	0.10535	-2.20539	0.0274267	0.225397
EGFL8	44.7414	-0.711858	0.322711	-2.20587	0.0273933	0.225397
HRK	13.1725	-0.705343	0.319799	-2.20558	0.0274134	0.225397
RAP2C	217.916	0.184819	0.0838079	2.20527	0.0274353	0.225397
TOR1AIP2	690.298	-0.150376	0.068184	-2.20544	0.0274234	0.225397
ATP7A	259.674	-0.1445	0.0655689	-2.20379	0.027539	0.225992
MAGI3	532.734	-0.305851	0.138794	-2.20362	0.0275507	0.225992
TTC39A	249.535	-0.32378	0.146934	-2.20357	0.0275543	0.225992
ZZEF1	991.975	-0.118288	0.0536886	-2.20322	0.0275792	0.226069
CELSR2	287.628	-0.317287	0.144063	-2.20242	0.0276358	0.226278
SS18L1	122.949	-0.227418	0.103257	-2.20246	0.0276331	0.226278
USP17L6P	8.47566	-16.1894	7.35177	-2.20211	0.0276577	0.22633
DPF2	203.406	-0.203436	0.0924651	-2.20014	0.0277967	0.227056
MILR1	23.4923	0.402254	0.182855	2.19985	0.0278175	0.227056
MZT2B	103.865	-0.305349	0.138773	-2.20034	0.0277827	0.227056
NAV3	64.9171	-0.625024	0.284075	-2.20021	0.027792	0.227056
SIGLEC12	8.47005	0.812139	0.369196	2.19975	0.0278245	0.227056
TOLLIP	241.221	-0.152381	0.0692807	-2.19947	0.0278447	0.227094
NRCAM	22.8236	-0.585651	0.266331	-2.19896	0.0278811	0.227264
FLNC	337.626	-0.313123	0.142424	-2.19853	0.0279113	0.227382
LONRF3	33.4464	0.316386	0.143971	2.19757	0.02798	0.227687
MYO18B	12.0514	-1.18615	0.53974	-2.19764	0.0279748	0.227687
ACBD5	229.909	-0.220038	0.100142	-2.19725	0.0280029	0.227746
ADI1	394.732	-0.307384	0.139943	-2.1965	0.0280564	0.227919
AMMECR1L	126.546	-0.193525	0.0881088	-2.19643	0.0280612	0.227919
DDX55	98.0386	-0.32845	0.149577	-2.19585	0.0281024	0.227919
VASH1	94.1966	0.344902	0.157039	2.19629	0.0280715	0.227919
WDR26	963.036	-0.0958256	0.0436367	-2.19599	0.0280929	0.227919
MPP5	223.26	-0.262557	0.119623	-2.19487	0.0281726	0.228281
TSG101	275.96	-0.14182	0.0646166	-2.19479	0.0281784	0.228281
DOCK8	1171.78	0.360912	0.164511	2.19384	0.0282467	0.228344
FXN	42.2265	-0.426577	0.194444	-2.19384	0.0282473	0.228344
MAPKBP1	293.955	-0.263295	0.119982	-2.19446	0.0282021	0.228344
RPP38	81.984	-0.335917	0.15312	-2.19381	0.0282489	0.228344
CYP7B1	20.1985	-0.417863	0.190503	-2.19347	0.0282734	0.228415
SRSF5	1095.78	-0.119913	0.0546962	-2.19235	0.0283545	0.228943
ARHGEF6	210.809	0.191752	0.0874886	2.19173	0.0283987	0.229047
HSD17B3	14.7894	-0.578971	0.264161	-2.19173	0.0283988	0.229047
WDR61	136.493	-0.334177	0.152498	-2.19135	0.0284265	0.229144
CCDC84	105.761	-0.251996	0.115092	-2.18952	0.0285589	0.229412
CLCN5	113.125	-0.261287	0.119391	-2.18849	0.0286341	0.229412
DNM1	46.0741	-0.496794	0.227025	-2.18828	0.028649	0.229412
FAM193B	319.349	-0.197718	0.0902729	-2.19022	0.0285082	0.229412
MAP4K5	259.278	-0.255215	0.116542	-2.18989	0.0285322	0.229412
MECR	63.1455	-0.315526	0.144137	-2.18907	0.0285919	0.229412
PLA2G2F	24.809	-0.627342	0.286442	-2.19012	0.0285157	0.229412
RNF170	149.964	-0.29888	0.136581	-2.1883	0.0286477	0.229412
SFT2D3	71.5628	-0.317566	0.145079	-2.18892	0.028603	0.229412
SLC2A11	56.8018	-0.41267	0.188453	-2.18978	0.0285404	0.229412
TMSB15B	15.2236	-0.718618	0.328141	-2.18997	0.0285265	0.229412
UBOX5	78.5059	-0.241744	0.110469	-2.18835	0.0286443	0.229412
FPR2	732.698	0.640561	0.292822	2.18755	0.0287027	0.22959
UNC45A	219.068	-0.19686	0.0899886	-2.18761	0.0286979	0.22959
CYP26A1	59.6764	-0.526826	0.240924	-2.18669	0.0287654	0.229684
KCNH2	10.1507	-0.926795	0.423837	-2.18668	0.0287662	0.229684
PET117	16.5084	-0.440549	0.201484	-2.18652	0.0287775	0.229684
SLC44A2	1464.76	-0.135356	0.0618977	-2.18677	0.0287595	0.229684
ITGB5	160.054	-0.296698	0.135716	-2.18617	0.0288034	0.229765
DDX27	223.017	-0.159935	0.0731657	-2.18593	0.0288209	0.229778
TIPIN	35.0939	-0.427648	0.195662	-2.18565	0.0288414	0.229816
PLEKHM1	549.785	-0.182827	0.0837069	-2.18414	0.028952	0.230403
PRPSAP1	171.892	-0.283037	0.129593	-2.18404	0.028959	0.230403
ZMAT3	207.018	-0.260658	0.119373	-2.18357	0.0289942	0.230403
ZNF335	259.036	-0.176684	0.0809121	-2.18365	0.0289878	0.230403
ZNF480	177.611	-0.39023	0.178698	-2.18374	0.0289812	0.230403
AFG3L1P	95.9089	-0.277108	0.126939	-2.183	0.0290358	0.230428
BFSP1	10.612	-0.608919	0.279036	-2.18223	0.0290929	0.230428
CCDC12	136.349	-0.240845	0.110369	-2.18217	0.0290969	0.230428
CDC37L1	84.1995	-0.267691	0.12268	-2.18202	0.0291082	0.230428
CXCR2P1	7.62822	1.10199	0.504803	2.183	0.0290357	0.230428
GRHPR	180.175	-0.274877	0.125959	-2.18228	0.0290889	0.230428
RAP2B	402.871	-0.224942	0.103072	-2.18239	0.0290811	0.230428
ADAM19	255.798	0.437494	0.200579	2.18115	0.0291724	0.230784
CCDC107	33.6394	-0.390746	0.179178	-2.18077	0.0292008	0.230784
ZDHHC3	453.338	-0.172799	0.0792337	-2.18088	0.0291919	0.230784
ACTR3B	47.2351	-0.400844	0.183908	-2.17959	0.0292876	0.2312
CDAN1	114.436	-0.305131	0.140047	-2.17877	0.0293486	0.2312
DUSP6	402.06	0.367685	0.168692	2.17962	0.0292858	0.2312
FCGR1B	95.9724	0.63056	0.28937	2.17908	0.0293259	0.2312
FGFBP1	161.762	-0.45525	0.208928	-2.17898	0.0293333	0.2312
SRRT	415.046	-0.155449	0.0713282	-2.17935	0.0293054	0.2312
ARHGEF35	48.9272	-0.358011	0.16443	-2.17729	0.0294587	0.231816
ZNF506	186.973	-0.263995	0.121243	-2.17741	0.0294502	0.231816
HCST	29.1348	0.419831	0.192876	2.17669	0.0295038	0.232046
HPDL	37.9195	-0.467694	0.214903	-2.1763	0.0295326	0.232146
ACTR5	39.6017	-0.305384	0.140338	-2.17606	0.0295509	0.232166
EPB41L1	721.66	-0.339716	0.156138	-2.17575	0.029574	0.23221
LINC00482	8.68941	-0.560135	0.257497	-2.17531	0.0296068	0.23221
PTPN14	135.479	-0.370479	0.170298	-2.17548	0.0295945	0.23221
TPRG1L	244.678	-0.173279	0.0796638	-2.17513	0.0296205	0.23221
CDH23	113.207	0.334694	0.153909	2.17462	0.0296585	0.232297
CYC1	241.221	-0.294738	0.135603	-2.17354	0.0297399	0.232297
KRT19	6968.26	-0.348063	0.160103	-2.17399	0.0297059	0.232297
LRRC8E	120.233	-0.30152	0.138697	-2.17395	0.0297091	0.232297
PYGO1	21.8217	-0.596701	0.274486	-2.17389	0.0297136	0.232297
TAX1BP1	1109.68	-0.157632	0.0725186	-2.17367	0.0297299	0.232297
TRIP6	285.914	-0.285497	0.131354	-2.17349	0.0297432	0.232297
ITGA2	708.502	-0.29503	0.135766	-2.17307	0.029775	0.232421
THBS4	7.33832	-0.997155	0.459075	-2.1721	0.0298484	0.232869
LETM1	485.132	-0.267743	0.123301	-2.17145	0.029897	0.233123
ACSS3	65.5658	-0.482694	0.222719	-2.16728	0.0302135	0.233393
C16orf89	9.82543	-0.748738	0.3454	-2.16774	0.0301783	0.233393
CD28	12.4533	0.618918	0.285268	2.1696	0.030037	0.233393
CDC37	565.847	-0.16002	0.0737794	-2.1689	0.0300903	0.233393
DEPTOR	67.5455	-0.425323	0.196074	-2.1692	0.0300674	0.233393
DIO2	47.1112	-0.53273	0.245693	-2.16827	0.0301381	0.233393
ENTPD3	104.173	-0.360819	0.166372	-2.16875	0.030102	0.233393
GPR89A	52.8844	-0.346557	0.159891	-2.16746	0.0301997	0.233393
MAPK8	126.985	-0.1907	0.0879648	-2.16792	0.0301651	0.233393
MCTP2	641.625	0.220676	0.101726	2.16931	0.0300589	0.233393
NOC2L	275.597	-0.264366	0.121976	-2.16736	0.0302071	0.233393
NXN	90.8563	-0.295882	0.136432	-2.16871	0.0301047	0.233393
PLXNA2	337.275	-0.250845	0.115609	-2.16977	0.0300241	0.233393
PPFIBP2	211.607	-0.232986	0.107445	-2.16843	0.0301259	0.233393
RSBN1L	303.773	-0.138359	0.0638423	-2.16719	0.0302201	0.233393
SOCS3	3466.04	0.567253	0.261602	2.16838	0.0301297	0.233393
TBC1D10B	259.603	-0.14798	0.0682187	-2.1692	0.0300675	0.233393
UBC	4970.45	-0.214436	0.0988168	-2.17004	0.0300038	0.233393
PNCK	9.19269	-0.741753	0.342332	-2.16677	0.0302526	0.233519
AGL	463.476	-0.309603	0.143133	-2.16305	0.0305374	0.233849
ANXA3	583.343	0.176991	0.081832	2.16285	0.0305524	0.233849
ARPC4	466.11	0.137102	0.0633388	2.16459	0.0304191	0.233849
ATOH8	39.2449	-0.469965	0.217144	-2.1643	0.030441	0.233849
BTBD16	14.7541	-0.498734	0.230388	-2.16476	0.0304063	0.233849
DNAJC17	73.5153	-0.276853	0.127974	-2.16336	0.0305136	0.233849
FEM1B	366.588	-0.247339	0.11435	-2.16301	0.0305404	0.233849
HPGD	362.276	-0.375695	0.173469	-2.16578	0.0303282	0.233849
NAA10	105.482	-0.196601	0.0908061	-2.16506	0.030383	0.233849
RAB26	33.1097	-0.436746	0.201728	-2.16503	0.0303857	0.233849
SLC35E3	189.711	-0.32543	0.150341	-2.1646	0.0304181	0.233849
SPIRE1	148.012	-0.279998	0.129454	-2.16292	0.030547	0.233849
SZT2	808.474	-0.259622	0.120011	-2.16332	0.030517	0.233849
TAB3	336.211	-0.16474	0.0761027	-2.16471	0.0304097	0.233849
TEAD3	271.225	-0.278445	0.12871	-2.16335	0.030514	0.233849
TSPEAR	8.31165	-1.04123	0.481462	-2.16265	0.0305684	0.233849
UBXN6	397.968	-0.197764	0.0914281	-2.16305	0.0305372	0.233849
PTX3	17.4027	0.788843	0.364828	2.16223	0.0306002	0.233969
RBM5	675.038	-0.133761	0.0618862	-2.16141	0.0306639	0.234334
AMOTL2	384.425	-0.293835	0.135975	-2.16095	0.0306992	0.234357
HNRNPC	1213.16	0.11506	0.05324	2.16115	0.0306836	0.234357
MAN1B1	292.729	-0.260136	0.120421	-2.16022	0.0307559	0.23465
NID1	15.1812	0.606367	0.280737	2.15991	0.0307795	0.23465
SPTAN1	1849.12	-0.237505	0.109965	-2.15983	0.0307859	0.23465
ALG9	124.381	-0.369039	0.170965	-2.15857	0.0308838	0.234783
PTPN4	140.35	-0.295409	0.136845	-2.15871	0.0308727	0.234783
ST3GAL3	99.6318	-0.445406	0.20628	-2.15923	0.0308326	0.234783
STARD10	551.349	-0.297682	0.137907	-2.15856	0.0308841	0.234783
YAP1	499.951	-0.277561	0.128579	-2.15868	0.0308747	0.234783
SLU7	346.913	-0.12041	0.0558083	-2.15756	0.0309617	0.235251
FAM3C	185.07	-0.300919	0.139628	-2.15515	0.0311499	0.235697
GRK4	18.2684	-0.436011	0.202307	-2.15519	0.0311469	0.235697
HGS	605.061	-0.155199	0.071975	-2.15629	0.0310611	0.235697
INPP5A	119.239	-0.156785	0.0727334	-2.15562	0.0311136	0.235697
KCTD2	155.766	-0.144584	0.067087	-2.15517	0.0311489	0.235697
MAGEF1	177.706	-0.331095	0.153628	-2.15517	0.0311486	0.235697
PRMT3	88.2268	-0.308521	0.143089	-2.15614	0.0310725	0.235697
SLC4A11	885.724	-0.340443	0.157872	-2.15645	0.0310482	0.235697
CCDC80	1116.71	-0.431964	0.200588	-2.15349	0.0312799	0.23582
FAM49A	175.062	0.436539	0.202634	2.15432	0.0312151	0.23582
FANCD2	104.915	-0.242439	0.112539	-2.15426	0.0312195	0.23582
OSBPL1A	165.695	-0.300412	0.139508	-2.15336	0.0312904	0.23582
PIGT	557.628	-0.288615	0.134025	-2.15344	0.0312842	0.23582
PLA2G4B	31.3751	-0.447136	0.207652	-2.15329	0.0312959	0.23582
SDHAP1	166.367	-0.282382	0.131117	-2.15366	0.0312669	0.23582
UBE2D3	1602.17	0.144173	0.0669174	2.1545	0.0312012	0.23582
TEAD1	599.548	-0.29767	0.138268	-2.15284	0.0313311	0.235906
ZBTB7C	492.893	-0.337358	0.156711	-2.15273	0.0313397	0.235906
HLA-DOB	15.7491	0.426197	0.198067	2.15178	0.0314148	0.236106
SCARNA21	347.168	0.334816	0.155573	2.15215	0.0313855	0.236106
SPTLC3	214.835	-0.481352	0.223688	-2.15189	0.0314062	0.236106
DCUN1D2	76.9107	-0.228822	0.106356	-2.15146	0.0314396	0.236127
NARS2	63.2217	-0.319271	0.148446	-2.15075	0.0314957	0.236127
RBM39	1138.42	-0.105923	0.0492436	-2.15099	0.0314767	0.236127
RPL19	1490.47	-0.31301	0.145499	-2.15129	0.0314533	0.236127
SOX15	83.0638	-0.311448	0.144811	-2.15071	0.0314987	0.236127
ADARB2	39.727	-0.423881	0.197168	-2.14985	0.0315672	0.236518
ESAM	10.921	-0.540218	0.251408	-2.14877	0.0316523	0.236912
ROBO3	15.4047	-0.647417	0.301289	-2.14882	0.0316483	0.236912
C12orf54	7.87964	-0.543566	0.253193	-2.14684	0.0318059	0.237211
C1QTNF6	45.7918	-0.402081	0.187308	-2.14663	0.0318226	0.237211
GUCA1B	13.9211	-0.384777	0.179161	-2.14766	0.0317406	0.237211
HOOK3	502.189	-0.187869	0.0875017	-2.14704	0.0317903	0.237211
LTB4R2	34.661	-0.348419	0.162304	-2.1467	0.031817	0.237211
OCLN	383.528	-0.272666	0.126975	-2.1474	0.0317615	0.237211
SH3RF2	165.517	-0.343376	0.159935	-2.14698	0.0317952	0.237211
TMEM167A	400.994	-0.189115	0.0880598	-2.14758	0.0317474	0.237211
DIP2A	663.729	-0.217837	0.101503	-2.1461	0.0318648	0.237404
MARVELD2	326.272	-0.401335	0.187146	-2.1445	0.0319929	0.238237
CLK4	142.727	-0.215486	0.100537	-2.14336	0.0320845	0.238316
PCGF2	41.431	-0.342008	0.159567	-2.14334	0.0320855	0.238316
PLA2G12A	152.004	-0.34063	0.158872	-2.14405	0.0320289	0.238316
PLAUR	1621.6	0.562107	0.262219	2.14366	0.0320603	0.238316
TTC4	32.5356	-0.519899	0.242498	-2.14393	0.0320382	0.238316
NFIC	331.165	-0.253698	0.118396	-2.14279	0.03213	0.238525
CPE	30.411	-0.378872	0.176904	-2.14169	0.0322187	0.23894
STK38L	361.394	-0.164026	0.0765814	-2.14186	0.032205	0.23894
SOCS6	365.416	-0.281267	0.131347	-2.14141	0.0322411	0.238985
RASEF	433.669	-0.294361	0.137499	-2.14083	0.0322879	0.239209
ZNF383	73.7494	-0.379771	0.177438	-2.14031	0.0323299	0.239399
IRF2BP1	112.195	-0.273391	0.127784	-2.13947	0.0323976	0.239779
AGA	106.596	-0.329237	0.153907	-2.13919	0.0324204	0.239825
CRYL1	108.049	-0.343042	0.160449	-2.13801	0.032516	0.239949
CTNNA1	3250.71	-0.241321	0.11285	-2.13842	0.0324831	0.239949
QKI	615.404	0.213857	0.100028	2.13797	0.0325195	0.239949
YKT6	337.136	-0.156349	0.0731215	-2.13822	0.0324993	0.239949
ZNF197	94.4103	-0.314612	0.147132	-2.1383	0.0324925	0.239949
ZADH2	210.073	-0.287758	0.134676	-2.13667	0.0326248	0.240604
ARNTL2	290.235	-0.251608	0.117781	-2.13624	0.0326597	0.240739
ABCF3	220.337	-0.201212	0.0942382	-2.13515	0.0327491	0.241204
CLEC2B	308.416	0.31522	0.14764	2.13506	0.0327559	0.241204
PMP22	33.7744	0.436659	0.204573	2.13449	0.0328024	0.241376
SORT1	921.323	-0.196581	0.0921058	-2.13429	0.0328189	0.241376
ZNF8	108.693	-0.319512	0.149713	-2.13417	0.032829	0.241376
C2orf69	92.2871	-0.264171	0.123903	-2.13208	0.0329999	0.242143
DHX8	530.527	-0.117966	0.0553233	-2.13231	0.0329815	0.242143
MTPAP	130.189	-0.32637	0.153072	-2.13213	0.0329958	0.242143
SPINT2	1607.17	-0.272321	0.12772	-2.13217	0.0329929	0.242143
ALKBH1	45.7486	-0.268711	0.126084	-2.13122	0.0330712	0.242215
CEACAM5	9205.86	-0.38556	0.180954	-2.13071	0.0331134	0.242215
COMMD4	200.255	-0.329407	0.154729	-2.12892	0.0332607	0.242215
DDX42	610.075	-0.221809	0.104198	-2.12874	0.0332759	0.242215
DLG3	584.338	-0.311418	0.146278	-2.12895	0.0332586	0.242215
IFITM2	1191.63	0.484768	0.227691	2.12906	0.0332491	0.242215
PGD	1646.04	-0.190944	0.0895997	-2.13108	0.0330828	0.242215
PTGR2	69.6582	-0.429165	0.201542	-2.1294	0.0332209	0.242215
REEP6	49.9084	-0.372269	0.174678	-2.13118	0.0330746	0.242215
RERG	56.8099	-0.413234	0.193986	-2.13023	0.0331527	0.242215
RNF167	280.811	-0.113582	0.0533212	-2.13014	0.0331599	0.242215
SLC17A7	21.2641	-0.910922	0.427388	-2.13137	0.0330585	0.242215
SYCP2	67.3375	-0.322784	0.151523	-2.13026	0.0331498	0.242215
TMEM176A	25.8388	0.533393	0.250466	2.12961	0.033204	0.242215
UBA7	394.256	0.224004	0.10522	2.1289	0.0332621	0.242215
[truncated: 16,983 more rows]

## Sheet: APvsAN_score19
row	baseMean	log2FoldChange	lfcSE	stat	pvalue	padj
A1BG	31.1169	0.129963	0.143827	0.903604	0.366205	0.522493
A1BG-AS1	6.75762	0.277775	0.152397	1.8227	0.0683483	0.172935
A1CF	12.0051	0.0175413	0.271394	0.0646339	0.948466	0.968239
A2M	320.49	-0.0231955	0.0970402	-0.239029	0.811083	0.881238
A2ML1	325.499	-0.0854832	0.0890497	-0.95995	0.33708	0.492542
A2MP1	4.87937	-0.108076	0.357455	-0.302347	0.762387	0.848787
A4GALT	791.672	-0.101847	0.079578	-1.27984	0.200602	0.348996
A4GNT	2.39592	-0.115345	1.29093	-0.0893505	0.928803	NA
AAAS	94.4242	-0.120475	0.0704877	-1.70916	0.0874205	0.202401
AACS	218.536	-0.149647	0.0700095	-2.13753	0.0325551	0.108802
AACSP1	19.818	-0.241988	0.141318	-1.71236	0.0868301	0.201645
AADAC	11.1307	-0.37816	0.12206	-3.09814	0.00194737	0.0181115
AADACL2	11.6795	-0.571857	0.26584	-2.15114	0.0314655	0.106581
AADACL3	9.08229	-0.058164	0.319004	-0.18233	0.855324	0.909894
AADACL4	2.34861	-0.544644	2.40085	-0.226855	0.820537	NA
AADAT	30.4169	-0.299685	0.122051	-2.4554	0.0140729	0.0644429
AAGAB	205.863	-0.0972598	0.0573956	-1.69455	0.0901606	0.206062
AAK1	439.529	-0.0360998	0.0509569	-0.708437	0.478674	0.626406
AAMP	368.382	-0.065778	0.0579602	-1.13488	0.256424	0.410386
AANAT	4.91091	-0.130994	0.276953	-0.472982	0.636226	0.755037
AARS2	108.014	0.0119509	0.0705306	0.169442	0.865449	0.916393
AARSD1	63.589	-0.105566	0.0757616	-1.39339	0.163501	0.303574
AASDH	62.0811	-0.158957	0.0754012	-2.10815	0.0350179	0.113317
AASDHPPT	121.33	-0.101203	0.0742117	-1.3637	0.172661	0.315335
AASS	131.062	-0.292672	0.0794583	-3.68334	0.000230194	0.00401788
AATF	166.392	-0.0267699	0.0262173	-1.02108	0.307217	0.463615
AATK	215.479	0.057921	0.140258	0.41296	0.679636	0.787842
ABAT	178.504	-0.15061	0.0573264	-2.62724	0.00860815	0.047192
ABCA1	1171.5	0.241116	0.0599956	4.01889	5.84719e-05	0.00126634
ABCA10	31.5496	-0.0562294	0.1077	-0.522094	0.601605	0.728654
ABCA11P	23.0457	-0.18547	0.0929046	-1.99634	0.0458964	0.133974
ABCA12	381.645	-0.229407	0.0735856	-3.11755	0.00182362	0.017308
ABCA13	8069.06	-0.24018	0.0910283	-2.63852	0.00832699	0.0464671
ABCA17P	8.53967	-0.469012	0.270432	-1.73431	0.0828632	0.19531
ABCA2	215.964	0.02455	0.0570214	0.430541	0.666802	0.778335
ABCA3	39.2706	-0.25487	0.112491	-2.26569	0.0234706	0.0888712
ABCA4	37.2071	-0.356522	0.114171	-3.1227	0.00179198	0.0171461
ABCA5	393.086	-0.149848	0.0715346	-2.09476	0.0361922	0.115603
ABCA6	66.4874	-0.0354675	0.122156	-0.290345	0.771552	0.855924
ABCA7	787.61	-0.0444255	0.0437767	-1.01482	0.310191	0.466584
ABCA8	18.0818	-0.22388	0.2503	-0.894448	0.371082	0.527015
ABCA9	47.9286	-0.115287	0.12964	-0.889289	0.373848	0.529855
ABCB1	23.8084	0.399445	0.121106	3.29831	0.000972703	0.0113705
ABCB10	135.972	-0.15541	0.0826533	-1.88026	0.0600728	0.158322
ABCB11	141.972	-0.51415	0.134086	-3.83447	0.000125834	0.00244473
ABCB4	13.6443	0.227954	0.149534	1.52443	0.127401	0.257646
ABCB5	16.3217	-0.520964	0.191862	-2.71531	0.00662136	0.0402067
ABCB6	142.724	-0.239429	0.0790988	-3.02696	0.0024703	0.0212579
ABCB7	101.795	-0.0945316	0.0707988	-1.33521	0.181806	0.326783
ABCB8	181.739	-0.106754	0.0639642	-1.66897	0.0951237	0.21323
ABCB9	56.5717	-0.0443074	0.0827253	-0.535597	0.592237	0.72156
ABCC1	570.785	-0.1172	0.045718	-2.56355	0.0103607	0.0532487
ABCC10	165.445	-0.0681787	0.069041	-0.987511	0.323392	0.479739
ABCC11	12.6751	0.122196	0.158313	0.771861	0.440197	0.592379
ABCC12	9.42792	-0.264539	0.806256	-0.328108	0.74283	0.834402
ABCC13	17.5354	-0.0649055	0.190011	-0.341587	0.732661	0.827294
ABCC2	19.5935	-0.218265	0.118067	-1.84865	0.0645084	0.166245
ABCC3	237.017	-0.20831	0.084083	-2.47744	0.013233	0.0622372
ABCC4	202.918	-0.143162	0.0971968	-1.47291	0.140775	0.275059
ABCC5	433.995	-0.191759	0.0536891	-3.57166	0.000354727	0.005462
ABCC6	59.1573	-0.377172	0.118844	-3.17367	0.00150523	0.0153127
ABCC6P1	7.32965	-0.337467	0.210598	-1.60242	0.109063	0.232772
ABCC6P2	5.56924	-0.352454	0.189388	-1.86101	0.0627421	0.163095
ABCC8	27.269	-0.058774	0.278584	-0.210974	0.832908	0.89514
ABCC9	185.709	-0.0997772	0.189951	-0.525279	0.599389	0.727008
ABCD1	93.9224	0.330502	0.0538499	6.13746	8.38533e-10	4.04453e-08
ABCD2	33.7678	-0.347538	0.158282	-2.19569	0.0281145	0.0991626
ABCD3	638.679	-0.209253	0.083378	-2.50969	0.0120836	0.0589547
ABCD4	153.698	-0.160017	0.0602989	-2.65373	0.00796067	0.0453856
ABCE1	203.022	-0.0808809	0.0814672	-0.992804	0.320806	0.477584
ABCF1	308.064	0.00770226	0.0384412	0.200364	0.841196	0.900311
ABCF2	174.546	-0.0758343	0.0632856	-1.19829	0.230805	0.383464
ABCF3	220.337	-0.0525592	0.0475751	-1.10476	0.269263	0.424874
ABCG1	374.161	0.033821	0.0389588	0.868122	0.385327	0.541214
ABCG2	7.0441	-0.363685	0.209459	-1.73631	0.0825089	0.19476
ABCG4	6.89077	-0.141703	0.381539	-0.371399	0.71034	0.811317
ABCG5	6.07848	-0.276133	0.304797	-0.905957	0.364958	0.521174
ABCG8	18.4015	-0.222639	0.217211	-1.02499	NA	NA
ABHD1	9.70467	-0.363264	0.226731	-1.60218	0.109115	0.232818
ABHD10	116.196	-0.194738	0.0918026	-2.12127	0.0338991	0.111389
ABHD11	205.178	-0.164839	0.0669592	-2.46178	0.0138249	0.0637657
ABHD11-AS1	14.7487	-0.275441	0.0926517	-2.97287	0.00295033	0.0238933
ABHD12	151.947	0.0331587	0.0593049	0.559121	0.576079	0.708229
ABHD12B	81.3702	-0.469275	0.127079	-3.69277	0.000221825	0.00392104
ABHD13	161.321	-0.0109924	0.03444	-0.319176	0.749593	0.839346
ABHD14A	21.4499	-0.301292	0.126858	-2.37503	0.0175474	0.0738099
ABHD14A-ACY1	3.98694	-0.0518979	0.287025	-0.180813	0.856514	NA
ABHD14B	106.784	-0.124493	0.0894926	-1.3911	0.164196	0.304309
ABHD15	96.0964	-0.0738253	0.0702889	-1.05031	0.293575	0.450543
ABHD16A	279.145	-0.0030589	0.0232133	-0.131774	0.895163	0.935786
ABHD16B	7.79495	-0.0190735	0.339601	-0.0561644	0.955211	0.972382
ABHD2	3261.6	-0.204132	0.0375001	-5.44352	5.22387e-08	2.00183e-06
ABHD3	182.98	0.0320748	0.0461826	0.694522	0.487355	0.634076
ABHD4	130.382	-0.0153273	0.036849	-0.415948	0.677448	0.786378
ABHD5	590.427	-0.112006	0.052389	-2.13796	0.0325199	0.108708
ABHD6	70.3482	-0.190297	0.0901837	-2.11011	0.0348491	0.112938
ABHD8	49.2113	-0.135096	0.0613795	-2.201	0.0277361	0.0985326
ABI1	710.757	-0.0471951	0.028959	-1.62972	0.103161	0.224883
ABI2	274.333	-0.247128	0.0856616	-2.88494	0.00391494	0.0285998
ABI3	54.8035	0.499293	0.0830363	6.01294	1.82184e-09	8.44119e-08
ABI3BP	36.582	-0.186178	0.164728	-1.13021	0.258386	0.412414
ABL1	331.051	-0.103594	0.0627555	-1.65075	0.0987898	0.218375
ABL2	308.426	0.0191495	0.0569548	0.336223	0.736703	0.830386
ABLIM1	2518.1	-0.190623	0.0733064	-2.60036	0.0093125	0.049489
ABLIM2	48.4203	-0.210616	0.0909544	-2.31563	0.0205787	0.0820409
ABLIM3	71.3092	0.0171533	0.104548	0.164071	0.869675	0.918831
ABO	105.424	-0.190181	0.0947556	-2.00707	0.0447423	0.132119
ABR	633.376	0.0409014	0.0277149	1.47579	0.14	0.274085
ABRA	5.11852	0.127324	0.328479	0.387617	0.6983	0.801938
ABT1	103.504	-0.0484761	0.0513089	-0.944788	0.344767	0.500379
ABTB1	434.156	0.0497172	0.0947937	0.524478	0.599946	0.727393
ABTB2	84.5388	0.142841	0.0801838	1.78142	0.0748437	0.183391
ACAA1	275.332	-0.0302003	0.036982	-0.816621	0.414145	0.568866
ACAA2	35.774	0.128756	0.0804504	1.60044	0.109501	0.233185
ACACA	593.855	-0.231111	0.0753967	-3.06527	0.00217471	0.0194794
ACACB	194.313	-0.290118	0.0840704	-3.45089	0.000558744	0.00767582
ACAD10	142.663	-0.19829	0.0584782	-3.39084	0.000696792	0.0090904
ACAD11	58.0428	-0.260258	0.0965527	-2.69551	0.0070282	0.0417812
ACAD8	292.383	-0.0578944	0.0655577	-0.883107	0.377179	0.533201
ACAD9	168.393	-0.0639994	0.0624063	-1.02553	0.305114	0.462034
ACADL	6.94053	-0.283125	0.193857	-1.46048	0.144158	0.279398
ACADM	169.041	-0.192804	0.0766592	-2.51508	0.0119007	0.058342
ACADS	74.7041	-0.186314	0.0763369	-2.44068	0.0146597	0.0660032
ACADSB	248.209	-0.274918	0.0935335	-2.93925	0.00329011	0.0256401
ACADVL	1230.25	-0.180175	0.0519342	-3.46928	0.000521847	0.00734161
ACAN	11.5902	0.0859968	0.326838	0.263118	0.79246	0.869579
ACAP1	163.917	0.237638	0.0746918	3.18157	0.00146477	0.0150715
ACAP2	942.738	0.0187273	0.03479	0.538295	0.590374	0.719956
ACAP3	354.913	-0.146763	0.0615707	-2.38365	0.0171419	0.0726845
ACAT1	100.498	-0.266955	0.107199	-2.49027	0.0127647	0.0607824
ACAT2	117.219	-0.10929	0.063355	-1.72504	0.08452	0.197873
ACBD3	404.632	-0.0105115	0.0507786	-0.207007	0.836005	0.896955
ACBD4	40.9181	-0.152482	0.0749505	-2.03443	0.041908	0.126555
ACBD5	229.909	-0.0219756	0.0505548	-0.434688	0.663789	0.776061
ACBD6	132.133	-0.164017	0.0690956	-2.37378	0.0176072	0.0738775
ACBD7	68.1784	-0.349506	0.132771	-2.6324	0.00847836	0.0468097
ACCS	101.795	-0.218353	0.090134	-2.42254	0.0154125	0.0681038
ACCSL	2.53776	-0.172087	0.86424	-0.19912	0.842169	NA
ACD	45.7038	-0.0576805	0.0527018	-1.09447	0.27375	0.429435
ACE	59.3813	-0.0113084	0.0973668	-0.116142	0.90754	0.943773
ACE2	55.4626	0.0829873	0.0849787	0.976565	0.328784	0.483848
ACER1	2.0417	-0.352784	0.608106	-0.580135	0.561823	NA
ACER2	166.227	-0.174385	0.0776752	-2.24505	0.0247647	0.091812
ACER3	141.028	0.0442412	0.0526499	0.840291	0.400745	0.556479
ACHE	13.2168	0.943224	0.133413	7.06993	1.55013e-12	1.0581e-10
ACIN1	751.907	-0.049842	0.0225473	-2.21055	0.0270672	0.0969901
ACLY	549.528	-0.0714219	0.0438345	-1.62935	0.103238	0.224957
ACMSD	3.73562	-0.20811	0.615263	-0.338245	0.735179	NA
ACO1	139.99	-0.302647	0.0892431	-3.39126	0.000695708	0.0090904
ACO2	502.886	-0.118764	0.0680839	-1.74437	0.0810942	0.192482
ACOT1	15.0678	-0.104339	0.119609	-0.872327	0.38303	0.538928
ACOT11	160.238	-0.270534	0.083326	-3.24669	0.00116757	0.0129222
ACOT12	3.02379	0.0160505	0.452654	0.0354587	0.971714	NA
ACOT13	123.033	-0.153856	0.0629492	-2.44413	0.0145204	0.0655546
ACOT2	60.0023	-0.0901677	0.0845145	-1.06689	0.286021	0.442548
ACOT4	19.0107	-0.0897354	0.0931388	-0.963459	0.335317	0.49081
ACOT6	2.39594	-0.171891	0.853805	-0.201323	0.840446	NA
ACOT7	69.404	-0.0443102	0.0766661	-0.577964	0.563289	0.697611
ACOT8	57.1823	-0.0783322	0.0571668	-1.37024	0.170612	0.312751
ACOT9	274.016	0.260754	0.0458854	5.68273	1.3256e-08	5.44849e-07
ACOX1	751.247	-0.139388	0.0284979	-4.89116	1.00243e-06	3.128e-05
ACOX2	28.8994	-0.262319	0.119364	-2.19764	0.0279747	0.0989797
ACOX3	295.389	-0.0732252	0.065444	-1.1189	0.263183	0.41795
ACOXL	14.2576	-0.0937179	0.169177	-0.553964	0.579603	0.711014
ACP1	266.338	-0.182762	0.0825133	-2.21494	0.0267641	0.0963555
ACP2	228.196	0.190269	0.0748551	2.54183	0.0110274	0.0554815
ACP5	151.425	0.202378	0.0822767	2.45973	0.0139042	0.0640347
ACP6	138.309	-0.195401	0.0743554	-2.62793	0.00859057	0.0471439
ACPP	89.5191	-0.0251589	0.0515663	-0.487895	0.625624	0.747503
ACR	2.39288	0.0422899	0.292044	0.144806	0.884864	NA
ACRBP	9.05006	0.0854359	0.111522	0.766089	0.443623	0.595888
ACRV1	4.19892	-0.28579	0.335306	-0.852327	0.394033	NA
ACSBG1	45.3522	-0.521449	0.144646	-3.605	0.000312156	0.0049614
ACSBG2	5.66083	-0.259826	0.499824	-0.519835	0.603178	0.729867
ACSF2	135.424	-0.263941	0.0801616	-3.29262	0.000992598	0.0115232
ACSF3	185.474	-0.057185	0.0667546	-0.856646	0.39164	0.547392
ACSL1	2803.85	0.339458	0.0975196	3.48093	0.000499684	0.0071075
ACSL3	893.527	0.00776433	0.048431	0.160318	0.872631	0.921197
ACSL4	345.557	0.204201	0.0573575	3.56015	0.000370645	0.00566149
ACSL5	323.313	0.17596	0.0544692	3.23045	0.00123595	0.0133838
ACSL6	22.4632	0.387128	0.155433	2.49064	0.0127512	0.0607561
ACSM1	7.07497	-0.448174	0.150683	-2.97429	0.00293669	0.0238207
ACSM2A	32.2619	0.198085	0.251115	0.78882	0.430217	0.583727
ACSM2B	28.2478	-0.0543115	0.234075	-0.232026	0.816518	0.885116
ACSM3	42.526	-0.113649	0.123974	-0.91672	0.359289	0.515873
ACSM4	3.30948	0.175998	0.728251	0.241672	0.809035	NA
ACSM5	8.21747	0.157882	0.17412	0.906746	0.364541	0.520773
ACSS1	180.733	-0.195028	0.0935514	-2.08471	0.0370955	0.117479
ACSS2	263.948	-0.0504519	0.0381663	-1.3219	0.186203	0.331784
ACSS3	65.5658	-0.35623	0.111887	-3.18383	0.00145339	0.0149949
ACTA1	1.89786	0.168184	0.284696	0.590749	0.554689	NA
ACTA2	29.6702	0.232841	0.132863	1.75249	0.0796904	0.19057
ACTB	14912.4	0.175616	0.0527197	3.33113	0.000864928	0.0104709
ACTBL2	6.07284	0.181189	0.182043	0.995308	0.319586	0.476898
ACTC1	4.70837	-0.264357	0.659096	-0.401091	0.688353	0.794334
ACTG1	10027.4	0.0143374	0.0346766	0.413461	0.679269	0.787751
ACTG2	5.63055	-0.371762	0.322282	-1.15353	0.248694	0.402178
ACTL6A	115.848	-0.129401	0.0764918	-1.69169	0.0907046	0.206903
ACTL6B	3.51636	-0.46267	0.696758	-0.664033	0.506669	NA
ACTL7A	1.57022	-0.362753	0.955012	-0.379842	0.704063	NA
ACTL7B	1.69957	-0.560376	0.320166	-1.75027	0.080072	NA
ACTL8	1.74804	-0.0685323	1.23627	-0.0554347	0.955792	NA
ACTL9	1.53671	-0.0976101	3.20881	-0.0304194	0.975733	NA
ACTN1	876.225	0.0204134	0.0690819	0.295496	0.767615	0.853092
ACTN2	6.8152	0.0298095	0.380343	0.0783753	0.93753	0.961217
ACTN3	4.50273	0.163645	0.350232	0.467247	0.640324	NA
ACTN4	3096.41	-0.0820358	0.041934	-1.95631	0.0504287	0.141608
ACTR10	183.821	-0.0649652	0.0501585	-1.2952	0.195252	0.342678
ACTR1A	355.397	-0.025803	0.0278177	-0.927575	0.353628	0.510092
ACTR1B	204.396	-0.128636	0.0625294	-2.0572	0.0396668	0.122353
ACTR2	1291.09	0.0332971	0.0300069	1.10965	0.267151	0.42272
ACTR3	1238.1	0.198312	0.0478638	4.14325	3.42412e-05	0.000793254
ACTR3B	47.2351	-0.244012	0.0923944	-2.64098	0.00826664	0.0463332
ACTR3BP2	1.13096	-0.154857	3.70971	-0.0417437	0.966703	NA
ACTR3C	53.2435	-0.145797	0.0913888	-1.59535	0.110634	0.234747
ACTR5	39.6017	-0.0837936	0.0705756	-1.18729	0.235114	0.387966
ACTR6	97.2397	-0.128295	0.0817474	-1.56941	0.116552	0.243221
ACTR8	140.084	-0.0894126	0.0492787	-1.81442	0.0696123	0.174889
ACTRT1	1.08074	-0.151546	3.70966	-0.0408517	0.967414	NA
ACTRT2	1.1234	-0.155729	3.70953	-0.0419808	0.966514	NA
ACVR1	136.091	-0.131621	0.0649351	-2.02696	0.0426661	0.128116
ACVR1B	237.797	-0.077173	0.0499795	-1.54409	0.122566	0.251109
ACVR1C	10.2185	-0.00326729	0.180823	-0.018069	0.985584	0.990963
ACVR2A	165.685	-0.0944422	0.0700279	-1.34864	0.177454	0.321289
ACVR2B	94.9022	-0.15947	0.093581	-1.70408	0.0883656	0.203446
ACVRL1	20.8076	-0.08412	0.124345	-0.676505	0.49872	0.643218
ACY1	36.0277	-0.124389	0.102461	-1.21402	0.224739	0.377073
ACY3	9.57036	-0.167531	0.121906	-1.37426	0.169361	0.311305
ACYP1	23.8606	-0.315833	0.122012	-2.58855	0.00963806	0.0505717
ACYP2	42.8004	-0.212003	0.0886499	-2.39147	0.0167812	0.0716654
ADA	15.0732	0.659486	0.106582	6.1876	6.10878e-10	3.01301e-08
ADAD1	3.33364	-0.00670979	0.706311	-0.00949978	0.99242	NA
ADAD2	7.13069	-0.16251	0.224843	-0.722771	0.469821	0.618207
ADAL	54.6829	-0.158748	0.100304	-1.58267	0.113497	0.2389
ADAM10	799.006	-0.0203351	0.0255264	-0.796629	0.425666	0.579662
ADAM11	11.4391	-0.261919	0.134245	-1.95105	0.0510505	0.142621
ADAM12	23.2345	-0.10184	0.136369	-0.746798	0.455185	0.606729
ADAM15	905.704	-0.103943	0.0761763	-1.36451	0.172408	0.314986
ADAM17	284.423	0.0851443	0.0294521	2.89094	0.00384085	0.0282748
ADAM18	4.60704	-0.0614872	0.411402	-0.149458	0.881193	NA
ADAM19	255.798	0.443131	0.101404	4.36997	1.24266e-05	0.000319332
ADAM2	3.13837	-0.0199899	1.5003	-0.0133239	0.989369	NA
ADAM20	11.1381	-0.195194	0.106515	-1.83255	0.06687	0.170152
ADAM21	2.59365	-0.0456214	0.404023	-0.112918	0.910096	NA
ADAM21P1	1.93705	-0.230139	0.874956	-0.263029	0.792528	NA
ADAM22	18.5125	-0.401243	0.175885	-2.28128	0.0225321	0.0868234
ADAM23	8.12706	-0.332581	0.196948	-1.68867	0.091282	0.207676
ADAM28	652.341	0.107757	0.0724791	1.48673	0.137087	0.270669
ADAM29	12.1225	0.068968	0.237538	0.290345	0.771552	0.855924
ADAM30	4.50827	-0.324505	0.392188	-0.827421	0.407998	NA
ADAM32	468.268	-0.24208	0.121581	-1.99109	0.0464707	0.134782
ADAM33	12.0447	-0.0525926	0.202704	-0.259455	0.795284	0.871739
ADAM3A	5.14287	-0.0515939	0.312312	-0.1652	0.868787	0.918655
ADAM6	3.5607	-0.0567589	3.70923	-0.0153021	0.987791	NA
ADAM7	4.73139	-0.0239377	1.00665	-0.0237796	0.981028	0.988007
ADAM8	1429.85	0.152613	0.109324	1.39597	0.162723	0.302386
ADAM9	1112.87	-0.056608	0.0547455	-1.03402	0.301127	0.458178
ADAMDEC1	57.7576	0.388417	0.10456	3.71477	0.00020339	0.00366294
ADAMTS1	28.4408	-0.0670706	0.150935	-0.444367	0.656778	0.77087
ADAMTS10	12.4124	0.272454	0.147578	1.84617	0.0648679	0.166778
ADAMTS12	12.9398	-0.403279	0.282323	-1.42843	0.153168	0.290743
ADAMTS13	24.064	-0.109843	0.117817	-0.932319	0.351172	0.507122
ADAMTS14	29.9186	-0.234898	0.1198	-1.96076	0.0499071	0.140789
ADAMTS15	7.80545	-0.246991	0.166689	-1.48175	0.138407	0.27222
ADAMTS16	13.1448	-0.0977876	0.271961	-0.359565	0.719172	0.817739
ADAMTS17	86.8251	-0.127245	0.0755172	-1.68498	0.0919918	0.208688
ADAMTS18	18.5347	-0.222906	0.221366	-1.00695	0.313957	0.470951
ADAMTS19	2.81286	-0.610495	0.31009	-1.96876	0.0489801	NA
ADAMTS2	14.2305	1.44235	0.20111	7.17195	7.39357e-13	5.23369e-11
ADAMTS20	9.76516	0.316497	0.613369	0.515997	0.605857	0.73218
ADAMTS3	13.4918	-0.384834	0.168414	-2.28505	0.02231	0.0863072
ADAMTS4	51.0391	-0.23922	0.144159	-1.65941	0.0970323	0.215649
ADAMTS5	8.40653	0.200743	0.515011	0.389785	0.696696	0.800805
ADAMTS6	18.9181	0.0243178	0.176724	0.137603	0.890554	0.932834
ADAMTS7	18.4326	-0.18573	0.127267	-1.45938	0.144461	0.279808
ADAMTS8	6.7073	-0.301578	0.201484	-1.49679	0.134449	0.267324
ADAMTS9	66.9818	-0.283252	0.103179	-2.74526	0.00604623	0.037718
ADAMTS9-AS1	7.09956	-0.191968	0.372506	-0.515342	0.606314	0.73256
ADAMTS9-AS2	102.394	-0.378941	0.199329	-1.90108	0.0572916	0.153386
ADAMTSL1	12.5756	0.00261695	0.33139	0.00789688	0.993699	0.996672
ADAMTSL2	6.09865	0.105803	0.263866	0.400973	0.68844	0.794374
ADAMTSL3	160.014	0.0754023	0.106153	0.710316	0.477508	0.625314
ADAMTSL4	158.636	0.253909	0.12146	2.09048	0.0365744	0.116168
ADAMTSL5	19.8613	0.0452952	0.10342	0.437975	0.661405	0.774402
ADAP1	137.861	-0.0795022	0.0662664	-1.19974	0.230242	0.38286
ADAP2	59.6156	0.506016	0.0796083	6.35632	2.06639e-10	1.08574e-08
ADAR	2613.11	0.310493	0.037036	8.38354	5.13588e-17	5.73194e-15
ADARB1	63.1679	-0.0118775	0.0898962	-0.132125	0.894886	0.935576
ADARB2	39.727	-0.130748	0.098429	-1.32835	0.184062	0.329237
ADARB2-AS1	1.31079	-0.41401	0.603689	-0.685799	0.49284	NA
ADAT1	135.485	-0.0770064	0.0503537	-1.52931	0.126188	0.256061
ADAT2	45.6533	0.0207846	0.0884663	0.234944	0.814252	0.883402
ADAT3	36.0877	-0.0127136	0.072322	-0.175791	0.860458	0.913385
ADCK1	41.4937	-0.125144	0.0779826	-1.60477	0.108545	0.231991
ADCK2	99.5008	-0.0921543	0.0764776	-1.20498	0.228209	0.380598
ADCK5	52.4425	-0.109783	0.0657383	-1.67001	0.0949182	0.212863
ADCY1	34.8727	-0.112182	0.217859	-0.514928	0.606603	0.732769
ADCY10	10.4344	0.112173	0.165296	0.678617	0.49738	0.642038
ADCY2	186.512	-0.229777	0.124904	-1.83962	0.0658237	0.168386
ADCY3	111.068	0.286355	0.0626557	4.5703	4.87037e-06	0.000134662
ADCY4	52.109	0.0127974	0.0650216	0.196817	0.843971	0.902084
ADCY5	12.6976	0.16845	0.188774	0.892334	0.372214	0.528132
ADCY6	371.814	-0.167097	0.075658	-2.20858	0.0272039	0.0972067
ADCY7	252.189	0.320177	0.0650709	4.92043	8.63535e-07	2.73363e-05
ADCY8	5.89678	-0.106687	0.809983	-0.131716	0.895209	0.935786
ADCY9	173.399	-0.145221	0.0801989	-1.81076	0.0701782	0.175762
ADCYAP1	7.11179	-0.0210684	0.255666	-0.0824063	0.934324	0.95923
ADCYAP1R1	8.23453	0.0702319	0.441218	0.159177	0.873529	0.92163
ADD1	759.96	-0.0880826	0.0278629	-3.16128	0.00157076	0.0158423
ADD2	19.6622	-0.104264	0.183471	-0.568289	0.569839	0.702988
ADD3	554.51	-0.0786382	0.0425071	-1.85	0.0643131	0.165882
ADH1A	3.11843	-0.437057	0.295158	-1.48076	0.138671	NA
ADH1B	61.0008	-0.187856	0.139161	-1.34992	0.177042	0.320769
ADH1C	2747.28	-0.199752	0.119751	-1.66807	0.0953022	0.213505
ADH4	20.8264	-0.165329	0.190747	-0.866743	0.386083	0.542093
ADH5	233.726	-0.153683	0.0829487	-1.85275	0.0639178	0.165174
ADH6	28.3314	-0.702234	0.188354	-3.72826	0.000192805	0.00351789
ADH7	1617.87	-0.308598	0.109932	-2.80716	0.00499798	0.0333708
ADHFE1	40.1817	-0.308586	0.0945165	-3.26489	0.00109508	0.0123662
ADI1	394.732	-0.0863062	0.0706687	-1.22128	0.22198	0.374012
ADIG	1.55492	-0.114339	0.344571	-0.331831	0.740017	NA
ADIPOQ	11.7041	0.014824	0.242523	0.0611242	0.95126	0.96991
ADIPOR1	815.496	-0.0927371	0.0277908	-3.33697	0.000846976	0.0103519
ADIPOR2	304.823	-0.0422543	0.0344978	-1.22484	0.220636	0.372651
ADK	97.4352	-0.135607	0.0559938	-2.42183	0.0154427	0.0681638
ADM	566.288	0.320979	0.101762	3.15422	0.00160929	0.0161245
ADM2	17.9057	0.056549	0.0981156	0.576351	0.564378	0.698619
ADNP	544.725	-0.120332	0.0435512	-2.76301	0.00572717	0.036563
ADNP2	216.296	0.0120334	0.0371398	0.324003	0.745935	0.836599
ADO	98.1258	0.0292651	0.0601733	0.486348	0.626721	0.748077
ADORA1	3.84715	-0.165203	0.353355	-0.467528	0.640122	NA
ADORA2A	126.001	0.545066	0.125208	4.35328	1.34117e-05	0.000341207
ADORA2B	73.706	-0.0667619	0.0981917	-0.679913	0.496559	0.641304
ADORA3	12.8723	0.152495	0.13847	1.10129	0.270771	0.426243
ADPGK	303.3	0.131647	0.0352053	3.7394	0.000184463	0.00338994
ADPRH	59.464	0.171322	0.0713074	2.40258	0.0162799	0.0705276
ADPRHL1	44.1255	-0.390297	0.112771	-3.46096	0.000538251	0.00749146
ADPRHL2	175.053	-0.0573386	0.0784978	-0.730448	0.465117	0.614458
ADRA1A	8.98661	-0.240967	0.37362	-0.644952	0.518958	0.661184
ADRA1B	2.6269	-0.172893	0.309949	-0.557811	0.576974	NA
ADRA1D	2.15535	-0.128437	0.531119	-0.241823	0.808917	NA
ADRA2A	32.0788	-0.346222	0.173393	-1.99675	0.0458526	0.133891
ADRA2B	23.1069	-0.257447	0.133793	-1.92422	0.0543272	0.148253
ADRA2C	3.15069	-0.259854	0.198533	-1.30887	0.190579	NA
ADRB1	119.629	-0.148901	0.0891022	-1.67113	0.0946966	0.212491
ADRB2	90.6208	0.0944683	0.0520152	1.81617	0.0693449	0.174446
ADRB3	5.3973	-0.160674	0.332248	-0.483595	0.628673	0.749506
ADRM1	304.103	-0.051226	0.0466518	-1.09805	0.272183	0.427759
ADSL	100.389	-0.120688	0.0659899	-1.82888	0.0674177	0.171147
AEBP1	11.8632	0.462309	0.18777	2.46211	0.0138122	0.0637577
AEBP2	201.634	-0.0948731	0.0592609	-1.60094	0.10939	0.233079
AEN	70.8463	0.0154503	0.0591086	0.261389	0.793793	0.870588
AFAP1	210.135	-0.123212	0.0677813	-1.81779	0.0690966	0.174149
AFAP1-AS1	14.28	-0.313792	0.205853	-1.52435	0.12742	0.257646
AFAP1L1	33.2586	-0.272086	0.0961278	-2.83047	0.00464801	0.0319336
AFAP1L2	23.5433	-0.227074	0.0999945	-2.27087	0.0231551	0.0882017
AFF1	1099.13	0.151795	0.0307	4.94446	7.63554e-07	2.42718e-05
AFF2	115.653	0.345191	0.139665	2.47157	0.0134521	0.0628131
AFF3	39.6903	0.105226	0.117068	0.898849	0.368733	0.524654
AFF4	1456.24	-0.0170718	0.0312373	-0.546518	0.58471	0.71556
AFG3L1P	95.9089	-0.0753444	0.063874	-1.17958	0.238168	0.391022
AFG3L2	325.719	-0.0989561	0.0728944	-1.35753	0.174614	0.317827
AFM	2.96299	-0.293243	1.12486	-0.260693	0.794329	NA
AFMID	76.1309	-0.164417	0.0788967	-2.08395	0.0371648	0.117626
AFP	4.10179	0.147395	1.41246	0.104353	0.916889	NA
AFTPH	524.56	-0.0120184	0.0223219	-0.538411	0.590293	0.719916
AGA	106.596	-0.145975	0.0775628	-1.88202	0.0598333	0.157914
AGAP1	346.259	-0.167843	0.0732951	-2.28996	0.0220235	0.0857936
AGAP1-IT1	9.16902	-0.0963325	0.10382	-0.927881	0.353469	0.509923
AGAP11	24.8929	-0.481858	0.118178	-4.07738	4.55456e-05	0.00101663
AGAP2	114.297	0.133677	0.0959064	1.39383	0.163368	0.303364
AGAP3	251.726	0.0245236	0.0535276	0.45815	0.646845	0.762667
AGAP4	36.2885	-0.0685557	0.0928298	-0.738509	0.460205	0.610863
AGAP5	25.751	-0.00642234	0.0993962	-0.0646136	0.948482	0.968239
AGAP6	44.6671	0.000558356	0.0790401	0.00706421	0.994364	0.996945
AGAP9	29.2129	-0.18128	0.133484	-1.35806	0.174444	0.317606
AGBL1	17.3278	-0.552565	0.188251	-2.93526	0.00333264	0.0258529
AGBL2	146.869	-0.488541	0.171422	-2.84993	0.0043729	0.0307289
AGBL3	26.8242	-0.421714	0.130982	-3.21964	0.0012835	0.0136758
AGBL4	22.4349	-0.686563	0.183082	-3.75002	0.000176819	0.00327307
AGBL5	145.656	-0.32033	0.0972929	-3.29243	0.000993263	0.0115232
AGER	47.0279	-0.0179029	0.0811505	-0.220613	0.825394	0.890686
AGFG1	432.961	-0.0135304	0.0307268	-0.440344	0.659688	0.772981
AGFG2	337.985	-0.108451	0.0751831	-1.4425	0.149163	0.285766
AGGF1	230.461	-0.119711	0.060864	-1.96687	0.0491983	0.13933
AGK	113.837	-0.0402913	0.0766019	-0.525984	0.598899	0.726644
AGL	463.476	-0.174248	0.072193	-2.41365	0.0157937	0.0691735
AGMAT	16.0536	-0.000778635	0.102279	-0.00761285	0.993926	0.996735
AGMO	7.03616	-0.141774	0.262124	-0.540865	0.588601	0.718654
AGPAT1	116.643	-0.126878	0.04542	-2.79344	0.00521507	0.0343379
AGPAT2	255.821	-0.129389	0.0601334	-2.1517	0.0314208	0.10658
AGPAT3	380.195	-0.00289347	0.0618799	-0.0467594	0.962705	0.976629
AGPAT4	74.0698	-0.196678	0.0916304	-2.14643	0.0318387	0.107393
AGPAT5	80.4921	-0.155285	0.0868301	-1.78838	0.0737145	0.181624
AGPS	244.479	-0.12369	0.067104	-1.84325	0.0652921	0.167439
AGR2	6062.4	-0.113999	0.10359	-1.10048	0.271124	0.426709
AGR3	136.986	-0.325716	0.163375	-1.99367	0.0461886	0.134471
AGRN	1681.4	-0.00664679	0.0718453	-0.0925152	0.926289	0.954377
AGRP	2.01254	-0.656236	0.574897	-1.14149	0.253668	NA
AGT	4.59976	-0.00609422	0.164571	-0.0370308	0.97046	NA
AGTPBP1	340.419	-0.0270768	0.0633389	-0.427491	0.669022	0.780033
AGTR1	3.45374	-0.11715	1.33003	-0.08808	0.929813	NA
AGTR2	1.89258	0.0104034	1.72235	0.00604021	0.995181	NA
AGTRAP	159.368	0.121557	0.0532061	2.28465	0.0223336	0.0863072
AGXT	6.6385	-0.248277	0.252141	-0.984677	0.324783	0.480872
AGXT2	3.71894	0.0157358	1.40201	0.0112237	0.991045	NA
AHCTF1	562.808	-0.121427	0.0404254	-3.00373	0.00266688	0.0223801
AHCY	189.101	-0.0412857	0.0667594	-0.618425	0.536295	0.675783
AHCYL1	541.173	-0.126726	0.0471181	-2.68954	0.00715514	0.0423886
AHCYL2	546.296	-0.0844292	0.0744083	-1.13467	0.256512	0.410386
AHDC1	746.319	-0.32732	0.106463	-3.07451	0.00210851	0.0190538
AHI1	374.973	-0.241027	0.0782101	-3.08178	0.00205765	0.0187605
AHNAK	12559.1	-0.180727	0.0690268	-2.61821	0.00883922	0.0480113
AHNAK2	584.602	-0.239526	0.0849807	-2.81859	0.00482344	0.0326185
AHR	1608.1	0.0196343	0.0638639	0.30744	0.758508	0.845591
AHRR	26.3197	0.102576	0.0972823	1.05442	0.291692	0.448509
AHSA1	290.273	-0.179074	0.0773081	-2.31636	0.0205384	0.0819498
AHSG	3.93048	-0.349766	0.533494	-0.655613	0.512073	NA
AHSP	1.16018	-0.158459	0.784244	-0.202053	0.839875	NA
AICDA	15.1637	0.126569	0.188633	0.67098	0.502233	0.646419
AIDA	91.5161	0.0340835	0.0617339	0.552104	0.580877	0.712182
AIF1	225.606	0.458089	0.114574	3.9982	6.38249e-05	0.00136106
AIF1L	51.8146	-0.0800109	0.095116	-0.841193	0.40024	0.55603
AIFM1	100.331	-0.0540451	0.0703554	-0.768173	0.442384	0.594671
AIFM2	82.8022	-0.121869	0.071177	-1.71219	0.0868613	0.201659
AIFM3	15.8189	-0.0238715	0.11072	-0.215602	0.829298	0.893072
AIG1	83.6913	-0.0744828	0.0604997	-1.23113	0.218276	0.369596
AIM2	51.4437	0.982196	0.116143	8.45676	2.74914e-17	3.18442e-15
AIMP1	171.357	-0.110103	0.0735143	-1.49771	0.134208	0.266985
AIMP2	73.575	-0.110702	0.0778274	-1.42241	0.154908	0.293103
AIP	74.2765	0.146014	0.0401083	3.6405	0.000272111	0.00448225
AIPL1	6.90097	-0.250684	0.255251	-0.982108	0.326047	0.48176
AIRE	6.99096	-0.113978	0.286863	-0.397324	0.691128	0.796514
AJAP1	57.2598	-0.230716	0.104582	-2.20607	0.0273788	0.097581
AK1	139.946	-0.273172	0.0953776	-2.86411	0.00418184	0.0299346
AK2	372.621	0.0629088	0.0488328	1.28825	0.197659	0.345435
AK3	320.409	-0.192862	0.0723704	-2.66493	0.00770044	0.0444468
AK4	35.2129	0.234719	0.112832	2.08024	0.0375032	0.118321
AK5	14.0775	0.0654717	0.225946	0.289767	0.771994	0.856075
AK7	239.856	-0.48752	0.169148	-2.88221	0.0039489	0.0287929
AK8	71.8205	-0.4365	0.158506	-2.75384	0.00588999	0.0372194
AKAP1	281.529	-0.144924	0.0732238	-1.9792	0.047794	0.136874
AKAP10	205.814	-0.0275875	0.026866	-1.02686	0.304487	0.461544
AKAP11	479.608	-0.126848	0.0693703	-1.82857	0.0674644	0.171208
AKAP12	118.814	-0.00552848	0.0814795	-0.0678512	0.945904	0.96664
AKAP13	2424.48	0.0500892	0.026273	1.90649	0.0565871	0.152086
AKAP14	101.65	-0.55708	0.201934	-2.75872	0.00580282	0.0368307
AKAP17A	179.908	0.0209487	0.0572993	0.365601	0.714663	0.814368
AKAP3	13.5609	-0.311734	0.144042	-2.16418	0.0304502	0.104227
AKAP4	2.28022	-0.297248	2.41772	-0.122945	0.90215	NA
AKAP5	21.7393	0.126999	0.112565	1.12823	0.259222	0.413287
AKAP6	176.164	-0.376617	0.136961	-2.74981	0.005963	0.0374491
AKAP7	25.8764	0.0874555	0.0936171	0.934183	0.350209	0.506211
AKAP8	256.672	-0.106832	0.0423397	-2.5232	0.0116292	0.057426
AKAP8L	393.328	-0.119888	0.0489316	-2.45012	0.0142807	0.0649251
AKAP9	1729.15	-0.191513	0.0652129	-2.93674	0.00331682	0.0257563
AKIP1	39.9173	-0.0679506	0.0760044	-0.894035	0.371303	0.527197
AKIRIN1	327.548	-0.0574439	0.0292336	-1.96499	0.049415	0.139836
AKIRIN2	171.151	0.145922	0.0478625	3.04878	0.00229775	0.0202261
AKNA	1032.1	0.0571493	0.0622594	0.917922	0.35866	0.51512
AKNAD1	6.16821	0.142734	0.303153	0.470831	0.637761	0.756115
AKR1A1	809.52	-0.134441	0.0808713	-1.66241	0.096431	0.215088
AKR1B1	159.614	-0.212964	0.0817184	-2.60607	0.00915881	0.048921
AKR1B10	337.291	-0.00468525	0.0938296	-0.0499336	0.960175	0.974981
AKR1B15	51.6483	-0.1186	0.122177	-0.97073	0.331683	0.486888
AKR1C1	524.732	-0.198252	0.100522	-1.97223	0.0485833	0.138331
AKR1C2	931.073	-0.220024	0.0986734	-2.22982	0.0257595	0.0940233
AKR1C3	278.358	-0.314218	0.0938653	-3.34754	0.000815314	0.0100777
AKR1C4	3.62274	-0.890812	0.26647	-3.34301	0.000828736	NA
AKR1D1	5.15233	-0.303969	0.473961	-0.641336	0.521304	0.663344
AKR1E2	10.5441	-0.0440399	0.108447	-0.406095	0.684673	0.791281
AKR7A2	140.074	-0.192395	0.098577	-1.95173	0.0509709	0.142528
AKR7A2P1	0.816653	-0.52975	0.813112	-0.65151	0.514717	NA
AKR7A3	23.4087	-0.261371	0.10355	-2.52412	0.011599	0.0573942
AKR7L	21.6805	-0.124381	0.113683	-1.0941	0.273911	0.429592
AKT1	828.776	-0.08319	0.0286893	-2.89968	0.00373539	0.0277792
AKT1S1	136.044	-0.000289668	0.0485187	-0.00597022	0.995236	0.997231
AKT2	457.189	-0.0793979	0.0370881	-2.14079	0.0322911	0.10825
AKT3	44.959	0.0718112	0.090675	0.791963	0.428382	0.582012
AKTIP	124.555	-0.161641	0.0514919	-3.13915	0.00169436	0.0166934
ALAD	171.47	-0.13095	0.0636873	-2.05614	0.0397689	0.122452
ALAS1	326.526	-0.0951434	0.0429087	-2.21735	0.0265995	0.0959618
ALAS2	2.21805	-0.39917	0.583342	-0.68428	0.493798	NA
ALB	7.8187	-0.199335	0.2416	-0.825062	0.409337	0.564513
ALCAM	3669.22	-0.211109	0.0786433	-2.68439	0.00726625	0.042857
ALDH16A1	185.503	0.0244596	0.0569743	0.429309	0.667698	0.779056
ALDH18A1	259.773	-0.123541	0.08128	-1.51995	0.128525	0.259117
ALDH1A1	7785.98	-0.192716	0.0967195	-1.99253	0.0463132	0.134623
ALDH1A2	22.4019	0.483983	0.148036	3.26936	0.00107792	0.0121994
ALDH1A3	724.61	-0.0403473	0.0825146	-0.488971	0.624862	0.746986
ALDH1B1	38.8848	-0.205671	0.097861	-2.10166	0.0355829	0.114467
ALDH1L1	215.348	-0.203324	0.0872839	-2.32946	0.0198349	0.0801047
ALDH1L2	17.9852	-0.187166	0.136285	-1.37334	0.169646	0.311577
ALDH2	575.012	-0.118816	0.0699739	-1.69801	0.0895057	0.205087
ALDH3A1	7712.13	-0.27196	0.105454	-2.57893	0.00991058	0.0515658
ALDH3A2	669.063	-0.184552	0.0869188	-2.12327	0.0337309	0.111039
ALDH3B1	1048.42	-0.302338	0.0951877	-3.17623	0.00149205	0.0152102
ALDH3B2	159.657	-0.0211794	0.0754925	-0.28055	0.779056	0.860836
ALDH4A1	37.8685	-0.11203	0.0798638	-1.40276	0.160688	0.299991
ALDH5A1	123.346	-0.256074	0.0921407	-2.77916	0.00544995	0.0353692
ALDH6A1	106.168	-0.192386	0.0862718	-2.23	0.0257473	0.0940084
ALDH7A1	146.554	-0.27793	0.0936208	-2.96868	0.00299084	0.0240991
ALDH8A1	8.51679	-0.0284789	0.154212	-0.184674	0.853485	0.908638
ALDH9A1	235.647	-0.203381	0.0636087	-3.19738	0.00138684	0.0144941
ALDOA	2897.61	-0.016008	0.0391375	-0.409019	0.682526	0.790054
ALDOB	5.04554	-0.0735889	0.141559	-0.519845	0.603171	0.729867
ALDOC	26.5688	0.0629812	0.0804875	0.782497	0.433923	0.586213
ALG1	110.267	-0.152832	0.0818766	-1.86661	0.0619562	0.161712
ALG10	45.4614	-0.120926	0.0921618	-1.31211	0.189485	0.335482
ALG10B	107.243	-0.170933	0.0967443	-1.76685	0.0772531	0.186988
ALG11	144.857	-0.0688942	0.0906626	-0.759897	0.447316	0.599164
ALG12	109.244	-0.0893575	0.0508408	-1.7576	0.0788164	0.189422
ALG13	205.271	-0.144789	0.0587601	-2.46408	0.0137367	0.0634983
ALG14	80.5111	-0.142784	0.0878913	-1.62455	0.104258	0.226403
ALG1L	20.064	-0.212777	0.116685	-1.82352	0.0682243	0.172764
ALG1L2	7.98699	-0.0670897	0.137919	-0.486444	0.626652	0.748077
ALG2	161.924	-0.057894	0.0628133	-0.921683	0.356694	0.513207
ALG3	73.0952	-0.0476066	0.0761638	-0.625056	0.531935	0.672089
ALG5	109.129	-0.0836503	0.0754311	-1.10896	0.267446	0.423055
ALG6	70.443	-0.128053	0.0658897	-1.94344	0.0519631	0.144038
ALG8	75.4431	-0.150748	0.0746813	-2.01855	0.0435339	0.129904
ALG9	124.381	-0.11812	0.0862551	-1.36943	0.170865	0.312972
ALK	13.4608	-0.168166	0.213989	-0.785866	0.431946	0.584827
ALKBH1	45.7486	0.0175332	0.0631738	0.277539	0.781367	0.862309
ALKBH2	24.091	-0.122323	0.0807692	-1.51447	0.129906	0.261257
ALKBH3	82.1212	-0.0853641	0.0779482	-1.09514	0.273456	0.429231
ALKBH4	40.09	-0.0467235	0.0750462	-0.622596	0.53355	0.673383
ALKBH5	545.041	-0.136613	0.0607619	-2.24834	0.0245546	0.0913083
ALKBH6	50.3914	-0.0413726	0.0635011	-0.651526	0.514707	0.657447
ALKBH7	99.0732	-0.136532	0.0697178	-1.95836	0.050188	0.141295
ALKBH8	38.2298	-0.0634875	0.0903829	-0.702428	0.482412	0.629842
ALLC	2.64359	-0.368134	1.08709	-0.338644	0.734878	NA
ALMS1	626.612	-0.290837	0.106916	-2.72023	0.00652366	0.0397108
ALOX12	25.1603	-0.140522	0.142484	-0.986234	0.324018	0.480341
ALOX12B	9.37823	-0.221204	0.216221	-1.02305	0.306286	0.462964
ALOX12P2	150.767	-0.245349	0.0802734	-3.05641	0.00224002	0.0199011
ALOX15	3709.71	-0.366666	0.111665	-3.28363	0.00102479	0.0117813
ALOX15B	19.4434	0.0445373	0.123754	0.359884	0.718934	0.817645
ALOX5	454.396	0.266422	0.105053	2.53608	0.0112102	0.0560325
ALOX5AP	285.553	0.281382	0.123361	2.28096	0.0225508	0.0868736
ALOXE3	10.5471	-0.235889	0.16403	-1.43808	0.150412	0.287474
ALPI	3.28105	-0.263789	0.72787	-0.362412	0.717044	NA
ALPK1	524.297	0.0737757	0.0512344	1.43996	0.149878	0.286741
ALPK2	14.6691	-0.0363637	0.16632	-0.218637	0.826933	0.891602
ALPK3	138.45	-0.186239	0.0597289	-3.11808	0.00182035	0.0172984
ALPL	1644.31	0.0242424	0.0504247	0.480764	0.630684	0.750975
ALPP	6.29416	-0.169007	0.229236	-0.737261	0.460964	0.611268
ALS2	221.946	-0.156378	0.0616002	-2.5386	0.0111297	0.0558126
ALS2CL	877.398	-0.210933	0.0777857	-2.71172	0.00669353	0.0405323
ALX1	1.66611	-0.247531	0.605067	-0.409096	0.682469	NA
AMACR	49.9113	-0.119176	0.0963029	-1.23751	0.215897	0.366826
AMBN	1.80895	-0.259604	1.7659	-0.14701	0.883124	NA
AMBP	2.3942	-0.219603	0.668184	-0.328656	0.742415	NA
AMBRA1	254.121	0.0235984	0.0393973	0.598986	0.549182	0.686646
AMD1	790.426	0.0200667	0.0310285	0.646717	0.517815	0.660113
AMDHD1	10.2828	-0.00045459	0.156722	-0.00290063	0.997686	0.998504
AMDHD2	117.856	0.159409	0.0641563	2.4847	0.0129662	0.0614357
AMELX	1.37892	-0.153346	0.730539	-0.209907	0.83374	NA
AMELY	0.261868	-0.283398	3.7099	-0.0763897	0.939109	NA
AMFR	733.617	-0.30971	0.089452	-3.46231	0.000535562	0.00747328
AMH	9.50736	-0.174326	0.117313	-1.48599	0.137281	0.270913
AMHR2	3.05977	-0.00565504	0.379084	-0.0149176	0.988098	NA
AMIGO1	17.9673	-0.164622	0.110469	-1.49021	0.136169	0.269518
AMIGO2	19.796	0.123569	0.104472	1.1828	0.23689	0.389719
AMIGO3	25.2183	-0.0588218	0.166714	-0.352831	0.724215	0.821275
AMMECR1	166.135	-0.142719	0.0673332	-2.11959	0.0340406	0.111595
AMMECR1L	126.546	-0.0549086	0.0444027	-1.23661	0.216233	0.367315
AMN	94.726	-0.0180967	0.0768982	-0.235333	0.81395	0.883272
AMN1	69.2924	-0.0501988	0.0801313	-0.626456	0.531016	0.671399
AMOT	285.005	-0.203634	0.0939281	-2.16798	0.0301604	0.1037
AMOTL1	80.7775	-0.14482	0.0888824	-1.62935	0.103239	0.224957
AMOTL2	384.425	0.0749681	0.0686703	1.09171	0.27496	0.43084
AMPD1	16.2328	-0.362973	0.110998	-3.27007	0.00107521	0.0121994
AMPD2	890.165	-0.138693	0.098462	-1.40859	0.158955	0.297628
AMPD3	472.137	-0.0477884	0.0338369	-1.41232	0.157857	0.296372
AMPH	7.31498	0.00206709	0.263388	0.00784808	0.993738	0.996672
AMT	34.0003	-0.038979	0.0958459	-0.406684	0.68424	0.791199
AMTN	11.4627	-0.111693	0.122639	-0.910741	0.362432	0.518826
AMY1A	4.47466	-0.32008	0.428202	-0.747498	0.454763	NA
AMY1B	1.94498	0.0421367	0.504101	0.0835879	0.933384	NA
AMY1C	1.39189	-0.179478	1.52271	-0.117867	0.906173	NA
AMY2A	2.40373	-0.205562	0.757389	-0.271409	0.786076	NA
AMY2B	86.5939	-0.219214	0.0743058	-2.95016	0.00317608	0.0250579
AMZ1	11.8458	-0.0339585	0.158006	-0.21492	0.82983	0.893276
AMZ2	160.132	-0.250138	0.0681279	-3.6716	0.000241041	0.00413639
AMZ2P1	48.8131	-0.0784031	0.0676309	-1.15928	0.246343	0.399976
ANAPC1	206.33	-0.141998	0.074426	-1.90791	0.0564022	0.151722
ANAPC10	51.9918	-0.12067	0.0892357	-1.35226	0.176291	0.319901
ANAPC11	88.7753	-0.114383	0.0665774	-1.71804	0.0857898	0.199958
ANAPC13	136.801	-0.100353	0.0525161	-1.9109	0.0560179	0.151195
ANAPC16	371.325	-0.191747	0.0612994	-3.12804	0.00175977	0.0169867
ANAPC2	245.974	-0.123606	0.0562442	-2.19766	0.0279735	0.0989797
ANAPC4	133.135	-0.0524365	0.0598008	-0.876852	0.380567	0.536449
ANAPC5	520.804	-0.211472	0.0654499	-3.23106	0.00123334	0.0133838
ANAPC7	206.236	-0.135696	0.0638006	-2.12687	0.0334309	0.110558
ANG	42.01	-0.262718	0.0999704	-2.62796	0.0085899	0.0471439
ANGEL1	73.7898	-0.107665	0.0740261	-1.45442	0.145831	0.28165
ANGEL2	188.264	-0.109316	0.0653218	-1.6735	0.0942291	0.211939
ANGPT1	32.0742	-0.0437616	0.118068	-0.370648	0.7109	0.811749
ANGPT2	13.2262	-0.295218	0.206938	-1.4266	0.153695	0.291418
ANGPT4	8.79681	-0.0288886	0.2538	-0.113824	0.909377	0.944766
ANGPTL1	12.3771	-0.0449446	0.179392	-0.250539	0.802171	0.875967
ANGPTL2	38.565	0.0276714	0.103601	0.267095	0.789396	0.867718
ANGPTL3	2.86138	-0.171346	0.62854	-0.27261	0.785153	NA
ANGPTL4	26.1238	0.2854	0.105308	2.71013	0.0067256	0.0406561
ANGPTL5	4.79807	-0.69216	0.26396	-2.62222	0.00873596	0.0476535
ANGPTL6	4.12137	0.108686	0.166671	0.652101	0.514336	NA
ANGPTL7	3.38461	-0.581367	0.530813	-1.09524	0.273412	NA
ANK1	28.2408	0.0357108	0.116426	0.306726	0.759052	0.845973
ANK2	28.3128	-0.234148	0.168068	-1.39318	0.163567	0.303599
ANK3	1229.32	-0.257153	0.091363	-2.81463	0.00488341	0.0327969
ANKAR	48.801	-0.197122	0.0877915	-2.24535	0.0247458	0.091812
ANKDD1A	67.4676	0.10998	0.0713659	1.54108	0.123297	0.251967
ANKDD1B	57.5895	-0.436066	0.1216	-3.58607	0.000335703	0.00523765
ANKFN1	54.6125	-0.622192	0.197508	-3.15021	0.00163151	0.0162369
ANKFY1	604.458	0.141903	0.0401244	3.53658	0.000405343	0.00608812
ANKH	56.1501	0.091696	0.0929027	0.987012	0.323637	0.480009
ANKHD1	383.402	-0.0716616	0.0395886	-1.81016	0.0702711	0.175924
ANKHD1-EIF4EBP3	153.321	-0.0883497	0.0953968	-0.926129	0.354379	0.510693
ANKIB1	399.78	-0.0866853	0.0539256	-1.6075	0.107945	0.231224
ANKK1	38.3959	-0.419485	0.115009	-3.64743	0.00026488	0.00440639
ANKLE1	58.4328	0.0113891	0.131627	0.0865258	0.931048	0.957346
ANKLE2	601.696	-0.0527494	0.0432183	-1.22054	0.222262	0.374388
ANKMY1	271.184	-0.300499	0.102369	-2.93546	0.00333055	0.0258498
ANKMY2	133.031	-0.155634	0.0704458	-2.20928	0.0271555	0.0971042
ANKRA2	137.205	-0.160412	0.0604741	-2.65258	0.00798802	0.0454886
ANKRD1	2.83502	-0.256632	0.321542	-0.798128	0.424796	NA
ANKRD10	296.807	-0.0292997	0.0398322	-0.735579	0.461987	0.612007
ANKRD10-IT1	46.5818	-0.168728	0.0698445	-2.41577	0.015702	0.0689105
ANKRD11	864.685	-0.122417	0.0308114	-3.97312	7.0937e-05	0.00150225
ANKRD12	740.725	0.0521571	0.0289529	1.80144	0.0716331	0.178035
ANKRD13A	802.175	0.0440081	0.0235378	1.86968	0.0615285	0.161036
ANKRD13B	12.1088	-0.153195	0.103681	-1.47756	0.139526	0.273681
ANKRD13C	193.557	-0.0747876	0.0613827	-1.21838	0.223078	0.375192
ANKRD13D	356.372	-0.0175417	0.0431198	-0.406813	0.684146	0.79115
ANKRD16	36.1075	-0.247392	0.087407	-2.83035	0.00464974	0.0319336
ANKRD17	935.727	-0.0484886	0.0330139	-1.46873	0.141905	0.27643
ANKRD18A	61.78	-0.39109	0.128029	-3.05471	0.00225282	0.0199638
ANKRD19P	4.94347	-0.386991	0.19841	-1.95046	0.0511216	0.142767
ANKRD2	3.39572	-0.0477422	0.173065	-0.275863	0.782654	NA
ANKRD20A1	19.1118	-0.029305	0.225437	-0.129992	0.896573	0.936586
ANKRD20A2	6.03989	-0.357441	0.334671	-1.06804	0.285504	0.442107
ANKRD20A3	39.824	-0.0398252	0.247021	-0.161222	0.871918	0.920693
ANKRD20A4	10.6588	0.037328	0.202706	0.184149	0.853897	0.908818
ANKRD20A5P	45.9047	0.128294	0.10989	1.16748	0.243017	0.396217
ANKRD20A8P	26.8378	-0.409851	0.206866	-1.98123	0.047565	0.136525
ANKRD20A9P	15.0893	-0.137129	0.301933	-0.45417	0.649707	0.765214
ANKRD22	112.252	0.795384	0.0771607	10.3082	6.47334e-25	1.43445e-22
ANKRD23	44.8454	-0.263303	0.0930061	-2.83103	0.0046398	0.0319132
ANKRD24	13.7274	-0.0315832	0.134553	-0.234727	0.814421	0.883406
ANKRD26	163.016	-0.301498	0.0934757	-3.22542	0.0012579	0.0135065
ANKRD26P1	6.96801	-0.159288	0.550278	-0.289468	0.772223	0.856159
ANKRD26P3	5.19192	-0.0577451	0.332948	-0.173436	0.862309	0.914525
ANKRD27	213.869	-0.0776982	0.0495972	-1.56659	0.117212	0.244131
ANKRD28	613.199	-0.207729	0.064998	-3.19593	0.00139379	0.0145468
ANKRD29	8.43642	0.161073	0.164136	0.981339	0.326425	0.482229
ANKRD30A	9.08136	-0.226643	0.709966	-0.319231	0.749551	0.839346
ANKRD30B	11.2061	0.0659233	0.276934	0.238047	0.811845	0.881557
ANKRD30BL	225.925	0.176137	0.134856	1.30611	0.191515	0.337979
ANKRD30BP2	15.2998	-0.0612143	0.331389	-0.18472	0.853449	0.908638
ANKRD31	13.0026	-0.437096	0.174726	-2.50161	0.0123631	0.0596693
ANKRD33	3.63728	-0.331566	0.403142	-0.822455	0.410818	NA
ANKRD33B	43.7865	0.404541	0.112694	3.58972	0.00033103	0.0051806
ANKRD34A	18.5236	-0.12841	0.105239	-1.22018	0.222398	0.374388
ANKRD34B	6.52098	0.0898417	0.160027	0.561415	0.574515	0.706988
ANKRD34C	7.43215	-0.0448123	0.28956	-0.15476	0.877011	0.923556
ANKRD35	133.413	-0.334836	0.0861772	-3.88544	0.000102146	0.00205502
ANKRD36	823.207	-0.163154	0.0742809	-2.19645	0.0280601	0.0990623
ANKRD36B	435.2	-0.179805	0.0759842	-2.36635	0.0179645	0.0748644
ANKRD36BP1	22.225	0.16311	0.331212	0.492463	0.622392	0.74505
ANKRD36BP2	135.861	-0.25762	0.119133	-2.16245	0.0305835	0.104543
ANKRD37	59.9806	-0.183069	0.114855	-1.59391	0.110956	0.235332
ANKRD39	41.3553	-0.168452	0.0890926	-1.89075	0.0586579	0.156006
ANKRD40	140.382	-0.0770191	0.06711	-1.14766	0.251111	0.404582
ANKRD42	165.814	-0.350864	0.0966395	-3.63064	0.000282717	0.00459378
ANKRD44	497.939	0.169008	0.0861775	1.96116	0.0498598	0.140708
ANKRD45	111.724	-0.244566	0.122259	-2.00039	0.0454582	0.133178
ANKRD46	48.5326	-0.0899715	0.0823044	-1.09315	0.274326	0.430155
ANKRD49	66.4955	-0.0366789	0.0477279	-0.768502	0.442189	0.594484
ANKRD50	336.34	-0.10388	0.0615299	-1.68829	0.0913559	0.207676
ANKRD52	370.529	-0.0863872	0.0579373	-1.49105	0.135949	0.269153
ANKRD53	7.68922	-0.234506	0.168723	-1.38989	0.164562	0.304767
ANKRD54	192.015	-0.280228	0.105688	-2.65147	0.00801418	0.0455866
ANKRD55	7.10992	0.177784	0.169641	1.048	0.294638	0.451605
ANKRD6	171.46	-0.207596	0.0696935	-2.9787	0.00289474	0.0235931
ANKRD60	0.941528	-0.127976	2.2517	-0.0568355	0.954676	NA
ANKRD62	23.8271	-0.0822312	0.168987	-0.486613	0.626533	0.748062
ANKRD62P1-PARP4P3	1.92665	-0.0564589	0.652778	-0.0864903	0.931077	NA
ANKRD63	1.26162	-0.11195	0.525757	-0.21293	0.831381	NA
ANKRD7	6.72848	-0.169751	0.228594	-0.74259	0.45773	0.608846
ANKRD9	134.493	-0.0988822	0.0692982	-1.42691	0.153606	0.291322
ANKS1A	339	-0.0932029	0.047313	-1.96992	0.0488472	0.138837
ANKS1B	26.172	-0.162329	0.151847	-1.06903	0.285058	0.441941
ANKS3	82.9571	-0.164919	0.0798954	-2.06419	0.0389999	0.121174
ANKS4B	15.9123	-0.037199	0.179556	-0.207172	0.835875	0.896879
ANKS6	240.112	-0.193793	0.080937	-2.39437	0.0166489	0.0714067
ANKUB1	170.463	-0.563779	0.162771	-3.46364	0.000532922	0.00745506
ANKZF1	253.046	-0.25362	0.0670956	-3.77998	0.000156839	0.00297159
ANLN	130.984	-0.114267	0.109148	-1.04689	0.295149	0.451964
ANO1	183.355	-0.0806909	0.0836962	-0.964093	0.334999	0.490579
ANO10	108.774	-0.137497	0.0410482	-3.34965	0.000809149	0.010034
ANO2	15.6983	-0.170545	0.129595	-1.31599	0.188179	0.333904
ANO3	10.505	-0.121813	0.260442	-0.467716	0.639988	0.757151
ANO4	8.48901	-0.214544	0.334338	-0.641697	0.52107	0.663156
ANO5	11.3557	0.239387	0.194359	1.23167	0.218072	0.36936
ANO6	304.25	-0.0757378	0.0638412	-1.18635	0.235486	0.388202
ANO7	22.6949	-0.318285	0.132949	-2.39404	0.016664	0.0714107
ANO8	277.231	-0.0548877	0.08072	-0.679976	0.49652	0.641304
ANO9	139.744	-0.128378	0.0792364	-1.62019	0.105191	0.227658
ANP32A	321.49	-0.0444291	0.0397705	-1.11714	0.263935	0.418715
ANP32AP1	1.28804	-0.128445	0.446922	-0.2874	0.773806	NA
ANP32B	105.142	-0.106144	0.0595084	-1.78367	0.0744767	0.18299
ANP32C	0.768104	-0.0291347	1.21655	-0.0239486	0.980894	NA
ANP32D	1.5074	-0.0176596	0.667977	-0.0264375	0.978908	NA
ANP32E	125.718	-0.0723201	0.0655064	-1.10402	0.269586	0.425101
ANPEP	1565.97	-0.163159	0.0566893	-2.87813	0.00400038	0.0289868
ANTXR1	212.8	-0.187966	0.0822149	-2.28628	0.022238	0.0863072
ANTXR2	371.713	0.0991492	0.0814467	1.21735	0.223471	0.375564
ANTXRL	5.27145	-0.114351	0.487001	-0.234807	0.814359	0.883402
ANXA1	7901.66	-0.0728289	0.0698089	-1.04326	0.296827	0.453825
ANXA10	2.88062	0.514427	0.313078	1.64313	0.100356	NA
ANXA11	2626.15	-0.0968067	0.0324952	-2.97911	0.00289089	0.0235742
ANXA13	17.592	-0.193378	0.213673	-0.905018	0.365456	0.521641
ANXA2	5209.43	-0.115011	0.0696248	-1.65187	0.098561	0.218058
ANXA2P1	2.64287	-0.20213	0.397964	-0.50791	0.611516	NA
ANXA2P2	7.60253	-0.109714	0.102504	-1.07034	0.284467	0.441484
ANXA2P3	1.07423	-0.0623465	0.659044	-0.0946015	0.924631	NA
ANXA3	583.343	0.0904965	0.0414451	2.18353	0.0289969	0.101079
ANXA4	268.449	-0.0592485	0.0645469	-0.917915	0.358663	0.51512
ANXA5	687.345	0.0727034	0.051068	1.42366	0.154545	0.292559
ANXA6	89.7006	0.466084	0.0694806	6.70812	1.97152e-11	1.18214e-09
ANXA7	610.316	-0.0894313	0.0571416	-1.56508	0.117564	0.244664
ANXA8	32.6763	-0.332413	0.171812	-1.93474	0.0530219	0.145968
ANXA8L1	18.196	-0.362341	0.142717	-2.53888	0.0111209	0.0558037
ANXA9	22.0249	0.117759	0.10873	1.08305	0.278788	0.434878
AOAH	158.863	0.327637	0.0929169	3.52613	0.000421685	0.00626473
AOC2	37.3783	-0.113117	0.0757584	-1.49312	0.135405	0.268352
AOC3	25.2083	-0.125908	0.110414	-1.14033	0.25415	0.407845
AOX1	12.0613	-0.277357	0.149834	-1.8511	0.0641553	0.165642
AOX2P	7.77144	-0.183022	0.208695	-0.876982	0.380496	0.536399
AP1AR	106.387	0.00017751	0.0536897	0.00330621	0.997362	0.998504
AP1B1	639.966	-0.00991526	0.0540712	-0.183374	0.854504	0.909212
AP1B1P1	1.7698	0.307722	0.313059	0.982955	0.32563	NA
AP1G1	1044.79	-0.0680031	0.0201148	-3.38075	0.000722884	0.00931163
AP1G2	543.418	-0.110488	0.0534538	-2.06698	0.0387364	0.120668
AP1M1	188.677	-0.0633213	0.0674553	-0.938715	0.347877	0.503744
AP1M2	243.231	-0.188171	0.0763689	-2.46397	0.0137407	0.0634983
AP1S1	120.025	-0.091712	0.0736972	-1.24444	0.213336	0.363931
AP1S2	37.7214	0.353747	0.0972637	3.63699	0.000275839	0.00450596
AP1S3	87.7137	-0.0884412	0.0716243	-1.23479	0.216908	0.367971
AP2A1	374.505	-0.109152	0.033916	-3.21831	0.0012895	0.0137301
AP2A2	255.381	-0.0630247	0.0481849	-1.30798	0.190881	0.337134
AP2B1	721.018	-0.185654	0.0904013	-2.05367	0.040008	0.122836
AP2M1	546.084	-0.0738222	0.0449724	-1.6415	0.100694	0.221182
AP2S1	120.351	0.0217418	0.0519215	0.418744	0.675403	0.784482
AP3B1	468.117	-0.0193614	0.030939	-0.625792	0.531451	0.671672
AP3B2	55.956	-0.169496	0.122586	-1.38267	0.166767	0.307845
AP3D1	801.691	-0.0767236	0.0473059	-1.62186	0.104833	0.227168
AP3M1	198.332	-0.117465	0.0532007	-2.20796	0.027247	0.0972925
AP3M2	83.755	-0.242646	0.0848191	-2.86075	0.00422645	0.030127
AP3S1	122.488	0.0286644	0.0381494	0.751374	0.452428	0.604083
AP3S2	100.348	-0.0694946	0.0720529	-0.964494	0.334798	0.490332
AP4B1	102.979	-0.0473369	0.0575571	-0.822434	0.41083	0.566011
AP4E1	148.85	-0.0745133	0.0579197	-1.2865	0.19827	0.346147
AP4M1	72.2386	-0.132748	0.07824	-1.69668	0.0897566	0.205446
AP4S1	45.4769	-0.0834762	0.0947783	-0.880752	0.378452	0.534306
APAF1	346.159	0.0381537	0.0551029	0.692407	0.488682	0.635045
APBA1	35.489	-0.100526	0.097323	-1.03291	0.301645	0.458745
APBA2	18.1016	0.423254	0.127387	3.32259	0.000891867	0.0106787
APBB1	69.0115	-0.404531	0.130792	-3.09293	0.00198189	0.0183493
APBB1IP	366.955	0.344073	0.114282	3.01074	0.00260611	0.0219909
APBB2	87.6844	-0.192146	0.0777766	-2.47048	0.0134931	0.0629376
APBB3	114.215	0.0104743	0.0455105	0.230152	0.817973	0.886191
APC	501.722	-0.095019	0.0251594	-3.77669	0.000158929	0.00299265
APC2	17.105	0.0202804	0.191682	0.105803	0.915739	0.948814
APCDD1	43.0859	-0.217251	0.105354	-2.06211	0.0391975	0.121568
APCDD1L	3.75177	-0.0422812	0.31544	-0.134039	0.893372	NA
APCS	0.736195	-0.228364	3.70966	-0.0615592	0.950914	NA
APEH	329.807	-0.160651	0.0609222	-2.63699	0.00836449	0.046555
APEX1	196.615	-0.125336	0.0757059	-1.65557	0.0978099	0.216867
APEX2	75.7128	-0.0547178	0.0600236	-0.911604	0.361977	0.518515
APH1A	429.867	-0.0184505	0.0435594	-0.423571	0.671879	0.782111
APH1B	72.8729	-0.190423	0.0653092	-2.91572	0.00354871	0.0268215
API5	401.959	-0.121737	0.0636838	-1.91158	0.0559303	0.151118
APIP	71.3951	-0.122908	0.0755689	-1.62644	0.103856	0.225722
APLF	31.1992	-0.0196558	0.0842108	-0.233412	0.815441	0.884199
APLN	6.63084	0.059492	0.469632	0.126678	0.899195	0.937901
APLNR	4.17407	-0.161865	0.343619	-0.471059	0.637599	NA
APLP1	7.67329	-0.121376	0.232917	-0.521112	0.602289	0.729074
APLP2	2642.64	-0.111105	0.037308	-2.97805	0.00290087	0.0236053
APOA1	2.72101	-0.155622	0.230535	-0.675047	0.499646	NA
APOA2	5.50181	-0.29155	0.267471	-1.09002	0.275702	0.431517
APOA4	1.29676	-0.267702	0.94618	-0.282929	0.777231	NA
APOA5	2.17276	-0.3847	0.725627	-0.530163	0.595999	NA
APOB	20.4298	-0.392652	0.264502	-1.4845	0.137677	0.271344
APOBEC1	1.48262	0.0889931	0.471702	0.188664	0.850356	NA
APOBEC2	2.9148	-0.373612	0.421614	-0.886147	0.375538	NA
APOBEC3A	516.559	0.656179	0.115295	5.69129	1.26084e-08	5.1963e-07
APOBEC3B	50.8189	0.264882	0.0802424	3.30102	0.000963348	0.0112957
APOBEC3C	82.7919	0.145763	0.0708816	2.05643	0.0397409	0.122452
APOBEC3D	42.195	0.165488	0.0838502	1.97361	0.0484257	0.138011
APOBEC3F	49.0547	0.214463	0.0827579	2.59146	0.00955709	0.0502804
APOBEC3G	114.962	0.456233	0.0739491	6.16956	6.84809e-10	3.356e-08
APOBEC3H	3.88869	0.165032	0.17952	0.919299	0.357939	NA
APOBEC4	91.9905	-0.474672	0.192047	-2.47164	0.0134495	0.0628131
APOBR	340.977	0.286706	0.110865	2.58607	0.00970777	0.0507806
APOC1	47.5744	0.129829	0.123013	1.0554	0.291241	0.448165
APOC1P1	1.98357	-0.115116	0.25505	-0.451345	0.651741	NA
APOC2	6.14761	-0.0708138	0.296554	-0.238789	0.811269	0.881238
APOC3	1.38647	-0.315268	3.70978	-0.0849829	0.932275	NA
APOC4	2.04979	-0.000309247	0.26912	-0.00114911	0.999083	NA
APOC4-APOC2	0.706683	0.181181	0.701539	0.258263	0.796204	NA
APOD	136.351	-0.429231	0.136324	-3.14861	0.00164047	0.0162981
APOE	315.142	0.201025	0.111388	1.80473	0.0711171	0.17725
APOF	3.27415	0.107035	0.239336	0.447217	0.654719	NA
APOH	2.14351	-0.129722	0.657818	-0.1972	0.843671	NA
APOL1	571.407	0.660795	0.0626094	10.5542	4.85525e-26	1.1421e-23
APOL2	495.749	0.612086	0.051306	11.9301	8.24754e-33	3.23346e-30
APOL3	132.078	0.735436	0.0938384	7.83726	4.605e-15	4.24159e-13
APOL4	116.165	0.795415	0.110837	7.17646	7.15393e-13	5.10425e-11
APOL5	1.2744	-0.118992	0.494888	-0.240443	0.809987	NA
APOL6	1696.44	0.648695	0.0592381	10.9506	6.59825e-28	1.90353e-25
APOLD1	40.6336	-0.192792	0.0746428	-2.58286	0.00979845	0.05115
APOM	10.5671	-0.122694	0.098481	-1.24587	0.212813	0.363483
APOO	92.7414	-0.204902	0.0950137	-2.15656	0.0310403	0.105915
APOOL	93.9173	-0.122044	0.0730835	-1.66992	0.0949349	0.212869
APP	1548.5	-0.152422	0.0688348	-2.21432	0.0268069	0.096419
APPBP2	278.828	-0.0849043	0.0434249	-1.9552	0.0505595	0.141761
APPL1	210.346	-0.00870448	0.0574789	-0.151438	0.87963	0.925201
APPL2	303.792	-0.190373	0.0441249	-4.31441	1.60033e-05	0.000402451
APRT	156.117	-0.131391	0.0706017	-1.86102	0.0627413	0.163095
APTX	99.6537	-0.0828575	0.0639686	-1.29528	0.195222	0.342664
AQP1	13.2008	-0.171397	0.138764	-1.23517	0.216767	0.367895
AQP10	4.59761	-0.46486	0.22628	-2.05436	0.0399407	NA
AQP11	5.84772	-0.100564	0.159696	-0.629719	0.528879	0.66975
AQP12A	0.763724	-0.162642	3.70958	-0.0438438	0.965029	NA
AQP12B	3.66955	0.15309	3.70925	0.0412724	0.967079	NA
AQP2	8.61718	-0.561971	0.279017	-2.01411	0.0439982	0.130831
AQP3	8470.06	-0.071186	0.085096	-0.836538	0.402852	0.558163
AQP4	28.5322	-0.311153	0.135501	-2.29631	0.0216583	0.0848465
AQP5	1440.71	-0.0358488	0.0843419	-0.425042	0.670806	0.781338
AQP6	29.0632	-0.16513	0.0986296	-1.67424	0.0940827	0.211641
AQP7	44.0744	-0.49111	0.126417	-3.88484	0.000102398	0.00205738
AQP7P1	3.95425	-0.349356	0.204583	-1.70765	0.0877017	NA
AQP7P3	0.62824	-0.348696	0.646445	-0.539405	0.589607	NA
AQP8	2.33584	-0.116721	0.244691	-0.477012	0.633354	NA
AQP9	2092.04	0.465319	0.140852	3.30361	0.00095448	0.0112262
AQR	377.583	-0.0829121	0.0504359	-1.64391	0.100195	0.220524
AR	31.2732	-0.275659	0.134662	-2.04704	0.0406537	0.124046
ARAF	264.953	-0.0431691	0.0289445	-1.49144	0.135846	0.268983
ARAP1	1467.4	0.0140029	0.0656972	0.213143	0.831215	0.894073
ARAP1-AS2	7.99744	-0.148652	0.416619	-0.356807	0.721236	0.819128
ARAP2	741.809	0.147377	0.0445677	3.30682	0.000943625	0.0111327
ARAP3	263.638	-0.115195	0.0742319	-1.55182	0.120705	0.24853
ARC	18.2879	-0.187162	0.141025	-1.32716	0.184457	0.329482
ARCN1	751.913	-0.062862	0.0464406	-1.3536	0.175864	0.319429
AREG	71.477	0.0786396	0.108326	0.725956	0.467866	0.616702
ARF1	1485.03	-0.00690149	0.0275896	-0.250148	0.802473	0.875967
ARF3	571.569	0.00333307	0.028817	0.115663	0.90792	0.944013
ARF4	717.906	-0.0267375	0.0389227	-0.686939	0.492121	0.638105
ARF5	333.815	-0.0466124	0.0340491	-1.36898	0.171007	0.313137
ARF6	722.611	0.0174632	0.0401525	0.434922	0.663619	0.775975
ARFGAP1	432.136	-0.107079	0.0508632	-2.10525	0.03527	0.113868
ARFGAP2	360.168	-0.0746675	0.0419728	-1.77895	0.075248	0.183954
ARFGAP3	519.557	-0.00601499	0.0311366	-0.193181	0.846818	0.903737
ARFGEF1	1323.3	-0.111635	0.0422144	-2.64448	0.00818157	0.0460929
ARFGEF2	802.492	-0.102428	0.0591378	-1.73202	0.0832704	0.195878
ARFIP1	298.166	0.0255311	0.0312057	0.818157	0.413267	0.56794
ARFIP2	395.112	-0.137502	0.0709769	-1.93727	0.052712	0.145375
ARFRP1	136.92	-0.0112141	0.0536946	-0.20885	0.834566	0.896103
ARG1	8.02217	0.0903335	0.213072	0.423958	0.671597	0.781961
ARG2	86.1092	0.0373297	0.0709918	0.525831	0.599005	0.726658
ARGFX	2.46629	-0.0566688	0.697109	-0.0812911	0.93521	NA
ARGFXP2	4.8284	-0.136452	0.222808	-0.612421	0.540259	0.678764
ARGLU1	582.656	-0.131218	0.0464228	-2.82658	0.00470475	0.0321141
ARHGAP1	415.124	-0.0372755	0.0386196	-0.965195	0.334447	0.490063
ARHGAP10	94.9368	-0.0201564	0.0690322	-0.291985	0.770298	0.855389
ARHGAP11A	35.7525	-6.0106e-05	0.102019	-0.000589167	0.99953	0.999726
ARHGAP11B	8.99494	0.149179	0.123208	1.21079	0.225975	0.378481
ARHGAP12	385.19	-0.0559045	0.062642	-0.892444	0.372155	0.528097
ARHGAP15	236.053	0.213447	0.106713	2.0002	0.0454787	0.133212
ARHGAP17	160.999	0.0954376	0.0496461	1.92236	0.0545608	0.148678
ARHGAP18	608.875	-0.160851	0.0860959	-1.86828	0.061723	0.161376
ARHGAP19	71.3133	-0.030803	0.0558536	-0.551496	0.581294	0.712521
ARHGAP19-SLIT1	3.3231	-0.00782396	0.5394	-0.0145049	0.988427	NA
ARHGAP20	137.769	0.0995037	0.102971	0.966327	0.333881	0.48941
ARHGAP21	507.561	-0.12808	0.0650822	-1.96798	0.0490706	0.139179
ARHGAP22	33.9216	0.0119989	0.108156	0.110941	0.911663	0.946065
ARHGAP23	507.165	-0.0917109	0.0696743	-1.31628	0.18808	0.333805
ARHGAP24	113.316	-0.147603	0.0632009	-2.33546	0.0195192	0.0791884
ARHGAP25	469.568	0.265109	0.111021	2.38793	0.0169436	0.0721436
ARHGAP26	1007.04	0.0793718	0.0768726	1.03251	0.301833	0.458933
ARHGAP27	775.759	0.0540283	0.0528589	1.02212	0.306723	0.463146
ARHGAP28	60.6777	-0.140192	0.123393	-1.13615	0.255896	0.409928
ARHGAP29	206.777	-0.184472	0.0861821	-2.14049	0.0323149	0.108288
ARHGAP30	649.88	0.115855	0.0700282	1.65441	0.098045	0.217105
ARHGAP31	104.899	0.454784	0.0692332	6.56887	5.06982e-11	2.87021e-09
ARHGAP32	1159.76	-0.148653	0.0667894	-2.2257	0.0260343	0.0946948
ARHGAP33	38.6756	-0.209037	0.117242	-1.78296	0.074593	0.183046
ARHGAP35	704.244	-0.121516	0.0709031	-1.71383	0.0865603	0.201355
ARHGAP36	2.9438	0.36893	0.795205	0.463943	0.642689	NA
ARHGAP39	205.907	-0.274294	0.116827	-2.34786	0.0188817	0.0774856
ARHGAP4	282.513	0.195871	0.0762268	2.56958	0.0101821	0.0525237
ARHGAP40	33.3189	-0.25104	0.119585	-2.09926	0.0357944	0.114754
ARHGAP42	191.484	-0.216464	0.0854719	-2.53258	0.0113227	0.0563736
ARHGAP44	97.6403	-0.198141	0.0985342	-2.01089	0.0443374	0.131354
ARHGAP5	1081.52	-0.140442	0.066467	-2.11296	0.0346041	0.112502
ARHGAP6	29.4611	-0.0701808	0.103383	-0.67884	0.497239	0.641965
ARHGAP8	47.5393	0.0737682	0.120017	0.61465	0.538786	0.677693
ARHGAP9	528.109	0.128398	0.108088	1.1879	0.234871	0.387795
ARHGDIA	663.269	0.0548817	0.0343969	1.59554	0.110591	0.234689
ARHGDIB	1187.41	0.0479105	0.0551241	0.869139	0.384771	0.540617
ARHGDIG	2.17209	-0.609251	0.293157	-2.07824	0.0376871	NA
ARHGEF1	581.76	0.0771004	0.0496931	1.55153	0.120774	0.248541
ARHGEF10	52.7882	-0.226547	0.0923603	-2.45286	0.0141724	0.0645705
ARHGEF10L	366.332	-0.0247431	0.0607154	-0.407526	0.683622	0.790783
ARHGEF11	584.749	-0.000874649	0.0315912	-0.0276865	0.977912	0.986168
ARHGEF12	1786.37	-0.234276	0.0753264	-3.11014	0.00186997	0.0176166
ARHGEF15	5.57163	-0.221555	0.416401	-0.53207	0.594677	0.72315
ARHGEF16	403.036	-0.12223	0.0777877	-1.57132	0.116107	0.242657
ARHGEF17	234.35	-0.189285	0.0723529	-2.61614	0.00889305	0.0481571
ARHGEF18	393.985	-0.0416144	0.0345011	-1.20618	0.227749	0.380411
ARHGEF19	63.1235	-0.141885	0.0773029	-1.83545	0.0664395	0.16942
ARHGEF2	478.068	0.0648354	0.0446591	1.45179	0.146561	0.282585
ARHGEF25	3.26465	-0.262359	0.319532	-0.821074	0.411604	NA
ARHGEF26	153.861	-0.344208	0.10517	-3.27286	0.00106465	0.01213
ARHGEF26-AS1	77.8826	-0.320469	0.164813	-1.94444	0.0518422	0.143912
ARHGEF3	261.991	0.103834	0.0576962	1.79966	0.0719138	0.178398
ARHGEF33	20.5588	-0.329349	0.160684	-2.04967	0.0403965	0.123656
ARHGEF35	48.9272	-0.011754	0.0804065	-0.146182	0.883778	0.92796
ARHGEF37	277.342	-0.107217	0.0695964	-1.54055	0.123425	0.252096
ARHGEF38	115.537	-0.301522	0.106434	-2.83294	0.00461223	0.0318198
ARHGEF4	115.359	-0.188139	0.0769684	-2.44437	0.0145104	0.0655433
ARHGEF40	287.298	-0.0456339	0.0723768	-0.630504	0.528365	0.669401
ARHGEF5	153.013	-0.0447052	0.0733919	-0.60913	0.542438	0.680831
ARHGEF6	210.809	0.153106	0.0443401	3.45299	0.000554418	0.00763011
ARHGEF7	294.15	-0.0627556	0.0433542	-1.44751	0.147755	0.284136
ARHGEF9	129.897	-0.165281	0.0852363	-1.9391	0.0524896	0.144972
ARID1A	781.913	-0.071817	0.0273809	-2.62289	0.00871887	0.0475773
ARID1B	747.098	-0.143073	0.0505863	-2.82829	0.00467979	0.0320439
ARID2	526.678	-0.130842	0.0460216	-2.84306	0.00446833	0.0311623
ARID3A	188.182	0.0137179	0.112915	0.121489	0.903304	0.940967
ARID3B	104.6	0.0629144	0.0590525	1.0654	0.286696	0.443054
ARID3C	1.76932	-0.161317	0.349642	-0.461377	0.644528	NA
ARID4A	233.114	0.0193382	0.0404188	0.478447	0.632332	0.752195
ARID4B	600.887	0.138976	0.0380218	3.65518	0.000257006	0.00433497
ARID5A	281.934	0.464367	0.0831334	5.58581	2.32616e-08	9.31073e-07
ARID5B	412.312	0.0658838	0.0541959	1.21566	0.224115	0.376397
ARIH1	679.151	-0.0957969	0.0306868	-3.12176	0.00179773	0.0171796
ARIH2	313.763	-0.0952532	0.0416771	-2.2855	0.0222834	0.0863072
ARL1	462.083	-0.130589	0.0835902	-1.56225	0.118229	0.245396
ARL10	55.206	0.136757	0.134833	1.01427	0.310452	0.466885
ARL11	61.4702	0.240107	0.101246	2.37151	0.0177156	0.0741097
ARL13A	2.05164	-0.492676	0.463171	-1.0637	0.287464	NA
ARL13B	80.8768	-0.184841	0.0862864	-2.14218	0.0321787	0.108126
ARL14	2.1954	-0.274428	0.253484	-1.08263	0.278974	NA
ARL15	53.6063	-0.00631462	0.0487433	-0.129549	0.896924	0.936599
ARL16	85.4122	-0.133128	0.0631647	-2.10764	0.0350621	0.113388
ARL17A	77.7315	-0.182417	0.096936	-1.88183	0.0598589	0.157919
ARL17B	32.8766	-0.0975148	0.13515	-0.72153	0.470583	0.61889
ARL2	36.506	-0.0664429	0.0820117	-0.810164	0.417846	0.571915
ARL2-SNX15	0.850635	-0.484202	3.70936	-0.130535	0.896143	NA
ARL2BP	98.4386	-0.0937456	0.0828666	-1.13128	0.257936	0.411976
ARL3	165.594	-0.367005	0.103059	-3.56112	0.000369283	0.00564634
ARL4A	150.522	-0.134154	0.0661306	-2.02863	0.0424962	0.127756
ARL4C	236.475	0.130368	0.0763799	1.70684	0.0878513	0.202815
ARL4D	71.7399	-0.0708321	0.0890289	-0.795608	0.42626	0.58002
ARL5A	220.564	-0.122261	0.0674167	-1.81351	0.0697533	0.175128
ARL5B	462.487	0.431986	0.0659947	6.54576	5.9192e-11	3.30308e-09
ARL5C	3.95385	-0.0276635	0.406593	-0.0680374	0.945756	NA
ARL6	63.6134	-0.35633	0.145271	-2.45286	0.0141726	0.0645705
ARL6IP1	551.31	-0.0358562	0.0417105	-0.859646	0.389984	0.5459
ARL6IP4	263.023	-0.143002	0.0600848	-2.38	0.0173126	0.073084
ARL6IP5	306.179	0.0571676	0.0427965	1.3358	0.181614	0.326539
ARL6IP6	65.9983	0.104641	0.0416808	2.51053	0.012055	0.0588727
ARL8A	189.796	0.0173555	0.0330951	0.524411	0.599992	0.727393
ARL8B	410.347	0.0525877	0.0399338	1.31687	0.187882	0.333649
ARL9	7.9545	0.123441	0.176049	0.701173	0.483195	0.630273
ARMC1	117.291	-0.0219034	0.0764131	-0.286644	0.774385	0.857809
ARMC10	124.584	-0.1054	0.0729858	-1.44412	0.148706	0.285319
ARMC2	134.933	-0.441926	0.12067	-3.66227	0.000249991	0.00424235
ARMC3	309.133	-0.430841	0.1729	-2.49186	0.0127076	0.060624
ARMC4	191.866	-0.524111	0.18124	-2.89181	0.00383032	0.028241
ARMC5	86.2606	-0.0131518	0.0590071	-0.222885	0.823625	0.889352
ARMC6	85.9863	-0.011629	0.0639913	-0.181728	0.855797	0.91008
ARMC7	54.7709	-0.0779583	0.0499064	-1.56209	0.118267	0.245424
ARMC8	194.48	-0.0234848	0.0398594	-0.589192	0.555733	0.691613
ARMC9	94.5459	-0.333498	0.108666	-3.06903	0.00214757	0.0192928
ARMCX1	7.09218	0.148558	0.132534	1.12091	0.262328	0.4169
ARMCX2	26.0417	-0.123112	0.116633	-1.05555	0.291173	0.448161
ARMCX3	170.89	-0.0461606	0.0479872	-0.961937	0.336081	0.491493
ARMCX3-AS1	0.198586	-0.119792	1.79759	-0.0666402	0.946868	NA
ARMCX4	39.9338	0.0108484	0.0931852	0.116417	0.907322	0.94361
ARMCX5	84.4571	-0.21154	0.0753255	-2.80835	0.00497966	0.0332726
ARMCX5-GPRASP2	13.834	-0.112889	0.118335	-0.953972	0.340098	0.495672
ARMCX6	30.691	0.07331	0.0665484	1.1016	0.270634	0.426112
ARMS2	0.899273	-0.516089	0.348061	-1.48275	0.13814	NA
ARNT	254.187	-0.0783021	0.0377934	-2.07184	0.0382801	0.119983
ARNT2	24.6387	0.41246	0.118307	3.48634	0.000489673	0.00701039
ARNTL	162.827	0.00461485	0.0465597	0.0991169	0.921045	0.95199
ARNTL2	290.235	0.0620085	0.059473	1.04263	0.297119	0.453989
ARPC1A	295.183	-0.131917	0.0469695	-2.80856	0.00497631	0.0332726
ARPC1B	549.36	0.119941	0.0433491	2.76686	0.00565986	0.0362504
ARPC2	1196.05	0.0364302	0.0289423	1.25872	0.208132	0.35825
ARPC3	842.893	0.0773134	0.0323936	2.38669	0.0170009	0.072327
ARPC4	466.11	0.0748325	0.0321541	2.32731	0.019949	0.0804165
ARPC4-TTLL3	27.55	0.0105805	0.120407	0.0878722	0.929978	0.956824
ARPC5	850.945	0.170009	0.0480952	3.53485	0.000408007	0.0061119
ARPC5L	119.481	-0.0229617	0.0555168	-0.413598	0.679169	0.787718
ARPP19	551.499	-0.0249793	0.0385326	-0.648264	0.516814	0.659057
ARPP21	9.94948	0.249082	0.400908	0.621293	0.534407	0.674126
ARR3	2.7147	0.0196704	0.514881	0.0382038	0.969525	NA
ARRB1	296.881	-0.0167583	0.0373112	-0.44915	0.653323	0.768113
ARRB2	1079.28	0.141451	0.0697738	2.02727	0.0426345	0.128071
ARRDC1	332.489	-0.113667	0.0466019	-2.43911	0.0147233	0.0661212
ARRDC2	180.743	0.179735	0.0499882	3.59555	0.000323705	0.00509203
ARRDC3	728.069	0.0731106	0.0382588	1.91095	0.0560108	0.151195
ARRDC4	229.744	-0.0639406	0.0475081	-1.34589	0.178338	0.322354
ARRDC5	5.35323	0.192157	0.121884	1.57655	0.114898	0.240921
ARSA	236.671	-0.0199475	0.0367877	-0.542232	0.587658	0.717989
ARSB	72.5524	0.237756	0.0669886	3.5492	0.000386396	0.0058495
ARSD	400.502	-0.192727	0.0779032	-2.47393	0.0133635	0.0625619
ARSD-AS1	0.742785	-0.124951	0.556826	-0.224399	0.822447	NA
ARSF	3.26133	-0.388	0.328287	-1.18189	0.237247	NA
ARSG	105.383	-0.121425	0.0575308	-2.11062	0.0348052	0.112844
ARSH	3.86731	-0.238301	0.181525	-1.31277	0.18926	NA
ARSI	8.33813	0.221317	0.156554	1.41367	0.157458	0.295948
ARSJ	46.4903	-0.137421	0.0876483	-1.56786	0.116913	0.243708
ARSK	17.3275	-0.147851	0.113581	-1.30173	0.19301	0.339874
ART1	2.29592	0.0146302	0.392081	0.0373142	0.970235	NA
ART3	7.59393	0.688828	0.234189	2.94133	0.00326811	0.0255337
ART4	15.2665	-0.466244	0.315803	-1.47638	0.139843	0.273966
ART5	3.87353	-0.242117	0.242736	-0.997451	0.318546	NA
ARTN	10.1143	-0.169646	0.122894	-1.38043	0.167455	0.308741
ARV1	67.0766	-0.0991633	0.0815442	-1.21607	0.223959	0.376176
ARVCF	136.154	-0.255387	0.0870875	-2.93253	0.00336209	0.0259759
ARX	4.84378	-0.577081	0.255531	-2.25836	0.0239231	0.0898293
AS3MT	8.0252	-0.389445	0.238472	-1.63309	0.102451	0.223973
ASAH1	2079.77	-0.0253833	0.0334622	-0.758566	0.448112	0.599706
ASAH2	12.7545	-0.441942	0.17255	-2.56125	0.0104297	0.0534777
ASAH2B	27.3168	-0.137772	0.115584	-1.19196	0.233275	0.386182
ASAP1	550.407	-0.0295723	0.0922777	-0.32047	0.748612	0.838494
ASAP2	448.564	-0.0937892	0.0738369	-1.27022	0.204006	0.353017
ASAP3	212.919	-0.137565	0.0822424	-1.67267	0.0943915	0.212088
ASB1	131.825	-0.16153	0.0712502	-2.26709	0.0233849	0.0887115
ASB10	2.25458	0.0374088	1.80374	0.0207395	0.983453	NA
ASB11	4.86049	0.0124744	0.300548	0.0415057	0.966893	0.978929
ASB12	1.72412	-0.336418	0.239199	-1.40643	0.159595	NA
ASB13	78.1718	-0.277577	0.0869829	-3.19116	0.00141701	0.0147143
ASB14	28.3305	-0.487524	0.188653	-2.58423	0.00975961	0.0509994
ASB15	4.93764	-0.247911	0.585004	-0.423777	0.671728	0.782055
ASB16	5.57711	-0.32324	0.232103	-1.39266	0.163723	0.303709
ASB17	0.939178	-0.190454	3.70976	-0.0513388	0.959056	NA
ASB18	11.2321	-0.135087	0.229748	-0.58798	0.556546	0.692199
ASB2	34.327	0.14421	0.0973708	1.48104	0.138595	0.272379
ASB3	215.802	-0.113838	0.108477	-1.04942	0.293985	0.450875
ASB4	35.3574	-0.311007	0.173182	-1.79584	0.0725202	0.179459
ASB5	4.36122	0.06089	0.378461	0.160889	0.872181	NA
ASB6	157.707	-0.0481642	0.0493293	-0.976383	0.328875	0.483881
ASB7	147.566	-0.0686987	0.0383463	-1.79154	0.0732073	0.180655
ASB8	150.737	-0.0488276	0.0423278	-1.15356	0.248682	0.402178
ASB9	5.41064	-0.326498	0.187064	-1.74538	0.0809179	0.192289
ASB9P1	1.67427	-0.144308	0.648741	-0.222443	0.823969	NA
ASCC1	160.417	-0.128574	0.0784261	-1.63943	0.101124	0.221867
ASCC2	342.92	-0.116319	0.0531274	-2.18944	0.0285651	0.100272
ASCC3	442.36	-0.0524218	0.0701491	-0.747292	0.454887	0.606437
ASCL1	3.0288	-0.185427	0.390612	-0.474707	0.634996	NA
ASCL2	17.6826	0.352365	0.094877	3.71392	0.000204075	0.00367094
ASCL3	5.20258	0.124207	0.201445	0.616581	0.537511	0.676813
ASCL4	2.7657	-0.192499	0.379497	-0.507247	0.611981	NA
ASF1A	92.4406	-0.0967009	0.0793267	-1.21902	0.222836	0.374908
ASF1B	29.8591	-0.0789518	0.081017	-0.97451	0.329804	0.484782
ASGR1	25.9707	-0.0183952	0.144773	-0.127062	0.898891	0.937776
ASGR2	6.63983	0.639975	0.148629	4.30587	1.66329e-05	0.000416232
ASH1L	935.638	-0.100805	0.0280943	-3.58808	0.000333118	0.00520262
ASH2L	192.897	-0.0181465	0.0505711	-0.358832	0.719721	0.818059
ASIP	1.32253	-0.101255	0.39839	-0.254161	0.799371	NA
ASL	188.174	-0.16951	0.0590357	-2.87131	0.00408774	0.029468
ASMT	2.6937	0.0874216	0.322305	0.271239	0.786207	NA
ASMTL	36.3884	-0.01735	0.0830471	-0.208918	0.834512	0.896103
ASMTL-AS1	16.3111	0.00376075	0.138286	0.0271954	0.978304	0.986206
ASNS	55.0575	-0.0854834	0.0838817	-1.0191	0.308158	0.464668
ASNSD1	128.059	-0.105936	0.0541366	-1.95683	0.0503669	0.141538
ASPA	52.3933	-0.429141	0.181338	-2.36653	0.0179557	0.0748566
ASPDH	2.95895	-0.317254	0.582254	-0.544872	0.585841	NA
ASPG	46.1674	-0.0531385	0.0928232	-0.57247	0.567004	0.700791
ASPH	971.178	-0.0660024	0.0438529	-1.50509	0.132302	0.264361
ASPHD1	2.95912	0.228036	0.198058	1.15136	0.249586	NA
ASPHD2	81.2506	0.176375	0.0618438	2.85194	0.00434531	0.0306849
ASPM	35.916	0.0977094	0.12487	0.782488	0.433928	0.586213
ASPN	3.68935	-0.317078	0.375023	-0.84549	0.397837	NA
ASPRV1	102.321	-0.0972664	0.125725	-0.773644	0.439142	0.591375
ASPSCR1	147.555	-0.106185	0.0722483	-1.46973	0.141636	0.276226
ASRGL1	565.472	-0.152865	0.0852048	-1.79409	0.072798	0.179936
ASS1	1626.44	0.210315	0.0835466	2.51734	0.0118246	0.0580784
ASTE1	40.0391	-0.0914476	0.06915	-1.32245	0.186017	0.331492
ASTL	33.1407	-0.0689306	0.138721	-0.496903	0.619258	0.742319
ASTN1	24.4898	-0.30153	0.317988	-0.948243	0.343006	0.498532
ASTN2	210.021	-0.268777	0.14612	-1.83942	0.0658533	0.168434
ASXL1	317.261	-0.0530943	0.0418663	-1.26819	0.204732	0.353952
ASXL2	396.25	-0.0733644	0.0338972	-2.16432	0.0304396	0.104215
ASXL3	23.442	-0.207355	0.131669	-1.57482	0.115299	0.241396
ASZ1	7.18763	0.121479	0.289317	0.419881	0.674573	0.784035
ATAD1	258.371	-0.093687	0.0642044	-1.4592	0.14451	0.279821
ATAD2	141.394	-0.00577916	0.0709815	-0.0814179	0.93511	0.959793
ATAD2B	289.193	-0.0108714	0.038993	-0.278804	0.780395	0.861726
ATAD3A	132.829	-0.183055	0.0762094	-2.40201	0.0163055	0.0705863
ATAD3B	160.587	-0.0836659	0.0710755	-1.17714	0.239139	0.392195
ATAD3C	27.5558	-0.205139	0.125644	-1.6327	0.102532	0.224024
ATAD5	51.454	0.0301676	0.081573	0.369823	0.711514	0.812051
ATAT1	43.7419	-0.150916	0.070524	-2.13992	0.0323612	0.108305
ATCAY	11.7252	-0.284256	0.235891	-1.20503	0.228191	0.380598
ATE1	173.654	-0.131764	0.058193	-2.26426	0.023558	0.0890488
ATF1	87.8787	-0.0943505	0.0469506	-2.00957	0.0444768	0.131569
ATF2	160.236	-0.01232	0.0358205	-0.343937	0.730893	0.826319
ATF3	188.119	0.524026	0.0831532	6.30194	2.93946e-10	1.51784e-08
ATF4	902.761	0.00889286	0.027904	0.318695	0.749958	0.839632
ATF5	75.4558	0.514811	0.0712354	7.2269	4.9414e-13	3.61502e-11
ATF6	453.854	0.0552346	0.0271551	2.03404	0.0419474	0.126579
ATF6B	374.507	-0.0511222	0.0378767	-1.3497	0.177112	0.320858
ATF7	138.695	-0.0291952	0.0480164	-0.608025	0.543171	0.681471
ATF7IP	579.216	-0.0406909	0.0342176	-1.18918	0.23437	0.387281
ATF7IP2	70.3175	-0.138276	0.0789372	-1.75172	0.0798212	0.190608
ATG10	45.96	-0.0996085	0.0843495	-1.1809	0.237641	0.390547
ATG12	197.206	-0.00662882	0.0377878	-0.175422	0.860748	0.91363
ATG13	409.809	-0.0497726	0.0304963	-1.63208	0.102662	0.224183
ATG14	178.834	-0.160584	0.0651609	-2.46442	0.0137235	0.0634983
ATG16L1	217.327	-0.0358493	0.049622	-0.722447	0.47002	0.618362
ATG16L2	651.713	1.09525e-05	0.0899193	0.000121804	0.999903	0.999903
ATG2A	1013.51	-0.0724336	0.0759629	-0.953539	0.340317	0.495897
ATG2B	423.734	-0.196596	0.0440416	-4.46387	8.04908e-06	0.000212557
ATG3	383.265	0.242625	0.0512733	4.732	2.22323e-06	6.50755e-05
ATG4A	105.3	-0.134181	0.0643149	-2.08631	0.0369502	0.117165
ATG4B	243.301	-0.103734	0.0394094	-2.6322	0.00848329	0.0468097
ATG4C	32.3919	-0.0812823	0.0767359	-1.05925	0.289487	0.446285
ATG4D	137.851	-0.0473417	0.0494046	-0.958246	0.337939	0.493419
ATG5	227.369	-0.0292543	0.0580493	-0.503956	0.614292	0.739142
ATG7	253.768	0.0903213	0.0382523	2.3612	0.018216	0.0755418
ATG9A	252.455	-0.103643	0.0462842	-2.23927	0.0251383	0.0927074
ATG9B	127.221	-0.292662	0.0969331	-3.01922	0.00253429	0.0216235
ATIC	129.154	-0.159035	0.0863199	-1.84239	0.0654183	0.167579
ATL1	52.8398	-0.297213	0.0871866	-3.40893	0.000652173	0.0086771
ATL2	185.469	-0.0805359	0.0493267	-1.6327	0.102531	0.224024
ATL3	322.37	-0.0335468	0.0570473	-0.588052	0.556498	0.692199
ATM	490.237	-0.0407267	0.0486195	-0.837661	0.402221	0.557769
ATMIN	360.457	-0.0352425	0.0638477	-0.551978	0.580963	0.71223
ATN1	248.363	-0.153646	0.0698891	-2.19843	0.0279186	0.0989511
ATOH1	1.36107	0.0711482	3.70943	0.0191804	0.984697	NA
ATOH7	1.96959	-0.203612	0.288604	-0.705505	0.480496	NA
ATOH8	39.2449	-0.205319	0.108975	-1.88409	0.0595528	0.157537
ATOX1	95.6793	-0.0026327	0.0577985	-0.0455497	0.963669	0.977089
ATP10A	49.1564	0.611624	0.0995918	6.14131	8.18452e-10	3.96017e-08
ATP10B	1196.47	0.0144268	0.0762865	0.189114	0.850004	0.905999
ATP10D	151.828	0.0270132	0.0520727	0.518759	0.603929	0.73037
ATP11A	454.83	-0.00160941	0.0396574	-0.0405828	0.967628	0.97948
ATP11B	682.966	-0.0054956	0.0258853	-0.212306	0.831868	0.894522
ATP11C	136.633	0.136835	0.0428808	3.19106	0.00141754	0.0147143
ATP12A	727.476	-0.0330372	0.0796362	-0.414852	0.67825	0.786952
ATP13A1	357.207	-0.0112473	0.0575123	-0.195563	0.844953	0.902661
ATP13A2	451.502	-0.000424677	0.0664206	-0.00639376	0.994899	0.997153
ATP13A3	1025.43	0.0723295	0.0366564	1.97318	0.0484756	0.13808
ATP13A4	340.62	-0.061729	0.0702225	-0.879049	0.379375	0.535263
ATP13A5	275.729	-0.176189	0.0919009	-1.91717	0.0552169	0.149958
ATP1A1	3520.19	-0.147095	0.0645022	-2.28047	0.02258	0.0868987
ATP1A2	9.59211	-0.343591	0.206404	-1.66465	0.0959822	0.214473
ATP1A3	9.08295	0.336245	0.176682	1.90311	0.0570257	0.152862
ATP1A4	13.9024	-0.0877338	0.186572	-0.470242	0.638182	0.756126
ATP1B1	4149.28	-0.00722808	0.0793783	-0.0910586	0.927446	0.955312
ATP1B2	13.0558	0.344903	0.171908	2.00632	0.0448223	0.132151
ATP1B3	441.486	-0.0173408	0.0556976	-0.311339	0.755543	0.843477
ATP1B4	6.69882	-0.0103724	0.336561	-0.0308189	0.975414	0.984688
ATP2A1	23.9026	-0.295888	0.100989	-2.92989	0.0033908	0.0260922
ATP2A2	1818.36	-0.10104	0.0606028	-1.66724	0.0954663	0.213747
ATP2A3	1407.81	-0.199513	0.0501449	-3.97872	6.9287e-05	0.00147343
ATP2B1	836.962	-0.00412532	0.0507594	-0.0812721	0.935226	0.959833
ATP2B2	11.4422	-0.293381	0.343285	-0.854628	0.392757	0.548575
ATP2B3	7.6855	0.0360005	0.27438	0.131207	0.895612	0.936079
ATP2B4	911.339	-0.134605	0.0467155	-2.88137	0.00395945	0.0288417
ATP2C1	616.664	-0.112691	0.057223	-1.96933	0.0489152	0.13894
ATP2C2	439.032	-0.273089	0.0884919	-3.08604	0.00202845	0.0186276
ATP4A	4.56878	0.0521721	0.629291	0.0829062	0.933926	NA
ATP4B	2.81139	-0.113584	0.412716	-0.275212	0.783154	NA
ATP6AP1	503.864	-0.0400059	0.0412245	-0.97044	0.331827	0.487054
ATP6AP1L	22.3676	-0.104476	0.115899	-0.901435	0.367357	0.523524
ATP6AP2	424.879	-0.0548092	0.0388666	-1.41019	0.158484	0.296963
ATP6V0A1	223.309	0.0329311	0.0377449	0.872464	0.382955	0.538872
ATP6V0A2	333.791	-0.171989	0.0625957	-2.74761	0.00600313	0.0375564
ATP6V0A4	122.344	-0.23292	0.104524	-2.22839	0.0258545	0.0942123
ATP6V0B	519.913	0.0661609	0.0337881	1.95811	0.0502171	0.141325
ATP6V0C	354.647	0.00952492	0.0448884	0.212191	0.831958	0.894522
ATP6V0CP3	0.591156	0.00348852	3.7098	0.000940353	0.99925	NA
ATP6V0D1	645.005	0.0206791	0.0275711	0.750028	0.453238	0.604765
ATP6V0D2	14.9575	-0.0880787	0.123897	-0.710901	0.477145	0.625155
ATP6V0E1	364.041	0.140156	0.0724826	1.93364	0.053157	0.146234
ATP6V0E2	81.1449	-0.201081	0.0918901	-2.18827	0.0286497	0.100411
ATP6V1A	820.278	-0.0485638	0.0304252	-1.59617	0.11045	0.234514
ATP6V1B1	40.9055	-0.347931	0.142531	-2.44108	0.0146432	0.0659846
ATP6V1B2	809.788	0.295527	0.0634015	4.6612	3.14377e-06	9.08663e-05
ATP6V1C1	338.985	0.0517811	0.0407813	1.26973	0.204182	0.353258
ATP6V1C2	84.9341	-0.303609	0.0818909	-3.70748	0.000209334	0.00374353
ATP6V1D	238.203	-0.0463683	0.0417531	-1.11054	0.266768	0.422173
ATP6V1E1	371.703	0.0227683	0.0307067	0.741475	0.458405	0.609268
ATP6V1E2	14.4079	-0.378828	0.114554	-3.30698	0.000943078	0.0111327
ATP6V1F	174.045	0.0241285	0.048632	0.496144	0.619793	0.742823
ATP6V1G1	705.933	0.0175105	0.0395606	0.442626	0.658036	0.771518
ATP6V1G2	2.36187	-0.28019	0.222245	-1.26072	0.207409	NA
ATP6V1G2-DDX39B	0.757813	-0.214599	1.78094	-0.120498	0.904089	NA
ATP6V1G3	1.28461	-0.519211	0.412255	-1.25944	0.20787	NA
ATP6V1H	187.111	0.00643641	0.0447151	0.143943	0.885546	0.929464
ATP7A	259.674	-0.0713225	0.0330843	-2.15578	0.0311009	0.10598
ATP7B	849.407	-0.184819	0.093061	-1.986	0.0470335	0.135787
ATP8A1	129.851	0.0555885	0.0540229	1.02898	0.303489	0.460466
ATP8A2	36.9145	-0.232715	0.17614	-1.32119	0.186437	0.332047
ATP8B1	812.667	-0.216279	0.0856928	-2.52389	0.0116064	0.0574122
ATP8B2	67.7757	0.150255	0.0917162	1.63826	0.101368	0.222211
ATP8B3	20.5245	0.132045	0.115575	1.1425	0.253246	0.40665
ATP8B4	117.143	0.0779008	0.0604024	1.2897	0.197156	0.34491
ATP8B5P	9.21389	-0.333395	0.165245	-2.01759	0.0436344	0.130027
ATP9A	763.148	-0.200548	0.0795815	-2.52004	0.0117342	0.0577455
ATP9B	391.961	-0.106582	0.0787032	-1.35422	0.175665	0.319221
ATPAF1	104.324	-0.0903618	0.067827	-1.33224	0.182782	0.327717
ATPAF2	60.5845	-0.08717	0.064442	-1.35269	0.176155	0.319692
ATR	400.088	-0.0901561	0.0731144	-1.23308	0.217545	0.368765
ATRIP	47.7328	0.0580837	0.0686805	0.84571	0.397715	0.553377
ATRN	757.452	-0.244926	0.0759966	-3.22285	0.00126923	0.0135865
ATRNL1	12.1483	-0.143821	0.257677	-0.558144	0.576746	0.708594
ATRX	621.989	-0.0771893	0.0346828	-2.22558	0.0260426	0.0946948
ATXN1	410.517	-0.088661	0.0510077	-1.73819	0.0821776	0.194225
ATXN10	288.858	-0.127452	0.0761097	-1.67459	0.0940147	0.211519
ATXN1L	413.853	-0.0654494	0.0311272	-2.10265	0.0354968	0.114286
ATXN2	285.071	-0.255262	0.0619352	-4.12144	3.76514e-05	0.000859238
ATXN2L	484.552	-0.0311085	0.0455526	-0.682912	0.494662	0.640043
ATXN3	141.763	-0.0548967	0.0597576	-0.918656	0.358276	0.514659
ATXN3L	1.14094	0.113311	3.70952	0.030546	0.975632	NA
ATXN7	555.558	0.0849224	0.0290798	2.92032	0.00349671	0.0265862
ATXN7L1	93.4788	-0.132437	0.0831684	-1.5924	0.111296	0.23576
ATXN7L2	31.5541	-0.0454615	0.0686672	-0.662055	0.507936	0.65101
ATXN7L3	406.464	-0.00920527	0.0245954	-0.374268	0.708205	0.809725
ATXN7L3B	468.858	-0.14778	0.0738686	-2.00057	0.0454383	0.133171
ATXN8OS	2.95379	-0.0060665	0.306553	-0.0197894	0.984211	NA
AUH	83.7683	-0.174319	0.0609248	-2.86122	0.00422017	0.0301177
AUP1	357.917	-0.0702055	0.0406071	-1.7289	0.0838272	0.196794
AURKA	34.7904	-0.047027	0.0732248	-0.642227	0.520726	0.662895
AURKAIP1	223.359	-0.0583741	0.0371829	-1.56992	0.116434	0.243096
AURKB	7.93949	-0.0818574	0.139226	-0.587947	0.556568	0.692199
AURKC	10.2989	-0.124597	0.100078	-1.245	0.213132	0.363825
AUTS2	363.716	-0.134575	0.0835971	-1.6098	0.107441	0.230565
AVEN	23.0931	-0.0558222	0.0754243	-0.74011	0.459233	0.609873
AVIL	62.9506	-0.072417	0.0782831	-0.925065	0.354932	0.511201
AVL9	325.113	-0.00623178	0.0358122	-0.174013	0.861855	0.914272
AVP	0.565181	-0.261204	1.82282	-0.143297	0.886056	NA
AVPI1	164.608	0.0635891	0.0680835	0.933988	0.35031	0.506261
AVPR1A	4.22506	-0.366882	0.362466	-1.01219	0.311449	NA
AVPR1B	2.0919	-0.155141	1.15977	-0.133769	0.893585	NA
AVPR2	2.55287	-0.299203	0.236293	-1.26624	0.205428	NA
AWAT1	1.90474	-0.0437022	0.631588	-0.0691942	0.944835	NA
AWAT2	1.79718	-0.397368	0.41095	-0.966949	0.33357	NA
AXDND1	19.305	-0.542734	0.135144	-4.01597	5.92019e-05	0.00127492
AXIN1	224.613	-0.0372153	0.0362335	-1.0271	0.304375	0.46142
AXIN2	176.039	-0.162236	0.0956811	-1.69559	0.0899634	0.205808
AXL	136.206	0.189416	0.0848449	2.2325	0.025582	0.0937151
AZGP1	252.867	-0.0916378	0.10306	-0.889167	0.373914	0.529855
AZGP1P1	3.98438	-0.330376	0.233798	-1.41308	0.157631	NA
AZI2	189.648	0.0589893	0.0580824	1.01561	0.309813	0.466308
AZIN1	932.218	-0.030176	0.057344	-0.526227	0.59873	0.726554
AZU1	17.0104	-0.310497	0.14123	-2.19852	0.0279118	0.09895
B2M	18757.7	0.288407	0.0488334	5.90594	3.5064e-09	1.58618e-07
B3GALNT1	39.9984	-0.183635	0.0900171	-2.04	0.0413507	0.125408
B3GALNT2	167.864	-0.111893	0.0697915	-1.60324	0.108882	0.232515
B3GALT1	14.4522	0.118516	0.154568	0.766759	0.443225	0.595458
B3GALT2	12.5089	-0.150496	0.141918	-1.06044	0.288945	0.445769
B3GALT4	131.498	-0.0455619	0.0516734	-0.881727	0.377924	0.533906
B3GALT5	344.548	-0.128889	0.0888032	-1.45141	0.146667	0.282685
B3GALT6	62.1555	-0.046501	0.0668449	-0.695656	0.486644	0.633474
B3GAT1	21.2121	-0.0489008	0.218036	-0.224279	0.822541	0.888792
B3GAT2	7.15797	-0.324846	0.278707	-1.16555	0.243797	0.397023
B3GAT3	62.8443	-0.0639305	0.0615528	-1.03863	0.298978	0.456042
B3GNT2	307.887	-0.0255035	0.0448972	-0.568043	0.570006	0.703124
B3GNT3	433.751	-0.0447042	0.0692728	-0.645336	0.51871	0.661033
B3GNT4	6.13569	-0.196295	0.19297	-1.01723	0.309042	0.465588
B3GNT5	775.215	0.00823371	0.0589821	0.139597	0.888979	0.931808
B3GNT6	69.1573	0.204418	0.110875	1.84369	0.065229	0.167344
B3GNT7	798.712	-0.0685304	0.0698804	-0.98068	0.32675	0.482408
B3GNT8	50.6631	0.1472	0.0883786	1.66556	0.0958004	0.214213
B3GNT9	56.388	-0.0633747	0.0724652	-0.874553	0.381817	0.537865
B3GNTL1	73.0687	-0.0320657	0.0755524	-0.424417	0.671262	0.78175
B4GALNT1	7.8331	-0.288139	0.450884	-0.639053	0.522788	0.664679
B4GALNT2	142.049	-0.149994	0.167579	-0.895068	0.370751	0.526669
B4GALNT3	401.239	-0.0281574	0.0688993	-0.408674	0.682779	0.790287
B4GALNT4	4.76021	0.249108	0.201822	1.23429	0.217094	0.36816
B4GALT1	1015.21	-0.0210236	0.0319308	-0.65841	0.510274	0.653114
B4GALT2	128.136	-0.110645	0.0774556	-1.42849	0.15315	0.290743
B4GALT3	108.092	0.004757	0.0502309	0.0947027	0.924551	0.953782
B4GALT4	463.268	-0.119883	0.0672257	-1.7833	0.074538	0.183046
B4GALT5	1750.03	0.104962	0.0341606	3.07261	0.00212195	0.0191413
B4GALT6	53.248	-0.201201	0.0989369	-2.03363	0.0419886	0.126678
B4GALT7	69.8573	-0.0624712	0.0749386	-0.833632	0.404489	0.559442
B9D1	91.6979	-0.327915	0.147084	-2.22945	0.0257843	0.0940461
B9D2	61.6859	-0.198066	0.0897421	-2.20706	0.0273099	0.0974223
BAALC	13.2683	-0.382662	0.159584	-2.39787	0.0164907	0.0710379
BAAT	5.77251	-0.346754	0.211561	-1.63903	0.101208	0.221987
BABAM1	178	-0.0625142	0.0564889	-1.10666	0.268439	0.4241
BACE1	76.9129	-0.205346	0.0914786	-2.24475	0.0247844	0.0918229
BACE1-AS	5.3006	-0.24588	0.123558	-1.98999	0.0465915	0.134896
BACE2	615.202	-0.121351	0.0719277	-1.68713	0.0915792	0.208016
BACH1	963.702	0.357315	0.0665294	5.37078	7.83969e-08	2.89538e-06
BACH2	69.7855	0.139961	0.109128	1.28254	0.199653	0.347687
BAD	138.682	-0.122355	0.0617985	-1.97991	0.0477141	0.136799
BAG1	788.274	-0.0427175	0.0546727	-0.78133	0.434608	0.586821
BAG2	28.9706	-0.390562	0.113561	-3.43922	0.000583392	0.00795724
BAG3	259.976	-0.0775066	0.0622731	-1.24462	0.21327	0.36392
BAG4	137.775	-0.115014	0.0495421	-2.32155	0.0202572	0.0811014
BAG5	373.55	-0.118663	0.0572759	-2.07178	0.0382862	0.119983
BAG6	1000.34	-0.10797	0.0376204	-2.86999	0.0041048	0.0295365
BAGE2	15.9267	-0.17711	0.35265	-0.502228	0.615507	0.739818
BAHCC1	114.149	-0.185201	0.0895489	-2.06816	0.0386253	0.120583
BAHD1	153.254	-0.0997262	0.0548973	-1.8166	0.0692791	0.174367
BAIAP2	363.775	-0.184219	0.0615905	-2.99103	0.00278035	0.023038
BAIAP2L1	550.203	-0.19441	0.0671974	-2.89312	0.00381441	0.0281751
BAIAP2L2	6.8143	-0.253153	0.144347	-1.75378	0.0794685	0.190301
BAIAP3	423.903	-0.412967	0.123402	-3.34652	0.000818326	0.0100824
BAK1	133.838	0.280786	0.053294	5.26862	1.37455e-07	4.82037e-06
BAMBI	131.222	-0.114393	0.0764712	-1.49589	0.134682	0.267636
BANF1	87.0846	-0.0699994	0.0774698	-0.90357	0.366223	0.522493
BANF2	1.50263	-0.211951	3.19789	-0.0662784	0.947156	NA
BANK1	55.4662	0.124514	0.0904957	1.37591	0.16885	0.310526
BANP	165.261	-0.0178891	0.0526873	-0.339533	0.734208	0.828552
BAP1	372.761	-0.0745304	0.037423	-1.99157	0.0464187	0.134735
BARD1	69.8161	-0.0236813	0.0669777	-0.35357	0.723661	0.820829
BARHL1	2.23928	0.167545	0.559215	0.299607	0.764477	NA
BARHL2	2.28409	0.123458	1.9449	0.0634779	0.949386	NA
BARX1	1.46032	-0.217998	0.816074	-0.26713	0.789369	NA
BARX2	27.1129	-0.0940484	0.105484	-0.89159	0.372613	0.528551
BASP1	933.569	-0.0182232	0.0832532	-0.218889	0.826736	0.891515
BASP1P1	1.13925	-0.370193	0.423697	-0.873721	0.38227	NA
BATF	83.487	0.534266	0.0761144	7.01925	2.23064e-12	1.48936e-10
BATF2	109.119	1.61619	0.104683	15.4389	8.96308e-54	1.71307e-50
BATF3	8.35397	0.962415	0.155115	6.20452	5.4865e-10	2.71484e-08
BAX	88.7179	-0.00744949	0.0340281	-0.218922	0.826711	0.891515
BAZ1A	1040.32	0.314834	0.046191	6.81593	9.36574e-12	5.86894e-10
BAZ1B	361.276	-0.0930923	0.0549971	-1.69268	0.0905169	0.20665
BAZ2A	962.203	0.0254774	0.0231928	1.09851	0.271984	0.427662
BAZ2B	1102.79	-0.0373336	0.0390992	-0.954842	0.339658	0.49522
BBC3	55.9577	0.118511	0.0697111	1.70003	0.089125	0.204582
BBIP1	107.663	-0.10411	0.0701862	-1.48335	0.137982	0.271664
BBOX1	11.9453	-0.42495	0.185627	-2.28927	0.0220636	0.085867
BBS1	163.453	-0.249188	0.0914914	-2.72362	0.006457	0.0394594
BBS12	58.7948	-0.251576	0.118102	-2.13016	0.0331584	0.110024
BBS2	192.207	-0.27388	0.0889039	-3.08063	0.00206561	0.0187883
BBS4	96.9891	-0.257576	0.0923771	-2.78831	0.00529834	0.03465
BBS5	126.168	-0.241926	0.121081	-1.99806	0.0457106	0.133614
BBS7	58.3821	-0.185853	0.0830339	-2.23829	0.0252025	0.0928767
BBS9	118.428	-0.292889	0.0966706	-3.02977	0.00244742	0.0211418
BBX	472.744	0.0184328	0.0492605	0.374189	0.708263	0.809731
BCAM	64.593	-0.229803	0.0963265	-2.38567	0.0170479	0.0724666
BCAN	7.36592	0.0212018	0.299735	0.070735	0.943609	0.965211
BCAP29	257.788	-0.0371855	0.0726642	-0.511744	0.60883	0.734091
BCAP31	467.239	-0.0740616	0.0420647	-1.76066	0.0782957	0.188586
BCAR1	379.337	-0.103046	0.0722846	-1.42555	0.153997	0.29181
BCAR3	136.819	0.0799467	0.0641276	1.24668	0.212514	0.363177
BCAR4	1.65587	-0.0145563	0.69156	-0.0210485	0.983207	NA
BCAS1	842.716	-0.161087	0.0858137	-1.87717	0.0604944	0.159119
BCAS2	151.948	-0.0783849	0.0419655	-1.86784	0.0617841	0.161456
BCAS3	249.536	-0.214906	0.0620961	-3.46085	0.000538464	0.00749146
BCAS4	85.8263	-0.301692	0.089987	-3.35262	0.000800512	0.00996729
BCAT1	575.553	0.038228	0.0748683	0.510603	0.609629	0.734765
BCAT2	65.3149	-0.130096	0.0800077	-1.62604	0.103941	0.225843
BCCIP	152.999	-0.14239	0.0772316	-1.84368	0.0652303	0.167344
BCDIN3D	655.509	-0.321795	0.135316	-2.37809	0.0174025	0.0733822
BCHE	2.86885	-0.0542752	0.432614	-0.125459	0.900161	NA
BCKDHA	119.657	-0.12452	0.0714436	-1.74291	0.0813486	0.19287
BCKDHB	74.859	-0.138384	0.0783134	-1.76705	0.0772197	0.186936
BCKDK	142.799	0.00180759	0.0333246	0.0542419	0.956742	0.973293
BCL10	249.89	-0.000988452	0.0748292	-0.0132094	0.989461	0.993554
BCL11A	110.868	0.0094229	0.0705174	0.133625	0.893699	0.934785
BCL11B	51.5643	0.343943	0.101505	3.38842	0.000702971	0.00913982
BCL2	64.8216	0.180775	0.0768938	2.35097	0.0187248	0.0770664
BCL2A1	1438.03	0.485593	0.147451	3.29324	0.000990382	0.0115232
BCL2L1	604.332	-0.103296	0.0568519	-1.81693	0.0692271	0.174322
BCL2L10	2.27548	-0.177899	0.269515	-0.660072	0.509208	NA
BCL2L11	345.666	-0.00302522	0.0321754	-0.0940226	0.925091	0.953931
BCL2L12	32.0767	-0.021078	0.0701548	-0.300449	0.763834	0.849755
BCL2L13	283.88	-0.0198065	0.0553367	-0.357926	0.720399	0.818464
BCL2L14	72.9296	0.382348	0.0947928	4.03351	5.49499e-05	0.00120026
BCL2L15	150.945	0.0079169	0.0766927	0.103229	0.917781	0.950029
BCL2L2	217.376	-0.200167	0.0719552	-2.78184	0.00540524	0.0351836
BCL2L2-PABPN1	19.8789	-0.0426779	0.168206	-0.253724	0.799709	0.874428
BCL3	557.928	0.166121	0.0770507	2.156	0.0310836	0.10598
BCL6	1617.42	0.0721092	0.0531257	1.35733	0.174676	0.317838
BCL6B	5.00627	0.131364	0.25779	0.509579	0.610347	0.73534
BCL7A	112.665	-0.329439	0.0896352	-3.67533	0.000237539	0.00409006
BCL7B	157.377	0.0152299	0.0411286	0.370299	0.71116	0.811889
BCL7C	76.2659	-0.0228253	0.081506	-0.280044	0.779444	0.861043
BCL9	84.0685	-0.183747	0.0665664	-2.76035	0.00577398	0.0367391
BCL9L	416.357	-0.0725553	0.0592374	-1.22482	0.220642	0.372651
BCLAF1	1103.86	-0.0714159	0.0334277	-2.13643	0.0326446	0.108958
BCO2	89.5444	-0.300629	0.113926	-2.63881	0.00831972	0.0464612
BCOR	212.176	0.00431217	0.048332	0.0892198	0.928907	0.956173
BCORL1	48.9068	0.0225644	0.0675676	0.333954	0.738415	0.831335
BCORP1	8.39271	-0.235616	0.209611	-1.12406	0.260986	0.41533
BCR	782.96	-0.108051	0.057218	-1.88841	0.0589704	0.156592
BCRP2	18.278	-0.184388	0.196123	-0.940162	0.347134	0.502955
BCRP3	3.46214	-0.398111	0.210547	-1.89084	0.0586458	NA
BCS1L	56.2798	-0.201183	0.0847681	-2.37333	0.0176283	0.0738899
BCYRN1	21.1855	-0.196862	0.139589	-1.4103	0.15845	0.296936
BDH1	291.651	-0.13667	0.0692643	-1.97316	0.0484771	0.13808
BDH2	77.4308	-0.263036	0.0930249	-2.82758	0.0046901	0.0320857
BDKRB1	22.7563	-0.0898283	0.0908674	-0.988565	0.322876	0.479549
BDKRB2	189.165	-0.154473	0.075446	-2.04747	0.0406124	0.123996
BDNF	13.1004	-0.298772	0.14239	-2.09826	0.035882	0.114921
BDP1	420.743	-0.0356126	0.0572789	-0.62174	0.534113	0.673892
BEAN1	18.5616	0.0028498	0.143447	0.0198667	0.98415	0.990216
BECN1	453.345	-0.0786979	0.0365812	-2.15132	0.0314511	0.10658
BEGAIN	8.87928	-0.113272	0.193558	-0.58521	0.558407	0.69398
BEND2	6.40876	-0.196504	0.321646	-0.610933	0.541244	0.67968
BEND3	52.4803	-0.0510058	0.0832769	-0.612485	0.540217	0.678764
BEND4	8.76524	0.450129	0.261632	1.72047	0.0853469	0.19926
BEND5	5.81796	-0.111864	0.177467	-0.630339	0.528473	0.669401
BEND6	23.7307	-0.150845	0.158887	-0.949386	0.342424	0.498103
BEND7	105.571	-0.261487	0.0817162	-3.19994	0.00137456	0.0144051
BEST1	270.317	0.123826	0.123421	1.00327	0.315728	0.47282
BEST2	3.7655	-0.00120499	0.270066	-0.00446184	0.99644	NA
BEST3	34.8306	-0.443127	0.183644	-2.41297	0.0158232	0.0692238
BEST4	111.465	-0.609951	0.168346	-3.6232	0.000290976	0.00469818
BET1	106.582	-0.0640752	0.0901466	-0.710788	0.477216	0.625185
BET1L	213.987	-0.0818353	0.0419614	-1.95025	0.051146	0.142784
BEX1	1.2941	-0.0626952	0.355845	-0.176187	0.860147	NA
BEX2	21.3155	-0.241404	0.0878087	-2.74921	0.00597394	0.0374504
BEX4	81.5286	-0.185461	0.0768315	-2.41387	0.015784	0.0691522
BEX5	7.14175	-0.188067	0.124745	-1.50761	0.131653	0.263582
BFAR	138.335	-0.040335	0.0480951	-0.83865	0.401665	0.557269
BFSP1	10.612	-0.432742	0.137303	-3.15172	0.00162311	0.0161904
BFSP2	2.41523	0.323841	0.436171	0.742463	0.457807	NA
BGLAP	1.74623	-0.268496	0.21992	-1.22088	0.222131	NA
BGN	5.23905	-0.282419	0.357562	-0.789845	0.429618	0.583225
BHLHA15	6.94866	0.131633	0.129386	1.01736	0.30898	0.465587
BHLHA9	0.53336	-0.0242303	2.18197	-0.0111048	0.99114	NA
BHLHB9	28.4086	-0.116086	0.0995279	-1.16637	0.243466	0.396738
BHLHE22	2.90804	0.281859	0.660141	0.426968	0.669403	NA
BHLHE23	0.845938	-0.207651	2.93046	-0.0708594	0.94351	NA
BHLHE40	1051.4	0.0942904	0.04762	1.98006	0.047697	0.136775
BHLHE41	78.3425	-0.298004	0.09937	-2.99894	0.00270924	0.0226212
BHMT	6.60975	-0.357435	0.255595	-1.39844	0.16198	0.301556
BHMT2	6.87543	-0.294826	0.244511	-1.20578	0.227903	0.380585
BICC1	47.4924	-0.52915	0.181964	-2.90799	0.0036376	0.0273312
BICD1	41.8975	-0.125489	0.0988896	-1.26898	0.204449	0.353623
BICD2	326.578	-0.115674	0.0374718	-3.08697	0.00202211	0.0185806
BID	325.889	0.166722	0.0651886	2.55754	0.0105417	0.0538531
BIK	111.745	-0.0703148	0.0727702	-0.966257	0.333916	0.489414
BIN1	92.8428	-0.0283448	0.0636649	-0.445219	0.656161	0.770502
BIN2	356.093	0.163147	0.0935698	1.74359	0.0812313	0.192712
BIN3	203.516	-0.0958136	0.0336579	-2.84669	0.0044176	0.0309131
BIRC2	375.336	0.0775978	0.0327278	2.371	0.0177398	0.0741908
BIRC3	344.683	0.411145	0.0601416	6.83628	8.12749e-12	5.13509e-10
BIRC5	16.543	-0.0126904	0.143196	-0.0886224	0.929382	0.956533
BIRC6	1694.96	-0.0908532	0.0362477	-2.50645	0.012195	0.0592084
BIRC7	3.75491	0.310223	0.203621	1.52353	0.127625	NA
BIVM	40.2322	-0.208172	0.0991406	-2.09977	0.0357494	0.114737
BIVM-ERCC5	8.21772	-0.0752469	0.523515	-0.143734	0.88571	0.929464
BLCAP	302.766	-0.163385	0.0517754	-3.15564	0.00160147	0.0160778
BLID	0.853258	-0.32247	0.494332	-0.652335	0.514185	NA
BLK	17.1925	0.463114	0.164162	2.82108	0.00478625	0.0324833
BLM	30.594	0.131692	0.094117	1.39924	0.161741	0.301221
BLMH	89.8173	-0.0729506	0.0888635	-0.820928	0.411687	0.566538
BLNK	86.2605	0.1003	0.0664109	1.51029	0.130969	0.262693
BLOC1S1	130.355	-0.0382536	0.0454932	-0.840865	0.400424	0.556134
BLOC1S2	113.594	0.0795793	0.0443137	1.79582	0.0725238	0.179459
BLOC1S3	47.3784	0.107021	0.0595759	1.79639	0.0724325	0.179325
BLVRA	91.8663	0.00349406	0.0646799	0.0540209	0.956919	0.973407
BLVRB	162.525	0.00237214	0.063476	0.0373706	0.97019	0.981228
BLZF1	147.415	0.186932	0.0462518	4.04162	5.30838e-05	0.00116282
BMF	171.442	-0.0377036	0.0550438	-0.684974	0.49336	0.639289
BMI1	68.1008	-0.0560604	0.089301	-0.627768	0.530156	0.6707
BMP1	152.993	-0.100938	0.0782099	-1.2906	0.196843	0.344599
BMP10	1.85651	-0.0883225	0.583317	-0.151414	0.879649	NA
BMP15	1.12706	-0.589793	0.389048	-1.51599	0.129521	NA
BMP2	24.3663	0.0473224	0.104874	0.451232	0.651822	0.766761
BMP2K	299.725	0.0903853	0.0350592	2.57807	0.00993527	0.051635
BMP3	579.074	-0.107227	0.0928534	-1.1548	0.248173	0.401818
BMP4	8.18867	-0.309472	0.150525	-2.05595	0.0397877	0.122452
BMP5	3.73658	0.228378	0.900454	0.253626	0.799785	NA
BMP6	19.6533	0.00641064	0.152074	0.0421548	0.966375	0.978701
BMP7	44.8337	-0.162546	0.0939888	-1.72942	0.0837345	0.196722
BMP8A	18.0965	-0.446138	0.12911	-3.45549	0.000549286	0.00759366
BMP8B	37.6259	-0.138645	0.146155	-0.948614	0.342817	0.498447
BMPER	9.89204	-0.0536617	0.220927	-0.242893	0.808088	0.87972
BMPR1A	178.246	-0.0777182	0.0826724	-0.940074	0.34718	0.502973
BMPR1B	198.265	-0.284152	0.0921336	-3.08413	0.00204149	0.0186912
BMPR2	494.455	0.0623887	0.0538637	1.15827	0.246754	0.400389
BMS1	270.224	-0.153228	0.0702809	-2.18022	0.0292413	0.101557
BMS1P1	62.315	-0.266843	0.126743	-2.10538	0.0352581	0.113853
BMS1P4	30.8512	-0.0513567	0.0882745	-0.581785	0.560712	0.695953
BMX	10.728	0.114609	0.134672	0.851024	0.394756	0.550509
BNC1	20.8273	-0.128575	0.105617	-1.21737	0.223464	0.375564
BNC2	26.8935	-0.313481	0.14183	-2.21026	0.027087	0.0970166
BNIP1	31.0635	-0.115912	0.079931	-1.45015	0.147016	0.283107
BNIP2	373.757	0.0875782	0.0357669	2.44858	0.0143421	0.0650908
BNIP3	37.815	-0.153131	0.122244	-1.25267	0.210325	0.360807
BNIP3L	496.799	0.0214176	0.0412741	0.518911	0.603823	0.7303
BNIPL	107.725	-0.235216	0.0734804	-3.20108	0.00136915	0.0143681
BOC	45.5179	-0.0915148	0.09196	-0.995159	0.319659	0.476898
BOD1	62.4199	-0.0523426	0.0784949	-0.666828	0.504882	0.648874
BOK	104.489	-0.0642481	0.0722326	-0.889461	0.373755	0.529778
BOK-AS1	2.7836	0.13371	0.2656	0.503425	0.614665	NA
BOLA1	24.9417	-0.173421	0.0847613	-2.04599	0.0407574	0.124273
BOLA2	18.9239	-0.12796	0.0817291	-1.56567	0.117427	0.244412
BOLA2B	32.8006	-0.0967267	0.113493	-0.852271	0.394064	0.549882
BOLA3	32.4794	-0.153776	0.0954155	-1.61165	0.107038	0.230027
BOLA3-AS1	3.91921	-0.405728	0.173991	-2.33189	0.0197063	NA
BOLL	3.7657	-0.255092	0.515961	-0.494402	0.621023	NA
BOP1	48.0663	0.0150962	0.071678	0.210612	0.83319	0.895338
BORA	33.7876	0.0323839	0.0806074	0.401749	0.687869	0.793835
BPESC1	3.16342	0.0317322	0.517025	0.0613746	0.951061	NA
BPGM	114.517	-0.0407061	0.0578041	-0.704208	0.481303	0.629039
BPHL	80.9287	-0.249568	0.0938801	-2.65837	0.00785206	0.0450161
BPI	10.6327	-0.0723512	0.134635	-0.537389	0.590999	0.720546
BPIFA1	4016.58	-0.190326	0.132668	-1.4346	0.151401	0.288679
BPIFA2	30.3229	-0.435332	0.111024	-3.92107	8.81566e-05	0.00180928
BPIFA3	2.50125	-0.0187018	0.398208	-0.0469649	0.962541	NA
BPIFA4P	2.55098	-0.189825	1.5529	-0.122239	0.90271	NA
BPIFB1	7634.32	-0.23493	0.118209	-1.98742	0.0468762	0.135489
BPIFB2	11.6845	-0.347174	0.198162	-1.75198	0.0797778	0.190594
BPIFB3	2.88535	0.100364	0.663285	0.151313	0.879728	NA
BPIFB4	4.62997	0.0975293	0.233303	0.418036	0.675921	NA
BPIFB6	2.52349	-0.266203	0.879837	-0.30256	0.762226	NA
BPIFC	3.49777	0.00248678	0.399385	0.00622652	0.995032	NA
BPNT1	109.753	-0.136657	0.0731595	-1.86793	0.0617712	0.16145
BPTF	763.905	-0.115781	0.0361538	-3.20245	0.00136264	0.0143206
BRAF	345.079	-0.037211	0.0417041	-0.892263	0.372252	0.528137
BRAP	173.556	-0.0956087	0.036024	-2.65403	0.0079537	0.0453856
BRAT1	213.682	-0.0946856	0.0536108	-1.76617	0.0773677	0.187203
BRCA1	87.858	-0.0286021	0.0833815	-0.343027	0.731578	0.826682
BRCA2	96.395	0.299651	0.0773635	3.87329	0.000107378	0.00214056
BRCC3	139.117	-0.136308	0.0681625	-1.99975	0.0455275	0.133279
BRD1	402.476	-0.153075	0.0438304	-3.49243	0.00047864	0.0068782
BRD2	1655.33	0.0117867	0.0265356	0.444184	0.656909	0.770943
BRD3	185.059	-0.0946271	0.0405594	-2.33305	0.0196456	0.0795469
BRD4	537.572	-0.0073626	0.0342932	-0.214696	0.830004	0.893338
BRD7	254.483	-0.0701775	0.0472569	-1.48502	0.137538	0.271209
BRD8	218.433	-0.193763	0.0467655	-4.14329	3.42353e-05	0.000793254
BRD9	188.06	-0.0695667	0.0541743	-1.28413	0.199097	0.347155
BRDT	4.71785	0.318372	0.447164	0.711981	0.476477	0.624653
BRF1	191.798	-0.175361	0.0690218	-2.54066	0.0110643	0.0556492
BRF2	43.3159	-0.0659632	0.0526407	-1.25308	0.210175	0.360752
BRI3	251.081	0.184269	0.041752	4.41342	1.0175e-05	0.000264135
BRI3BP	114.185	-0.139949	0.0631006	-2.21788	0.0265633	0.0959618
BRIP1	52.6438	0.376082	0.090118	4.17321	3.00333e-05	0.00071085
BRIX1	80.6257	-0.136864	0.0789604	-1.73332	0.0830381	0.195572
BRK1	273.666	-0.107367	0.0471483	-2.27721	0.0227735	0.0875111
BRMS1	158.275	-0.0209239	0.034664	-0.603622	0.546095	0.684343
BRMS1L	30.5192	-0.143195	0.0795668	-1.79969	0.07191	0.178398
BROX	371.023	-0.0375035	0.0366306	-1.02383	0.305916	0.462712
BRPF1	179.18	-0.0312805	0.0392948	-0.796046	0.426005	0.579964
BRPF3	288.254	-0.063039	0.0449258	-1.40318	0.160563	0.299839
BRS3	1.65877	-0.086022	2.39414	-0.0359302	0.971338	NA
BRSK1	5.31357	-0.00370782	0.227442	-0.0163023	0.986993	0.991858
BRSK2	7.82561	0.538786	0.286041	1.8836	0.0596196	0.157577
BRWD1	868.273	-0.141611	0.0454121	-3.11835	0.00181869	0.0172984
BRWD3	427.029	-0.00173952	0.0362558	-0.0479792	0.961733	0.976036
BSCL2	60.8326	-0.168823	0.110757	-1.52427	0.127441	0.257646
BSDC1	350.922	-0.057887	0.0351854	-1.6452	0.0999287	0.220192
BSG	997.323	-0.0913563	0.0402904	-2.26745	0.023363	0.0886831
BSN	23.8064	-0.189807	0.133203	-1.42495	0.154172	0.291975
BSPH1	1.18537	-0.151876	3.70968	-0.0409403	0.967343	NA
BSPRY	247.24	-0.11209	0.0754684	-1.48525	0.137477	0.271129
BST1	100.595	0.20262	0.0831354	2.43723	0.0148003	0.06628
BST2	174.065	0.916134	0.07727	11.8563	1.99655e-32	7.63179e-30
BSX	0.851103	-0.194088	3.70954	-0.0523213	0.958273	NA
BTAF1	619.408	-0.0592635	0.0446546	-1.32715	0.184458	0.329482
BTBD1	393.77	-0.117774	0.0688704	-1.71009	0.0872496	0.202251
BTBD10	179.224	-0.0485074	0.0325959	-1.48815	0.136713	0.270247
BTBD11	49.7854	0.0832817	0.0814401	1.02261	0.306491	0.463068
BTBD16	14.7541	-0.211351	0.114399	-1.84749	0.0646763	0.166538
BTBD17	2.26473	-0.23038	0.482149	-0.477819	0.632779	NA
BTBD18	5.67585	-0.308272	0.450988	-0.683548	0.49426	0.639739
BTBD19	176.971	0.105396	0.12024	0.87655	0.380731	0.536631
BTBD2	161.902	-0.105898	0.0672227	-1.57533	0.115181	0.241217
BTBD3	298.14	-0.308914	0.102586	-3.01128	0.00260149	0.021964
BTBD6	174.085	-0.0964871	0.0639634	-1.50847	0.131433	0.263315
BTBD7	252.478	-0.0906129	0.0442122	-2.0495	0.0404133	0.123658
BTBD8	23.0669	-0.187908	0.113563	-1.65466	0.0979938	0.217023
BTBD9	10438.1	-0.273083	0.151782	-1.79918	0.0719905	0.178488
BTBD9-AS1	1.39278	-0.341099	0.659233	-0.517418	0.604864	NA
BTC	59.5417	-0.12868	0.101872	-1.26316	0.206531	0.356256
BTD	69.4481	-0.0616123	0.0698435	-0.882148	0.377697	0.533701
BTF3	715.762	-0.108078	0.0607517	-1.77902	0.0752368	0.183954
BTF3L4	179.005	-0.106075	0.0551523	-1.9233	0.054442	0.148487
BTF3P11	0.533071	-0.304624	3.70987	-0.0821118	0.934558	NA
BTG1	1088.56	-0.0238383	0.0393199	-0.606266	0.544338	0.682655
BTG2	3053.28	0.274752	0.131404	2.0909	0.0365371	0.11612
BTG3	130.915	-0.0495854	0.0819416	-0.605131	0.545092	0.683489
BTG4	18.0764	-0.518102	0.196716	-2.63376	0.00844457	0.0467478
BTK	64.5043	0.402696	0.103586	3.88756	0.000101257	0.00203982
BTLA	10.4397	0.521736	0.139395	3.74286	0.000181941	0.00334762
BTN1A1	3.17603	0.311478	0.462742	0.673114	0.500875	NA
BTN2A1	289.421	0.118855	0.0329835	3.60348	0.000313989	0.00498018
BTN2A2	105.955	0.228328	0.0562436	4.05963	4.91506e-05	0.00108915
BTN2A3P	23.9634	0.0334274	0.0704643	0.474388	0.635223	0.754432
BTN3A1	434.696	0.350718	0.0488458	7.18011	6.96565e-13	5.00022e-11
BTN3A2	4258.82	-0.121355	0.114074	-1.06382	0.287409	0.443931
BTN3A3	158.808	0.344844	0.0586412	5.88057	4.0886e-09	1.82792e-07
BTNL2	1.84002	-0.262422	0.895627	-0.293004	0.769519	NA
BTNL3	8.62426	-0.450182	0.274167	-1.642	0.10059	0.221107
BTNL8	51.9097	0.151042	0.136554	1.1061	0.268682	0.424352
BTNL9	18.1273	-0.0749665	0.173652	-0.431705	0.665956	0.777703
BTRC	174.605	-0.0866892	0.0678396	-1.27786	0.2013	0.3495
BUB1	40.9355	0.0547118	0.123487	0.443056	0.657725	0.77139
BUB1B	19.2582	0.0109479	0.118061	0.0927305	0.926118	0.954377
BUB3	228.147	-0.0603394	0.0560081	-1.07733	0.281331	0.437862
BUD13	78.8373	-0.101081	0.0501083	-2.01726	0.0436685	0.130071
BUD31	210.221	-0.0528274	0.0459258	-1.15028	0.25003	0.403266
BVES	13.801	-0.135563	0.198488	-0.682977	0.494621	0.640043
BYSL	32.5591	-0.0195012	0.0715654	-0.272495	0.785242	0.864978
BZW1	1504.18	-0.0626791	0.0507485	-1.23509	0.216796	0.367903
BZW2	191.953	-0.0935769	0.0642867	-1.45562	0.145498	0.281212
C10orf105	31.2282	-0.0891	0.131031	-0.679994	0.496508	0.641304
C10orf113	15.6546	-0.090014	0.0993952	-0.905617	0.365139	0.521335
C10orf120	1.0424	-0.114083	3.70965	-0.030753	0.975467	NA
C10orf25	8.95777	-0.300403	0.152335	-1.97199	0.0486103	0.138382
C10orf53	8.00145	-0.32348	0.257295	-1.25723	0.208669	0.358932
C10orf55	16.2718	0.154996	0.117294	1.32143	0.186359	0.331947
C10orf62	1.69761	-0.398648	0.273265	-1.45883	0.144612	NA
C10orf67	41.6615	-0.522436	0.165642	-3.154	0.00161047	0.0161258
C10orf71	5.9546	-0.0520946	0.603988	-0.0862511	0.931267	0.957441
C10orf82	7.97182	0.107789	0.241237	0.446819	0.655006	0.769618
C10orf88	32.5285	-0.107916	0.0818614	-1.31827	0.187412	0.333124
C10orf90	7.42628	-0.254387	0.299683	-0.848854	0.395963	0.551692
C10orf91	1.35742	-0.0238011	0.273637	-0.0869804	0.930687	NA
C10orf95	70.7906	-0.39394	0.143001	-2.75481	0.00587256	0.0371961
C10orf99	1.62601	-0.516743	0.310431	-1.6646	0.0959928	NA
C11orf1	53.62	-0.219067	0.0987423	-2.21857	0.026516	0.0958798
C11orf16	141.682	-0.415466	0.181168	-2.29326	0.0218331	0.0852907
C11orf21	23.5816	0.222073	0.12556	1.76865	0.0769521	0.186554
C11orf24	62.3128	-0.0384577	0.0748593	-0.513734	0.607438	0.732988
C11orf42	2.44524	-0.307138	0.558255	-0.550175	0.582199	NA
C11orf44	4.32067	-0.128638	0.384223	-0.334799	0.737777	NA
C11orf45	10.4332	-0.0371827	0.120757	-0.307912	0.758149	0.845275
C11orf49	178.381	-0.407144	0.109442	-3.72019	0.000199071	0.00361067
C11orf52	19.365	-0.142221	0.194286	-0.732015	0.464159	0.613768
C11orf53	5.94072	-0.843893	0.230583	-3.65983	0.000252387	0.00427565
C11orf54	127.011	-0.165713	0.0473482	-3.49987	0.000465481	0.00675256
C11orf58	450.08	-0.0628103	0.0568696	-1.10446	0.269393	0.424948
C11orf65	9.13777	-0.153468	0.1555	-0.986935	0.323675	0.480018
C11orf68	53.6199	0.0435316	0.0441734	0.98547	0.324393	0.480708
C11orf71	44.3528	-0.121499	0.06407	-1.89635	0.0579144	0.154701
C11orf74	51.1278	-0.333556	0.144729	-2.30469	0.0211842	0.0837184
C11orf80	51.311	-0.15248	0.0725744	-2.10102	0.035639	0.114586
C11orf86	1.22235	-0.322092	1.06622	-0.302088	0.762585	NA
C11orf87	4.30791	0.00527137	0.666867	0.00790467	0.993693	NA
C11orf88	165.487	-0.457029	0.185638	-2.46193	0.013819	0.0637577
C11orf91	6.51397	-0.205288	0.123961	-1.65607	0.097707	0.216701
C11orf94	2.96315	-0.231299	0.141578	-1.63372	0.102317	NA
C11orf95	41.9659	-0.0839823	0.0732379	-1.14671	0.251504	0.404831
C11orf96	11.8843	-0.15086	0.143531	-1.05107	0.293228	0.450192
C12orf10	85.5837	-0.155702	0.0762665	-2.04156	0.0411954	0.12515
C12orf29	106.562	-0.0893558	0.0709608	-1.25923	0.207948	0.358015
C12orf4	110.787	0.050386	0.0675949	0.745411	0.456023	0.607369
C12orf40	9.3782	-0.0434939	0.236168	-0.184165	0.853884	0.908818
C12orf42	5.21204	-0.135232	0.320469	-0.421981	0.673039	0.782806
C12orf43	64.4977	-0.00830099	0.0735124	-0.11292	0.910094	0.945079
C12orf45	1108.9	-0.0904164	0.115181	-0.784992	0.432458	0.585055
C12orf49	219.032	-0.0894859	0.0563245	-1.58876	0.112115	0.236938
C12orf50	204.43	-0.125621	0.212741	-0.590488	0.554863	0.69115
C12orf54	7.87964	-0.0841951	0.125996	-0.668234	0.503984	0.647992
C12orf56	8.74776	-0.320525	0.173862	-1.84356	0.0652472	0.167359
C12orf57	197.653	-0.139028	0.0793586	-1.7519	0.0797908	0.190596
C12orf60	27.771	-0.255332	0.142681	-1.78953	0.0735301	0.181364
C12orf65	283.226	-0.0884571	0.116085	-0.762005	0.446057	0.597916
C12orf66	49.57	-0.154412	0.086085	-1.79372	0.0728581	0.180026
C12orf71	1.04185	-0.213392	0.622115	-0.34301	0.731591	NA
C12orf73	16.5944	-0.226546	0.0920169	-2.462	0.0138163	0.0637577
C12orf75	100.745	-0.463247	0.142511	-3.25061	0.00115158	0.0128056
C12orf76	35.3952	-0.21968	0.102953	-2.13379	0.0328596	0.109328
C12orf77	12.9553	0.0395901	0.215285	0.183896	0.854095	0.908902
C14orf119	138.803	-0.00887414	0.047649	-0.18624	0.852257	0.907768
C14orf132	52.3523	-0.522905	0.141434	-3.69717	0.000218019	0.00386457
C14orf177	1.21867	-0.242337	3.70968	-0.0653256	0.947915	NA
C14orf178	4.43486	-0.124893	0.171243	-0.729333	0.465798	NA
C14orf180	4.45399	-0.184527	2.32455	-0.079382	0.936729	NA
C14orf28	25.951	-0.113972	0.0671622	-1.69697	0.0897024	0.205353
C14orf39	19.1682	-0.360095	0.111507	-3.22934	0.00124076	0.0134072
C14orf93	45.716	-0.121838	0.0537591	-2.26637	0.0234288	0.0887589
C15orf32	1.6391	-0.0139847	3.25497	-0.0042964	0.996572	NA
C15orf39	733.901	0.0970141	0.0665537	1.45768	0.144929	0.280415
C15orf40	156.768	-0.0889899	0.0926226	-0.96078	0.336663	0.492026
C15orf41	59.1102	-0.140954	0.0816677	-1.72594	0.0843582	0.197646
C15orf48	554.298	0.380819	0.071394	5.33405	9.60461e-08	3.46355e-06
C15orf54	3.292	-0.399815	0.428559	-0.932929	0.350857	NA
C15orf56	8.76772	-0.282942	0.139454	-2.02893	0.0424656	0.127689
C15orf61	19.0743	-0.0778933	0.0934466	-0.83356	0.404529	0.559447
C15orf62	97.9659	-0.00612115	0.0742545	-0.0824347	0.934301	0.95923
C16orf46	27.0878	-0.319634	0.135018	-2.36733	0.0179168	0.0747469
C16orf54	303.216	0.0490881	0.0935474	0.524741	0.599763	0.727288
C16orf58	204.273	-0.0704935	0.0752423	-0.936885	0.348817	0.504629
C16orf70	124.823	-0.0111522	0.0583431	-0.191149	0.848409	0.904678
C16orf71	92.4289	-0.494575	0.170054	-2.90834	0.00363357	0.0273143
C16orf72	1182.99	-0.0551965	0.047043	-1.17332	0.240668	0.394001
C16orf74	22.2299	-0.232637	0.0841846	-2.76341	0.00572003	0.0365521
C16orf78	1.07133	-0.21999	3.70964	-0.0593022	0.952711	NA
C16orf82	1.76783	-0.298202	1.7227	-0.173101	0.862572	NA
C16orf86	5.71662	-0.0165421	0.126379	-0.130893	0.89586	0.936275
C16orf87	47.2572	-0.0493155	0.0734524	-0.671394	0.50197	0.64638
C16orf89	9.82543	-0.398215	0.169648	-2.3473	0.0189099	0.0775048
C16orf90	1.08248	-0.186055	0.415942	-0.447309	0.654652	NA
C16orf91	35.4539	-0.0158286	0.0630005	-0.251245	0.801625	0.875614
C16orf92	0.895265	-0.29582	3.7097	-0.0797423	0.936442	NA
C16orf95	8.94105	-0.23749	0.137619	-1.72571	0.0844002	0.197714
C16orf96	5.28964	-0.151637	0.218575	-0.693752	0.487838	0.634434
C17orf100	15.8832	-0.0394827	0.107589	-0.366978	0.713635	0.813622
C17orf102	8.28723	-0.213269	0.260593	-0.818398	0.41313	0.567849
C17orf107	262.534	-0.186029	0.108636	-1.71241	0.0868215	0.201645
C17orf49	37.6386	0.126399	0.0695779	1.81666	0.0692693	0.174367
C17orf50	2.72136	-0.840427	0.247531	-3.39524	0.000685692	NA
C17orf58	41.952	-0.120939	0.0879273	-1.37545	0.168993	0.310752
C17orf64	1.9832	-0.285756	0.399526	-0.715237	0.474462	NA
C17orf67	6.41296	0.297892	0.132202	2.2533	0.0242401	0.0905524
C17orf75	78.1073	-0.196657	0.0949469	-2.07123	0.0383372	0.120057
C17orf77	13.4476	-0.00994573	0.249214	-0.0399083	NA	NA
C17orf78	2.3831	-0.358783	0.573377	-0.625737	0.531488	NA
C17orf80	75.9425	-0.123553	0.0772047	-1.60033	0.109524	0.233203
C17orf82	13.7192	-0.434391	0.131683	-3.29875	0.000971155	0.0113611
C17orf97	62.4042	-0.299318	0.132269	-2.26295	0.023639	0.0892888
C17orf98	1.24688	-0.170293	0.425057	-0.400636	0.688688	NA
C17orf99	3.81697	-0.381724	0.281419	-1.35643	0.174963	NA
C18orf21	53.5332	0.00776869	0.0519506	0.14954	0.881128	0.926005
C18orf25	413.05	-0.0561867	0.0373219	-1.50546	0.132205	0.264238
C18orf32	96.1749	0.0218466	0.0615623	0.35487	0.722687	0.82015
C18orf54	12.5743	-0.0336722	0.145023	-0.232186	0.816394	0.885044
C18orf63	4.44906	0.0558957	1.42941	0.0391041	0.968807	NA
C19orf12	62.4392	0.0368367	0.0649972	0.566742	0.57089	0.703543
C19orf18	9.92017	-0.225418	0.107669	-2.09362	0.0362938	0.115707
C19orf25	84.5399	-0.000151211	0.0536498	-0.00281848	0.997751	0.998504
C19orf33	294.663	0.0277929	0.158988	0.174811	0.861228	0.913885
C19orf38	51.0091	0.256776	0.117034	2.19402	0.0282338	0.0994688
C19orf44	31.8709	-0.140747	0.130581	-1.07785	0.2811	0.43768
C19orf47	55.2293	-0.0606919	0.0616968	-0.983713	0.325257	0.481281
C19orf48	55.9991	-0.0178944	0.0804144	-0.222528	0.823903	0.889464
C19orf53	115.101	-0.119503	0.0601764	-1.98587	0.0470474	0.135787
C19orf54	27.477	-0.0459688	0.0829643	-0.554079	0.579525	0.710979
C19orf57	13.8679	-0.00208042	0.100306	-0.0207407	0.983453	0.989609
C19orf67	3.49402	0.0147638	0.236775	0.0623537	0.950281	NA
C19orf71	8.987	-0.068867	0.110541	-0.622999	0.533285	0.673155
C19orf73	3.94699	-0.265227	0.148893	-1.78132	0.0748603	NA
C19orf81	1.07946	-0.199561	0.954833	-0.209001	0.834448	NA
C1D	83.1454	-0.0678142	0.0648536	-1.04565	0.295723	0.452568
C1GALT1	338.654	0.0751496	0.0475842	1.5793	0.114267	0.240059
C1GALT1C1	146.28	-0.00327219	0.0595722	-0.0549282	0.956196	0.972931
C1QA	76.8283	0.807967	0.10996	7.34785	2.01421e-13	1.5322e-11
C1QB	118.377	0.807186	0.111737	7.22397	5.0492e-13	3.6763e-11
C1QBP	183.045	-0.0933208	0.0828279	-1.12668	0.259876	0.414037
C1QC	126.318	0.679959	0.104562	6.50293	7.87704e-11	4.33237e-09
C1QL1	1.18124	-0.162326	0.564273	-0.287672	0.773597	NA
C1QL2	3.41926	-0.457703	0.279598	-1.637	0.101629	NA
C1QL3	4.90836	-0.412374	0.228095	-1.80791	0.0706209	0.176466
C1QL4	1.90787	0.0212968	1.04686	0.0203435	0.983769	NA
C1QTNF1	9.29317	0.113535	0.211561	0.536654	0.591507	0.720993
C1QTNF2	3.61143	-0.118773	0.281379	-0.422112	0.672943	NA
C1QTNF3	13.3392	-0.209876	0.113106	-1.85558	0.063514	0.164542
C1QTNF3-AMACR	3.42913	-0.206313	0.524241	-0.393546	0.693916	NA
C1QTNF4	4.12164	-0.112057	0.174931	-0.640576	0.521798	NA
C1QTNF5	2.79339	-0.0461892	0.273068	-0.169149	0.86568	NA
C1QTNF6	45.7918	-0.151781	0.0942112	-1.61108	0.107163	0.230162
C1QTNF7	6.87579	0.0711914	0.323229	0.220251	0.825676	0.890686
C1QTNF8	9.6049	-0.295957	0.211667	-1.39822	0.162047	0.301643
C1QTNF9	5.39042	0.0225538	0.207443	0.108723	0.913422	0.947392
C1QTNF9B	3.55036	-0.328962	0.312328	-1.05326	0.292222	NA
C1R	43.9126	0.347613	0.0883273	3.93551	8.30195e-05	0.00172001
C1RL	240.669	0.00158645	0.0319804	0.0496068	0.960436	0.974981
C1S	41.9853	0.422586	0.102705	4.11456	3.87913e-05	0.000878162
C1orf100	2.31078	-0.36748	0.259215	-1.41766	0.156289	NA
C1orf105	4.01228	-0.293094	0.526791	-0.556375	0.577955	NA
C1orf109	41.2863	-0.0890051	0.0833344	-1.06805	0.285499	0.442107
C1orf112	47.8363	-0.0896123	0.0776831	-1.15356	0.248679	0.402178
C1orf115	36.2149	-0.105199	0.0931316	-1.12958	0.258655	0.412778
C1orf116	717.761	-0.0325327	0.0739833	-0.439731	0.660132	0.773383
C1orf122	93.8391	0.0420083	0.0575704	0.729685	0.465583	0.614799
C1orf127	8.94132	-0.0212201	0.140218	-0.151336	0.879711	0.925201
C1orf131	53.6575	-0.0903232	0.061094	-1.47843	0.139293	0.273348
C1orf141	25.7986	-0.855751	0.211511	-4.04589	5.21256e-05	0.00114511
C1orf146	3.14154	-0.348244	0.452003	-0.770447	0.441035	NA
C1orf147	3.37834	-0.358639	0.501381	-0.715303	0.474422	NA
C1orf158	54.7305	-0.464102	0.180453	-2.57188	0.0101149	0.052319
C1orf159	125.508	-0.0740246	0.0703348	-1.05246	0.292588	0.44948
C1orf162	22.6047	0.325017	0.105923	3.06842	0.00215196	0.0193096
C1orf167	17.7009	-0.00100042	0.231499	-0.00432149	0.996552	0.998184
C1orf174	84.0606	-0.0799241	0.0526975	-1.51666	0.129353	0.260512
C1orf185	1.21527	0.1567	1.10306	0.142059	0.887033	NA
C1orf189	15.8361	-0.407998	0.172766	-2.36156	0.0181983	0.0754887
C1orf194	92.4805	-0.464795	0.200448	-2.31878	0.020407	0.0814952
C1orf198	142.703	-0.135877	0.0739458	-1.83752	0.0661327	0.169007
C1orf21	228.335	-0.158005	0.0842166	-1.87617	0.0606316	0.159262
C1orf210	66.0268	-0.170943	0.083571	-2.04549	0.0408069	0.124365
C1orf216	24.9806	-0.0338026	0.104194	-0.324421	0.745619	0.836367
C1orf220	25.6509	-0.0113588	0.10156	-0.111843	0.910948	0.945644
C1orf226	136.706	-0.122463	0.0752847	-1.62667	0.103808	0.2257
C1orf229	8.07971	-0.0192193	0.18025	-0.106626	0.915086	0.94851
C1orf35	55.8595	-0.213776	0.0697688	-3.06406	0.00218353	0.0195241
C1orf43	509.768	-0.0543901	0.0482545	-1.12715	0.259679	0.413851
C1orf50	39.0898	-0.10911	0.073902	-1.47641	0.139833	0.273966
C1orf52	90.5848	-0.025185	0.0453117	-0.555817	0.578336	0.709805
C1orf53	7.78662	-0.238276	0.115045	-2.07116	0.0383438	0.120057
C1orf54	9.96067	0.328036	0.0950765	3.45023	0.000560104	0.00768072
C1orf56	15.8179	-0.311801	0.0930254	-3.35178	0.000802924	0.00998714
C1orf61	22.2218	0.132069	0.173156	0.762715	0.445633	0.597696
C1orf68	0.613063	-0.316641	3.70972	-0.0853544	0.93198	NA
C1orf74	48.8537	-0.131943	0.0684781	-1.92679	0.0540056	0.147747
C1orf87	76.4358	-0.602231	0.209844	-2.8699	0.00410606	0.0295365
C1orf94	4.27429	-0.0043862	1.44587	-0.00303361	0.99758	NA
C2	149.685	0.256765	0.0809189	3.17312	0.00150812	0.0153319
C20orf141	0.620745	0.0162984	2.63094	0.00619491	0.995057	NA
C20orf144	4.97435	0.138686	0.229399	0.604562	0.54547	0.68385
C20orf173	2.16542	-0.256552	0.540489	-0.474667	0.635024	NA
C20orf194	252.023	-0.236721	0.0728161	-3.25094	0.00115025	0.0128001
C20orf197	8.53003	-0.340411	0.125874	-2.70437	0.00684332	0.0411298
C20orf202	4.43115	-0.177425	0.14194	-1.25	0.211299	NA
C20orf203	8.33988	-0.315038	0.251805	-1.25112	0.210891	0.361656
C20orf27	30.0899	0.0460591	0.0763555	0.603219	0.546363	0.684408
C20orf85	407.397	-0.424448	0.192809	-2.20139	0.0277083	0.098457
C20orf96	61.3969	-0.355558	0.148215	-2.39894	0.0164428	0.0709195
C21orf58	143.185	-0.454401	0.142816	-3.18172	0.00146401	0.0150715
C21orf62	2.27533	-0.143492	0.504633	-0.284349	0.776143	NA
C21orf91	196.384	0.163619	0.0547099	2.99066	0.00278372	0.0230444
C21orf91-OT1	2.72539	-0.108658	0.172301	-0.630633	0.52828	NA
C22orf15	64.9224	-0.322945	0.191042	-1.69044	0.0909446	0.207265
C22orf23	30.975	-0.480963	0.178277	-2.69784	0.0069791	0.0415701
C22orf24	2.70042	-0.0948664	0.212535	-0.446356	0.65534	NA
C22orf31	0.717638	0.00812739	0.617386	0.0131642	0.989497	NA
C22orf34	19.1081	0.246889	0.114479	2.15663	0.0310347	0.105915
C22orf39	98.5299	-0.166017	0.060596	-2.73974	0.00614879	0.0381709
C22orf42	3.43302	-0.642188	0.468661	-1.37026	0.170605	NA
C22orf46	48.5844	-0.09552	0.0826292	-1.15601	0.247678	0.401335
C2CD2	301.181	-0.128741	0.0696804	-1.84759	0.0646614	0.166527
C2CD2L	230.794	-0.213406	0.0705497	-3.0249	0.00248713	0.0213522
C2CD3	373.035	-0.130751	0.0517466	-2.52676	0.011512	0.0570934
C2CD4A	23.364	0.562295	0.117939	4.76767	1.86373e-06	5.52257e-05
C2CD4B	21.6331	0.265278	0.0973941	2.72376	0.00645427	0.0394585
C2CD4C	3.37575	0.330763	0.26844	1.23217	0.217887	NA
C2CD4D	5.59174	-0.190593	0.137706	-1.38406	0.166341	0.307242
C2orf15	22.8897	-0.146461	0.0999235	-1.46573	0.142722	0.277389
C2orf16	12.7228	-0.216694	0.471387	-0.459695	0.645735	0.761546
C2orf27A	8.57081	0.263124	0.146983	1.79016	0.0734275	0.181169
C2orf27B	2.45187	0.312833	0.982039	0.318555	0.750064	NA
C2orf42	44.9591	-0.0633909	0.0604876	-1.048	0.294639	0.451605
C2orf49	76.4168	-0.0737319	0.055583	-1.32652	0.184668	0.32978
C2orf50	38.3828	-0.37609	0.158752	-2.36904	0.0178345	0.0745052
C2orf66	5.4135	-0.0925375	0.166426	-0.556029	0.578191	0.709741
C2orf68	147.738	-0.170679	0.0407838	-4.18496	2.85211e-05	0.000678208
C2orf69	92.2871	-0.0713393	0.0622881	-1.14531	0.25208	0.405333
C2orf72	22.4421	-0.0833257	0.13291	-0.626935	0.530702	0.671169
C2orf73	27.7075	-0.506993	0.207872	-2.43897	0.0147292	0.0661212
C2orf74	41.531	-0.24887	0.101733	-2.44632	0.0144323	0.0653029
C2orf76	17.7904	-0.227513	0.0869828	-2.61561	0.00890679	0.0481571
C2orf78	3.93609	-0.0708187	1.53725	-0.0460684	0.963256	NA
C2orf80	5.05567	0.0793523	0.242703	0.326952	0.743704	0.835086
C2orf81	88.3454	-0.435169	0.16528	-2.63291	0.00846559	0.0467795
C2orf83	7.20124	-0.111358	0.272654	-0.408425	0.682962	0.790439
C2orf88	15.1268	0.0530446	0.178538	0.297105	0.766386	0.851974
C3	2011.75	0.526416	0.108095	4.86994	1.1163e-06	3.44811e-05
C3AR1	90.3897	1.11126	0.117132	9.48731	2.37084e-21	4.02779e-19
C3P1	7.67145	0.175218	1.15014	0.152344	0.878916	0.924857
C3orf14	39.1653	-0.10673	0.0946005	-1.12821	0.25923	0.413287
C3orf18	14.6883	-0.185665	0.11785	-1.57544	0.115154	0.241217
C3orf20	11.2732	-0.0548392	0.124674	-0.43986	0.660038	0.773332
C3orf22	2.46711	-0.300561	1.01723	-0.29547	0.767635	NA
C3orf33	18.9421	-0.0298318	0.107681	-0.277038	0.781751	0.862406
C3orf35	25.2689	-0.0697172	0.0957901	-0.727813	0.466728	0.615843
C3orf38	179.509	0.188648	0.053351	3.53598	0.000406271	0.00609606
C3orf49	4.42438	-0.330252	0.3135	-1.05344	0.292141	NA
C3orf52	130.212	-0.00995041	0.0713541	-0.139451	0.889094	0.931808
C3orf56	2.13007	-0.228436	3.70953	-0.0615808	0.950897	NA
C3orf62	106.266	-0.0106854	0.0610112	-0.175139	0.860971	0.913739
C3orf67	109.441	-0.3516	0.116463	-3.01899	0.00253622	0.0216279
C3orf70	20.2814	-0.169189	0.127527	-1.32669	0.184611	0.329717
C3orf79	1.05877	-0.0287488	0.821221	-0.0350075	0.972074	NA
C3orf80	3.41136	-0.238775	0.257604	-0.926908	0.353974	NA
C4A	48.2077	0.603119	0.104484	5.77235	7.81718e-09	3.32938e-07
C4B	27.3201	1.07743	0.144247	7.46935	8.05918e-14	6.41796e-12
C4BPA	14.7678	0.409633	0.169452	2.4174	0.0156319	0.0687698
C4BPB	56.593	-0.113328	0.128502	-0.881911	0.377825	0.533815
C4orf17	12.8578	-0.112876	0.206576	-0.546413	0.584782	0.715592
C4orf19	316.889	-0.0460947	0.0655318	-0.703395	0.48181	0.629378
C4orf3	401.938	0.0508187	0.0491106	1.03478	0.300771	0.457865
C4orf33	107.694	-0.0333818	0.0609055	-0.548092	0.583629	0.714522
C4orf36	10.7967	-0.269231	0.124055	-2.17025	0.0299879	0.103316
C4orf45	1.82758	-0.482687	0.599091	-0.8057	0.420416	NA
C4orf46	35.69	-0.00566708	0.0717711	-0.0789605	0.937064	0.960817
C4orf47	41.5187	-0.523333	0.177651	-2.94585	0.00322064	0.0252532
C4orf48	13.2805	0.00973293	0.0889089	0.109471	0.912829	0.947018
C4orf50	14.0626	0.208136	0.272992	0.762426	0.445806	0.597718
C4orf51	3.40855	-0.835651	0.229939	-3.63424	0.000278805	NA
C5	23.2744	-0.221601	0.119244	-1.85839	0.0631135	0.163866
C5AR1	1050.6	0.00942552	0.126671	0.0744097	0.940684	0.963625
C5orf15	310.411	-0.0848419	0.0809946	-1.0475	0.294869	0.451746
C5orf17	39.9127	-0.172372	0.174947	-0.985281	0.324486	0.480708
C5orf22	143.745	-0.0888487	0.0712865	-1.24636	0.212632	0.363338
C5orf24	153.695	-0.0922323	0.0672768	-1.37094	0.170394	0.312539
C5orf30	49.0311	-0.270069	0.0861584	-3.13457	0.00172108	0.0167927
C5orf34	10.0459	0.0657101	0.130996	0.50162	0.615935	0.740111
C5orf38	2.43142	0.155312	0.240893	0.644732	0.519101	NA
C5orf46	2.5657	-0.0402494	2.14428	-0.0187706	0.985024	NA
C5orf47	3.12714	0.0726195	0.257053	0.282508	0.777554	NA
C5orf49	193.087	-0.354285	0.187121	-1.89335	0.0583111	0.155408
C5orf51	145.59	-0.00870923	0.0559062	-0.155783	0.876204	0.923326
C5orf52	1.10806	-0.445487	0.393992	-1.1307	0.258182	NA
C5orf58	4.44244	-0.278274	0.59479	-0.467852	0.639891	NA
C5orf60	7.11583	-0.0936112	0.253439	-0.369364	0.711857	0.812321
C5orf63	45.4865	-0.276558	0.101079	-2.73608	0.00621768	0.0384658
C5orf64	13.3551	-0.0658063	0.196386	-0.335087	0.73756	0.830763
C6	10.4817	-0.584952	0.319614	-1.83018	0.0672224	0.170878
C6orf118	105.274	-0.427927	0.189754	-2.25516	0.0241231	0.0902478
C6orf120	125.523	0.0127246	0.0501534	0.253712	0.799718	0.874428
C6orf132	888.197	-0.13447	0.0678324	-1.98238	0.0474362	0.136334
C6orf136	47.4077	-0.145049	0.0647064	-2.24165	0.0249842	0.0922948
C6orf141	9.11245	-0.0231037	0.142268	-0.162396	0.870994	0.919908
C6orf15	3.52725	0.098228	0.263807	0.372347	0.709634	NA
C6orf163	20.525	-0.247837	0.0943862	-2.62577	0.00864521	0.0473274
C6orf201	2.79291	-0.264147	0.783293	-0.337226	0.735946	NA
C6orf223	22.7842	-0.0357998	0.123642	-0.289543	0.772166	0.856158
C6orf226	22.3733	-0.228743	0.094165	-2.42918	0.0151331	0.0672409
C6orf47	175.267	0.0231254	0.0353403	0.654365	0.512877	0.655621
C6orf52	7.9359	-0.681851	0.166053	-4.10623	4.02161e-05	0.000908279
C6orf58	2.2798	0.0594256	0.343872	0.172813	0.862798	NA
C6orf62	779.978	0.133896	0.026665	5.02142	5.12918e-07	1.67218e-05
C6orf89	505.786	-0.0480846	0.0320293	-1.50127	0.133285	0.265771
C6orf99	7.04142	-0.384949	0.155265	-2.4793	0.013164	0.0620653
C7	7.2853	-0.0668187	0.254132	-0.262929	0.792605	0.869625
C7orf25	35.2147	-0.149769	0.0854491	-1.75273	0.0796491	0.19057
C7orf26	92.8343	-0.109906	0.044304	-2.48073	0.0131113	0.0619504
C7orf31	12.7612	-0.0387429	0.105076	-0.368712	0.712342	0.812731
C7orf33	1.10348	0.0935371	2.37287	0.0394194	0.968556	NA
C7orf50	130.401	-0.107468	0.0805161	-1.33474	0.181962	0.327009
C7orf57	132.867	-0.436406	0.171684	-2.54192	0.0110245	0.0554815
C7orf61	5.25139	0.0083592	0.152657	0.0547581	0.956331	0.972939
C7orf65	4.83958	-0.254826	0.38395	-0.663695	0.506886	0.650112
C7orf69	2.51127	-0.364046	0.463954	-0.784659	0.432654	NA
C8A	2.97827	0.252586	0.491667	0.513733	0.607439	NA
C8B	4.12871	-0.184156	0.388723	-0.473745	0.635682	NA
C8G	3.7896	-0.0749213	0.167863	-0.446324	0.655363	NA
C8orf31	19.5153	-0.185798	0.0986237	-1.88391	0.0595768	0.157538
C8orf33	130.792	-0.191127	0.0727418	-2.62747	0.00860225	0.0471766
C8orf34	36.7274	-0.436845	0.200881	-2.17465	0.0296565	0.102683
C8orf37	31.6777	-0.38944	0.126248	-3.08472	0.00203741	0.0186763
C8orf48	3.48218	-0.478414	0.21874	-2.18713	0.0287331	NA
C8orf49	6.08466	-0.0105614	0.220887	-0.0478138	0.961865	0.976036
C8orf58	38.435	0.00301724	0.0585107	0.0515673	0.958873	0.974414
C8orf74	5.62586	-0.285357	0.28791	-0.991131	0.321622	0.478272
C8orf76	75.042	-0.0936264	0.0658227	-1.4224	0.154909	0.293103
C8orf82	63.8251	-0.0870868	0.0710999	-1.22485	0.220632	0.372651
C8orf86	4.1247	-0.344503	0.33332	-1.03355	0.301347	NA
C9	4.52879	0.690879	0.4371	1.5806	0.113971	NA
C9orf106	7.28868	0.0532936	0.135325	0.393818	0.693715	0.798653
C9orf116	162.589	-0.422802	0.165876	-2.5489	0.0108063	0.0546931
C9orf129	1.52376	-0.558521	0.39555	-1.41201	0.157947	NA
C9orf131	13.9351	-0.68416	0.249295	-2.74438	0.0060625	0.0377887
C9orf135	102.73	-0.493931	0.184665	-2.67473	0.00747884	0.0436623
C9orf139	16.1252	0.156531	0.133555	1.17204	0.241182	0.394538
C9orf147	15.4279	-0.219827	0.140349	-1.56629	0.117282	0.244177
C9orf152	117.824	-0.0391303	0.0804027	-0.486679	0.626486	0.748062
C9orf153	2.51679	-0.123954	0.273905	-0.452543	0.650878	NA
C9orf16	209.952	-0.122877	0.0658379	-1.86636	0.0619915	0.161772
C9orf163	10.3025	-0.165657	0.122998	-1.34683	0.178035	0.321958
C9orf170	3.22461	0.110129	0.47626	0.231238	0.81713	NA
C9orf24	273.82	-0.443354	0.191941	-2.30984	0.0208969	0.083012
C9orf40	23.5487	-0.102745	0.0746414	-1.37651	0.168664	0.310291
C9orf43	12.42	-0.306718	0.129123	-2.37539	0.0175304	0.0737792
C9orf50	4.1496	-0.837861	0.233637	-3.58617	0.000335574	NA
C9orf57	3.03757	-0.207267	1.14751	-0.180623	0.856664	NA
C9orf62	1.65346	-0.524575	1.0693	-0.49058	0.623724	NA
C9orf64	65.8916	-0.216484	0.0769103	-2.81476	0.00488141	0.0327969
C9orf72	426.992	0.0298894	0.0691223	0.432412	0.665442	0.777162
C9orf78	181.494	-0.126084	0.0503415	-2.50457	0.0122599	0.0593584
C9orf85	43.9479	-0.128878	0.0747327	-1.72452	0.0846138	0.198063
CA1	5.84907	-0.31058	0.273262	-1.13657	0.255719	0.409719
CA10	8.25653	0.0802757	0.202929	0.395585	0.692411	0.797632
CA11	11.8536	-0.00798903	0.107756	-0.0741401	0.940899	0.963666
CA12	308.544	0.0161786	0.106947	0.151276	0.879758	0.925201
CA13	132.984	-0.171565	0.0759779	-2.25809	0.0239399	0.0898482
CA14	9.47246	-0.297825	0.185796	-1.60297	0.108942	0.23261
CA2	45.0074	0.0183257	0.0870219	0.210588	0.833209	0.895338
CA3	9.75061	-0.0619357	0.12618	-0.490852	0.623531	0.745818
CA4	26.6086	-0.190265	0.155092	-1.22679	0.219903	0.371732
CA5A	23.6776	-0.311675	0.240724	-1.29474	0.195409	0.342913
CA5B	134.895	-0.281206	0.0949383	-2.96198	0.00305663	0.0244093
CA5BP1	21.691	-0.00598377	0.0609357	-0.0981981	0.921775	0.952437
CA6	8.42082	0.0147602	0.216707	0.0681116	0.945697	0.966493
CA7	1.9348	0.13932	0.735022	0.189545	0.849665	NA
CA8	57.1928	-0.145804	0.0835821	-1.74444	0.0810821	0.192482
CA9	3.92734	-0.521748	0.241609	-2.15948	0.0308132	NA
CAB39	839.078	-0.0753566	0.0262365	-2.87221	0.00407613	0.0294265
CAB39L	256.878	-0.193305	0.064459	-2.99889	0.00270964	0.0226212
CABIN1	564.857	-0.213358	0.0544355	-3.91946	8.87461e-05	0.00181877
CABLES1	54.2718	-0.172536	0.0777984	-2.21773	0.026573	0.0959618
CABLES2	43.0925	-0.0327446	0.0498186	-0.657277	0.511003	0.653774
CABP1	10.2692	-0.315017	0.225108	-1.3994	0.161693	0.301167
CABP2	2.59243	0.0640597	2.96425	0.0216108	0.982758	NA
CABP4	30.2313	-0.245857	0.120521	-2.03996	0.0413544	0.125408
CABP5	2.67028	-0.0298777	0.426602	-0.0700363	0.944165	NA
CABP7	3.69074	-0.17859	0.31887	-0.560072	0.575431	NA
CABS1	1.22742	-0.247656	3.70958	-0.0667612	0.946772	NA
[truncated: 16,983 more rows]

## Sheet: SNvsAN_score19
row	baseMean	log2FoldChange	lfcSE	stat	pvalue	padj
CRABP2	28.5984	1.04992	0.210285	4.99286	5.94928e-07	0.0112703
FAM172BP	3.53911	1.71975	0.389542	4.41479	1.01108e-05	0.0957693
KRT6C	7.36396	1.75817	0.414303	4.24367	2.1989e-05	0.138853
SHOX	117.96	2.72523	0.669795	4.06875	4.7266e-05	0.197354
ZNF492	10.775	1.60058	0.395591	4.04605	5.20887e-05	0.197354
NUSAP1	27.0874	0.856745	0.221873	3.86142	0.000112729	0.355534
VGLL3	51.4479	1.16947	0.305834	3.82387	0.000131373	0.355534
DDX21	627.231	0.34938	0.0947207	3.68853	0.000225553	0.392805
ETV6	1228.03	-0.329014	0.0883076	-3.72577	0.000194721	0.392805
P2RY12	3.78288	1.96103	0.524145	3.74139	0.000183003	0.392805
PLA2G4E	21.5685	1.44431	0.391869	3.68569	0.000228086	0.392805
ADAM33	12.0447	1.73127	0.473711	3.65469	0.000257492	0.406494
ABHD16A	279.145	-0.209572	0.058793	-3.56458	0.000364437	0.408139
IGF2BP1	21.0626	1.73102	0.486507	3.55806	0.000373607	0.408139
IL1B	3761.15	1.39997	0.386526	3.62194	0.000292399	0.408139
KIN	127.623	0.659406	0.183196	3.59946	0.000318874	0.408139
SUCNR1	16.0651	1.30975	0.369126	3.54825	0.000387801	0.408139
TRPC4AP	638.923	-0.225646	0.0633848	-3.55994	0.000370935	0.408139
BTNL3	8.62426	2.17736	0.621023	3.50608	0.000454751	0.410229
DACH1	14.7749	1.43467	0.408839	3.50915	0.000449548	0.410229
TBC1D17	161.085	-0.479533	0.136351	-3.51692	0.000436592	0.410229
CNOT6L	639.832	0.675641	0.19364	3.48916	0.000484536	0.417229
ABCG1	374.161	-0.307556	0.0973224	-3.16018	0.00157673	0.422226
AFF2	115.653	1.17737	0.343517	3.42739	0.000609405	0.422226
ARL5B	462.487	0.515553	0.161848	3.18541	0.0014455	0.422226
ATP2A3	1407.81	-0.394213	0.122944	-3.20646	0.00134381	0.422226
BTBD11	49.7854	0.668144	0.200935	3.32518	0.000883614	0.422226
CCDC93	291.022	-0.28534	0.0876938	-3.25382	0.00113863	0.422226
CENPW	10.9262	0.872049	0.273819	3.18476	0.00144873	0.422226
CLCA3P	8.5066	1.32311	0.421087	3.14214	0.00167718	0.422226
CLEC12A	62.4812	1.16996	0.344418	3.39693	0.000681462	0.422226
COL17A1	26.3436	1.29055	0.397634	3.24556	0.0011722	0.422226
CR1	533.682	1.01892	0.316856	3.21572	0.00130118	0.422226
CSGALNACT1	74.2514	0.941938	0.292631	3.21885	0.00128704	0.422226
DOCK11	343.038	0.814533	0.243609	3.3436	0.000826981	0.422226
DUSP7	47.0661	0.542283	0.172134	3.15034	0.00163079	0.422226
EMILIN1	8.40052	1.24376	0.37993	3.27366	0.00106165	0.422226
EPOR	21.2791	0.788214	0.240629	3.27564	0.00105423	0.422226
FAM124A	26.1864	1.05963	0.333466	3.17764	0.00148481	0.422226
FFAR2	1612.53	1.17748	0.371609	3.16858	0.00153184	0.422226
FPR1	1866.34	1.08083	0.343462	3.14687	0.00165031	0.422226
FPR2	732.698	1.1918	0.3612	3.29957	0.000968347	0.422226
GFPT2	9.41091	1.29251	0.403998	3.19931	0.00137758	0.422226
GPR65	415.672	1.0455	0.329054	3.17729	0.00148657	0.422226
GPSM2	120.985	0.507581	0.159585	3.18063	0.00146953	0.422226
GRIPAP1	282.142	-0.279109	0.0890496	-3.1343	0.00172262	0.422226
HBEGF	113.4	0.842267	0.257331	3.27308	0.00106381	0.422226
HCAR2	906.517	0.942539	0.303088	3.10979	0.0018722	0.422226
HORMAD2	3.06403	1.99057	0.621648	3.20208	0.00136439	0.422226
HRH2	154.379	1.03443	0.326344	3.16974	0.00152573	0.422226
HSPA6	324.744	0.982325	0.312529	3.14314	0.00167143	0.422226
IL12RB2	17.2164	0.965045	0.310135	3.1117	0.00186016	0.422226
LENG8	901.245	-0.434868	0.131129	-3.31633	0.000912089	0.422226
LILRA1	69.0124	1.19301	0.347509	3.43304	0.000596862	0.422226
LILRA5	361.081	1.11398	0.348206	3.1992	0.00137811	0.422226
MLLT6	953.347	-0.326305	0.0946548	-3.44731	0.000566196	0.422226
MSLN	724.337	-0.736114	0.236347	-3.11455	0.00184228	0.422226
MYEOV	46.9983	0.696276	0.223739	3.11199	0.00185829	0.422226
NHSL2	226.953	1.06207	0.333973	3.18009	0.00147229	0.422226
NLRP3	239.071	1.06219	0.315067	3.37132	0.000748096	0.422226
OR2T12	78.268	1.92128	0.576916	3.33026	0.000867654	0.422226
OR52K2	4.75236	1.76778	0.52562	3.36322	0.00077038	0.422226
OTUD5	337.28	-0.207501	0.0666225	-3.11458	0.00184206	0.422226
PECAM1	537.309	0.901304	0.284928	3.16327	0.00156007	0.422226
PHYHIPL	6.93923	1.55397	0.493623	3.14809	0.0016434	0.422226
PKMYT1	10.8417	1.06627	0.33533	3.17977	0.00147393	0.422226
PLB1	142.064	0.678607	0.211997	3.20102	0.00136941	0.422226
PLEK	3162.88	1.1404	0.34505	3.30503	0.000949664	0.422226
PPP4R4	23.1193	0.893404	0.26899	3.32132	0.000895924	0.422226
PRDM2	395.039	-0.256368	0.0798169	-3.21195	0.00131836	0.422226
PTPRC	2986.18	0.875025	0.273479	3.19961	0.00137613	0.422226
RTKN2	80.6182	0.795959	0.229379	3.47007	0.000520326	0.422226
S100A2	316.617	0.930614	0.297734	3.12565	0.00177411	0.422226
SCN7A	15.3994	1.52382	0.488403	3.11999	0.00180855	0.422226
SH2B2	110.316	0.954153	0.302577	3.15342	0.00161369	0.422226
SLC26A11	138.755	-0.512563	0.150311	-3.41002	0.000649581	0.422226
SLC46A2	3.77363	1.78174	0.563689	3.16086	0.00157306	0.422226
SOCS3	3466.04	1.05962	0.321871	3.29207	0.000994539	0.422226
TLR8	270.666	1.04387	0.335622	3.11024	0.00186934	0.422226
TMEM189-UBE2V1	11.9201	-3.80129	1.18877	-3.19765	0.0013855	0.422226
TNFSF13B	323.368	1.02049	0.313624	3.25387	0.00113844	0.422226
TREML4	27.4054	1.59311	0.503357	3.16497	0.00155097	0.422226
ULBP3	6.12328	0.926917	0.27229	3.40415	0.000663701	0.422226
ZNF365	29.9258	0.818074	0.256689	3.18703	0.00143744	0.422226
UTS2	4.64746	1.62466	0.524322	3.0986	0.0019444	0.43335
UBE2C	14.1408	0.730714	0.236222	3.09334	0.00197919	0.435975
MFAP4	4.17756	2.0832	0.674471	3.08865	0.00201071	0.437826
INTS6	480.827	0.36607	0.118683	3.08444	0.00203937	0.43902
FST	29.872	0.934434	0.303954	3.07426	0.00211025	0.445376
SLC6A15	12.1192	1.27913	0.416317	3.0725	0.00212272	0.445376
SSR4P1	7.85871	0.919975	0.29965	3.07016	0.00213942	0.445376
CORIN	34.4517	1.15848	0.378414	3.0614	0.00220305	0.449642
E2F2	37.8283	0.771901	0.252319	3.05922	0.00221912	0.449642
SFN	508.666	0.613787	0.200741	3.05761	0.00223112	0.449642
DCN	28.1644	1.98432	0.651237	3.04699	0.00231144	0.459786
KRT14	122.409	1.24125	0.407691	3.04459	0.00233	0.459786
PFKFB4	128.208	0.810336	0.266628	3.0392	0.00237206	0.46041
TNFSF18	3.52064	1.66694	0.548701	3.03797	0.00238176	0.46041
HCAR3	1256.73	1.13829	0.376104	3.02654	0.00247371	0.473354
AEBP1	11.8632	1.35456	0.44955	3.01314	0.0025856	0.488392
STX10	246.386	-0.309171	0.10268	-3.011	0.00260386	0.488392
CYTIP	495.796	0.846367	0.28277	2.99313	0.00276135	0.488887
FCGR3B	2966.09	1.10665	0.368717	3.00135	0.00268784	0.488887
LRRC25	216.533	0.860283	0.287181	2.99561	0.00273897	0.488887
PDE4B	1376.83	1.00869	0.335647	3.00521	0.00265396	0.488887
SRGN	4924.29	1.00533	0.334887	3.00199	0.00268225	0.488887
UBA7	394.256	-0.397789	0.132769	-2.99609	0.00273461	0.488887
NXF1	425.089	-0.247854	0.0830059	-2.98598	0.0028267	0.495823
LILRA6	262.532	0.96906	0.324999	2.98173	0.0028662	0.49814
TRIB1	1401.47	0.699633	0.235062	2.97637	0.00291678	0.502323
GTF2IP1	163.068	-0.530378	0.178559	-2.97032	0.00297485	0.504509
WDR74	90.6032	-0.377724	0.127318	-2.96678	0.00300937	0.504509
ZNF165	38.9411	0.476268	0.160462	2.96811	0.00299639	0.504509
CCNL2	468.178	-0.354601	0.121204	-2.92566	0.00343729	0.509066
CYP4F35P	11.1765	1.0635	0.359192	2.9608	0.00306838	0.509066
DOCK7	594.096	-0.633105	0.214278	-2.9546	0.00313077	0.509066
ENTPD4	438.75	-0.235313	0.0800401	-2.93994	0.00328272	0.509066
MAMLD1	15.2497	0.737739	0.25218	2.92545	0.00343964	0.509066
MEFV	800.418	0.993089	0.338342	2.93516	0.00333372	0.509066
METTL7B	1.90919	2.49537	0.846474	2.94796	0.00319878	0.509066
NAV3	64.9171	1.00552	0.343219	2.92967	0.00339322	0.509066
NUAK2	206.764	0.478215	0.163081	2.93238	0.00336371	0.509066
PCDHGA10	77.4522	0.737188	0.250597	2.94173	0.00326385	0.509066
PLA2G3	10.9171	1.03748	0.350976	2.95598	0.00311673	0.509066
PLEKHO2	570.959	0.571921	0.195124	2.93106	0.00337806	0.509066
POMC	5.00197	1.02592	0.348167	2.94664	0.00321242	0.509066
PRELP	15.991	1.52807	0.522175	2.92636	0.0034295	0.509066
PTENP1	5.38661	1.27967	0.436432	2.93213	0.00336651	0.509066
CCNA2	15.5277	0.811594	0.277902	2.92043	0.00349549	0.509373
NDEL1	723.554	0.469936	0.160887	2.92091	0.00349005	0.509373
FRY	388.654	0.585242	0.201534	2.90393	0.00368505	0.524884
SNRNP70	676.938	-0.311795	0.107255	-2.90705	0.00364853	0.524884
SRF	294.97	0.382385	0.131667	2.90419	0.00368204	0.524884
LILRB3	562.387	0.957126	0.330791	2.89345	0.0038104	0.526892
LMOD3	20.8422	1.71735	0.593346	2.89435	0.0037995	0.526892
TCF25	739.315	-0.235309	0.0811791	-2.89864	0.00374782	0.526892
ZNF865	68.419	-0.423439	0.146221	-2.89588	0.00378092	0.526892
BPIFB1	7634.32	-0.83221	0.288077	-2.88884	0.00386663	0.530793
BTG2	3053.28	0.919629	0.320144	2.87255	0.00407179	0.538316
CAPN9	162.304	-0.758163	0.266032	-2.84989	0.00437338	0.538316
CCDC158	17.8055	1.13052	0.394326	2.86697	0.00414419	0.538316
CDC45	8.63323	1.0075	0.354576	2.84144	0.00449109	0.538316
CDCA2	14.7934	0.815216	0.284216	2.8683	0.00412683	0.538316
CLCN7	409.771	-0.393682	0.137773	-2.85748	0.00427018	0.538316
CXCR1	1216.46	1.03353	0.364499	2.83548	0.00457575	0.538316
CYTH1	900.036	-0.175461	0.0615506	-2.85067	0.00436268	0.538316
DUSP4	405.933	-0.441965	0.154528	-2.8601	0.00423503	0.538316
ENOX1	36.512	0.999378	0.35175	2.84116	0.00449497	0.538316
GDPD2	8.50324	0.968706	0.339659	2.852	0.00434457	0.538316
GJB6	22.2237	0.838648	0.296568	2.82784	0.00468628	0.538316
HERPUD1	576.949	-0.252955	0.08929	-2.83296	0.00461189	0.538316
HPYR1	1.93313	1.78694	0.630248	2.8353	0.00457824	0.538316
ICAM3	711.811	0.836969	0.294171	2.84518	0.0044386	0.538316
IL1R2	400.885	0.941837	0.332574	2.83196	0.00462639	0.538316
IRF2BP2	741.042	-0.302519	0.105769	-2.86019	0.00423387	0.538316
LCP1	3237.83	0.781606	0.276413	2.82768	0.00468867	0.538316
LCP2	1204.79	0.844363	0.294742	2.86475	0.00417335	0.538316
LILRB1	84.6197	0.869951	0.305823	2.84462	0.00444647	0.538316
NEURL4	180.632	-0.429912	0.149761	-2.87065	0.0040963	0.538316
PFKFB3	2402.31	0.806626	0.282026	2.86011	0.00423493	0.538316
PHYHIP	8.35388	1.07715	0.378959	2.84239	0.00447765	0.538316
S100A3	7.226	0.954442	0.334046	2.85722	0.00427374	0.538316
SYT7	204.874	-0.709409	0.249868	-2.83913	0.00452365	0.538316
UBR4	2214.88	-0.165321	0.0584618	-2.82784	0.0046863	0.538316
ZSCAN16	41.523	-0.416144	0.145259	-2.86483	0.00417227	0.538316
CYTH4	1395.03	0.817694	0.289687	2.82268	0.00476234	0.54348
BRI3BP	114.185	0.434266	0.154185	2.81652	0.00485464	0.544179
DYSF	890.69	0.93635	0.332351	2.81735	0.00484212	0.544179
GGT5	36.7433	1.18087	0.418734	2.82011	0.00480076	0.544179
CCNB3	11.9548	0.918218	0.327083	2.80729	0.00499597	0.544514
KRT17	934.128	0.782509	0.278959	2.8051	0.00503009	0.544514
SAFB	367.214	-0.200348	0.0713025	-2.80983	0.00495675	0.544514
SOD2	9573.91	0.738572	0.263163	2.80652	0.00500796	0.544514
SRRM2	3173.65	-0.248465	0.0883697	-2.81165	0.0049288	0.544514
STX3	623.042	0.384116	0.136843	2.80697	0.00500095	0.544514
ARID5A	281.934	0.5644	0.204232	2.76353	0.00571806	0.555814
BARX2	27.1129	0.722153	0.258488	2.79375	0.00521	0.555814
COL8A1	150.338	1.24668	0.450869	2.76505	0.00569133	0.555814
CSF2RB	2369.34	0.895015	0.321089	2.78743	0.00531275	0.555814
CXCL14	160.635	1.13212	0.412425	2.74503	0.00605055	0.555814
CYP4A22	14.754	1.00524	0.359519	2.79607	0.00517281	0.555814
DSC3	175.686	0.682914	0.245416	2.78269	0.00539111	0.555814
DVL2	150.524	-0.337621	0.121163	-2.7865	0.00532799	0.555814
F2RL1	310.408	0.289556	0.105293	2.75	0.00595955	0.555814
FAM50A	120.479	-0.286697	0.104312	-2.74846	0.00598751	0.555814
GPR108	301.057	-0.216286	0.078915	-2.74075	0.0061299	0.555814
GPR84	30.1647	1.03511	0.377185	2.74431	0.00606383	0.555814
HAS2	21.0359	0.998661	0.357902	2.79032	0.00526562	0.555814
KIR2DL4	5.48366	1.34666	0.4863	2.7692	0.00561943	0.555814
LBR	385.192	0.454722	0.163713	2.77756	0.00547687	0.555814
LIPG	46.7993	0.866404	0.315497	2.74615	0.00602986	0.555814
LRRK2	1799.97	0.811112	0.293437	2.76418	0.00570662	0.555814
MAP2	38.4254	0.843689	0.30535	2.76302	0.00572685	0.555814
MIR4320	3.01249	1.0524	0.38192	2.75554	0.00585957	0.555814
MNDA	1841.61	0.973624	0.355068	2.74208	0.00610524	0.555814
MSRB3	18.8899	0.959067	0.345709	2.7742	0.00553375	0.555814
NMNAT2	11.8607	1.22487	0.445768	2.74778	0.00599997	0.555814
OS9	1277.19	-0.153698	0.0556904	-2.75986	0.00578256	0.555814
POLR2A	1329.53	-0.184083	0.0667226	-2.75893	0.00579915	0.555814
PROK2	477.806	1.04266	0.380443	2.74064	0.00613203	0.555814
PRRC2C	1690.25	-0.156354	0.0567039	-2.75738	0.0058267	0.555814
RASGRP2	97.5055	0.835228	0.302509	2.761	0.00576245	0.555814
RP2	201.896	0.440607	0.160517	2.74493	0.00605239	0.555814
RRM2	56.4172	0.784107	0.283333	2.76744	0.00564978	0.555814
SAMSN1	574.27	0.876519	0.318263	2.75407	0.00588592	0.555814
SERPINB5	226.574	0.669097	0.242897	2.75465	0.00587548	0.555814
SNAI2	13.735	1.44314	0.517478	2.78879	0.00529053	0.555814
TGM5	15.3618	0.92688	0.332722	2.78575	0.00534039	0.555814
TNFRSF1B	1151.29	0.808742	0.292038	2.7693	0.00561766	0.555814
RALGDS	777.152	-0.432325	0.158033	-2.73567	0.00622543	0.555835
TAF1C	226.459	-0.47625	0.174269	-2.73285	0.00627896	0.555835
TGFB3	32.5346	0.558984	0.204239	2.73691	0.00620188	0.555835
THBS1	409.526	0.758775	0.277298	2.73632	0.00621308	0.555835
TMPRSS11BNL	14.1102	1.23338	0.451093	2.73421	0.00625304	0.555835
KLHL15	162.31	0.43608	0.16007	2.7243	0.00644371	0.565052
SLC11A1	1148.72	0.871801	0.320222	2.72249	0.00647921	0.565052
SSH2	1234.62	0.623756	0.229212	2.72131	0.00650239	0.565052
TRIM25	1522.4	0.498741	0.183183	2.72264	0.00647622	0.565052
ACTBL2	6.07284	1.20827	0.44508	2.71472	0.00663313	0.56567
ANAPC2	245.974	-0.380222	0.14071	-2.70217	0.0068889	0.56567
BTBD19	176.971	0.795099	0.293813	2.70614	0.00680712	0.56567
CCR2	14.8756	1.01698	0.37599	2.70482	0.00683419	0.56567
FGR	559.064	0.852732	0.313921	2.71639	0.00659985	0.56567
GPR155	167.399	0.520878	0.192079	2.71179	0.00669211	0.56567
KALRN	107.347	0.639183	0.236581	2.70174	0.00689768	0.56567
MPP4	19.7465	1.04684	0.386954	2.70533	0.00682361	0.56567
PAQR5	18.1526	0.975068	0.360832	2.70228	0.00688659	0.56567
SLC2A3	2058.31	0.9138	0.337481	2.70771	0.00677494	0.56567
SLC8A1	206.21	0.590798	0.217542	2.71579	0.00661179	0.56567
TRAF3IP3	146.588	0.613032	0.226335	2.70852	0.00675835	0.56567
VSIG4	18.0364	0.904118	0.334294	2.70456	0.00683943	0.56567
CCBE1	21.1663	0.991964	0.36832	2.69321	0.00707677	0.571979
DSG3	326.05	0.838349	0.311431	2.69193	0.00710398	0.571979
FDXACB1	24.1347	0.662112	0.246301	2.68822	0.00718341	0.571979
HP	11.4796	0.99412	0.369177	2.6928	0.00708545	0.571979
KDM3A	450.193	-0.250095	0.0927982	-2.69504	0.00703799	0.571979
SNORD33	2.94898	-1.00416	0.373559	-2.6881	0.00718597	0.571979
ZC3H8	604.754	0.894173	0.332626	2.68822	0.00718332	0.571979
ADAMTSL4	158.636	0.797484	0.298056	2.67562	0.0074592	0.574715
AGRN	1681.4	-0.469496	0.175883	-2.66936	0.00759958	0.574715
CDK5RAP2	549.938	-0.395177	0.147691	-2.6757	0.00745728	0.574715
COL6A3	485.063	1.17201	0.437705	2.67763	0.0074145	0.574715
GADD45G	41.3554	0.452024	0.169189	2.67172	0.00754647	0.574715
HYAL4	15.5863	0.856926	0.320691	2.67212	0.00753734	0.574715
INO80E	132.029	-0.413568	0.154818	-2.67131	0.00755564	0.574715
LST1	321.233	0.842706	0.315164	2.67386	0.00749834	0.574715
NLRP1	476.893	0.584525	0.21914	2.66736	0.00764506	0.574715
PGM2	196.829	0.225884	0.0844548	2.67462	0.0074815	0.574715
PTPRE	993.311	0.718679	0.268637	2.67528	0.00746672	0.574715
TMTC1	145.098	0.495693	0.184842	2.68172	0.00732452	0.574715
VNN2	944.374	0.791959	0.294973	2.68485	0.00725624	0.574715
ZNF699	25.1115	0.509043	0.190816	2.66771	0.00763701	0.574715
ACIN1	751.907	-0.150293	0.0563852	-2.66547	0.00768807	0.575663
GBP5	1813.93	0.77087	0.289477	2.66298	0.00774525	0.576021
STX16	287.838	-0.214339	0.0804996	-2.66261	0.00775365	0.576021
BCL2A1	1438.03	0.955533	0.359965	2.65452	0.00794217	0.585434
SLC35B2	176.737	-0.28869	0.108733	-2.65504	0.00792995	0.585434
IKBKB	454.319	-0.259686	0.0980005	-2.64985	0.00805277	0.589003
S100A7A	13.8459	1.50281	0.567118	2.6499	0.00805149	0.589003
APOL4	116.165	0.728872	0.275536	2.64529	0.00816207	0.590507
CD109	127.13	0.541819	0.204839	2.64509	0.00816685	0.590507
FCGR2A	2022.96	0.841178	0.317901	2.64604	0.0081441	0.590507
CHD3	1184.32	-0.339675	0.128655	-2.6402	0.00828568	0.593244
DPPA4	593.229	1.61393	0.6123	2.63585	0.00839259	0.593244
HSD11B1	9.78276	0.917706	0.347826	2.6384	0.00832978	0.593244
NRG1	19.2137	0.957589	0.362869	2.63894	0.00831657	0.593244
SLA	712.221	0.749632	0.284304	2.63672	0.00837111	0.593244
TREML2	307.424	0.912409	0.345982	2.63716	0.00836037	0.593244
NFAM1	507.507	0.844703	0.320636	2.63446	0.008427	0.593461
MYCN	3.49063	1.55968	0.592688	2.63153	0.00850013	0.596394
ACSL1	2803.85	0.623887	0.237814	2.62342	0.00870514	0.597505
CACNA2D1	13.7257	1.05526	0.40356	2.61488	0.00892599	0.597505
DOCK2	467.111	0.605419	0.231406	2.61626	0.00888994	0.597505
DUSP6	402.06	0.551122	0.209729	2.62778	0.00859434	0.597505
GBP2	1090	0.569368	0.217524	2.61749	0.00885783	0.597505
NCF2	1609.65	0.706575	0.269709	2.61977	0.0087988	0.597505
RPLP0P2	37.3032	0.816703	0.311111	2.62511	0.00866202	0.597505
SDR39U1	72.2881	-0.507983	0.194149	-2.61646	0.00888468	0.597505
ST3GAL2	226.317	0.652282	0.248411	2.62581	0.00864422	0.597505
THRSP	2.8072	2.11064	0.805148	2.62144	0.00875604	0.597505
TLR4	960.615	0.759167	0.290214	2.61588	0.00889969	0.597505
TPH1	113.448	1.05696	0.403641	2.61856	0.00883012	0.597505
ZNF71	24.5517	0.645159	0.246368	2.61868	0.00882697	0.597505
CKLF	69.8258	0.597002	0.228514	2.61254	0.00898715	0.599481
ANXA8	32.6763	1.03484	0.396461	2.6102	0.00904901	0.601489
STX11	367.916	0.6313	0.241974	2.60896	0.00908185	0.601561
FAM83C	21.3942	0.629311	0.241423	2.60668	0.00914252	0.601721
MAML2	282.796	-0.294895	0.113242	-2.60411	0.00921131	0.601721
RNF10	925.051	-0.149458	0.0573677	-2.60526	0.0091805	0.601721
SVOP	16.9386	1.09147	0.418913	2.60547	0.00917486	0.601721
ALOX5	454.396	0.668634	0.257224	2.59942	0.00933808	0.603387
MUSTN1	4.92099	-1.00324	0.386129	-2.5982	0.00937137	0.603387
PLXNC1	1015.23	0.700303	0.269737	2.59625	0.00942482	0.603387
SPARC	13.143	1.7138	0.659877	2.59715	0.00940009	0.603387
SPATC1	6.27809	1.25348	0.482826	2.59613	0.00942792	0.603387
SYT12	39.8592	0.696326	0.268123	2.59703	0.00940324	0.603387
ACAA2	35.774	0.514715	0.199906	2.57479	0.0100302	0.610829
ADAMTS1	28.4408	0.942783	0.367193	2.56754	0.0102423	0.610829
ANKFY1	604.458	-0.258155	0.0997808	-2.58722	0.00967524	0.610829
APOBEC3B	50.8189	0.506541	0.197668	2.56258	0.0103898	0.610829
ASPM	35.916	0.787176	0.307648	2.55869	0.0105066	0.610829
B4GALT5	1750.03	-0.215595	0.0839594	-2.56785	0.0102332	0.610829
BEST1	270.317	0.777697	0.302046	2.57476	0.010031	0.610829
CCR1	601.725	0.785655	0.304585	2.57943	0.00989636	0.610829
CD82	586.944	-0.20315	0.0787323	-2.58026	0.00987258	0.610829
CXCR2	1668.83	0.904622	0.352233	2.56825	0.0102213	0.610829
DCST1	10.145	0.86301	0.334674	2.57866	0.00991845	0.610829
DSC2	286.971	0.543764	0.211943	2.56561	0.0102995	0.610829
EHD2	32.0459	0.581234	0.227175	2.55853	0.0105115	0.610829
FOSB	728.958	0.713351	0.278235	2.56385	0.0103519	0.610829
HCG27	34.3601	0.608718	0.236431	2.57461	0.0100353	0.610829
HCK	929.406	0.769193	0.297899	2.58206	0.00982121	0.610829
IL6	16.5576	1.12658	0.438346	2.57006	0.0101681	0.610829
ITGAM	335	0.791879	0.309503	2.55855	0.0105109	0.610829
MAPK8IP3	829.553	-0.361402	0.140897	-2.56501	0.0103173	0.610829
MYNN	140.344	0.244239	0.0943627	2.5883	0.00964499	0.610829
MYO1F	1624.58	0.719833	0.279826	2.57243	0.0100986	0.610829
PNPLA7	163.436	-0.572962	0.221774	-2.58354	0.00977925	0.610829
SORCS2	14.4681	0.905503	0.35066	2.58228	0.00981501	0.610829
TAGAP	1699.51	0.862812	0.337127	2.5593	0.0104882	0.610829
THBD	373.719	0.809825	0.316511	2.5586	0.0105096	0.610829
TMEM154	910.058	0.52221	0.20242	2.57984	0.00988473	0.610829
TMEM184B	500.05	-0.230036	0.0888933	-2.58778	0.00965966	0.610829
TSPAN16	2.87147	1.81002	0.70313	2.57424	0.010046	0.610829
VIPR1	156.222	-0.553878	0.215087	-2.57514	0.01002	0.610829
ZFHX3	9832.71	-0.703835	0.274015	-2.5686	0.0102111	0.610829
UBE2Q1	269.889	-0.247095	0.0966303	-2.55712	0.0105542	0.611435
ADAM8	1429.85	0.681176	0.266733	2.55378	0.0106562	0.614256
TPRXL	71.8933	0.671023	0.262796	2.5534	0.0106678	0.614256
KCNJ15	768.787	0.58367	0.228827	2.5507	0.0107507	0.617158
USP20	188.452	-0.288065	0.113008	-2.54906	0.0108014	0.61819
CHMP4B	577.367	-0.247076	0.0971523	-2.54318	0.010985	0.62161
IGSF22	8.31269	1.23558	0.486285	2.54086	0.011058	0.62161
IL1RAP	569.377	0.522774	0.205625	2.54237	0.0110104	0.62161
PSCA	7165.21	-0.589959	0.231926	-2.54374	0.0109673	0.62161
SCNM1	46.8132	0.510251	0.200419	2.54592	0.0108992	0.62161
SNX27	456.278	0.316846	0.124688	2.54111	0.0110501	0.62161
EHD1	1227.37	0.531773	0.209541	2.53779	0.0111553	0.622741
GLOD5	2.19144	1.1497	0.453074	2.53756	0.011163	0.622741
ZMYND8	454.47	-0.316385	0.124702	-2.53712	0.0111767	0.622741
KRT6B	162.695	0.720008	0.284219	2.53329	0.0112997	0.627748
CARD8	312.922	0.534821	0.211374	2.53021	0.0113993	0.627759
CEACAM3	209.958	0.777402	0.307219	2.53044	0.0113918	0.627759
NUMA1	1713.65	-0.347868	0.137462	-2.53064	0.0113855	0.627759
C3orf62	106.266	0.379409	0.150087	2.52793	0.0114737	0.628201
VNN1	135.965	0.414157	0.163798	2.52845	0.0114566	0.628201
CD1E	13.8203	-0.885816	0.351889	-2.51732	0.0118252	0.632617
DNAJC5B	5.11814	1.20769	0.478837	2.52212	0.011665	0.632617
IL1A	57.3413	0.934518	0.371209	2.5175	0.0118191	0.632617
LGALS8	731.685	-0.27729	0.110192	-2.51643	0.0118549	0.632617
MGAT1	740.65	-0.239932	0.095216	-2.51987	0.01174	0.632617
PDE3B	153.966	0.671499	0.266197	2.52256	0.0116504	0.632617
SIRPB2	73.8724	0.811262	0.321953	2.51982	0.0117416	0.632617
SOX7	48.1032	0.514723	0.204347	2.51886	0.0117735	0.632617
SPI1	558.002	0.722057	0.286782	2.51779	0.0118092	0.632617
ELMO1	136.662	0.555376	0.221151	2.5113	0.0120287	0.63636
MOV10	403.641	-0.366896	0.145982	-2.51329	0.011961	0.63636
MSX2	6.0687	0.797486	0.317673	2.5104	0.0120594	0.63636
ZNF267	468.854	0.487021	0.193964	2.51089	0.0120429	0.63636
APLF	31.1992	0.523304	0.20912	2.50242	0.0123348	0.641952
EIF4G3	675.037	-0.226852	0.0906118	-2.50356	0.0122952	0.641952
PTHLH	11.0141	1.09503	0.437335	2.50388	0.012284	0.641952
ROR2	12.9864	0.793192	0.316666	2.50482	0.0122515	0.641952
TRAT1	5.10704	1.11397	0.445137	2.50253	0.0123307	0.641952
ACPP	89.5191	0.316224	0.127749	2.47536	0.0133103	0.64371
ADAP1	137.861	0.400301	0.163862	2.44291	0.0145694	0.64371
AFF1	1099.13	-0.187886	0.0759665	-2.47327	0.0133883	0.64371
ANKRD11	864.685	-0.187137	0.0764415	-2.44811	0.0143609	0.64371
AOAH	158.863	0.557498	0.229332	2.43097	0.0150585	0.64371
APBB1IP	366.955	0.68205	0.280428	2.43217	0.0150085	0.64371
AQP9	2092.04	0.843933	0.343484	2.45698	0.014011	0.64371
ARL8A	189.796	-0.206611	0.0834192	-2.47677	0.0132576	0.64371
ATP6V1B2	809.788	0.384429	0.155228	2.47654	0.0132661	0.64371
BATF3	8.35397	0.933796	0.384011	2.43169	0.0150284	0.64371
C12orf54	7.87964	0.746456	0.302594	2.46686	0.0136304	0.64371
CACNB4	104.498	0.528797	0.214696	2.463	0.0137779	0.64371
CD53	777.173	0.681999	0.274763	2.48213	0.0130598	0.64371
CDH4	26.5069	1.27228	0.525328	2.42188	0.0154404	0.64371
CENPI	16.9005	0.780461	0.313797	2.48716	0.0128769	0.64371
CKAP2L	19.4445	0.757462	0.312188	2.4263	0.0152535	0.64371
CLPTM1L	362.625	-0.313747	0.127458	-2.46157	0.013833	0.64371
CNOT3	181.93	-0.224294	0.0913812	-2.45449	0.0141086	0.64371
CNTN1	12.8292	1.03052	0.41903	2.45929	0.0139211	0.64371
CNTNAP3	211.31	0.509329	0.205601	2.47727	0.0132391	0.64371
CTAGE9	1.8544	2.34383	0.958871	2.44436	0.0145109	0.64371
DCAF8	451.071	-0.296862	0.121527	-2.44277	0.0145749	0.64371
DDX17	2749.7	-0.175835	0.0705697	-2.49165	0.0127152	0.64371
DEFB4B	61.9233	1.03994	0.420829	2.47116	0.0134674	0.64371
DLEU2	72.2781	0.497202	0.205114	2.42403	0.0153495	0.64371
DUX4	28.3028	2.16326	0.882384	2.4516	0.0142221	0.64371
ELAVL3	17.7871	1.27591	0.525891	2.42619	0.0152581	0.64371
EPG5	527.369	-0.207814	0.0853718	-2.43422	0.014924	0.64371
EPGN	3.75989	1.13514	0.465438	2.43887	0.0147331	0.64371
EXOC7	735.847	-0.265593	0.108378	-2.45062	0.0142609	0.64371
FAM49A	175.062	0.617378	0.252542	2.44465	0.0144992	0.64371
FCAR	384.734	0.867209	0.355161	2.44173	0.0146169	0.64371
FGFBP1	161.762	0.626352	0.2569	2.43811	0.0147641	0.64371
FLI1	192.996	0.673966	0.273303	2.466	0.013663	0.64371
GALK1	62.6632	0.417689	0.171146	2.44054	0.0146653	0.64371
GCA	749.852	0.676591	0.279113	2.42408	0.0153473	0.64371
GNAI3	789.015	0.334189	0.137088	2.43776	0.0147784	0.64371
GNG10	139.974	0.676449	0.276148	2.44959	0.0143021	0.64371
GRIK1-AS1	3.9518	1.64692	0.667613	2.46687	0.01363	0.64371
GSTO2	99.1208	0.620475	0.25497	2.43352	0.0149528	0.64371
GTF2H2B	12.4698	-0.858805	0.352379	-2.43716	0.0148031	0.64371
HPS1	400.039	-0.230472	0.095019	-2.42554	0.0152856	0.64371
HUS1B	4.60165	0.792496	0.320163	2.47529	0.0133128	0.64371
IL32	51.6344	0.502533	0.201483	2.49417	0.0126251	0.64371
JAK3	457.06	0.60934	0.250972	2.42793	0.0151855	0.64371
KCNJ12	23.0405	0.739032	0.298689	2.47425	0.0133515	0.64371
KDM5C	984.713	-0.200272	0.0813614	-2.46151	0.0138352	0.64371
KIDINS220	573.533	-0.142667	0.0588845	-2.42282	0.0154004	0.64371
KLHL34	8.89432	1.43901	0.579158	2.48465	0.0129677	0.64371
KRT16P2	2.46623	1.39015	0.572754	2.42713	0.0152186	0.64371
KRT5	602.815	0.701067	0.28245	2.48209	0.0130613	0.64371
KRT75	3.34375	2.50276	1.02905	2.4321	0.0150117	0.64371
LIPN	56.2801	0.935834	0.380061	2.46232	0.013804	0.64371
LMO1	3.57321	1.13224	0.457099	2.477	0.0132491	0.64371
MEOX1	10.8682	0.808416	0.325668	2.48233	0.0130525	0.64371
MOB3A	433.364	0.552382	0.223315	2.47355	0.0133778	0.64371
MTCH1	620.693	-0.149604	0.0617841	-2.4214	0.0154607	0.64371
NAMPT	10825.2	0.646884	0.261869	2.47026	0.0135016	0.64371
NCF4	386.776	0.710179	0.289685	2.45155	0.0142241	0.64371
NPAS1	15.3562	0.656989	0.263694	2.49148	0.0127213	0.64371
NR1I2	12.2479	1.17803	0.477422	2.46747	0.013607	0.64371
NXT1	53.8576	0.27825	0.111797	2.4889	0.012814	0.64371
OLAH	5.86764	1.37782	0.564741	2.43973	0.0146982	0.64371
PDPN	8.94617	1.16624	0.480925	2.425	0.0153085	0.64371
PHOSPHO1	227.031	0.88388	0.356405	2.47999	0.0131386	0.64371
PHRF1	454.842	-0.280605	0.115179	-2.43625	0.0148405	0.64371
PITX2	8.21817	1.58967	0.64823	2.45232	0.0141939	0.64371
PLCD4	26.7002	0.720911	0.289315	2.49178	0.0127104	0.64371
PLCL1	25.3359	0.720028	0.293964	2.44937	0.0143105	0.64371
RAMP1	28.546	-0.791209	0.319412	-2.47708	0.0132461	0.64371
RNF31	418.241	-0.203633	0.082476	-2.469	0.013549	0.64371
SERPINB1	1419.69	0.421064	0.171432	2.45615	0.0140434	0.64371
SERPINB4	387.88	0.640321	0.258811	2.47409	0.0133576	0.64371
SEZ6	24.7355	0.858416	0.349147	2.45861	0.0139477	0.64371
SH3D21	262.835	-0.398507	0.160834	-2.47776	0.0132209	0.64371
SLCO3A1	184.872	0.517158	0.207546	2.49177	0.0127107	0.64371
SMNDC1	111.871	0.208145	0.0846322	2.4594	0.0139168	0.64371
SPSB3	236.535	-0.292155	0.1176	-2.48431	0.0129804	0.64371
ST18	25.2097	0.824605	0.338641	2.43504	0.01489	0.64371
STAG3L1	28.8892	-0.458818	0.188275	-2.43695	0.0148116	0.64371
SUMO1P1	35.3421	1.03116	0.419024	2.46085	0.0138607	0.64371
TBXAS1	231.231	0.650995	0.263973	2.46614	0.0136577	0.64371
THRA	109.531	-0.457527	0.188877	-2.42235	0.0154205	0.64371
TMEM223	34.0419	-0.518549	0.212873	-2.43595	0.0148526	0.64371
TP63	64.4096	0.710839	0.29203	2.43413	0.0149277	0.64371
TREM1	1374.62	0.880983	0.357639	2.46333	0.0137653	0.64371
TRIM69	137.457	0.550327	0.22166	2.48275	0.0130374	0.64371
WDFY2	192.518	0.248371	0.102223	2.4297	0.0151113	0.64371
ZNF439	52.6069	0.523843	0.209524	2.50016	0.0124138	0.64371
ZNF554	54.9653	0.524611	0.210259	2.49507	0.0125932	0.64371
ZNF665	26.8388	0.784168	0.316399	2.47842	0.0131967	0.64371
C16orf72	1182.99	0.277777	0.114863	2.41834	0.0155914	0.64389
CDC6	21.7919	0.519735	0.214805	2.41957	0.0155388	0.64389
COLEC10	6.5168	0.976464	0.403703	2.41877	0.0155732	0.64389
OSM	1594.91	0.947044	0.392009	2.41588	0.0156974	0.64389
PRRT2	40.1417	0.860954	0.356392	2.41575	0.015703	0.64389
SERPINA1	1058.2	0.694484	0.287462	2.41591	0.0156959	0.64389
SNORA10	4.11195	-0.894	0.369853	-2.41717	0.0156416	0.64389
PNP	156.972	0.287838	0.11927	2.41334	0.0158072	0.645371
ZNF485	13.2159	0.64643	0.267806	2.4138	0.0157872	0.645371
CPSF1	435.736	-0.373348	0.154819	-2.41151	0.0158866	0.647217
DDX41	218.511	-0.292522	0.121349	-2.41058	0.0159271	0.647476
SRRM3	29.4129	0.602946	0.250566	2.40633	0.0161135	0.65365
HAS3	69.4929	0.630777	0.262431	2.4036	0.0162347	0.657159
AKAP8L	393.328	-0.292276	0.121729	-2.40103	0.0163489	0.657748
CREG2	24.07	0.877208	0.365362	2.40093	0.0163534	0.657748
HJURP	13.3082	0.837379	0.348671	2.40163	0.0163221	0.657748
TNFRSF10C	997.668	0.840453	0.350256	2.39954	0.0164156	0.658851
CSF2	2.19873	1.13937	0.475233	2.39749	0.0165076	0.661142
GZF1	131.342	0.321395	0.134222	2.3945	0.0166429	0.662311
NCOR2	774.571	-0.272697	0.113862	-2.39497	0.0166219	0.662311
PRR11	26.6454	0.632147	0.264081	2.39376	0.0166767	0.662311
USP24	634.33	-0.259825	0.10852	-2.39427	0.0166535	0.662311
SNORA14A	9.89079	-0.825381	0.345017	-2.39229	0.0167437	0.663581
CDKL5	206.288	0.362452	0.151679	2.38961	0.0168665	0.664607
INE2	54.082	1.26108	0.527777	2.38942	0.0168748	0.664607
NEU1	242.575	-0.218065	0.0912117	-2.39076	0.0168135	0.664607
ARRDC2	180.743	-0.29917	0.125406	-2.38561	0.017051	0.665093
C12orf56	8.74776	1.00342	0.42021	2.3879	0.016945	0.665093
COL1A2	60.7562	1.36994	0.573843	2.38731	0.016972	0.665093
RALGAPA2	1210.58	-0.202573	0.0849036	-2.38592	0.0170366	0.665093
SCRG1	34.4097	1.0534	0.441628	2.38527	0.0170666	0.665093
SLC38A10	551.437	-0.262501	0.110082	-2.3846	0.0170978	0.665093
ZNF200	181.858	0.47119	0.19766	2.38384	0.0171329	0.665094
ADAT1	135.485	-0.302042	0.127104	-2.37633	0.0174857	0.670547
MIP	3.62842	1.32436	0.556674	2.37906	0.0173567	0.670547
RGS2	4069.21	0.823964	0.346649	2.37694	0.017457	0.670547
SLC19A1	162.312	0.697634	0.293535	2.37667	0.0174699	0.670547
SLITRK6	104.683	-0.593683	0.249826	-2.37639	0.0174831	0.670547
TRMT2A	144.138	-0.379964	0.159727	-2.37883	0.0173679	0.670547
EDN1	33.6543	0.634745	0.267262	2.375	0.0175492	0.671619
CENPA	4.11329	0.95448	0.403137	2.36764	0.0179022	0.672681
LYPD5	32.922	0.661703	0.279216	2.36986	0.0177949	0.672681
NR5A1	4.41624	1.70688	0.720449	2.36918	0.0178274	0.672681
NRCAM	22.8236	0.772192	0.32623	2.36702	0.017932	0.672681
PI4KA	513.002	-0.185179	0.0781121	-2.37068	0.0177554	0.672681
RAET1K	3.69653	1.52172	0.642339	2.36902	0.0178351	0.672681
SIAH2	168.259	-0.262489	0.110739	-2.37035	0.0177714	0.672681
TMEM175	136.476	-0.338331	0.142549	-2.37343	0.0176235	0.672681
TRIP12	1830.38	-0.162806	0.0687262	-2.36891	0.0178406	0.672681
WAS	241.79	0.637053	0.269066	2.36764	0.0179018	0.672681
DEPDC1B	7.34003	0.947174	0.400442	2.36532	0.0180144	0.674417
TMEM163	12.9284	0.712417	0.301284	2.3646	0.0180495	0.674417
RBP5	13.4255	1.22202	0.517	2.36367	0.0180948	0.674778
AP1G2	543.418	-0.311929	0.13201	-2.36292	0.0181314	0.674815
PRRC2B	1096.39	-0.302967	0.128282	-2.36173	0.0181901	0.675672
EDNRA	9.08217	1.11953	0.474338	2.3602	0.0182652	0.677133
MIR4728	2.23996	-1.0381	0.440202	-2.35824	0.0183616	0.678057
TUBB3	21.5263	0.660961	0.28026	2.35838	0.0183547	0.678057
PHACTR2	686.705	-0.321438	0.136346	-2.35751	0.0183977	0.678068
C16orf87	47.2572	0.428267	0.182093	2.35191	0.0186775	0.680434
COL18A1	209.048	0.634945	0.269599	2.35515	0.0185154	0.680434
KIAA0100	1147.7	-0.273418	0.116232	-2.35234	0.0186557	0.680434
OR2AG2	6.40726	1.27566	0.541841	2.35431	0.0185571	0.680434
PPP1R12C	448.199	-0.228256	0.0969972	-2.35323	0.0186113	0.680434
UBE2W	297.615	0.341814	0.14523	2.3536	0.0185924	0.680434
C5AR1	1050.6	0.726054	0.309028	2.34947	0.0188	0.683127
IDUA	110.026	-0.494341	0.210511	-2.3483	0.0188596	0.683127
KRT6A	2594.18	0.714177	0.304054	2.34885	0.0188314	0.683127
S100A8	3840.22	0.670854	0.285821	2.34711	0.0189198	0.684001
VPS13C	1933.43	-0.352286	0.150215	-2.34522	0.019016	0.686169
AATK	215.479	0.79558	0.341931	2.32673	0.0199797	0.687357
ADAM23	8.12706	1.11523	0.47658	2.34007	0.0192803	0.687357
ALPK2	14.6691	0.922998	0.401429	2.29928	0.021489	0.687357
ANKRD17	935.727	-0.188808	0.0818101	-2.30788	0.0210059	0.687357
ARFGAP1	432.136	-0.293649	0.126355	-2.32399	0.0201258	0.687357
ARHGAP11A	35.7525	0.584258	0.25213	2.31729	0.0204879	0.687357
ARL6IP4	263.023	-0.344816	0.149724	-2.303	0.0212786	0.687357
BAG6	1000.34	-0.215818	0.0930014	-2.32058	0.0203093	0.687357
C14orf132	52.3523	0.809261	0.34975	2.31383	0.0206771	0.687357
C1QTNF9	5.39042	1.1519	0.493357	2.33483	0.0195525	0.687357
CALCOCO1	438.529	-0.195683	0.0846868	-2.31067	0.0208512	0.687357
CELF2	473.454	0.497078	0.213749	2.32552	0.0200442	0.687357
CERCAM	21.3728	0.71081	0.303489	2.34213	0.0191743	0.687357
CLASRP	252.102	-0.201863	0.0872428	-2.3138	0.0206785	0.687357
CLEC7A	923.382	0.500828	0.216772	2.31039	0.0208665	0.687357
CORO1C	389.1	0.175466	0.0761256	2.30495	0.0211695	0.687357
CPPED1	721.784	0.483392	0.207096	2.33414	0.0195882	0.687357
CSF3R	4404.34	0.753224	0.327652	2.29885	0.0215132	0.687357
DNAJC12	7.86602	0.857111	0.36627	2.34011	0.0192782	0.687357
DUSP16	319.547	-0.252441	0.109814	-2.29881	0.0215157	0.687357
FOSL1	66.3844	0.547063	0.236334	2.31479	0.0206245	0.687357
FRMD6	99.797	0.478652	0.206988	2.31246	0.0207526	0.687357
GAK	1126.91	-0.208964	0.0892415	-2.34155	0.0192038	0.687357
GOLGB1	2164.69	-0.284081	0.122563	-2.31783	0.0204583	0.687357
GPBAR1	9.34921	0.670348	0.288836	2.32086	0.0202943	0.687357
GPR4	12.22	1.06667	0.457185	2.33312	0.0196417	0.687357
IL17RA	651.696	0.445154	0.193213	2.30396	0.021225	0.687357
IL1RL1	70.7891	0.801797	0.344852	2.32505	0.0200694	0.687357
IL4R	737.805	0.383261	0.165237	2.31946	0.0203701	0.687357
IRAK1	453.47	-0.255348	0.110838	-2.3038	0.0212339	0.687357
KIFC1	18.6164	0.558557	0.242637	2.30203	0.0213335	0.687357
LILRB2	404.168	0.686677	0.297795	2.30587	0.0211181	0.687357
LITAF	2956.17	0.480004	0.20735	2.31495	0.0206158	0.687357
LYST	1320.21	0.47942	0.205742	2.3302	0.0197955	0.687357
MAN2B1	584.417	-0.202391	0.0867011	-2.33436	0.019577	0.687357
MASP1	19.0702	1.2837	0.554545	2.31487	0.02062	0.687357
MATN4	5.25081	0.875852	0.380808	2.29998	0.0214493	0.687357
MPP1	161.895	0.561824	0.240486	2.33621	0.0194804	0.687357
MTRF1L	71.8703	0.294178	0.127253	2.31175	0.0207914	0.687357
NIPAL4	8.21104	1.0787	0.465604	2.31677	0.0205162	0.687357
OGT	837.234	-0.205727	0.0887476	-2.31811	0.0204432	0.687357
PAPPA	16.0679	1.24385	0.532637	2.33527	0.0195291	0.687357
PARP12	382.928	-0.352867	0.151729	-2.32564	0.0200375	0.687357
PGBD5	27.138	0.771944	0.334582	2.30719	0.0210444	0.687357
POU5F1	16.3564	0.700456	0.30302	2.31158	0.0208006	0.687357
PPP1R3B	472.594	0.608514	0.263909	2.30577	0.0211236	0.687357
PRDM6	13.6079	0.952121	0.407921	2.33408	0.0195914	0.687357
RASSF2	1261.92	0.615473	0.267398	2.30171	0.0213514	0.687357
RHOT2	329.721	-0.260094	0.112224	-2.31763	0.0204697	0.687357
ROCK1	577.14	0.207595	0.0903056	2.2988	0.0215162	0.687357
SDF2	146.699	-0.17032	0.0728964	-2.33647	0.019467	0.687357
SGSH	169.475	-0.334619	0.144196	-2.32059	0.0203089	0.687357
SLC7A5P1	5.02997	-0.669666	0.286447	-2.33783	0.0193959	0.687357
SNORA70	18.5254	-0.704912	0.302249	-2.33223	0.0196889	0.687357
SNRNP200	1479	-0.275229	0.11949	-2.30336	0.0212584	0.687357
SPATA12	5.86858	1.02399	0.440782	2.32312	0.0201726	0.687357
SPRR2A	1036.82	0.643773	0.2777	2.31823	0.0204368	0.687357
STARD13	25.878	0.588371	0.253169	2.32402	0.0201242	0.687357
STARD5	36.9587	0.472554	0.201846	2.34116	0.0192241	0.687357
SYNPR	6.69133	1.50699	0.653284	2.30679	0.0210665	0.687357
SYT2	21.2525	0.814457	0.351552	2.31675	0.0205176	0.687357
TBX18	10.5082	1.1125	0.482309	2.30662	0.0210761	0.687357
TRIM26	402.555	-0.274011	0.11805	-2.32114	0.0202794	0.687357
TSLP	4.56805	1.31124	0.56897	2.30458	0.02119	0.687357
TUG1	727.118	-0.172557	0.0750058	-2.30058	0.0214152	0.687357
ZFYVE26	448.69	-0.302833	0.131235	-2.30755	0.021024	0.687357
ZMIZ2	372.688	-0.307506	0.132689	-2.31749	0.0204771	0.687357
ZNF208	12.1795	1.11863	0.48278	2.31706	0.0205006	0.687357
ABCC1	570.785	-0.258343	0.113121	-2.28379	0.0223841	0.68859
ALOX15B	19.4434	0.702926	0.308165	2.28101	0.0225481	0.68859
APEH	329.807	-0.346472	0.151395	-2.28853	0.0221068	0.68859
ASH1L	935.638	-0.159991	0.0697333	-2.29432	0.0217722	0.68859
BANK1	55.4662	-0.522398	0.228126	-2.28995	0.0220244	0.68859
C5orf64	13.3551	1.05844	0.464105	2.2806	0.022572	0.68859
CABIN1	564.857	-0.309534	0.134798	-2.29627	0.0216604	0.68859
CILP2	6.23627	1.26137	0.551862	2.28567	0.0222738	0.68859
COL8A2	15.5089	0.688258	0.300857	2.28766	0.0221575	0.68859
CORO1A	687.948	0.52563	0.230493	2.28046	0.0225803	0.68859
CXCL5	28.9041	0.823555	0.361437	2.27855	0.0226936	0.68859
EMD	145.237	-0.242097	0.10574	-2.28954	0.0220482	0.68859
ERG	6.98529	1.32003	0.575698	2.29292	0.0218528	0.68859
FBXO38	303.32	0.169809	0.074216	2.28804	0.0221353	0.68859
FNDC4	7.10826	0.811378	0.356253	2.27754	0.0227543	0.68859
GGA1	381.257	-0.220007	0.0962779	-2.28513	0.0223055	0.68859
INPPL1	574.362	-0.249664	0.108718	-2.29643	0.0216515	0.68859
IRF2BPL	396.294	-0.257853	0.112825	-2.28543	0.0222878	0.68859
LOXL4	263.23	-0.578145	0.253597	-2.27978	0.0226207	0.68859
NGB	3.58589	1.58301	0.692329	2.2865	0.022225	0.68859
OR2AE1	2.9282	0.929565	0.405208	2.29404	0.021788	0.68859
PDZD4	4.3162	1.30351	0.572284	2.27773	0.0227424	0.68859
PLAT	253.263	0.662205	0.289334	2.28872	0.0220953	0.68859
PRPF4B	571.608	-0.270151	0.118544	-2.27891	0.0226722	0.68859
RADIL	8.94521	1.04229	0.454953	2.29098	0.0219646	0.68859
RIN1	38.1828	0.418822	0.183108	2.28729	0.0221787	0.68859
S100Z	3.70903	1.06659	0.468257	2.27778	0.0227397	0.68859
SARDH	10.2607	0.885312	0.388007	2.28169	0.0225076	0.68859
SHOC2	511.945	0.173868	0.0762536	2.28012	0.0226004	0.68859
SOCS2	44.2565	0.665401	0.291785	2.28045	0.0225812	0.68859
SPOCD1	19.218	0.756388	0.332079	2.27774	0.0227422	0.68859
STC1	19.3674	0.946465	0.412436	2.29481	0.0217437	0.68859
TLE3	1101.34	0.532781	0.232227	2.29422	0.0217776	0.68859
SCN4B	20.1574	0.807987	0.354861	2.27691	0.0227915	0.688617
KCNQ1	131.093	-0.259441	0.11402	-2.2754	0.0228822	0.689159
SMCHD1	3257.47	0.443276	0.194764	2.27597	0.022848	0.689159
IQGAP1	3085.52	0.173366	0.076236	2.27407	0.022962	0.689369
VPS13D	1556.85	-0.219834	0.0966479	-2.27458	0.0229309	0.689369
ADAM32	468.268	0.671873	0.295625	2.27272	0.0230428	0.689763
NID1	15.1812	0.797592	0.350954	2.27264	0.0230479	0.689763
BTAF1	619.408	-0.251119	0.110556	-2.27142	0.0231217	0.689793
FGL2	688.256	0.609283	0.268236	2.27144	0.0231203	0.689793
ZC3H10	41.1815	0.367819	0.162048	2.26981	0.0232188	0.6916
CCR9	4.42874	1.23295	0.544042	2.26628	0.023434	0.693065
CYP26A1	59.6764	-0.691671	0.305146	-2.26669	0.023409	0.693065
EME2	122.233	-0.375295	0.16572	-2.26464	0.0235351	0.693065
ESCO2	21.4527	0.808686	0.35678	2.26662	0.0234132	0.693065
LGI3	5.74445	1.28077	0.565655	2.26422	0.0235607	0.693065
ME2	282.002	0.353429	0.156044	2.26492	0.0235173	0.693065
NAPA	548.877	-0.232813	0.102686	-2.26724	0.0233758	0.693065
SCG2	6.11348	1.03011	0.454827	2.26484	0.0235225	0.693065
DGAT2	441.279	0.699868	0.309222	2.26332	0.023616	0.693267
RAB37	550.518	-0.322033	0.142309	-2.26292	0.0236408	0.693267
CHRNA10	23.6133	0.543798	0.241286	2.25375	0.0242118	0.695033
ESR1	46.7412	0.6008	0.266267	2.25638	0.0240469	0.695033
FAM72A	8.76158	0.9244	0.409165	2.25923	0.0238688	0.695033
IKZF5	62.2789	0.262328	0.11642	2.25329	0.0242406	0.695033
ITGA5	328.132	0.542904	0.240339	2.25891	0.0238892	0.695033
MEGF6	88.436	0.505517	0.224363	2.25312	0.0242513	0.695033
MFAP2	7.14622	0.931093	0.412539	2.25698	0.0240091	0.695033
NDE1	218.061	0.313183	0.138602	2.25959	0.0238467	0.695033
QSOX1	1248.84	-0.225107	0.0998759	-2.25386	0.0242047	0.695033
RBM44	20.2309	0.530204	0.234764	2.25846	0.0239171	0.695033
RN7SL1	239510	-0.403664	0.179072	-2.2542	0.0241838	0.695033
RNF40	493.695	-0.139541	0.0619157	-2.25373	0.024213	0.695033
TGOLN2	998.037	-0.128054	0.0566974	-2.25856	0.0239109	0.695033
ULBP2	12.9513	0.567962	0.251943	2.25433	0.0241755	0.695033
ZNRF2P2	8.66512	0.85789	0.379898	2.25821	0.0239324	0.695033
ARGLU1	582.656	-0.258962	0.115034	-2.25118	0.0243741	0.697498
NRP1	150.174	0.492597	0.218959	2.24973	0.0244662	0.699076
ADM	566.288	0.560808	0.249697	2.24595	0.024707	0.700219
ARAF	264.953	-0.1636	0.0729766	-2.24182	0.0249729	0.700219
C16orf54	303.216	0.514061	0.229502	2.2399	0.0250976	0.700219
CD300E	84.4136	0.958127	0.42692	2.24428	0.0248145	0.700219
HYDIN2	37.3754	1.29504	0.576459	2.24655	0.0246689	0.700219
KCNE3	811.711	-0.378419	0.16891	-2.24036	0.0250676	0.700219
LDHA	908.408	0.241155	0.107621	2.24077	0.0250407	0.700219
MB21D2	20.2959	0.518385	0.231318	2.241	0.025026	0.700219
MMP25	918.132	0.725412	0.323398	2.24309	0.0248909	0.700219
MVP	1742.89	-0.159312	0.0709671	-2.24487	0.0247768	0.700219
PCDHB6	5.39114	1.02987	0.458332	2.24699	0.0246407	0.700219
PELI1	1329.05	0.355381	0.158607	2.24063	0.0250499	0.700219
PTEN	1099.48	0.31892	0.142362	2.2402	0.0250777	0.700219
PTPRN2	206.625	-0.486016	0.216318	-2.24677	0.0246546	0.700219
SERPINB11	186.574	-0.556294	0.247875	-2.24425	0.0248161	0.700219
SLAIN1	18.7749	0.470944	0.209621	2.24664	0.0246628	0.700219
RECK	11.3294	0.852005	0.380662	2.23822	0.0252066	0.701194
RGS11	6.38326	1.12823	0.504029	2.23842	0.0251938	0.701194
CYB5R4	548.159	0.394372	0.176263	2.23741	0.0252598	0.701645
CFLAR	2437.42	0.289079	0.129302	2.23568	0.025373	0.701826
PRF1	54.9194	0.70138	0.313634	2.2363	0.0253322	0.701826
RICTOR	980.944	0.278268	0.124471	2.23561	0.0253775	0.701826
ARRB2	1079.28	0.380765	0.170486	2.23341	0.0255222	0.7048
CD48	105.039	0.585074	0.26221	2.23132	0.0256602	0.70655
SHF	29.4613	0.445845	0.199769	2.2318	0.0256279	0.70655
TGM1	84.1731	0.534555	0.23964	2.23066	0.0257034	0.706712
MICU1	275.183	-0.172126	0.0772174	-2.22911	0.0258065	0.707494
SLC35F2	22.9046	0.510014	0.228766	2.22941	0.0257865	0.707494
PTTG1	19.1829	0.578556	0.259629	2.2284	0.0258541	0.707773
IGSF8	83.6937	-0.421176	0.18908	-2.22751	0.0259134	0.708376
GRK6	383.573	0.280747	0.126391	2.22126	0.026333	0.708598
ISG20L2	141.408	0.202623	0.09106	2.22516	0.0260708	0.708598
KIAA0040	279.021	0.503389	0.226615	2.22134	0.0263278	0.708598
LUC7L2	286.673	-0.263827	0.1185	-2.22638	0.0259885	0.708598
MAN2C1	377.163	-0.300248	0.135146	-2.22165	0.0263068	0.708598
PGS1	424.099	0.371494	0.166995	2.22458	0.0261092	0.708598
PRG2	6.56624	0.89619	0.403115	2.22317	0.0262046	0.708598
RAVER1	193.592	-0.283233	0.12736	-2.22388	0.0261564	0.708598
SNX10	218.36	0.676747	0.304245	2.22434	0.0261253	0.708598
TPX2	36.1324	0.567626	0.255481	2.22179	0.0262972	0.708598
WNT16	3.69897	1.30766	0.587807	2.22464	0.0261055	0.708598
ARL4C	236.475	0.417008	0.187869	2.21967	0.0264411	0.709489
LAMB1	44.0163	0.702559	0.316487	2.21986	0.0264281	0.709489
FSCN3	5.57343	1.12152	0.505484	2.21871	0.0265063	0.710234
TSPY8	1.20531	-20.0326	9.03258	-2.21782	0.0265674	0.710458
USP19	437.907	-0.182912	0.0824862	-2.21749	0.0265897	0.710458
IFITM10	230.081	-0.423625	0.191147	-2.21622	0.0266765	0.710552
NEIL3	47.2892	0.694956	0.313604	2.21603	0.0266892	0.710552
PHACTR3	25.0757	0.871665	0.393388	2.21579	0.0267057	0.710552
FBXL5	1258.76	0.31416	0.141883	2.21421	0.0268143	0.71117
LIMD2	258.114	0.532396	0.240415	2.21449	0.0267954	0.71117
VCAM1	9.30342	0.998049	0.450828	2.21381	0.0268416	0.71117
CYP2A13	334.792	-0.701317	0.317224	-2.21079	0.0270502	0.711721
HEXA	316.799	-0.315578	0.142695	-2.21156	0.026997	0.711721
PDE10A	75.8942	0.742711	0.335868	2.21132	0.027014	0.711721
PIGB	70.0147	0.380049	0.171906	2.2108	0.0270499	0.711721
UPF1	1287.83	-0.229534	0.103757	-2.21222	0.0269512	0.711721
FCER1G	281.43	0.628466	0.284628	2.20803	0.0272421	0.715381
GJB4	59.247	0.412881	0.18702	2.20768	0.0272666	0.715381
KATNB1	217.186	-0.389558	0.176497	-2.20716	0.0273026	0.715381
CEBPZ	189.586	-0.323302	0.146637	-2.20479	0.0274691	0.715491
CYSLTR2	28.4262	0.883733	0.400602	2.20602	0.0273829	0.715491
GNAI2	961.358	0.331604	0.150464	2.20387	0.0275334	0.715491
LENEP	1.33664	1.31061	0.594574	2.20428	0.0275045	0.715491
PDCL2	3.16859	1.02642	0.465627	2.20439	0.0274972	0.715491
ZNRD1	45.6957	-0.265651	0.120449	-2.20552	0.0274179	0.715491
ACOT8	57.1823	-0.321978	0.146204	-2.20224	0.027648	0.716053
AKAP17A	179.908	-0.312221	0.143104	-2.18178	0.0291254	0.716053
ARHGAP25	469.568	0.596395	0.271768	2.1945	0.0281992	0.716053
ASB12	1.72412	1.19579	0.548592	2.17974	0.029277	0.716053
CADM4	142.448	-0.299281	0.136638	-2.19031	0.0285015	0.716053
CCNE2	14.7272	0.537814	0.245188	2.19348	0.028273	0.716053
CDK11A	128.971	-0.212237	0.0966162	-2.1967	0.0280419	0.716053
CELA3B	3.68186	2.25841	1.03233	2.18767	0.0286933	0.716053
CHCHD4	26.0045	0.409059	0.187367	2.18319	0.0290217	0.716053
COL14A1	15.189	1.21387	0.553402	2.19347	0.0282734	0.716053
COMMD9	111.767	0.339314	0.155388	2.18366	0.0289869	0.716053
CXCL10	471.514	0.940744	0.431507	2.18014	0.0292472	0.716053
CYMP	2.16401	1.23814	0.56775	2.18079	0.0291989	0.716053
DDX51	126.891	-0.416743	0.190574	-2.18678	0.0287584	0.716053
FAM86EP	18.2666	0.652762	0.298248	2.18865	0.0286222	0.716053
FMNL1	916.976	0.570337	0.259845	2.19491	0.0281699	0.716053
GPR132	129.859	0.550136	0.250643	2.1949	0.0281711	0.716053
HEATR5B	419.747	-0.322149	0.146474	-2.19937	0.0278519	0.716053
HSD17B6	4.00643	0.970388	0.444236	2.1844	0.0289331	0.716053
ITGAX	2279.36	0.611177	0.279317	2.18811	0.0286615	0.716053
ITK	83.309	0.592992	0.270188	2.19474	0.0281825	0.716053
KIF4A	20.399	0.770026	0.350138	2.19921	0.027863	0.716053
KLHL17	54.5666	-0.390936	0.17862	-2.18865	0.0286226	0.716053
KRT24	403.503	0.650806	0.298602	2.17951	0.0292938	0.716053
LILRA2	160.277	0.732401	0.336014	2.17968	0.0292814	0.716053
LTBP3	203.326	-0.463695	0.212264	-2.18452	0.028924	0.716053
MAPK1	866.798	0.151664	0.0689798	2.19867	0.0279015	0.716053
MKI67	72.5885	0.64566	0.295265	2.18671	0.0287636	0.716053
NOSTRIN	8.71714	0.970867	0.44265	2.1933	0.0282856	0.716053
OVOL1	154.404	0.472573	0.216726	2.18051	0.0292197	0.716053
PCDHA12	4.22826	1.08048	0.493187	2.19082	0.0284652	0.716053
PCDHB11	25.2385	0.554363	0.253345	2.18818	0.0286567	0.716053
PPEF2	11.2718	1.08695	0.497958	2.18281	0.0290498	0.716053
PRDM12	1.98141	1.97764	0.907002	2.18042	0.0292266	0.716053
PRKCB	320.378	0.641278	0.292134	2.19515	0.028153	0.716053
RHOG	300.492	0.435409	0.198719	2.19108	0.0284459	0.716053
RRAGD	284.275	-0.245164	0.111805	-2.19279	0.0283223	0.716053
SELL	1200.89	0.729734	0.331831	2.19911	0.0278697	0.716053
SERPINB7	26.8677	0.626344	0.285976	2.1902	0.02851	0.716053
SERPINC1	4.29871	0.971252	0.441931	2.19774	0.0279674	0.716053
SGSM2	614.555	-0.331473	0.15126	-2.19141	0.0284222	0.716053
SPECC1L	375.908	-0.213912	0.0980603	-2.18143	0.0291516	0.716053
SPPL2B	369.629	-0.440156	0.20129	-2.18668	0.0287662	0.716053
TSC2	728.096	-0.280051	0.127569	-2.1953	0.0281423	0.716053
UNC93B1	905.854	-0.3219	0.147009	-2.18966	0.028549	0.716053
VASP	1358.84	0.404723	0.184031	2.19921	0.0278628	0.716053
ENO3	14.909	0.598834	0.274858	2.17871	0.0293536	0.716591
SPCS1	172.541	0.51079	0.234539	2.17784	0.0294176	0.717229
ADAMTS18	18.5347	1.14764	0.528411	2.17186	0.0298659	0.717688
AUP1	357.917	-0.220459	0.101503	-2.17195	0.0298594	0.717688
CHPF2	403.451	-0.216323	0.0994169	-2.17592	0.0295612	0.717688
GPR176	4.90763	1.20537	0.554316	2.17452	0.0296664	0.717688
ITGA11	23.8945	0.976812	0.448756	2.17671	0.0295019	0.717688
MBD6	368.951	-0.25548	0.117535	-2.17365	0.0297311	0.717688
MED9	71.6147	0.463686	0.213454	2.1723	0.0298334	0.717688
MICAL2	378.225	0.238559	0.109773	2.17321	0.0297648	0.717688
PREX1	1871.27	0.554303	0.255259	2.17153	0.0298911	0.717688
TKTL2	2.41517	1.75627	0.808053	2.17346	0.0297456	0.717688
TPP1	227.78	-0.231026	0.106255	-2.17425	0.0296861	0.717688
WDR81	260.126	-0.317638	0.146035	-2.17507	0.0296246	0.717688
SYK	483.713	0.283566	0.130623	2.17088	0.0299401	0.717955
BPIFA1	4016.58	-0.695018	0.321994	-2.15848	0.0308903	0.718746
C9orf43	12.42	0.699198	0.323471	2.16155	0.0306528	0.718746
CLECL1	4.0155	0.873068	0.404513	2.15832	0.0309029	0.718746
CPEB1	23.5665	0.858385	0.396922	2.1626	0.0305717	0.718746
DBIL5P2	4.98352	0.823484	0.380557	2.16389	0.0304726	0.718746
E4F1	152.334	-0.290678	0.134406	-2.16268	0.0305655	0.718746
GNG4	57.9529	0.498304	0.229746	2.16894	0.0300875	0.718746
GPX4	598.968	-0.370408	0.171108	-2.16476	0.0304057	0.718746
IKBIP	69.8705	0.479915	0.222313	2.15873	0.0308708	0.718746
ISL2	7.24427	0.985081	0.455809	2.16117	0.0306821	0.718746
MADD	442.303	-0.278483	0.129063	-2.15772	0.0309493	0.718746
MAFG	256.643	-0.226664	0.104488	-2.16929	0.0300604	0.718746
MOAP1	121.079	-0.263762	0.121974	-2.16245	0.0305838	0.718746
NKAPP1	22.3327	0.607113	0.280509	2.16432	0.0304396	0.718746
NTSR1	4.89853	1.18288	0.545818	2.16718	0.0302214	0.718746
PLXDC2	222.336	0.403374	0.186103	2.16748	0.0301983	0.718746
PXDN	53.6968	0.607737	0.281674	2.15759	0.0309595	0.718746
RCVRN	5.72763	1.09611	0.505292	2.16927	0.0300625	0.718746
RUSC2	106.519	-0.34759	0.160733	-2.16254	0.0305768	0.718746
SAFB2	302.194	-0.182165	0.084268	-2.16173	0.030639	0.718746
SCN11A	11.5902	1.00082	0.463748	2.15811	0.0309189	0.718746
SLC7A5	232.609	0.593943	0.27508	2.15916	0.0308376	0.718746
TSPAN7	7.26097	0.994272	0.460472	2.15925	0.030831	0.718746
VSNL1	11.9129	0.832302	0.385466	2.15921	0.030834	0.718746
XCL1	4.56906	1.00412	0.463234	2.16763	0.030187	0.718746
ZNF841	137.244	-0.317103	0.146431	-2.16554	0.0303462	0.718746
KIAA0319L	534.545	-0.237898	0.110358	-2.15568	0.0311084	0.720238
MIR30A	1.04773	1.43324	0.664706	2.15621	0.0310675	0.720238
PLAGL1	83.3133	0.314396	0.145871	2.15531	0.0311378	0.720238
HSF5	5.51421	1.02992	0.478119	2.15411	0.0312319	0.721533
GABRQ	13.9178	0.893761	0.415244	2.15237	0.0313679	0.723154
MTOR	543.384	-0.252179	0.117245	-2.15088	0.0314859	0.723154
RHPN1	241.037	-0.552854	0.257004	-2.15115	0.0314643	0.723154
SNUPN	37.1659	0.443964	0.206419	2.15079	0.0314929	0.723154
UPK3B	121	-0.410411	0.190703	-2.15209	0.0313904	0.723154
ACHE	13.2168	0.722237	0.336884	2.14388	0.0320427	0.728951
AIM2	51.4437	0.615669	0.288345	2.13518	0.0327463	0.728951
BSDC1	350.922	-0.188347	0.0882039	-2.13536	0.0327312	0.728951
CACNA1E	47.4776	0.810004	0.379481	2.1345	0.0328015	0.728951
CELF5	63.5644	1.04488	0.489363	2.13518	0.0327461	0.728951
CHST13	5.82326	0.827228	0.387028	2.13739	0.0325664	0.728951
CIZ1	274.59	-0.353075	0.165326	-2.13563	0.0327094	0.728951
DUSP15	5.97788	1.01231	0.47228	2.14346	0.0320758	0.728951
EFNA3	14.22	0.484266	0.227103	2.13237	0.0329767	0.728951
FCGBP	6244.45	-0.60371	0.282514	-2.13692	0.0326044	0.728951
FRMPD3	9.14714	1.03799	0.485588	2.1376	0.0325489	0.728951
G0S2	3583.04	0.789749	0.3686	2.14256	0.0321483	0.728951
GSTK1	1066.35	-0.307224	0.143606	-2.13935	0.0324076	0.728951
HPS5	210.961	-0.206082	0.0965125	-2.13528	0.0327379	0.728951
IL11	7.03306	0.920943	0.43098	2.13686	0.0326094	0.728951
KDM6A	492.867	-0.125984	0.0586905	-2.14658	0.0318271	0.728951
KIAA1614	16.1445	0.630253	0.295454	2.13316	0.0329112	0.728951
KRBA1	54.31	-0.417096	0.195564	-2.13279	0.0329422	0.728951
LINGO2	5.07211	1.19759	0.559939	2.1388	0.0324522	0.728951
MIR100HG	82.1199	0.836324	0.391878	2.13415	0.0328309	0.728951
MUC5AC	41288	-0.593723	0.277236	-2.14158	0.032227	0.728951
ODAM	3.5946	1.44017	0.672391	2.14186	0.0322044	0.728951
PEG10	7.57263	1.3059	0.609899	2.14117	0.0322604	0.728951
RERE	846.099	-0.165381	0.0771116	-2.1447	0.0319767	0.728951
ROBO3	15.4047	0.784384	0.36621	2.14189	0.032202	0.728951
SERPINB12	3.25064	1.52102	0.713135	2.13286	0.0329361	0.728951
SPRR1B	313.71	0.63478	0.297209	2.1358	0.0326954	0.728951
TMEM132B	27.0139	0.713161	0.332645	2.14391	0.0320403	0.728951
TPM3	1330.64	0.167263	0.0780484	2.14306	0.0321081	0.728951
UBQLNL	4.97057	0.852989	0.399248	2.13649	0.0326394	0.728951
ZNF26	1972.35	0.716851	0.334464	2.14329	0.0320901	0.728951
ZNF579	50.1847	0.415417	0.193558	2.14622	0.0318557	0.728951
ARPP21	9.94948	2.01232	0.946844	2.12529	0.0335622	0.729319
CREM	302.579	0.441734	0.20782	2.12556	0.0335397	0.729319
DNAH17	93.0834	0.710784	0.33406	2.12771	0.0333608	0.729319
GJA1	11.3206	0.911422	0.42822	2.1284	0.0333043	0.729319
GPBP1L1	751.811	-0.164935	0.0774146	-2.13054	0.0331267	0.729319
IL2RB	75.3737	0.604852	0.284442	2.12645	0.0334657	0.729319
MAPKAPK3	256.042	0.205524	0.0966512	2.12645	0.0334659	0.729319
MLPH	1024.72	-0.39301	0.184506	-2.13006	0.0331663	0.729319
PKD1P1	348.261	-0.495202	0.232931	-2.12596	0.0335068	0.729319
REPIN1	597.456	-0.386237	0.181742	-2.12519	0.0335709	0.729319
RSBN1	182.189	0.180471	0.084682	2.13116	0.0330762	0.729319
SERPINB2	484.905	0.467781	0.219986	2.12641	0.0334692	0.729319
SHISA8	19.4346	-0.863568	0.406184	-2.12605	0.033499	0.729319
SPRR2F	80.049	0.783078	0.367407	2.13136	0.0330592	0.729319
ZEB2	408.045	0.485771	0.22857	2.12526	0.0335652	0.729319
IL31RA	9.36332	1.08474	0.510549	2.12466	0.0336147	0.729436
DOC2B	137.993	0.505627	0.238224	2.12248	0.0337972	0.732556
ADHFE1	40.1817	-0.514424	0.24272	-2.11941	0.0340556	0.734794
ANKRD44	497.939	0.448344	0.2115	2.11983	0.0340202	0.734794
FOXE1	55.1798	0.505512	0.23836	2.12079	0.0339397	0.734794
SIAE	82.3931	0.436659	0.206015	2.11955	0.0340441	0.734794
AMBRA1	254.121	-0.210088	0.0992367	-2.11704	0.0342567	0.735781
DIRC3	6.02992	1.04874	0.495276	2.11749	0.0342186	0.735781
FGF9	18.9427	0.736543	0.347906	2.11708	0.0342533	0.735781
PRPF6	417.192	-0.241919	0.11422	-2.118	0.034175	0.735781
SPATA24	7.94559	0.769892	0.363796	2.11628	0.0343214	0.736336
FIP1L1	199.98	-0.208911	0.0987565	-2.11542	0.0343946	0.736811
PNISR	502.002	-0.204591	0.0967287	-2.1151	0.0344213	0.736811
ANKRD20A5P	45.9047	0.572434	0.270926	2.11288	0.0346112	0.737255
CGGBP1	328.456	-0.214114	0.101548	-2.10851	0.0349869	0.737255
CLLU1OS	1.66611	1.30608	0.618556	2.11149	0.0347298	0.737255
CPXCR1	3.50381	1.22181	0.579327	2.10901	0.0349435	0.737255
FYCO1	636.342	-0.348336	0.164896	-2.11246	0.0346469	0.737255
GOLGA8A	493.93	-0.405899	0.192344	-2.11028	0.0348343	0.737255
IQGAP3	23.2007	0.694481	0.329303	2.10894	0.0349496	0.737255
RANBP2	1218.88	-0.183204	0.0867352	-2.11222	0.0346677	0.737255
RND1	72.0913	0.479854	0.227475	2.10948	0.0349028	0.737255
SIX3	110.476	0.416858	0.197692	2.10862	0.0349772	0.737255
SNORA55	4.53756	-0.634328	0.300064	-2.11398	0.0345174	0.737255
SPINK8	1.51328	1.85554	0.879239	2.11039	0.0348246	0.737255
TBC1D20	254.525	-0.208874	0.099007	-2.10969	0.0348849	0.737255
TBX3	12.9237	0.869518	0.411426	2.11343	0.0345641	0.737255
CCNF	34.2565	0.457248	0.216974	2.10739	0.0350839	0.738478
NOXO1	8.93298	0.63498	0.301401	2.10676	0.0351382	0.7388
NPR3	34.0152	0.783358	0.372102	2.10522	0.0352721	0.739973
RNF20	225.574	-0.240998	0.114469	-2.10536	0.0352598	0.739973
CAMK1G	9.1156	1.14161	0.542933	2.10267	0.0354947	0.743819
CLSPN	25.4921	0.577755	0.274956	2.10126	0.0356179	0.744175
DDX24	533.757	-0.314049	0.149499	-2.10068	0.0356689	0.744175
PLAUR	1621.6	0.677651	0.322548	2.10093	0.035647	0.744175
UBE2D1	271.827	0.292089	0.138996	2.10143	0.0356034	0.744175
IL1RAPL1	5.83844	1.14428	0.544873	2.10008	0.0357219	0.744463
C6orf141	9.11245	0.735268	0.350635	2.09696	0.0359967	0.748332
CTSD	5562.37	-0.321329	0.153304	-2.09603	0.0360797	0.748332
GABARAPL2	252.64	-0.191011	0.0911851	-2.09476	0.0361925	0.748332
HGFAC	5.91853	0.853445	0.407367	2.09503	0.0361687	0.748332
NFKBIZ	1917.16	0.35382	0.168701	2.09731	0.0359659	0.748332
NFYA	208.126	0.224158	0.10705	2.09396	0.0362631	0.748332
PANK2	203.86	-0.174685	0.0833571	-2.09563	0.0361154	0.748332
PPARD	228.089	0.23923	0.114205	2.09475	0.0361936	0.748332
SPATA1	7.82306	0.658869	0.314608	2.09426	0.0362372	0.748332
AMOTL1	80.7775	0.456887	0.218352	2.09244	0.0363995	0.750329
GOLGA7B	18.446	0.575177	0.274962	2.09184	0.0364528	0.75061
GFOD1	158.842	0.399245	0.190912	2.09125	0.0365057	0.750884
COL3A1	25.9899	1.36365	0.652453	2.09003	0.0366147	0.752177
IFITM2	1191.63	0.587161	0.28104	2.08924	0.0366859	0.752177
PCGF3	414.618	-0.19885	0.0952092	-2.08856	0.036747	0.752177
PIGV	83.9835	-0.360187	0.172471	-2.08839	0.0367629	0.752177
PPP4R2	344.577	0.154493	0.0739789	2.08834	0.0367671	0.752177
FAM90A25P	1.30598	1.67372	0.802006	2.08692	0.0368958	0.75333
TIGIT	18.1771	0.683195	0.327383	2.08684	0.036903	0.75333
DENND2A	15.8381	0.898425	0.430964	2.08469	0.0370979	0.754868
MTMR8	17.5162	0.506455	0.24289	2.08512	0.0370585	0.754868
TBCE	78.7895	0.38204	0.183232	2.08501	0.0370685	0.754868
MIA3	741.43	-0.236581	0.113517	-2.0841	0.0371508	0.755133
APH1A	429.867	-0.224821	0.10861	-2.06998	0.0384538	0.755886
BRD3	185.059	-0.211776	0.10228	-2.07054	0.0384018	0.755886
CCL8	51.8484	1.74757	0.84433	2.06977	0.0384737	0.755886
CD93	537.033	0.640273	0.308765	2.07366	0.0381112	0.755886
COL12A1	37.0727	0.790873	0.382167	2.06944	0.0385045	0.755886
DCUN1D3	257.015	0.450343	0.217123	2.07414	0.0380663	0.755886
DEPDC4	6.66579	0.825561	0.397	2.07949	0.0375719	0.755886
FAM110B	22.1663	0.54275	0.261391	2.0764	0.0378574	0.755886
FAM193A	214.871	-0.157127	0.0755479	-2.07984	0.0375405	0.755886
GRID1	9.00374	1.29658	0.623625	2.07911	0.0376076	0.755886
KCNH2	10.1507	1.02127	0.492533	2.07351	0.0381247	0.755886
LLPH	120.128	0.302902	0.145673	2.07933	0.0375867	0.755886
LRP5L	44.9979	-0.37843	0.182597	-2.07249	0.03822	0.755886
MBOAT1	399.602	-0.284135	0.136491	-2.08171	0.0373691	0.755886
MIR1206	0.596663	1.41154	0.679638	2.07691	0.0378102	0.755886
MOCS1	15.0293	-0.629032	0.303436	-2.07303	0.0381694	0.755886
NKAIN2	6.09495	1.17523	0.566334	2.07516	0.037972	0.755886
NT5C	80.7713	-0.296843	0.143323	-2.07114	0.0383456	0.755886
OFD1	255.283	-0.285342	0.137707	-2.07209	0.0382571	0.755886
PIM2	341.279	0.44033	0.212494	2.0722	0.0382468	0.755886
PLAG1	73.2024	0.483446	0.232117	2.08277	0.0372721	0.755886
PLBD1	386.053	0.194717	0.0935334	2.08179	0.0373614	0.755886
PLEKHH1	559.241	-0.440066	0.211742	-2.07831	0.0376808	0.755886
POLR2J4	108.622	0.323969	0.156457	2.07066	0.0383908	0.755886
RING1	149.286	-0.263479	0.126586	-2.08142	0.0373951	0.755886
SERPINB13	251.489	0.484289	0.233803	2.07136	0.0383256	0.755886
SIGLEC10	203.218	0.579558	0.278807	2.07871	0.0376442	0.755886
SLC25A37	1580.18	0.510912	0.246258	2.0747	0.0380145	0.755886
SULF2	362.702	0.306523	0.147538	2.07758	0.0377478	0.755886
TOMM40L	86.7293	0.402445	0.193391	2.08099	0.0374349	0.755886
TRAIP	14.1707	0.611115	0.294535	2.07484	0.0380009	0.755886
TSPO	319.966	0.245231	0.118423	2.0708	0.0383779	0.755886
ZNF155	36.5505	0.375267	0.180156	2.08301	0.0372501	0.755886
CREBZF	340.863	-0.295143	0.142811	-2.06667	0.0387651	0.756541
LRG1	985.302	0.423787	0.205035	2.0669	0.0387435	0.756541
MBP	835.65	0.26206	0.126811	2.06654	0.0387775	0.756541
PLP2	119.377	0.275631	0.1333	2.06775	0.0386638	0.756541
SPAST	220.368	0.237378	0.114838	2.06707	0.0387278	0.756541
SPNS1	173.544	-0.299223	0.144671	-2.06829	0.0386125	0.756541
FLII	1184.5	-0.165682	0.0802131	-2.06552	0.0388737	0.757175
MSRB2	42.9802	0.30749	0.149021	2.0634	0.0390744	0.757175
PIF1	12.055	0.679078	0.329132	2.06324	0.0390898	0.757175
PLIN5	149.778	0.396838	0.192287	2.06378	0.0390384	0.757175
RAD54B	19.9765	0.635085	0.307772	2.06349	0.0390657	0.757175
SPOPL	379.622	0.225583	0.10924	2.06501	0.0389217	0.757175
TMEM170B	80.3924	0.402115	0.194834	2.06388	0.0390293	0.757175
PRRG1	34.5203	0.442351	0.214448	2.06275	0.0391367	0.757309
MAP1LC3B2	5.54024	0.808483	0.392351	2.06061	0.0393402	0.759172
NFE2	134.397	0.754279	0.366021	2.06075	0.0393267	0.759172
PRDM8	91.1421	0.444372	0.215709	2.06006	0.0393932	0.759172
SLC22A14	6.9877	0.899487	0.436614	2.06014	0.039385	0.759172
LEPR	16.741	0.713024	0.346539	2.05756	0.0396323	0.763003
KDM4A	369.791	-0.260382	0.126599	-2.05675	0.0397103	0.763728
ARHGAP11B	8.99494	0.626122	0.304773	2.05439	0.0399384	0.766003
CATSPER1	4.49497	1.06356	0.517836	2.05385	0.0399903	0.766003
CSF3	43.2706	0.72516	0.352967	2.05447	0.0399306	0.766003
NPHP3-ACAD11	7.71602	-1.01139	0.492377	-2.05411	0.0399655	0.766003
SLC6A10P	6.23621	1.19759	0.583228	2.05339	0.0400351	0.766086
FAM157C	165.82	0.514698	0.250736	2.05275	0.0400966	0.766198
NME4	30.6302	-0.40182	0.195772	-2.05249	0.0401219	0.766198
CST3	1138.12	-0.289185	0.140952	-2.05166	0.0402031	0.766554
PPP1R10	652.413	0.316764	0.154408	2.05147	0.0402214	0.766554
CD300A	244.36	0.638201	0.311402	2.04944	0.0404189	0.767615
CD79A	14.0024	-0.800737	0.391225	-2.04674	0.0406834	0.767615
CHSY1	717.9	0.45569	0.22282	2.04511	0.0408444	0.767615
CTSA	526.206	-0.200633	0.098068	-2.04586	0.0407701	0.767615
DAPK1	568.976	-0.219324	0.107243	-2.04512	0.0408433	0.767615
HLX	126.057	0.703882	0.343435	2.04954	0.0404096	0.767615
KDM3B	993.354	-0.124484	0.0607572	-2.04888	0.0404736	0.767615
MRM1	19.7113	-0.482581	0.235774	-2.0468	0.0406781	0.767615
MYH7	12.5498	0.998778	0.488348	2.04522	0.0408333	0.767615
NDRG1	626.026	0.274748	0.134089	2.049	0.0404624	0.767615
PPP6R3	804.74	-0.139036	0.0678854	-2.0481	0.0405504	0.767615
RBM33	474.736	-0.155805	0.0761146	-2.04697	0.0406608	0.767615
TMEM126A	35.4086	-0.424088	0.207315	-2.04563	0.0407931	0.767615
ZSCAN23	6.95742	1.04676	0.511199	2.04765	0.0405945	0.767615
CDC42EP2	265.967	0.416976	0.204365	2.04036	0.041315	0.768081
CSRNP1	1714.62	0.52047	0.255132	2.04	0.04135	0.768081
DDX27	223.017	-0.189521	0.0928378	-2.04142	0.0412093	0.768081
EXO1	8.00475	0.83336	0.408428	2.04041	0.0413096	0.768081
GLI3	69.7639	0.502597	0.24616	2.04175	0.0411763	0.768081
ILF3	880.683	-0.265372	0.130088	-2.03995	0.0413557	0.768081
ITGA2B	8.61501	0.864346	0.423126	2.04276	0.0410759	0.768081
JUNB	4898.68	0.541636	0.265315	2.04148	0.0412029	0.768081
MRPS17	50.3284	0.476369	0.233107	2.04357	0.0409963	0.768081
RNF175	7.70643	1.30348	0.63859	2.04118	0.0412325	0.768081
RNF19B	914.976	0.318862	0.1562	2.04137	0.0412138	0.768081
SLC38A3	6.54541	1.05271	0.515556	2.04189	0.0411623	0.768081
SPRR2C	12.7665	0.793278	0.388987	2.03934	0.0414158	0.768443
ADAMTS9	66.9818	0.516814	0.254196	2.03313	0.0420392	0.775412
BEGAIN	8.87928	0.932864	0.459378	2.03071	0.0422841	0.775412
CCL2	75.6018	0.953518	0.468551	2.03504	0.0418473	0.775412
CNNM3	124.98	-0.258485	0.127251	-2.03131	0.042224	0.775412
ESRRA	298.925	-0.234431	0.115411	-2.03128	0.042227	0.775412
GNAT1	4.69369	1.00149	0.492978	2.03151	0.0422031	0.775412
GUSB	218.32	-0.250899	0.123622	-2.02957	0.0424004	0.775412
IZUMO1	16.9106	0.625922	0.30847	2.02912	0.0424463	0.775412
LAMP1	963.857	-0.189994	0.0934429	-2.03327	0.0420255	0.775412
LRRN4CL	6.80344	0.797801	0.392635	2.03192	0.0421622	0.775412
PFDN6	66.3918	-0.31898	0.157198	-2.02915	0.0424427	0.775412
POLR2J	84.3735	-0.22385	0.110135	-2.03251	0.0421024	0.775412
PPP2R5B	82.9313	0.256634	0.126191	2.0337	0.0419814	0.775412
PTGS2	4315.71	0.667843	0.328845	2.03087	0.0422678	0.775412
RHEB	232.595	-0.232585	0.114584	-2.02981	0.0423755	0.775412
SAMD5	13.347	0.988613	0.486244	2.03316	0.0420362	0.775412
KLC3	16.3162	0.606141	0.298791	2.02865	0.0424939	0.775535
CD300LB	47.6736	0.693708	0.342485	2.02551	0.0428149	0.776238
CREB5	338.351	0.624613	0.308338	2.02574	0.0427912	0.776238
FCRL4	13.099	-0.950969	0.469506	-2.02547	0.0428193	0.776238
MDGA1	28.0034	0.638514	0.315204	2.02572	0.0427936	0.776238
RPE65	7.13565	1.28672	0.634958	2.02646	0.042718	0.776238
TMEM187	24.9152	-0.419221	0.206968	-2.02554	0.042812	0.776238
TNRC6A	408.881	-0.287331	0.141714	-2.02754	0.0426075	0.776238
MMACHC	54.6836	-0.697297	0.344432	-2.02448	0.0429205	0.776586
SRP54	332.694	-0.212108	0.104769	-2.02453	0.0429158	0.776586
BMPER	9.89204	1.07286	0.530265	2.02326	0.0430465	0.778004
FAT3	38.8345	0.942111	0.46577	2.0227	0.0431045	0.778004
UBE2O	173.156	-0.304445	0.150527	-2.02253	0.0431221	0.778004
CHERP	204.477	-0.204571	0.101211	-2.02123	0.043256	0.779071
CYS1	3.29909	1.23286	0.609975	2.02116	0.0432634	0.779071
PRKG2	14.5673	0.68027	0.336729	2.02023	0.0433592	0.779314
SLC25A28	138.415	-0.243701	0.120619	-2.02041	0.0433409	0.779314
RAPGEF2	617.945	0.161055	0.079744	2.01965	0.0434194	0.779656
RPS2P32	2.47684	0.786563	0.38957	2.01905	0.0434819	0.780039
MGAT4B	538.868	-0.317731	0.157417	-2.0184	0.0435493	0.780064
SFRP2	2.31066	1.33786	0.662882	2.01825	0.0435656	0.780064
C11orf91	6.51397	0.603278	0.299008	2.0176	0.0436327	0.780197
SORL1	5671.78	0.349048	0.17302	2.01738	0.0436554	0.780197
C3orf35	25.2689	0.483279	0.239656	2.01656	0.0437418	0.781003
AGAP11	24.8929	-0.613145	0.305576	-2.00652	0.0448006	0.781714
BRD1	402.476	-0.219891	0.109174	-2.01413	0.0439958	0.781714
CASP1	280.947	0.399444	0.199854	1.99868	0.0456432	0.781714
CCDC155	7.26787	1.47444	0.73633	2.00242	0.0452393	0.781714
CCRL2	133.733	0.525251	0.260867	2.01348	0.0440639	0.781714
CEP55	14.3587	0.666621	0.331289	2.01221	0.0441983	0.781714
CLCNKB	14.2133	0.962934	0.481861	1.99837	0.045677	0.781714
CLEC4E	207.488	0.692566	0.345159	2.00651	0.044802	0.781714
CRY2	267.971	-0.362232	0.179852	-2.01406	0.0440037	0.781714
DOK2	30.2713	0.488239	0.243111	2.0083	0.0446115	0.781714
DTX2	640.378	-0.265907	0.132963	-1.99986	0.0455156	0.781714
EBF4	86.7748	-0.416791	0.208468	-1.99931	0.0455752	0.781714
EIF4E	272.041	0.337731	0.167795	2.01276	0.0441394	0.781714
FER1L6	2439.11	-0.400404	0.199861	-2.00341	0.0451334	0.781714
GJA3	6.53525	1.27089	0.634947	2.00157	0.0453305	0.781714
GLRX2	46.5216	0.334612	0.167241	2.00077	0.0454169	0.781714
GRN	1798.39	-0.230948	0.115378	-2.00167	0.0453202	0.781714
HMGN4	90.0166	0.280855	0.139916	2.00731	0.0447169	0.781714
IDI1	413.304	0.27968	0.139102	2.01061	0.0443665	0.781714
KIF3C	24.115	0.41928	0.20947	2.00162	0.0453255	0.781714
LSAMP	63.1899	0.692817	0.346417	1.99995	0.0455055	0.781714
LZTS2	255.98	-0.352512	0.174949	-2.01494	0.0439112	0.781714
MN1	14.9062	0.707451	0.35193	2.0102	0.0444096	0.781714
MOSPD2	182.64	0.366004	0.183017	1.99983	0.0455184	0.781714
MYLK-AS1	4.55293	0.734475	0.365372	2.01021	0.0444087	0.781714
MYLK4	23.9256	0.538405	0.268457	2.00556	0.0449035	0.781714
PIK3R6	40.9145	-0.436631	0.218489	-1.99841	0.0456719	0.781714
PKP1	222.095	0.5095	0.254729	2.00017	0.0454822	0.781714
PSG11	13.1667	-1.03742	0.516357	-2.00911	0.0445256	0.781714
PTGIR	177.717	0.85584	0.42637	2.00727	0.044721	0.781714
RAET1L	19.882	0.568662	0.284403	1.99949	0.0455551	0.781714
RER1	421.503	-0.190142	0.0950182	-2.00111	0.0453807	0.781714
RNASE6	34.498	0.383933	0.191751	2.00225	0.0452581	0.781714
RNF149	1680.95	0.442741	0.220109	2.01146	0.0442772	0.781714
RNF24	527.756	0.385889	0.19189	2.01099	0.044326	0.781714
ROGDI	122.986	-0.38718	0.193179	-2.00425	0.0450431	0.781714
SLC2A6	25.4255	0.574029	0.286661	2.00246	0.0452349	0.781714
SLC4A9	7.84943	0.851645	0.4248	2.00481	0.0449832	0.781714
SMARCA5	595.713	-0.192959	0.0962653	-2.00445	0.0450223	0.781714
SNHG12	102.244	-0.278266	0.138575	-2.00805	0.0446383	0.781714
SNORA59A	1.79617	-0.791036	0.393493	-2.01029	0.0444005	0.781714
SNORA84	6.41281	-0.716665	0.358391	-1.99968	0.0455352	0.781714
ST8SIA1	53.0942	0.67755	0.336805	2.0117	0.0442521	0.781714
TCERG1L	9.84764	0.682543	0.339081	2.01292	0.0441231	0.781714
TNIP3	100.691	0.624259	0.30971	2.01562	0.0438395	0.781714
UCK1	105.542	-0.237056	0.118627	-1.99834	0.0456798	0.781714
IGFBP6	8.30111	0.696958	0.348839	1.99794	0.0457234	0.781725
RAB33B	105.306	0.303731	0.15205	1.99757	0.0457629	0.781725
ARHGEF25	3.26465	1.51063	0.756437	1.99703	0.0458216	0.782022
C8G	3.7896	0.806733	0.404721	1.99331	0.0462278	0.784159
CKAP4	620.083	0.20713	0.103938	1.99282	0.0462813	0.784159
EDA2R	9.10665	0.786022	0.394372	1.9931	0.0462507	0.784159
FAM110A	104.755	-0.233334	0.116954	-1.99509	0.0460335	0.784159
GBE1	144.695	-0.249349	0.125198	-1.99163	0.0464113	0.784159
INO80C	122.282	0.441092	0.221518	1.99122	0.0464564	0.784159
NLRP6	106.33	0.658738	0.330196	1.99499	0.0460442	0.784159
RELL2	66.9571	-0.291982	0.146652	-1.99098	0.0464832	0.784159
SELPLG	427.668	0.542037	0.272217	1.99119	0.0464595	0.784159
SLC9A8	574.466	-0.15619	0.0783579	-1.99329	0.0462298	0.784159
SNORA78	4.17402	0.626065	0.314485	1.99076	0.046507	0.784159
STXBP5	438.15	0.179297	0.0900013	1.99216	0.0463532	0.784159
TTYH1	17.395	0.634923	0.31867	1.99241	0.0463257	0.784159
XPO6	1951.2	0.386544	0.194186	1.99059	0.0465263	0.784159
ARHGEF11	584.749	-0.156607	0.0787338	-1.98907	0.0466936	0.784515
CTRL	23.838	-0.395204	0.198915	-1.9868	0.0469442	0.784515
EPHX4	8.30566	0.639453	0.321338	1.98997	0.0465947	0.784515
FBN1	43.8584	0.584934	0.294354	1.98718	0.0469025	0.784515
GP6	12.6095	0.687262	0.345831	1.98728	0.0468919	0.784515
PFKL	537.62	-0.265888	0.133778	-1.98753	0.046864	0.784515
SNORA37	19.9496	-0.611731	0.307921	-1.98665	0.0469615	0.784515
SPTY2D1	332.773	0.130435	0.0656253	1.98757	0.0468597	0.784515
SQSTM1	2631.15	-0.21891	0.110072	-1.98879	0.0467248	0.784515
TIMM8A	23.2475	0.42064	0.211691	1.98705	0.0469167	0.784515
CSRP3	3.06465	1.10749	0.557718	1.98575	0.0470611	0.784794
SLC35C2	233.867	-0.22459	0.113082	-1.98608	0.0470249	0.784794
PDE1C	23.5799	0.798949	0.402566	1.98464	0.0471846	0.784996
PMEL	18.195	0.57634	0.290417	1.98452	0.0471975	0.784996
SETD5	675.162	-0.197477	0.0995023	-1.98465	0.0471836	0.784996
DDRGK1	187.989	-0.314192	0.158391	-1.98365	0.0472948	0.785235
LRMP	217.186	0.51977	0.261983	1.98398	0.0472577	0.785235
INVS	78.3553	-0.29771	0.150198	-1.98212	0.047466	0.787387
CABLES2	43.0925	-0.251547	0.12705	-1.9799	0.047715	0.787415
CD2BP2	327.088	-0.127543	0.0644131	-1.98007	0.0476955	0.787415
DTX1	7.88328	0.777345	0.392777	1.9791	0.0478048	0.787415
KCNJ2	525.347	0.614606	0.3106	1.97877	0.0478418	0.787415
PADI4	80.6487	0.75281	0.380405	1.97897	0.0478193	0.787415
RAB9A	180.872	-0.285999	0.144333	-1.98153	0.0475323	0.787415
RLIM	690.135	0.168146	0.0848853	1.98086	0.0476068	0.787415
SIGLEC8	21.9125	0.841728	0.425163	1.97978	0.0477287	0.787415
ZNF578	10.7812	0.821661	0.415085	1.9795	0.04776	0.787415
CXXC1	226.176	-0.25045	0.126611	-1.9781	0.0479177	0.787451
ENGASE	143.706	-0.332249	0.167971	-1.97801	0.0479271	0.787451
LRFN2	5.6275	0.844673	0.427237	1.97706	0.0480351	0.788541
CCL7	2.39724	2.49457	1.26259	1.97576	0.0481818	0.789373
MIAT	129.679	0.372071	0.188342	1.97551	0.0482108	0.789373
TYK2	816.217	-0.153536	0.0776988	-1.97604	0.0481508	0.789373
AGXT	6.6385	1.18854	0.601989	1.97436	0.0483413	0.790827
CEBPE	6.66839	1.00572	0.509966	1.97213	0.0485951	0.790881
CHRM3	17.9446	0.686751	0.348057	1.9731	0.0484845	0.790881
MYOM3	31.6716	0.886693	0.449391	1.9731	0.0484841	0.790881
P4HTM	319.652	-0.500071	0.253559	-1.97221	0.0485856	0.790881
PDGFRA	15.3901	0.8503	0.431058	1.97259	0.0485421	0.790881
ZNF765	88.3697	0.364034	0.184566	1.97237	0.0485669	0.790881
EFR3B	27.7111	0.676345	0.343062	1.97149	0.0486673	0.791377
GBP7	6.87031	1.14772	0.582295	1.97104	0.0487197	0.791549
ING2	52.3156	0.289078	0.146737	1.97004	0.0488341	0.792728
GLT1D1	261.822	0.66387	0.337291	1.96824	0.0490401	0.793813
MYLIP	378.029	-0.164779	0.0837292	-1.968	0.0490685	0.793813
PIK3IP1	583.788	-0.324958	0.165083	-1.96846	0.0490157	0.793813
RPS6KA1	631.957	0.214631	0.109052	1.96816	0.0490497	0.793813
FAM193B	319.349	-0.223497	0.113631	-1.96687	0.0491982	0.793875
FOS	5356.76	0.650269	0.330548	1.96724	0.049155	0.793875
RAP1GDS1	127.643	-0.37354	0.189902	-1.96701	0.0491816	0.793875
COPA	1142.07	-0.154111	0.0783935	-1.96586	0.0493146	0.794401
KLK13	117.217	0.607737	0.309134	1.96594	0.0493061	0.794401
FAM66D	3.55605	0.916496	0.466493	1.96465	0.0494548	0.79496
NPW	6.13396	0.641288	0.326443	1.96447	0.0494752	0.79496
SKA3	21.1422	0.480831	0.244763	1.96447	0.049475	0.79496
AK2	372.621	-0.237518	0.121612	-1.95308	0.0508099	0.795889
AMTN	11.4627	0.600019	0.307536	1.95105	0.0510507	0.795889
ATCAY	11.7252	1.11431	0.571223	1.95074	0.0510875	0.795889
B3GALT5	344.548	-0.427517	0.218057	-1.96057	0.0499289	0.795889
BOLA1	24.9417	-0.428856	0.218651	-1.96137	0.049836	0.795889
CD274	302.351	0.490659	0.25123	1.95302	0.0508167	0.795889
CYB5R2	83.9933	0.35094	0.179319	1.95707	0.050339	0.795889
DDIT3	203.224	0.442491	0.225599	1.96141	0.0498317	0.795889
DUSP9	2.65306	1.32114	0.675382	1.95613	0.0504498	0.795889
EGR3	517.727	0.6688	0.342799	1.951	0.0510571	0.795889
EWSR1	976.209	-0.150471	0.0769338	-1.95585	0.0504832	0.795889
FERMT2	90.3172	0.418122	0.213891	1.95483	0.0506027	0.795889
GDI1	328.77	-0.159538	0.0812643	-1.96321	0.0496223	0.795889
GPR27	27.4048	0.710707	0.362467	1.96075	0.0499079	0.795889
GPRIN1	13.195	0.553239	0.283142	1.95393	0.05071	0.795889
HCN2	4.44524	0.882916	0.450755	1.95875	0.0501423	0.795889
IFNGR1	880.287	0.22002	0.112747	1.95144	0.0510046	0.795889
LPCAT4	512.136	-0.331191	0.169646	-1.95225	0.0509085	0.795889
MARCO	7.76679	1.11594	0.571987	1.95099	0.0510579	0.795889
MEI1	19.2119	0.559878	0.286389	1.95496	0.0505882	0.795889
MIR3609	13.5344	-0.661942	0.337727	-1.95999	0.0499965	0.795889
MKRN1	715.006	-0.129582	0.0664143	-1.95112	0.0510429	0.795889
PCBP3	19.4519	0.704725	0.361091	1.95165	0.0509794	0.795889
PPT1	431.147	0.206376	0.105348	1.95899	0.0501144	0.795889
PRSS33	9.98042	1.09823	0.562948	1.95085	0.0510744	0.795889
RNF168	206.83	0.283011	0.144272	1.96165	0.0498028	0.795889
RPTN	364.093	-0.630343	0.322356	-1.95542	0.0505332	0.795889
SERAC1	110.689	0.329745	0.168773	1.95378	0.0507275	0.795889
SERPINA3	92.3212	0.665538	0.34007	1.95706	0.0503404	0.795889
SIDT2	189.226	-0.254085	0.130105	-1.95292	0.0508292	0.795889
SIN3B	287.138	-0.225245	0.114838	-1.96142	0.0498304	0.795889
STUB1	192.812	-0.306237	0.156745	-1.95372	0.0507341	0.795889
SYN2	10.6514	0.685012	0.349107	1.96219	0.0497408	0.795889
TAF1A	24.3801	0.409281	0.209449	1.95408	0.0506913	0.795889
TLR1	561.754	0.425671	0.217412	1.9579	0.0502412	0.795889
TP53BP2	357.424	-0.166287	0.0849547	-1.95736	0.0503055	0.795889
WBP4	62.7284	-0.225827	0.115197	-1.96036	0.0499542	0.795889
ALOXE3	10.5471	0.759298	0.389646	1.94869	0.0513325	0.796754
ANXA2P2	7.60253	0.497115	0.254998	1.94948	0.0512378	0.796754
ENDOU	8.93813	0.61114	0.313736	1.94794	0.051422	0.796754
EP400	638.147	-0.288213	0.148021	-1.94711	0.0515215	0.796754
GZMB	65.4947	0.636908	0.326936	1.94812	0.0514012	0.796754
MYCNOS	8.45186	1.02827	0.527962	1.94763	0.0514594	0.796754
NETO2	36.1222	0.47119	0.241967	1.94733	0.0514951	0.796754
PBK	6.59155	0.858281	0.440669	1.94768	0.0514536	0.796754
S100A12	88.1594	0.687427	0.35261	1.94954	0.051231	0.796754
ABCB11	141.972	-0.650791	0.335043	-1.94241	0.0520873	0.797027
BIN2	356.093	0.447563	0.230014	1.94581	0.0516774	0.797027
C4orf36	10.7967	0.587521	0.302296	1.94353	0.0519523	0.797027
CHST11	303.21	0.445723	0.22913	1.94529	0.0517407	0.797027
CYFIP2	373.365	-0.244959	0.126063	-1.94316	0.0519972	0.797027
FKBP15	383.565	-0.135404	0.0697084	-1.94244	0.0520843	0.797027
GK	1069.85	0.370288	0.190458	1.9442	0.051871	0.797027
HMGXB3	535.809	-0.329815	0.169564	-1.94508	0.0517653	0.797027
MEIG1	11.584	0.820651	0.4225	1.94237	0.0520921	0.797027
MKRN9P	2.40619	1.49747	0.769663	1.94562	0.0517005	0.797027
SCN9A	45.6384	0.633801	0.326353	1.94207	0.0521282	0.797027
SPATA20	211.124	-0.388103	0.199738	-1.94306	0.0520084	0.797027
TNFRSF14	447.255	-0.218057	0.112223	-1.94306	0.0520089	0.797027
TRIM56	637.425	-0.245595	0.126202	-1.94605	0.0516484	0.797027
NNMT	4.82689	1.2399	0.638741	1.94117	0.0522379	0.797417
PPARGC1A	47.7505	0.629201	0.324104	1.94136	0.0522152	0.797417
TBC1D2	260.443	-0.239301	0.1233	-1.9408	0.0522827	0.797459
ADARB1	63.1679	-0.438237	0.225934	-1.93967	0.0524201	0.79784
APLP2	2642.64	-0.177341	0.091434	-1.93955	0.0524341	0.79784
ERICH1	111.467	-0.218155	0.112445	-1.94011	0.0523666	0.79784
FMOD	5.73275	1.18262	0.609958	1.93886	0.0525189	0.79849
FAM126A	223.137	0.363992	0.187841	1.93776	0.052652	0.799872
CROCCP2	137.82	-0.387435	0.200052	-1.93667	0.0527859	0.800201
HSD17B2	74.055	0.591052	0.305258	1.93624	0.0528383	0.800201
KIF15	16.5609	0.601476	0.310515	1.93703	0.0527421	0.800201
TPM2	70.2189	-0.427784	0.22094	-1.9362	0.0528427	0.800201
BPI	10.6327	-0.653097	0.337497	-1.93512	0.0529756	0.801573
ADAMTS9-AS2	102.394	0.921285	0.478109	1.92694	0.0539876	0.801711
ADD1	759.96	-0.133593	0.06936	-1.92607	0.0540951	0.801711
AK4	35.2129	0.537761	0.279481	1.92414	0.054337	0.801711
ASB9	5.41064	0.889777	0.461469	1.92814	0.0538379	0.801711
ASCC2	342.92	-0.255256	0.132229	-1.93041	0.0535563	0.801711
C3AR1	90.3897	0.557784	0.290253	1.92171	0.0546419	0.801711
CACNA1I	20.9055	0.687288	0.355273	1.93454	0.0530472	0.801711
CACNG3	3.86188	1.34321	0.698185	1.92386	0.0543727	0.801711
CCNJL	149.295	0.415206	0.216091	1.92144	0.0546757	0.801711
CENPL	33.0465	0.414357	0.214243	1.93405	0.053107	0.801711
CLEC4A	81.8903	0.614731	0.318495	1.93011	0.0535929	0.801711
CYP4F12	251.311	-0.3672	0.190633	-1.92621	0.054078	0.801711
DHRS13	89.4228	0.325921	0.168655	1.93247	0.0533017	0.801711
FAM118A	150.853	-0.278457	0.144185	-1.93125	0.0534526	0.801711
FAM83B	90.6389	0.368243	0.190463	1.93341	0.0531859	0.801711
FCER2	4.59628	1.04421	0.541321	1.92901	0.0537295	0.801711
GATA6	34.6582	0.411921	0.214249	1.92263	0.0545265	0.801711
GBAP1	15.8763	0.544129	0.283239	1.92109	0.0547199	0.801711
GLMN	31.0737	0.35922	0.185897	1.93236	0.0533156	0.801711
GMFG	251.76	0.598774	0.310588	1.92787	0.0538709	0.801711
HCG4	7.4402	-0.544836	0.283566	-1.92137	0.0546846	0.801711
KCNIP2	10.8527	0.566916	0.294431	1.92546	0.0541719	0.801711
LGALS7B	33.0685	0.653089	0.338988	1.92659	0.054031	0.801711
LPCAT3	209.184	-0.172338	0.0895282	-1.92495	0.0542352	0.801711
LSP1	1128.92	0.390132	0.20305	1.92136	0.0546863	0.801711
LY6G6E	3.08164	1.20278	0.624128	1.92713	0.0539634	0.801711
MALAT1	82274.5	-0.20065	0.103906	-1.93106	0.053475	0.801711
MCF2L-AS1	5.80438	-0.640801	0.333044	-1.92408	0.0543452	0.801711
ME3	240.725	-0.415521	0.215353	-1.92949	0.05367	0.801711
NACAD	6.29538	0.855854	0.443796	1.92848	0.053795	0.801711
NLRP12	110.807	0.643723	0.334484	1.92453	0.0542886	0.801711
PHF21A	246.967	0.271343	0.141217	1.92146	0.0546735	0.801711
PIP	31.5567	-0.50422	0.262328	-1.9221	0.0545935	0.801711
PMF1	87.4946	0.209715	0.108574	1.93154	0.0534158	0.801711
RPL23AP82	63.2025	0.481888	0.25055	1.92332	0.0544402	0.801711
SLC25A13	141.108	-0.24103	0.124914	-1.92957	0.0536597	0.801711
SNX19	443.176	-0.212392	0.110155	-1.92811	0.0538411	0.801711
SPIN2B	9.84137	-0.481968	0.250362	-1.92509	0.0542185	0.801711
TMPRSS11F	10.6195	0.740688	0.38423	1.92772	0.0538897	0.801711
TNRC18	1425.48	-0.190802	0.0989471	-1.92833	0.0538145	0.801711
ZXDB	72.2076	0.300422	0.155974	1.9261	0.054092	0.801711
FNTB	38.1249	-0.380089	0.197905	-1.92056	0.0547869	0.802074
ANK1	28.2408	0.551589	0.287453	1.91889	0.0549986	0.803311
CHST15	638.05	0.372789	0.194218	1.91943	0.0549298	0.803311
TMEM40	99.014	0.39567	0.20619	1.91896	0.05499	0.803311
AMD1	790.426	0.146912	0.0766735	1.91607	0.0553566	0.803583
DVL3	443.68	-0.209565	0.10936	-1.9163	0.0553272	0.803583
ICOS	14.3725	0.680654	0.354861	1.91809	0.0551002	0.803583
IKZF4	45.62	0.37627	0.196364	1.91619	0.0553406	0.803583
MIR663B	555.711	-0.724389	0.377897	-1.9169	0.0552512	0.803583
NDC80	24.1145	0.482535	0.251654	1.91746	0.05518	0.803583
SLC25A29	407.412	-0.326109	0.170086	-1.91732	0.055197	0.803583
SLC33A1	193.666	-0.319322	0.166561	-1.91715	0.0552188	0.803583
HOTAIRM1	30.8068	0.59366	0.30992	1.91553	0.0554251	0.803961
GTSE1	16.0157	0.581442	0.303648	1.91486	0.0555105	0.803969
SRP72	339.123	-0.293515	0.153257	-1.91518	0.0554691	0.803969
KIAA1210	7.34074	1.60722	0.840587	1.91203	0.0558728	0.808492
ZNF135	23.366	0.779772	0.407884	1.91175	0.0559082	0.808492
GLIPR1	219.823	0.440856	0.230652	1.91135	0.0559596	0.808618
CDCA5	12.7332	0.557617	0.291887	1.91039	0.0560835	0.80975
MSN	1247.66	0.389833	0.204093	1.91008	0.0561234	0.80975
AQP8	2.33584	1.09901	0.575871	1.90843	0.0563355	0.811574
CPNE7	46.8994	-0.413473	0.216652	-1.90846	0.0563312	0.811574
PTGER4	195.111	-0.253083	0.132679	-1.90748	0.0564581	0.812104
SCAF1	301.89	-0.213747	0.112055	-1.90752	0.0564535	0.812104
LHX4	16.4607	0.820005	0.430063	1.90671	0.0565583	0.812929
TMEM115	175.909	-0.236289	0.124012	-1.90537	0.0567322	0.81481
BIRC5	16.543	0.666515	0.349929	1.90471	0.0568175	0.815418
CEP76	52.6136	0.387867	0.203702	1.90409	0.0568986	0.815666
PYROXD2	137.515	-0.38623	0.202878	-1.90375	0.0569426	0.815666
RALY	470.006	-0.115432	0.0606392	-1.90359	0.056964	0.815666
ABHD4	130.382	0.174744	0.0919731	1.89994	0.0574406	0.815895
ACOT11	160.238	0.389566	0.204926	1.90101	0.0573012	0.815895
ACTR5	39.6017	-0.343242	0.180494	-1.90169	0.0572121	0.815895
ARHGAP9	528.109	0.503096	0.264475	1.90224	0.0571395	0.815895
ARHGEF40	287.298	0.337636	0.177704	1.89999	0.0574341	0.815895
BEAN1	18.5616	0.65124	0.342825	1.89963	0.0574819	0.815895
FBXL2	130.874	0.506411	0.266369	1.90116	0.0572808	0.815895
LTK	84.1027	-0.462955	0.243807	-1.89886	0.057583	0.815895
MEGF10	24.2479	0.65587	0.344868	1.9018	0.0571971	0.815895
PAAF1	80.3	0.448438	0.236104	1.89932	0.0575218	0.815895
REP15	3.41355	0.743345	0.390996	1.90116	0.0572814	0.815895
STRADB	52.413	0.367608	0.19359	1.8989	0.0575781	0.815895
TMEM160	81.5695	-0.414026	0.217789	-1.90104	0.0572961	0.815895
YAF2	125.797	0.296394	0.15606	1.89923	0.0575339	0.815895
ARFGEF1	1323.3	-0.19648	0.103715	-1.89442	0.0581694	0.816898
BRD2	1655.33	-0.124078	0.0655259	-1.89357	0.0582827	0.816898
C7orf61	5.25139	0.686373	0.36317	1.88995	0.0587647	0.816898
CAV1	20.4178	0.573161	0.302683	1.8936	0.0582781	0.816898
COL6A2	31.2234	0.826278	0.436064	1.89485	0.0581119	0.816898
DMRTA1	22.3206	0.534582	0.282296	1.8937	0.0582653	0.816898
EDC4	396.039	-0.213378	0.112813	-1.89142	0.0585678	0.816898
FAM20C	50.2748	0.363807	0.191929	1.89553	0.0580229	0.816898
FUT10	71.9757	0.431835	0.227981	1.89417	0.0582019	0.816898
GNL1	226.389	-0.175142	0.0926303	-1.89077	0.0586556	0.816898
IGFL1	1.62359	1.3085	0.690405	1.89526	0.0580577	0.816898
IL10	14.5235	0.64513	0.341193	1.8908	0.0586507	0.816898
ITM2C	207.167	-0.360607	0.191026	-1.88774	0.0590608	0.816898
KREMEN1	281.827	0.263138	0.138652	1.89783	0.0577187	0.816898
LIAS	71.3552	0.438416	0.232132	1.88865	0.0589387	0.816898
LRP3	60.4769	-0.382932	0.202232	-1.89353	0.0582875	0.816898
MMS19	268.273	-0.316171	0.167547	-1.88706	0.0591519	0.816898
NSMCE2	73.2409	-0.261807	0.138655	-1.88819	0.0590009	0.816898
NUDT10	3.82651	0.969227	0.512912	1.88966	0.0588039	0.816898
OR10A2	8.95248	1.14731	0.607694	1.88798	0.059029	0.816898
PELI2	281.819	0.206035	0.108661	1.89613	0.0579434	0.816898
PLXNB3	84.492	-0.425163	0.224401	-1.89466	0.058138	0.816898
PPP1R15B	1042.04	0.204633	0.108151	1.89211	0.0584765	0.816898
RASSF7	309.937	-0.347745	0.183927	-1.89066	0.0586695	0.816898
RRBP1	2041.22	-0.257914	0.136681	-1.88698	0.059163	0.816898
SEC14L1	1466.58	0.316811	0.167823	1.88777	0.0590566	0.816898
SFTPD	3.90574	0.812186	0.429349	1.89167	0.0585351	0.816898
SMAD9	35.5507	0.473341	0.249681	1.89579	0.0579883	0.816898
SRRT	415.046	-0.170416	0.0900562	-1.89233	0.0584471	0.816898
STATH	160.937	-0.478608	0.252307	-1.89692	0.0578379	0.816898
TLR2	619.357	0.469503	0.248051	1.89277	0.0583888	0.816898
TRMT1	80.0942	-0.275005	0.14561	-1.88864	0.0589406	0.816898
UBE2Z	402.878	-0.220037	0.116374	-1.89077	0.0586551	0.816898
ZIC5	37.0264	1.63685	0.867217	1.88748	0.0590958	0.816898
ZNF609	509.813	-0.245258	0.129846	-1.88884	0.0589128	0.816898
FANCB	8.61355	0.546841	0.28994	1.88605	0.0592882	0.817563
PLXNB2	4617.07	-0.351695	0.18651	-1.88566	0.0593406	0.817563
ZBTB49	33.0757	-0.248805	0.131935	-1.88581	0.0593204	0.817563
GBGT1	29.0715	0.417626	0.221513	1.88533	0.0593853	0.817584
AGTPBP1	340.419	0.293765	0.155868	1.88471	0.0594695	0.817843
SNORD67	2.16388	-0.893487	0.474111	-1.88455	0.0594905	0.817843
ASGR2	6.63983	0.693781	0.368407	1.88319	0.0596746	0.817869
ATG10	45.96	0.393576	0.208943	1.88365	0.0596124	0.817869
CXCL13	10.0466	0.921656	0.489201	1.884	0.0595647	0.817869
ORC6	103.494	0.433825	0.230472	1.88233	0.0597913	0.817869
POLE2	10.2355	0.541992	0.287764	1.88346	0.0596378	0.817869
PSAP	4891.65	-0.160618	0.0853307	-1.88231	0.0597946	0.817869
PTAFR	759.09	0.333294	0.177034	1.88265	0.0597475	0.817869
ARHGAP15	236.053	0.493183	0.262383	1.87963	0.0601588	0.82091
ATP6V1C2	84.9341	-0.388285	0.206971	-1.87604	0.0606504	0.82091
BYSL	32.5591	0.337871	0.180043	1.87661	0.0605715	0.82091
C7orf31	12.7612	0.490272	0.261011	1.87836	0.0603319	0.82091
CCDC126	63.6152	0.26245	0.139989	1.87479	0.0608215	0.82091
CDKN2D	111.892	0.413397	0.22059	1.87406	0.0609227	0.82091
DNAJB9	204.541	0.219742	0.117234	1.87439	0.0608771	0.82091
EID2B	11.6042	0.677759	0.361204	1.87639	0.0606023	0.82091
GALNT9	9.30528	1.20493	0.642031	1.87674	0.0605532	0.82091
HDAC7	851.551	-0.202441	0.108025	-1.87403	0.0609269	0.82091
HSPA4	1326.26	0.412937	0.219915	1.87772	0.0604201	0.82091
IL13RA2	2.42502	1.59951	0.852707	1.87581	0.0606817	0.82091
IL17F	1.25319	1.55858	0.830462	1.87676	0.060551	0.82091
KIF14	25.5998	0.550001	0.293477	1.87408	0.0609192	0.82091
LZTS1	12.5253	0.719498	0.383915	1.87411	0.0609154	0.82091
NEK6	234.498	-0.19767	0.105463	-1.87431	0.0608875	0.82091
PRR12	230.618	-0.315781	0.168076	-1.8788	0.0602716	0.82091
RN7SL2	260043	-0.343966	0.183355	-1.87596	0.0606613	0.82091
SLC26A9	30.083	0.600123	0.320138	1.87458	0.0608509	0.82091
TBL1X	272.883	0.240864	0.128291	1.87749	0.0604516	0.82091
ZNF85	33.1241	0.394016	0.210248	1.87405	0.0609229	0.82091
AP1M1	188.677	0.310674	0.165895	1.87272	0.061107	0.822729
EFNB1	71.0379	0.322851	0.172453	1.8721	0.0611922	0.822729
ZNF385D	17.3557	1.04453	0.557914	1.8722	0.0611785	0.822729
ARSB	72.5524	0.311584	0.166599	1.87026	0.0614473	0.822851
CCR4	18.8277	0.719422	0.385419	1.8666	0.0619579	0.822851
CHKA	297.997	-0.345842	0.18537	-1.86569	0.0620852	0.822851
CNN2	1177.17	0.289994	0.155509	1.8648	0.0622096	0.822851
COL4A2	18.4373	0.714832	0.383508	1.86393	0.0623316	0.822851
CTBP1	423.937	-0.219172	0.117577	-1.86407	0.062312	0.822851
HELB	221.877	0.438917	0.234864	1.86881	0.0616486	0.822851
IL18RAP	238.332	0.530838	0.284236	1.8676	0.0618181	0.822851
KCND3	42.5943	0.409318	0.218711	1.8715	0.0612757	0.822851
KLHL18	153.721	0.13898	0.0742947	1.87066	0.0613925	0.822851
LINC00410	8.3488	1.177	0.629718	1.86909	0.0616105	0.822851
LUM	4.86621	1.53545	0.823444	1.86467	0.0622279	0.822851
MCL1	5274.16	0.33544	0.179676	1.86691	0.0619139	0.822851
MIR4260	1.01065	1.00439	0.537063	1.87015	0.0614627	0.822851
NBPF15	74.1145	-0.332273	0.178115	-1.8655	0.0621119	0.822851
NXNL2	36.2562	0.903894	0.483831	1.8682	0.061734	0.822851
OR7D4	16.0719	1.02023	0.545452	1.87042	0.0614249	0.822851
PIK3R4	214.142	-0.203166	0.108877	-1.86601	0.0620404	0.822851
RASGEF1B	301.953	-0.283852	0.152087	-1.86638	0.0619881	0.822851
SMTN	53.3204	0.372329	0.199331	1.86789	0.0617769	0.822851
SOX11	114.908	1.13265	0.607524	1.86437	0.0622699	0.822851
TGFB2	107.225	-0.399294	0.214256	-1.86363	0.062374	0.822851
TIMMDC1	153.909	-0.290222	0.155576	-1.86547	0.0621158	0.822851
TMEM219	251.91	-0.295275	0.158153	-1.86703	0.0618977	0.822851
TREML1	5.74808	0.646562	0.346432	1.86634	0.0619932	0.822851
TSPAN9	153.402	-0.371651	0.19881	-1.86938	0.0615702	0.822851
UBR2	908.854	0.199715	0.106968	1.86706	0.0618934	0.822851
KREMEN2	6.50878	0.642683	0.344989	1.86291	0.0624751	0.823207
MIR614	11.6821	0.519721	0.278997	1.86282	0.0624879	0.823207
CDCA3	13.9154	0.614091	0.329712	1.86251	0.0625315	0.823209
ASAH1	2079.77	-0.152862	0.0821375	-1.86105	0.0627372	0.825342
ANKZF1	253.046	-0.309996	0.166688	-1.85974	0.0629222	0.825593
FXYD4	1.63532	1.32957	0.71475	1.86018	0.0628599	0.825593
KDM6B	1516.57	0.455857	0.245043	1.86031	0.0628415	0.825593
TMEM131	631.551	-0.249161	0.13398	-1.85968	0.0629305	0.825593
ARHGAP26	1007.04	0.348533	0.187708	1.85678	0.0633428	0.82712
CALB2	3.35089	1.08695	0.585978	1.85493	0.0636065	0.82712
CCDC130	157.718	-0.211253	0.113837	-1.85576	0.0634882	0.82712
CDKN1A	542.363	0.28169	0.151845	1.85512	0.0635789	0.82712
CLDN4	1933.74	0.322835	0.173746	1.85809	0.0631569	0.82712
DCAF4L1	12.7564	0.540143	0.291202	1.85487	0.0636145	0.82712
DOCK8	1171.78	0.376552	0.20292	1.85566	0.0635018	0.82712
EMP1	1268.79	0.484272	0.260974	1.85563	0.0635056	0.82712
GNAQ	600.515	0.105994	0.0570771	1.85702	0.0633077	0.82712
POMZP3	24.3568	0.304437	0.164005	1.85627	0.0634149	0.82712
SLC27A3	68.4401	-0.287323	0.154786	-1.85625	0.0634173	0.82712
TRPV2	49.9481	0.396962	0.213936	1.85552	0.063522	0.82712
ZNF138	62.3283	-0.351318	0.189297	-1.85591	0.0634668	0.82712
NAA38	150.246	-0.296322	0.159846	-1.8538	0.0637682	0.828549
POM121L1P	2.06472	2.12294	1.14548	1.85331	0.0638373	0.828878
IDI2-AS1	9.14882	0.737437	0.398086	1.85246	0.0639602	0.82971
PHLDA1	258.448	0.372259	0.200976	1.85226	0.0639889	0.82971
DNTTIP2	502.462	0.252597	0.136487	1.8507	0.0642123	0.830353
NPC2	281.25	-0.182753	0.0987645	-1.85039	0.0642577	0.830353
SLC22A15	68.8937	0.292943	0.158244	1.85122	0.0641384	0.830353
SRSF6	3236.41	0.526463	0.284501	1.85048	0.0642447	0.830353
XYLT1	86.7114	0.3554	0.192039	1.85067	0.0642175	0.830353
DENND2D	201.812	-0.239625	0.129538	-1.84984	0.0643362	0.830801
B9D2	61.6859	-0.418406	0.226269	-1.84915	0.0644359	0.831522
CISH	105.803	0.504341	0.272864	1.84833	0.064555	0.831951
KRT16	220.038	0.615991	0.333272	1.84831	0.064557	0.831951
ABHD13	161.321	0.159006	0.0862271	1.84403	0.0651784	0.832374
BMF	171.442	-0.254983	0.138324	-1.84337	0.0652743	0.832374
COL16A1	34.6396	0.535694	0.290203	1.84593	0.0649026	0.832374
CTSS	2194.82	0.284965	0.154504	1.84438	0.0651272	0.832374
DDX39B	355.447	-0.273377	0.148205	-1.84459	0.0650979	0.832374
GPM6B	61.2145	0.508257	0.275256	1.84649	0.064821	0.832374
GREM1	60.1634	1.2286	0.665418	1.84636	0.0648402	0.832374
MUC4	9951.51	-0.345912	0.187301	-1.84682	0.0647727	0.832374
PTPN1	379.282	-0.155559	0.0842833	-1.84567	0.0649402	0.832374
RHOH	149.506	0.564306	0.306198	1.84295	0.0653368	0.832374
SERTAD1	122.327	0.193854	0.10516	1.84342	0.0652676	0.832374
SH3BGRL3	388.906	0.224831	0.121727	1.84701	0.0647452	0.832374
TIGD2	45.4985	-0.396251	0.214961	-1.84336	0.0652759	0.832374
TPPP2	2.3655	1.06345	0.576973	1.84314	0.0653079	0.832374
WNT7A	4.31468	1.451	0.786947	1.84383	0.0652074	0.832374
XG	6.30575	0.749058	0.406093	1.84455	0.0651034	0.832374
ZNF804A	16.648	0.737814	0.399924	1.84488	0.0650543	0.832374
CFL2	105.837	0.299413	0.162623	1.84115	0.0655991	0.832915
MYBL1	16.5985	0.528266	0.286879	1.84142	0.0655595	0.832915
PRPF38B	222.922	-0.154461	0.0838818	-1.84142	0.0655606	0.832915
SH3TC2	50.9772	0.483738	0.26268	1.84155	0.0655412	0.832915
TSPAN15	308.313	-0.353367	0.191896	-1.84145	0.0655551	0.832915
NDUFA4L2	5.4584	0.962112	0.522791	1.84034	0.0657186	0.833316
SSC5D	13.675	0.835222	0.453775	1.84061	0.065679	0.833316
ATE1	173.654	0.264195	0.143732	1.8381	0.0660472	0.833456
C1orf167	17.7009	-1.04432	0.568098	-1.83827	0.0660227	0.833456
COL15A1	15.0166	0.955847	0.519829	1.83877	0.0659488	0.833456
FAM66A	3.68685	0.903482	0.492135	1.83584	0.0663809	0.833456
GPR161	20.737	0.504771	0.27483	1.83667	0.0662588	0.833456
GPR85	1128.51	0.728954	0.397127	1.83557	0.0664212	0.833456
LMNB1	362.376	0.479717	0.261289	1.83596	0.066363	0.833456
MAP7D2	11.0737	0.555448	0.301931	1.83966	0.0658189	0.833456
NPTX2	4.72645	0.831417	0.452156	1.83878	0.0659472	0.833456
PGD	1646.04	-0.203691	0.110992	-1.83519	0.0664776	0.833456
PSD	31.3428	0.585126	0.318751	1.83568	0.0664044	0.833456
SLC10A1	7.69561	0.967233	0.526424	1.83736	0.0661561	0.833456
SLC16A1	32.7984	0.404794	0.220165	1.83859	0.065975	0.833456
SUMO4	9.24904	-0.45855	0.249614	-1.83704	0.0662047	0.833456
TMC6	490.159	-0.207095	0.112721	-1.83724	0.0661738	0.833456
ZNF382	43.5609	0.528996	0.287541	1.83972	0.0658088	0.833456
ZNF425	26.4557	0.408051	0.222313	1.83548	0.0664344	0.833456
S100A7	243.421	0.775729	0.422815	1.83467	0.0665539	0.833861
KLK10	214.687	0.418446	0.228241	1.83335	0.0667507	0.83467
SP140L	237.345	-0.245774	0.134027	-1.83377	0.0666883	0.83467
ZNF430	87.678	0.259066	0.141286	1.83363	0.0667097	0.83467
YWHAZ	3161.25	0.129214	0.0705101	1.83256	0.0668686	0.835593
BMP2	24.3663	0.474822	0.259393	1.83051	0.0671741	0.836487
CXorf40B	84.9674	-0.248567	0.13583	-1.82998	0.0672529	0.836487
DPYSL4	6.50882	0.696057	0.380075	1.83137	0.0670457	0.836487
EXOC3	425.492	-0.173987	0.0950898	-1.82971	0.0672934	0.836487
ITGB2	1142.03	0.439183	0.239771	1.83168	0.0669998	0.836487
MX2	1302.58	0.441321	0.241028	1.83099	0.0671017	0.836487
PKIA	6.22954	0.718947	0.392849	1.83008	0.0672373	0.836487
VNN3	414.556	0.32892	0.179766	1.82971	0.067293	0.836487
ACER2	166.227	-0.35414	0.193687	-1.82841	0.0674876	0.837629
MUC16	17074.7	-0.390765	0.213693	-1.82862	0.0674561	0.837629
RTN4R	8.52991	0.594714	0.325298	1.82821	0.0675179	0.837629
ZNF81	80.6508	0.263362	0.144118	1.82741	0.0676384	0.838575
EIF3D	467.512	-0.21637	0.11843	-1.82698	0.0677026	0.838821
MCM3AP	576.922	-0.219981	0.120451	-1.82631	0.0678033	0.83952
BRPF3	288.254	-0.205385	0.112503	-1.82559	0.0679121	0.840169
RBM6	380.907	-0.233462	0.127919	-1.82508	0.0679888	0.840169
WDR64	7.50666	1.05734	0.579279	1.82527	0.0679608	0.840169
CC2D1B	237.069	-0.179233	0.098245	-1.82435	0.0680992	0.840437
MIR1285-1	1.90611	1.00506	0.550839	1.82459	0.0680629	0.840437
ENDOG	54.2857	-0.480058	0.263244	-1.82363	0.0682088	0.840673
FAM117A	60.782	-0.211243	0.115854	-1.82336	0.0682486	0.840673
PPP6R2	539.425	-0.197508	0.108353	-1.82281	0.0683322	0.840673
ZNF563	23.4333	0.473476	0.259758	1.82276	0.0683402	0.840673
ZNF833P	5.83505	1.01913	0.558953	1.82328	0.0682612	0.840673
MIR140	0.836673	1.08279	0.594286	1.82201	0.0684537	0.840679
MTF1	355.663	-0.187337	0.102826	-1.82188	0.0684725	0.840679
SLC2A1	839.985	-0.312426	0.171507	-1.82165	0.0685075	0.840679
ZC3H11A	823.059	-0.131483	0.0721807	-1.82158	0.0685182	0.840679
PDLIM3	11.1125	0.876883	0.481527	1.82105	0.0685999	0.841137
ARPC2	1196.05	0.129356	0.0713201	1.81373	0.0697189	0.841263
BVES	13.801	0.856514	0.472262	1.81364	0.0697325	0.841263
CLDN11	11.0009	0.725485	0.400033	1.81356	0.0697452	0.841263
DPEP3	15.2014	0.688151	0.379022	1.8156	0.0694323	0.841263
ELAVL2	8.80473	0.794048	0.437231	1.81608	0.0693579	0.841263
ERBB4	92.4023	0.706313	0.388895	1.81621	0.0693388	0.841263
HES6	86.5263	-0.574989	0.316354	-1.81755	0.0691334	0.841263
INSL4	5.8853	1.16033	0.638857	1.81626	0.06933	0.841263
KLK8	17.1299	0.759969	0.417747	1.81921	0.0688799	0.841263
LDLRAD3	15.1061	0.566106	0.311698	1.8162	0.0693397	0.841263
LSS	265.428	-0.345149	0.189641	-1.82001	0.0687568	0.841263
MAB21L1	3.9643	1.33752	0.736836	1.81522	0.0694901	0.841263
MCM5	125.921	-0.284679	0.156659	-1.81719	0.0691873	0.841263
MLIP	9.78279	0.711856	0.392545	1.81343	0.0697648	0.841263
NOTCH3	283.81	0.357584	0.197046	1.81472	0.0695664	0.841263
PGM5	28.7601	0.625264	0.344233	1.8164	0.0693095	0.841263
POLR3G	17.8656	0.470773	0.25946	1.81443	0.0696111	0.841263
PROX1	10.8844	0.987049	0.542303	1.82011	0.0687428	0.841263
RFTN1	106.388	-0.272666	0.149909	-1.81888	0.0689304	0.841263
RNU5D-1	4.56255	-0.797817	0.439798	-1.81405	0.0696697	0.841263
TRIM59	51.2089	0.394526	0.217127	1.81703	0.069213	0.841263
TUBE1	91.3728	0.439213	0.241759	1.81674	0.069257	0.841263
UBAP2L	578.546	-0.166546	0.091638	-1.81744	0.0691502	0.841263
VEGFA	1036.02	-0.305058	0.168185	-1.81382	0.0697054	0.841263
ZFP28	19.4007	0.562065	0.309362	1.81686	0.0692392	0.841263
ZNF559	40.1853	0.42029	0.231055	1.81901	0.0689106	0.841263
NQO1	1225.15	-0.478018	0.263851	-1.8117	0.0700324	0.84295
SMARCD2	403.597	-0.190045	0.104887	-1.81191	0.0700001	0.84295
ZBTB4	429.363	-0.321904	0.177684	-1.81166	0.0700382	0.84295
CA10	8.25653	0.899051	0.496837	1.80955	0.0703658	0.843998
ISYNA1	154.738	-0.305078	0.168539	-1.81013	0.0702753	0.843998
MFSD3	57.4348	-0.36458	0.201495	-1.80938	0.0703926	0.843998
PLA2G4D	24.6441	0.712392	0.393599	1.80994	0.0703048	0.843998
TM4SF4	3.69303	1.00637	0.555949	1.81019	0.0702663	0.843998
TROAP	14.9992	0.612344	0.338317	1.80997	0.0703004	0.843998
PROKR1	2.46148	1.68347	0.930773	1.80868	0.0705003	0.844625
PRPF8	1586.45	-0.217986	0.120537	-1.80847	0.0705341	0.844625
GOLGA4	1086.6	-0.214161	0.118593	-1.80584	0.0709427	0.845776
HRK	13.1725	0.701424	0.388379	1.80603	0.0709137	0.845776
LOXL2	17.8008	0.517293	0.286402	1.80618	0.0708904	0.845776
NCF1C	133.915	0.593856	0.328684	1.80677	0.0707984	0.845776
NRARP	54.5193	0.347028	0.19209	1.80659	0.0708262	0.845776
PLSCR3	20.08	-0.478149	0.264761	-1.80597	0.0709231	0.845776
RGMA	40.8791	0.499211	0.276344	1.80648	0.0708429	0.845776
LAMTOR2	79.7217	-0.273983	0.151771	-1.80524	0.0710369	0.846366
ITGA6	373.793	0.364348	0.201895	1.80464	0.0711311	0.846425
TRPC6	12.8864	0.673357	0.373103	1.80475	0.071114	0.846425
NCOA7	532.947	0.336059	0.18635	1.80338	0.0713288	0.847413
POR	1244.86	-0.253959	0.140793	-1.80378	0.0712665	0.847413
ZNF613	37.3285	0.326292	0.180946	1.80325	0.0713484	0.847413
TMEM145	9.96673	0.927862	0.514642	1.80293	0.0713996	0.847491
BCL3	557.928	0.340396	0.188892	1.80206	0.0715357	0.847559
GNG7	22.4985	0.539554	0.299502	1.8015	0.0716237	0.847559
HGS	605.061	-0.162879	0.0904134	-1.8015	0.0716247	0.847559
PRPF40A	682.673	-0.177444	0.0984815	-1.8018	0.0715763	0.847559
RELT	354.731	0.440798	0.244688	1.80147	0.0716291	0.847559
CACNA2D3	17.7876	0.492999	0.273742	1.80096	0.0717093	0.847978
CYP1B1-AS1	98.2735	0.781865	0.434404	1.79986	0.0718833	0.849363
GIMAP1	19.9947	0.5374	0.298614	1.79965	0.0719161	0.849363
DCP2	469.733	0.188328	0.104673	1.7992	0.071987	0.849552
EFNB3	20.188	0.802394	0.446275	1.79798	0.0721802	0.849552
FGF7	18.7899	1.17881	0.656009	1.79694	0.0723457	0.849552
GNMT	10.0188	-0.446186	0.248346	-1.79663	0.0723948	0.849552
MSL1	606.241	0.257956	0.143571	1.79671	0.0723817	0.849552
RETN	1.86626	1.28927	0.716717	1.79885	0.0720427	0.849552
SCAF8	494.219	-0.146149	0.0812711	-1.79829	0.0721303	0.849552
SGPP1	33.8904	0.330215	0.183817	1.79643	0.0724254	0.849552
SNTG1	14.5887	1.08714	0.604815	1.79748	0.0722595	0.849552
TGFB1I1	10.9888	0.666849	0.370967	1.79759	0.0722413	0.849552
VPS18	268.306	-0.201323	0.111976	-1.79791	0.0721916	0.849552
BRD4	537.572	-0.153143	0.0852775	-1.79582	0.0725237	0.850179
HMMR	15.1074	0.545497	0.30393	1.79481	0.0726836	0.851
SCAF4	187.971	-0.192354	0.107172	-1.79483	0.0726816	0.851
ABL1	331.051	-0.276584	0.155895	-1.77417	0.0760348	0.852162
ADRB2	90.6208	0.230045	0.129287	1.77933	0.0751858	0.852162
APBB3	114.215	-0.200193	0.113909	-1.75747	0.0788369	0.852162
APOBEC3A	516.559	0.49929	0.282224	1.76913	0.0768729	0.852162
APOBR	340.977	0.486227	0.272079	1.78708	0.073924	0.852162
ASAP1	550.407	0.393449	0.225039	1.74836	0.0804012	0.852162
ATG4B	243.301	-0.173366	0.0989316	-1.75238	0.0797083	0.852162
ATP11C	136.633	0.192717	0.107834	1.78716	0.0739109	0.852162
ATXN7	555.558	-0.128741	0.0724602	-1.77671	0.0756163	0.852162
AUH	83.7683	-0.274119	0.154257	-1.77703	0.0755634	0.852162
BACH1	963.702	0.2907	0.163113	1.7822	0.0747168	0.852162
BTK	64.5043	0.448673	0.255978	1.75278	0.0796392	0.852162
BTNL8	51.9097	0.596506	0.335015	1.78053	0.074989	0.852162
C10orf105	31.2282	0.557018	0.318643	1.74809	0.0804479	0.852162
C2CD4A	23.364	0.518277	0.295329	1.75491	0.0792739	0.852162
C2orf83	7.20124	1.14883	0.649207	1.76958	0.0767966	0.852162
C9orf147	15.4279	0.588221	0.332435	1.76943	0.0768216	0.852162
CACNA1D	183.235	-0.42692	0.242669	-1.75927	0.0785323	0.852162
CAPN12	24.2709	0.440208	0.251956	1.74716	0.0806099	0.852162
CBL	487.395	0.257577	0.145668	1.76825	0.0770188	0.852162
CCR7	19.6506	0.606815	0.34533	1.75721	0.0788827	0.852162
CEACAM6	2119.4	-0.35481	0.201737	-1.75878	0.0786155	0.852162
CENPV	13.8031	0.439194	0.248511	1.7673	0.0771773	0.852162
CEP95	216.304	-0.298404	0.169833	-1.75704	0.0789103	0.852162
CLEC2B	308.416	0.327703	0.183959	1.7814	0.0748479	0.852162
COTL1	760.067	0.404521	0.230479	1.75514	0.0792361	0.852162
CPEB2	276.423	0.188289	0.107567	1.75043	0.0800433	0.852162
CXCL1	653.422	0.340818	0.193634	1.76012	0.0783883	0.852162
CYP39A1	19.249	0.589737	0.336633	1.75187	0.0797965	0.852162
CYP3A4	5.81326	0.762347	0.431865	1.76525	0.0775225	0.852162
DIP2B	654.145	0.162658	0.0927089	1.7545	0.079344	0.852162
DKK3	7.71353	1.07373	0.605743	1.77258	0.076298	0.852162
DNASE2	178.283	-0.253682	0.143536	-1.76737	0.0771661	0.852162
DPEP2	130.855	0.5376	0.30393	1.76883	0.0769225	0.852162
DSE	348.092	0.279394	0.157236	1.77691	0.0755826	0.852162
DUSP23	92.8023	-0.275496	0.157223	-1.75226	0.0797295	0.852162
DUX4L7	4.04694	15.8883	9.03049	1.75941	0.0785085	0.852162
EFNA2	1.87748	1.4248	0.803738	1.77271	0.0762763	0.852162
EIF3G	321.291	-0.249491	0.139335	-1.79058	0.0733608	0.852162
ESCO1	238.276	-0.155971	0.0890329	-1.75184	0.0798016	0.852162
ESF1	75.7892	-0.325258	0.185088	-1.75732	0.0788634	0.852162
EXOC4	406.689	-0.250603	0.141629	-1.76944	0.0768206	0.852162
FAM169B	18.0972	0.689011	0.390558	1.76417	0.0777032	0.852162
FAM184B	38.4086	-0.833833	0.473884	-1.75957	0.0784806	0.852162
FAM32A	252.023	-0.151347	0.0851843	-1.77671	0.0756166	0.852162
FAM49B	730.832	0.272301	0.152838	1.78163	0.0748102	0.852162
FAT4	23.114	0.588802	0.329873	1.78494	0.0742715	0.852162
FBN2	25.2336	0.76133	0.434929	1.75047	0.0800374	0.852162
FERMT3	341.904	0.413201	0.2321	1.78027	0.0750315	0.852162
FGF2	12.4875	0.679936	0.383627	1.77239	0.07633	0.852162
FLT1	69.7053	0.551973	0.311788	1.77035	0.0766689	0.852162
GAB3	76.3115	0.350884	0.196432	1.78629	0.0740524	0.852162
GGA2	394.607	-0.273496	0.155052	-1.7639	0.0777492	0.852162
GGN	4.19292	0.970124	0.550673	1.76171	0.0781189	0.852162
GHR	18.4652	0.713062	0.407954	1.7479	0.0804815	0.852162
GJB3	186.309	0.332062	0.185646	1.78869	0.0736653	0.852162
GNL3	354.665	-0.297088	0.166582	-1.78343	0.074516	0.852162
GOLGA5	337.109	-0.243466	0.138005	-1.76418	0.0777021	0.852162
GPR107	606.395	-0.172556	0.0981995	-1.7572	0.078884	0.852162
GPR78	7.54773	1.07116	0.606697	1.76556	0.0774689	0.852162
GRPEL2	95.6645	0.291787	0.164736	1.77124	0.076521	0.852162
GSPT2	27.2234	-0.475824	0.266108	-1.78809	0.073762	0.852162
GTPBP1	1090.12	0.258514	0.144633	1.78738	0.0738762	0.852162
HK1	766.067	-0.202552	0.115284	-1.75699	0.0789199	0.852162
HYI	34.0927	-0.63367	0.362626	-1.74745	0.0805597	0.852162
IGHMBP2	116.585	-0.213733	0.121633	-1.7572	0.0788841	0.852162
IKZF1	261.938	0.359294	0.204469	1.75721	0.0788825	0.852162
IL1RN	1960.8	0.477099	0.270024	1.76688	0.077249	0.852162
IL7R	84.1446	0.474822	0.266262	1.78329	0.0745398	0.852162
ISLR	4.64895	1.20465	0.686397	1.75503	0.0792533	0.852162
ITGA1	120.643	0.413374	0.236369	1.74885	0.080317	0.852162
JAKMIP1	9.43274	0.762975	0.434399	1.75639	0.0790215	0.852162
JRK	388.561	-0.306648	0.175057	-1.75171	0.0798243	0.852162
KIF2C	16.5701	0.531733	0.299453	1.77568	0.075785	0.852162
KRT42P	11.2648	0.737046	0.415035	1.77587	0.075755	0.852162
L3MBTL3	69.994	-0.237992	0.135775	-1.75284	0.0796295	0.852162
LAGE3	30.4479	-0.353534	0.19928	-1.77406	0.0760538	0.852162
LCMT1	90.8666	-0.265559	0.151376	-1.7543	0.0793783	0.852162
LGALS12	19.416	1.05504	0.600453	1.75708	0.0789045	0.852162
LMTK2	1012.15	-0.138969	0.0794324	-1.74953	0.0802001	0.852162
LRPAP1	406.751	-0.175764	0.0983812	-1.78656	0.074008	0.852162
LSM14B	153.171	-0.220651	0.12308	-1.79274	0.0730137	0.852162
LUZP2	13.4444	0.655205	0.374261	1.75066	0.0800039	0.852162
LY6K	15.116	0.52295	0.298046	1.75459	0.079329	0.852162
MAN2B2	418.241	-0.176966	0.0990405	-1.7868	0.0739692	0.852162
MAPRE2	78.1419	0.230371	0.131515	1.75167	0.079831	0.852162
MIR612	194.142	0.550753	0.307709	1.78985	0.0734782	0.852162
MIR628	2.48802	-0.572715	0.320128	-1.78902	0.0736118	0.852162
MME	519.918	0.642188	0.363054	1.76885	0.0769186	0.852162
MMRN1	5.94019	1.31553	0.743087	1.77035	0.0766681	0.852162
MOB2	128.314	-0.193006	0.109248	-1.76668	0.0772825	0.852162
MTUS1	1114.68	-0.306112	0.17519	-1.74731	0.0805831	0.852162
MYADM	421.35	0.295046	0.167412	1.76239	0.0780026	0.852162
NCK2	353.04	-0.196306	0.11054	-1.77587	0.0757537	0.852162
NISCH	391.872	-0.23148	0.132455	-1.74761	0.0805315	0.852162
NPEPL1	123.692	-0.310045	0.175984	-1.76178	0.0781071	0.852162
NRM	12.2862	0.410336	0.231595	1.77178	0.0764307	0.852162
NSUN5P2	34.039	-0.41591	0.236724	-1.75694	0.0789288	0.852162
NUP210	174.465	-0.294673	0.165845	-1.7768	0.0756012	0.852162
OVCH2	5.25116	0.929577	0.519102	1.79074	0.0733348	0.852162
PAQR4	225.07	-0.4571	0.261418	-1.74854	0.0803707	0.852162
PCDH19	24.6574	0.609282	0.340987	1.78682	0.0739664	0.852162
PCSK5	14114.3	0.748188	0.419701	1.78267	0.0746399	0.852162
PER3	281.358	-0.383592	0.215008	-1.78408	0.0744101	0.852162
PGBD2	74.8792	0.418615	0.235834	1.77504	0.0758909	0.852162
PHF20	290.189	-0.126552	0.0717749	-1.76317	0.077871	0.852162
PIGL	111.446	-0.335093	0.187552	-1.78666	0.0739918	0.852162
PLEKHG3	426.31	0.297398	0.166809	1.78286	0.0746092	0.852162
PPIF	1111.57	0.41935	0.236494	1.77319	0.0761964	0.852162
PRR14	101.173	-0.179521	0.100328	-1.78935	0.0735586	0.852162
RAMP2	1.76328	0.972027	0.549861	1.76777	0.0770996	0.852162
RBL1	60.9815	0.312698	0.176548	1.77118	0.0765304	0.852162
RELL1	266.302	0.143179	0.0811025	1.7654	0.0774957	0.852162
RHCG	90.9491	0.634591	0.358995	1.76769	0.0771136	0.852162
RNASE3	1.9202	1.38553	0.781712	1.77243	0.076323	0.852162
RNF212	15.4743	0.585092	0.331754	1.76363	0.0777938	0.852162
RNPC3	150.137	-0.233029	0.130291	-1.78853	0.0736904	0.852162
RPTOR	224.023	-0.264567	0.151389	-1.7476	0.0805325	0.852162
RUNDC3A	14.3646	0.534671	0.300384	1.77996	0.0750824	0.852162
RWDD3	24.7546	-0.376459	0.213337	-1.76462	0.0776273	0.852162
RXRB	168.952	-0.140257	0.0797088	-1.75962	0.078473	0.852162
SAP30BP	261.537	-0.120727	0.0686749	-1.75794	0.078757	0.852162
SART3	240.168	-0.212428	0.120555	-1.76208	0.0780553	0.852162
SDF4	543.967	-0.191891	0.107509	-1.78488	0.0742804	0.852162
SEC61A2	57.5348	-0.231972	0.129581	-1.79018	0.0734249	0.852162
SERPING1	151.635	0.534466	0.29957	1.78411	0.0744061	0.852162
SESN2	128.496	0.250229	0.140262	1.78401	0.0744213	0.852162
SH3GLB2	612.116	-0.306941	0.173115	-1.77305	0.0762204	0.852162
SIAH3	10.755	0.928867	0.530758	1.75008	0.0801052	0.852162
SIPA1L3	381.674	-0.312115	0.17449	-1.78873	0.0736577	0.852162
SKIV2L	405.807	-0.133169	0.0748686	-1.77871	0.0752872	0.852162
SLC13A5	16.9224	0.819189	0.468156	1.74982	0.0801491	0.852162
SLC23A2	325.089	-0.200251	0.112777	-1.77564	0.0757931	0.852162
SLC25A2	3.45944	-0.619544	0.352648	-1.75683	0.0789464	0.852162
SLC4A1	19.6816	0.911667	0.509497	1.78935	0.0735587	0.852162
SPTAN1	1849.12	-0.241422	0.135784	-1.77799	0.0754054	0.852162
SPTSSA	145.375	0.281365	0.157189	1.78998	0.0734575	0.852162
ST3GAL4	453.526	-0.19081	0.107604	-1.77326	0.0761849	0.852162
STAT2	1217.63	-0.235723	0.132607	-1.77761	0.0754674	0.852162
TAF2	266.486	-0.191601	0.107747	-1.77825	0.0753627	0.852162
TAS2R14	7.2748	-0.561957	0.318342	-1.76526	0.0775198	0.852162
TAS2R3	6.1408	-0.604297	0.339595	-1.77946	0.0751637	0.852162
TAS2R46	2.98828	-0.703437	0.395615	-1.77809	0.0753897	0.852162
TBC1D9B	852.172	-0.266302	0.148691	-1.79097	0.0732983	0.852162
TBK1	260.735	-0.145729	0.0821594	-1.77374	0.0761064	0.852162
TCAM1P	12.5171	0.808712	0.452753	1.78621	0.0740651	0.852162
TECPR2	618.083	0.286931	0.163556	1.75433	0.0793744	0.852162
TERF1	111.551	0.310456	0.176015	1.7638	0.0777654	0.852162
TESC	11.097	0.518454	0.293271	1.76783	0.0770888	0.852162
TESK1	147.592	-0.27306	0.155147	-1.76001	0.0784059	0.852162
TGFBR1	309.089	0.1449	0.0826541	1.75309	0.0795866	0.852162
THAP9	40.4103	0.276525	0.154338	1.79169	0.073183	0.852162
TK1	20.6271	0.397177	0.22173	1.79126	0.073251	0.852162
TMEM134	93.5125	0.29179	0.166964	1.74762	0.0805294	0.852162
TMEM87A	485.278	-0.230651	0.129548	-1.78043	0.0750052	0.852162
TOE1	57.4024	-0.315099	0.179454	-1.75588	0.0791096	0.852162
TOP2B	622.845	-0.205464	0.117383	-1.75038	0.0800532	0.852162
TRIM28	630.561	-0.211812	0.121063	-1.7496	0.080187	0.852162
TRPT1	92.583	-0.280598	0.157707	-1.77923	0.0752018	0.852162
TSPAN33	52.5343	-0.337405	0.188792	-1.78717	0.0739093	0.852162
TTC33	68.5892	0.306418	0.172669	1.77459	0.0759653	0.852162
TUBGCP6	484.748	-0.239948	0.136586	-1.75675	0.0789596	0.852162
UBE2E2	45.5913	0.300827	0.170475	1.76464	0.0776238	0.852162
UBXN1	227.802	-0.163844	0.0927408	-1.76669	0.0772808	0.852162
VGF	5.67849	0.881732	0.501217	1.75918	0.0785465	0.852162
VSTM1	12.1311	0.849191	0.474981	1.78784	0.0738019	0.852162
WDR6	269.737	-0.250888	0.14314	-1.75275	0.0796447	0.852162
XKR8	93.5171	0.345091	0.197376	1.7484	0.0803956	0.852162
ZC3H15	215.022	-0.204699	0.11574	-1.76861	0.0769593	0.852162
ZFPL1	132.895	-0.213112	0.121741	-1.75054	0.0800258	0.852162
ZFY	45.2935	-0.853231	0.48509	-1.75892	0.0785919	0.852162
ZGLP1	9.25676	-0.497389	0.281001	-1.77007	0.0767162	0.852162
ZNF76	110.024	-0.28869	0.163584	-1.76478	0.0776001	0.852162
ZXDC	384.898	-0.164371	0.0924103	-1.77871	0.0752868	0.852162
LAMA5	1775.09	-0.354854	0.203165	-1.74663	0.0807008	0.852172
LENG1	38.5711	-0.254446	0.145665	-1.74679	0.0806738	0.852172
APOBEC3H	3.88869	0.751369	0.430359	1.74591	0.0808263	0.853021
ACTR3C	53.2435	0.391151	0.226035	1.73049	0.0835433	0.855344
AMPD2	890.165	0.417946	0.240765	1.73591	0.0825799	0.855344
ATAD5	51.454	0.354051	0.203519	1.73965	0.0819207	0.855344
AURKB	7.93949	0.578863	0.334205	1.73206	0.0832633	0.855344
BEND6	23.7307	0.671134	0.38718	1.73339	0.0830261	0.855344
C1QTNF7	6.87579	1.33065	0.764891	1.73966	0.0819195	0.855344
CACNA1F	18.2481	0.639793	0.36869	1.73531	0.0826856	0.855344
CCR6	24.2689	-0.506251	0.291099	-1.7391	0.0820163	0.855344
CD3G	35.1914	0.492109	0.282449	1.74229	0.0814575	0.855344
CLK2	151.842	-0.204195	0.117388	-1.73949	0.0819489	0.855344
COLEC12	27.6654	0.49432	0.283582	1.74313	0.081311	0.855344
CX3CL1	171.098	0.537813	0.310901	1.72985	0.0836563	0.855344
CYP46A1	90.7918	0.639462	0.367299	1.74099	0.0816859	0.855344
DALRD3	116.826	-0.320946	0.184462	-1.73991	0.0818752	0.855344
DOCK5	1303	0.298935	0.172771	1.73023	0.0835884	0.855344
EGR2	114.417	0.556615	0.320174	1.73848	0.0821271	0.855344
FCN1	142.936	0.661375	0.380995	1.73592	0.0825787	0.855344
FCRL6	11.9364	0.615544	0.355275	1.73259	0.0831693	0.855344
FOXJ1	1006.63	-0.76064	0.437296	-1.73942	0.0819615	0.855344
GOLGA6L3	2.36861	0.899662	0.516684	1.74122	0.0816446	0.855344
HK3	86.0848	0.631075	0.363621	1.73553	0.0826468	0.855344
HSPB6	3.24438	1.9632	1.12836	1.73987	0.0818815	0.855344
HTR7	6.49368	0.623568	0.359464	1.73472	0.082791	0.855344
IL22	1.9673	2.26616	1.30948	1.73057	0.0835281	0.855344
LETM2	30.6487	0.3515	0.203288	1.72908	0.0837954	0.855344
LGR6	11.2066	0.793232	0.456708	1.73685	0.0824144	0.855344
LILRA4	12.6986	0.724279	0.418817	1.72935	0.0837473	0.855344
MIR3975	1.37759	0.795991	0.458554	1.73587	0.0825865	0.855344
MIR4653	1.10411	0.961032	0.554275	1.73385	0.0829442	0.855344
MIR548O2	1.25262	1.53953	0.890385	1.72907	0.0837973	0.855344
MLEC	707.554	-0.31442	0.180974	-1.73738	0.0823197	0.855344
MRPL18	132.404	-0.29812	0.171646	-1.73683	0.0824171	0.855344
NEFH	6.08516	0.691431	0.399843	1.72926	0.0837633	0.855344
NEGR1	506.831	0.739915	0.427361	1.73136	0.0833877	0.855344
NFKB2	730.526	0.318176	0.183711	1.73194	0.0832844	0.855344
P2RX2	1.74204	1.52739	0.880739	1.73422	0.0828793	0.855344
PDGFRB	13.1636	0.79785	0.457761	1.74294	0.0813442	0.855344
PEAR1	8.39052	1.03696	0.59883	1.73164	0.0833376	0.855344
PI4KB	372.912	-0.130812	0.0755512	-1.73144	0.0833733	0.855344
PIK3AP1	765.47	0.418131	0.241498	1.73141	0.0833795	0.855344
PLA1A	22.0491	0.621262	0.358229	1.73426	0.0828717	0.855344
PLEKHN1	64.2171	0.373446	0.215413	1.73363	0.0829844	0.855344
PNCK	9.19269	0.729715	0.422073	1.72889	0.0838296	0.855344
PRPF40B	107.512	-0.370219	0.212429	-1.74279	0.0813711	0.855344
RAB5A	482.146	0.12386	0.0713333	1.73635	0.0825013	0.855344
SGSM3	1030.4	-0.310659	0.178646	-1.73897	0.0820405	0.855344
SLC35D2	188.916	-0.350237	0.201496	-1.73818	0.0821789	0.855344
SLC38A4	10.2679	0.77633	0.447842	1.73349	0.0830084	0.855344
SRCAP	742.385	-0.203403	0.116739	-1.74237	0.0814432	0.855344
TAF12	67.0719	0.20879	0.120772	1.7288	0.0838457	0.855344
TAS2R10	1.76349	1.08351	0.624404	1.73527	0.0826928	0.855344
TC2N	1448.51	-0.345448	0.19946	-1.73191	0.0832889	0.855344
TMEM79	132.804	0.302866	0.173833	1.74228	0.0814589	0.855344
TOP3B	116.571	-0.261606	0.150933	-1.73326	0.0830494	0.855344
TPM4	1773.28	0.164568	0.0951433	1.72968	0.0836871	0.855344
TPRG1	38.6827	0.438886	0.252442	1.73856	0.082112	0.855344
TTYH3	355.412	-0.252143	0.145465	-1.73336	0.0830314	0.855344
USP8	905.909	0.319425	0.18401	1.73591	0.0825804	0.855344
YPEL5	912.016	0.190399	0.110116	1.72907	0.0837961	0.855344
ZC3H12A	649.378	0.262522	0.150748	1.74147	0.081602	0.855344
ZNF177	4.80592	0.992167	0.57139	1.73641	0.0824914	0.855344
ZNF461	33.711	0.384391	0.221895	1.73231	0.0832184	0.855344
C4orf47	41.5187	-0.776848	0.449537	-1.72811	0.083969	0.855662
CUBN	41.6196	0.567935	0.328692	1.72787	0.0840124	0.855662
KLF8	95.2942	0.387139	0.223996	1.72832	0.08393	0.855662
AKR1B15	51.6483	0.515227	0.298283	1.72731	0.0841128	0.855764
WSCD1	7.29963	1.34973	0.781349	1.72743	0.0840903	0.855764
CENPE	36.2202	0.418254	0.242563	1.72431	0.0846514	0.856283
CXCL12	10.8366	0.7732	0.448448	1.72417	0.0846773	0.856283
DLX3	6.72866	0.598381	0.347087	1.72401	0.0847062	0.856283
GPR141	15.5078	0.547783	0.317259	1.72661	0.0842373	0.856283
GTPBP2	323.652	-0.171358	0.0993345	-1.72506	0.0845162	0.856283
INSL3	7.22148	0.565417	0.327828	1.72473	0.0845754	0.856283
IRGM	4.75707	1.00997	0.585285	1.7256	0.0844197	0.856283
MAPKAPK2	674.95	0.137569	0.0797461	1.72508	0.0845122	0.856283
PRDM11	49.9787	0.432855	0.250978	1.72467	0.0845866	0.856283
SNORD99	3.15268	0.57946	0.335747	1.72588	0.0843685	0.856283
SPACA4	4.09352	1.0756	0.623511	1.72506	0.0845163	0.856283
ZNF879	28.8993	0.373296	0.216448	1.72465	0.0845911	0.856283
DIDO1	670.15	-0.173499	0.100718	-1.72263	0.084956	0.856857
IRX4	6.06538	0.862154	0.500541	1.72244	0.0849891	0.856857
RBM23	521.161	0.124726	0.0724109	1.72248	0.0849833	0.856857
SFPQ	1314.83	-0.164219	0.0952893	-1.72337	0.0848218	0.856857
TLR6	200.619	0.437718	0.254121	1.72248	0.0849826	0.856857
DDR2	39.4226	0.430171	0.249942	1.72108	0.0852354	0.857526
ITGBL1	8.12615	0.813608	0.472661	1.72134	0.0851899	0.857526
NLRC4	54.4528	0.577529	0.335562	1.72108	0.0852366	0.857526
SIGLEC9	93.8947	0.527892	0.306647	1.7215	0.0851599	0.857526
TMEM63B	447.617	-0.268285	0.155931	-1.72054	0.0853343	0.858054
ADCY10	10.4344	0.691818	0.402288	1.71971	0.0854849	0.858228
NAGK	262.269	-0.178227	0.103639	-1.7197	0.0854875	0.858228
YEATS2	202.917	-0.225827	0.131313	-1.71976	0.0854759	0.858228
SUSD2	19.0111	0.479759	0.279136	1.71873	0.0856637	0.85954
CCR3	46.1847	0.673021	0.391699	1.71821	0.0857581	0.859578
ZEB1-AS1	17.0846	0.403597	0.234882	1.7183	0.0857427	0.859578
AGAP5	25.751	0.423143	0.246598	1.71592	0.0861769	0.861005
AKIRIN2	171.151	-0.204959	0.119512	-1.71497	0.0863508	0.861005
ALAS1	326.526	-0.184088	0.107245	-1.71653	0.0860659	0.861005
ANKRD29	8.43642	0.676546	0.394468	1.71509	0.0863295	0.861005
CDH11	21.2575	0.676154	0.394157	1.71545	0.0862636	0.861005
DPF3	14.4584	0.624966	0.364428	1.71492	0.0863596	0.861005
FHIT	22.8398	0.476117	0.277949	1.71297	0.0867187	0.861005
GCLM	438.367	-0.30133	0.175865	-1.71342	0.086636	0.861005
GEMIN2	26.8928	0.40864	0.238079	1.71641	0.0860875	0.861005
MUC1	3810.33	-0.350052	0.204333	-1.71314	0.0866861	0.861005
PRPF18	135.207	-0.184411	0.1076	-1.71386	0.086554	0.861005
RCSD1	149.339	0.417994	0.243781	1.71463	0.0864138	0.861005
RPS6KC1	104.721	-0.232334	0.135342	-1.71665	0.0860437	0.861005
SIK1	303.253	-0.38141	0.222618	-1.71329	0.0866585	0.861005
SLC24A4	46.7526	0.530692	0.309405	1.7152	0.0863082	0.861005
SSTR1	5.11983	1.58633	0.925197	1.71459	0.0864204	0.861005
TRAPPC6A	39.5926	-0.374542	0.218511	-1.71407	0.0865166	0.861005
XKR4	33.3021	0.817373	0.477034	1.71345	0.0866299	0.861005
TDRD10	2.98401	1.50645	0.879621	1.71261	0.086784	0.861203
ATG9A	252.455	-0.198251	0.115829	-1.71158	0.0869738	0.861281
DDX11L2	4.98473	0.713826	0.417011	1.71177	0.0869395	0.861281
SNRNP35	70.6095	-0.227072	0.132633	-1.71203	0.0868907	0.861281
ZC4H2	4.79881	0.786928	0.459635	1.71207	0.0868832	0.861281
SLC8A2	9.7897	0.718108	0.419641	1.71124	0.0870364	0.861451
CABYR	34.1176	-0.422996	0.247281	-1.71059	0.0871566	0.86174
MUC3A	27.7627	0.944879	0.552317	1.71075	0.0871265	0.86174
DGAT1	193.349	-0.186332	0.108947	-1.7103	0.0872106	0.861824
ANK2	28.3128	0.711144	0.416102	1.70906	0.0874397	0.862289
RSRC2	376.827	-0.149482	0.0874584	-1.70918	0.0874178	0.862289
UCN2	2.94505	0.89821	0.525332	1.70979	0.087304	0.862289
ZNF652	656.732	-0.159056	0.0930552	-1.70927	0.0874017	0.862289
APC	501.722	0.106753	0.0625428	1.70687	0.0878454	0.862554
DDC	5.9572	0.979979	0.573674	1.70825	0.0875898	0.862554
DNAJC13	420.867	-0.165374	0.0968517	-1.70749	0.0877301	0.862554
DPP7	274.877	-0.284789	0.166873	-1.70661	0.0878938	0.862554
HCAR1	27.6964	0.572035	0.335338	1.70585	0.0880366	0.862554
LAT2	243.702	0.471422	0.276432	1.70538	0.0881228	0.862554
NTN4	375.046	-0.308384	0.180775	-1.70589	0.0880277	0.862554
PLEKHG4B	20.141	0.778722	0.456165	1.7071	0.0878027	0.862554
SBF1	1132.79	-0.196752	0.115362	-1.70552	0.088098	0.862554
SLC16A13	37.0544	-0.336627	0.197408	-1.70524	0.0881496	0.862554
SNIP1	121.936	0.19476	0.114134	1.70641	0.0879316	0.862554
SNX20	159.589	0.44913	0.263034	1.7075	0.087729	0.862554
SULT1B1	437.182	0.501748	0.29398	1.70674	0.0878706	0.862554
SYT8	349.549	-0.405908	0.237683	-1.70777	0.0876792	0.862554
TPSG1	2.53379	1.57333	0.921814	1.70677	0.0878645	0.862554
CMTM3	60.1346	0.274648	0.161183	1.70395	0.0883897	0.864012
UBXN2B	244.617	0.269166	0.157948	1.70414	0.0883548	0.864012
CNRIP1	5.56881	0.718289	0.42161	1.70368	0.0884408	0.864065
C10orf53	8.00145	1.03715	0.609911	1.7005	0.0890377	0.864424
CACNA1B	17.5237	0.954808	0.561647	1.70001	0.0891282	0.864424
DHRS3	858.498	-0.352499	0.207244	-1.70089	0.0889636	0.864424
ERC2	28.7295	0.475536	0.279375	1.70214	0.0887288	0.864424
FAM126B	479.151	0.221465	0.130109	1.70215	0.0887272	0.864424
FNDC3A	542.261	-0.199454	0.1173	-1.70037	0.0890604	0.864424
IRF5	92.8255	-0.286441	0.168417	-1.70078	0.088984	0.864424
PDLIM7	214.865	0.358987	0.21119	1.69984	0.0891619	0.864424
PRDM5	60.32	0.398488	0.234008	1.70288	0.0885899	0.864424
RPPH1	65796.9	-0.253288	0.148912	-1.70093	0.0889565	0.864424
SETD1A	154.705	-0.243767	0.143389	-1.70004	0.0891228	0.864424
SLC1A3	31.72	0.463166	0.27224	1.70131	0.0888842	0.864424
SMPD1	131.049	-0.213958	0.125825	-1.70043	0.0890492	0.864424
SPC25	26.3382	0.92545	0.544307	1.70024	0.0890864	0.864424
ZNF32-AS3	1.74604	1.8706	1.0998	1.70086	0.0889698	0.864424
BDKRB1	22.7563	0.390506	0.230232	1.69614	0.0898591	0.864447
CNNM1	66.7225	-0.448558	0.26414	-1.69818	0.0894729	0.864447
COLEC11	9.22437	0.832501	0.490652	1.69673	0.0897486	0.864447
CPLX1	4.39222	0.689459	0.405678	1.69952	0.089221	0.864447
DIRAS2	5.58212	1.01301	0.596819	1.69736	0.0896294	0.864447
DR1	334.882	0.142206	0.0836962	1.69907	0.0893055	0.864447
GOLGA1	199.267	-0.203592	0.119843	-1.69883	0.089352	0.864447
KCNE4	54.586	0.571976	0.337013	1.69719	0.08966	0.864447
KCNMB1	34.3719	0.596784	0.35122	1.69918	0.089286	0.864447
LGALS7	14.2302	0.585003	0.344925	1.69603	0.0898804	0.864447
PCDHA13	3.24801	1.06628	0.628717	1.69595	0.0898945	0.864447
PTPRJ	1025.4	0.258414	0.15224	1.69741	0.0896184	0.864447
RALB	429.786	0.266571	0.157059	1.69726	0.0896469	0.864447
ROPN1	4.00295	2.33449	1.37639	1.69609	0.089869	0.864447
SHROOM4	34.4939	0.53111	0.31274	1.69825	0.0894613	0.864447
SKOR1	6.33816	0.749701	0.441788	1.69697	0.0897019	0.864447
CETN4P	5.54682	0.905113	0.533821	1.69554	0.0899739	0.864578
PPP3CA	393.539	0.111532	0.0657933	1.69518	0.0900411	0.864578
SERPINH1	92.8703	-0.31368	0.185045	-1.69516	0.090045	0.864578
DBIL5P	4.80207	0.685935	0.404767	1.69464	0.0901434	0.86474
DNAH1	755.022	-0.365722	0.21594	-1.69363	0.0903358	0.86474
MIR4756	2.71538	-0.657961	0.388327	-1.69435	0.0901997	0.86474
MIR548E	1.99414	0.718976	0.424366	1.69424	0.0902205	0.86474
SIRPA	449.122	0.374021	0.220805	1.6939	0.0902844	0.86474
ZNF408	58.0996	-0.225945	0.133394	-1.69381	0.090301	0.86474
FABP4	2.15137	1.21607	0.718366	1.69283	0.0904871	0.865314
NTNG2	106.078	0.630381	0.372368	1.6929	0.0904753	0.865314
ANKRD55	7.10992	0.676214	0.399848	1.69118	0.090803	0.865958
ATP9B	391.961	0.325447	0.192427	1.69128	0.090784	0.865958
CEACAM5	9205.86	-0.376427	0.222453	-1.69216	0.0906148	0.865958
HLA-E	6849.06	0.210895	0.12472	1.69095	0.090847	0.865958
IL1F10	2.06658	1.76471	1.04312	1.69176	0.0906924	0.865958
LINC00479	14.5719	-0.589689	0.348762	-1.6908	0.0908744	0.865958
TSC22D2	282.62	-0.196124	0.115938	-1.69163	0.0907173	0.865958
ELOVL6	39.8747	0.377419	0.223343	1.68986	0.0910542	0.867105
GAL3ST4	19.2621	0.468791	0.27748	1.68946	0.0911321	0.867105
OR7E91P	4.74439	0.822211	0.486621	1.68963	0.0910986	0.867105
ABCB1	23.8084	0.511192	0.303078	1.68667	0.0916668	0.867396
C8orf58	38.435	0.248125	0.147104	1.68673	0.0916553	0.867396
CEACAM19	24.3001	0.424414	0.251465	1.68777	0.0914563	0.867396
COG5	479.604	-0.254661	0.151026	-1.68621	0.0917562	0.867396
HSPE1	82.1187	-0.35335	0.209428	-1.68722	0.0915619	0.867396
HSPH1	732.887	-0.384144	0.227647	-1.68745	0.0915164	0.867396
INSIG1	345.345	0.202283	0.119943	1.6865	0.0916988	0.867396
PAGE5	1.49681	1.18501	0.702701	1.68637	0.0917247	0.867396
[truncated: 16,983 more rows]

## Sheet: SPvsAP_noFLU
row	baseMean	log2FoldChange	lfcSE	stat	pvalue	padj
RSAD2	1048.87	2.04813	0.249498	8.20903	2.22989e-16	3.7315e-12
IFI44L	459.895	1.60391	0.201966	7.94146	1.99811e-15	1.67182e-11
OAS3	1119.18	1.20696	0.155065	7.78357	7.0504e-15	3.93271e-11
EPSTI1	284.7	1.18062	0.155112	7.61142	2.71091e-14	1.13411e-10
SAMD9L	864.243	1.05983	0.143154	7.40344	1.327e-13	4.44119e-10
ZC3HAV1	750.965	0.743071	0.101162	7.34536	2.05208e-13	5.72326e-10
MX1	2023.14	0.970343	0.133662	7.25965	3.8809e-13	9.27758e-10
OAS2	677.553	1.08099	0.150375	7.1886	6.546e-13	1.36926e-09
DDX58	597.08	1.08725	0.153151	7.09917	1.25509e-12	2.33362e-09
CMPK2	283.317	1.26349	0.181284	6.96968	3.1766e-12	5.31572e-09
SIGLEC1	64.0702	1.68637	0.242803	6.94544	3.77272e-12	5.73933e-09
IFIT3	1534.59	1.47416	0.215759	6.83244	8.34814e-12	1.16415e-08
IFIT1	758.554	1.58753	0.244335	6.49734	8.17529e-11	1.05235e-07
DDX60	506.444	0.9269	0.14407	6.43366	1.24567e-10	1.48893e-07
APOL6	1653.97	0.661416	0.104102	6.35352	2.10436e-10	2.2009e-07
TRIM22	1085.6	0.712389	0.11196	6.36291	1.97969e-10	2.2009e-07
HERC5	270.69	1.51052	0.238683	6.32855	2.47473e-10	2.30067e-07
OASL	251.151	1.23258	0.194622	6.33323	2.40082e-10	2.30067e-07
TOR1B	219.853	0.573498	0.0909577	6.3051	2.88006e-10	2.53657e-07
ZNFX1	1607.04	0.424048	0.0676477	6.26847	3.64617e-10	3.05075e-07
DTX3L	803.914	0.509581	0.0814298	6.25791	3.90163e-10	3.10904e-07
PARP14	2555.48	0.731585	0.117381	6.23256	4.58887e-10	3.3387e-07
PARP9	925.932	0.562518	0.0901636	6.23886	4.40771e-10	3.3387e-07
BATF2	103.749	1.15011	0.185333	6.20567	5.44642e-10	3.79752e-07
IFI44	344.399	0.98283	0.159219	6.17281	6.70888e-10	4.49066e-07
CXCL10	431.69	1.90587	0.309685	6.15422	7.54497e-10	4.85606e-07
PARP12	370.194	0.647881	0.105856	6.12039	9.33438e-10	5.78524e-07
IFI35	165.19	0.795395	0.130151	6.11134	9.88009e-10	5.90476e-07
CXCL11	129.974	2.13831	0.353598	6.0473	1.47292e-09	8.49924e-07
SERPING1	145.414	1.28192	0.212423	6.03475	1.59209e-09	8.8807e-07
PML	484.539	0.639911	0.107039	5.97829	2.25498e-09	1.21725e-06
IFI6	457.377	1.14213	0.192547	5.93171	2.99798e-09	1.56776e-06
CD274	280.053	1.08386	0.183566	5.90446	3.53811e-09	1.79414e-06
STAT1	2229.76	0.613882	0.104105	5.89673	3.70769e-09	1.82484e-06
IFITM3	641.462	0.866625	0.147837	5.86202	4.57261e-09	2.18623e-06
UBE2L6	397.031	0.662372	0.113528	5.83443	5.39748e-09	2.50893e-06
IFIT2	2577.26	1.47412	0.253609	5.81258	6.15169e-09	2.78223e-06
XAF1	667.295	0.957341	0.164831	5.808	6.32234e-09	2.78416e-06
BST2	167.607	0.781552	0.135118	5.78423	7.28456e-09	3.12564e-06
STAT2	1184	0.544841	0.0945478	5.7626	8.28264e-09	3.46504e-06
IFIT5	282.649	0.812203	0.141084	5.75686	8.56912e-09	3.49746e-06
EIF2AK2	558.812	0.60497	0.105329	5.74364	9.26608e-09	3.69187e-06
OTOF	22.6339	1.96178	0.342102	5.73448	9.78143e-09	3.80657e-06
IFI16	1294.32	0.429205	0.0752917	5.70056	1.19417e-08	4.54166e-06
TFEC	61.8922	1.20737	0.212147	5.69118	1.26161e-08	4.6915e-06
ZBP1	137.469	1.26875	0.223663	5.67259	1.40656e-08	5.11681e-06
XRN1	981.867	0.494467	0.0877466	5.63516	1.74893e-08	6.22695e-06
TAP2	702.969	0.468086	0.0832699	5.62132	1.89505e-08	6.60662e-06
GBP4	657.068	1.02709	0.183483	5.59773	2.17178e-08	7.41684e-06
CXCL9	182.826	1.61844	0.290796	5.56557	2.61304e-08	8.74532e-06
SP100	950.575	0.456355	0.0821305	5.55646	2.753e-08	9.03307e-06
USP18	88.7177	1.15862	0.210782	5.49679	3.86777e-08	1.24468e-05
ADAR	2571.33	0.361839	0.0662963	5.4579	4.81787e-08	1.52117e-05
LAP3	676.689	0.794145	0.145844	5.44515	5.17617e-08	1.60404e-05
GZMB	63.7644	1.2637	0.234583	5.38701	7.16407e-08	2.1797e-05
PLSCR1	645.68	0.495648	0.0921657	5.3778	7.54022e-08	2.25318e-05
TNFSF10	1908.9	0.623429	0.116944	5.33099	9.76813e-08	2.86772e-05
GCH1	279.673	0.616826	0.116474	5.29582	1.18486e-07	3.39082e-05
LGALS9	300.135	0.45138	0.0852597	5.29418	1.19552e-07	3.39082e-05
GBP1	1376.54	0.958556	0.181319	5.28658	1.24624e-07	3.44227e-05
NUB1	366.291	0.49852	0.0943215	5.28533	1.2548e-07	3.44227e-05
ETV7	82.4235	0.800076	0.153604	5.20869	1.90177e-07	5.13294e-05
ENPP2	63.6541	1.14913	0.221032	5.19892	2.00446e-07	5.32423e-05
CD163	227.33	1.03633	0.199924	5.18363	2.1761e-07	5.68983e-05
APOL2	487.766	0.473344	0.0916689	5.16362	2.42215e-07	6.15174e-05
IFITM1	836.025	0.787219	0.152464	5.1633	2.42629e-07	6.15174e-05
SLAMF7	150.851	0.894325	0.173437	5.15649	2.51624e-07	6.28459e-05
GIMAP6	43.1546	0.927386	0.180079	5.14988	2.60659e-07	6.41452e-05
DHX58	160.396	0.681113	0.132497	5.14059	2.73874e-07	6.64205e-05
HESX1	5.56197	1.68774	0.329207	5.12667	2.94912e-07	7.05007e-05
IL6	10.3668	1.60603	0.314153	5.11226	3.18327e-07	7.50265e-05
HAVCR2	74.8768	0.871497	0.171213	5.09014	3.57804e-07	8.31596e-05
TAP1	1294.68	0.559083	0.109999	5.0826	3.72301e-07	8.53437e-05
IL4I1	58.6752	1.08418	0.213701	5.07336	3.90862e-07	8.83876e-05
DDX60L	1190.7	0.874481	0.173084	5.05235	4.3641e-07	9.73717e-05
CD80	23.2106	1.25572	0.248922	5.04463	4.54395e-07	0.000100051
LAMP3	122.366	0.916442	0.183205	5.00229	5.66534e-07	0.000123122
LILRB1	80.1036	1.08587	0.218826	4.96227	6.96724e-07	0.000149474
CRCT1	80.2181	-1.62894	0.331001	-4.92125	8.59923e-07	0.000179874
ZCCHC2	284.809	0.49476	0.100493	4.92333	8.50858e-07	0.000179874
JAK2	412.39	0.373883	0.0760823	4.91419	8.91483e-07	0.000184174
APOL1	566.293	0.548026	0.111937	4.89583	9.78908e-07	0.000199769
RGL1	153.231	0.745097	0.152434	4.88799	1.01872e-06	0.000200555
TLR7	30.9085	0.951971	0.194742	4.88836	1.01679e-06	0.000200555
TRIM5	147.332	0.500551	0.102398	4.8883	1.01712e-06	0.000200555
H19	12.5161	-1.68569	0.345213	-4.88303	1.04467e-06	0.000203274
KLF6	1115.71	0.482693	0.0996374	4.84449	1.26935e-06	0.000244153
GIMAP8	35.5465	0.982861	0.203241	4.83593	1.32523e-06	0.000249173
PHF11	189.232	0.460361	0.0951525	4.83813	1.31065e-06	0.000249173
LILRB4	77.6623	0.913158	0.188972	4.83224	1.35004e-06	0.000251018
IRF7	494.57	0.814137	0.169959	4.7902	1.66612e-06	0.000306382
ATP10A	47.9972	0.841692	0.176015	4.78194	1.73614e-06	0.000315789
CXCR2P1	7.16317	2.1616	0.45305	4.77121	1.83122e-06	0.000329502
CRNN	152.942	-1.45462	0.307206	-4.735	2.19059e-06	0.000389971
MAFB	123.537	0.636661	0.134849	4.72128	2.34363e-06	0.000412825
TRIM38	618.573	0.405772	0.0862642	4.70383	2.5532e-06	0.000445055
TDRD7	192.627	0.471994	0.100878	4.67886	2.88468e-06	0.000497651
GBP1P1	41.8052	1.05374	0.226641	4.6494	3.32906e-06	0.000568454
CD300E	73.937	1.4402	0.310523	4.63799	3.51816e-06	0.000594676
APOL4	115.841	0.907719	0.195915	4.63323	3.60009e-06	0.000596475
IDO1	910.244	0.947167	0.204366	4.63466	3.57523e-06	0.000596475
AFF1	1085.8	0.24894	0.0543874	4.57716	4.71336e-06	0.000773268
ATXN7	550.938	0.233142	0.051137	4.55917	5.13565e-06	0.000834369
MOB3C	147.424	0.45731	0.100415	4.55421	5.25833e-06	0.000846086
KLHDC7B	61.0876	0.868611	0.191535	4.535	5.76047e-06	0.000918055
ATF5	74.4513	0.561001	0.123891	4.52817	5.94973e-06	0.000939271
GNB4	253.048	0.556946	0.124082	4.48853	7.17147e-06	0.00112156
APOL3	127.31	0.738988	0.165644	4.46131	8.14594e-06	0.00126217
NLRC5	988.324	0.393123	0.0886444	4.43483	9.21438e-06	0.00141462
SAMD9	1320.75	0.508349	0.115062	4.41805	9.9595e-06	0.00151511
EPB41L3	84.3994	0.727319	0.165009	4.40776	1.04445e-05	0.00157458
CMKLR1	41.9994	0.872342	0.198143	4.40259	1.06968e-05	0.00159821
FRMD3	33.2408	0.816955	0.185906	4.39444	1.11057e-05	0.00164462
TRANK1	950.077	0.533012	0.121382	4.3912	1.12726e-05	0.00165469
STATH	154.645	-0.774129	0.176757	-4.37963	1.18881e-05	0.00172988
ISG15	461.911	1.15853	0.264795	4.37519	1.21326e-05	0.00175023
CASP1	266.945	0.64022	0.146542	4.36886	1.24896e-05	0.0017712
DRAM1	145.533	0.515108	0.117895	4.3692	1.24704e-05	0.0017712
SP110	375.978	0.611811	0.140105	4.36681	1.26072e-05	0.00177285
MLF2	386.709	-0.202899	0.0466794	-4.34665	1.38234e-05	0.00192767
C4B	27.5795	1.11888	0.258621	4.32635	1.51599e-05	0.00207939
RTP4	83.1915	0.686189	0.158582	4.32701	1.51144e-05	0.00207939
FBXO39	9.2119	1.08558	0.251134	4.3227	1.5413e-05	0.00209692
PDCD1LG2	15.7309	1.00929	0.233768	4.31747	1.57826e-05	0.00212989
IFIH1	407.22	0.757813	0.176696	4.28879	1.79646e-05	0.00240496
SRGAP2	240.427	0.417959	0.0977404	4.27621	1.90098e-05	0.0025048
UBD	53.6143	1.11702	0.261166	4.27705	1.89383e-05	0.0025048
CD7	57.5513	0.619854	0.145057	4.27317	1.92714e-05	0.00251944
CCR5	55.5757	0.792836	0.185854	4.2659	1.99095e-05	0.00258267
CSTA	487.049	-0.643816	0.151091	-4.26111	2.03419e-05	0.00261847
SLC10A6	10.6299	-1.12735	0.264845	-4.25665	2.07511e-05	0.00265075
SOCS1	55.313	0.988952	0.232701	4.24988	2.13889e-05	0.00271153
C3AR1	84.6493	0.905903	0.213892	4.23532	2.28223e-05	0.0028469
PATL1	245.595	0.32484	0.0767235	4.2339	2.29671e-05	0.0028469
SLC25A28	136.275	0.349858	0.0826319	4.23393	2.29641e-05	0.0028469
FLG	65.8738	-1.4486	0.343636	-4.21552	2.49209e-05	0.00302193
FLVCR2	54.0224	0.612068	0.145183	4.21585	2.48844e-05	0.00302193
MS4A4A	19.3308	1.02737	0.243673	4.21618	2.48474e-05	0.00302193
PARP10	348.148	0.48512	0.116006	4.18186	2.8913e-05	0.00348079
CCL8	41.0097	2.47811	0.594762	4.16656	3.09236e-05	0.00369626
NKG7	26.0178	0.922118	0.221926	4.15506	3.25197e-05	0.00385946
ISG20	413.025	0.6084	0.146542	4.15172	3.29986e-05	0.00388872
TRIM21	183.148	0.386896	0.0933872	4.14292	3.4291e-05	0.00401276
NAPA	540.002	0.299894	0.0727838	4.12034	3.78306e-05	0.00439623
APOBEC3G	111.398	0.52302	0.127591	4.09918	4.1462e-05	0.00478501
LAIR1	113.406	0.7038	0.172115	4.08913	4.32989e-05	0.004929
SLC1A3	30.1276	0.796636	0.194757	4.0904	4.30624e-05	0.004929
SP140	134.056	0.728424	0.1786	4.07852	4.53241e-05	0.00512468
IFI30	966.198	0.512942	0.12582	4.07679	4.56617e-05	0.00512821
HELB	218.619	0.711715	0.174874	4.06987	4.70386e-05	0.00524762
CX3CL1	167.857	0.907716	0.224114	4.05024	5.11657e-05	0.00567024
ELF1	791.584	0.349175	0.0868142	4.02209	5.76832e-05	0.00635046
RIPK1	389.727	0.194069	0.0482831	4.01939	5.83495e-05	0.00638183
MAL	177.415	-1.05181	0.261884	-4.01632	5.91132e-05	0.00642338
IFNG	8.26118	1.2457	0.310382	4.01343	5.98432e-05	0.00646075
SHISA5	720.808	0.333261	0.0833686	3.99744	6.40323e-05	0.0068687
MOV10	393.288	0.406882	0.101926	3.99195	6.55318e-05	0.00698477
SPRR3	2438.38	-0.780151	0.195829	-3.98384	6.78101e-05	0.00718187
CARD17	6.65651	1.35945	0.34249	3.96931	7.20815e-05	0.00753882
TMEM185B	195.417	0.433767	0.10927	3.96968	7.1968e-05	0.00753882
SERPINB9	352.516	0.75071	0.189352	3.96464	7.35078e-05	0.00764025
SPATA13	879.365	0.26743	0.0677186	3.94913	7.84359e-05	0.00810214
ANKRD22	110.106	0.547386	0.139016	3.93759	8.23042e-05	0.00839804
CCL2	69.8525	1.32903	0.337408	3.93894	8.18412e-05	0.00839804
HCP5	483.93	0.276509	0.0702772	3.93454	8.33565e-05	0.00845386
SPINK7	63.6074	-1.24732	0.317495	-3.92863	8.54303e-05	0.00856043
TMEM176B	41.6527	0.743178	0.189136	3.92934	8.51795e-05	0.00856043
TRAFD1	473.897	0.326011	0.0832071	3.91807	8.9261e-05	0.00889104
HAPLN3	79.7872	0.690412	0.176545	3.91069	9.20313e-05	0.00911273
GBP5	1759.64	0.844179	0.215976	3.90866	9.28078e-05	0.00913556
CASP10	185.883	0.441616	0.113496	3.89102	9.9823e-05	0.00976643
KLK9	9.49684	-1.56559	0.402499	-3.88966	0.000100384	0.00976643
DOCK4	514.549	0.339978	0.0875533	3.8831	0.000103134	0.00994852
NBN	571.219	0.43267	0.111445	3.88237	0.000103445	0.00994852
STARD8	36.0764	0.788044	0.203192	3.87832	0.000105181	0.0100577
DSE	345.367	0.451118	0.116677	3.86638	0.000110462	0.0105027
HERC6	504.562	0.530357	0.137727	3.85077	0.000117745	0.0110796
SLC7A7	77.8702	0.546419	0.141907	3.85055	0.000117855	0.0110796
SPP1	47.2357	1.07224	0.278869	3.84495	0.000120575	0.011272
NAIP	324.755	0.573238	0.149282	3.83997	0.000123048	0.0114393
CYBB	370.176	0.585977	0.152714	3.83708	0.000124506	0.0115109
NEXN	12.572	1.11905	0.293695	3.81025	0.000138826	0.0127644
IL15RA	45.7954	0.49254	0.129393	3.80655	0.00014092	0.0128861
IRF9	718.21	0.24211	0.0638331	3.79285	0.000148928	0.0135443
MX2	1255.16	0.680467	0.179545	3.78995	0.000150675	0.0136292
FPR3	56.5892	0.642789	0.169774	3.78614	0.000153005	0.0137655
HEG1	84.8299	0.58529	0.155314	3.76844	0.000164271	0.0147001
RAET1G	27.6114	-0.559624	0.149058	-3.75441	0.000173753	0.0154658
GIMAP7	15.1177	0.805381	0.214945	3.74691	0.000179024	0.0158508
HES4	148.028	0.639184	0.171014	3.73761	0.00018578	0.0162565
PRF1	53.803	0.833104	0.222938	3.73693	0.000186277	0.0162565
RASSF4	95.9533	0.612094	0.16381	3.73661	0.000186521	0.0162565
ANKFY1	597.466	0.26408	0.0708784	3.72582	0.000194681	0.0168798
VSIG10L	61.6885	-0.800377	0.215068	-3.7215	0.000198041	0.0170826
LDLRAD3	14.9077	0.830286	0.223343	3.71753	0.000201182	0.0172645
P2RX7	48.6549	0.726947	0.195944	3.70997	0.000207284	0.0176974
TMEM106A	69.7676	0.41838	0.113049	3.70086	0.000214872	0.0182521
IRF8	82.9246	0.580229	0.156963	3.69659	0.000218519	0.0184682
ATF3	178.614	0.545477	0.14812	3.68267	0.000230805	0.019406
ECM1	209.817	-0.874778	0.23762	-3.68142	0.000231934	0.019406
CACNA1S	9.94328	-5.18645	1.41699	-3.66018	0.000252043	0.0208078
GCOM1	102.878	-0.592028	0.161847	-3.65796	0.000254234	0.0208078
HIVEP1	591.031	0.185553	0.0506678	3.66215	0.000250106	0.0208078
IRF4	61.1928	0.73185	0.200108	3.65728	0.000254906	0.0208078
XCL2	2.35576	1.29717	0.354494	3.65921	0.000252989	0.0208078
KRT4	2897.78	-0.659846	0.180514	-3.65537	0.000256814	0.0208618
WSB1	766.766	0.315071	0.0862373	3.65353	0.000258657	0.02091
CD84	119.225	0.534042	0.146234	3.65198	0.000260228	0.0209358
EXOC3L1	8.70725	0.980309	0.268775	3.64732	0.000264988	0.0212168
ARNT2	24.6124	0.768942	0.21123	3.6403	0.000272318	0.0216999
TNS3	142.694	0.517036	0.142913	3.61784	0.000297066	0.0235598
NCOA7	512.934	0.484814	0.134256	3.61112	0.000304879	0.0240653
SAMHD1	1123.09	0.509366	0.141185	3.6078	0.000308803	0.0242606
IL2RA	21.0694	0.91045	0.252849	3.60077	0.000317275	0.0248097
RNF222	36.501	-0.87463	0.24316	-3.59694	0.000321986	0.025061
SCNN1D	31.7616	-0.575409	0.160033	-3.59557	0.000323678	0.0250761
MYO1G	135.699	0.563001	0.15688	3.58874	0.000332278	0.0256237
RBCK1	297.815	0.29645	0.0826903	3.58507	0.000336989	0.0258678
ARF5	333.214	-0.214869	0.0602216	-3.56798	0.000359749	0.0274888
RHBDF2	267.375	0.357768	0.100501	3.55985	0.000371063	0.0282244
NCCRP1	279.917	-0.630492	0.177545	-3.55116	0.000383531	0.0289099
RIPK2	142.302	0.48416	0.136325	3.55151	0.000383029	0.0289099
CNFN	153.357	-0.959512	0.270718	-3.54432	0.000393629	0.0294671
PSMB9	345.921	0.361019	0.101908	3.5426	0.000396206	0.0294671
STAT4	37.3731	0.581848	0.164228	3.54293	0.000395714	0.0294671
FAP	10.6186	1.67976	0.474772	3.53804	0.000403117	0.0298485
CXCL13	9.89961	1.20998	0.343066	3.52695	0.000420375	0.0309893
FGD2	105.202	0.527039	0.149634	3.52218	0.000428018	0.0314143
BIRC3	338.455	0.383993	0.109163	3.51761	0.000435458	0.0316986
HIVEP3	108.535	0.446508	0.12694	3.51747	0.000435681	0.0316986
MT2A	115.571	0.683509	0.194472	3.5147	0.000440255	0.0318928
GABRQ	14.0899	-1.12012	0.319311	-3.50792	0.000451631	0.0324361
IL36A	15.9915	-1.28684	0.366777	-3.50852	0.000450602	0.0324361
KRT80	408.041	-0.510138	0.146009	-3.49388	0.000476058	0.0337558
SCEL	641.995	-0.561849	0.16077	-3.49475	0.000474512	0.0337558
TRPM2	92.433	0.573641	0.164132	3.495	0.000474061	0.0337558
DPYD	372.554	0.220786	0.0632845	3.48879	0.000485209	0.0342595
CD69	327.248	0.947793	0.271811	3.48695	0.000488554	0.0343507
KCTD12	245.46	0.468126	0.134342	3.48458	0.000492909	0.0345119
DAPP1	522.154	0.31487	0.0903961	3.48322	0.000495419	0.0345431
OLR1	116.356	0.8283	0.238088	3.47896	0.000503355	0.0349508
CD4	122.597	0.43108	0.124188	3.47119	0.000518157	0.0358299
RASGEF1B	293.456	0.367793	0.106158	3.46456	0.000531096	0.0365735
ARL5B	447.002	0.412116	0.119607	3.44558	0.000569825	0.0388229
HOPX	145.171	-0.732426	0.212475	-3.44712	0.000566588	0.0388229
IL1RN	1852.21	0.700799	0.203415	3.44516	0.000570721	0.0388229
HLA-DRB6	14.1501	0.809579	0.235574	3.43662	0.000589021	0.0396655
SECTM1	761.318	0.463726	0.134958	3.43607	0.000590218	0.0396655
STOM	497.253	0.36219	0.10539	3.43667	0.000588922	0.0396655
GZMA	34.2956	0.819505	0.238703	3.43316	0.000596585	0.039933
BTN3A3	157.534	0.359968	0.10491	3.43119	0.000600931	0.0400637
AIM2	48.6195	0.721901	0.210489	3.42964	0.000604381	0.0401338
HSPB8	392.906	-0.674224	0.196745	-3.4269	0.000610516	0.0403506
SLAMF8	24.2526	0.679218	0.198252	3.42603	0.000612469	0.0403506
EMILIN2	150.319	0.508462	0.148544	3.42297	0.000619403	0.0404886
TYMP	1158.19	0.400885	0.117109	3.42319	0.000618919	0.0404886
FETUB	10.1522	-1.84823	0.540495	-3.41952	0.000627326	0.040847
CLTB	432.851	-0.326867	0.0956577	-3.41705	0.000633047	0.0410597
MS4A6A	134.31	0.525386	0.154258	3.4059	0.000659473	0.0426086
IL12RB2	17.0896	0.762604	0.224099	3.40297	0.000666574	0.0429017
KLK7	136.625	-0.866914	0.254949	-3.40034	0.000673012	0.0431502
BCL2L14	71.0916	0.569836	0.168143	3.38899	0.000701495	0.0446343
PCDH17	35.1651	0.669816	0.197603	3.3897	0.000699688	0.0446343
CTSZ	373.602	0.306094	0.0905035	3.38212	0.000719287	0.0451055
FCGR1A	110.887	0.827424	0.244648	3.38209	0.000719358	0.0451055
NMI	230.765	0.384653	0.113736	3.38197	0.000719683	0.0451055
PITX1	459.381	-0.477912	0.141234	-3.38384	0.000714803	0.0451055
HK3	82.3111	0.910356	0.271017	3.35904	0.000782131	0.0488365
IVL	78.0616	-0.876875	0.261836	-3.34895	0.000811192	0.0504628
CCR2	14.632	0.916948	0.274479	3.34068	0.000835728	0.0517965
RUFY4	23.8492	0.694745	0.208786	3.32755	0.000876141	0.0541009
LHFPL2	147.6	0.439404	0.1323	3.32128	0.000896044	0.0551265
MSR1	117.463	0.617743	0.186716	3.30847	0.000938081	0.0572914
PRSS3	38.1552	-0.665432	0.201128	-3.3085	0.000937966	0.0572914
FBXO6	96.8528	0.3745	0.113311	3.30506	0.000949555	0.0576412
TMPRSS11E	266.595	-0.716518	0.216816	-3.30472	0.000950697	0.0576412
BTN3A1	428.767	0.287099	0.087028	3.29893	0.000970534	0.0586315
LACTB	115.097	0.327709	0.0995502	3.2919	0.000995146	0.0599021
GIMAP2	29.0677	0.654851	0.199388	3.28431	0.00102232	0.0613172
CERS3	42.115	-0.560574	0.17115	-3.27534	0.00105535	0.063072
FERMT1	104.657	-0.421494	0.128729	-3.27428	0.00105931	0.0630833
ELMO2	179.114	0.224773	0.0687457	3.26963	0.00107687	0.0634518
FAM25A	24.4776	-1.059	0.323737	-3.27117	0.00107105	0.0634518
HLA-DRA	2512.15	0.451777	0.138157	3.27002	0.00107539	0.0634518
POLM	127.795	-0.268502	0.0822022	-3.26636	0.00108938	0.0637402
RMND5A	535.795	-0.181098	0.0554283	-3.26726	0.00108595	0.0637402
GBP3	566.48	0.437543	0.134047	3.26412	0.00109806	0.0640243
HLA-DPA1	779.452	0.45976	0.141112	3.25813	0.0011215	0.0651636
PRB3	7.85422	-1.11843	0.34383	-3.25286	0.00114251	0.066155
ADAP2	58.9381	0.458861	0.141171	3.25039	0.00115247	0.0665015
PPP4C	456.038	-0.147331	0.0453541	-3.24846	0.00116033	0.066725
DENND4A	349.302	0.268078	0.0828496	3.23572	0.00121337	0.0688288
PSMB8	575.777	0.252435	0.0780016	3.23628	0.00121099	0.0688288
RHCG	91.64	-0.871437	0.269309	-3.23583	0.00121291	0.0688288
SLC31A2	173.144	0.394171	0.121806	3.23605	0.00121194	0.0688288
FAM124A	26.5235	0.797916	0.246842	3.2325	0.00122714	0.069375
ACOX1	750.756	-0.161999	0.0501416	-3.23083	0.0012343	0.0695448
BIRC2	369.205	0.185308	0.0574234	3.22704	0.00125077	0.069768
EDNRB	9.16009	0.996326	0.308727	3.22721	0.00125003	0.069768
SLC38A5	9.80516	0.939081	0.290951	3.22762	0.00124824	0.069768
TNFAIP3	1785.44	0.533765	0.165606	3.22309	0.00126813	0.0705016
CX3CR1	21.2801	0.634829	0.197068	3.22137	0.00127578	0.0706919
BAZ1A	1022.77	0.271536	0.0844344	3.21594	0.00130016	0.0716495
GALNT1	568.4	-0.277621	0.086335	-3.21562	0.00130163	0.0716495
ACOT9	269.212	0.259674	0.0808876	3.21031	0.00132593	0.0720393
MIAT	129.293	0.444319	0.138308	3.21253	0.00131572	0.0720393
NUCB1	578.545	0.190041	0.0591722	3.21167	0.00131968	0.0720393
VCAN	259.475	0.720807	0.224465	3.21122	0.00132173	0.0720393
CSF1	103.239	0.570119	0.178414	3.19548	0.00139596	0.0755988
CDC42EP3	433.237	0.349179	0.10943	3.1909	0.00141831	0.0765615
LMO2	141.54	0.322425	0.101232	3.18499	0.00144757	0.0778897
IL10	13.7953	0.776687	0.243989	3.18329	0.00145613	0.0780991
NOS2	757.466	0.667034	0.209642	3.18178	0.00146373	0.0782556
LHFPL1	7.3792	0.74729	0.235178	3.17755	0.00148527	0.0791545
TRIM25	1508.02	0.442907	0.139437	3.17639	0.00149119	0.0792175
DMXL2	824.234	0.242153	0.0762697	3.17496	0.00149856	0.0793575
SPRR2C	12.8524	-0.949182	0.299299	-3.17135	0.00151733	0.0800979
GPR84	28.0662	0.892039	0.281488	3.16901	0.0015296	0.0802394
SP140L	234.103	0.303175	0.0956447	3.1698	0.00152542	0.0802394
SLC25A47	4.04552	1.55587	0.491416	3.16609	0.00154501	0.0807941
FAM167B	3.55897	-0.918623	0.290518	-3.16202	0.0015668	0.0816784
ZEB2	400.181	0.54352	0.172066	3.15879	0.00158423	0.082331
FAM83C	21.4614	-0.569743	0.180562	-3.15538	0.00160288	0.082786
TNNI2	65.0197	-0.423634	0.134254	-3.15546	0.00160247	0.082786
ABCD1	92.3059	0.292138	0.0926558	3.15294	0.00161636	0.0832249
MUC13	241.577	0.668899	0.212966	3.14087	0.00168447	0.0864662
ADA	14.5	0.595029	0.18987	3.13387	0.00172515	0.0882834
MS4A7	72.6946	0.495558	0.158289	3.13072	0.00174379	0.0889652
KIAA1109	1424.65	0.176713	0.0566417	3.11984	0.00180949	0.0920365
TGM1	84.5156	-0.560145	0.179599	-3.11886	0.00181551	0.0920629
PLEKHH3	188.499	-0.385406	0.124073	-3.10629	0.00189454	0.0957801
CD38	143.18	0.737893	0.237673	3.10466	0.001905	0.0960191
VWF	233.453	-0.455582	0.147188	-3.09524	0.00196656	0.098824
KCNA3	12.9808	0.705416	0.228004	3.09387	0.00197563	0.0989825
EXOC6	173.45	0.211975	0.0686238	3.08894	0.0020087	0.100339
POLR2J	84.4036	-0.245549	0.0795711	-3.08591	0.00202932	0.101067
ACHE	13.1617	0.734931	0.238798	3.07762	0.00208659	0.103611
TULP2	9.55064	1.69933	0.553579	3.06971	0.00214267	0.106081
RNF19B	894.691	0.357667	0.116649	3.06619	0.00216804	0.10702
VCPIP1	563.925	0.165702	0.0541023	3.06276	0.00219303	0.107936
CIITA	432.062	0.383502	0.125385	3.0586	0.00222371	0.109125
INA	9.98003	-0.710258	0.23238	-3.05645	0.00223976	0.109591
DPYSL2	76.9476	0.441717	0.144815	3.05022	0.00228676	0.111302
SDR9C7	7.89657	-1.3591	0.4456	-3.05005	0.00228802	0.111302
LONRF3	33.1533	0.404589	0.132833	3.04585	0.00232023	0.112541
KAT2B	202.025	0.17474	0.0574444	3.0419	0.00235088	0.113698
SPINK5	222.457	-0.569652	0.187494	-3.03824	0.00237968	0.114759
IL18BP	59.2457	0.394164	0.130078	3.0302	0.0024439	0.117518
RAB8A	376.805	0.163987	0.0543532	3.01707	0.00255233	0.12238
BNIPL	107.929	-0.400171	0.132864	-3.01187	0.00259642	0.124139
CD68	305.812	0.34086	0.113243	3.00999	0.00261256	0.124555
PIK3AP1	720.855	0.544439	0.181	3.00796	0.00263012	0.125035
IRF1	2468.9	0.378499	0.126048	3.00281	0.00267496	0.126686
PLSCR2	20.2267	0.569258	0.189611	3.00224	0.00267999	0.126686
RNF223	47.8454	-0.433519	0.144531	-2.99949	0.00270434	0.127477
CCNG2	320.396	-0.267139	0.0891978	-2.99491	0.0027453	0.129044
CARD16	152.71	0.605633	0.202454	2.99146	0.0027765	0.129782
NDRG2	929.621	-0.360806	0.120587	-2.99207	0.00277092	0.129782
DISC1	66.1447	0.480025	0.160857	2.98418	0.00284338	0.132538
FOXE1	55.5812	-0.52622	0.176609	-2.97957	0.00288655	0.133805
MSL3	203.196	0.231159	0.0775676	2.9801	0.00288152	0.133805
SH3GL1	374.764	-0.224593	0.0754194	-2.97791	0.00290217	0.134157
IL21R	36.8367	0.585646	0.196912	2.97415	0.00293797	0.135438
NUPR1	216.655	0.504226	0.169612	2.97281	0.00295086	0.135659
GBP2	1070.94	0.48717	0.16404	2.96982	0.00297976	0.136612
HSD11B1	9.71393	0.743502	0.250504	2.96802	0.00299722	0.137037
CAMK2G	494.365	-0.213074	0.0718725	-2.96462	0.0030306	0.138024
HSH2D	396.718	0.368833	0.124432	2.96414	0.0030353	0.138024
C6orf62	776.053	0.141516	0.0478842	2.95539	0.00312275	0.139928
CD40	74.9503	0.422739	0.143102	2.95411	0.00313572	0.139928
CD48	95.475	0.568971	0.192409	2.9571	0.00310549	0.139928
EPHX3	36.8304	-0.508591	0.172058	-2.95593	0.00311724	0.139928
KRT78	175.944	-0.653607	0.221226	-2.95448	0.00313198	0.139928
PRSS27	115.164	-0.652199	0.220553	-2.95711	0.00310537	0.139928
ZNF185	994.866	-0.30536	0.103288	-2.95638	0.00311275	0.139928
PTPN2	238.945	0.24778	0.083919	2.95261	0.00315095	0.139975
TMEM140	203.873	0.531463	0.180013	2.95236	0.00315351	0.139975
LTC4S	12.4326	-0.461812	0.156591	-2.94917	0.00318632	0.140105
MLKL	216.298	0.495515	0.168038	2.94882	0.00318991	0.140105
TMPRSS11B	81.8712	-0.820128	0.278042	-2.94966	0.00318125	0.140105
[truncated: 18,596 more rows]

## Sheet: Score7Cont
row	baseMean	log2FoldChange	lfcSE	stat	pvalue	padj
[truncated: 18,982 more rows]

[truncated: 1 more sheets: SPvsAN_score19]
