# Supplementary material for: Virome Data Explorer: A web resource to longitudinally explore respiratory viral infections, their interactions with other pathogens and host transcriptomic changes in over 100 people
Source: PLoS Biol. 2024 Jan 18;22(1):e3002089. doi: 10.1371/journal.pbio.3002089 (PMC10796020; doi:10.1371/journal.pbio.3002089)
Supplement: S12 Data — (XLSX) [file pbio.3002089.s021.xlsx]

## Sheet: Sheet1
Gene Set	Description	Size	LeadingEdgeNumber	EnrichmentScore	NormalizedEnrichmentScore	pValue	FDR
GO:0009615	response to virus	298	107	0.827263	2.7778	0	0
GO:0098542	defense response to other organism	435	130	0.782852	2.74125	0	0
GO:0034341	response to interferon-gamma	184	81	0.84553	2.68521	0	0
GO:0034340	response to type I interferon	86	42	0.898523	2.60948	0	0
GO:0002250	adaptive immune response	367	148	0.746653	2.54897	0	0
GO:0043900	regulation of multi-organism process	340	80	0.737995	2.5268	0	0
GO:0001819	positive regulation of cytokine production	399	125	0.715177	2.49412	0	0
GO:0045088	regulation of innate immune response	351	115	0.726568	2.48866	0	0
GO:0060759	regulation of response to cytokine stimulus	151	50	0.779219	2.44379	0	0
GO:0032606	type I interferon production	106	39	0.810492	2.41827	0	0
GO:0002697	regulation of immune effector process	362	103	0.695421	2.38527	0	0
GO:0019058	viral life cycle	267	65	0.711682	2.37557	0	0
GO:0002764	immune response-regulating signaling pathway	456	129	0.675654	2.35883	0	0
GO:0001818	negative regulation of cytokine production	238	72	0.702604	2.33348	0	0
GO:0002449	lymphocyte mediated immunity	231	83	0.723221	2.33259	0	0
GO:0042110	T cell activation	437	153	0.669209	2.32736	0	0
GO:0031349	positive regulation of defense response	406	119	0.672577	2.32465	0	0
GO:0002831	regulation of response to biotic stimulus	118	34	0.765633	2.32016	0	0
GO:0002683	negative regulation of immune system process	390	104	0.666686	2.3155	0	0
GO:0002237	response to molecule of bacterial origin	318	90	0.683036	2.31149	0	0
GO:0050867	positive regulation of cell activation	295	112	0.68721	2.30517	0	0
GO:0071706	tumor necrosis factor superfamily cytokine production	132	44	0.746611	2.30392	0	0
GO:0071216	cellular response to biotic stimulus	213	68	0.712941	2.29242	0	0
GO:0032609	interferon-gamma production	104	44	0.75994	2.28246	0	0
GO:0050663	cytokine secretion	200	70	0.699446	2.26851	0	0
GO:0070661	leukocyte proliferation	272	114	0.684156	2.26589	0	0
GO:0031348	negative regulation of defense response	175	46	0.703913	2.26013	0	0
GO:0007159	leukocyte cell-cell adhesion	307	104	0.667159	2.24734	0	0
GO:0042107	cytokine metabolic process	106	34	0.756706	2.2418	0	0
GO:0034612	response to tumor necrosis factor	229	69	0.678104	2.21992	0	0
GO:0071887	leukocyte apoptotic process	103	41	0.752627	2.20536	0	0
GO:0032612	interleukin-1 production	83	33	0.773952	2.20072	0	0
GO:1990868	response to chemokine	86	30	0.786448	2.20033	0	0
GO:0002694	regulation of leukocyte activation	460	154	0.632861	2.19434	0	0
GO:0002285	lymphocyte activation involved in immune response	166	62	0.697949	2.19185	0	0
GO:0032103	positive regulation of response to external stimulus	284	74	0.6539	2.19124	0	0
GO:0032615	interleukin-12 production	53	25	0.816733	2.18373	0	0
GO:0002521	leukocyte differentiation	480	131	0.619628	2.18108	0	0
GO:1903706	regulation of hemopoiesis	361	91	0.628147	2.15552	0	0
GO:0007249	I-kappaB kinase/NF-kappaB signaling	247	69	0.652644	2.14234	0	0
GO:0032635	interleukin-6 production	124	37	0.695027	2.13018	0	0
GO:0002526	acute inflammatory response	148	46	0.690973	2.12527	0	0
GO:0097696	STAT cascade	144	40	0.687219	2.11989	0	0
GO:0050727	regulation of inflammatory response	345	106	0.612524	2.09947	0	0
GO:0008544	epidermis development	420	124	-0.563349	-2.25162	0	0
GO:0043588	skin development	378	109	-0.570529	-2.26599	0	0
GO:0018149	peptide cross-linking	59	20	-0.778536	-2.34458	0	0
GO:0030099	myeloid cell differentiation	350	74	0.601845	2.04097	0	1.99736e-05
GO:0061025	membrane fusion	130	24	0.670012	2.05229	0	2.03653e-05
GO:0042113	B cell activation	225	90	0.634586	2.06383	0	2.07726e-05
GO:0060326	cell chemotaxis	271	76	0.628637	2.07875	0	2.11965e-05
GO:0045785	positive regulation of cell adhesion	375	108	0.606034	2.08156	0	2.16381e-05
GO:0022407	regulation of cell-cell adhesion	363	107	0.615131	2.09215	0	2.20985e-05
GO:0002440	production of molecular mediator of immune response	183	58	0.661618	2.09579	0	2.25789e-05
GO:0035456	response to interferon-beta	30	19	0.882885	2.09622	0	2.30806e-05
GO:0032623	interleukin-2 production	63	23	0.743167	2.01928	0	3.70939e-05
GO:0044764	multi-organism cellular process	41	9	0.798457	2.02288	0	3.77683e-05
GO:0035455	response to interferon-alpha	20	9	0.919299	2.02531	0	3.84677e-05
GO:0050866	negative regulation of cell activation	169	53	0.643023	2.03574	0	3.91935e-05
GO:0043331	response to dsRNA	50	21	0.767495	2.01125	0	5.37221e-05
GO:0042116	macrophage activation	76	30	0.720955	2.01251	0	5.46646e-05
GO:0001773	myeloid dendritic cell activation	26	13	0.879957	2.00315	0	8.65523e-05
GO:0051090	regulation of DNA-binding transcription factor activity	382	74	0.587383	2.00451	0	8.80193e-05
GO:0050900	leukocyte migration	396	104	0.579909	1.98932	0	9.8917e-05
GO:0032602	chemokine production	76	20	0.697844	1.99018	0	0.000100512
GO:0002791	regulation of peptide secretion	439	93	0.570427	1.99354	0	0.00010216
GO:0051701	interaction with host	195	38	0.611005	1.97077	0	0.000194743
GO:0045576	mast cell activation	59	20	0.727643	1.96623	0.00182149	0.000236052
GO:0070555	response to interleukin-1	144	35	0.633825	1.96689	0.00152207	0.000239683
GO:0006959	humoral immune response	226	55	0.594178	1.96573	0	0.000248031
GO:0001906	cell killing	151	40	0.630292	1.95893	0	0.000285999
GO:0006968	cellular defense response	53	21	0.734005	1.96015	0	0.000290205
GO:0032637	interleukin-8 production	69	25	0.692887	1.94208	0	0.000370939
GO:0032613	interleukin-10 production	46	18	0.767152	1.93086	0	0.000526628
GO:0002507	tolerance induction	22	10	0.859045	1.92708	0	0.000577016
GO:0006471	protein ADP-ribosylation	30	9	0.794072	1.92453	0	0.000583339
GO:0032633	interleukin-4 production	34	15	0.782805	1.91319	0	0.000673705
GO:0070972	protein localization to endoplasmic reticulum	134	84	-0.555298	-1.94031	0	0.0007048
GO:0050920	regulation of chemotaxis	192	44	0.588425	1.90437	0	0.000789357
GO:0042092	type 2 immune response	35	18	0.773801	1.89838	0.00198413	0.000942965
GO:0002437	inflammatory response to antigenic stimulus	43	16	0.745544	1.89313	0	0.00103863
GO:0032196	transposition	25	7	0.805672	1.87191	0	0.00150468
GO:0019835	cytolysis	38	14	0.751791	1.86602	0	0.00163025
GO:0001562	response to protozoan	20	6	0.846507	1.8572	0	0.00184356
GO:0048872	homeostasis of number of cells	234	59	0.571609	1.856	0	0.00184645
GO:0007162	negative regulation of cell adhesion	242	51	0.563592	1.8517	0	0.00193793
GO:0070741	response to interleukin-6	37	11	0.760238	1.85098	0	0.00193961
GO:0002448	mast cell mediated immunity	48	9	0.710449	1.84294	0.00383877	0.00232455
GO:0090077	foam cell differentiation	33	10	0.7582	1.83368	0	0.00270043
GO:0150076	neuroinflammatory response	47	14	0.705584	1.82751	0.00190114	0.00297096
GO:0038061	NIK/NF-kappaB signaling	112	37	0.60074	1.82379	0.00156495	0.00319945
GO:0051235	maintenance of location	294	53	0.541898	1.8214	0	0.00331653
GO:0019882	antigen processing and presentation	164	47	0.580877	1.81726	0	0.00354767
GO:0032069	regulation of nuclease activity	21	5	0.821785	1.79673	0	0.00489309
GO:0002269	leukocyte activation involved in inflammatory response	30	9	0.74506	1.7774	0.00431965	0.00647145
GO:0002347	response to tumor cell	19	7	0.810116	1.77317	0.00220264	0.00686398
GO:0072507	divalent inorganic cation homeostasis	467	85	0.506976	1.76864	0	0.00732624
GO:0007187	G protein-coupled receptor signaling pathway, coupled to cyclic nucleotide second messenger	222	36	0.530608	1.76019	0	0.00816538
GO:0051047	positive regulation of secretion	393	90	0.496486	1.7331	0	0.0112609
GO:0002532	production of molecular mediator involved in inflammatory response	60	20	0.626261	1.73167	0.00552486	0.01136
GO:0032102	negative regulation of response to external stimulus	294	60	0.506387	1.71686	0	0.01347
GO:0070670	response to interleukin-4	34	8	0.723015	1.71552	0.00592885	0.013587
GO:1901342	regulation of vasculature development	289	54	0.510698	1.70433	0.00135685	0.0157158
GO:0070265	necrotic cell death	46	15	0.666111	1.70278	0.0038835	0.0158806
GO:2000147	positive regulation of cell motility	452	88	0.484259	1.6977	0	0.0167723
GO:0052547	regulation of peptidase activity	396	51	0.488661	1.69262	0	0.0175458
GO:1904950	negative regulation of establishment of protein localization	164	33	0.538836	1.69325	0	0.017565
GO:0048284	organelle fusion	107	16	0.56931	1.6887	0.00325733	0.0183058
GO:0006909	phagocytosis	228	68	0.511085	1.68502	0	0.0185973
GO:0097191	extrinsic apoptotic signaling pathway	211	52	0.520952	1.68592	0	0.0186261
GO:0070371	ERK1 and ERK2 cascade	307	54	0.496626	1.67585	0.00141643	0.0204619
GO:0140053	mitochondrial gene expression	139	99	-0.490255	-1.73621	0	0.0206741
GO:2001057	reactive nitrogen species metabolic process	69	16	0.602784	1.67135	0.00540541	0.0214842
GO:0002181	cytoplasmic translation	84	53	-0.534481	-1.74317	0	0.0219898
GO:0010257	NADH dehydrogenase complex assembly	50	38	-0.581111	-1.71934	0	0.0229563
GO:0018212	peptidyl-tyrosine modification	379	73	0.481483	1.66212	0.00130719	0.0231992
GO:0019932	second-messenger-mediated signaling	395	57	0.479647	1.66288	0.0013089	0.0232405
GO:0045862	positive regulation of proteolysis	320	51	0.489737	1.66136	0.00141643	0.0232615
GO:0070206	protein trimerization	51	10	0.625469	1.65362	0.011257	0.0251125
GO:0001525	angiogenesis	453	76	0.471969	1.64874	0	0.0262231
GO:0030522	intracellular receptor signaling pathway	269	42	0.492689	1.64726	0	0.0262846
GO:0002251	organ or tissue specific immune response	25	7	0.726273	1.64466	0.00636943	0.0263563
GO:1904951	positive regulation of establishment of protein localization	408	63	0.470297	1.645	0	0.0264313
GO:0010573	vascular endothelial growth factor production	31	10	0.686603	1.64575	0.0137615	0.0264805
GO:0051341	regulation of oxidoreductase activity	88	19	0.570868	1.63969	0.00526316	0.027336
GO:1902579	multi-organism localization	31	6	0.681126	1.63994	0.0194805	0.027462
GO:0070671	response to interleukin-12	48	12	0.624064	1.6374	0.0151515	0.0278439
GO:0035690	cellular response to drug	327	59	0.479465	1.62001	0	0.0331245
GO:0006301	postreplication repair	46	5	0.618102	1.61686	0.0174419	0.0340108
GO:0033108	mitochondrial respiratory chain complex assembly	71	53	-0.538425	-1.69029	0.00240385	0.0365321
GO:0030101	natural killer cell activation	85	29	0.558434	1.60019	0.0184564	0.0404389
GO:0032616	interleukin-13 production	23	7	0.706171	1.59141	0.0399061	0.0438653
GO:0051051	negative regulation of transport	427	59	0.455105	1.58993	0.00130039	0.0440212
GO:0048013	ephrin receptor signaling pathway	78	28	-0.503974	-1.62999	0	0.0456945
GO:0002200	somatic diversification of immune receptors	61	14	0.58672	1.58315	0.0159858	0.0464168
GO:0030104	water homeostasis	67	22	-0.525584	-1.63014	0.0021692	0.0486155
GO:0006399	tRNA metabolic process	145	86	-0.463472	-1.63365	0	0.049336
