# Supplementary material for: Virome Data Explorer: A web resource to longitudinally explore respiratory viral infections, their interactions with other pathogens and host transcriptomic changes in over 100 people
Source: PLoS Biol. 2024 Jan 18;22(1):e3002089. doi: 10.1371/journal.pbio.3002089 (PMC10796020; doi:10.1371/journal.pbio.3002089)
Supplement: S13 Data — (XLTX) [file pbio.3002089.s022.xltx]

## Sheet: FigS4c
Cardinal_sample	AN	SN	AP	SP
1	202.649	310.71	383.86	280.24
2	213.053	256.332	315.155	416.443
3	209.401	238.506	362.024	484.079
4	206.783	217.221	425.251	308.849
5	228.432	231.786	297.823	248.996
6	236.687	226.513	254.709	442.41
7	177.62	265.118	298.927	332.708
8	229.837	248.057	255.32	301.922
9	199.822	209.04	338.578	257.593
10	176.297	192.431	307.841	260.259
11	241.902	192.503	414.767	456.847
12	231.582	284.057	414.109	314.166
13	244.461	224.887	338.871	275.484
14	218.366	258.723	318.158	379.004
15	217.381	235.028	209.251	238.267
16	223.694	246.119	251.969	203.913
17	223.522	237.665	385.272	342.706
18	250.261	239.82	303.64	350.867
19	221.718	172.926	411.488	399.5
20	203.437	145.749	300.685	352.709
21	226.128	175.787	316.952	267.037
22	230.47	238.844	314.846	256.61
23	235.109	214.885	201.427	305.347
24	259.988	289.02	231.555	396.291
25	190.88	245.047	260.051	463.425
26	215.981	246.068	312.721	479.212
27	233.057	244.128	240.756	448.994
28	193.917	328.624	277.86	383.486
29	217.332	287.948	279.704	281.698
30	228.769	459.007	421.858	504.031
31	250.661	283.426	311.365	503.475
32	226.759	286.295	229.682	382.833
33	235.326	271.916	491.105	452.225
34	253.83	201.725	286.702	230.356
35	259.159	335.145	316.641	289.478
36	220.673	252.259	241.992	312.204
37	280.722	283.562	316.196	210.161
38	234.392	182.638	328.012	223.002
39	271.411	226.247	370.26	330.39
40	267.773	236.768	334.453	465.02
41	240.992	221.333	384.149	312.599
42	241.581	237.476	305.845	522.306
43	288.113	211.428	266.457	471.307
44	207.286	224.408	312.285	311.266
45	226.321	322.319	253.697	445.747
46	201.848	302.015	290.92	361.672
47	186.218	244.152	296.331	428.804
48	256.305	153.01	352.357	386.221
49	122.553	285.785	274.724	190.556
50	283.308	155.683	210.825	461.523
51	238.085	223.68	316.905	460.967
52	208.716	206.983	350.581	273.766
53	190.346	219.201	378.039	260.947
54	209.616	242.053	394.545	307.24
55	276.104	242.06	309.25	262.606
56	261.695	213.857	258.621	359.666
57	277.807	233.329	332.205	221.299
58	330.269	210.903	252.765	391.034
59	269.853	260.756	259.579	281.325
60	273.884	277.278	216.507	268.857
61	261.931	193.72	279.478	231.015
62	239.384	252.75	302.195	397.657
63	260.027	232.197	316.702	353.786
64	272.164	210.877	289.102	NaN
65	238.607	208.855	337.903	NaN
66	251.673	224.071	299.652	NaN
67	274.692	204.725	443.415	NaN
68	238.78	NaN	277.534	NaN
69	249.564	NaN	244.546	NaN
70	248.994	NaN	258.723	NaN
71	257.107	NaN	295.116	NaN
72	258.152	NaN	359.292	NaN
73	228.834	NaN	258.177	NaN
74	225.636	NaN	265.642	NaN
75	242.916	NaN	195.975	NaN
76	212.913	NaN	314.076	NaN
77	175.198	NaN	237.009	NaN
78	279.813	NaN	445.433	NaN
79	211.677	NaN	490.219	NaN
80	189.418	NaN	279.51	NaN
81	225.77	NaN	399.353	NaN
82	198.092	NaN	343.177	NaN
83	205.147	NaN	343.933	NaN
84	215.12	NaN	410.128	NaN
85	209.195	NaN	349.657	NaN
86	224.012	NaN	443.348	NaN
87	202.274	NaN	326.916	NaN
88	218.471	NaN	335.442	NaN
89	200.466	NaN	248.317	NaN
90	250.223	NaN	420.264	NaN
91	218.504	NaN	295.857	NaN
92	204.895	NaN	321.324	NaN
93	206.039	NaN	326.907	NaN
94	221.515	NaN	291.763	NaN
95	268.542	NaN	248.304	NaN
96	231.796	NaN	307.846	NaN
97	185.623	NaN	307.329	NaN
98	251.781	NaN	276.33	NaN
99	225.086	NaN	349.891	NaN
100	235.657	NaN	199.165	NaN
101	243.737	NaN	496.604	NaN
102	268.936	NaN	285.92	NaN
103	282.107	NaN	475.645	NaN
104	212.246	NaN	475.049	NaN
105	226.877	NaN	197.902	NaN
106	263.365	NaN	252.278	NaN
107	264.041	NaN	250.975	NaN
108	281.927	NaN	272.213	NaN
109	229.569	NaN	218.994	NaN
110	247.447	NaN	288.85	NaN
111	214.568	NaN	335.598	NaN
112	240.213	NaN	352.6	NaN
113	247.684	NaN	272.544	NaN
114	241.028	NaN	247.553	NaN
115	211.427	NaN	296.834	NaN
116	243.044	NaN	314.942	NaN
117	264.778	NaN	215.549	NaN
118	146.395	NaN	254.414	NaN
119	262.109	NaN	391.809	NaN
120	296.15	NaN	214.711	NaN
121	244.311	NaN	265.021	NaN
122	237.83	NaN	248.662	NaN
123	277.062	NaN	409.506	NaN
124	282.081	NaN	197.634	NaN
125	278.354	NaN	425.871	NaN
126	243.315	NaN	246.497	NaN
127	229.046	NaN	327.007	NaN
128	192.053	NaN	306.836	NaN
129	220.498	NaN	398.87	NaN
130	224.37	NaN	217.787	NaN
131	217.501	NaN	409.732	NaN
132	295.751	NaN	244.634	NaN
133	287.801	NaN	241.442	NaN
134	213.589	NaN	295.339	NaN
135	212.497	NaN	284.946	NaN
136	171.705	NaN	450.216	NaN
137	150.606	NaN	254.602	NaN
138	194.599	NaN	343.809	NaN
139	227.188	NaN	336.89	NaN
140	232.455	NaN	279.665	NaN
141	199.256	NaN	343.383	NaN
142	225.762	NaN	226.383	NaN
143	213.527	NaN	322.792	NaN
144	259.207	NaN	195.79	NaN
145	271.192	NaN	313.277	NaN
146	265.259	NaN	188.768	NaN
147	246.307	NaN	NaN	NaN
148	255.318	NaN	NaN	NaN
149	267.12	NaN	NaN	NaN
150	279.033	NaN	NaN	NaN
151	255.4	NaN	NaN	NaN
152	261.45	NaN	NaN	NaN
153	247.479	NaN	NaN	NaN
154	283.476	NaN	NaN	NaN
155	240.538	NaN	NaN	NaN
156	274.751	NaN	NaN	NaN
157	286.848	NaN	NaN	NaN
158	287.147	NaN	NaN	NaN
159	340.728	NaN	NaN	NaN
160	238.701	NaN	NaN	NaN
161	227.25	NaN	NaN	NaN
162	234.379	NaN	NaN	NaN
163	208.403	NaN	NaN	NaN
164	253.419	NaN	NaN	NaN
165	228.226	NaN	NaN	NaN
166	242.016	NaN	NaN	NaN
167	230.37	NaN	NaN	NaN
168	280.071	NaN	NaN	NaN
169	252.747	NaN	NaN	NaN
170	248.927	NaN	NaN	NaN
171	250.283	NaN	NaN	NaN
172	285.531	NaN	NaN	NaN
173	254.189	NaN	NaN	NaN
174	244.846	NaN	NaN	NaN
175	245.855	NaN	NaN	NaN
176	194.592	NaN	NaN	NaN
177	207.929	NaN	NaN	NaN
178	257.112	NaN	NaN	NaN
179	261.948	NaN	NaN	NaN
180	246.312	NaN	NaN	NaN
181	197.747	NaN	NaN	NaN
182	207.091	NaN	NaN	NaN
183	221.938	NaN	NaN	NaN
184	202.069	NaN	NaN	NaN
185	204.047	NaN	NaN	NaN
186	196.565	NaN	NaN	NaN
187	226.476	NaN	NaN	NaN
188	197.495	NaN	NaN	NaN
189	196.265	NaN	NaN	NaN
190	194.701	NaN	NaN	NaN
191	205.003	NaN	NaN	NaN
192	202.06	NaN	NaN	NaN
193	218.522	NaN	NaN	NaN
194	220.516	NaN	NaN	NaN
195	180.13	NaN	NaN	NaN
196	224.437	NaN	NaN	NaN
197	239.176	NaN	NaN	NaN
198	194.517	NaN	NaN	NaN
199	223.653	NaN	NaN	NaN
200	227.538	NaN	NaN	NaN
201	194.707	NaN	NaN	NaN
202	199.009	NaN	NaN	NaN
203	222.088	NaN	NaN	NaN
204	217.363	NaN	NaN	NaN
205	248.991	NaN	NaN	NaN
206	202.395	NaN	NaN	NaN
207	231.48	NaN	NaN	NaN
208	220.685	NaN	NaN	NaN
209	188.405	NaN	NaN	NaN
210	246.176	NaN	NaN	NaN
211	266.679	NaN	NaN	NaN
212	226.752	NaN	NaN	NaN
213	240.566	NaN	NaN	NaN
214	234.949	NaN	NaN	NaN
215	233.547	NaN	NaN	NaN
216	241.6	NaN	NaN	NaN
217	237.544	NaN	NaN	NaN
218	248.843	NaN	NaN	NaN
219	316.115	NaN	NaN	NaN
220	236.951	NaN	NaN	NaN
221	255.347	NaN	NaN	NaN
222	230.556	NaN	NaN	NaN
223	200.208	NaN	NaN	NaN
224	218.258	NaN	NaN	NaN
225	240.52	NaN	NaN	NaN
226	218.384	NaN	NaN	NaN
227	241.946	NaN	NaN	NaN
228	298.664	NaN	NaN	NaN
229	284.009	NaN	NaN	NaN
230	281.398	NaN	NaN	NaN
231	301.056	NaN	NaN	NaN
232	216.397	NaN	NaN	NaN
233	220.982	NaN	NaN	NaN
234	240.169	NaN	NaN	NaN
235	237.779	NaN	NaN	NaN
236	300.443	NaN	NaN	NaN
237	279.585	NaN	NaN	NaN
238	230.743	NaN	NaN	NaN
239	299.611	NaN	NaN	NaN
240	248.999	NaN	NaN	NaN
241	242.066	NaN	NaN	NaN
242	252.407	NaN	NaN	NaN
243	223.387	NaN	NaN	NaN
244	234.691	NaN	NaN	NaN
245	254.369	NaN	NaN	NaN
246	79.4786	NaN	NaN	NaN
247	246.616	NaN	NaN	NaN
248	271.893	NaN	NaN	NaN
249	270.268	NaN	NaN	NaN
250	220.825	NaN	NaN	NaN
251	225.344	NaN	NaN	NaN
252	240.892	NaN	NaN	NaN
253	219.043	NaN	NaN	NaN
254	247.287	NaN	NaN	NaN
255	336.779	NaN	NaN	NaN
256	263.149	NaN	NaN	NaN
257	213.147	NaN	NaN	NaN
258	238.963	NaN	NaN	NaN
259	317.808	NaN	NaN	NaN
260	224.453	NaN	NaN	NaN
261	271.736	NaN	NaN	NaN
262	332.201	NaN	NaN	NaN
263	273.509	NaN	NaN	NaN
264	268.065	NaN	NaN	NaN
265	269.77	NaN	NaN	NaN
266	230.41	NaN	NaN	NaN
267	236.196	NaN	NaN	NaN
268	215.589	NaN	NaN	NaN
269	259.432	NaN	NaN	NaN
270	238.356	NaN	NaN	NaN
271	251.354	NaN	NaN	NaN
272	275.882	NaN	NaN	NaN
273	266.44	NaN	NaN	NaN
274	253.62	NaN	NaN	NaN
275	250.476	NaN	NaN	NaN
276	211.093	NaN	NaN	NaN
277	233.744	NaN	NaN	NaN
278	239.498	NaN	NaN	NaN
279	231.079	NaN	NaN	NaN
280	263.843	NaN	NaN	NaN
281	237.748	NaN	NaN	NaN
282	240.178	NaN	NaN	NaN
283	217.84	NaN	NaN	NaN
284	263.507	NaN	NaN	NaN
285	246.196	NaN	NaN	NaN
286	321.698	NaN	NaN	NaN
287	216.752	NaN	NaN	NaN
288	246.525	NaN	NaN	NaN
289	227.606	NaN	NaN	NaN
290	244.162	NaN	NaN	NaN
291	235.504	NaN	NaN	NaN
292	212.822	NaN	NaN	NaN
293	202.673	NaN	NaN	NaN
294	217.963	NaN	NaN	NaN
295	212.617	NaN	NaN	NaN
296	195.093	NaN	NaN	NaN
297	231.531	NaN	NaN	NaN
298	143.505	NaN	NaN	NaN
299	168.639	NaN	NaN	NaN
300	222.051	NaN	NaN	NaN
301	222.456	NaN	NaN	NaN
302	313.238	NaN	NaN	NaN
303	328.3	NaN	NaN	NaN
304	260.671	NaN	NaN	NaN
305	269.683	NaN	NaN	NaN
306	285.399	NaN	NaN	NaN
307	252.553	NaN	NaN	NaN
308	232.001	NaN	NaN	NaN
309	262.675	NaN	NaN	NaN
310	239.111	NaN	NaN	NaN
311	252.459	NaN	NaN	NaN
312	223.002	NaN	NaN	NaN
313	200.52	NaN	NaN	NaN
314	235.747	NaN	NaN	NaN
315	225.688	NaN	NaN	NaN
316	191.628	NaN	NaN	NaN
317	277.692	NaN	NaN	NaN
318	240.704	NaN	NaN	NaN
319	198.651	NaN	NaN	NaN
320	198.732	NaN	NaN	NaN
321	201.468	NaN	NaN	NaN
322	191.739	NaN	NaN	NaN
323	172.057	NaN	NaN	NaN
324	212.951	NaN	NaN	NaN
325	206.121	NaN	NaN	NaN
326	207.224	NaN	NaN	NaN
327	190.28	NaN	NaN	NaN
328	215.384	NaN	NaN	NaN
329	195.207	NaN	NaN	NaN
330	200.179	NaN	NaN	NaN
331	201.995	NaN	NaN	NaN
332	230.928	NaN	NaN	NaN
333	227.441	NaN	NaN	NaN
334	267.583	NaN	NaN	NaN
335	226.578	NaN	NaN	NaN
336	193.138	NaN	NaN	NaN
337	176.941	NaN	NaN	NaN
338	192.376	NaN	NaN	NaN
339	203.834	NaN	NaN	NaN
340	207.192	NaN	NaN	NaN
341	217.42	NaN	NaN	NaN
342	213.254	NaN	NaN	NaN
343	320.298	NaN	NaN	NaN
344	195.865	NaN	NaN	NaN
345	244.47	NaN	NaN	NaN
346	192.382	NaN	NaN	NaN
347	203.745	NaN	NaN	NaN
348	225.815	NaN	NaN	NaN
349	260.559	NaN	NaN	NaN
350	323.844	NaN	NaN	NaN
351	264.286	NaN	NaN	NaN
352	289.705	NaN	NaN	NaN
353	233.96	NaN	NaN	NaN
354	226.926	NaN	NaN	NaN
355	173.518	NaN	NaN	NaN
356	212.579	NaN	NaN	NaN
357	180.31	NaN	NaN	NaN
358	283.37	NaN	NaN	NaN
359	227.81	NaN	NaN	NaN
360	234.998	NaN	NaN	NaN
361	201.98	NaN	NaN	NaN
362	254.764	NaN	NaN	NaN
363	228.561	NaN	NaN	NaN
364	258.279	NaN	NaN	NaN
365	277.959	NaN	NaN	NaN
366	197.925	NaN	NaN	NaN
367	222.748	NaN	NaN	NaN
368	225.553	NaN	NaN	NaN
369	212.866	NaN	NaN	NaN
370	212.589	NaN	NaN	NaN
371	241.585	NaN	NaN	NaN
372	237.613	NaN	NaN	NaN
373	282.508	NaN	NaN	NaN
374	265.362	NaN	NaN	NaN
375	260.354	NaN	NaN	NaN
376	223.179	NaN	NaN	NaN
377	221.646	NaN	NaN	NaN
378	234.164	NaN	NaN	NaN
379	234.677	NaN	NaN	NaN
380	199.71	NaN	NaN	NaN
381	201.859	NaN	NaN	NaN
382	252.347	NaN	NaN	NaN
383	240.13	NaN	NaN	NaN
384	237.217	NaN	NaN	NaN
385	250.621	NaN	NaN	NaN
386	214.519	NaN	NaN	NaN
387	217.716	NaN	NaN	NaN
388	220.784	NaN	NaN	NaN
389	196.869	NaN	NaN	NaN
390	236.384	NaN	NaN	NaN
391	169.513	NaN	NaN	NaN
392	194.214	NaN	NaN	NaN
393	211.357	NaN	NaN	NaN
394	234.14	NaN	NaN	NaN
395	189.298	NaN	NaN	NaN
396	134.572	NaN	NaN	NaN
397	232.971	NaN	NaN	NaN
398	219.8	NaN	NaN	NaN
399	264.67	NaN	NaN	NaN
400	269.053	NaN	NaN	NaN
401	224.58	NaN	NaN	NaN
402	262.461	NaN	NaN	NaN
403	312.416	NaN	NaN	NaN
404	336.435	NaN	NaN	NaN
405	233.085	NaN	NaN	NaN
406	240.874	NaN	NaN	NaN
407	456.782	NaN	NaN	NaN
408	245.638	NaN	NaN	NaN
409	266.079	NaN	NaN	NaN
410	258.518	NaN	NaN	NaN
411	253.772	NaN	NaN	NaN
412	237.74	NaN	NaN	NaN
413	246.563	NaN	NaN	NaN
414	293.323	NaN	NaN	NaN
415	195.364	NaN	NaN	NaN
416	219.039	NaN	NaN	NaN
417	249.59	NaN	NaN	NaN
418	154.354	NaN	NaN	NaN
419	231.016	NaN	NaN	NaN
420	235.036	NaN	NaN	NaN
421	201.678	NaN	NaN	NaN
422	198.639	NaN	NaN	NaN
423	198.062	NaN	NaN	NaN
*Scores are based on transcript counts normalized with DESEQ package (normalized table can be generated with script Script_analysis_DESEQ.R in https://github.com/RabadanLab/ViromeofManhattan).

## Sheet: Fig4b
Cardinal_sample	AN	SN	AP	SP
1	202.649	310.71	383.86	280.24
2	213.053	256.332	315.155	416.443
3	209.401	238.506	362.024	484.079
4	206.783	217.221	425.251	308.849
5	228.432	231.786	297.823	248.996
6	236.687	226.513	254.709	442.41
7	177.62	265.118	298.927	332.708
8	229.837	248.057	255.32	301.922
9	199.822	209.04	338.578	257.593
10	176.297	192.431	307.841	260.259
11	241.902	192.503	414.767	456.847
12	231.582	284.057	414.109	314.166
13	244.461	224.887	338.871	275.484
14	218.366	258.723	318.158	379.004
15	217.381	235.028	209.251	238.267
16	223.694	246.119	251.969	203.913
17	223.522	237.665	385.272	342.706
18	250.261	239.82	303.64	350.867
19	221.718	172.926	411.488	399.5
20	203.437	145.749	300.685	352.709
21	226.128	175.787	316.952	267.037
22	230.47	238.844	314.846	256.61
23	235.109	214.885	201.427	305.347
24	259.988	289.02	231.555	396.291
25	190.88	245.047	260.051	463.425
26	215.981	246.068	312.721	479.212
27	233.057	244.128	240.756	448.994
28	193.917	328.624	277.86	383.486
29	217.332	287.948	279.704	281.698
30	228.769	459.007	421.858	504.031
31	250.661	283.426	311.365	503.475
32	226.759	286.295	229.682	382.833
33	235.326	271.916	491.105	452.225
34	253.83	201.725	286.702	230.356
35	259.159	335.145	316.641	289.478
36	220.673	252.259	241.992	312.204
37	280.722	283.562	316.196	210.161
38	234.392	182.638	328.012	223.002
39	271.411	226.247	370.26	330.39
40	267.773	236.768	334.453	465.02
41	240.992	221.333	384.149	312.599
42	241.581	237.476	305.845	522.306
43	288.113	211.428	266.457	471.307
44	207.286	224.408	312.285	311.266
45	226.321	322.319	253.697	445.747
46	201.848	302.015	290.92	361.672
47	186.218	244.152	296.331	428.804
48	256.305	153.01	352.357	386.221
49	122.553	285.785	274.724	190.556
50	283.308	155.683	210.825	461.523
51	238.085	223.68	316.905	460.967
52	208.716	206.983	350.581	273.766
53	190.346	219.201	378.039	260.947
54	209.616	242.053	394.545	307.24
55	276.104	242.06	309.25	262.606
56	261.695	213.857	258.621	359.666
57	277.807	233.329	332.205	221.299
58	330.269	210.903	252.765	391.034
59	269.853	260.756	259.579	281.325
60	273.884	277.278	216.507	268.857
61	261.931	193.72	279.478	231.015
62	239.384	252.75	302.195	397.657
63	260.027	232.197	316.702	353.786
64	272.164	210.877	289.102	NaN
65	238.607	208.855	337.903	NaN
66	251.673	224.071	299.652	NaN
67	274.692	204.725	443.415	NaN
68	238.78	NaN	277.534	NaN
69	249.564	NaN	244.546	NaN
70	248.994	NaN	258.723	NaN
71	257.107	NaN	295.116	NaN
72	258.152	NaN	359.292	NaN
73	228.834	NaN	258.177	NaN
74	225.636	NaN	265.642	NaN
75	242.916	NaN	195.975	NaN
76	212.913	NaN	314.076	NaN
77	175.198	NaN	237.009	NaN
78	279.813	NaN	445.433	NaN
79	211.677	NaN	490.219	NaN
80	189.418	NaN	279.51	NaN
81	225.77	NaN	399.353	NaN
82	198.092	NaN	343.177	NaN
83	205.147	NaN	343.933	NaN
84	215.12	NaN	410.128	NaN
85	209.195	NaN	349.657	NaN
86	224.012	NaN	443.348	NaN
87	202.274	NaN	326.916	NaN
88	218.471	NaN	335.442	NaN
89	200.466	NaN	248.317	NaN
90	250.223	NaN	420.264	NaN
91	218.504	NaN	295.857	NaN
92	204.895	NaN	321.324	NaN
93	206.039	NaN	326.907	NaN
94	221.515	NaN	291.763	NaN
95	268.542	NaN	248.304	NaN
96	231.796	NaN	307.846	NaN
97	185.623	NaN	307.329	NaN
98	251.781	NaN	276.33	NaN
99	225.086	NaN	349.891	NaN
100	235.657	NaN	199.165	NaN
101	243.737	NaN	496.604	NaN
102	268.936	NaN	285.92	NaN
103	282.107	NaN	475.645	NaN
104	212.246	NaN	475.049	NaN
105	226.877	NaN	197.902	NaN
106	263.365	NaN	252.278	NaN
107	264.041	NaN	250.975	NaN
108	281.927	NaN	272.213	NaN
109	229.569	NaN	218.994	NaN
110	247.447	NaN	288.85	NaN
111	214.568	NaN	335.598	NaN
112	240.213	NaN	352.6	NaN
113	247.684	NaN	272.544	NaN
114	241.028	NaN	247.553	NaN
115	211.427	NaN	296.834	NaN
116	243.044	NaN	314.942	NaN
117	264.778	NaN	215.549	NaN
118	146.395	NaN	254.414	NaN
119	262.109	NaN	391.809	NaN
120	296.15	NaN	214.711	NaN
121	244.311	NaN	265.021	NaN
122	237.83	NaN	248.662	NaN
123	277.062	NaN	409.506	NaN
124	282.081	NaN	197.634	NaN
125	278.354	NaN	425.871	NaN
126	243.315	NaN	246.497	NaN
127	229.046	NaN	327.007	NaN
128	192.053	NaN	306.836	NaN
129	220.498	NaN	398.87	NaN
130	224.37	NaN	217.787	NaN
131	217.501	NaN	409.732	NaN
132	295.751	NaN	244.634	NaN
133	287.801	NaN	241.442	NaN
134	213.589	NaN	295.339	NaN
135	212.497	NaN	284.946	NaN
136	171.705	NaN	450.216	NaN
137	150.606	NaN	254.602	NaN
138	194.599	NaN	343.809	NaN
139	227.188	NaN	336.89	NaN
140	232.455	NaN	279.665	NaN
141	199.256	NaN	343.383	NaN
142	225.762	NaN	226.383	NaN
143	213.527	NaN	322.792	NaN
144	259.207	NaN	195.79	NaN
145	271.192	NaN	313.277	NaN
146	265.259	NaN	188.768	NaN
147	246.307	NaN	NaN	NaN
148	255.318	NaN	NaN	NaN
149	267.12	NaN	NaN	NaN
150	279.033	NaN	NaN	NaN
151	255.4	NaN	NaN	NaN
152	261.45	NaN	NaN	NaN
153	247.479	NaN	NaN	NaN
154	283.476	NaN	NaN	NaN
155	240.538	NaN	NaN	NaN
156	274.751	NaN	NaN	NaN
157	286.848	NaN	NaN	NaN
158	287.147	NaN	NaN	NaN
159	340.728	NaN	NaN	NaN
160	238.701	NaN	NaN	NaN
161	227.25	NaN	NaN	NaN
162	234.379	NaN	NaN	NaN
163	208.403	NaN	NaN	NaN
164	253.419	NaN	NaN	NaN
165	228.226	NaN	NaN	NaN
166	242.016	NaN	NaN	NaN
167	230.37	NaN	NaN	NaN
168	280.071	NaN	NaN	NaN
169	252.747	NaN	NaN	NaN
170	248.927	NaN	NaN	NaN
171	250.283	NaN	NaN	NaN
172	285.531	NaN	NaN	NaN
173	254.189	NaN	NaN	NaN
174	244.846	NaN	NaN	NaN
175	245.855	NaN	NaN	NaN
176	194.592	NaN	NaN	NaN
177	207.929	NaN	NaN	NaN
178	257.112	NaN	NaN	NaN
179	261.948	NaN	NaN	NaN
180	246.312	NaN	NaN	NaN
181	197.747	NaN	NaN	NaN
182	207.091	NaN	NaN	NaN
183	221.938	NaN	NaN	NaN
184	202.069	NaN	NaN	NaN
185	204.047	NaN	NaN	NaN
186	196.565	NaN	NaN	NaN
187	226.476	NaN	NaN	NaN
188	197.495	NaN	NaN	NaN
189	196.265	NaN	NaN	NaN
190	194.701	NaN	NaN	NaN
191	205.003	NaN	NaN	NaN
192	202.06	NaN	NaN	NaN
193	218.522	NaN	NaN	NaN
194	220.516	NaN	NaN	NaN
195	180.13	NaN	NaN	NaN
196	224.437	NaN	NaN	NaN
197	239.176	NaN	NaN	NaN
198	194.517	NaN	NaN	NaN
199	223.653	NaN	NaN	NaN
200	227.538	NaN	NaN	NaN
201	194.707	NaN	NaN	NaN
202	199.009	NaN	NaN	NaN
203	222.088	NaN	NaN	NaN
204	217.363	NaN	NaN	NaN
205	248.991	NaN	NaN	NaN
206	202.395	NaN	NaN	NaN
207	231.48	NaN	NaN	NaN
208	220.685	NaN	NaN	NaN
209	188.405	NaN	NaN	NaN
210	246.176	NaN	NaN	NaN
211	266.679	NaN	NaN	NaN
212	226.752	NaN	NaN	NaN
213	240.566	NaN	NaN	NaN
214	234.949	NaN	NaN	NaN
215	233.547	NaN	NaN	NaN
216	241.6	NaN	NaN	NaN
217	237.544	NaN	NaN	NaN
218	248.843	NaN	NaN	NaN
219	316.115	NaN	NaN	NaN
220	236.951	NaN	NaN	NaN
221	255.347	NaN	NaN	NaN
222	230.556	NaN	NaN	NaN
223	200.208	NaN	NaN	NaN
224	218.258	NaN	NaN	NaN
225	240.52	NaN	NaN	NaN
226	218.384	NaN	NaN	NaN
227	241.946	NaN	NaN	NaN
228	298.664	NaN	NaN	NaN
229	284.009	NaN	NaN	NaN
230	281.398	NaN	NaN	NaN
231	301.056	NaN	NaN	NaN
232	216.397	NaN	NaN	NaN
233	220.982	NaN	NaN	NaN
234	240.169	NaN	NaN	NaN
235	237.779	NaN	NaN	NaN
236	300.443	NaN	NaN	NaN
237	279.585	NaN	NaN	NaN
238	230.743	NaN	NaN	NaN
239	299.611	NaN	NaN	NaN
240	248.999	NaN	NaN	NaN
241	242.066	NaN	NaN	NaN
242	252.407	NaN	NaN	NaN
243	223.387	NaN	NaN	NaN
244	234.691	NaN	NaN	NaN
245	254.369	NaN	NaN	NaN
246	79.4786	NaN	NaN	NaN
247	246.616	NaN	NaN	NaN
248	271.893	NaN	NaN	NaN
249	270.268	NaN	NaN	NaN
250	220.825	NaN	NaN	NaN
251	225.344	NaN	NaN	NaN
252	240.892	NaN	NaN	NaN
253	219.043	NaN	NaN	NaN
254	247.287	NaN	NaN	NaN
255	336.779	NaN	NaN	NaN
256	263.149	NaN	NaN	NaN
257	213.147	NaN	NaN	NaN
258	238.963	NaN	NaN	NaN
259	317.808	NaN	NaN	NaN
260	224.453	NaN	NaN	NaN
261	271.736	NaN	NaN	NaN
262	332.201	NaN	NaN	NaN
263	273.509	NaN	NaN	NaN
264	268.065	NaN	NaN	NaN
265	269.77	NaN	NaN	NaN
266	230.41	NaN	NaN	NaN
267	236.196	NaN	NaN	NaN
268	215.589	NaN	NaN	NaN
269	259.432	NaN	NaN	NaN
270	238.356	NaN	NaN	NaN
271	251.354	NaN	NaN	NaN
272	275.882	NaN	NaN	NaN
273	266.44	NaN	NaN	NaN
274	253.62	NaN	NaN	NaN
275	250.476	NaN	NaN	NaN
276	211.093	NaN	NaN	NaN
277	233.744	NaN	NaN	NaN
278	239.498	NaN	NaN	NaN
279	231.079	NaN	NaN	NaN
280	263.843	NaN	NaN	NaN
281	237.748	NaN	NaN	NaN
282	240.178	NaN	NaN	NaN
283	217.84	NaN	NaN	NaN
284	263.507	NaN	NaN	NaN
285	246.196	NaN	NaN	NaN
286	321.698	NaN	NaN	NaN
287	216.752	NaN	NaN	NaN
288	246.525	NaN	NaN	NaN
289	227.606	NaN	NaN	NaN
290	244.162	NaN	NaN	NaN
291	235.504	NaN	NaN	NaN
292	212.822	NaN	NaN	NaN
293	202.673	NaN	NaN	NaN
294	217.963	NaN	NaN	NaN
295	212.617	NaN	NaN	NaN
296	195.093	NaN	NaN	NaN
297	231.531	NaN	NaN	NaN
298	143.505	NaN	NaN	NaN
299	168.639	NaN	NaN	NaN
300	222.051	NaN	NaN	NaN
301	222.456	NaN	NaN	NaN
302	313.238	NaN	NaN	NaN
303	328.3	NaN	NaN	NaN
304	260.671	NaN	NaN	NaN
305	269.683	NaN	NaN	NaN
306	285.399	NaN	NaN	NaN
307	252.553	NaN	NaN	NaN
308	232.001	NaN	NaN	NaN
309	262.675	NaN	NaN	NaN
310	239.111	NaN	NaN	NaN
311	252.459	NaN	NaN	NaN
312	223.002	NaN	NaN	NaN
313	200.52	NaN	NaN	NaN
314	235.747	NaN	NaN	NaN
315	225.688	NaN	NaN	NaN
316	191.628	NaN	NaN	NaN
317	277.692	NaN	NaN	NaN
318	240.704	NaN	NaN	NaN
319	198.651	NaN	NaN	NaN
320	198.732	NaN	NaN	NaN
321	201.468	NaN	NaN	NaN
322	191.739	NaN	NaN	NaN
323	172.057	NaN	NaN	NaN
324	212.951	NaN	NaN	NaN
325	206.121	NaN	NaN	NaN
326	207.224	NaN	NaN	NaN
327	190.28	NaN	NaN	NaN
328	215.384	NaN	NaN	NaN
329	195.207	NaN	NaN	NaN
330	200.179	NaN	NaN	NaN
331	201.995	NaN	NaN	NaN
332	230.928	NaN	NaN	NaN
333	227.441	NaN	NaN	NaN
334	267.583	NaN	NaN	NaN
335	226.578	NaN	NaN	NaN
336	193.138	NaN	NaN	NaN
337	176.941	NaN	NaN	NaN
338	192.376	NaN	NaN	NaN
339	203.834	NaN	NaN	NaN
340	207.192	NaN	NaN	NaN
341	217.42	NaN	NaN	NaN
342	213.254	NaN	NaN	NaN
343	320.298	NaN	NaN	NaN
344	195.865	NaN	NaN	NaN
345	244.47	NaN	NaN	NaN
346	192.382	NaN	NaN	NaN
347	203.745	NaN	NaN	NaN
348	225.815	NaN	NaN	NaN
349	260.559	NaN	NaN	NaN
350	323.844	NaN	NaN	NaN
351	264.286	NaN	NaN	NaN
352	289.705	NaN	NaN	NaN
353	233.96	NaN	NaN	NaN
354	226.926	NaN	NaN	NaN
355	173.518	NaN	NaN	NaN
356	212.579	NaN	NaN	NaN
357	180.31	NaN	NaN	NaN
358	283.37	NaN	NaN	NaN
359	227.81	NaN	NaN	NaN
360	234.998	NaN	NaN	NaN
361	201.98	NaN	NaN	NaN
362	254.764	NaN	NaN	NaN
363	228.561	NaN	NaN	NaN
364	258.279	NaN	NaN	NaN
365	277.959	NaN	NaN	NaN
366	197.925	NaN	NaN	NaN
367	222.748	NaN	NaN	NaN
368	225.553	NaN	NaN	NaN
369	212.866	NaN	NaN	NaN
370	212.589	NaN	NaN	NaN
371	241.585	NaN	NaN	NaN
372	237.613	NaN	NaN	NaN
373	282.508	NaN	NaN	NaN
374	265.362	NaN	NaN	NaN
375	260.354	NaN	NaN	NaN
376	223.179	NaN	NaN	NaN
377	221.646	NaN	NaN	NaN
378	234.164	NaN	NaN	NaN
379	234.677	NaN	NaN	NaN
380	199.71	NaN	NaN	NaN
381	201.859	NaN	NaN	NaN
382	252.347	NaN	NaN	NaN
383	240.13	NaN	NaN	NaN
384	237.217	NaN	NaN	NaN
385	250.621	NaN	NaN	NaN
386	214.519	NaN	NaN	NaN
387	217.716	NaN	NaN	NaN
388	220.784	NaN	NaN	NaN
389	196.869	NaN	NaN	NaN
390	236.384	NaN	NaN	NaN
391	169.513	NaN	NaN	NaN
392	194.214	NaN	NaN	NaN
393	211.357	NaN	NaN	NaN
394	234.14	NaN	NaN	NaN
395	189.298	NaN	NaN	NaN
396	134.572	NaN	NaN	NaN
397	232.971	NaN	NaN	NaN
398	219.8	NaN	NaN	NaN
399	264.67	NaN	NaN	NaN
400	269.053	NaN	NaN	NaN
401	224.58	NaN	NaN	NaN
402	262.461	NaN	NaN	NaN
403	312.416	NaN	NaN	NaN
404	336.435	NaN	NaN	NaN
405	233.085	NaN	NaN	NaN
406	240.874	NaN	NaN	NaN
407	456.782	NaN	NaN	NaN
408	245.638	NaN	NaN	NaN
409	266.079	NaN	NaN	NaN
410	258.518	NaN	NaN	NaN
411	253.772	NaN	NaN	NaN
412	237.74	NaN	NaN	NaN
413	246.563	NaN	NaN	NaN
414	293.323	NaN	NaN	NaN
415	195.364	NaN	NaN	NaN
416	219.039	NaN	NaN	NaN
417	249.59	NaN	NaN	NaN
418	154.354	NaN	NaN	NaN
419	231.016	NaN	NaN	NaN
420	235.036	NaN	NaN	NaN
421	201.678	NaN	NaN	NaN
422	198.639	NaN	NaN	NaN
423	198.062	NaN	NaN	NaN
*Scores are based on transcript counts normalized with DESEQ package (normalized table can be generated with script Script_analysis_DESEQ.R in https://github.com/RabadanLab/ViromeofManhattan).

## Sheet: Fig4a
Cardinal_sample	AN	SN	AP	SP
1	596.19	824.455	936.501	722.616
2	597.907	734.128	828.198	1024.21
3	600.967	712.087	923.478	1202.04
4	593.282	641.738	1040.78	828.298
5	627.23	659.689	806.632	718.815
6	666.722	649.399	732.348	1081.85
7	540.661	703.158	821.305	841.221
8	640.044	715.45	752.443	811.94
9	576.993	607.596	865.589	714.946
10	527.863	550.337	805.305	738.24
11	650.962	608.113	988.456	1097.3
12	640.014	789.174	1008.94	851.306
13	689.699	670.384	909.964	726.559
14	615.569	709.727	866.626	941.116
15	609.758	653.137	614.405	689.708
16	625.883	703.676	703.74	584.644
17	637.042	699.738	1012.41	863.127
18	694.36	668.459	781.965	893.321
19	612.339	528.595	1027.35	991.654
20	612.361	485.509	810.394	882.292
21	645.311	562.315	824.324	735.535
22	632.34	674.746	779.577	720.684
23	682.801	631.875	602.163	803.182
24	703.28	777.055	650.721	969.754
25	573.641	681.671	709.119	1118.61
26	635.559	697.747	792.748	1175.33
27	657.968	691.909	672.584	1104.83
28	519.855	890.47	739.99	1020.17
29	645.903	808.457	760.956	804.137
30	711.972	1117.74	1005.17	1235.01
31	733.024	727.427	790.806	1237.62
32	688.519	791.081	650.415	945.047
33	710.684	762.173	1191.58	1116.16
34	754.06	624.478	743.019	682.074
35	739.563	889.832	814.506	779.878
36	635.197	747.606	678.345	785.612
37	740.856	802.427	806.136	643.191
38	676.765	571.566	812.569	635.882
39	751.576	686.421	926.882	871.734
40	720.168	681.615	828.954	1162.46
41	695.449	626.631	930.24	818.105
42	673.736	689.17	770.058	1305.98
43	754.55	566.127	721.679	1187.14
44	619.63	696.692	805.829	847.374
45	623.477	892.432	696.85	1123.97
46	601.682	829.349	774.029	855.464
47	561.193	681.37	784.377	1025.05
48	706.852	568.059	924.739	979.636
49	364.522	727.802	778.321	589.161
50	790.894	438.391	607.863	1110.94
51	683.912	617.851	803.684	1169.75
52	664.945	601.622	904.148	773.077
53	588.921	613.239	934.523	721.817
54	609.048	658.881	952.766	798.461
55	750.077	649.766	797.258	686.513
56	793.274	613.352	680.573	909.346
57	765.268	672.133	937.126	636.064
58	855.028	584.748	711.014	970.284
59	688.672	752.097	725.977	734.813
60	724.209	813.678	640.296	750.852
61	716.373	626.326	747.27	660.713
62	694.11	718.465	812.621	1004.19
63	757.143	658.809	865.895	900.172
64	741.171	656.068	766.485	NaN
65	677.327	641.476	877.688	NaN
66	696.593	691.372	792.353	NaN
67	765.554	637.245	1071.16	NaN
68	651.27	NaN	732.019	NaN
69	728.635	NaN	654.149	NaN
70	713.297	NaN	766.501	NaN
71	718.567	NaN	861.294	NaN
72	710.16	NaN	916.669	NaN
73	667.798	NaN	698.685	NaN
74	673.275	NaN	700.197	NaN
75	690.188	NaN	606.927	NaN
76	627.646	NaN	802.195	NaN
77	556.409	NaN	682.033	NaN
78	750.599	NaN	1142.17	NaN
79	617.82	NaN	1199.26	NaN
80	568.309	NaN	768.856	NaN
81	661.796	NaN	1061.58	NaN
82	585.362	NaN	843.961	NaN
83	587.968	NaN	916.416	NaN
84	653.788	NaN	973.578	NaN
85	612.868	NaN	889.51	NaN
86	660.958	NaN	1067.84	NaN
87	615.026	NaN	820.088	NaN
88	655.431	NaN	830.525	NaN
89	616.181	NaN	692.058	NaN
90	734.309	NaN	1027.68	NaN
91	641.334	NaN	759.224	NaN
92	649.317	NaN	825.181	NaN
93	632.552	NaN	814.218	NaN
94	662.068	NaN	824.059	NaN
95	736.881	NaN	675.732	NaN
96	659.981	NaN	849.068	NaN
97	614.619	NaN	774.874	NaN
98	668.112	NaN	718.721	NaN
99	661.371	NaN	886.313	NaN
100	693.759	NaN	657.621	NaN
101	672.97	NaN	1230.93	NaN
102	751.897	NaN	813.649	NaN
103	743.275	NaN	1224.05	NaN
104	649.708	NaN	1162.48	NaN
105	630.613	NaN	589.137	NaN
106	742.583	NaN	695.241	NaN
107	721.948	NaN	674.15	NaN
108	741.496	NaN	687.169	NaN
109	645.518	NaN	695.808	NaN
110	660.254	NaN	766.336	NaN
111	625.428	NaN	890.629	NaN
112	673.669	NaN	901.196	NaN
113	696.282	NaN	699.072	NaN
114	679.865	NaN	704.976	NaN
115	623.188	NaN	821.294	NaN
116	663.136	NaN	822.633	NaN
117	725.574	NaN	654.698	NaN
118	437.235	NaN	658.655	NaN
119	717.651	NaN	979.722	NaN
120	774.728	NaN	612.419	NaN
121	691.562	NaN	729.227	NaN
122	652.316	NaN	697.012	NaN
123	723.615	NaN	1006.82	NaN
124	726.475	NaN	599.387	NaN
125	728.941	NaN	1029.21	NaN
126	681.802	NaN	680.172	NaN
127	649.074	NaN	810.031	NaN
128	596.975	NaN	795.931	NaN
129	660.746	NaN	985.807	NaN
130	634.661	NaN	629.693	NaN
131	647.542	NaN	1013.12	NaN
132	753.382	NaN	694.025	NaN
133	758.912	NaN	723.772	NaN
134	631.813	NaN	843.458	NaN
135	611.076	NaN	805.164	NaN
136	620.365	NaN	1073.74	NaN
137	559.357	NaN	694.86	NaN
138	660.058	NaN	861.047	NaN
139	628.625	NaN	853.488	NaN
140	629.893	NaN	807.504	NaN
141	587.299	NaN	889.917	NaN
142	665.878	NaN	620.662	NaN
143	613.621	NaN	837.918	NaN
144	696.98	NaN	578.427	NaN
145	721.644	NaN	827.811	NaN
146	712.943	NaN	615.989	NaN
147	671.935	NaN	NaN	NaN
148	712.311	NaN	NaN	NaN
149	745.595	NaN	NaN	NaN
150	754.538	NaN	NaN	NaN
151	682.748	NaN	NaN	NaN
152	694.518	NaN	NaN	NaN
153	692.192	NaN	NaN	NaN
154	750.728	NaN	NaN	NaN
155	678.633	NaN	NaN	NaN
156	735.586	NaN	NaN	NaN
157	773.232	NaN	NaN	NaN
158	792.733	NaN	NaN	NaN
159	910.263	NaN	NaN	NaN
160	590.876	NaN	NaN	NaN
161	628.789	NaN	NaN	NaN
162	741.067	NaN	NaN	NaN
163	631.184	NaN	NaN	NaN
164	701.71	NaN	NaN	NaN
165	729.314	NaN	NaN	NaN
166	685.26	NaN	NaN	NaN
167	659.363	NaN	NaN	NaN
168	810.06	NaN	NaN	NaN
169	646.739	NaN	NaN	NaN
170	650.174	NaN	NaN	NaN
171	670.991	NaN	NaN	NaN
172	731.322	NaN	NaN	NaN
173	708.13	NaN	NaN	NaN
174	661.095	NaN	NaN	NaN
175	698.543	NaN	NaN	NaN
176	627.681	NaN	NaN	NaN
177	684.121	NaN	NaN	NaN
178	703.845	NaN	NaN	NaN
179	723.699	NaN	NaN	NaN
180	680.252	NaN	NaN	NaN
181	603.07	NaN	NaN	NaN
182	622.701	NaN	NaN	NaN
183	639.909	NaN	NaN	NaN
184	625.217	NaN	NaN	NaN
185	610.055	NaN	NaN	NaN
186	606.928	NaN	NaN	NaN
187	683.46	NaN	NaN	NaN
188	587.789	NaN	NaN	NaN
189	581.867	NaN	NaN	NaN
190	578.631	NaN	NaN	NaN
191	604.488	NaN	NaN	NaN
192	602.327	NaN	NaN	NaN
193	661.461	NaN	NaN	NaN
194	653.189	NaN	NaN	NaN
195	553.132	NaN	NaN	NaN
196	665.162	NaN	NaN	NaN
197	710.461	NaN	NaN	NaN
198	596.005	NaN	NaN	NaN
199	665.878	NaN	NaN	NaN
200	652.725	NaN	NaN	NaN
201	597.294	NaN	NaN	NaN
202	611.504	NaN	NaN	NaN
203	659.47	NaN	NaN	NaN
204	664.131	NaN	NaN	NaN
205	663.03	NaN	NaN	NaN
206	602.317	NaN	NaN	NaN
207	632.852	NaN	NaN	NaN
208	622.999	NaN	NaN	NaN
209	541.73	NaN	NaN	NaN
210	660.296	NaN	NaN	NaN
211	713.036	NaN	NaN	NaN
212	605.221	NaN	NaN	NaN
213	645.932	NaN	NaN	NaN
214	641.324	NaN	NaN	NaN
215	623.993	NaN	NaN	NaN
216	654.585	NaN	NaN	NaN
217	627.822	NaN	NaN	NaN
218	684.318	NaN	NaN	NaN
219	859.359	NaN	NaN	NaN
220	715.739	NaN	NaN	NaN
221	688.881	NaN	NaN	NaN
222	655.693	NaN	NaN	NaN
223	576.875	NaN	NaN	NaN
224	669.791	NaN	NaN	NaN
225	707.864	NaN	NaN	NaN
226	654.674	NaN	NaN	NaN
227	707.552	NaN	NaN	NaN
228	765.822	NaN	NaN	NaN
229	774.224	NaN	NaN	NaN
230	741.96	NaN	NaN	NaN
231	760.965	NaN	NaN	NaN
232	647.447	NaN	NaN	NaN
233	646.697	NaN	NaN	NaN
234	694.423	NaN	NaN	NaN
235	644.574	NaN	NaN	NaN
236	799.803	NaN	NaN	NaN
237	745.232	NaN	NaN	NaN
238	657.129	NaN	NaN	NaN
239	797.713	NaN	NaN	NaN
240	683.136	NaN	NaN	NaN
241	686.212	NaN	NaN	NaN
242	685.374	NaN	NaN	NaN
243	695.744	NaN	NaN	NaN
244	713.761	NaN	NaN	NaN
245	757.646	NaN	NaN	NaN
246	320.103	NaN	NaN	NaN
247	714.395	NaN	NaN	NaN
248	775.825	NaN	NaN	NaN
249	776.579	NaN	NaN	NaN
250	634.337	NaN	NaN	NaN
251	648.503	NaN	NaN	NaN
252	680.39	NaN	NaN	NaN
253	650.328	NaN	NaN	NaN
254	691.983	NaN	NaN	NaN
255	883.745	NaN	NaN	NaN
256	714.324	NaN	NaN	NaN
257	642	NaN	NaN	NaN
258	665.467	NaN	NaN	NaN
259	838.973	NaN	NaN	NaN
260	705.358	NaN	NaN	NaN
261	784.894	NaN	NaN	NaN
262	941.544	NaN	NaN	NaN
263	732.551	NaN	NaN	NaN
264	744.456	NaN	NaN	NaN
265	728.652	NaN	NaN	NaN
266	648.748	NaN	NaN	NaN
267	651.571	NaN	NaN	NaN
268	653.361	NaN	NaN	NaN
269	700.691	NaN	NaN	NaN
270	694.883	NaN	NaN	NaN
271	672.151	NaN	NaN	NaN
272	721.815	NaN	NaN	NaN
273	703.926	NaN	NaN	NaN
274	684.223	NaN	NaN	NaN
275	682.314	NaN	NaN	NaN
276	624.641	NaN	NaN	NaN
277	659.242	NaN	NaN	NaN
278	662.892	NaN	NaN	NaN
279	629.595	NaN	NaN	NaN
280	736.769	NaN	NaN	NaN
281	707.652	NaN	NaN	NaN
282	661.042	NaN	NaN	NaN
283	598.93	NaN	NaN	NaN
284	708.876	NaN	NaN	NaN
285	678.467	NaN	NaN	NaN
286	892.555	NaN	NaN	NaN
287	626.536	NaN	NaN	NaN
288	667.97	NaN	NaN	NaN
289	668.215	NaN	NaN	NaN
290	706.104	NaN	NaN	NaN
291	661.111	NaN	NaN	NaN
292	618.292	NaN	NaN	NaN
293	633.383	NaN	NaN	NaN
294	614.948	NaN	NaN	NaN
295	610.418	NaN	NaN	NaN
296	632.935	NaN	NaN	NaN
297	630.969	NaN	NaN	NaN
298	484.609	NaN	NaN	NaN
299	598.107	NaN	NaN	NaN
300	673.151	NaN	NaN	NaN
301	594.559	NaN	NaN	NaN
302	812.321	NaN	NaN	NaN
303	829.684	NaN	NaN	NaN
304	738.112	NaN	NaN	NaN
305	697.686	NaN	NaN	NaN
306	767.239	NaN	NaN	NaN
307	737.401	NaN	NaN	NaN
308	671.669	NaN	NaN	NaN
309	731.172	NaN	NaN	NaN
310	658.43	NaN	NaN	NaN
311	657.558	NaN	NaN	NaN
312	622.74	NaN	NaN	NaN
313	588.526	NaN	NaN	NaN
314	658.407	NaN	NaN	NaN
315	684.221	NaN	NaN	NaN
316	617.572	NaN	NaN	NaN
317	718.343	NaN	NaN	NaN
318	644.56	NaN	NaN	NaN
319	568.482	NaN	NaN	NaN
320	605.943	NaN	NaN	NaN
321	599.542	NaN	NaN	NaN
322	581.337	NaN	NaN	NaN
323	545.307	NaN	NaN	NaN
324	608.662	NaN	NaN	NaN
325	594.153	NaN	NaN	NaN
326	638.854	NaN	NaN	NaN
327	582.995	NaN	NaN	NaN
328	637.253	NaN	NaN	NaN
329	564.362	NaN	NaN	NaN
330	553.13	NaN	NaN	NaN
331	631.075	NaN	NaN	NaN
332	682.406	NaN	NaN	NaN
333	645.186	NaN	NaN	NaN
334	720.981	NaN	NaN	NaN
335	616.617	NaN	NaN	NaN
336	551.272	NaN	NaN	NaN
337	476.904	NaN	NaN	NaN
338	613.752	NaN	NaN	NaN
339	614.765	NaN	NaN	NaN
340	622.787	NaN	NaN	NaN
341	627.131	NaN	NaN	NaN
342	632.159	NaN	NaN	NaN
343	885.748	NaN	NaN	NaN
344	386.569	NaN	NaN	NaN
345	731.132	NaN	NaN	NaN
346	593.327	NaN	NaN	NaN
347	608.668	NaN	NaN	NaN
348	655.165	NaN	NaN	NaN
349	755.708	NaN	NaN	NaN
350	811.024	NaN	NaN	NaN
351	753.329	NaN	NaN	NaN
352	778.162	NaN	NaN	NaN
353	677.148	NaN	NaN	NaN
354	664.748	NaN	NaN	NaN
355	521.134	NaN	NaN	NaN
356	650.692	NaN	NaN	NaN
357	527.135	NaN	NaN	NaN
358	733.916	NaN	NaN	NaN
359	746.397	NaN	NaN	NaN
360	672.683	NaN	NaN	NaN
361	623.011	NaN	NaN	NaN
362	721.262	NaN	NaN	NaN
363	671.142	NaN	NaN	NaN
364	733.851	NaN	NaN	NaN
365	705.482	NaN	NaN	NaN
366	586.552	NaN	NaN	NaN
367	632.21	NaN	NaN	NaN
368	641.484	NaN	NaN	NaN
369	632.512	NaN	NaN	NaN
370	617.38	NaN	NaN	NaN
371	679.727	NaN	NaN	NaN
372	643.01	NaN	NaN	NaN
373	709.502	NaN	NaN	NaN
374	708.716	NaN	NaN	NaN
375	710.407	NaN	NaN	NaN
376	633.959	NaN	NaN	NaN
377	647.794	NaN	NaN	NaN
378	638.311	NaN	NaN	NaN
379	656.47	NaN	NaN	NaN
380	581.095	NaN	NaN	NaN
381	590.339	NaN	NaN	NaN
382	675.81	NaN	NaN	NaN
383	684.069	NaN	NaN	NaN
384	658.989	NaN	NaN	NaN
385	699.303	NaN	NaN	NaN
386	633.34	NaN	NaN	NaN
387	609.012	NaN	NaN	NaN
388	612.872	NaN	NaN	NaN
389	547.496	NaN	NaN	NaN
390	668.855	NaN	NaN	NaN
391	519.157	NaN	NaN	NaN
392	561.22	NaN	NaN	NaN
393	610.465	NaN	NaN	NaN
394	638.55	NaN	NaN	NaN
395	593.238	NaN	NaN	NaN
396	492.202	NaN	NaN	NaN
397	676.853	NaN	NaN	NaN
398	667.381	NaN	NaN	NaN
399	738.108	NaN	NaN	NaN
400	734.326	NaN	NaN	NaN
401	671.586	NaN	NaN	NaN
402	714.886	NaN	NaN	NaN
403	810.087	NaN	NaN	NaN
404	865.394	NaN	NaN	NaN
405	669.549	NaN	NaN	NaN
406	658.802	NaN	NaN	NaN
407	1115.69	NaN	NaN	NaN
408	676.41	NaN	NaN	NaN
409	736.706	NaN	NaN	NaN
410	734.373	NaN	NaN	NaN
411	784.079	NaN	NaN	NaN
412	694.284	NaN	NaN	NaN
413	670.04	NaN	NaN	NaN
414	757.149	NaN	NaN	NaN
415	558.78	NaN	NaN	NaN
416	645.814	NaN	NaN	NaN
417	718.067	NaN	NaN	NaN
418	529.484	NaN	NaN	NaN
419	626.168	NaN	NaN	NaN
420	628.4	NaN	NaN	NaN
421	625.906	NaN	NaN	NaN
422	625.209	NaN	NaN	NaN
423	636.22	NaN	NaN	NaN
*Scores are based on transcript counts normalized with DESEQ package (normalized table can be generated with script Script_analysis_DESEQ.R in https://github.com/RabadanLab/ViromeofManhattan).
