# Supplementary material for: Virome Data Explorer: A web resource to longitudinally explore respiratory viral infections, their interactions with other pathogens and host transcriptomic changes in over 100 people
Source: PLoS Biol. 2024 Jan 18;22(1):e3002089. doi: 10.1371/journal.pbio.3002089 (PMC10796020; doi:10.1371/journal.pbio.3002089)
Supplement: S14 Data — (XLTX) [file pbio.3002089.s023.xltx]

## Sheet: Fig5A
Top 10 Biological processes for the Gene enrrichment analyses of interaction between viral infection and bacteria
Bacteria	Biological process	normalizedEnrichmentScore	FDR Pval	userId
H. influenzae	response to type I interferon	2.24	0	DCST1;HLA-F;IFNA1;IFNA10;IFNA14;IFNA16;IFNA17;IFNA2;IFNA21;IFNA4;IFNA5;IFNA6;IFNA7;IFNA8;IFNAR1;IFNB1;IRF1;TREX1;TRIM56;USP18
H. influenzae	natural killer cell activation	2.24	0	IFNA1;IFNA10;IFNA16;IFNA17;IFNA2;IFNA21;IFNA4;IFNA5;IFNA7;IFNA8;IFNE;IFNW1;IL12B;NCR3
H. influenzae	lymphocyte activation involved in immune response	2.2	0	AICDA;BCL6;C17orf99;CCL19;CD40;CLEC4E;ICAM1;IFNA1;IFNA10;IFNA14;IFNA16;IFNA17;IFNA2;IFNA21;IFNA4;IFNA5;IFNA6;IFNA7;IFNA8;IFNB1;IFNE;IFNW1;IL12B;IL18;IL18R1;IL23A;IL27;IL4R;KLRF2;LFNG;LOXL3;LY9;NBN;NFKBIZ;NLRP3;NOTCH2;PLCG2;PSEN1;PTGER4;PTK2B;RIPK2;SEMA4A;
H. influenzae	humoral immune response	2.18	0	C4A;C8G;CXCL10;CXCL11;DEFB4B;ELANE;IFNA1;IFNA10;IFNA16;IFNA17;IFNA2;IFNA21;IFNA4;IFNA5;IFNA7;IFNA8;IFNB1;IFNE;IFNW1;RPL39;S100A9;SEMG1;TNF
H. influenzae	response to dsRNA	2.14	0	IFNA1;IFNA10;IFNA16;IFNA17;IFNA2;IFNA21;IFNA4;IFNA5;IFNA6;IFNA7;IFNA8;IFNB1;IFNE;IFNW1;NFKB1;NFKBIA;P2RX7
H. influenzae	defense response to other organism	2.12	0	ADAM17;ADARB1;AGBL4;AICDA;AIM2;ATG7;BIRC2;BIRC3;BNIP3;BPI;CALCOCO2;CD40;CEBPE;CLEC4E;CXCL10;DDIT4;DDX17;DEFB4B;DHX58;ELANE;F2;FGR;FLNA;GBP3;IFIT1B;IFNA1;IFNA10;IFNA14;IFNA16;IFNA17;IFNA2;IFNA21;IFNA4;IFNA5;IFNA6;IFNA7;IFNA8;IFNB1;IFNE;IFNW1;IL12A;IL12B;IL
H. influenzae	B cell activation	2.11	0	ADAM17;BCL6;C17orf99;CD38;CD40;FCRL1;IFNA1;IFNA10;IFNA14;IFNA16;IFNA17;IFNA2;IFNA21;IFNA4;IFNA5;IFNA6;IFNA7;IFNA8;IFNB1;IFNE;IFNW1;IRF2BP2;MIF;NBN;PRKCD;SUPT6H;TNFAIP3;TNFRSF13C;VAV3
H. influenzae	STAT cascade	2.1	0.01	CD40;DOT1L;IFNA1;IFNA10;IFNA14;IFNA16;IFNA17;IFNA2;IFNA21;IFNA4;IFNA5;IFNA6;IFNA7;IFNA8;IFNAR1;IFNB1;IFNE;IFNW1;IL12B;IL20;PRLR;STAT5A;TNF;VEGFA;VHL
H. influenzae	peptidyl-serine modification	2.04	0	ATR;BRAF;CAMK4;CLK1;CSNK1D;DCLK3;DDIT4;ERN1;FNIP2;HIPK4;IFNA1;IFNA10;IFNA14;IFNA16;IFNA17;IFNA2;IFNA21;IFNA4;IFNA5;IFNA6;IFNA7;IFNA8;IFNB1;IFNE;IFNW1;LIF;MAST1;MASTL;MIF;MKNK1;PRKCD;PRKCE;PRKCG;SGK1;SGK2;SMG1;TAF1;TBK1;TERF2IP;TNF;TTBK2;VEGFA
H. influenzae	response to virus	2.02	0	ACTA2;ADARB1;AGBL4;AICDA;AIM2;ATG7;BIRC2;BIRC3;BNIP3;CCL19;CD40;CXCL10;DDIT4;DDX17;DDX3X;DHX58;FGR;FLNA;FMR1;GBP3;IFIT1B;IFNA1;IFNA10;IFNA14;IFNA16;IFNA17;IFNA2;IFNA21;IFNA4;IFNA5;IFNA6;IFNA7;IFNA8;IFNAR1;IFNB1;IFNE;IFNW1;IL12A;IL12B;IL23A;IL27;IRAK3;IRF1
S. pneumoniae	reactive nitrogen species metabolic process	1.81	0	CD47;GLA;ICAM1;IL1B;KLF2;PTGS2;PTK2B;PTX3;TLR2;TLR4;TNF;ZC3H12A
S. pneumoniae	NIK/NF-kappaB signaling	1.75	0	BCL3;CD14;CHI3L1;GREM1;IL1B;IL23A;IRAK1;LITAF;NFKB2;NFKBIA;NLRP3;NOD2;PPP4C;PTP4A3;RASSF2;REL;RELA;RELB;TLR2;TLR4;TNF;TNFSF14;TNFSF15;ZC3H12A
S. pneumoniae	neutrophil mediated immunity	1.82	0	ADAM8;ALDOA;AMPD3;ASAH1;ATG7;ATP6V0C;B2M;BRI3;BST1;C3AR1;C5AR1;CAMP;CD14;CD177;CD47;CD53;CD93;CDA;CEACAM3;CHI3L1;CLEC4D;CNN2;CPPED1;CR1;CRISP3;CTSD;CTSS;CXCL1;CXCR1;CXCR2;CYBA;DDX3X;DEFA1;DNAJC5;DOCK2;DOK3;DSC1;EEF1A1;FABP5;FCAR;FCER1G;FCGR3B;FGR;FLG2;FOL
S. pneumoniae	granulocyte activation	1.81	0	ADAM8;ALDOA;AMPD3;ASAH1;ATG7;ATP6V0C;B2M;BRI3;BST1;C3AR1;C5AR1;CAMP;CCL3;CD14;CD177;CD47;CD53;CD93;CDA;CEACAM3;CHI3L1;CLEC4D;CNN2;CPPED1;CR1;CRISP3;CTSD;CTSS;CXCL1;CXCR1;CXCR2;CYBA;DDX3X;DEFA1;DNAJC5;DOCK2;DOK3;DSC1;EEF1A1;FABP5;FCAR;FCER1G;FCGR3B;FGR;FLG
S. pneumoniae	aresponse to immobilization stress	1.85	0	FOS;FOXO4;GAL;PTK2B;TPH1
S. pneumoniae	I-kappaB kinase/NF-kappaB signaling	1.73	0	AVPR2;BCL10;BCL3;CARD16;CASP1;CCL21;CCR7;CD14;FADD;FLNA;GSTP1;IFIT5;IL1B;IL1RN;IL36RN;IRAK1;IRAK2;LITAF;LY96;NFKBIA;NLRP6;NOD2;PIM2;PRKCB;REL;RELA;RELB;S100A12;SHISA5;SIRPA;SLC20A1;SLC35B2;SQSTM1;TAB2;TANK;TBK1;TIFA;TLR2;TLR4;TNF;TNFAIP3;TNIP1;TNIP2;TRIM2
S. pneumoniae	protein localization to endoplasmic reticulum	1.66	0.01	CHMP4B;INSIG1;LRRK2;PPP1R15A;RPL10A;RPL11;RPL12;RPL13;RPL13A;RPL18;RPL18A;RPL23;RPL23A;RPL26;RPL27;RPL27A;RPL29;RPL3;RPL30;RPL31;RPL34;RPL35;RPL36;RPL36A;RPL37A;RPL4;RPL5;RPL7;RPL7A;RPLP0;RPS10;RPS11;RPS12;RPS13;RPS14;RPS15;RPS18;RPS19;RPS2;RPS21;RPS23;RP
S. pneumoniae	interleukin-6 production	1.62	0.01	BCL10;CD47;CEBPB;CYBA;DDX58;FCER1G;GBA;GHRL;GHSR;IFIH1;IL18RAP;IL1B;IL1RN;IL6R;IRAK3;KLF2;NOD2;ORM1;SIRPA;STAT3;TLR2;TLR4;TNF;TNFAIP3;ZC3H12A
S. pneumoniae	response to arsenic-containing substance	1.62	0.03	ATF4;CDKN1A;DDX3X;GSTO1;HMOX1;MKNK2;PPIF;PTEN;TNFRSF11B;ZC3H12A
S. pneumoniae	mitochondrial transport	1.61	0	BBC3;BID;BNIP3L;COX5B;HSPA1A;LRRK2;MID1IP1;PPIF;PSEN1;RAC2;ROMO1;SH3GLB1;SLC25A13;SLC25A37;SLC25A6;SPG7;SREBF1;STAT3;STOML2;THRSP;TIMM8B;TOMM40L;TSPO;UBL4B
S salivarius	granulocyte activation	2.11	0	ACPP;ADAM8;ALOX5;ANXA3;ARHGAP9;ATP11B;B2M;BIN2;BPI;C3AR1;C5AR1;CAMP;CAP1;CAT;CCL3;CD14;CD177;CD300A;CD44;CD47;CD53;CD55;CD58;CD93;CDA;CEACAM3;CEACAM8;CFP;CHI3L1;CLEC12A;CMTM6;CNN2;COTL1;CPPED1;CR1;CRISP3;CRISPLD2;CTSS;CXCR1;CXCR2;CYBA;CYBB;DDX3X;DEFA1;DEF
S salivarius	neutrophil mediated immunity	2.08	0	ACPP;ADAM8;ALOX5;ANXA3;ARHGAP9;ATP11B;B2M;BIN2;BPI;C3AR1;C5AR1;CAMP;CAP1;CAT;CD14;CD177;CD300A;CD44;CD47;CD53;CD55;CD58;CD93;CDA;CEACAM3;CEACAM8;CFP;CHI3L1;CLEC12A;CLEC4D;CLEC5A;CMTM6;CNN2;COTL1;CPPED1;CR1;CRISP3;CRISPLD2;CTSS;CXCR1;CXCR2;CYBA;CYBB;DDX3X;
S salivarius	peptide cross-linking	2.06	0	LCE1F;LCE3A;LCE3D;LOR;PRR9;SPRR2B;SPRR4
S salivarius	cytokine secretion	2.02	0	BANK1;BTN3A1;CARD16;CARD17;CARD8;CASP1;CCL1;CCL3;CCR7;CD14;CD200;CD274;CD58;CHI3L1;CLEC5A;DDX58;DYSF;FCGR2B;FCN1;FFAR2;FGR;FOXP3;GBP5;IL17RA;IL1A;IL1B;IL1R2;IL1RAP;IL1RL1;IL26;IL36RN;IL4R;KLRF2;LCP2;LILRA2;LILRA5;LRRK2;LYN;MAPK14;MBP;NLRC4;NLRP1;NLRP3;NOD
S salivarius	response to immobilization stress	1.96	0	CYP1A1;FOS;GAL;PITX3;PTK2B
S salivarius	interleukin-1 production	1.97	0	ARRB2;CARD16;CARD17;CARD8;CASP1;CCL3;CCR7;GBP5;IL1B;IL1R2;LILRA2;LILRA5;MEFV;NLRC4;NLRP1;NLRP3;NOD2;NR1H4;ORM1;ORM2;RIPK2;SIRPA;TLR4;TLR6;TLR8;TNFAIP3
S salivarius	tumor necrosis factor superfamily cytokine production	1.95	0	ADAM8;ARRB2;BPI;CCL3;CD14;CD47;CYBA;CYBB;DDX58;FCER1G;FOXP3;HLA-E;IL23A;LILRA2;LILRA4;LILRA5;LRRK2;LY96;NOD2;NR1H4;ORM1;ORM2;PTAFR;PTPN6;PTPRC;PTPRJ;RARA;RIPK2;SASH3;SIRPA;TLR1;TLR2;TLR4;TNFAIP3;ZFP36
S salivarius	endocrine process	1.86	0.01	CYBA;ECE1;GAL;GDF9;HCAR2;IL1B;MME;RAB8B;TAC1;UCN
S salivarius	protein kinase A signaling	1.82	0.02	GAL;LCP1;LRRK2
S salivarius	interleukin-6 production	1.77	0.01	ADCYAP1;AKIRIN2;ARRB2;BANK1;BPI;CD200;CD47;CYBA;DDX58;FCER1G;FOXP3;IL18RAP;IL1B;IL1RAP;IL1RN;IL36G;IL36RN;IL6;IL6R;INPP5D;LILRA2;LILRA5;MBP;NOD2;NR1H4;ORM1;PTAFR;PTPN22;PTPN6;RIPK2;SIRPA;TLR1;TLR2;TLR4;TLR6;TLR8;TNF;TNFAIP3;UCN

## Sheet: Fig5B
Sample_ID	ID	LONGITUDINAL	H_infl_fraction_Kracken	S_oralis_fraction_Kracken	H_parainfl_fraction_Kracken	S_pneumo_fraction_Kracken	S_pseudo_fraction_Kracken	S_saliv_fraction_Kracken	H_inf (scaled)	S_oralis (scaled)	H_parainf (scaled)	S_pneumo (scaled)	S_pseudo (scaled)	S_saliv_ (scaled)
P1_S2	P1	DURING	0	0	0	0	0	0	-0.15765	-0.315973	-0.12593	-0.324342	-0.229835	-0.372082
P1_S5	P1	PRE	0	0.00021	1e-05	0.00052	0	4e-05	-0.15765	0.257128	-0.124749	-0.29315	-0.229835	-0.196985
P1_S6	P1	DURING	0	0	0	0.00015	0	0	-0.15765	-0.315973	-0.12593	-0.315344	-0.229835	-0.372082
P1_S10	P1	PRE	4e-05	0.0001	0.00012	0.00103	0	0.0001	-0.157079	-0.0430679	-0.111749	-0.262559	-0.229835	0.0656616
P1_S11	P1	DURING	0	7e-05	5e-05	0.00016	0	0	-0.15765	-0.124939	-0.120022	-0.314745	-0.229835	-0.372082
P3_S12	P3	PRE	0	0	9e-05	0.00038	0	0.00011	-0.15765	-0.315973	-0.115295	-0.301548	-0.229835	0.109436
P3_S13	P3	DURING	0	0	0	0.00069	0	0	-0.15765	-0.315973	-0.12593	-0.282953	-0.229835	-0.372082
P4_S4	P4	DURING	0	0	4e-05	0	0	0	-0.15765	-0.315973	-0.121203	-0.324342	-0.229835	-0.372082
P4_S7	P4	DURING	7e-05	0	1e-05	0.0001	0	0	-0.156652	-0.315973	-0.124749	-0.318344	-0.229835	-0.372082
P4_S10	P4	DURING	7e-05	0.0001	6e-05	0.01281	0	8e-05	-0.156652	-0.0430679	-0.11884	0.444052	-0.229835	-0.0218872
P4_S11	P4	DURING	2e-05	0	0	0.00015	0	0	-0.157365	-0.315973	-0.12593	-0.315344	-0.229835	-0.372082
P4_S13	P4	DURING	5e-05	2e-05	2e-05	0.00156	0	3e-05	-0.156937	-0.261392	-0.123567	-0.230767	-0.229835	-0.240759
P4_S14	P4	DURING	0.00012	4e-05	7e-05	0.0028	0	6e-05	-0.155939	-0.206811	-0.117658	-0.156387	-0.229835	-0.109436
P5_S4	P5	PRE	5e-05	0	0	8e-05	0	0	-0.156937	-0.315973	-0.12593	-0.319543	-0.229835	-0.372082
P5_S5	P5	DURING	0	0	0	0	0	0	-0.15765	-0.315973	-0.12593	-0.324342	-0.229835	-0.372082
P5_S12	P5	DURING	9e-05	0	1e-05	0.0002	0	0	-0.156366	-0.315973	-0.124749	-0.312345	-0.229835	-0.372082
P5_S16	P5	PRE	7e-05	0.00013	0.00012	0.00272	0	3e-05	-0.156652	0.0388037	-0.111749	-0.161186	-0.229835	-0.240759
P5_S17	P5	DURING	2e-05	2e-05	4e-05	0.00051	0	0	-0.157365	-0.261392	-0.121203	-0.29375	-0.229835	-0.372082
P8_S1	P8	PRE	0	0	0	0	0	0	-0.15765	-0.315973	-0.12593	-0.324342	-0.229835	-0.372082
P8_S2	P8	DURING	0	4e-05	0	0.02305	0	4e-05	-0.15765	-0.206811	-0.12593	1.05829	-0.229835	-0.196985
P8_S7	P8	PRE	0	0	0	0	0	0	-0.15765	-0.315973	-0.12593	-0.324342	-0.229835	-0.372082
P8_S8	P8	DURING	0	0	0	0	0	0	-0.15765	-0.315973	-0.12593	-0.324342	-0.229835	-0.372082
P8_S11	P8	DURING	0	0	1e-05	5e-05	0	0	-0.15765	-0.315973	-0.124749	-0.321343	-0.229835	-0.372082
P9_S2	P9	PRE	0	0.00016	0.00046	0.00123	5e-05	0.00013	-0.15765	0.120675	-0.0715699	-0.250562	0.2493	0.196985
P9_S3	P9	DURING	0	6e-05	4e-05	0.00063	0	0	-0.15765	-0.15223	-0.121203	-0.286552	-0.229835	-0.372082
P9_S11	P9	DURING	0	0	0	0	0	0	-0.15765	-0.315973	-0.12593	-0.324342	-0.229835	-0.372082
P10_S1	P10	DURING	0	4e-05	1e-05	0	0	0	-0.15765	-0.206811	-0.124749	-0.324342	-0.229835	-0.372082
P11_S2	P11	PRE	0	0.00014	0	0	0	0	-0.15765	0.0660942	-0.12593	-0.324342	-0.229835	-0.372082
P11_S3	P11	DURING	0	0	0	0	0	0	-0.15765	-0.315973	-0.12593	-0.324342	-0.229835	-0.372082
P11_S6	P11	PRE	0	0	2e-05	0.00011	0	0	-0.15765	-0.315973	-0.123567	-0.317744	-0.229835	-0.372082
P11_S7	P11	DURING	0	0	0	0	0	0	-0.15765	-0.315973	-0.12593	-0.324342	-0.229835	-0.372082
P13_S1	P13	PRE	0	1e-05	4e-05	0.00063	0	0	-0.15765	-0.288683	-0.121203	-0.286552	-0.229835	-0.372082
P13_S2	P13	DURING	0	0	1e-05	0.00026	0	0	-0.15765	-0.315973	-0.124749	-0.308746	-0.229835	-0.372082
P13_S5	P13	DURING	0	0	0.00013	0.00202	0	0	-0.15765	-0.315973	-0.110568	-0.203175	-0.229835	-0.372082
P13_S9	P13	PRE	0	0	0.00014	0.00234	0	6e-05	-0.15765	-0.315973	-0.109386	-0.18398	-0.229835	-0.109436
P13_S10	P13	DURING	5e-05	0	1e-05	0	0	0	-0.156937	-0.315973	-0.124749	-0.324342	-0.229835	-0.372082
P15_S3	P15	PRE	0	0	0	0.00088	0	0	-0.15765	-0.315973	-0.12593	-0.271556	-0.229835	-0.372082
P15_S4	P15	DURING	0	0	0	0	0	0	-0.15765	-0.315973	-0.12593	-0.324342	-0.229835	-0.372082
P15_S6	P15	DURING	0	0	0	0	0	0	-0.15765	-0.315973	-0.12593	-0.324342	-0.229835	-0.372082
P16_S2	P16	DURING	0	0	0	7e-05	0	0	-0.15765	-0.315973	-0.12593	-0.320143	-0.229835	-0.372082
P16_S4	P16	DURING	0	1e-05	2e-05	0.00065	2e-05	3e-05	-0.15765	-0.288683	-0.123567	-0.285353	-0.038181	-0.240759
P16_S6	P16	PRE	0	3e-05	0	0	0	4e-05	-0.15765	-0.234101	-0.12593	-0.324342	-0.229835	-0.196985
P16_S7	P16	DURING	0.00056	0	2e-05	0	0	0	-0.149664	-0.315973	-0.123567	-0.324342	-0.229835	-0.372082
P18_S2	P18	PRE	0	0	4e-05	0	0	0	-0.15765	-0.315973	-0.121203	-0.324342	-0.229835	-0.372082
P18_S3	P18	DURING	0	0	0	0	0	0	-0.15765	-0.315973	-0.12593	-0.324342	-0.229835	-0.372082
P18_S7	P18	PRE	3e-05	0.0001	0.00024	0.00065	0	7e-05	-0.157222	-0.0430679	-0.0975684	-0.285353	-0.229835	-0.0656616
P18_S8	P18	DURING	0	0	2e-05	0	0	0	-0.15765	-0.315973	-0.123567	-0.324342	-0.229835	-0.372082
P19_S2	P19	PRE	0	0	0	0	0	0	-0.15765	-0.315973	-0.12593	-0.324342	-0.229835	-0.372082
P19_S3	P19	DURING	0	0	0	0	0	0	-0.15765	-0.315973	-0.12593	-0.324342	-0.229835	-0.372082
P20_S1	P20	DURING	0	0	5e-05	0	0	0	-0.15765	-0.315973	-0.120022	-0.324342	-0.229835	-0.372082
P22_S1	P22	PRE	1e-05	5e-05	1e-05	7e-05	1e-05	1e-05	-0.157507	-0.17952	-0.124749	-0.320143	-0.134008	-0.328308
P22_S2	P22	DURING	0	0.00011	3e-05	0.0002	3e-05	0	-0.15765	-0.0157773	-0.122385	-0.312345	0.0576458	-0.372082
P23_S2	P23	PRE	0	0	0	0	0	0	-0.15765	-0.315973	-0.12593	-0.324342	-0.229835	-0.372082
P23_S3	P23	DURING	0	0	0	0	0	0	-0.15765	-0.315973	-0.12593	-0.324342	-0.229835	-0.372082
P24_S2	P24	PRE	6e-05	0	1e-05	0.00032	3e-05	0	-0.156794	-0.315973	-0.124749	-0.305147	0.0576458	-0.372082
P24_S3	P24	DURING	0.0001	0	2e-05	0.0012	0	1e-05	-0.156224	-0.315973	-0.123567	-0.252361	-0.229835	-0.328308
P26_S1	P26	DURING	5e-05	1e-05	0	0.00013	0	1e-05	-0.156937	-0.288683	-0.12593	-0.316544	-0.229835	-0.328308
P27_S1	P27	DURING	0	6e-05	3e-05	0.00068	0	0.00028	-0.15765	-0.15223	-0.122385	-0.283553	-0.229835	0.853601
P27_S3	P27	DURING	0	0	2e-05	8e-05	0	0.00025	-0.15765	-0.315973	-0.123567	-0.319543	-0.229835	0.722278
P27_S5	P27	PRE	0.00083	6e-05	0.00037	0.00074	0	4e-05	-0.145814	-0.15223	-0.0822056	-0.279954	-0.229835	-0.196985
P27_S6	P27	DURING	0.00018	6e-05	0.00023	0.00178	0	6e-05	-0.155083	-0.15223	-0.0987502	-0.217571	-0.229835	-0.109436
P28_S7	P28	DURING	0.0008	0	0.00012	0.00059	0	0	-0.146242	-0.315973	-0.111749	-0.288952	-0.229835	-0.372082
P32_S1	P32	DURING	0	5e-05	0	3e-05	0	0	-0.15765	-0.17952	-0.12593	-0.322543	-0.229835	-0.372082
P33_S1	P33	PRE	0	0	0	0	0	0	-0.15765	-0.315973	-0.12593	-0.324342	-0.229835	-0.372082
P33_S2	P33	DURING	0	0	0	0	0	0	-0.15765	-0.315973	-0.12593	-0.324342	-0.229835	-0.372082
P34_S12	P34	PRE	0	0	0	0	0	0	-0.15765	-0.315973	-0.12593	-0.324342	-0.229835	-0.372082
P34_S13	P34	DURING	0	0	3e-05	0	0	0	-0.15765	-0.315973	-0.122385	-0.324342	-0.229835	-0.372082
P35_S3	P35	PRE	0.00011	8e-05	1e-05	5e-05	0	9e-05	-0.156081	-0.0976489	-0.124749	-0.321343	-0.229835	0.0218872
P35_S4	P35	DURING	0.00616	4e-05	0.00015	0.00269	1e-05	2e-05	-0.0698061	-0.206811	-0.108204	-0.162985	-0.134008	-0.284534
P36_S6	P36	PRE	0	2e-05	5e-05	0.00058	0	4e-05	-0.15765	-0.261392	-0.120022	-0.289551	-0.229835	-0.196985
P36_S7	P36	DURING	0	0	2e-05	0.00011	0	0	-0.15765	-0.315973	-0.123567	-0.317744	-0.229835	-0.372082
P36_S8	P36	DURING	0	0	1e-05	0.00032	0	0	-0.15765	-0.315973	-0.124749	-0.305147	-0.229835	-0.372082
P38_S4	P38	PRE	0	1e-05	1e-05	0.00023	0	0	-0.15765	-0.288683	-0.124749	-0.310546	-0.229835	-0.372082
P38_S5	P38	DURING	3e-05	1e-05	7e-05	0.00043	0	2e-05	-0.157222	-0.288683	-0.117658	-0.298549	-0.229835	-0.284534
P39_S1	P39	PRE	6e-05	0	3e-05	0.00032	0	1e-05	-0.156794	-0.315973	-0.122385	-0.305147	-0.229835	-0.328308
P39_S2	P39	DURING	0	0	3e-05	0	0	1e-05	-0.15765	-0.315973	-0.122385	-0.324342	-0.229835	-0.328308
P40_S2	P40	PRE	0	0	0	0	0	0	-0.15765	-0.315973	-0.12593	-0.324342	-0.229835	-0.372082
P40_S3	P40	DURING	0	0	0	0	0	0	-0.15765	-0.315973	-0.12593	-0.324342	-0.229835	-0.372082
P41_S1	P41	DURING	0	0	0.0001	3e-05	0	8e-05	-0.15765	-0.315973	-0.114113	-0.322543	-0.229835	-0.0218872
P42_S1	P42	DURING	0	0	0	0	0	0	-0.15765	-0.315973	-0.12593	-0.324342	-0.229835	-0.372082
P42_S4	P42	PRE	0	0	1e-05	0	0	0.00014	-0.15765	-0.315973	-0.124749	-0.324342	-0.229835	0.240759
P42_S5	P42	DURING	0	0	0.00027	0	0	0.00019	-0.15765	-0.315973	-0.0940232	-0.324342	-0.229835	0.459631
P42_S8	P42	DURING	0	0	0	0	0	4e-05	-0.15765	-0.315973	-0.12593	-0.324342	-0.229835	-0.196985
P44_S1	P44	PRE	1e-05	0	0	0	0	5e-05	-0.157507	-0.315973	-0.12593	-0.324342	-0.229835	-0.15321
P44_S2	P44	DURING	0	0	0	0	0	0	-0.15765	-0.315973	-0.12593	-0.324342	-0.229835	-0.372082
P44_S5	P44	PRE	0	3e-05	1e-05	0.00049	0	0.0001	-0.15765	-0.234101	-0.124749	-0.29495	-0.229835	0.0656616
P44_S6	P44	DURING	0	0	0	0.0002	0	2e-05	-0.15765	-0.315973	-0.12593	-0.312345	-0.229835	-0.284534
P46_S2	P46	PRE	0	0	4e-05	0.00211	0	1e-05	-0.15765	-0.315973	-0.121203	-0.197776	-0.229835	-0.328308
P46_S3	P46	DURING	0	0	1e-05	0	0	0	-0.15765	-0.315973	-0.124749	-0.324342	-0.229835	-0.372082
P46_S8	P46	PRE	0	3e-05	2e-05	0.00053	0	0	-0.15765	-0.234101	-0.123567	-0.292551	-0.229835	-0.372082
P46_S9	P46	DURING	6e-05	0	0.00046	0.00119	0	8e-05	-0.156794	-0.315973	-0.0715699	-0.252961	-0.229835	-0.0218872
P48_S3	P48	PRE	0	0.0001	0.00027	0.00113	0	0	-0.15765	-0.0430679	-0.0940232	-0.25656	-0.229835	-0.372082
P48_S4	P48	DURING	0	0	2e-05	0	0	0.0002	-0.15765	-0.315973	-0.123567	-0.324342	-0.229835	0.503406
P48_S14	P48	PRE	0.0001	0.00016	0.00028	0.0122	2e-05	0.00026	-0.156224	0.120675	-0.0928414	0.407462	-0.038181	0.766052
P48_S15	P48	DURING	2e-05	0	1e-05	2e-05	0	0	-0.157365	-0.315973	-0.124749	-0.323142	-0.229835	-0.372082
P48_S19	P48	PRE	0	4e-05	4e-05	0.00796	0	0	-0.15765	-0.206811	-0.121203	0.15313	-0.229835	-0.372082
P48_S20	P48	DURING	0	5e-05	0.00012	0.00078	0	0	-0.15765	-0.17952	-0.111749	-0.277555	-0.229835	-0.372082
P49_S1	P49	PRE	0	5e-05	0.00016	0.00076	0	0	-0.15765	-0.17952	-0.107022	-0.278754	-0.229835	-0.372082
P50_S2	P50	PRE	0	4e-05	0.00046	0.00442	1e-05	1e-05	-0.15765	-0.206811	-0.0715699	-0.0592131	-0.134008	-0.328308
P50_S3	P50	DURING	0.00017	1e-05	6e-05	0.0008	0	0	-0.155226	-0.288683	-0.11884	-0.276355	-0.229835	-0.372082
P50_S5	P50	DURING	0	0	0	0	0	0	-0.15765	-0.315973	-0.12593	-0.324342	-0.229835	-0.372082
P51_S6	P51	PRE	0	0	1e-05	2e-05	0	3e-05	-0.15765	-0.315973	-0.124749	-0.323142	-0.229835	-0.240759
P51_S7	P51	DURING	0	0	0	0	0	3e-05	-0.15765	-0.315973	-0.12593	-0.324342	-0.229835	-0.240759
P52_S1	P52	DURING	0.00025	0.00041	0.0034	0.00981	1e-05	0.00022	-0.154085	0.802938	0.275865	0.2641	-0.134008	0.590954
P52_S3	P52	DURING	0.00073	0.00053	0.00342	0.01771	1e-05	0.00036	-0.14724	1.13042	0.278229	0.737974	-0.134008	1.2038
P52_S5	P52	PRE	0.00017	0.00016	0.00032	0.00251	1e-05	0.00029	-0.155226	0.120675	-0.0881144	-0.173782	-0.134008	0.897375
P52_S6	P52	DURING	0.00043	0.00036	0.00105	0.00449	1e-05	0.00027	-0.151518	0.666486	-0.00184649	-0.0550142	-0.134008	0.809826
P53_S2	P53	PRE	0.00012	5e-05	2e-05	0.00064	0	7e-05	-0.155939	-0.17952	-0.123567	-0.285952	-0.229835	-0.0656616
P53_S3	P53	DURING	0.02865	2e-05	6e-05	0.00084	0	5e-05	0.250909	-0.261392	-0.11884	-0.273956	-0.229835	-0.15321
P53_S4	P53	DURING	7e-05	3e-05	5e-05	0.00068	1e-05	4e-05	-0.156652	-0.234101	-0.120022	-0.283553	-0.134008	-0.196985
P54_S1	P54	DURING	7e-05	5e-05	3e-05	0.00132	1e-05	2e-05	-0.156652	-0.17952	-0.122385	-0.245163	-0.134008	-0.284534
P54_S2	P54	DURING	0.00011	4e-05	2e-05	0.0264	2e-05	9e-05	-0.156081	-0.206811	-0.123567	1.25923	-0.038181	0.0218872
P54_S4	P54	DURING	0.00011	2e-05	1e-05	0.0153	0	4e-05	-0.156081	-0.261392	-0.124749	0.593412	-0.229835	-0.196985
P54_S7	P54	DURING	0.02357	0.00068	0.00025	0.01357	3e-05	2e-05	0.178467	1.53978	-0.0963867	0.48964	0.0576458	-0.284534
P55_S3	P55	PRE	0.00025	6e-05	0.00022	0.00072	0	4e-05	-0.154085	-0.15223	-0.0999319	-0.281154	-0.229835	-0.196985
P55_S4	P55	DURING	0.00012	0.0001	4e-05	0.00116	1e-05	6e-05	-0.155939	-0.0430679	-0.121203	-0.254761	-0.134008	-0.109436
P55_S6	P55	DURING	1e-05	0.00015	3e-05	0.06395	5e-05	0.00015	-0.157507	0.0933847	-0.122385	3.51163	0.2493	0.284534
P55_S8	P55	DURING	0	4e-05	0.00011	0.00016	0	0.0001	-0.15765	-0.206811	-0.112931	-0.314745	-0.229835	0.0656616
P55_S10	P55	DURING	0.00022	0.0004	0.00047	0.00201	0	9e-05	-0.154513	0.775648	-0.0703881	-0.203774	-0.229835	0.0218872
P57_S8	P57	PRE	7e-05	3e-05	0.00015	0.00439	1e-05	7e-05	-0.156652	-0.234101	-0.108204	-0.0610126	-0.134008	-0.0656616
P57_S9	P57	DURING	0.00012	5e-05	0.0001	0.00172	0	0.00019	-0.155939	-0.17952	-0.114113	-0.22117	-0.229835	0.459631
P58_S1	P58	PRE	0.00016	0.00014	7e-05	0.00869	1e-05	6e-05	-0.155368	0.0660942	-0.117658	0.196918	-0.134008	-0.109436
P58_S2	P58	DURING	0.58131	0.00011	0.00128	0.00418	0	4e-05	8.13203	-0.0157773	0.0253338	-0.0736092	-0.229835	-0.196985
P59_S1	P59	PRE	0.00122	2e-05	3e-05	0.00064	0	2e-05	-0.140252	-0.261392	-0.122385	-0.285952	-0.229835	-0.284534
P59_S2	P59	DURING	0.00138	0.00028	0.00899	0.00706	7e-05	0.00031	-0.137971	0.448162	0.936465	0.0991445	0.440953	0.984924
P59_S4	P59	DURING	0.00257	0.00049	0.01219	0.01226	7e-05	0.00048	-0.121001	1.02126	1.31463	0.411061	0.440953	1.72909
P59_S7	P59	PRE	0.00324	0.00441	0.00465	0.01813	0.00065	0.00136	-0.111446	11.7191	0.423584	0.763167	5.99891	5.58124
P59_S8	P59	DURING	0.0001	0	3e-05	0.00061	0	0	-0.156224	-0.315973	-0.122385	-0.287752	-0.229835	-0.372082
P59_S10	P59	DURING	0.00077	0.00086	0.00069	0.0252	0.00027	0.00135	-0.146669	2.03101	-0.0443896	1.18725	2.35749	5.53746
P59_S12	P59	PRE	0.00059	0.00048	0.00536	0.0297	0.00052	0.00017	-0.149236	0.993972	0.507489	1.45718	4.75316	0.372082
P59_S13	P59	DURING	5e-05	0.00026	0.00015	0.08608	8e-05	0.00025	-0.156937	0.39358	-0.108204	4.83908	0.53678	0.722278
P59_S16	P59	PRE	0.00142	0.00194	0.01001	0.15086	0.0004	0.00101	-0.1374	4.97839	1.057	8.72484	3.60324	4.04913
P59_S17	P59	DURING	0.0005	3e-05	0.00011	0.01239	0	0	-0.15052	-0.234101	-0.112931	0.418859	-0.229835	-0.372082
P60_S1	P60	PRE	0	0.00015	0.00012	0.00109	0	6e-05	-0.15765	0.0933847	-0.111749	-0.25896	-0.229835	-0.109436
P60_S2	P60	DURING	0.00066	0	1e-05	0.00044	0	0	-0.148238	-0.315973	-0.124749	-0.297949	-0.229835	-0.372082
P60_S3	P60	DURING	0	0	0	0.00031	0	0	-0.15765	-0.315973	-0.12593	-0.305747	-0.229835	-0.372082
P60_S4	P60	PRE	0	0.00021	0.00036	0.00311	3e-05	0.00013	-0.15765	0.257128	-0.0833874	-0.137792	0.0576458	0.196985
P60_S5	P60	DURING	0	0	6e-05	0.00011	0	0	-0.15765	-0.315973	-0.11884	-0.317744	-0.229835	-0.372082
P60_S11	P60	PRE	0.00028	3e-05	0.00088	0.00035	4e-05	0.00013	-0.153657	-0.234101	-0.0219363	-0.303348	0.153473	0.196985
P60_S15	P60	DURING	0.0021	0	2e-05	0.00118	0	0	-0.127703	-0.315973	-0.123567	-0.253561	-0.229835	-0.372082
P60_S17	P60	PRE	4e-05	6e-05	0.0001	0.00296	4e-05	2e-05	-0.157079	-0.15223	-0.114113	-0.14679	0.153473	-0.284534
P60_S18	P60	DURING	0	4e-05	0.00019	0.00019	4e-05	0	-0.15765	-0.206811	-0.103477	-0.312945	0.153473	-0.372082
P60_S21	P60	DURING	0.00039	0.00035	0.00073	0.0045	1e-05	8e-05	-0.152088	0.639195	-0.0396626	-0.0544143	-0.134008	-0.0218872
P60_S25	P60	DURING	0.00015	3e-05	0.00083	0.00424	0	2e-05	-0.155511	-0.234101	-0.027845	-0.0700102	-0.229835	-0.284534
P61_S2	P61	DURING	0.46685	1e-05	0.00086	0.00517	0	1e-05	6.49979	-0.288683	-0.0242998	-0.0142251	-0.229835	-0.328308
P61_S4	P61	PRE	0.46435	4e-05	0.00088	0.03157	4e-05	5e-05	6.46414	-0.206811	-0.0219363	1.56935	0.153473	-0.15321
P61_S6	P61	DURING	0.3876	0	0.00091	0.00737	0	1e-05	5.36966	-0.315973	-0.018391	0.11774	-0.229835	-0.328308
P61_S9	P61	DURING	0.22538	5e-05	0.00049	0.02715	3e-05	4e-05	3.05635	-0.17952	-0.0680246	1.30422	0.0576458	-0.196985
P61_S11	P61	DURING	0.55712	3e-05	0.00081	0.03082	1e-05	4e-05	7.78708	-0.234101	-0.0302085	1.52436	-0.134008	-0.196985
P62_S1	P62	PRE	0.00039	8e-05	0.0001	0.0032	1e-05	4e-05	-0.152088	-0.0976489	-0.114113	-0.132393	-0.134008	-0.196985
P62_S2	P62	DURING	8e-05	2e-05	3e-05	0.00077	0	1e-05	-0.156509	-0.261392	-0.122385	-0.278154	-0.229835	-0.328308
P63_S1	P63	PRE	0.00255	0.00052	0.04428	0.08797	6e-05	5e-05	-0.121286	1.10313	5.10687	4.95245	0.345126	-0.15321
P63_S2	P63	DURING	6e-05	0.00015	7e-05	0.00271	0	4e-05	-0.156794	0.0933847	-0.117658	-0.161786	-0.229835	-0.196985
P64_S1	P64	DURING	0.00013	0.00015	0.00022	0.03068	0.00011	4e-05	-0.155796	0.0933847	-0.0999319	1.51597	0.824261	-0.196985
P64_S2	P64	PRE	0.00019	0.00025	0.00012	0.01218	8e-05	8e-05	-0.15494	0.36629	-0.111749	0.406262	0.53678	-0.0218872
P64_S3	P64	DURING	0.0004	4e-05	2e-05	0.00322	1e-05	4e-05	-0.151946	-0.206811	-0.123567	-0.131194	-0.134008	-0.196985
P64_S6	P64	DURING	0.00031	0.00086	0.00057	0.00705	0.00026	0.00022	-0.153229	2.03101	-0.0585706	0.0985447	2.26166	0.590954
P68_S2	P68	PRE	0.00039	1e-05	0.0001	0.0024	0	2e-05	-0.152088	-0.288683	-0.114113	-0.180381	-0.229835	-0.284534
P68_S3	P68	DURING	0.00116	0.00018	0.00095	0.00684	4e-05	0.00093	-0.141108	0.175256	-0.013664	0.0859481	0.153473	3.69894
P68_S6	P68	PRE	0.00068	5e-05	0.00044	0.00335	0	9e-05	-0.147953	-0.17952	-0.0739334	-0.123396	-0.229835	0.0218872
P68_S7	P68	DURING	0.00049	0.00021	0.00241	0.00524	2e-05	0.00035	-0.150662	0.257128	0.158872	-0.0100262	-0.038181	1.16002
P68_S14	P68	PRE	0.00077	3e-05	0.00874	0.00619	0	7e-05	-0.146669	-0.234101	0.906921	0.0469585	-0.229835	-0.0656616
P68_S15	P68	DURING	0.0012	7e-05	0.00081	0.00252	0	6e-05	-0.140537	-0.124939	-0.0302085	-0.173183	-0.229835	-0.109436
P68_S20	P68	PRE	0.0004	9e-05	0.00099	0.003	1e-05	0.00023	-0.151946	-0.0703584	-0.008937	-0.14439	-0.134008	0.634729
P68_S21	P68	DURING	0	0	5e-05	0	0	0	-0.15765	-0.315973	-0.120022	-0.324342	-0.229835	-0.372082
P69_S1	P69	DURING	0.00157	0.00072	0.00163	0.00274	0.00011	0.00094	-0.135261	1.64894	0.0666951	-0.159986	0.824261	3.74271
P69_S4	P69	PRE	0	3e-05	3e-05	0.00021	0	6e-05	-0.15765	-0.234101	-0.122385	-0.311745	-0.229835	-0.109436
P69_S5	P69	DURING	0	5e-05	3e-05	0.00173	3e-05	7e-05	-0.15765	-0.17952	-0.122385	-0.22057	0.0576458	-0.0656616
P69_S7	P69	DURING	8e-05	0.00129	0.00061	0.03118	4e-05	0.0001	-0.156509	3.2045	-0.0538436	1.54596	0.153473	0.0656616
P69_S8	P69	DURING	1e-05	0	0	0	0	0	-0.157507	-0.315973	-0.12593	-0.324342	-0.229835	-0.372082
P69_S10	P69	DURING	0	0	1e-05	0.00011	0	0	-0.15765	-0.315973	-0.124749	-0.317744	-0.229835	-0.372082
P70_S1	P70	PRE	0.00016	0.00012	0.00019	0.0048	3e-05	0.00025	-0.155368	0.0115132	-0.103477	-0.0364192	0.0576458	0.722278
P70_S2	P70	DURING	0.00024	3e-05	1e-05	0.05713	0	6e-05	-0.154227	-0.234101	-0.124749	3.10254	-0.229835	-0.109436
P70_S6	P70	PRE	0.00082	5e-05	0.00013	0.00183	1e-05	2e-05	-0.145956	-0.17952	-0.110568	-0.214571	-0.134008	-0.284534
P70_S7	P70	DURING	4e-05	0.00041	0.00018	0.01219	0.00013	0.00031	-0.157079	0.802938	-0.104659	0.406862	1.01591	0.984924
P70_S9	P70	DURING	4e-05	5e-05	1e-05	0.00246	0	3e-05	-0.157079	-0.17952	-0.124749	-0.176782	-0.229835	-0.240759
P70_S10	P70	DURING	0.0001	0.00035	0.00025	0.00332	0	0.00018	-0.156224	0.639195	-0.0963867	-0.125195	-0.229835	0.415857
P71_S4	P71	PRE	0.00038	1e-05	1e-05	0.00042	0	0	-0.152231	-0.288683	-0.124749	-0.299149	-0.229835	-0.372082
P71_S5	P71	DURING	9e-05	3e-05	4e-05	0.0028	0	5e-05	-0.156366	-0.234101	-0.121203	-0.156387	-0.229835	-0.15321
P71_S7	P71	PRE	0	2e-05	2e-05	0.00051	0	0	-0.15765	-0.261392	-0.123567	-0.29375	-0.229835	-0.372082
P71_S9	P71	DURING	5e-05	1e-05	1e-05	0.00056	0	0	-0.156937	-0.288683	-0.124749	-0.290751	-0.229835	-0.372082
P71_S11	P71	DURING	0	0	2e-05	0.00039	0	0	-0.15765	-0.315973	-0.123567	-0.300948	-0.229835	-0.372082
P71_S13	P71	PRE	2e-05	4e-05	2e-05	0.0027	0.00095	6e-05	-0.157365	-0.206811	-0.123567	-0.162385	8.87371	-0.109436
P71_S14	P71	DURING	0	6e-05	4e-05	0.00102	0.00092	8e-05	-0.15765	-0.15223	-0.121203	-0.263158	8.58623	-0.0218872
P73_S3	P73	DURING	0.00068	0.0001	0.00017	5e-05	0	5e-05	-0.147953	-0.0430679	-0.105841	-0.321343	-0.229835	-0.15321
P73_S5	P73	DURING	4e-05	3e-05	6e-05	0.00045	0	5e-05	-0.157079	-0.234101	-0.11884	-0.297349	-0.229835	-0.15321
P73_S8	P73	PRE	0.00079	1e-05	8e-05	0.0004	0	1e-05	-0.146384	-0.288683	-0.116476	-0.300348	-0.229835	-0.328308
P73_S9	P73	DURING	0.00077	0.00043	0.00288	0.00506	0	3e-05	-0.146669	0.857519	0.214414	-0.0208233	-0.229835	-0.240759
P73_S13	P73	PRE	0	2e-05	3e-05	0.0004	0	0	-0.15765	-0.261392	-0.122385	-0.300348	-0.229835	-0.372082
P73_S14	P73	DURING	5e-05	0.00022	0.00029	0.00287	1e-05	3e-05	-0.156937	0.284418	-0.0916597	-0.152188	-0.134008	-0.240759
P74_S1	P74	PRE	0	0	0	0	0	0	-0.15765	-0.315973	-0.12593	-0.324342	-0.229835	-0.372082
P74_S2	P74	DURING	2e-05	0	2e-05	0	0	0.00012	-0.157365	-0.315973	-0.123567	-0.324342	-0.229835	0.15321
P76_S4	P76	PRE	0	1e-05	5e-05	9e-05	0	0.0001	-0.15765	-0.288683	-0.120022	-0.318944	-0.229835	0.0656616
P76_S5	P76	DURING	0	0	2e-05	0.00121	0	1e-05	-0.15765	-0.315973	-0.123567	-0.251762	-0.229835	-0.328308
P76_S6	P76	PRE	1e-05	0	1e-05	0.00031	0	0	-0.157507	-0.315973	-0.124749	-0.305747	-0.229835	-0.372082
P76_S7	P76	DURING	3e-05	0	2e-05	0.00016	0	0	-0.157222	-0.315973	-0.123567	-0.314745	-0.229835	-0.372082
P76_S10	P76	PRE	0	1e-05	3e-05	0.00048	0	3e-05	-0.15765	-0.288683	-0.122385	-0.29555	-0.229835	-0.240759
P76_S11	P76	DURING	0	4e-05	3e-05	0.00053	0	3e-05	-0.15765	-0.206811	-0.122385	-0.292551	-0.229835	-0.240759
P78_S3	P78	PRE	0	1e-05	9e-05	0.0022	0	7e-05	-0.15765	-0.288683	-0.115295	-0.192377	-0.229835	-0.0656616
P78_S4	P78	DURING	0	2e-05	5e-05	0.00334	0	0.0001	-0.15765	-0.261392	-0.120022	-0.123996	-0.229835	0.0656616
P79_S2	P79	PRE	0	0	3e-05	0	0	0	-0.15765	-0.315973	-0.122385	-0.324342	-0.229835	-0.372082
P79_S3	P79	DURING	0	0	0	0	0	0	-0.15765	-0.315973	-0.12593	-0.324342	-0.229835	-0.372082
P80_S1	P80	PRE	0	0	0	0.00136	0	1e-05	-0.15765	-0.315973	-0.12593	-0.242764	-0.229835	-0.328308
P80_S2	P80	DURING	1e-05	0	0	0.00088	0	0	-0.157507	-0.315973	-0.12593	-0.271556	-0.229835	-0.372082
P80_S5	P80	PRE	0.00015	0	1e-05	0.00391	0	2e-05	-0.155511	-0.315973	-0.124749	-0.0898049	-0.229835	-0.284534
P80_S6	P80	DURING	0	0	0	0	0	0	-0.15765	-0.315973	-0.12593	-0.324342	-0.229835	-0.372082
P80_S8	P80	PRE	1e-05	2e-05	2e-05	0.00102	0	1e-05	-0.157507	-0.261392	-0.123567	-0.263158	-0.229835	-0.328308
P80_S9	P80	DURING	0	0	3e-05	0	0	0	-0.15765	-0.315973	-0.122385	-0.324342	-0.229835	-0.372082
P80_S12	P80	DURING	1e-05	2e-05	1e-05	0.00093	0	1e-05	-0.157507	-0.261392	-0.124749	-0.268557	-0.229835	-0.328308
P83_S2	P83	PRE	3e-05	3e-05	2e-05	0.00111	0	0	-0.157222	-0.234101	-0.123567	-0.25776	-0.229835	-0.372082
P83_S3	P83	DURING	0.00072	9e-05	0.00052	0.00357	4e-05	0.00029	-0.147382	-0.0703584	-0.0644794	-0.110199	0.153473	0.897375
P83_S7	P83	PRE	0	0	1e-05	0	0	0	-0.15765	-0.315973	-0.124749	-0.324342	-0.229835	-0.372082
P83_S8	P83	DURING	0	0.00011	2e-05	0.00083	0	0	-0.15765	-0.0157773	-0.123567	-0.274555	-0.229835	-0.372082
P83_S11	P83	PRE	0	0	0	0.00036	0	0	-0.15765	-0.315973	-0.12593	-0.302748	-0.229835	-0.372082
P83_S12	P83	DURING	1e-05	7e-05	0.00012	0.00175	1e-05	3e-05	-0.157507	-0.124939	-0.111749	-0.21937	-0.134008	-0.240759
P84_S2	P84	PRE	4e-05	0.00012	0.00022	0.00128	0	6e-05	-0.157079	0.0115132	-0.0999319	-0.247563	-0.229835	-0.109436
P84_S3	P84	DURING	0	6e-05	3e-05	0.00069	0	2e-05	-0.15765	-0.15223	-0.122385	-0.282953	-0.229835	-0.284534
P86_S2	P86	PRE	1e-05	3e-05	0	0.00046	0	0	-0.157507	-0.234101	-0.12593	-0.296749	-0.229835	-0.372082
P86_S3	P86	DURING	0	0	0	0	0	0	-0.15765	-0.315973	-0.12593	-0.324342	-0.229835	-0.372082
P87_S3	P87	PRE	9e-05	6e-05	0.00062	0.00294	3e-05	2e-05	-0.156366	-0.15223	-0.0526618	-0.147989	0.0576458	-0.284534
P87_S4	P87	DURING	0	2e-05	1e-05	6e-05	0	0	-0.15765	-0.261392	-0.124749	-0.320743	-0.229835	-0.372082
P88_S5	P88	PRE	0	2e-05	7e-05	0.00039	0	3e-05	-0.15765	-0.261392	-0.117658	-0.300948	-0.229835	-0.240759
P88_S6	P88	DURING	0	0	5e-05	0.00042	0	0	-0.15765	-0.315973	-0.120022	-0.299149	-0.229835	-0.372082
P89_S4	P89	PRE	0	0	2e-05	0.00044	0	0	-0.15765	-0.315973	-0.123567	-0.297949	-0.229835	-0.372082
P89_S5	P89	DURING	0	0	0	0.00021	0	0	-0.15765	-0.315973	-0.12593	-0.311745	-0.229835	-0.372082
P90_S2	P90	PRE	0.0033	0.00041	0.00214	0.00497	0	0.00013	-0.110591	0.802938	0.126965	-0.0262219	-0.229835	0.196985
P90_S3	P90	DURING	9e-05	0.00012	9e-05	0.00371	1e-05	2e-05	-0.156366	0.0115132	-0.115295	-0.101802	-0.134008	-0.284534
P90_S6	P90	DURING	0.02082	0.00011	6e-05	0.00016	0	5e-05	0.139251	-0.0157773	-0.11884	-0.314745	-0.229835	-0.15321
P90_S7	P90	DURING	0	6e-05	6e-05	0.00094	0	0	-0.15765	-0.15223	-0.11884	-0.267957	-0.229835	-0.372082
P91_S2	P91	PRE	0	0	1e-05	7e-05	0	0	-0.15765	-0.315973	-0.124749	-0.320143	-0.229835	-0.372082
P91_S3	P91	DURING	0	0	0	0	0	0	-0.15765	-0.315973	-0.12593	-0.324342	-0.229835	-0.372082
P92_S2	P92	PRE	0	0	1e-05	0	0	0	-0.15765	-0.315973	-0.124749	-0.324342	-0.229835	-0.372082
P92_S3	P92	DURING	0	0	0	0	0	0	-0.15765	-0.315973	-0.12593	-0.324342	-0.229835	-0.372082
P92_S5	P92	DURING	0	0	0	0	0	0	-0.15765	-0.315973	-0.12593	-0.324342	-0.229835	-0.372082
P92_S10	P92	PRE	0	0	1e-05	0	0	0	-0.15765	-0.315973	-0.124749	-0.324342	-0.229835	-0.372082
P92_S11	P92	DURING	0	0	0	0	0	0	-0.15765	-0.315973	-0.12593	-0.324342	-0.229835	-0.372082
P95_S10	P95	PRE	0	0	0	0	0	0	-0.15765	-0.315973	-0.12593	-0.324342	-0.229835	-0.372082
P95_S11	P95	DURING	0	0	1e-05	0.00014	0	0	-0.15765	-0.315973	-0.124749	-0.315944	-0.229835	-0.372082
P97_S2	P97	PRE	6e-05	0	3e-05	0	0	0	-0.156794	-0.315973	-0.122385	-0.324342	-0.229835	-0.372082
P97_S3	P97	DURING	0.0205	0.00221	0.1267	0.0545	0.00022	0.00039	0.134687	5.71523	14.8469	2.94478	1.87836	1.33512
P97_S5	P97	DURING	0.00074	0.0009	0.00032	0.12753	0.00018	0.00058	-0.147097	2.14017	-0.0881144	7.32541	1.49505	2.16683
P97_S9	P97	PRE	1e-05	3e-05	3e-05	0.00116	0	0	-0.157507	-0.234101	-0.122385	-0.254761	-0.229835	-0.372082
P97_S10	P97	DURING	3e-05	7e-05	6e-05	0.05405	1e-05	6e-05	-0.157222	-0.124939	-0.11884	2.91779	-0.134008	-0.109436
P97_S12	P97	DURING	9e-05	0.00028	0.00013	0.00296	2e-05	0.0002	-0.156366	0.448162	-0.110568	-0.14679	-0.038181	0.503406
P98_S3	P98	PRE	0.00123	0.00087	0.00047	0.0192	7e-05	0.00044	-0.14011	2.0583	-0.0703881	0.82735	0.440953	1.55399
P98_S4	P98	DURING	0.00113	0.00051	0.00392	0.01351	2e-05	0.00101	-0.141536	1.07584	0.337316	0.486041	-0.038181	4.04913
P99_S4	P99	PRE	0.00014	1e-05	0.00093	0.0009	0	2e-05	-0.155653	-0.288683	-0.0160275	-0.270357	-0.229835	-0.284534
P99_S5	P99	DURING	0.00065	0.00011	0.00192	0.00099	0	0.0001	-0.148381	-0.0157773	0.100966	-0.264958	-0.229835	0.0656616
P99_S12	P99	PRE	0.00099	0.00036	0.00029	0.00162	3e-05	0.00011	-0.143532	0.666486	-0.0916597	-0.227168	0.0576458	0.109436
P99_S13	P99	DURING	0.0002	3e-05	0.00018	0.00055	0	2e-05	-0.154798	-0.234101	-0.104659	-0.291351	-0.229835	-0.284534
P100_S3	P100	PRE	0.00028	0.00045	0.00033	0.00572	0	0.00223	-0.153657	0.9121	-0.0869326	0.0187661	-0.229835	9.38961
P100_S4	P100	DURING	3e-05	1e-05	1e-05	0.00081	0	2e-05	-0.157222	-0.288683	-0.124749	-0.275755	-0.229835	-0.284534
P103_S3	P103	PRE	0	0	4e-05	4e-05	0	0	-0.15765	-0.315973	-0.121203	-0.321943	-0.229835	-0.372082
P103_S4	P103	DURING	0	0	0	0.00013	0	0	-0.15765	-0.315973	-0.12593	-0.316544	-0.229835	-0.372082
P104_S3	P104	PRE	0.00012	0	2e-05	0.00059	0	0	-0.155939	-0.315973	-0.123567	-0.288952	-0.229835	-0.372082
P104_S4	P104	DURING	0.00014	2e-05	0.00019	0.00304	0	5e-05	-0.155653	-0.261392	-0.103477	-0.141991	-0.229835	-0.15321
