# Supplementary material for: Virome Data Explorer: A web resource to longitudinally explore respiratory viral infections, their interactions with other pathogens and host transcriptomic changes in over 100 people
Source: PLoS Biol. 2024 Jan 18;22(1):e3002089. doi: 10.1371/journal.pbio.3002089 (PMC10796020; doi:10.1371/journal.pbio.3002089)
Supplement: S15 Data — (XLTX) [file pbio.3002089.s024.xltx]

## Sheet: Metadata virus symptom bacter
Data relevant for the Differential Gene Expression analyses of viral infection, symptomatology and bacterial abundance: Sample and patient ID, timepoint related to viral infection ("Longitudinal": Pre or During infection) and abundance of bacteria
Sample_ID	ID	LONGITUDINAL	H_infl_fraction_Kracken	S_oralis_fraction_Kracken	H_parainfl_fraction_Kracken	S_pneumo_fraction_Kracken	S_pseudo_fraction_Kracken	S_saliv_fraction_Kracken	Symtomatology	combination
P1_S2	P1	DURING	0	0	0	0	0	0	ASYMPT	DURING_ASYMPT
P1_S5	P1	PRE	0	0.00021	1.00E-05	0.00052	0	4.00E-05	ASYMPT	PRE_ASYMPT
P1_S6	P1	DURING	0	0	0	0.00015	0	0	SYMPT	DURING_SYMPT
P1_S10	P1	PRE	4.00E-05	1.00E-04	0.00012	0.00103	0	1.00E-04	SYMPT	PRE_SYMPT
P1_S11	P1	DURING	0	7.00E-05	5.00E-05	0.00016	0	0	SYMPT	DURING_SYMPT
P3_S12	P3	PRE	0	0	9.00E-05	0.00038	0	0.00011	ASYMPT	PRE_ASYMPT
P3_S13	P3	DURING	0	0	0	0.00069	0	0	ASYMPT	DURING_ASYMPT
P4_S4	P4	DURING	0	0	4.00E-05	0	0	0	ASYMPT	DURING_ASYMPT
P4_S7	P4	DURING	7.00E-05	0	1.00E-05	1.00E-04	0	0	ASYMPT	DURING_ASYMPT
P4_S10	P4	DURING	7.00E-05	1.00E-04	6.00E-05	0.01281	0	8.00E-05	ASYMPT	DURING_ASYMPT
P4_S11	P4	DURING	2.00E-05	0	0	0.00015	0	0	SYMPT	DURING_SYMPT
P4_S13	P4	DURING	5.00E-05	2.00E-05	2.00E-05	0.00156	0	3.00E-05	ASYMPT	DURING_ASYMPT
P4_S14	P4	DURING	0.00012	4.00E-05	7.00E-05	0.0028	0	6.00E-05	ASYMPT	DURING_ASYMPT
P5_S4	P5	PRE	5.00E-05	0	0	8.00E-05	0	0	ASYMPT	PRE_ASYMPT
P5_S5	P5	DURING	0	0	0	0	0	0	ASYMPT	DURING_ASYMPT
P5_S12	P5	DURING	9.00E-05	0	1.00E-05	2.00E-04	0	0	ASYMPT	DURING_ASYMPT
P5_S16	P5	PRE	7.00E-05	0.00013	0.00012	0.00272	0	3.00E-05	SYMPT	PRE_SYMPT
P5_S17	P5	DURING	2.00E-05	2.00E-05	4.00E-05	0.00051	0	0	ASYMPT	DURING_ASYMPT
P8_S1	P8	PRE	0	0	0	0	0	0	SYMPT	PRE_SYMPT
P8_S2	P8	DURING	0	4.00E-05	0	0.02305	0	4.00E-05	SYMPT	DURING_SYMPT
P8_S7	P8	PRE	0	0	0	0	0	0	ASYMPT	PRE_ASYMPT
P8_S8	P8	DURING	0	0	0	0	0	0	ASYMPT	DURING_ASYMPT
P8_S11	P8	DURING	0	0	1.00E-05	5.00E-05	0	0	SYMPT	DURING_SYMPT
P9_S2	P9	PRE	0	0.00016	0.00046	0.00123	5.00E-05	0.00013	ASYMPT	PRE_ASYMPT
P9_S3	P9	DURING	0	6.00E-05	4.00E-05	0.00063	0	0	ASYMPT	DURING_ASYMPT
P9_S11	P9	DURING	0	0	0	0	0	0	ASYMPT	DURING_ASYMPT
P10_S1	P10	DURING	0	4.00E-05	1.00E-05	0	0	0	SYMPT	DURING_SYMPT
P11_S2	P11	PRE	0	0.00014	0	0	0	0	SYMPT	PRE_SYMPT
P11_S3	P11	DURING	0	0	0	0	0	0	SYMPT	DURING_SYMPT
P11_S6	P11	PRE	0	0	2.00E-05	0.00011	0	0	ASYMPT	PRE_ASYMPT
P11_S7	P11	DURING	0	0	0	0	0	0	SYMPT	DURING_SYMPT
P13_S1	P13	PRE	0	1.00E-05	4.00E-05	0.00063	0	0	ASYMPT	PRE_ASYMPT
P13_S2	P13	DURING	0	0	1.00E-05	0.00026	0	0	ASYMPT	DURING_ASYMPT
P13_S5	P13	DURING	0	0	0.00013	0.00202	0	0	ASYMPT	DURING_ASYMPT
P13_S9	P13	PRE	0	0	0.00014	0.00234	0	6.00E-05	ASYMPT	PRE_ASYMPT
P13_S10	P13	DURING	5.00E-05	0	1.00E-05	0	0	0	SYMPT	DURING_SYMPT
P15_S3	P15	PRE	0	0	0	0.00088	0	0	SYMPT	PRE_SYMPT
P15_S4	P15	DURING	0	0	0	0	0	0	ASYMPT	DURING_ASYMPT
P15_S6	P15	DURING	0	0	0	0	0	0	ASYMPT	DURING_ASYMPT
P16_S2	P16	DURING	0	0	0	7.00E-05	0	0	ASYMPT	DURING_ASYMPT
P16_S4	P16	DURING	0	1.00E-05	2.00E-05	0.00065	2.00E-05	3.00E-05	ASYMPT	DURING_ASYMPT
P16_S6	P16	PRE	0	3.00E-05	0	0	0	4.00E-05	ASYMPT	PRE_ASYMPT
P16_S7	P16	DURING	0.00056	0	2.00E-05	0	0	0	ASYMPT	DURING_ASYMPT
P18_S2	P18	PRE	0	0	4.00E-05	0	0	0	ASYMPT	PRE_ASYMPT
P18_S3	P18	DURING	0	0	0	0	0	0	ASYMPT	DURING_ASYMPT
P18_S7	P18	PRE	3.00E-05	1.00E-04	0.00024	0.00065	0	7.00E-05	ASYMPT	PRE_ASYMPT
P18_S8	P18	DURING	0	0	2.00E-05	0	0	0	ASYMPT	DURING_ASYMPT
P19_S2	P19	PRE	0	0	0	0	0	0	ASYMPT	PRE_ASYMPT
P19_S3	P19	DURING	0	0	0	0	0	0	SYMPT	DURING_SYMPT
P20_S1	P20	DURING	0	0	5.00E-05	0	0	0	SYMPT	DURING_SYMPT
P22_S1	P22	PRE	1.00E-05	5.00E-05	1.00E-05	7.00E-05	1.00E-05	1.00E-05	ASYMPT	PRE_ASYMPT
P22_S2	P22	DURING	0	0.00011	3.00E-05	2.00E-04	3.00E-05	0	ASYMPT	DURING_ASYMPT
P23_S2	P23	PRE	0	0	0	0	0	0	SYMPT	PRE_SYMPT
P23_S3	P23	DURING	0	0	0	0	0	0	SYMPT	DURING_SYMPT
P24_S2	P24	PRE	6.00E-05	0	1.00E-05	0.00032	3.00E-05	0	ASYMPT	PRE_ASYMPT
P24_S3	P24	DURING	1.00E-04	0	2.00E-05	0.0012	0	1.00E-05	ASYMPT	DURING_ASYMPT
P26_S1	P26	DURING	5.00E-05	1.00E-05	0	0.00013	0	1.00E-05	ASYMPT	DURING_ASYMPT
P27_S1	P27	DURING	0	6.00E-05	3.00E-05	0.00068	0	0.00028	ASYMPT	DURING_ASYMPT
P27_S3	P27	DURING	0	0	2.00E-05	8.00E-05	0	0.00025	ASYMPT	DURING_ASYMPT
P27_S5	P27	PRE	0.00083	6.00E-05	0.00037	0.00074	0	4.00E-05	ASYMPT	PRE_ASYMPT
P27_S6	P27	DURING	0.00018	6.00E-05	0.00023	0.00178	0	6.00E-05	ASYMPT	DURING_ASYMPT
P28_S7	P28	DURING	8.00E-04	0	0.00012	0.00059	0	0	SYMPT	DURING_SYMPT
P32_S1	P32	DURING	0	5.00E-05	0	3.00E-05	0	0	ASYMPT	DURING_ASYMPT
P33_S1	P33	PRE	0	0	0	0	0	0	ASYMPT	PRE_ASYMPT
P33_S2	P33	DURING	0	0	0	0	0	0	ASYMPT	DURING_ASYMPT
P34_S12	P34	PRE	0	0	0	0	0	0	ASYMPT	PRE_ASYMPT
P34_S13	P34	DURING	0	0	3.00E-05	0	0	0	ASYMPT	DURING_ASYMPT
P35_S3	P35	PRE	0.00011	8.00E-05	1.00E-05	5.00E-05	0	9.00E-05	ASYMPT	PRE_ASYMPT
P35_S4	P35	DURING	0.00616	4.00E-05	0.00015	0.00269	1.00E-05	2.00E-05	ASYMPT	DURING_ASYMPT
P36_S6	P36	PRE	0	2.00E-05	5.00E-05	0.00058	0	4.00E-05	ASYMPT	PRE_ASYMPT
P36_S7	P36	DURING	0	0	2.00E-05	0.00011	0	0	SYMPT	DURING_SYMPT
P36_S8	P36	DURING	0	0	1.00E-05	0.00032	0	0	ASYMPT	DURING_ASYMPT
P39_S1	P39	PRE	6.00E-05	0	3.00E-05	0.00032	0	1.00E-05	ASYMPT	PRE_ASYMPT
P39_S2	P39	DURING	0	0	3.00E-05	0	0	1.00E-05	ASYMPT	DURING_ASYMPT
P40_S2	P40	PRE	0	0	0	0	0	0	ASYMPT	PRE_ASYMPT
P40_S3	P40	DURING	0	0	0	0	0	0	ASYMPT	DURING_ASYMPT
P42_S1	P42	DURING	0	0	0	0	0	0	SYMPT	DURING_SYMPT
P44_S1	P44	PRE	1.00E-05	0	0	0	0	5.00E-05	ASYMPT	PRE_ASYMPT
P44_S2	P44	DURING	0	0	0	0	0	0	SYMPT	DURING_SYMPT
P44_S5	P44	PRE	0	3.00E-05	1.00E-05	0.00049	0	1.00E-04	ASYMPT	PRE_ASYMPT
P44_S6	P44	DURING	0	0	0	2.00E-04	0	2.00E-05	ASYMPT	DURING_ASYMPT
P46_S2	P46	PRE	0	0	4.00E-05	0.00211	0	1.00E-05	ASYMPT	PRE_ASYMPT
P46_S3	P46	DURING	0	0	1.00E-05	0	0	0	SYMPT	DURING_SYMPT
P46_S8	P46	PRE	0	3.00E-05	2.00E-05	0.00053	0	0	SYMPT	PRE_SYMPT
P46_S9	P46	DURING	6.00E-05	0	0.00046	0.00119	0	8.00E-05	SYMPT	DURING_SYMPT
P48_S3	P48	PRE	0	1.00E-04	0.00027	0.00113	0	0	ASYMPT	PRE_ASYMPT
P48_S4	P48	DURING	0	0	2.00E-05	0	0	2.00E-04	ASYMPT	DURING_ASYMPT
P48_S14	P48	PRE	1.00E-04	0.00016	0.00028	0.0122	2.00E-05	0.00026	ASYMPT	PRE_ASYMPT
P48_S15	P48	DURING	2.00E-05	0	1.00E-05	2.00E-05	0	0	SYMPT	DURING_SYMPT
P48_S19	P48	PRE	0	4.00E-05	4.00E-05	0.00796	0	0	ASYMPT	PRE_ASYMPT
P48_S20	P48	DURING	0	5.00E-05	0.00012	0.00078	0	0	SYMPT	DURING_SYMPT
P49_S1	P49	PRE	0	5.00E-05	0.00016	0.00076	0	0	ASYMPT	PRE_ASYMPT
P50_S5	P50	DURING	0	0	0	0	0	0	ASYMPT	DURING_ASYMPT
P51_S6	P51	PRE	0	0	1.00E-05	2.00E-05	0	3.00E-05	ASYMPT	PRE_ASYMPT
P51_S7	P51	DURING	0	0	0	0	0	3.00E-05	ASYMPT	DURING_ASYMPT
P52_S1	P52	DURING	0.00025	0.00041	0.0034	0.00981	1.00E-05	0.00022	ASYMPT	DURING_ASYMPT
P52_S3	P52	DURING	0.00073	0.00053	0.00342	0.01771	1.00E-05	0.00036	ASYMPT	DURING_ASYMPT
P52_S5	P52	PRE	0.00017	0.00016	0.00032	0.00251	1.00E-05	0.00029	ASYMPT	PRE_ASYMPT
P52_S6	P52	DURING	0.00043	0.00036	0.00105	0.00449	1.00E-05	0.00027	ASYMPT	DURING_ASYMPT
P53_S2	P53	PRE	0.00012	5.00E-05	2.00E-05	0.00064	0	7.00E-05	ASYMPT	PRE_ASYMPT
P53_S3	P53	DURING	0.02865	2.00E-05	6.00E-05	0.00084	0	5.00E-05	ASYMPT	DURING_ASYMPT
P53_S4	P53	DURING	7.00E-05	3.00E-05	5.00E-05	0.00068	1.00E-05	4.00E-05	ASYMPT	DURING_ASYMPT
P54_S1	P54	DURING	7.00E-05	5.00E-05	3.00E-05	0.00132	1.00E-05	2.00E-05	SYMPT	DURING_SYMPT
P54_S2	P54	DURING	0.00011	4.00E-05	2.00E-05	0.0264	2.00E-05	9.00E-05	ASYMPT	DURING_ASYMPT
P54_S4	P54	DURING	0.00011	2.00E-05	1.00E-05	0.0153	0	4.00E-05	ASYMPT	DURING_ASYMPT
P54_S7	P54	DURING	0.02357	0.00068	0.00025	0.01357	3.00E-05	2.00E-05	SYMPT	DURING_SYMPT
P55_S3	P55	PRE	0.00025	6.00E-05	0.00022	0.00072	0	4.00E-05	SYMPT	PRE_SYMPT
P55_S4	P55	DURING	0.00012	1.00E-04	4.00E-05	0.00116	1.00E-05	6.00E-05	ASYMPT	DURING_ASYMPT
P55_S6	P55	DURING	1.00E-05	0.00015	3.00E-05	0.06395	5.00E-05	0.00015	ASYMPT	DURING_ASYMPT
P55_S8	P55	DURING	0	4.00E-05	0.00011	0.00016	0	1.00E-04	ASYMPT	DURING_ASYMPT
P55_S10	P55	DURING	0.00022	4.00E-04	0.00047	0.00201	0	9.00E-05	ASYMPT	DURING_ASYMPT
P57_S8	P57	PRE	7.00E-05	3.00E-05	0.00015	0.00439	1.00E-05	7.00E-05	ASYMPT	PRE_ASYMPT
P57_S9	P57	DURING	0.00012	5.00E-05	1.00E-04	0.00172	0	0.00019	ASYMPT	DURING_ASYMPT
P58_S1	P58	PRE	0.00016	0.00014	7.00E-05	0.00869	1.00E-05	6.00E-05	ASYMPT	PRE_ASYMPT
P58_S2	P58	DURING	0.58131	0.00011	0.00128	0.00418	0	4.00E-05	ASYMPT	DURING_ASYMPT
P59_S1	P59	PRE	0.00122	2.00E-05	3.00E-05	0.00064	0	2.00E-05	SYMPT	PRE_SYMPT
P59_S2	P59	DURING	0.00138	0.00028	0.00899	0.00706	7.00E-05	0.00031	SYMPT	DURING_SYMPT
P59_S4	P59	DURING	0.00257	0.00049	0.01219	0.01226	7.00E-05	0.00048	SYMPT	DURING_SYMPT
P59_S7	P59	PRE	0.00324	0.00441	0.00465	0.01813	0.00065	0.00136	SYMPT	PRE_SYMPT
P59_S8	P59	DURING	1.00E-04	0	3.00E-05	0.00061	0	0	SYMPT	DURING_SYMPT
P59_S10	P59	DURING	0.00077	0.00086	0.00069	0.0252	0.00027	0.00135	SYMPT	DURING_SYMPT
P59_S12	P59	PRE	0.00059	0.00048	0.00536	0.0297	0.00052	0.00017	ASYMPT	PRE_ASYMPT
P59_S13	P59	DURING	5.00E-05	0.00026	0.00015	0.08608	8.00E-05	0.00025	ASYMPT	DURING_ASYMPT
P59_S16	P59	PRE	0.00142	0.00194	0.01001	0.15086	4.00E-04	0.00101	SYMPT	PRE_SYMPT
P59_S17	P59	DURING	5.00E-04	3.00E-05	0.00011	0.01239	0	0	SYMPT	DURING_SYMPT
P60_S1	P60	PRE	0	0.00015	0.00012	0.00109	0	6.00E-05	ASYMPT	PRE_ASYMPT
P60_S2	P60	DURING	0.00066	0	1.00E-05	0.00044	0	0	SYMPT	DURING_SYMPT
P60_S3	P60	DURING	0	0	0	0.00031	0	0	SYMPT	DURING_SYMPT
P60_S4	P60	PRE	0	0.00021	0.00036	0.00311	3.00E-05	0.00013	SYMPT	PRE_SYMPT
P60_S5	P60	DURING	0	0	6.00E-05	0.00011	0	0	SYMPT	DURING_SYMPT
P60_S11	P60	PRE	0.00028	3.00E-05	0.00088	0.00035	4.00E-05	0.00013	SYMPT	PRE_SYMPT
P60_S15	P60	DURING	0.0021	0	2.00E-05	0.00118	0	0	ASYMPT	DURING_ASYMPT
P60_S17	P60	PRE	4.00E-05	6.00E-05	1.00E-04	0.00296	4.00E-05	2.00E-05	ASYMPT	PRE_ASYMPT
P60_S18	P60	DURING	0	4.00E-05	0.00019	0.00019	4.00E-05	0	ASYMPT	DURING_ASYMPT
P60_S21	P60	DURING	0.00039	0.00035	0.00073	0.0045	1.00E-05	8.00E-05	ASYMPT	DURING_ASYMPT
P60_S25	P60	DURING	0.00015	3.00E-05	0.00083	0.00424	0	2.00E-05	ASYMPT	DURING_ASYMPT
P61_S2	P61	DURING	0.46685	1.00E-05	0.00086	0.00517	0	1.00E-05	SYMPT	DURING_SYMPT
P61_S4	P61	PRE	0.46435	4.00E-05	0.00088	0.03157	4.00E-05	5.00E-05	SYMPT	PRE_SYMPT
P61_S6	P61	DURING	0.3876	0	0.00091	0.00737	0	1.00E-05	SYMPT	DURING_SYMPT
P61_S9	P61	DURING	0.22538	5.00E-05	0.00049	0.02715	3.00E-05	4.00E-05	ASYMPT	DURING_ASYMPT
P61_S11	P61	DURING	0.55712	3.00E-05	0.00081	0.03082	1.00E-05	4.00E-05	SYMPT	DURING_SYMPT
P62_S1	P62	PRE	0.00039	8.00E-05	1.00E-04	0.0032	1.00E-05	4.00E-05	ASYMPT	PRE_ASYMPT
P62_S2	P62	DURING	8.00E-05	2.00E-05	3.00E-05	0.00077	0	1.00E-05	ASYMPT	DURING_ASYMPT
P63_S1	P63	PRE	0.00255	0.00052	0.04428	0.08797	6.00E-05	5.00E-05	ASYMPT	PRE_ASYMPT
P63_S2	P63	DURING	6.00E-05	0.00015	7.00E-05	0.00271	0	4.00E-05	ASYMPT	DURING_ASYMPT
P64_S1	P64	DURING	0.00013	0.00015	0.00022	0.03068	0.00011	4.00E-05	ASYMPT	DURING_ASYMPT
P64_S2	P64	PRE	0.00019	0.00025	0.00012	0.01218	8.00E-05	8.00E-05	ASYMPT	PRE_ASYMPT
P64_S3	P64	DURING	4.00E-04	4.00E-05	2.00E-05	0.00322	1.00E-05	4.00E-05	ASYMPT	DURING_ASYMPT
P64_S6	P64	DURING	0.00031	0.00086	0.00057	0.00705	0.00026	0.00022	ASYMPT	DURING_ASYMPT
P68_S2	P68	PRE	0.00039	1.00E-05	1.00E-04	0.0024	0	2.00E-05	ASYMPT	PRE_ASYMPT
P68_S3	P68	DURING	0.00116	0.00018	0.00095	0.00684	4.00E-05	0.00093	ASYMPT	DURING_ASYMPT
P68_S6	P68	PRE	0.00068	5.00E-05	0.00044	0.00335	0	9.00E-05	ASYMPT	PRE_ASYMPT
P68_S7	P68	DURING	0.00049	0.00021	0.00241	0.00524	2.00E-05	0.00035	ASYMPT	DURING_ASYMPT
P68_S14	P68	PRE	0.00077	3.00E-05	0.00874	0.00619	0	7.00E-05	ASYMPT	PRE_ASYMPT
P68_S15	P68	DURING	0.0012	7.00E-05	0.00081	0.00252	0	6.00E-05	ASYMPT	DURING_ASYMPT
P68_S20	P68	PRE	4.00E-04	9.00E-05	0.00099	0.003	1.00E-05	0.00023	ASYMPT	PRE_ASYMPT
P68_S21	P68	DURING	0	0	5.00E-05	0	0	0	SYMPT	DURING_SYMPT
P69_S1	P69	DURING	0.00157	0.00072	0.00163	0.00274	0.00011	0.00094	ASYMPT	DURING_ASYMPT
P69_S4	P69	PRE	0	3.00E-05	3.00E-05	0.00021	0	6.00E-05	ASYMPT	PRE_ASYMPT
P69_S5	P69	DURING	0	5.00E-05	3.00E-05	0.00173	3.00E-05	7.00E-05	ASYMPT	DURING_ASYMPT
P69_S7	P69	DURING	8.00E-05	0.00129	0.00061	0.03118	4.00E-05	1.00E-04	ASYMPT	DURING_ASYMPT
P69_S8	P69	DURING	1.00E-05	0	0	0	0	0	ASYMPT	DURING_ASYMPT
P69_S10	P69	DURING	0	0	1.00E-05	0.00011	0	0	SYMPT	DURING_SYMPT
P70_S1	P70	PRE	0.00016	0.00012	0.00019	0.0048	3.00E-05	0.00025	ASYMPT	PRE_ASYMPT
P70_S2	P70	DURING	0.00024	3.00E-05	1.00E-05	0.05713	0	6.00E-05	ASYMPT	DURING_ASYMPT
P70_S6	P70	PRE	0.00082	5.00E-05	0.00013	0.00183	1.00E-05	2.00E-05	ASYMPT	PRE_ASYMPT
P70_S7	P70	DURING	4.00E-05	0.00041	0.00018	0.01219	0.00013	0.00031	ASYMPT	DURING_ASYMPT
P70_S9	P70	DURING	4.00E-05	5.00E-05	1.00E-05	0.00246	0	3.00E-05	ASYMPT	DURING_ASYMPT
P70_S10	P70	DURING	1.00E-04	0.00035	0.00025	0.00332	0	0.00018	ASYMPT	DURING_ASYMPT
P71_S4	P71	PRE	0.00038	1.00E-05	1.00E-05	0.00042	0	0	ASYMPT	PRE_ASYMPT
P71_S5	P71	DURING	9.00E-05	3.00E-05	4.00E-05	0.0028	0	5.00E-05	ASYMPT	DURING_ASYMPT
P71_S7	P71	PRE	0	2.00E-05	2.00E-05	0.00051	0	0	ASYMPT	PRE_ASYMPT
P71_S9	P71	DURING	5.00E-05	1.00E-05	1.00E-05	0.00056	0	0	ASYMPT	DURING_ASYMPT
P71_S11	P71	DURING	0	0	2.00E-05	0.00039	0	0	ASYMPT	DURING_ASYMPT
P71_S13	P71	PRE	2.00E-05	4.00E-05	2.00E-05	0.0027	0.00095	6.00E-05	ASYMPT	PRE_ASYMPT
P71_S14	P71	DURING	0	6.00E-05	4.00E-05	0.00102	0.00092	8.00E-05	ASYMPT	DURING_ASYMPT
P73_S3	P73	DURING	0.00068	1.00E-04	0.00017	5.00E-05	0	5.00E-05	ASYMPT	DURING_ASYMPT
P73_S5	P73	DURING	4.00E-05	3.00E-05	6.00E-05	0.00045	0	5.00E-05	ASYMPT	DURING_ASYMPT
P73_S8	P73	PRE	0.00079	1.00E-05	8.00E-05	4.00E-04	0	1.00E-05	ASYMPT	PRE_ASYMPT
P73_S9	P73	DURING	0.00077	0.00043	0.00288	0.00506	0	3.00E-05	ASYMPT	DURING_ASYMPT
P73_S13	P73	PRE	0	2.00E-05	3.00E-05	4.00E-04	0	0	ASYMPT	PRE_ASYMPT
P73_S14	P73	DURING	5.00E-05	0.00022	0.00029	0.00287	1.00E-05	3.00E-05	ASYMPT	DURING_ASYMPT
P74_S1	P74	PRE	0	0	0	0	0	0	ASYMPT	PRE_ASYMPT
P74_S2	P74	DURING	2.00E-05	0	2.00E-05	0	0	0.00012	ASYMPT	DURING_ASYMPT
P76_S4	P76	PRE	0	1.00E-05	5.00E-05	9.00E-05	0	1.00E-04	ASYMPT	PRE_ASYMPT
P76_S5	P76	DURING	0	0	2.00E-05	0.00121	0	1.00E-05	ASYMPT	DURING_ASYMPT
P76_S6	P76	PRE	1.00E-05	0	1.00E-05	0.00031	0	0	ASYMPT	PRE_ASYMPT
P78_S3	P78	PRE	0	1.00E-05	9.00E-05	0.0022	0	7.00E-05	ASYMPT	PRE_ASYMPT
P78_S4	P78	DURING	0	2.00E-05	5.00E-05	0.00334	0	1.00E-04	SYMPT	DURING_SYMPT
P79_S2	P79	PRE	0	0	3.00E-05	0	0	0	ASYMPT	PRE_ASYMPT
P79_S3	P79	DURING	0	0	0	0	0	0	ASYMPT	DURING_ASYMPT
P80_S1	P80	PRE	0	0	0	0.00136	0	1.00E-05	ASYMPT	PRE_ASYMPT
P80_S2	P80	DURING	1.00E-05	0	0	0.00088	0	0	SYMPT	DURING_SYMPT
P80_S5	P80	PRE	0.00015	0	1.00E-05	0.00391	0	2.00E-05	ASYMPT	PRE_ASYMPT
P80_S6	P80	DURING	0	0	0	0	0	0	SYMPT	DURING_SYMPT
P80_S8	P80	PRE	1.00E-05	2.00E-05	2.00E-05	0.00102	0	1.00E-05	ASYMPT	PRE_ASYMPT
P80_S9	P80	DURING	0	0	3.00E-05	0	0	0	ASYMPT	DURING_ASYMPT
P80_S12	P80	DURING	1.00E-05	2.00E-05	1.00E-05	0.00093	0	1.00E-05	ASYMPT	DURING_ASYMPT
P83_S2	P83	PRE	3.00E-05	3.00E-05	2.00E-05	0.00111	0	0	SYMPT	PRE_SYMPT
P83_S3	P83	DURING	0.00072	9.00E-05	0.00052	0.00357	4.00E-05	0.00029	SYMPT	DURING_SYMPT
P83_S7	P83	PRE	0	0	1.00E-05	0	0	0	SYMPT	PRE_SYMPT
P83_S8	P83	DURING	0	0.00011	2.00E-05	0.00083	0	0	SYMPT	DURING_SYMPT
P83_S11	P83	PRE	0	0	0	0.00036	0	0	SYMPT	PRE_SYMPT
P83_S12	P83	DURING	1.00E-05	7.00E-05	0.00012	0.00175	1.00E-05	3.00E-05	SYMPT	DURING_SYMPT
P84_S2	P84	PRE	4.00E-05	0.00012	0.00022	0.00128	0	6.00E-05	ASYMPT	PRE_ASYMPT
P84_S3	P84	DURING	0	6.00E-05	3.00E-05	0.00069	0	2.00E-05	ASYMPT	DURING_ASYMPT
P86_S2	P86	PRE	1.00E-05	3.00E-05	0	0.00046	0	0	SYMPT	PRE_SYMPT
P86_S3	P86	DURING	0	0	0	0	0	0	SYMPT	DURING_SYMPT
P87_S3	P87	PRE	9.00E-05	6.00E-05	0.00062	0.00294	3.00E-05	2.00E-05	ASYMPT	PRE_ASYMPT
P87_S4	P87	DURING	0	2.00E-05	1.00E-05	6.00E-05	0	0	ASYMPT	DURING_ASYMPT
P88_S5	P88	PRE	0	2.00E-05	7.00E-05	0.00039	0	3.00E-05	ASYMPT	PRE_ASYMPT
P88_S6	P88	DURING	0	0	5.00E-05	0.00042	0	0	ASYMPT	DURING_ASYMPT
P89_S4	P89	PRE	0	0	2.00E-05	0.00044	0	0	ASYMPT	PRE_ASYMPT
P89_S5	P89	DURING	0	0	0	0.00021	0	0	SYMPT	DURING_SYMPT
P90_S2	P90	PRE	0.0033	0.00041	0.00214	0.00497	0	0.00013	ASYMPT	PRE_ASYMPT
P90_S3	P90	DURING	9.00E-05	0.00012	9.00E-05	0.00371	1.00E-05	2.00E-05	ASYMPT	DURING_ASYMPT
P90_S6	P90	DURING	0.02082	0.00011	6.00E-05	0.00016	0	5.00E-05	ASYMPT	DURING_ASYMPT
P90_S7	P90	DURING	0	6.00E-05	6.00E-05	0.00094	0	0	ASYMPT	DURING_ASYMPT
P91_S2	P91	PRE	0	0	1.00E-05	7.00E-05	0	0	ASYMPT	PRE_ASYMPT
P91_S3	P91	DURING	0	0	0	0	0	0	SYMPT	DURING_SYMPT
P92_S2	P92	PRE	0	0	1.00E-05	0	0	0	ASYMPT	PRE_ASYMPT
P92_S3	P92	DURING	0	0	0	0	0	0	SYMPT	DURING_SYMPT
P92_S5	P92	DURING	0	0	0	0	0	0	SYMPT	DURING_SYMPT
P92_S10	P92	PRE	0	0	1.00E-05	0	0	0	ASYMPT	PRE_ASYMPT
P92_S11	P92	DURING	0	0	0	0	0	0	ASYMPT	DURING_ASYMPT
P95_S10	P95	PRE	0	0	0	0	0	0	ASYMPT	PRE_ASYMPT
P95_S11	P95	DURING	0	0	1.00E-05	0.00014	0	0	ASYMPT	DURING_ASYMPT
P97_S2	P97	PRE	6.00E-05	0	3.00E-05	0	0	0	ASYMPT	PRE_ASYMPT
P97_S3	P97	DURING	0.0205	0.00221	0.1267	0.0545	0.00022	0.00039	ASYMPT	DURING_ASYMPT
P97_S5	P97	DURING	0.00074	9.00E-04	0.00032	0.12753	0.00018	0.00058	ASYMPT	DURING_ASYMPT
P97_S9	P97	PRE	1.00E-05	3.00E-05	3.00E-05	0.00116	0	0	ASYMPT	PRE_ASYMPT
P97_S10	P97	DURING	3.00E-05	7.00E-05	6.00E-05	0.05405	1.00E-05	6.00E-05	ASYMPT	DURING_ASYMPT
P97_S12	P97	DURING	9.00E-05	0.00028	0.00013	0.00296	2.00E-05	2.00E-04	ASYMPT	DURING_ASYMPT
P98_S3	P98	PRE	0.00123	0.00087	0.00047	0.0192	7.00E-05	0.00044	ASYMPT	PRE_ASYMPT
P98_S4	P98	DURING	0.00113	0.00051	0.00392	0.01351	2.00E-05	0.00101	ASYMPT	DURING_ASYMPT
P99_S4	P99	PRE	0.00014	1.00E-05	0.00093	9.00E-04	0	2.00E-05	ASYMPT	PRE_ASYMPT
P99_S5	P99	DURING	0.00065	0.00011	0.00192	0.00099	0	1.00E-04	ASYMPT	DURING_ASYMPT
P99_S12	P99	PRE	0.00099	0.00036	0.00029	0.00162	3.00E-05	0.00011	ASYMPT	PRE_ASYMPT
P99_S13	P99	DURING	2.00E-04	3.00E-05	0.00018	0.00055	0	2.00E-05	ASYMPT	DURING_ASYMPT
P103_S3	P103	PRE	0	0	4.00E-05	4.00E-05	0	0	ASYMPT	PRE_ASYMPT
P103_S4	P103	DURING	0	0	0	0.00013	0	0	SYMPT	DURING_SYMPT
P104_S3	P104	PRE	0.00012	0	2.00E-05	0.00059	0	0	SYMPT	PRE_SYMPT
P104_S4	P104	DURING	0.00014	2.00E-05	0.00019	0.00304	0	5.00E-05	ASYMPT	DURING_ASYMPT

## Sheet: Virus-Bacteria symp interaction
Top 10 Biological processes for the Gene enrrichment analyses of interaction between viral infection, symptomatology and bacteria
Bacteria	Biological process	normalizedEnrichmentScore	FDR Pval	userId
S. pneumoniae	humoral immune response	2.11	0	C5AR1;C6;C9;CCR6;CCR7;CD19;CD83;CFP;CHGA;COL20A1;CPB2;CR2;CXCL2;DCD;DEFA4;FCN3;HTN1;IFNA10;IFNA14;IFNA16;IFNA17;IFNA2;IFNA21;IFNA4;IFNA5;IFNA6;IFNA7;IFNA8;IFNK;IFNW1;IGLL5;IL6;LY86;MEF2C;MS4A1;MUC7;PAX5;PDCD1;POU2AF1;POU2F2;SFTPD;SLC11A1;TNF;TREM1
S. pneumoniae	B cell activation	2.1	0	AICDA;BANK1;BCL6;CCR6;CD22;CD79A;CD79B;CHRNB2;CR2;CXCR5;DLL1;FCRL1;IFNA10;IFNA14;IFNA16;IFNA17;IFNA2;IFNA21;IFNA4;IFNA5;IFNA7;IFNA8;IFNK;IFNW1;IGLL5;IL6;INHBA;MS4A1;NBN;PRKCD;TNFAIP3;TNFRSF13B;TNFRSF13C;ZFP36L1
S. pneumoniae	lymphocyte activation involved in immune response	2.05	0	AICDA;BCL3;BCL6;CCR6;CD1C;CLEC4E;DLL1;FCER1G;FCGR2B;ICAM1;IFNA10;IFNA14;IFNA16;IFNA17;IFNA2;IFNA21;IFNA4;IFNA5;IFNA6;IFNA7;IFNA8;IFNK;IFNW1;IL12B;IL23A;IL6;JAK3;LY9;NBN;NFKBIZ;NLRP3;PTGER4;PTK2B;RELB;SEMA4A;SLC11A1;STAT3;ZC3H12A
S. pneumoniae	natural killer cell activation	2	0	HNF1A;IFNA10;IFNA14;IFNA16;IFNA17;IFNA2;IFNA21;IFNA4;IFNA5;IFNA6;IFNA7;IFNA8;IFNK;IFNW1;IL12B;IL23A;NCR3
S. pneumoniae	STAT cascade	2.01	0	IFNA10;IFNA14;IFNA16;IFNA17;IFNA2;IFNA21;IFNA4;IFNA5;IFNA6;IFNA7;IFNA8;IFNK;IFNW1;IL12B;IL23A;IL6;JAK3;LIF;LYN;OSM;SH2B2;STAT5A;STAT5B;TNF;VEGFA
S. pneumoniae	response to dsRNA	1.99	0	IFNA10;IFNA14;IFNA16;IFNA17;IFNA2;IFNA21;IFNA4;IFNA5;IFNA7;IFNA8;IFNK;IFNW1;NFKB1;NFKBIA;RFTN2
S. pneumoniae	adaptive immune response	1.97	0	ADA;ADAM17;AICDA;BCL3;BCL6;C17orf99;C6;C9;CCR6;CD1C;CD27;CD48;CD79A;CD79B;CLEC4D;CLEC4G;CLEC6A;CR1;CR2;CTSS;FCER1G;FCGR2B;FCRL4;ICAM1;IFNA10;IFNA14;IFNA16;IFNA17;IFNA2;IFNA21;IFNA4;IFNA5;IFNA6;IFNA7;IFNA8;IFNE;IFNK;IFNW1;IGLL5;IL12B;IL18RAP;IL1B;IL23A;IL4R;IL6;IRF1;IRF7;JAK3;LY9;LYN;MEF2C;NBN;NFKB2;NFKBIZ;NLRP3;PAG1;PIK3CD;POU2F2;PRKCD;PRKD2;PTK2B;RELB;RSAD2;SAMSN1;SEMA4A;SLAMF7;SLC11A1;STAT3;TFE…
S. pneumoniae	leukocyte proliferation	1.95	0	BCL6;CD22;CD79A;CHRNB2;CLEC4G;CLECL1;CR2;FCRL3;GAL;IFNA10;IFNA14;IFNA16;IFNA17;IFNA2;IFNA21;IFNA4;IFNA5;IFNA6;IFNA7;IFNA8;IFNK;IFNW1;IL12B;IL1B;IL23A;IL6;MEF2C;MS4A1;PRKCD;PTH;SFTPD;SLC11A1;TLR9;TNFAIP3;TNFRSF13B;TNFRSF13C;TNFRSF14;TNFSF14;TNFSF9
S. pneumoniae	peptidyl-serine modification	1.91	0	ANGPT1;ARRB2;BRAF;CSNK1D;DDIT4;ERN1;IFNA10;IFNA14;IFNA16;IFNA17;IFNA2;IFNA21;IFNA4;IFNA5;IFNA6;IFNA7;IFNA8;IFNK;IFNW1;IL6;LIF;MBOAT4;MKNK1;OSM;PAK1;PDGFB;PRKCD;PTGS2;RAF1;RAMP3;RICTOR;SH2D3A;TNF;VEGFA
S. pneumoniae	response to virus	1.89	0	ADAR;AICDA;APOB;APOBEC3F;APOBEC3G;ATG7;BCL3;CCL11;CXCR4;DDIT4;DDX3X;DDX58;DEFA3;DHX58;EIF2AK2;EXOSC4;FCN3;FGR;FMR1;IFI16;IFI44;IFIH1;IFIT1;IFIT2;IFIT3;IFIT5;IFITM2;IFNA10;IFNA14;IFNA16;IFNA17;IFNA2;IFNA21;IFNA4;IFNA5;IFNA6;IFNA7;IFNA8;IFNAR1;IFNE;IFNGR2;IFNK;IFNW1;IL10RB;IL12B;IL1B;IL23A;IL6;IRF1;IRF2;IRF7;IRF9;ISG20;IVNS1ABP;MAPK14;MX1;MX2;NLRP3;OAS3;OASL;PIM2;RELA;RNASEL;RSAD2;TBK1;TLR9;TNF;TNF…
