# Supplementary material for: Virome Data Explorer: A web resource to longitudinally explore respiratory viral infections, their interactions with other pathogens and host transcriptomic changes in over 100 people
Source: PLoS Biol. 2024 Jan 18;22(1):e3002089. doi: 10.1371/journal.pbio.3002089 (PMC10796020; doi:10.1371/journal.pbio.3002089)
Supplement: S16 Data — DESEQ2 results tables for the transcriptomic analysis by virus. Results for comparison between rhinovirus vs. negative for all respiratory viruses (HRV_vs_none), coronavirus vs. negative for all respiratory viruses (COV_vs_none), coinfections between rhinovirus and coronavirus vs. negative for all respiratory viruses (HRVandCOV_vs_none) and influenza vs. negative for all respiratory viruses (FLU_vs_none). (XLSX) [file pbio.3002089.s025.xlsx]

## Sheet: list_samples_included
Sample_ID	ID
P1_S1	P1
P1_S2	P1
P1_S3	P1
P1_S4	P1
P1_S5	P1
P1_S6	P1
P1_S7	P1
P1_S8	P1
P1_S9	P1
P1_S10	P1
P1_S11	P1
P1_S12	P1
P1_S13	P1
P1_S14	P1
P3_S1	P3
P3_S2	P3
P3_S3	P3
P3_S4	P3
P3_S5	P3
P3_S6	P3
P3_S7	P3
P3_S8	P3
P3_S9	P3
P3_S10	P3
P3_S11	P3
P3_S12	P3
P3_S13	P3
P3_S14	P3
P3_S15	P3
P3_S16	P3
P3_S17	P3
P3_S18	P3
P4_S1	P4
P4_S2	P4
P4_S3	P4
P4_S4	P4
P4_S5	P4
P4_S6	P4
P4_S7	P4
P4_S8	P4
P4_S9	P4
P4_S10	P4
P4_S11	P4
P4_S12	P4
P4_S13	P4
P4_S14	P4
P4_S15	P4
P4_S16	P4
P4_S17	P4
P5_S2	P5
P5_S3	P5
P5_S4	P5
P5_S5	P5
P5_S6	P5
P5_S7	P5
P5_S8	P5
P5_S10	P5
P5_S12	P5
P5_S13	P5
P5_S14	P5
P5_S15	P5
P5_S16	P5
P5_S17	P5
P5_S18	P5
P5_S19	P5
P5_S20	P5
P7_S1	P7
P7_S2	P7
P7_S3	P7
P7_S4	P7
P8_S1	P8
P8_S2	P8
P8_S3	P8
P8_S4	P8
P8_S5	P8
P8_S6	P8
P8_S7	P8
P8_S8	P8
P8_S9	P8
P8_S10	P8
P8_S11	P8
P9_S1	P9
P9_S2	P9
P9_S3	P9
P9_S4	P9
P9_S5	P9
P9_S6	P9
P9_S7	P9
P9_S8	P9
P9_S9	P9
P9_S10	P9
P9_S11	P9
P9_S12	P9
P9_S13	P9
P9_S14	P9
P9_S15	P9
P9_S16	P9
P10_S1	P10
P10_S2	P10
P10_S3	P10
P10_S4	P10
P10_S5	P10
P10_S6	P10
P10_S7	P10
P10_S8	P10
P11_S1	P11
P11_S2	P11
P11_S3	P11
P11_S4	P11
P11_S5	P11
P11_S6	P11
P11_S8	P11
P11_S9	P11
P13_S1	P13
P13_S2	P13
P13_S3	P13
P13_S4	P13
P13_S5	P13
P13_S6	P13
P13_S7	P13
P13_S8	P13
P13_S9	P13
P13_S10	P13
P13_S11	P13
P13_S12	P13
P13_S13	P13
P13_S14	P13
P13_S15	P13
P13_S16	P13
P15_S1	P15
P15_S2	P15
P15_S3	P15
P15_S4	P15
P15_S5	P15
P15_S6	P15
P15_S7	P15
P15_S8	P15
P15_S9	P15
P15_S10	P15
P15_S11	P15
P15_S12	P15
P15_S13	P15
P15_S14	P15
P15_S15	P15
P15_S16	P15
P16_S1	P16
P16_S2	P16
P16_S3	P16
P16_S4	P16
P16_S5	P16
P16_S6	P16
P16_S7	P16
P16_S8	P16
P18_S1	P18
P18_S2	P18
P18_S3	P18
P18_S4	P18
P18_S5	P18
P18_S6	P18
P18_S7	P18
P18_S8	P18
P18_S9	P18
P18_S10	P18
P19_S1	P19
P19_S2	P19
P19_S3	P19
P19_S4	P19
P19_S5	P19
P19_S6	P19
P19_S7	P19
P19_S8	P19
P19_S9	P19
P20_S1	P20
P20_S2	P20
P20_S3	P20
P20_S4	P20
P22_S1	P22
P22_S2	P22
P22_S3	P22
P22_S5	P22
P23_S1	P23
P23_S2	P23
P23_S3	P23
P23_S4	P23
P24_S1	P24
P24_S2	P24
P24_S3	P24
P24_S4	P24
P24_S5	P24
P24_S6	P24
P25_S1	P25
P25_S2	P25
P25_S3	P25
P25_S4	P25
P26_S1	P26
P26_S2	P26
P26_S3	P26
P26_S4	P26
P26_S5	P26
P27_S1	P27
P27_S2	P27
P27_S3	P27
P27_S4	P27
P27_S5	P27
P27_S6	P27
P28_S1	P28
P28_S2	P28
P28_S3	P28
P28_S4	P28
P28_S5	P28
P28_S6	P28
P28_S7	P28
P28_S8	P28
P28_S9	P28
P30_S1	P30
P30_S2	P30
P32_S2	P32
P32_S3	P32
P32_S4	P32
P32_S5	P32
P32_S6	P32
P32_S7	P32
P33_S1	P33
P33_S2	P33
P33_S3	P33
P33_S4	P33
P33_S5	P33
P34_S1	P34
P34_S2	P34
P34_S3	P34
P34_S4	P34
P34_S5	P34
P34_S6	P34
P34_S7	P34
P34_S8	P34
P34_S9	P34
P34_S10	P34
P34_S11	P34
P34_S12	P34
P34_S13	P34
P35_S1	P35
P35_S2	P35
P35_S3	P35
P35_S4	P35
P35_S5	P35
P35_S6	P35
P36_S1	P36
P36_S2	P36
P36_S3	P36
P36_S4	P36
P36_S5	P36
P36_S6	P36
P36_S7	P36
P36_S8	P36
P36_S9	P36
P36_S10	P36
P37_S1	P37
P37_S2	P37
P37_S3	P37
P39_S1	P39
P39_S2	P39
P39_S3	P39
P39_S4	P39
P39_S5	P39
P40_S1	P40
P40_S2	P40
P40_S3	P40
P40_S4	P40
P41_S1	P41
P41_S2	P41
P42_S1	P42
P42_S2	P42
P42_S3	P42
P42_S4	P42
P42_S5	P42
P42_S6	P42
P42_S7	P42
P42_S8	P42
P44_S1	P44
P44_S2	P44
P44_S3	P44
P44_S4	P44
P44_S5	P44
P44_S6	P44
P46_S1	P46
P46_S2	P46
P46_S3	P46
P46_S4	P46
P46_S5	P46
P46_S6	P46
P46_S7	P46
P46_S8	P46
P46_S9	P46
P46_S10	P46
P48_S1	P48
P48_S2	P48
P48_S3	P48
P48_S4	P48
P48_S5	P48
P48_S6	P48
P48_S7	P48
P48_S8	P48
P48_S9	P48
P48_S10	P48
P48_S11	P48
P48_S12	P48
P48_S13	P48
P48_S14	P48
P48_S15	P48
P48_S16	P48
P48_S17	P48
P48_S18	P48
P48_S19	P48
P48_S20	P48
P48_S21	P48
P49_S1	P49
P49_S2	P49
P49_S3	P49
P49_S4	P49
P49_S5	P49
P50_S1	P50
P50_S2	P50
P50_S3	P50
P50_S4	P50
P50_S5	P50
P50_S6	P50
P50_S7	P50
P51_S1	P51
P51_S2	P51
P51_S3	P51
P51_S4	P51
P51_S5	P51
P51_S6	P51
P51_S7	P51
P51_S8	P51
P52_S2	P52
P52_S3	P52
P52_S4	P52
P52_S5	P52
P52_S6	P52
P53_S1	P53
P53_S2	P53
P53_S3	P53
P53_S4	P53
P53_S5	P53
P54_S1	P54
P54_S2	P54
P54_S3	P54
P54_S4	P54
P54_S5	P54
P54_S6	P54
P54_S7	P54
P55_S1	P55
P55_S2	P55
P55_S3	P55
P55_S4	P55
P55_S5	P55
P55_S6	P55
P55_S7	P55
P55_S8	P55
P55_S9	P55
P55_S10	P55
P55_S11	P55
P55_S12	P55
P55_S13	P55
P57_S1	P57
P57_S2	P57
P57_S3	P57
P57_S4	P57
P57_S5	P57
P57_S6	P57
P57_S7	P57
P57_S8	P57
P57_S9	P57
P58_S1	P58
P58_S2	P58
P59_S1	P59
P59_S2	P59
P59_S3	P59
P59_S4	P59
P59_S5	P59
P59_S6	P59
P59_S7	P59
P59_S8	P59
P59_S9	P59
P59_S10	P59
P59_S11	P59
P59_S12	P59
P59_S13	P59
P59_S14	P59
P59_S15	P59
P59_S16	P59
P59_S17	P59
P59_S18	P59
P59_S19	P59
P59_S20	P59
P59_S21	P59
P60_S1	P60
P60_S2	P60
P60_S3	P60
P60_S4	P60
P60_S6	P60
P60_S7	P60
P60_S8	P60
P60_S9	P60
P60_S10	P60
P60_S11	P60
P60_S12	P60
P60_S13	P60
P60_S14	P60
P60_S15	P60
P60_S16	P60
P60_S17	P60
P60_S18	P60
P60_S19	P60
P60_S20	P60
P60_S21	P60
P60_S22	P60
P60_S23	P60
P60_S24	P60
P60_S25	P60
P60_S26	P60
P61_S2	P61
P61_S3	P61
P61_S4	P61
P61_S7	P61
P61_S8	P61
P61_S9	P61
P61_S10	P61
P61_S11	P61
P62_S1	P62
P62_S2	P62
P63_S1	P63
P63_S2	P63
P63_S3	P63
P64_S2	P64
P64_S3	P64
P64_S4	P64
P64_S5	P64
P64_S6	P64
P66_S2	P66
P66_S3	P66
P66_S4	P66
P66_S5	P66
P67_S1	P67
P67_S2	P67
P67_S3	P67
P67_S4	P67
P67_S5	P67
P68_S1	P68
P68_S2	P68
P68_S3	P68
P68_S4	P68
P68_S6	P68
P68_S7	P68
P68_S9	P68
P68_S10	P68
P68_S12	P68
P68_S13	P68
P68_S14	P68
P68_S15	P68
P68_S16	P68
P68_S17	P68
P68_S18	P68
P68_S19	P68
P68_S20	P68
P68_S21	P68
P68_S22	P68
P69_S1	P69
P69_S2	P69
P69_S3	P69
P69_S4	P69
P69_S5	P69
P69_S6	P69
P69_S7	P69
P69_S8	P69
P69_S9	P69
P69_S10	P69
P69_S11	P69
P69_S12	P69
P70_S1	P70
P70_S2	P70
P70_S3	P70
P70_S4	P70
P70_S5	P70
P70_S6	P70
P70_S8	P70
P70_S10	P70
P71_S1	P71
P71_S2	P71
P71_S3	P71
P71_S4	P71
P71_S5	P71
P71_S6	P71
P71_S7	P71
P71_S9	P71
P71_S10	P71
P71_S11	P71
P71_S12	P71
P71_S13	P71
P71_S14	P71
P71_S15	P71
P71_S16	P71
P71_S17	P71
P71_S18	P71
P73_S3	P73
P73_S4	P73
P73_S5	P73
P73_S6	P73
P73_S7	P73
P73_S8	P73
P73_S9	P73
P73_S10	P73
P73_S11	P73
P73_S12	P73
P73_S13	P73
P73_S14	P73
P73_S15	P73
P74_S1	P74
P74_S2	P74
P74_S3	P74
P74_S4	P74
P74_S5	P74
P74_S6	P74
P76_S1	P76
P76_S2	P76
P76_S3	P76
P76_S4	P76
P76_S5	P76
P76_S6	P76
P76_S7	P76
P76_S8	P76
P76_S9	P76
P76_S10	P76
P76_S11	P76
P77_S1	P77
P77_S2	P77
P77_S3	P77
P78_S1	P78
P78_S2	P78
P78_S3	P78
P78_S4	P78
P78_S5	P78
P78_S6	P78
P78_S7	P78
P78_S8	P78
P78_S9	P78
P79_S1	P79
P79_S2	P79
P79_S3	P79
P80_S1	P80
P80_S2	P80
P80_S3	P80
P80_S4	P80
P80_S5	P80
P80_S6	P80
P80_S7	P80
P80_S8	P80
P80_S9	P80
P80_S10	P80
P80_S11	P80
P80_S12	P80
P80_S13	P80
P80_S14	P80
P80_S15	P80
P82_S1	P82
P82_S2	P82
P83_S1	P83
P83_S2	P83
P83_S3	P83
P83_S4	P83
P83_S5	P83
P83_S6	P83
P83_S7	P83
P83_S8	P83
P83_S9	P83
P83_S10	P83
P83_S11	P83
P83_S12	P83
P83_S13	P83
P83_S14	P83
P84_S1	P84
P84_S2	P84
P84_S3	P84
P84_S4	P84
P84_S5	P84
P84_S6	P84
P84_S7	P84
P86_S1	P86
P86_S2	P86
P86_S3	P86
P86_S4	P86
P86_S5	P86
P87_S1	P87
P87_S2	P87
P87_S3	P87
P87_S4	P87
P87_S5	P87
P88_S1	P88
P88_S2	P88
P88_S3	P88
P88_S4	P88
P88_S5	P88
P88_S6	P88
P88_S7	P88
P88_S8	P88
P89_S1	P89
P89_S2	P89
P89_S3	P89
P89_S4	P89
P89_S5	P89
P89_S6	P89
P89_S7	P89
P89_S8	P89
P89_S9	P89
P90_S1	P90
P90_S2	P90
P90_S3	P90
P90_S4	P90
P90_S5	P90
P90_S7	P90
P91_S1	P91
P91_S2	P91
P91_S3	P91
P91_S4	P91
P91_S5	P91
P91_S6	P91
P91_S7	P91
P91_S8	P91
P91_S9	P91
P92_S1	P92
P92_S2	P92
P92_S3	P92
P92_S4	P92
P92_S5	P92
P92_S6	P92
P92_S7	P92
P92_S8	P92
P92_S9	P92
P92_S10	P92
P92_S11	P92
P92_S12	P92
P92_S13	P92
P92_S14	P92
P95_S1	P95
P95_S2	P95
P95_S3	P95
P95_S4	P95
P95_S5	P95
P95_S6	P95
P95_S7	P95
P95_S8	P95
P95_S9	P95
P95_S10	P95
P95_S11	P95
P95_S12	P95
P95_S13	P95
P95_S14	P95
P95_S15	P95
P95_S16	P95
P97_S1	P97
P97_S2	P97
P97_S3	P97
P97_S4	P97
P97_S5	P97
P97_S6	P97
P97_S7	P97
P97_S8	P97
P97_S9	P97
P97_S10	P97
P97_S11	P97
P97_S12	P97
P97_S13	P97
P97_S14	P97
P98_S1	P98
P98_S2	P98
P98_S3	P98
P98_S4	P98
P98_S5	P98
P98_S6	P98
P98_S7	P98
P99_S1	P99
P99_S2	P99
P99_S3	P99
P99_S4	P99
P99_S5	P99
P99_S6	P99
P99_S7	P99
P99_S8	P99
P99_S9	P99
P99_S10	P99
P99_S11	P99
P99_S12	P99
P99_S13	P99
P99_S14	P99
P99_S15	P99
P100_S1	P100
P100_S2	P100
P100_S3	P100
P100_S4	P100
P100_S5	P100
P100_S6	P100
P100_S7	P100
P100_S8	P100
P102_S1	P102
P102_S2	P102
P103_S1	P103
P103_S2	P103
P103_S3	P103
P103_S4	P103
P103_S5	P103
P103_S6	P103
P104_S1	P104
P104_S2	P104
P104_S3	P104
P104_S4	P104
P104_S5	P104

## Sheet: CoVvsBase
row	baseMean	log2FoldChange	lfcSE	stat	pvalue	padj
CXCL10	445.906	4.29675	0.259631	16.5494	1.61607e-61	2.40891e-57
CXCL11	142.587	4.83527	0.299072	16.1676	8.53765e-59	6.36311e-55
RSAD2	1078.05	3.30458	0.213371	15.4874	4.21707e-54	2.09532e-50
CXCL9	177.555	3.35576	0.242762	13.8232	1.84561e-43	6.87765e-40
IFIT3	1538.69	2.49746	0.181509	13.7595	4.46785e-43	1.33196e-39
CCL8	48.5248	6.98158	0.508996	13.7164	8.10327e-43	2.01312e-39
SLAMF7	156.233	1.90476	0.142559	13.3612	1.01889e-40	2.16965e-37
IFIT2	2687.87	2.80821	0.211743	13.2624	3.82603e-40	7.12885e-37
GBP1	1347.99	1.966	0.149548	13.1463	1.7866e-39	2.959e-36
BATF2	101.16	2.00758	0.153779	13.055	5.95142e-39	8.87119e-36
IFIT1	825.821	2.65698	0.207067	12.8315	1.09255e-37	1.4805e-34
IFI6	486.108	2.07944	0.162338	12.8094	1.45345e-37	1.80542e-34
OAS3	1158.62	1.67494	0.131972	12.6916	6.58505e-37	7.55052e-34
OASL	268.756	2.04924	0.163927	12.5009	7.37914e-36	7.85668e-33
SIGLEC1	75.0435	2.5073	0.202761	12.3658	4.00313e-35	3.97805e-32
PARP14	2563.95	1.20683	0.0977745	12.343	5.31287e-35	4.9496e-32
CMPK2	296.368	1.90694	0.154668	12.3293	6.29829e-35	5.52249e-32
MX1	2085.83	1.39305	0.113151	12.3115	7.85723e-35	6.50666e-32
TAP1	1306.33	1.10355	0.0903431	12.2151	2.5825e-34	2.02604e-31
EPSTI1	289.36	1.61156	0.132773	12.1377	6.66645e-34	4.96851e-31
DDX58	608.264	1.55104	0.128949	12.0284	2.52111e-33	1.78951e-30
CD274	275.796	1.80674	0.151748	11.9062	1.09871e-32	7.44424e-30
HERC5	273.696	2.39141	0.201204	11.8855	1.40856e-32	9.12868e-30
IFI44L	481.288	2.04691	0.17559	11.6573	2.10572e-31	1.30783e-28
SAMD9L	863.255	1.41298	0.121426	11.6366	2.68548e-31	1.60119e-28
ISG15	535.544	2.54521	0.218981	11.623	3.15063e-31	1.80628e-28
GBP4	641.877	1.77538	0.155036	11.4514	2.31446e-30	1.27775e-27
TAP2	711.688	0.76883	0.0694763	11.0661	1.83249e-28	9.7554e-26
IL4I1	60.5722	1.91178	0.173727	11.0045	3.63396e-28	1.86785e-25
IRF7	517.34	1.53788	0.140291	10.962	5.81684e-28	2.8902e-25
DDX60	516.354	1.33359	0.121784	10.9504	6.6128e-28	3.17969e-25
IFI35	168.591	1.19477	0.109801	10.8812	1.41745e-27	6.60266e-25
SERPING1	148.564	1.96846	0.181021	10.8742	1.52992e-27	6.91062e-25
GZMB	61.794	2.03551	0.191906	10.6068	2.77077e-26	1.21474e-23
ZBP1	137.847	1.97227	0.18777	10.5036	8.31144e-26	3.53972e-23
OAS2	700.388	1.34766	0.12851	10.4868	9.93615e-26	4.11412e-23
CCL2	72.7557	2.92558	0.280471	10.431	1.7904e-25	7.21291e-23
GBP5	1693.57	1.83264	0.177926	10.3	7.04576e-25	2.76379e-22
CD163	227.696	1.72478	0.168012	10.2658	1.00484e-24	3.84053e-22
ZNFX1	1616.59	0.561444	0.0552031	10.1705	2.68473e-24	1.00046e-21
APOL6	1643.64	0.894886	0.0880183	10.1671	2.78206e-24	1.01145e-21
IFITM3	666.103	1.25107	0.123264	10.1495	3.33175e-24	1.18245e-21
IFIT5	285.125	1.17768	0.116949	10.07	7.49889e-24	2.5995e-21
TFEC	67.2255	1.76406	0.175381	10.0585	8.43096e-24	2.85618e-21
TRIM22	1094.44	0.945343	0.0943326	10.0214	1.22778e-23	4.06695e-21
ETV7	82.0936	1.28801	0.128712	10.0069	1.42171e-23	4.57472e-21
ZC3HAV1	762.358	0.842059	0.08416	10.0054	1.44245e-23	4.57472e-21
PML	489.496	0.900406	0.0900397	10.0001	1.52242e-23	4.72774e-21
CD80	24.2707	2.02607	0.204067	9.92845	3.13083e-23	9.5005e-21
LILRB1	81.9717	1.82225	0.183571	9.92668	3.1868e-23	9.5005e-21
APOL2	485.69	0.746072	0.0753756	9.89807	4.24401e-23	1.21656e-20
NLRC5	990.913	0.729114	0.0736611	9.89823	4.2372e-23	1.21656e-20
IFITM1	863.329	1.25269	0.127289	9.84127	7.47621e-23	2.10265e-20
IRF8	84.4783	1.24639	0.127188	9.7996	1.13038e-22	3.12026e-20
OTOF	28.7732	2.79929	0.287527	9.73577	2.12211e-22	5.64861e-20
PARP9	930.252	0.726655	0.0746242	9.73752	2.08581e-22	5.64861e-20
STAT1	2234.12	0.84778	0.0871795	9.72454	2.36985e-22	6.19737e-20
IFI44	356.241	1.2962	0.133528	9.70736	2.805e-22	7.20886e-20
STAT2	1189.9	0.765959	0.0798148	9.5967	8.25479e-22	2.08552e-19
DTX3L	809.96	0.649264	0.0679355	9.55707	1.21135e-21	3.00939e-19
MAFB	125.667	1.05274	0.11022	9.55124	1.28156e-21	3.13162e-19
IFI30	960.562	0.969145	0.102756	9.4315	4.04256e-21	9.71909e-19
UBE2L6	404.196	0.892087	0.0950605	9.38441	6.32712e-21	1.49702e-18
TMEM176B	40.0747	1.43857	0.153867	9.34941	8.81364e-21	2.05275e-18
BST2	171.994	1.06372	0.114175	9.31659	1.20137e-20	2.75502e-18
PARP12	374.249	0.82836	0.0891044	9.29651	1.45138e-20	3.27792e-18
PRF1	53.8866	1.67873	0.181759	9.23604	2.55792e-20	5.6908e-18
APOL1	566.192	0.858584	0.0936677	9.16628	4.89634e-20	1.05775e-17
HAVCR2	73.5275	1.27361	0.138925	9.16759	4.83719e-20	1.05775e-17
GIMAP6	44.2415	1.37877	0.151405	9.10647	8.51085e-20	1.81233e-17
LAIR1	113.286	1.29358	0.142364	9.08642	1.02352e-19	2.14882e-17
CCL3	239.907	2.11062	0.233121	9.05372	1.3818e-19	2.86072e-17
NAPA	548.039	0.531038	0.0587428	9.04006	1.56585e-19	3.19734e-17
XAF1	662.609	1.26817	0.141931	8.93508	4.06888e-19	8.19604e-17
CYBB	365.309	1.1061	0.124234	8.90338	5.41721e-19	1.07665e-16
SAMD9	1343.07	0.834716	0.0941135	8.86925	7.36374e-19	1.44426e-16
SPP1	42.3577	2.00654	0.227554	8.81784	1.16691e-18	2.25895e-16
TOR1B	224.256	0.667125	0.0757957	8.80162	1.34855e-18	2.57712e-16
SOCS1	56.7155	1.69063	0.19213	8.79938	1.37571e-18	2.59573e-16
ENPP2	62.6528	1.60876	0.183421	8.77085	1.77322e-18	3.30396e-16
TRAFD1	475.513	0.601506	0.0686416	8.76298	1.90148e-18	3.49919e-16
XRN1	980.006	0.623313	0.0713377	8.7375	2.38324e-18	4.33226e-16
TRIM38	627.471	0.60739	0.0697783	8.70458	3.18751e-18	5.72446e-16
C3AR1	87.8591	1.52369	0.175705	8.67188	4.25047e-18	7.54256e-16
USP18	91.0661	1.52414	0.175836	8.66797	4.399e-18	7.71429e-16
GCH1	286.538	0.820419	0.095102	8.62673	6.3132e-18	1.09424e-15
IL6	15.6386	2.27999	0.264547	8.61847	6.78527e-18	1.16254e-15
UBD	52.8711	1.85593	0.216164	8.58574	9.02543e-18	1.52878e-15
GBP1P1	41.4424	1.61372	0.1885	8.56086	1.12025e-17	1.87622e-15
RASSF4	95.1189	1.17201	0.136955	8.5576	1.15244e-17	1.9087e-15
DDX60L	1202.23	1.21298	0.143149	8.47357	2.37991e-17	3.77621e-15
HAPLN3	79.5564	1.25038	0.147563	8.4735	2.38135e-17	3.77621e-15
LMO2	142.317	0.697311	0.0822779	8.47508	2.34927e-17	3.77621e-15
SECTM1	767.122	0.941593	0.111113	8.47419	2.36728e-17	3.77621e-15
LAG3	21.4761	1.61663	0.191144	8.45767	2.72784e-17	4.28012e-15
ISG20	428.163	1.02918	0.121964	8.43834	3.21866e-17	4.94613e-15
LILRB4	79.5818	1.31394	0.15571	8.43835	3.21844e-17	4.94613e-15
CD86	67.3762	1.29083	0.153258	8.42259	3.68266e-17	5.60141e-15
SP140	134.798	1.22781	0.146577	8.37657	5.4491e-17	8.20447e-15
LAP3	679.617	1.02391	0.122301	8.37205	5.66237e-17	8.44033e-15
GIMAP8	36.2662	1.43082	0.171544	8.34084	7.37633e-17	1.08863e-14
IRF1	2456.85	0.847983	0.102151	8.30127	1.03007e-16	1.50531e-14
SERPINB9	362.388	1.29045	0.156222	8.26033	1.45268e-16	2.1023e-14
FLVCR2	53.4277	0.981814	0.119547	8.21282	2.16059e-16	3.09671e-14
ADAR	2575.97	0.441996	0.054053	8.1771	2.90764e-16	4.12774e-14
TRIM5	149.48	0.68479	0.0839091	8.16109	3.32004e-16	4.66872e-14
RHBDF2	269.536	0.679555	0.0832888	8.15903	3.37739e-16	4.70499e-14
IFIH1	422.152	1.16546	0.144325	8.07525	6.73381e-16	9.2939e-14
CCL4	259.778	1.82101	0.225831	8.06358	7.40927e-16	1.01323e-13
GBP2	1063.79	1.08248	0.134702	8.0361	9.274e-16	1.25671e-13
GNLY	24.1868	1.69107	0.211413	7.9989	1.25539e-15	1.68584e-13
CCR5	56.4292	1.22621	0.153396	7.99373	1.30914e-15	1.74233e-13
IDO1	920.575	1.3711	0.171622	7.98907	1.35956e-15	1.79341e-13
CXCR2P1	7.06022	3.02916	0.380113	7.96912	1.59812e-15	2.07144e-13
ZCCHC2	287.747	0.655584	0.0822577	7.96988	1.58829e-15	2.07144e-13
SP100	947.65	0.5485	0.0688542	7.96611	1.63752e-15	2.09019e-13
TRIM21	184.24	0.609712	0.0765405	7.96587	1.64063e-15	2.09019e-13
ANKRD22	108.34	0.901711	0.113711	7.92986	2.19399e-15	2.76129e-13
PLSCR1	648.296	0.588867	0.0742651	7.92927	2.20444e-15	2.76129e-13
EIF2AK2	560.978	0.699684	0.088385	7.91632	2.44642e-15	3.03886e-13
NUB1	368.644	0.615153	0.0780029	7.88628	3.11334e-15	3.83532e-13
CD69	320.466	1.75114	0.222501	7.87026	3.53898e-15	4.32393e-13
PATL1	247.353	0.481587	0.0616417	7.81268	5.5985e-15	6.78465e-13
ATF3	181.16	0.927208	0.119198	7.7787	7.32731e-15	8.80813e-13
RGS1	125.65	1.27465	0.164385	7.75406	8.89983e-15	1.06129e-12
LHFPL2	144.753	0.816914	0.105405	7.75028	9.16911e-15	1.08472e-12
IFNG	8.23199	2.02717	0.262102	7.7343	1.03972e-14	1.22031e-12
TYMP	1183.79	0.744442	0.0965582	7.70978	1.26032e-14	1.46768e-12
CD7	58.406	0.920131	0.119849	7.67743	1.62308e-14	1.87547e-12
IL2RA	19.9761	1.5971	0.208084	7.67525	1.65102e-14	1.89308e-12
SLAMF8	23.5479	1.26345	0.164994	7.65756	1.89493e-14	2.15617e-12
NKG7	26.6134	1.37654	0.180726	7.61673	2.60181e-14	2.93807e-12
MYO1G	139.924	0.984406	0.129639	7.59346	3.11463e-14	3.49073e-12
TMEM176A	24.8356	1.45369	0.191829	7.57804	3.50806e-14	3.90232e-12
P2RX7	47.9197	1.23664	0.163862	7.54682	4.46005e-14	4.92456e-12
CCR2	14.28	1.72196	0.229137	7.51499	5.69149e-14	6.23804e-12
IRF9	721.993	0.391675	0.0523675	7.47934	7.46957e-14	8.12711e-12
TNF	66.8263	1.24459	0.166515	7.47434	7.75936e-14	8.38123e-12
TRPM2	91.3219	1.00853	0.135208	7.45911	8.71089e-14	9.34133e-12
FPR3	55.387	1.01972	0.136834	7.45226	9.1757e-14	9.70021e-12
SLC43A3	111.379	0.783007	0.105063	7.45277	9.14031e-14	9.70021e-12
JAK2	413.876	0.475496	0.0638911	7.44228	9.89612e-14	1.03881e-11
HLA-F	846.632	0.525137	0.0706278	7.43528	1.04348e-13	1.0877e-11
CMKLR1	43.5178	1.23602	0.167059	7.39869	1.37537e-13	1.42369e-11
TMEM140	202.631	1.0787	0.146496	7.36333	1.7938e-13	1.84403e-11
IL21R	36.1108	1.19469	0.162429	7.35512	1.9075e-13	1.94748e-11
AIM2	48.9935	1.27238	0.173106	7.35031	1.97752e-13	2.00524e-11
TNFSF10	1949.04	0.722584	0.098459	7.33893	2.15301e-13	2.16843e-11
IFI16	1302.67	0.456594	0.062232	7.33696	2.18502e-13	2.1859e-11
SP110	378.318	0.846035	0.115497	7.32516	2.38614e-13	2.37118e-11
CD300E	83.6075	1.91957	0.262206	7.32086	2.4639e-13	2.43225e-11
TRANK1	956.269	0.728729	0.0997769	7.30359	2.80195e-13	2.74775e-11
KCNA3	13.494	1.37532	0.188689	7.28882	3.12688e-13	3.04635e-11
DOCK4	517.732	0.523457	0.0719902	7.27122	3.56254e-13	3.44826e-11
CD84	118.684	0.871872	0.120006	7.26523	3.72413e-13	3.58142e-11
FCGR1A	107.871	1.45654	0.201422	7.23125	4.78573e-13	4.57282e-11
HSD11B1	9.74137	1.45262	0.201293	7.21641	5.33763e-13	5.06769e-11
STARD8	35.6455	1.22514	0.170425	7.18874	6.53915e-13	6.16915e-11
PDCD1LG2	15.1322	1.39711	0.19455	7.18125	6.90776e-13	6.47591e-11
LGALS9	304.838	0.51822	0.0722239	7.17519	7.22055e-13	6.72685e-11
ELF1	797.879	0.487795	0.0680767	7.16538	7.75705e-13	7.18178e-11
SLAMF1	27.5892	1.23142	0.172242	7.14933	8.72036e-13	8.02381e-11
GIMAP7	15.2875	1.26929	0.177788	7.13937	9.37609e-13	8.57423e-11
SAT1	14141.5	0.466453	0.0654759	7.12405	1.04805e-12	9.52573e-11
DRAM1	146.964	0.701578	0.09862	7.11395	1.12769e-12	1.01875e-10
CCRL2	121.871	1.11751	0.157182	7.10966	1.16326e-12	1.04455e-10
HLA-DPA1	775.035	0.820316	0.115652	7.09296	1.3127e-12	1.17168e-10
GZMA	34.3154	1.40658	0.198481	7.0867	1.37348e-12	1.21864e-10
KLF6	1128.36	0.573696	0.081047	7.07857	1.45653e-12	1.28468e-10
FGD2	105.727	0.867993	0.123424	7.03259	2.02729e-12	1.75872e-10
IL7R	82.7326	1.1205	0.159333	7.03245	2.02938e-12	1.75872e-10
LAMP3	122.504	1.08593	0.154408	7.03286	2.02341e-12	1.75872e-10
MX2	1273.24	1.04449	0.149032	7.00849	2.40905e-12	2.07568e-10
RIPK2	142.643	0.774517	0.110895	6.98421	2.86464e-12	2.45404e-10
GNB4	251.843	0.709938	0.101864	6.96949	3.18096e-12	2.70945e-10
PARP10	353.631	0.670581	0.0968411	6.92454	4.3739e-12	3.70439e-10
OLFML2B	20.9281	1.14998	0.166281	6.91592	4.6485e-12	3.91472e-10
FBXO39	9.47549	1.43639	0.208128	6.90148	5.14634e-12	4.30962e-10
IL2RB	75.1301	1.16546	0.169203	6.88793	5.66085e-12	4.68782e-10
TIFA	84.5707	0.779338	0.113134	6.88865	5.63251e-12	4.68782e-10
DHX58	163.676	0.763483	0.110971	6.88004	5.98351e-12	4.87378e-10
NMI	231.033	0.63837	0.0927842	6.88016	5.97867e-12	4.87378e-10
PIK3AP1	717.88	1.00906	0.146645	6.88098	5.94419e-12	4.87378e-10
CD68	310.652	0.626631	0.091136	6.87577	6.16541e-12	4.99465e-10
DSE	345.144	0.654478	0.095445	6.85712	7.02644e-12	5.66141e-10
PSMB9	350.271	0.57467	0.0838775	6.85129	7.31858e-12	5.86509e-10
STAT4	37.4735	0.905491	0.132411	6.83847	8.00435e-12	6.38036e-10
NAPSB	42.7173	0.89761	0.131331	6.83472	8.21634e-12	6.51451e-10
CCL18	7.35652	1.62271	0.237965	6.81911	9.16038e-12	7.22458e-10
CD83	223.717	1.18859	0.174328	6.81811	9.22451e-12	7.23687e-10
HES4	152.477	0.951311	0.140069	6.79174	1.10786e-11	8.64598e-10
HLA-DQB1	310.296	0.763879	0.112563	6.78623	1.15105e-11	8.93626e-10
CARD17	7.28148	1.95481	0.288685	6.77142	1.27525e-11	9.84916e-10
EMILIN2	151.381	0.827275	0.122415	6.75793	1.39978e-11	1.07553e-09
ENG	60.2851	0.762551	0.113144	6.73968	1.58741e-11	1.21343e-09
SLC1A3	29.8788	1.08819	0.161503	6.73787	1.60729e-11	1.22236e-09
IL18BP	58.8641	0.721334	0.107421	6.71505	1.87997e-11	1.42248e-09
IL10	14.156	1.36726	0.20424	6.69439	2.16566e-11	1.63037e-09
CD79A	13.1924	1.47861	0.222135	6.65634	2.80728e-11	2.10278e-09
HLA-E	6812.68	0.514949	0.0774166	6.65167	2.89792e-11	2.15982e-09
SHISA5	729.764	0.456919	0.0688263	6.63872	3.16421e-11	2.34655e-09
CASP1	272.307	0.800741	0.120715	6.63333	3.2819e-11	2.42178e-09
ABCD1	94.1626	0.503857	0.0761181	6.61942	3.60615e-11	2.64794e-09
HLA-DRB1	1084.15	0.786738	0.11889	6.61736	3.65676e-11	2.67195e-09
PHF11	190.158	0.511627	0.0774333	6.60732	3.91338e-11	2.8455e-09
LACTB	113.852	0.526116	0.0796494	6.60539	3.96466e-11	2.8688e-09
GLRX	279.045	0.46021	0.0698608	6.58753	4.47193e-11	3.22022e-09
C15orf48	552.435	0.691114	0.105036	6.57982	4.71028e-11	3.37555e-09
SSTR2	84.6528	1.73984	0.264541	6.57683	4.8057e-11	3.42745e-09
HLA-DPB1	574.028	0.686581	0.10464	6.56137	5.33158e-11	3.7844e-09
ADAMTS2	14.0517	2.02047	0.307987	6.56025	5.3719e-11	3.79496e-09
APOL3	130.337	0.916133	0.139758	6.55515	5.55851e-11	3.90826e-09
VASH1	92.9053	0.771526	0.117779	6.55062	5.72993e-11	4.00987e-09
CSF1R	172.642	0.699276	0.106771	6.54931	5.78045e-11	4.02633e-09
TPP1	227.966	0.410513	0.0627411	6.54297	6.03084e-11	4.1812e-09
SLC25A28	137.227	0.453166	0.0695097	6.51946	7.05597e-11	4.86928e-09
RAB8A	382.415	0.284623	0.0437212	6.50996	7.51697e-11	5.1635e-09
HLA-DRA	2498.57	0.738192	0.114017	6.47439	9.51951e-11	6.50908e-09
HERC6	513.414	0.741149	0.11519	6.43415	1.24164e-10	8.45109e-09
EPB41L3	84.1345	0.88799	0.138121	6.42906	1.28392e-10	8.69917e-09
HLA-B	11541.7	0.396833	0.0617454	6.42693	1.30208e-10	8.78227e-09
RNF19B	896.876	0.608692	0.0947382	6.42499	1.31874e-10	8.85459e-09
TRAF1	143.547	0.774259	0.120534	6.4236	1.33091e-10	8.89623e-09
IL27	8.49001	2.03586	0.317075	6.42074	1.35616e-10	9.02451e-09
CCR7	18.4705	1.32236	0.206225	6.41223	1.43404e-10	9.50035e-09
FRMD3	33.6036	1.00309	0.156571	6.4066	1.48798e-10	9.81408e-09
DAPP1	522.622	0.461665	0.0720947	6.4036	1.51759e-10	9.96528e-09
ANXA6	88.6221	0.645213	0.101009	6.3877	1.68398e-10	1.10094e-08
HLA-A	7049.18	0.382798	0.060293	6.34896	2.16772e-10	1.41101e-08
CSF1	105.335	0.965524	0.152233	6.34243	2.26175e-10	1.46581e-08
NBN	559.99	0.54744	0.0864234	6.33439	2.38285e-10	1.53761e-08
TNFAIP3	1800.96	0.860748	0.13598	6.32998	2.45195e-10	1.57538e-08
NUCB1	578.931	0.311607	0.0492554	6.32636	2.5101e-10	1.60582e-08
TNS3	142.369	0.750828	0.119168	6.3006	2.96491e-10	1.88867e-08
LGALS1	55.6922	0.819356	0.130166	6.29468	3.08042e-10	1.9539e-08
MS4A4A	18.6775	1.23947	0.196982	6.29228	3.12846e-10	1.97597e-08
SFMBT2	126.508	0.61729	0.0984791	6.26823	3.65176e-10	2.29676e-08
IL32	51.043	0.745205	0.1189	6.26748	3.66946e-10	2.29819e-08
SLC31A2	174.361	0.620283	0.0989946	6.26583	3.70845e-10	2.3129e-08
GYPC	35.9769	0.725642	0.115978	6.25673	3.93144e-10	2.44175e-08
GPR84	29.1449	1.46619	0.234398	6.25512	3.97213e-10	2.45679e-08
ATF5	74.3514	0.62967	0.100829	6.2449	4.24062e-10	2.61201e-08
GADD45B	507.976	0.885972	0.141944	6.24169	4.32863e-10	2.65525e-08
MCOLN2	52.2764	0.827928	0.132777	6.2355	4.50349e-10	2.75119e-08
BIRC3	339.655	0.552487	0.0888308	6.21954	4.9862e-10	3.03365e-08
MICB	44.7251	0.736309	0.118434	6.21706	5.06547e-10	3.05692e-08
TMEM185B	196.265	0.545953	0.0878114	6.21734	5.05668e-10	3.05692e-08
P2RY6	26.5565	0.950319	0.153034	6.20987	5.30294e-10	3.18732e-08
STAB1	267.476	0.740814	0.11956	6.19618	5.78485e-10	3.46301e-08
SDS	107.275	0.820257	0.132498	6.19072	5.98915e-10	3.57097e-08
BTN3A1	433.928	0.450837	0.072844	6.18907	6.05191e-10	3.59401e-08
BAZ1A	1018.08	0.416419	0.0673727	6.18083	6.3767e-10	3.77187e-08
IRF4	59.801	0.996371	0.162201	6.14281	8.10732e-10	4.77659e-08
CLIC4	171.25	0.538599	0.0877901	6.13507	8.51194e-10	4.99524e-08
HELB	208.086	0.877229	0.143249	6.1238	9.13687e-10	5.32009e-08
TLR7	31.4933	0.99535	0.162536	6.12389	9.13188e-10	5.32009e-08
RTP4	84.833	0.801579	0.13177	6.08319	1.17815e-09	6.83329e-08
HIVEP2	660.994	0.35962	0.0591667	6.07808	1.21627e-09	7.02705e-08
C1QA	75.3148	0.977404	0.161448	6.05398	1.4131e-09	8.1327e-08
IRAK2	229.726	0.754456	0.124689	6.0507	1.44217e-09	8.26805e-08
RBCK1	300.628	0.411533	0.0681261	6.04075	1.53396e-09	8.76063e-08
HCP5	488.365	0.349787	0.0579532	6.03567	1.58305e-09	9.00645e-08
NOS2	754.983	1.04908	0.173881	6.03332	1.60622e-09	9.10355e-08
TNFAIP6	211.172	1.39418	0.231304	6.02748	1.6654e-09	9.4032e-08
TAPBP	2100.34	0.260511	0.0433335	6.01178	1.83499e-09	1.03217e-07
ABHD2	3262.8	-0.320465	0.0534267	-5.99821	1.995e-09	1.11795e-07
TDRD7	194.393	0.494389	0.0825517	5.98884	2.11348e-09	1.17991e-07
MLKL	214.326	0.823753	0.138188	5.96112	2.5051e-09	1.39332e-07
TBX21	11.4851	1.24753	0.209304	5.96035	2.51704e-09	1.39476e-07
MS4A7	75.4535	0.767433	0.128832	5.95685	2.57146e-09	1.41963e-07
CD48	98.988	0.934129	0.156969	5.95102	2.66474e-09	1.46349e-07
RIPK1	391.068	0.237058	0.0398373	5.95067	2.67052e-09	1.46349e-07
ICAM1	1149.79	1.02434	0.172292	5.9454	2.75776e-09	1.50576e-07
OLR1	120.773	1.16164	0.195683	5.93635	2.91444e-09	1.5855e-07
KPTN	26.1696	0.66622	0.112577	5.91791	3.26049e-09	1.7609e-07
MTHFD2	157.151	0.472549	0.0798449	5.91834	3.2521e-09	1.7609e-07
ATP10A	48.2364	0.879405	0.148624	5.91696	3.27944e-09	1.76474e-07
IL10RA	264.036	0.788445	0.133309	5.91442	3.3304e-09	1.78572e-07
CCL3L1	47.6675	2.00945	0.340168	5.90724	3.47896e-09	1.85869e-07
PLEKHO1	184.044	0.751143	0.127447	5.89375	3.77517e-09	2.00974e-07
TNFSF13B	308.462	1.13976	0.193608	5.88698	3.93325e-09	2.08644e-07
MS4A6A	135.169	0.774462	0.131578	5.88596	3.95743e-09	2.09182e-07
SCO2	143.373	0.720529	0.122582	5.87794	4.15403e-09	2.1808e-07
TRPV2	49.0891	0.741862	0.126212	5.8779	4.15502e-09	2.1808e-07
PTGER4	191.245	0.43142	0.0734646	5.87249	4.29286e-09	2.24524e-07
HS3ST3B1	51.9543	0.751828	0.128044	5.87165	4.31482e-09	2.24883e-07
HSH2D	397.769	0.598815	0.10202	5.86961	4.36822e-09	2.26873e-07
CIITA	429.879	0.606826	0.103504	5.86281	4.55102e-09	2.35547e-07
DOCK10	180.588	0.622396	0.106595	5.83889	5.25491e-09	2.71037e-07
PLXND1	105.719	0.657107	0.112577	5.83694	5.31688e-09	2.73288e-07
GPRIN3	114.171	0.673874	0.115566	5.83109	5.50663e-09	2.82068e-07
NFKBIE	166.065	0.660682	0.113319	5.83028	5.53334e-09	2.82466e-07
SUCNR1	15.6289	1.30269	0.224528	5.8019	6.55683e-09	3.3357e-07
RASGEF1B	297.544	0.494589	0.0853734	5.79324	6.90415e-09	3.50045e-07
APOL4	113.283	0.969107	0.16753	5.78467	7.26554e-09	3.67119e-07
MIR155HG	12.9339	1.09363	0.189531	5.77021	7.91709e-09	3.98689e-07
MMP12	48.6683	1.26712	0.220216	5.75399	8.71604e-09	4.37446e-07
CAT	344.602	-0.446286	0.0775848	-5.75224	8.807e-09	4.40527e-07
PSTPIP2	122.916	0.582424	0.101428	5.74226	9.3421e-09	4.6573e-07
MSR1	118.305	0.878338	0.152991	5.7411	9.40615e-09	4.6736e-07
VAMP5	108.329	0.556753	0.0971322	5.73191	9.93032e-09	4.91765e-07
C1QB	117.045	0.945985	0.165066	5.73095	9.98711e-09	4.9294e-07
BATF	83.0144	0.661061	0.115495	5.72374	1.04206e-08	5.1264e-07
GZMH	9.69633	1.29765	0.227099	5.71405	1.10319e-08	5.40925e-07
CEACAM1	297.556	0.571633	0.100068	5.71243	1.11375e-08	5.44313e-07
C1QC	126.099	0.875136	0.153624	5.69662	1.22203e-08	5.95281e-07
CHRD	12.2411	1.60091	0.281389	5.68932	1.27548e-08	6.19293e-07
AFF1	1089.12	0.250946	0.0441756	5.68065	1.34186e-08	6.49406e-07
NAGK	261.491	0.318431	0.0562494	5.66105	1.50447e-08	7.25751e-07
FAS	180.619	0.614607	0.108629	5.65785	1.5328e-08	7.37029e-07
ABCA1	1168.64	0.506137	0.0895014	5.65508	1.55775e-08	7.4662e-07
RHOH	143.647	1.04866	0.185589	5.65044	1.60033e-08	7.64569e-07
C1R	43.7839	0.749127	0.132741	5.64352	1.66605e-08	7.93422e-07
KCTD12	246.391	0.607987	0.108007	5.62914	1.8111e-08	8.59755e-07
CD247	19.219	1.01364	0.180243	5.62373	1.86878e-08	8.84318e-07
MOB3C	147.2	0.462953	0.0825027	5.61137	2.00734e-08	9.4688e-07
PDCD1	13.6669	1.00294	0.178784	5.60978	2.02586e-08	9.52602e-07
PRKCQ	18.2414	0.960588	0.171772	5.59224	2.24155e-08	1.05071e-06
SLC2A6	24.7846	0.953735	0.170583	5.59104	2.2571e-08	1.05468e-06
IL1RN	1882.43	0.934358	0.167391	5.5819	2.37907e-08	1.1082e-06
CD22	38.6215	1.05506	0.189355	5.57189	2.51997e-08	1.17018e-06
APOBEC3G	112.931	0.591991	0.106312	5.56842	2.57062e-08	1.18999e-06
ACHE	13.3584	1.10822	0.1998	5.54664	2.91204e-08	1.34387e-06
ARL5B	457.075	0.535607	0.0967268	5.53732	3.07137e-08	1.41302e-06
IGFLR1	56.3362	0.560511	0.101354	5.53024	3.19796e-08	1.46673e-06
BATF3	7.92445	1.26654	0.229448	5.51994	3.39107e-08	1.55053e-06
ZEB2	400.355	0.783558	0.142043	5.51636	3.46098e-08	1.57766e-06
GVINP1	114.421	0.704562	0.127926	5.50756	3.63839e-08	1.65282e-06
HSPA7	50.0157	0.694545	0.126118	5.50709	3.64804e-08	1.65282e-06
GPR183	91.7871	0.905935	0.164645	5.50237	3.74728e-08	1.69263e-06
NCKAP1L	241.789	0.550502	0.100098	5.49963	3.8059e-08	1.71392e-06
PRKD2	453.042	0.30217	0.054967	5.49729	3.85673e-08	1.73158e-06
NFKB1	503.985	0.326281	0.0593747	5.49528	3.90081e-08	1.74611e-06
ARHGAP31	102.717	0.553952	0.100886	5.49085	3.99996e-08	1.78513e-06
APOBEC3A	514.778	0.953807	0.173783	5.48851	4.05337e-08	1.80357e-06
MOV10	397.289	0.463035	0.0845863	5.47411	4.39709e-08	1.95068e-06
IL15RA	46.5841	0.596741	0.109075	5.47095	4.47632e-08	1.97994e-06
ACOT9	268.344	0.353697	0.0647478	5.46269	4.6896e-08	2.06814e-06
TRIM31	88.646	0.899579	0.165898	5.42248	5.87773e-08	2.58447e-06
SH2D2A	17.2184	0.896227	0.165664	5.40991	6.30566e-08	2.76448e-06
CCND2	110.807	0.636774	0.117762	5.40729	6.39862e-08	2.79701e-06
FN1	84.3474	1.47947	0.274042	5.3987	6.71242e-08	2.9256e-06
FAP	10.4095	2.1537	0.400906	5.37208	7.78317e-08	3.38239e-06
ADA	14.7364	0.834329	0.155408	5.36864	7.9333e-08	3.41867e-06
HLA-DOB	15.1626	0.797208	0.148495	5.36859	7.93546e-08	3.41867e-06
HLA-DRB5	292.305	1.04096	0.193865	5.36953	7.89408e-08	3.41867e-06
HLA-C	7721.35	0.337813	0.0630788	5.3554	8.53659e-08	3.66704e-06
ADAP2	59.4359	0.625592	0.116962	5.34866	8.86065e-08	3.78446e-06
PPP1R16B	118.724	0.672068	0.125652	5.34866	8.8607e-08	3.78446e-06
CD74	5156.19	0.580381	0.108744	5.33713	9.44284e-08	4.02157e-06
CXCR5	10.8692	1.36245	0.25624	5.3171	1.05436e-07	4.47759e-06
TAGAP	1612.83	1.10815	0.208547	5.31366	1.07447e-07	4.55002e-06
ACOX1	750.355	-0.218766	0.0411901	-5.31113	1.08945e-07	4.60037e-06
EDEM1	513.572	0.261568	0.0492543	5.31056	1.09291e-07	4.60197e-06
FCGR1B	92.5786	1.17345	0.222316	5.27828	1.30402e-07	5.47542e-06
CXorf21	48.1623	1.04647	0.198469	5.27271	1.34422e-07	5.62835e-06
C1S	41.3284	0.815657	0.154853	5.26729	1.38449e-07	5.78072e-06
CCL4L2	117.387	1.52954	0.29059	5.26357	1.41287e-07	5.88273e-06
HLA-DMA	257.383	0.556166	0.107174	5.18936	2.11014e-07	8.7615e-06
NFKBIA	2078.31	0.724392	0.139619	5.18835	2.12162e-07	8.7847e-06
ITGA4	139.381	0.573865	0.111158	5.16262	2.43513e-07	1.00549e-05
KBTBD8	24.4311	0.616662	0.119534	5.15889	2.48421e-07	1.02292e-05
FAM20A	98.8014	0.658132	0.127963	5.14315	2.70164e-07	1.10634e-05
SLC8A1	203.094	0.688099	0.133783	5.1434	2.69812e-07	1.10634e-05
ZAP70	59.509	0.777211	0.15158	5.12738	2.93799e-07	1.19983e-05
CD72	20.7992	0.735826	0.143575	5.12503	2.97492e-07	1.21159e-05
IKZF3	119.037	0.785839	0.153462	5.12074	3.04339e-07	1.2361e-05
GBP7	6.45399	1.82326	0.35653	5.1139	3.15575e-07	1.27825e-05
CARD16	159.498	0.847822	0.16595	5.10889	3.24049e-07	1.30902e-05
FMNL3	163.461	0.561485	0.110015	5.10372	3.33049e-07	1.34174e-05
USP25	535.586	0.256985	0.0504177	5.09712	3.44864e-07	1.38559e-05
DUOXA2	683.227	0.836339	0.164135	5.09545	3.47922e-07	1.39412e-05
PDGFB	14.0745	0.933259	0.183193	5.0944	3.49853e-07	1.3981e-05
MYD88	699.773	0.351481	0.069092	5.08714	3.63502e-07	1.44876e-05
GIMAP4	173.258	0.938423	0.184681	5.08131	3.74848e-07	1.49e-05
ARID5A	283.324	0.643756	0.127172	5.06209	4.14681e-07	1.64394e-05
NCOA7	517.492	0.563417	0.111463	5.05475	4.3096e-07	1.70395e-05
CTSZ	375.885	0.370746	0.073376	5.05268	4.35643e-07	1.71791e-05
LGMN	382.666	0.632017	0.125328	5.04288	4.58573e-07	1.80356e-05
CCR1	586.51	0.946848	0.188227	5.03035	4.89585e-07	1.92046e-05
ZBTB32	6.7496	1.37563	0.27359	5.02807	4.95444e-07	1.93834e-05
KIAA0232	713.624	-0.266813	0.05308	-5.02662	4.9919e-07	1.94789e-05
KLHDC7B	62.8926	0.798873	0.159915	4.99561	5.86491e-07	2.27662e-05
SLC7A7	77.4099	0.580363	0.116174	4.99563	5.8645e-07	2.27662e-05
PLAU	551.552	0.673649	0.135051	4.98811	6.0973e-07	2.36068e-05
TGFBI	287.144	0.549913	0.110292	4.98597	6.16512e-07	2.38076e-05
WSB1	770.326	0.343286	0.0689286	4.98031	6.34823e-07	2.44514e-05
PSMB8	578.148	0.321559	0.0645918	4.97833	6.41359e-07	2.46394e-05
ICOS	13.5485	1.03945	0.209027	4.97282	6.59866e-07	2.52852e-05
CASP5	59.8585	1.21786	0.245436	4.96202	6.9764e-07	2.66642e-05
IGF1R	1197.29	-0.410676	0.0827829	-4.96087	7.01765e-07	2.67532e-05
STAT5A	331.307	0.35496	0.0715625	4.96014	7.04438e-07	2.67866e-05
P2RX5	9.26841	1.07589	0.217134	4.95495	7.23496e-07	2.74413e-05
MARCO	7.43351	1.73809	0.350833	4.95418	7.26366e-07	2.74802e-05
LDLRAD3	14.2302	0.923311	0.186468	4.95157	7.36161e-07	2.77803e-05
CPVL	56.5323	0.623372	0.126008	4.9471	7.53276e-07	2.8283e-05
P2RY14	65.258	1.15055	0.232552	4.94749	7.51758e-07	2.8283e-05
RGS10	54.7412	0.436083	0.0882417	4.94191	7.73613e-07	2.89735e-05
HLA-DMB	255.111	0.552672	0.111849	4.94122	7.76341e-07	2.90029e-05
NAIP	322.888	0.60587	0.122654	4.93965	7.8262e-07	2.91643e-05
TCEA2	38.4938	-0.646327	0.130915	-4.937	7.93324e-07	2.94895e-05
ZNF267	461.293	0.588157	0.119342	4.92832	8.29379e-07	3.0753e-05
CFB	1956.77	0.677122	0.137613	4.92048	8.63312e-07	3.19318e-05
CASP10	185.595	0.469171	0.0954343	4.91616	8.82564e-07	3.24827e-05
FZD2	6.66857	1.08619	0.220935	4.91632	8.81862e-07	3.24827e-05
TRIM25	1511.35	0.56672	0.115643	4.9006	9.55442e-07	3.50784e-05
CR2	12.973	1.31523	0.268906	4.89103	1.00312e-06	3.67382e-05
ADCY7	250.903	0.46747	0.0956608	4.88675	1.02515e-06	3.74531e-05
SAA1	225.01	0.859045	0.176224	4.87474	1.0895e-06	3.97069e-05
FCGR3A	477.962	0.871398	0.178893	4.87107	1.10995e-06	4.03536e-05
FCRL3	17.4115	1.22408	0.25229	4.85189	1.2229e-06	4.43516e-05
MPEG1	348.699	0.557589	0.114933	4.85141	1.22589e-06	4.43521e-05
HIF1A	1400.6	0.449094	0.0926	4.84982	1.23571e-06	4.45992e-05
SLC16A10	32.9009	0.948817	0.195704	4.84823	1.24567e-06	4.48502e-05
HAMP	16.1059	1.21927	0.251992	4.83854	1.30798e-06	4.698e-05
CX3CL1	166.444	0.910761	0.18853	4.83086	1.35943e-06	4.87108e-05
TP53AIP1	23.1567	-0.901756	0.187003	-4.82214	1.42024e-06	5.07678e-05
C4B	28.3505	1.04966	0.217997	4.81502	1.47185e-06	5.24866e-05
TMEM99	19.6624	-0.743289	0.154439	-4.81283	1.4881e-06	5.29396e-05
TNIP3	98.6347	0.901374	0.187856	4.79822	1.60079e-06	5.68128e-05
PTPN1	377.167	0.223128	0.0465283	4.79552	1.62251e-06	5.74467e-05
HLA-DQA1	1964.89	0.805345	0.168375	4.78305	1.72654e-06	6.09855e-05
CACNA1I	20.6476	1.00968	0.211234	4.77994	1.75351e-06	6.17916e-05
WNK1	1369.24	-0.173087	0.0362226	-4.77842	1.76679e-06	6.21127e-05
LGALS2	7.5276	0.924933	0.193914	4.76982	1.84393e-06	6.46515e-05
TMSB10	2123.21	0.400467	0.0839658	4.76941	1.84768e-06	6.46515e-05
LY6E	1607.02	0.546433	0.114611	4.7677	1.86343e-06	6.50498e-05
IQCE	351.164	-0.545287	0.114624	-4.75719	1.96306e-06	6.83677e-05
SLCO2B1	119.816	0.666537	0.140332	4.74971	2.03704e-06	7.07788e-05
LPXN	88.9562	0.362099	0.0764233	4.73807	2.15764e-06	7.47948e-05
MT2A	125.902	0.760416	0.160763	4.73003	2.24486e-06	7.76378e-05
TOP1	525.023	0.240407	0.0508611	4.72674	2.28157e-06	7.87248e-05
SOSTDC1	31.215	-0.836775	0.177236	-4.72126	2.34388e-06	8.06879e-05
RASGRP3	77.1829	0.601477	0.127446	4.71947	2.36459e-06	8.12132e-05
SPIB	25.4724	0.832017	0.176878	4.70391	2.55224e-06	8.74567e-05
SIGLEC12	8.25889	1.34285	0.285687	4.70042	2.59628e-06	8.87618e-05
AMDHD2	117.861	0.440766	0.093884	4.69479	2.6688e-06	9.10322e-05
SAA2	172.209	0.768696	0.163916	4.68958	2.73769e-06	9.31691e-05
STX11	359.428	0.699499	0.149316	4.6847	2.80374e-06	9.51995e-05
DRAP1	207.074	0.290918	0.0621412	4.68156	2.84703e-06	9.63975e-05
RELB	169.564	0.574761	0.122781	4.6812	2.85196e-06	9.63975e-05
PTK2B	548.651	0.395729	0.0846275	4.67612	2.92347e-06	9.83684e-05
WTAP	531.227	0.267896	0.0572887	4.67624	2.92188e-06	9.83684e-05
BTN3A3	159.095	0.409861	0.0877685	4.6698	3.015e-06	0.00010122
ABI3	54.4638	0.5792	0.1241	4.66722	3.05306e-06	0.000102267
STOM	497.179	0.408116	0.0874608	4.66628	3.06702e-06	0.000102505
RENBP	33.4213	0.596841	0.128104	4.65903	3.17709e-06	0.000105946
UBE4B	330.656	-0.198662	0.042746	-4.64751	3.35972e-06	0.000111786
HSD17B13	348.385	-0.997666	0.215208	-4.63582	3.55522e-06	0.000118027
FBXO6	96.8404	0.440722	0.0954802	4.61585	3.91492e-06	0.000129475
MIAT	128.463	0.527542	0.114293	4.61572	3.91743e-06	0.000129475
APPL2	301.501	-0.3087	0.0669414	-4.61149	3.99787e-06	0.000131841
FFAR2	1537.26	1.06525	0.231218	4.60712	4.08294e-06	0.000134349
SP140L	234.105	0.369685	0.0803343	4.60184	4.18781e-06	0.000137272
TMCO6	71.2391	-0.419441	0.0911487	-4.60172	4.19017e-06	0.000137272
GRINA	390.288	0.396279	0.0861273	4.60108	4.20301e-06	0.00013739
GIMAP2	29.6638	0.75303	0.164416	4.58003	4.64919e-06	0.000151312
PLEK	2984.26	0.983853	0.2148	4.58031	4.64283e-06	0.000151312
GIMAP1	19.6765	0.820826	0.179344	4.57683	4.72077e-06	0.000152973
TIGIT	17.9886	0.903362	0.197376	4.57686	4.7201e-06	0.000152973
CXCL13	9.77648	1.32967	0.290933	4.57036	4.86885e-06	0.00015743
ARID4B	593.181	0.249836	0.0547169	4.56597	4.97189e-06	0.000160413
DENND4A	347.83	0.302394	0.0662922	4.56153	5.07828e-06	0.000163492
ADORA2A	124.644	0.865308	0.190169	4.5502	5.35954e-06	0.000172175
BACH1	955.63	0.45868	0.100826	4.54923	5.38427e-06	0.000172256
LRRC8C	53.0033	0.560588	0.123228	4.54919	5.38518e-06	0.000172256
CD28	11.9231	0.989694	0.217828	4.54346	5.53383e-06	0.000176255
PAG1	284.94	0.552965	0.121698	4.54373	5.52665e-06	0.000176255
VAPA	921.224	-0.242412	0.0533887	-4.54051	5.61184e-06	0.000178359
CD4	122.71	0.460626	0.101463	4.53983	5.62989e-06	0.000178551
SNHG4	26.5751	-0.643512	0.141923	-4.53423	5.7814e-06	0.000182874
ZNF692	94.8286	-0.379054	0.0836046	-4.53389	5.79073e-06	0.000182874
RPL26	687.819	-0.633264	0.139765	-4.53093	5.87243e-06	0.000185062
TOMM34	138.782	-0.577322	0.127976	-4.51119	6.44659e-06	0.000202728
SNRNP25	65.976	-0.550365	0.122153	-4.50553	6.62073e-06	0.000207765
ESPN	91.0105	-0.732503	0.162774	-4.50011	6.79173e-06	0.000212684
DPYSL2	76.4385	0.543037	0.120756	4.49696	6.89333e-06	0.000215413
SCML4	36.6374	0.671437	0.149361	4.4954	6.94383e-06	0.000216537
CD52	44.5688	0.666571	0.148479	4.48934	7.14438e-06	0.000222326
ITPR2	309.975	0.406736	0.0908345	4.47777	7.54256e-06	0.000234228
FAM86C2P	20.0263	-0.843647	0.188733	-4.47006	7.81983e-06	0.000242334
CCL20	39.6598	0.790479	0.176883	4.46893	7.8611e-06	0.000243107
FCER1G	271.582	0.776673	0.173945	4.46505	8.00518e-06	0.00024705
CXCR3	14.0765	0.739579	0.165824	4.46004	8.19455e-06	0.000252372
CBX8	28.4154	-0.525557	0.11788	-4.45839	8.25761e-06	0.00025379
IL12RB1	45.9717	0.574382	0.129195	4.44584	8.75503e-06	0.000268524
TUSC2	132.939	-0.389821	0.0876944	-4.44522	8.78021e-06	0.000268743
SLC15A3	181.594	0.585292	0.131909	4.43707	9.11911e-06	0.000278544
SRGAP2	245.733	0.363951	0.0820835	4.43391	9.25372e-06	0.000282078
IER5	329.673	0.439027	0.099101	4.4301	9.4191e-06	0.000286533
CPSF7	345.727	-0.160102	0.0361771	-4.42551	9.62143e-06	0.000292092
FASLG	13.6402	0.854686	0.193264	4.42237	9.76237e-06	0.000295768
VSIG4	17.8606	0.888378	0.201019	4.41937	9.89872e-06	0.000299291
CALCOCO2	358.851	0.189583	0.0429166	4.41748	9.98577e-06	0.000301312
CCDC61	42.2948	-0.520143	0.117828	-4.41443	1.01279e-05	0.000304982
CACNA1D	180.862	-0.653466	0.148168	-4.4103	1.03228e-05	0.000310225
TFDP1	265.446	-0.255945	0.0581568	-4.40095	1.07776e-05	0.00032324
C1orf189	15.699	-1.16407	0.264589	-4.39954	1.08479e-05	0.000324696
MSTO1	77.3964	-0.453728	0.103155	-4.39849	1.09006e-05	0.000325621
RAB8B	392.798	0.527394	0.12006	4.39274	1.1193e-05	0.000333685
UNC119B	298.73	-0.631054	0.143782	-4.38897	1.1389e-05	0.000338851
KDR	15.3744	0.999785	0.228085	4.38339	1.16847e-05	0.000346955
STK16	129.657	-0.342653	0.0781879	-4.38242	1.17366e-05	0.000347804
CHI3L2	15.8338	0.82296	0.187847	4.381	1.18135e-05	0.000349389
VCPIP1	563.966	0.190584	0.0435148	4.37977	1.18806e-05	0.000350679
PDK4	64.0402	-0.675105	0.154221	-4.37753	1.20032e-05	0.000353048
PEX6	105.297	-0.537212	0.122723	-4.37744	1.20083e-05	0.000353048
TSTD1	108.449	-0.456297	0.10428	-4.37567	1.2106e-05	0.000355219
C8orf37	31.0366	-0.847481	0.193728	-4.3746	1.21657e-05	0.000356272
CD2	55.7716	0.746654	0.170725	4.37342	1.22314e-05	0.000357493
TIMP1	396.356	0.483227	0.110514	4.37253	1.22813e-05	0.000358247
SCARF1	305.572	0.677897	0.155351	4.36366	1.27906e-05	0.000372376
PITPNM1	715.7	-0.346996	0.0795621	-4.36132	1.2928e-05	0.000375644
CDKN1A	541.995	0.401848	0.0921561	4.36052	1.29757e-05	0.000376294
TIFAB	6.78946	1.19313	0.273719	4.35895	1.30688e-05	0.00037826
CROCC	530.337	-0.782571	0.179966	-4.34843	1.37117e-05	0.000396097
TMCC2	40.895	-0.797489	0.183448	-4.34722	1.37876e-05	0.000397519
IL15	52.7117	0.520915	0.11987	4.34568	1.38847e-05	0.000399546
LYSMD2	76.0609	0.442235	0.101783	4.34487	1.39358e-05	0.000400246
VIM	726.013	0.515196	0.118677	4.34117	1.41727e-05	0.000406265
CD5	22.5085	0.629372	0.14511	4.3372	1.44308e-05	0.000412872
RGL1	155.704	0.550034	0.126837	4.33653	1.44748e-05	0.000413335
LMNB1	353.707	0.698261	0.161286	4.32933	1.49566e-05	0.000426277
DNAJA4	628.108	-0.625543	0.144568	-4.32699	1.51159e-05	0.000429997
KCNJ2	493.762	0.817718	0.189332	4.31896	1.56767e-05	0.000445099
XPNPEP3	248.641	-0.550333	0.127486	-4.3168	1.5831e-05	0.000448625
RSPH3	245.294	-0.562498	0.130376	-4.31442	1.60021e-05	0.000452612
ANKDD1B	56.9709	-0.78641	0.182395	-4.31157	1.62101e-05	0.000457235
UBL5	243.075	-0.282438	0.0655106	-4.31134	1.62269e-05	0.000457235
SSU72	389.617	-0.196057	0.0454935	-4.30957	1.63574e-05	0.000460043
BRD8	217.223	-0.302753	0.0703336	-4.30453	1.6734e-05	0.000469028
MAF	98.7454	0.427257	0.0992594	4.30445	1.67398e-05	0.000469028
ARMC2	133.155	-0.776947	0.180985	-4.29289	1.76365e-05	0.000493225
CES4A	180.569	-0.835839	0.1948	-4.29076	1.78063e-05	0.000497042
SMARCA2	847.252	-0.302889	0.0706699	-4.28596	1.81949e-05	0.000506941
DOK2	29.8929	0.617416	0.14415	4.28314	1.84273e-05	0.000512458
SUSD4	57.399	-0.605017	0.141297	-4.28189	1.85309e-05	0.00051438
C2CD4A	23.1066	0.754671	0.17633	4.27988	1.86992e-05	0.000518086
GPBP1	654.511	0.202196	0.0473017	4.2746	1.91481e-05	0.000529539
COQ7	143.217	-0.397768	0.0931001	-4.27247	1.93317e-05	0.000533625
IFT88	141.421	-0.655017	0.153375	-4.27069	1.9487e-05	0.000536918
HESX1	6.23439	1.18429	0.277434	4.26873	1.96592e-05	0.000540665
HMGCR	352.135	-0.272025	0.0637539	-4.2668	1.98298e-05	0.000544352
TRAPPC1	82.4733	-0.297645	0.0697721	-4.26595	1.99049e-05	0.00054541
NADK	956.007	0.374628	0.0878394	4.26492	1.99977e-05	0.000546947
GTPBP2	321.7	0.243798	0.0571778	4.26386	2.00923e-05	0.000548526
GZMM	6.29051	0.788225	0.184894	4.26312	2.01588e-05	0.000549336
MAPRE3	140.056	-0.665783	0.156378	-4.25753	2.06696e-05	0.000562229
IL31RA	8.99187	1.34881	0.316913	4.2561	2.08028e-05	0.000564821
DGUOK	100.73	-0.309376	0.0727672	-4.25158	2.12264e-05	0.000575273
WDR35	171.267	-0.726825	0.171097	-4.24802	2.15664e-05	0.000583427
FLT1	68.7096	0.809841	0.191018	4.23961	2.23911e-05	0.00060464
RRAGC	113.326	0.275253	0.0649723	4.23646	2.27069e-05	0.00061206
SEMA6B	109.061	0.694115	0.163971	4.23317	2.30424e-05	0.000619981
TRIM69	137.073	0.573153	0.13541	4.23271	2.30892e-05	0.000620123
ANKRD33B	43.1437	0.719925	0.17018	4.23039	2.33291e-05	0.000624436
OGFR	420.076	0.251804	0.0595234	4.23034	2.33336e-05	0.000624436
CES1	399.681	-1.02484	0.242439	-4.2272	2.36617e-05	0.000632082
TGOLN2	1000.61	-0.141937	0.0336388	-4.21945	2.44897e-05	0.000653031
ZNF214	40.6123	-0.956941	0.226921	-4.21706	2.47507e-05	0.000658811
TPRG1L	243.644	-0.25163	0.0596871	-4.21581	2.48882e-05	0.00066129
SIPA1L2	421.638	0.241863	0.0574017	4.21351	2.51434e-05	0.000666881
CXorf58	6.10845	-1.15887	0.275194	-4.21109	2.5414e-05	0.000671669
MTX1	113.446	-0.261998	0.0622142	-4.21123	2.53986e-05	0.000671669
TFRC	523.106	0.282066	0.0670924	4.20414	2.62072e-05	0.000691407
CCDC24	90.5926	-0.629892	0.149905	-4.20195	2.64628e-05	0.000696916
C10orf95	70.193	-0.908732	0.216408	-4.19916	2.67904e-05	0.0007043
OVGP1	44.9357	-0.581878	0.13865	-4.19674	2.70783e-05	0.000710614
PRPF8	1585.4	-0.309939	0.0738799	-4.19518	2.72653e-05	0.000714265
PRDM1	403.871	0.421873	0.100648	4.19157	2.77031e-05	0.000724459
SLA2	30.0581	0.617352	0.1473	4.19111	2.77594e-05	0.000724661
GK	1053.45	0.492734	0.117621	4.18917	2.79979e-05	0.000729609
CXCR6	47.5855	0.731135	0.17455	4.18868	2.80582e-05	0.000729906
DDX27	223	-0.22805	0.0544603	-4.18745	2.82107e-05	0.000732593
CXCL2	137.477	0.643201	0.153704	4.18467	2.85579e-05	0.000737755
NKX3-1	154.572	-0.404438	0.0966325	-4.18532	2.84761e-05	0.000737755
SPHK1	130.736	0.458625	0.109594	4.18477	2.8546e-05	0.000737755
B2M	18776.7	0.299363	0.0715582	4.18349	2.87064e-05	0.000740307
ICOSLG	70.5559	0.545299	0.130452	4.18007	2.91422e-05	0.000748953
PRADC1	56.4391	-0.589912	0.141123	-4.18012	2.91349e-05	0.000748953
SLC8A2	9.5703	1.05108	0.251534	4.17869	2.93192e-05	0.000752207
NDUFA10	295.375	-0.354521	0.0849444	-4.17356	2.99877e-05	0.000766718
ODF2	279.76	-0.580924	0.139179	-4.17394	2.99377e-05	0.000766718
IL2RG	171.166	0.579044	0.138787	4.17218	3.01705e-05	0.000770071
PYCR2	183.086	-0.476928	0.114469	-4.16645	3.09385e-05	0.000788323
MAPK1	868.069	-0.173649	0.0416902	-4.16522	3.1105e-05	0.000791214
MAP3K7	219.123	-0.250692	0.0602362	-4.16182	3.15725e-05	0.000800975
PLA2G7	56.3693	0.630679	0.151546	4.16165	3.15962e-05	0.000800975
ADAM19	252.65	0.634522	0.152516	4.16037	3.17727e-05	0.00080408
TXNDC12	197.254	-0.207297	0.0498376	-4.15944	3.19025e-05	0.000805997
RNF122	47.144	0.488694	0.117542	4.15761	3.216e-05	0.00081113
PIM1	426.55	0.345502	0.0831195	4.15668	3.22901e-05	0.000813034
SEMA7A	99.6535	0.566031	0.136199	4.15591	3.23989e-05	0.000814398
FAM189A2	30.1246	-0.692023	0.166638	-4.15286	3.2835e-05	0.000823971
CD180	24.2206	0.660068	0.159058	4.14985	3.32697e-05	0.000832076
PDE8B	92.1442	-0.87921	0.211861	-4.14993	3.32574e-05	0.000832076
MAZ	364.129	-0.375836	0.0905955	-4.14851	3.3465e-05	0.000835559
CCDC39	91.9083	-1.21373	0.292648	-4.1474	3.36269e-05	0.000836798
CLDN16	26.4322	-0.848507	0.204577	-4.14762	3.35942e-05	0.000836798
PRDX5	918.569	-0.537411	0.129646	-4.14522	3.39483e-05	0.00084339
EIF4EBP2	1007.47	-0.243929	0.0588646	-4.14389	3.41463e-05	0.000846897
EIF3L	430.975	-0.368389	0.088924	-4.14274	3.4318e-05	0.000849742
ZNF33A	413.65	-0.260808	0.0629724	-4.14163	3.44847e-05	0.000852452
STOX2	128.737	-0.583295	0.14091	-4.13947	3.48102e-05	0.000859075
PPP1R16A	318.882	-0.572857	0.138416	-4.13867	3.4932e-05	0.000860655
CMTM3	59.888	0.39636	0.0958041	4.13719	3.51579e-05	0.000864791
SMCHD1	3219.5	0.499785	0.120817	4.13672	3.52307e-05	0.000865154
MASTL	96.4875	0.285331	0.0690079	4.13476	3.55333e-05	0.00087115
CDH26	241.455	-0.480098	0.116137	-4.13388	3.56692e-05	0.000873046
TSGA10	190.098	-0.757932	0.183469	-4.13112	3.60996e-05	0.000882132
ERLIN2	624.065	-0.704841	0.170694	-4.12926	3.63935e-05	0.000887859
AXDND1	18.766	-0.85085	0.206123	-4.12788	3.66117e-05	0.000891722
MORN3	55.1859	-0.816363	0.197956	-4.12395	3.72423e-05	0.000905601
MB21D2	20.1433	0.557568	0.13529	4.12129	3.76762e-05	0.000914661
HEG1	85.6428	0.534085	0.129612	4.12065	3.77812e-05	0.000915719
NRBP2	137.998	-0.448247	0.108796	-4.12007	3.78756e-05	0.000916515
CCDC96	83.5968	-0.793695	0.192751	-4.11771	3.8265e-05	0.000922943
PTS	92.6946	-0.34505	0.0837964	-4.11772	3.82633e-05	0.000922943
ASL	187.475	-0.363105	0.0881918	-4.11722	3.83474e-05	0.000923435
NDUFAF2	22.2535	-0.528966	0.128492	-4.11673	3.8428e-05	0.000923883
CYP2A6	157.018	-0.747055	0.181563	-4.11459	3.87876e-05	0.000929529
ZNF438	89.1842	0.484298	0.117697	4.1148	3.87515e-05	0.000929529
ATXN2	284.729	-0.380395	0.0926009	-4.10789	3.99285e-05	0.000954413
RAB4A	132.662	-0.464544	0.11309	-4.10775	3.9954e-05	0.000954413
BAK1	133.299	0.32547	0.0792445	4.10716	4.00554e-05	0.000955306
MLLT6	950.93	0.236305	0.0575693	4.1047	4.04835e-05	0.000963973
DMRT2	51.4969	-0.647456	0.157785	-4.10341	4.07111e-05	0.000967638
MARCKS	1111.9	0.346562	0.0844636	4.10309	4.07672e-05	0.000967638
ATG3	380.061	0.310425	0.0756722	4.10223	4.09187e-05	0.000969689
RANBP10	173.506	-0.352437	0.0860242	-4.09696	4.18617e-05	0.000990461
POLR2L	185.31	-0.459566	0.112301	-4.09227	4.27175e-05	0.00100911
LRRC56	274.697	-0.813371	0.198813	-4.09114	4.29254e-05	0.00101241
MS4A1	46.8699	0.865945	0.211754	4.0894	4.32496e-05	0.00101845
FNDC3B	1128.83	0.236767	0.0579161	4.08811	4.34901e-05	0.0010225
RAB3B	163.66	-0.896517	0.219375	-4.08668	4.37582e-05	0.00102557
TCTA	153.317	-0.43778	0.107119	-4.08684	4.37284e-05	0.00102557
CALML4	219.851	-0.612623	0.149928	-4.08611	4.38664e-05	0.00102649
ALDH1A2	22.0636	0.903002	0.221219	4.08194	4.46614e-05	0.00104211
PDK3	206.715	-0.296922	0.0727416	-4.08187	4.46739e-05	0.00104211
IGFBP2	438.17	-0.778829	0.190819	-4.0815	4.47466e-05	0.00104218
ACADVL	1229.9	-0.3101	0.0760518	-4.07748	4.55256e-05	0.00105537
MAMDC2	13.8381	-0.98449	0.241426	-4.07782	4.54607e-05	0.00105537
QKI	611.833	0.305622	0.0749525	4.07754	4.55149e-05	0.00105537
PIK3R2	205.273	-0.443455	0.108772	-4.07694	4.56316e-05	0.00105619
ANAPC16	368.988	-0.38338	0.0940761	-4.07521	4.59722e-05	0.00106242
HLA-DRB6	13.6682	0.783611	0.192542	4.06982	4.70487e-05	0.00108562
PTPRN2	204.099	-0.538763	0.132443	-4.06789	4.74404e-05	0.00109296
FFAR3	33.0041	1.23668	0.304464	4.06183	4.86904e-05	0.00112003
PPP1R15A	2050.7	0.51597	0.127062	4.06078	4.89098e-05	0.00112334
ATP6V1E2	14.188	-0.713828	0.175882	-4.05856	4.93773e-05	0.00112958
GIPR	119.53	-0.607072	0.149584	-4.05841	4.94088e-05	0.00112958
MSC	7.51711	0.788936	0.194395	4.05841	4.94081e-05	0.00112958
RABL2A	130.891	-0.792515	0.195318	-4.05755	4.95893e-05	0.00113197
NSFL1C	347.853	-0.180955	0.0446076	-4.0566	4.97931e-05	0.00113489
HCAR3	1211.84	0.948097	0.233822	4.05479	5.01793e-05	0.00114194
PFN2	445.89	-0.712534	0.175814	-4.05277	5.06156e-05	0.00115012
ABCB11	141.024	-0.817474	0.201795	-4.05102	5.09942e-05	0.00115696
CASP4	987.747	0.339797	0.0840021	4.0451	5.23007e-05	0.0011827
PALMD	58.3926	-0.892004	0.220507	-4.04525	5.22683e-05	0.0011827
SLC4A8	172.664	-0.81078	0.20045	-4.0448	5.23672e-05	0.0011827
ATP2A3	1406.3	-0.305211	0.0754653	-4.04439	5.24603e-05	0.00118301
MBNL1	830.171	0.15369	0.0380255	4.04177	5.30492e-05	0.00119449
CCDC162P	77.6085	-0.953693	0.235995	-4.04117	5.31861e-05	0.00119576
MRPL24	57.6994	-0.411255	0.101848	-4.03794	5.39216e-05	0.00121048
ETS1	198.895	0.355704	0.088113	4.03691	5.416e-05	0.001214
HACL1	105.178	-0.460165	0.114062	-4.03433	5.47573e-05	0.00122554
GSTP1	2133.85	-0.614869	0.152506	-4.03178	5.53568e-05	0.0012371
PRRT3	115.426	-0.581821	0.144397	-4.02931	5.5941e-05	0.00124829
KIAA0556	663.63	-0.36288	0.0900758	-4.0286	5.61091e-05	0.00125017
GPX3	82.0412	-0.407393	0.101136	-4.02818	5.62113e-05	0.00125058
CYB5R3	387.395	-0.356349	0.0884894	-4.02703	5.64854e-05	0.0012548
LRRC3	11.0042	0.749908	0.186263	4.02607	5.67169e-05	0.00125807
ANPEP	1581.72	-0.34118	0.0848014	-4.02328	5.73926e-05	0.00127117
SNED1	91.8433	-0.690583	0.171695	-4.02215	5.76687e-05	0.00127538
ADRA2A	31.4611	-1.07191	0.266586	-4.0209	5.79755e-05	0.00128027
LOXL3	19.3537	0.566509	0.140921	4.02003	5.81903e-05	0.00128311
TUBGCP2	372.489	-0.27671	0.0688484	-4.01912	5.84156e-05	0.00128618
NUDT8	33.4092	-0.520173	0.129446	-4.01845	5.8582e-05	0.00128794
ZDHHC1	137.015	-0.683413	0.170086	-4.01804	5.8685e-05	0.00128831
DTNBP1	50.9833	0.282304	0.0702773	4.01701	5.89414e-05	0.00129049
SUOX	132.924	-0.429688	0.106969	-4.01694	5.89575e-05	0.00129049
HCAR2	906.468	0.764415	0.190317	4.01653	5.90602e-05	0.00129084
ATP6V1C2	85.2784	-0.493367	0.122894	-4.01459	5.955e-05	0.00129964
FMO6P	27.9057	-0.859915	0.214228	-4.01402	5.96925e-05	0.00130084
RASAL3	87.0714	0.448681	0.111799	4.01329	5.98787e-05	0.00130299
HSD17B8	34.6336	-0.5728	0.142766	-4.01217	6.01627e-05	0.00130536
PLCB4	298.037	-0.620529	0.154657	-4.01229	6.0132e-05	0.00130536
GLA	168.856	0.458201	0.114336	4.0075	6.13649e-05	0.00132951
RNF144A	61.7052	0.409813	0.102296	4.00617	6.17119e-05	0.00133509
SETD6	70.5458	-0.550783	0.137526	-4.00494	6.20326e-05	0.00134008
ADCY3	110.05	0.369122	0.0921908	4.0039	6.23078e-05	0.00134347
ANKRD35	132.172	-0.516391	0.12898	-4.00366	6.23695e-05	0.00134347
TMEM218	67.951	-0.470795	0.117615	-4.00284	6.25867e-05	0.0013462
CD79B	6.45803	1.01267	0.253077	4.00142	6.29629e-05	0.00135039
NUDC	345.284	-0.529166	0.132241	-4.00153	6.29334e-05	0.00135039
SLC2A11	56.0353	-0.575527	0.143954	-3.99801	6.38783e-05	0.00136806
KDM3B	992.898	-0.145575	0.0364424	-3.99465	6.47903e-05	0.00138362
KIAA0753	143.257	-0.409944	0.102621	-3.99472	6.47707e-05	0.00138362
CNP	336.19	0.369316	0.092476	3.99364	6.50665e-05	0.00138753
EXOC3L1	8.87775	0.909777	0.227931	3.99146	6.5669e-05	0.00139837
SYT11	30.3507	0.554192	0.139039	3.98586	6.72359e-05	0.0014297
RAB24	275.68	0.425809	0.106894	3.98347	6.79154e-05	0.00144209
P4HTM	317.446	-0.616527	0.154812	-3.98243	6.8215e-05	0.00144639
VEZF1	329.059	-0.289308	0.072683	-3.98042	6.87949e-05	0.00145661
CCNY	387.614	-0.170311	0.0427966	-3.97955	6.90458e-05	0.00145985
FHAD1	343.942	-0.813414	0.204417	-3.97918	6.91527e-05	0.00146004
EPHX2	78.9021	-0.568836	0.143038	-3.9768	6.98477e-05	0.00147058
PLEKHA2	424.602	0.205044	0.0515601	3.9768	6.98491e-05	0.00147058
ATXN7	554.91	0.171343	0.0431116	3.9744	7.05566e-05	0.00148338
CBX5	654.55	-0.478169	0.120349	-3.97318	7.09187e-05	0.0014868
SENP6	472.419	-0.196881	0.0495507	-3.97332	7.08779e-05	0.0014868
CDC42EP3	435.403	0.353852	0.0890832	3.97215	7.12257e-05	0.00149114
ELF4	247.694	0.312818	0.078762	3.97169	7.13642e-05	0.00149194
TRIB2	585.182	0.429159	0.108158	3.9679	7.25097e-05	0.00151377
TTLL1	33.3774	-0.648976	0.163647	-3.96571	7.31773e-05	0.00152557
LY6H	20.6051	-1.05384	0.265766	-3.9653	7.33038e-05	0.00152607
CD3D	28.4233	0.674027	0.170037	3.964	7.37051e-05	0.00152811
IK	716.815	-0.392942	0.099128	-3.96398	7.37095e-05	0.00152811
SLAIN2	350.505	-0.257216	0.0648828	-3.96433	7.36032e-05	0.00152811
ATP2B4	908.888	-0.278799	0.0703543	-3.96278	7.40814e-05	0.00153156
PIEZO2	28.0787	-1.08069	0.272693	-3.96303	7.40048e-05	0.00153156
MLXIP	399.633	-0.279407	0.0705617	-3.95975	7.50273e-05	0.00154864
PART1	40.2576	-0.896772	0.226488	-3.95947	7.51151e-05	0.00154864
IGSF10	129.492	-0.816082	0.206136	-3.95894	7.52833e-05	0.00154996
TMEM238	28.3505	-0.539158	0.13622	-3.958	7.55809e-05	0.0015518
ZDHHC11	56.6001	-0.56991	0.143979	-3.95829	7.54887e-05	0.0015518
GALNS	172.661	-0.364967	0.092218	-3.95765	7.56902e-05	0.00155191
COL4A6	24.794	-0.870267	0.219968	-3.95634	7.61076e-05	0.00155832
FAM177B	27.691	-0.705614	0.178385	-3.95556	7.63545e-05	0.00156123
HAGHL	85.968	-0.860111	0.217464	-3.95518	7.64756e-05	0.00156157
CYP7B1	19.9597	-0.564162	0.14267	-3.95433	7.67504e-05	0.00156504
TNFRSF14	449.128	0.268853	0.068001	3.95366	7.69636e-05	0.00156724
TSPYL4	136.578	-0.487606	0.123371	-3.95235	7.73887e-05	0.00157375
CLMN	556.217	-0.714782	0.180917	-3.95089	7.78607e-05	0.00158119
DCDC2B	80.0608	-1.13652	0.287714	-3.95016	7.80975e-05	0.00158313
KIF24	150.733	-0.79892	0.202261	-3.94995	7.81686e-05	0.00158313
CCDC157	167.323	-0.67399	0.170767	-3.94684	7.91906e-05	0.00160165
APOD	135.303	-0.81282	0.20605	-3.94477	7.98776e-05	0.00161335
HMOX1	279.301	0.412616	0.104657	3.94256	8.06179e-05	0.00162467
PDZK1IP1	145.721	0.506438	0.128458	3.94244	8.06558e-05	0.00162467
CD8A	69.8861	0.690434	0.175198	3.94088	8.1182e-05	0.00163306
CCDC17	747.588	-0.816883	0.207352	-3.93959	8.16209e-05	0.00163968
GRPEL1	98.4513	-0.280724	0.0712657	-3.93912	8.17809e-05	0.00164068
RNF167	282.082	-0.158667	0.0402987	-3.93728	8.24099e-05	0.00164886
RPP40	14.4142	-0.688	0.174734	-3.93742	8.23619e-05	0.00164886
LSM14B	153.143	-0.287363	0.0730861	-3.93185	8.42953e-05	0.00168432
PLEKHG2	248.811	0.490248	0.124745	3.93001	8.49414e-05	0.00169496
LIMK2	2061.18	0.386329	0.098321	3.92926	8.52059e-05	0.00169692
MGAT1	737.438	0.21766	0.055397	3.92909	8.52674e-05	0.00169692
ARHGAP33	38.2491	-0.698524	0.177936	-3.9257	8.64791e-05	0.00171874
TRIM24	229.573	-0.275364	0.0701588	-3.92487	8.67774e-05	0.00172238
MED31	44.5854	-0.498617	0.127065	-3.92412	8.70458e-05	0.00172541
ATP2C2	434.558	-0.518669	0.132299	-3.92041	8.83967e-05	0.00174985
PSPH	50.812	-0.676289	0.17257	-3.91892	8.8945e-05	0.00175837
JUN	403.547	0.303082	0.077359	3.91786	8.93388e-05	0.00176382
CLEC2B	304.251	0.432308	0.110381	3.91651	8.98418e-05	0.0017714
IFI27	705.881	0.553482	0.141466	3.91246	9.13601e-05	0.00179896
ARL3	163.975	-0.605698	0.154866	-3.91112	9.18696e-05	0.00180661
CAP2	40.8728	-0.846389	0.216557	-3.9084	9.29103e-05	0.0018244
PSME2	412.19	0.345078	0.0882979	3.90811	9.30192e-05	0.0018244
ARPC1A	294.711	-0.276459	0.0707703	-3.90642	9.36738e-05	0.00183482
ADAMDEC1	57.4329	0.611907	0.156668	3.90575	9.39319e-05	0.00183747
CD40	74.9861	0.464619	0.118978	3.90508	9.41953e-05	0.0018402
TEKT2	182.435	-0.990306	0.253665	-3.904	9.46171e-05	0.00184602
DYNC2H1	623.066	-0.802686	0.205687	-3.90246	9.52203e-05	0.00185394
PTPN2	239.139	0.274703	0.0703947	3.90233	9.52713e-05	0.00185394
C6orf52	7.63865	-0.980439	0.251479	-3.8987	9.67113e-05	0.00187706
TBC1D8	876.17	-0.547954	0.140537	-3.89901	9.6588e-05	0.00187706
PTPRCAP	46.5541	0.578981	0.148534	3.89796	9.70048e-05	0.0018803
CYP26A1	59.7875	-0.726395	0.186427	-3.89639	9.76357e-05	0.00189008
C16orf89	9.53766	-1.01301	0.260113	-3.89451	9.83989e-05	0.00189898
CLIC2	22.2125	0.532427	0.136719	3.89431	9.84779e-05	0.00189898
DUSP6	399.263	0.502503	0.129024	3.89464	9.83456e-05	0.00189898
GNL3L	186.707	-0.193029	0.0495912	-3.8924	9.92574e-05	0.00190661
GSTA7P	7.77009	-1.41226	0.362817	-3.89247	9.92275e-05	0.00190661
SERTAD2	237.454	-0.213558	0.0548575	-3.89297	9.90261e-05	0.00190661
UBTD1	123.907	-0.325446	0.083631	-3.89145	9.96475e-05	0.00191164
COL21A1	89.7011	-0.914744	0.235115	-3.89063	9.9985e-05	0.00191565
IQCD	88.4336	-0.841152	0.216223	-3.89022	0.000100155	0.00191645
RPL32P3	109.607	-0.504152	0.129617	-3.88956	0.000100428	0.00191921
ABHD12B	79.7349	-0.740224	0.190375	-3.88825	0.000100971	0.00192377
GNA13	806.936	0.32651	0.083978	3.88805	0.000101054	0.00192377
ZGLP1	9.27674	-0.643556	0.16552	-3.88809	0.000101035	0.00192377
SMPD2	173.82	-0.470112	0.120959	-3.88654	0.000101682	0.00193325
GSTA1	1061.7	-0.763845	0.196553	-3.88621	0.000101821	0.00193343
UCKL1-AS1	89.0651	-0.670847	0.172751	-3.88333	0.000103036	0.00195401
LIF	81.7827	0.53808	0.138636	3.88125	0.00010392	0.00196737
SMYD2	176.227	-0.727679	0.187495	-3.88106	0.000104004	0.00196737
JMJD7	51.0722	-0.384265	0.0990612	-3.87907	0.000104856	0.00197846
STX1A	40.0889	-0.442988	0.114192	-3.87934	0.000104739	0.00197846
SLC25A14	44.5415	-0.536648	0.138375	-3.87821	0.000105228	0.00198298
DUSP19	52.2327	-0.875916	0.225979	-3.87609	0.000106148	0.00199778
FDFT1	406.078	-0.363554	0.0938117	-3.87536	0.000106467	0.00200125
CAPN9	160.184	-0.622301	0.160663	-3.87333	0.00010736	0.0020155
ELL3	80.2581	-0.568499	0.146824	-3.87198	0.000107956	0.00202414
ARHGEF38	114.77	-0.622918	0.161113	-3.86633	0.000110484	0.00206187
HEPACAM2	36.3464	-0.850276	0.219908	-3.86651	0.000110402	0.00206187
TNFAIP2	2554.52	0.400437	0.103572	3.86625	0.000110522	0.00206187
TSPAN8	327.46	-0.725461	0.187614	-3.86677	0.000110286	0.00206187
UBXN11	308.262	-0.607856	0.157296	-3.86441	0.000111359	0.0020749
NT5DC1	219.574	-0.47443	0.122829	-3.86253	0.000112218	0.00208829
PLA2G4C	34.049	0.782621	0.202663	3.86168	0.000112611	0.002093
SERPINA3	91.7421	0.792407	0.205306	3.85964	0.000113553	0.00210788
BEST4	109.87	-0.977942	0.253516	-3.85752	0.000114542	0.00212359
TMEM68	98.6862	-0.55729	0.144557	-3.85517	0.000115649	0.00214145
ICAM5	17.8901	0.703335	0.182607	3.85162	0.000117338	0.00217002
TF	248.553	0.752754	0.195469	3.85102	0.000117629	0.00217271
ETS2	1360.17	0.279281	0.0725328	3.85041	0.000117921	0.00217541
ALOX15	3692.4	-0.6442	0.167358	-3.84924	0.000118485	0.00218041
BAG2	28.6208	-0.668947	0.173781	-3.84937	0.000118423	0.00218041
CASC4	917.561	-0.251678	0.0654429	-3.84576	0.00012018	0.00220888
CHD4	1608.23	-0.165081	0.0429365	-3.84478	0.000120661	0.00221313
FANK1	186.557	-0.762777	0.198405	-3.84454	0.000120778	0.00221313
KLC1	456.485	-0.175672	0.0456957	-3.84438	0.000120857	0.00221313
HLA-DQA2	78.9939	0.867507	0.225944	3.83948	0.000123295	0.00225225
POLR3E	231.961	-0.388994	0.10131	-3.83963	0.000123221	0.00225225
C2orf68	147.046	-0.235175	0.0612686	-3.83842	0.000123829	0.00225923
PTOV1	274.22	-0.274527	0.0715394	-3.83743	0.00012433	0.00226284
TAS2R14	7.06799	-0.736789	0.191998	-3.83748	0.000124302	0.00226284
FAM20C	50.3331	0.437296	0.114013	3.83549	0.000125313	0.00227794
SGPP1	33.7023	0.418802	0.109232	3.83406	0.000126047	0.00228849
CCL3L3	99.1084	1.21033	0.315746	3.83325	0.000126462	0.00229325
VWA3A	389.184	-1.01704	0.265345	-3.83288	0.000126653	0.00229391
SCYL1	374.909	-0.160486	0.0418773	-3.83229	0.000126955	0.0022966
ZNF749	25.1408	-0.520962	0.135996	-3.83072	0.000127768	0.0023085
RAET1E	41.2175	-0.656836	0.171509	-3.82975	0.000128271	0.00231479
VPS41	322.664	-0.180956	0.0472784	-3.82745	0.000129478	0.00233374
DPYD	373.028	0.201144	0.0525571	3.82714	0.000129639	0.00233382
KCNRG	61.648	-0.882923	0.230728	-3.82668	0.000129883	0.00233539
PXMP2	18.7446	-0.499124	0.130445	-3.82633	0.000130066	0.00233586
IL12RB2	16.7823	0.720512	0.188374	3.82491	0.000130819	0.00234655
DDX3Y	238.207	1.2831	0.335767	3.82139	0.000132702	0.00237681
GSTA2	222.25	-1.17322	0.307033	-3.82116	0.000132824	0.00237681
CSGALNACT2	124.412	0.423301	0.110898	3.81705	0.000135056	0.00241385
RUVBL2	372.24	-0.588679	0.154248	-3.81645	0.000135386	0.00241683
MAP3K1	640.667	0.18234	0.0477904	3.8154	0.00013596	0.00242388
MTMR10	411.065	-0.201126	0.0527179	-3.81514	0.000136105	0.00242388
OSBPL2	705.937	-0.126462	0.0331671	-3.81286	0.000137368	0.00244344
DCBLD2	189.002	-0.572435	0.150189	-3.81144	0.000138157	0.00245455
GPX4	596.29	-0.398377	0.104578	-3.80938	0.000139314	0.00247216
ECT2L	193.217	-1.04571	0.274545	-3.80886	0.000139607	0.00247442
PRSS12	264.3	-0.605846	0.159089	-3.80822	0.000139972	0.00247794
CD96	61.954	0.595389	0.156502	3.80435	0.000142179	0.00251402
OSBPL6	98.7926	-0.768989	0.202234	-3.80248	0.000143258	0.00253009
IDO2	16.7877	0.757245	0.199234	3.80078	0.000144242	0.00254146
PMAIP1	208.609	0.351171	0.0923922	3.80087	0.000144189	0.00254146
CCDC146	399.155	-0.60179	0.158361	-3.80011	0.000144635	0.00254537
GPR75	26.3555	-0.373017	0.0982239	-3.79762	0.000146095	0.002565
WRAP53	73.8771	-0.562126	0.148013	-3.79781	0.00014598	0.002565
C3orf67	108.706	-0.665991	0.175407	-3.79684	0.000146554	0.00256877
CABIN1	565.691	-0.309497	0.0815244	-3.79638	0.000146826	0.00256877
RPGR	168.784	-0.446586	0.117626	-3.79665	0.000146663	0.00256877
FOXN4	96.3882	-0.827924	0.218132	-3.79552	0.000147336	0.00257467
CYP2G1P	17.1942	-0.709523	0.187066	-3.79289	0.000148901	0.0025929
STAM	125.409	-0.257095	0.0677816	-3.79299	0.000148846	0.0025929
ZDHHC7	397.691	-0.188645	0.0497344	-3.79305	0.00014881	0.0025929
LONRF2	94.7722	-0.618634	0.163163	-3.79151	0.000149735	0.00260438
ALDH3B1	1044.53	-0.546442	0.14417	-3.79026	0.000150487	0.00261441
EVI5	295.428	-0.301152	0.0794906	-3.78852	0.000151547	0.00262976
GMCL1	148.168	-0.248204	0.0655464	-3.78668	0.000152672	0.00264312
ST3GAL1	404.627	0.241323	0.0637266	3.78686	0.000152566	0.00264312
PARP15	148.429	0.698131	0.18446	3.78472	0.000153879	0.00266093
CERS2	281.31	-0.17033	0.0450101	-3.78427	0.00015416	0.0026627
TNFRSF4	6.20673	0.867319	0.229231	3.7836	0.000154574	0.00266675
FOLR2	8.14309	0.769595	0.203476	3.78224	0.000155424	0.00267832
MAPK15	446	-0.993835	0.262794	-3.7818	0.000155698	0.00267995
ITK	79.9206	0.626204	0.165601	3.7814	0.000155949	0.00268117
DSCAML1	36.5221	-1.11062	0.293742	-3.78093	0.000156242	0.00268311
ABCC5	433.817	-0.299741	0.0793186	-3.77895	0.000157492	0.00269527
AGBL5	144.092	-0.554032	0.146588	-3.77951	0.00015714	0.00269527
POLD2	158.078	-0.538716	0.142556	-3.77896	0.000157482	0.00269527
SYTL1	414.097	-0.312553	0.0827294	-3.77802	0.000158081	0.00270224
DNAJA1	869.486	0.212076	0.0561467	3.77717	0.000158618	0.00270832
EFHC2	152.471	-0.813712	0.215562	-3.77485	0.000160106	0.0027306
MAPKBP1	294.635	-0.35344	0.0937211	-3.77119	0.00016247	0.00276459
SPATA6	180.447	-0.6198	0.164351	-3.7712	0.000162462	0.00276459
DNHD1	270.319	-0.518286	0.137475	-3.77005	0.000163217	0.00277413
SNX10	211.042	0.70022	0.185769	3.76931	0.000163699	0.00277915
DGCR6	76.068	-0.609564	0.161749	-3.76859	0.000164171	0.00278399
TNFRSF13B	6.93791	1.13175	0.300368	3.76786	0.000164652	0.00278899
BTBD3	296.089	-0.585443	0.15541	-3.76708	0.000165169	0.00279456
STRBP	380.516	-0.513407	0.136379	-3.76457	0.000166838	0.00281961
LRRC6	115.228	-0.550938	0.146384	-3.76366	0.000167445	0.00282665
COG1	182.706	-0.336323	0.0895279	-3.75663	0.000172216	0.00290391
PSME1	591.005	0.210403	0.0560197	3.75587	0.000172742	0.00290949
DCST2	15.9521	-0.588673	0.156788	-3.75459	0.000173626	0.00291449
XRRA1	115.985	-0.408566	0.108802	-3.75512	0.000173255	0.00291449
ZDHHC11B	43.6725	-0.689639	0.183678	-3.75461	0.00017361	0.00291449
CCDC89	58.5343	-0.703904	0.187499	-3.75418	0.00017391	0.00291598
TOMM40L	86.4725	0.444348	0.118391	3.75324	0.000174567	0.0029237
ANKMY1	271.232	-0.576038	0.153552	-3.75143	0.000175828	0.00294151
PMP22	33.1219	0.568899	0.151711	3.74989	0.000176912	0.00295634
ZNF398	205.316	-0.225288	0.0600911	-3.7491	0.000177467	0.00296229
FAM184A	50.0524	-0.693656	0.185088	-3.74771	0.000178455	0.00297208
PHF7	54.1607	-0.508745	0.135754	-3.74755	0.000178569	0.00297208
WDR34	255.642	-0.589543	0.157319	-3.74744	0.000178652	0.00297208
ASCL2	17.4898	0.524074	0.139864	3.74701	0.000178954	0.00297378
COX6B1	308.396	-0.50952	0.136001	-3.74644	0.000179361	0.00297392
PAX5	40.5711	0.919814	0.24551	3.74654	0.000179287	0.00297392
TOB2	264.259	-0.274858	0.0733848	-3.74544	0.000180079	0.00298251
MMP19	24.8227	0.826571	0.220764	3.74414	0.000181013	0.00299464
HPSE	244.74	0.281729	0.0752604	3.74339	0.000181555	0.00300028
EFCAB2	120.841	-0.663813	0.177399	-3.74192	0.000182621	0.00301456
DYRK1B	104.584	-0.352246	0.094144	-3.74157	0.000182873	0.00301539
BTLA	9.73149	0.770849	0.206067	3.74077	0.000183455	0.00302164
TPM2	69.527	-0.494071	0.132232	-3.73638	0.000186689	0.00307151
GPR141	15.1262	0.722389	0.193368	3.73582	0.000187101	0.0030749
SVOPL	30.7042	-0.683619	0.183013	-3.73536	0.000187449	0.00307722
PLCE1	621.235	-0.502952	0.134725	-3.73316	0.00018909	0.00310074
AHNAK2	584.755	-0.477665	0.128021	-3.73114	0.000190616	0.00312233
BAIAP3	425.765	-0.687073	0.184189	-3.73025	0.000191286	0.00312302
C21orf58	142.241	-0.802588	0.215153	-3.73031	0.000191244	0.00312302
PCM1	1724.98	-0.501309	0.134381	-3.7305	0.000191103	0.00312302
FAM104B	51.3613	-0.689773	0.185143	-3.72563	0.000194828	0.00317736
IQCA1	85.3224	-0.895325	0.24035	-3.72509	0.000195243	0.00318065
SLFN12L	51.8072	0.661545	0.177607	3.72476	0.000195498	0.00318132
UBAC1	227.997	-0.387874	0.104153	-3.72409	0.000196019	0.00318314
VPS18	267.621	0.247563	0.0664765	3.72407	0.000196037	0.00318314
CTSW	17.7472	0.720592	0.193542	3.72318	0.00019673	0.00318745
RXRB	168.837	-0.176894	0.047509	-3.72337	0.000196583	0.00318745
CIB1	746.198	-0.415175	0.111524	-3.72273	0.00019708	0.00318803
TANK	386.342	0.303746	0.0815954	3.72259	0.000197193	0.00318803
CPNE3	678.551	-0.360249	0.0967992	-3.72161	0.000197958	0.00319693
TMEM234	93.8203	-0.313456	0.0842584	-3.72017	0.000199087	0.00321169
GALNT13	54.6182	-0.715803	0.192435	-3.71972	0.000199442	0.00321392
EML6	110.953	-0.579637	0.155844	-3.71935	0.000199736	0.00321518
CISH	106.17	0.617736	0.166168	3.71754	0.000201171	0.00323479
CETN2	302.95	-0.768359	0.206734	-3.71665	0.000201879	0.00324268
KIAA1324	741.975	-0.327134	0.0880501	-3.71532	0.000202947	0.00325633
FAIM	53.5412	-0.648179	0.174531	-3.71384	0.000204141	0.00327196
DYNC2LI1	136.241	-0.619427	0.166861	-3.71224	0.00020543	0.00328908
MAGI1	292.712	-0.412129	0.111048	-3.71126	0.000206233	0.0032984
MLF2	388.711	-0.145793	0.0392901	-3.71068	0.0002067	0.00330232
PRKCSH	594.605	-0.198915	0.0536282	-3.70916	0.000207947	0.0033187
CDYL2	28.3574	0.488845	0.13189	3.70645	0.000210183	0.00335079
SERPINB1	1417.33	0.395917	0.106875	3.70449	0.000211814	0.00337318
ZNF204P	41.905	-0.780459	0.21071	-3.70396	0.000212262	0.0033767
DCAF6	306.389	-0.283072	0.0764444	-3.70299	0.000213077	0.00338606
KCNH4	10.3731	0.874056	0.236134	3.70153	0.000214301	0.00339553
TRIM3	183.702	-0.471177	0.127295	-3.70147	0.000214356	0.00339553
ZC3HAV1L	29.9257	-0.54354	0.146843	-3.70151	0.000214319	0.00339553
AKIRIN2	172.448	0.261889	0.0707663	3.70075	0.000214961	0.00339911
PCDH19	24.5517	-0.763808	0.206398	-3.70066	0.000215038	0.00339911
FSIP1	26.9282	-0.914405	0.24721	-3.6989	0.000216534	0.00341912
VPS35	675.759	-0.290253	0.0784943	-3.69776	0.000217507	0.00343086
GDAP2	304.141	-0.200201	0.0541537	-3.6969	0.000218251	0.00343895
CBR3	70.0087	0.577541	0.15625	3.69626	0.000218795	0.00344025
KLHDC9	47.0372	-0.731302	0.197837	-3.69649	0.000218598	0.00344025
CSTF1	136.597	-0.22746	0.0615858	-3.69338	0.000221293	0.0034722
ZNHIT1	221.22	-0.317594	0.0859897	-3.6934	0.000221278	0.0034722
CELF1	705.549	-0.180657	0.048941	-3.69132	0.000223089	0.00349671
ERCC1	290.234	-0.449914	0.121921	-3.69022	0.000224056	0.00350817
PNISR	504.057	-0.218041	0.0590957	-3.68963	0.000224578	0.00351266
ERGIC3	579.093	-0.394547	0.106968	-3.68845	0.000225625	0.00351791
FBXW2	379.516	-0.231901	0.0628761	-3.68822	0.00022583	0.00351791
PIN1	158.989	-0.373176	0.101166	-3.68876	0.000225354	0.00351791
PTGFR	49.8069	-1.10523	0.299667	-3.68819	0.000225858	0.00351791
PLXNA4	22.417	0.876493	0.237759	3.68648	0.000227374	0.00353783
PARVA	382.97	-0.550794	0.149442	-3.68566	0.000228106	0.00354552
PRLR	18.3865	0.954415	0.258991	3.68512	0.000228593	0.00354938
ANKRD42	165.253	-0.532302	0.144464	-3.68467	0.000228996	0.00355194
KLC4	115.002	-0.326475	0.0886107	-3.68438	0.000229264	0.00355239
NPM3	22.2356	-0.482399	0.131	-3.68243	0.000231024	0.00357595
IRF5	91.4733	0.353749	0.0960982	3.68112	0.000232207	0.00359054
CSPP1	283.936	-0.63492	0.172582	-3.67895	0.000234198	0.00361758
FCN1	144.957	0.866988	0.235787	3.677	0.00023599	0.00361799
FCRLA	9.34774	1.02316	0.278233	3.67736	0.000235657	0.00361799
FIS1	183.443	-0.327152	0.0889764	-3.67684	0.000236143	0.00361799
HCAR1	26.6453	0.754771	0.205198	3.67825	0.000234838	0.00361799
HLA-DOA	107.295	0.450345	0.122483	3.67681	0.000236167	0.00361799
PEX11G	27.1482	-0.458301	0.124589	-3.67851	0.000234599	0.00361799
PLEKHO2	573.378	0.451806	0.122875	3.67695	0.00023604	0.00361799
SAMD15	100.198	-0.843592	0.229366	-3.67793	0.000235131	0.00361799
GPR132	129.558	0.567327	0.154332	3.67602	0.000236905	0.00362185
TNFSF12	16.2832	0.459165	0.124907	3.67605	0.000236869	0.00362185
CUL3	619.794	-0.153804	0.0418701	-3.67337	0.000239373	0.00365302
RIBC1	86.4516	-0.891277	0.242636	-3.6733	0.000239434	0.00365302
ZNF362	100.232	-0.331192	0.0902032	-3.67162	0.000241018	0.00367344
SPATA13	879.836	0.202583	0.0552133	3.66909	0.000243418	0.00370621
PHF8	266.636	-0.165274	0.0450509	-3.6686	0.000243887	0.00370957
DYNLRB2	37.5496	-1.0585	0.288572	-3.66806	0.000244396	0.00371352
TXNRD3	28.1925	-0.571952	0.155944	-3.66769	0.000244755	0.00371519
FXYD5	81.9497	0.332599	0.0907359	3.66557	0.000246787	0.00374222
MILR1	23.1791	0.511817	0.139682	3.66416	0.00024815	0.00375906
DARS2	66.8172	-0.613545	0.167501	-3.66294	0.000249339	0.00376942
SPRYD3	199.145	-0.299731	0.0818238	-3.66312	0.000249159	0.00376942
ASB14	27.6774	-1.04234	0.284623	-3.66217	0.000250087	0.00376973
CLEC4D	45.367	0.878713	0.239945	3.66214	0.000250118	0.00376973
PHYH	67.411	-0.531935	0.145237	-3.66253	0.000249734	0.00376973
CEP44	141.97	-0.454106	0.1241	-3.65919	0.000253013	0.00380566
SESN1	118.104	-0.456362	0.124709	-3.65942	0.00025279	0.00380566
LILRA4	11.7452	0.908221	0.248435	3.65577	0.000256416	0.00385296
RUFY4	23.9204	0.641574	0.175542	3.65481	0.000257373	0.00386345
COQ3	21.8666	-0.497789	0.136289	-3.65246	0.000259735	0.00389454
MORF4L1	700.862	-0.229685	0.062889	-3.65224	0.000259967	0.00389454
GLB1L2	120.563	-0.724764	0.198498	-3.65125	0.000260965	0.00390557
RABL2B	208.182	-0.675152	0.18493	-3.65085	0.000261377	0.00390781
LILRA3	31.8469	0.996528	0.273058	3.64951	0.000262746	0.00392433
GLIS3	136.627	-0.59926	0.164227	-3.64898	0.000263285	0.00392846
KLHDC2	250.466	-0.379686	0.10411	-3.64696	0.000265364	0.00395551
ABCC6	57.1783	-0.655626	0.179833	-3.64576	0.000266603	0.00396606
COX7B	292.368	-0.350834	0.0962287	-3.64583	0.000266527	0.00396606
STAT3	2371.16	0.162365	0.0445489	3.64465	0.000267752	0.00397918
CLDN8	20.2695	-0.707056	0.194106	-3.64263	0.000269866	0.00400659
TLCD1	58.2334	-0.483172	0.13267	-3.64192	0.00027061	0.00401364
LRRC23	434.841	-0.865131	0.237615	-3.6409	0.000271688	0.00402417
TP53BP1	456.326	-0.334262	0.0918117	-3.64074	0.000271859	0.00402417
HIPK1	1443.98	-0.265538	0.0729465	-3.64018	0.000272451	0.00402892
STEAP3	290.548	-0.510334	0.140205	-3.63991	0.000272737	0.00402915
GJB7	16.5263	-0.855568	0.235073	-3.63958	0.000273082	0.00403026
FAM3B	156.742	-0.418799	0.11508	-3.63919	0.000273495	0.00403236
ANAPC13	136.867	-0.286965	0.0788797	-3.638	0.000274758	0.00404698
ANKRD36BP2	134.965	-0.661029	0.181756	-3.6369	0.00027594	0.00405638
HSPA4L	131.783	-0.595488	0.163734	-3.63692	0.000275921	0.00405638
BRI3	248.661	0.221894	0.0610244	3.63616	0.000276733	0.00406402
COPS3	149.953	-0.266822	0.0733987	-3.63524	0.000277723	0.0040734
LRTOMT	121.906	-0.740585	0.203762	-3.63455	0.000278465	0.0040734
TTLL10	157.909	-0.731177	0.201147	-3.63505	0.000277932	0.0040734
TUBGCP4	110.02	-0.428693	0.117948	-3.6346	0.00027841	0.0040734
TLR2	613.502	0.559126	0.153867	3.63383	0.00027924	0.00408073
MVK	102.246	-0.433832	0.119396	-3.63355	0.000279545	0.0040812
FAHD1	59.8494	-0.413147	0.113735	-3.63255	0.00028063	0.00409302
CTLA4	7.43249	0.930256	0.256107	3.6323	0.000280905	0.00409303
CAPS	1615.53	-0.83345	0.229542	-3.63093	0.000282402	0.00410681
PGM1	141.129	-0.295967	0.0815126	-3.63094	0.000282395	0.00410681
C14orf132	51.2129	-0.781564	0.215298	-3.63014	0.000283262	0.00411531
VMAC	50.1915	-0.443992	0.12232	-3.62976	0.000283686	0.00411745
SCGB2A1	89.9895	-0.758188	0.20892	-3.62908	0.000284438	0.00412435
SFXN3	266.389	-0.493143	0.135926	-3.62803	0.000285589	0.00413702
DMD	376.642	-0.612574	0.1689	-3.62686	0.000286893	0.00415187
NUFIP1	43.0549	-0.432369	0.119254	-3.62563	0.000288261	0.00416762
C6orf62	787.921	0.141375	0.0390022	3.62481	0.000289175	0.00417679
ETV5	24.505	0.497529	0.137313	3.62333	0.000290837	0.00419672
HNRNPU	1887.49	-0.132481	0.0365691	-3.62277	0.000291466	0.00420174
ACSM1	6.65537	-0.82635	0.228206	-3.62107	0.000293388	0.00422535
DUSP5	685.374	0.422488	0.116737	3.61915	0.000295569	0.00425266
LRRC46	150.633	-0.950428	0.262846	-3.61591	0.00029929	0.00430204
KCNAB2	150.679	0.367219	0.101565	3.6156	0.000299654	0.00430312
UBA1	1127.17	-0.151714	0.041964	-3.61534	0.000299952	0.00430326
EPB41L4B	401.845	-0.549338	0.15198	-3.61454	0.000300876	0.00430822
SIX5	34.8892	-0.512021	0.141654	-3.61459	0.000300823	0.00430822
CD244	18.8731	0.548311	0.151795	3.61217	0.000303644	0.00434368
PCDHB1	61.7148	-0.965387	0.267307	-3.61152	0.000304405	0.0043504
GRIP2	33.6135	0.627293	0.173773	3.60985	0.00030637	0.00437428
CC2D2A	381.06	-0.869188	0.240813	-3.60939	0.000306914	0.00437785
KRCC1	149.616	-0.295484	0.0819087	-3.60748	0.000309186	0.00440285
SIGLEC14	92.6584	0.763867	0.211749	3.60742	0.000309257	0.00440285
PLA2G10	55.4603	-0.515281	0.142883	-3.60631	0.000310578	0.00441323
PPP1R7	219.079	-0.369433	0.102435	-3.6065	0.000310353	0.00441323
CTXN1	68.0312	-0.926475	0.256967	-3.60542	0.000311653	0.00442428
DRD2	18.825	-0.884054	0.245244	-3.6048	0.000312399	0.00443065
PROM1	1666.61	-0.686124	0.190402	-3.60355	0.000313906	0.0044478
GPSM2	120.352	-0.350971	0.0974244	-3.6025	0.000315172	0.00445219
HNRNPUL1	866.963	-0.18735	0.0520019	-3.60275	0.000314873	0.00445219
PRR18	34.3838	-1.05082	0.291707	-3.6023	0.000315411	0.00445219
TPPP	229.095	-0.6756	0.187542	-3.60239	0.000315309	0.00445219
STK36	261.984	-0.495457	0.137557	-3.60183	0.000315991	0.00445616
RALGPS1	205.956	-0.395648	0.109864	-3.60126	0.000316676	0.00445829
TICAM1	151.794	0.375793	0.104352	3.60121	0.00031674	0.00445829
HDAC10	150.92	-0.326808	0.0907574	-3.60089	0.000317128	0.00445953
PHKA2	167.941	-0.193138	0.0536479	-3.6001	0.000318091	0.00446886
PHGDH	50.4808	-0.725698	0.201618	-3.59938	0.000318976	0.00447286
SLC12A3	9.32232	1.01729	0.282617	3.59954	0.000318777	0.00447286
HEATR5A	443.965	-0.306507	0.0851789	-3.59839	0.000320188	0.00448565
BTN2A1	288.023	0.175111	0.048672	3.59778	0.000320946	0.00448782
DPM1	125.287	-0.254245	0.0706659	-3.59784	0.000320866	0.00448782
ABHD14A	21.191	-0.692752	0.192625	-3.59637	0.000322684	0.00450789
RPSAP58	23.9332	-0.481671	0.133961	-3.5956	0.000323644	0.00451708
PDLIM4	151.862	-0.437473	0.121735	-3.59366	0.000326065	0.00454236
USP7	686.314	-0.171961	0.047849	-3.59382	0.000325863	0.00454236
SQLE	203.625	-0.627816	0.174758	-3.59249	0.000327532	0.00455853
AGBL2	144.425	-0.919629	0.25611	-3.59075	0.000329725	0.00456349
COMMD6	81.0581	-0.374323	0.104231	-3.59129	0.000329046	0.00456349
CXCL3	49.7871	0.488903	0.136111	3.59194	0.000328223	0.00456349
FEZF1	85.432	-0.489606	0.136336	-3.59118	0.000329186	0.00456349
ICA1L	125.021	-0.630778	0.175644	-3.59122	0.000329129	0.00456349
RBL2	585.68	-0.196294	0.0546664	-3.59076	0.000329715	0.00456349
AHSA1	287.752	-0.421858	0.117522	-3.58961	0.00033117	0.004575
CCDC13	105.355	-0.747514	0.208243	-3.58963	0.00033115	0.004575
TREX1	119.833	0.377166	0.105124	3.58782	0.000333451	0.00460224
CCDC57	337.285	-0.384597	0.107208	-3.58738	0.000334012	0.00460572
CD226	60.5811	0.471107	0.131411	3.585	0.000337075	0.00463937
LY9	30.1136	0.578437	0.161345	3.58509	0.000336963	0.00463937
GPR174	45.7119	0.726887	0.20279	3.58442	0.000337823	0.00464538
MIPEP	205.062	-0.606829	0.169389	-3.58246	0.000340378	0.00467619
MBD4	178.637	-0.206728	0.0577124	-3.58203	0.000340928	0.00467944
COL22A1	13.907	1.4844	0.414525	3.58097	0.000342322	0.00469425
RERG	56.2542	-0.532826	0.148824	-3.58023	0.00034329	0.00470321
ZFYVE26	441.322	0.283509	0.0791969	3.5798	0.000343858	0.00470666
TRAF3IP1	282.58	-0.570745	0.159487	-3.57863	0.000345402	0.00472345
DNAH2	428.202	-0.832755	0.232729	-3.57821	0.000345952	0.00472663
IFT74	120.422	-0.566518	0.158417	-3.57612	0.00034873	0.00475153
KRT23	1106.2	0.298234	0.0833936	3.57622	0.000348595	0.00475153
SLC45A3	120.713	-0.489448	0.136857	-3.57636	0.000348415	0.00475153
HGSNAT	235.195	-0.233919	0.0654487	-3.57408	0.000351466	0.00478443
TTLL5	288.511	-0.43347	0.121323	-3.57285	0.00035312	0.00480256
GAPVD1	1080.09	-0.304126	0.0851542	-3.57147	0.00035498	0.00482345
CNTN1	12.2519	-0.960739	0.269039	-3.57101	0.000355612	0.00482764
MAPK8IP1	243.353	-0.69795	0.195464	-3.57074	0.000355975	0.00482817
THBS1	406.941	0.605436	0.16962	3.56937	0.000357838	0.00484902
SNX20	157.703	0.575152	0.161147	3.5691	0.000358209	0.00484965
IFT172	474.11	-0.722451	0.20245	-3.56855	0.000358965	0.00485107
STX5	225.303	-0.151837	0.0425484	-3.56858	0.000358922	0.00485107
BDH2	77.1101	-0.49968	0.140047	-3.56795	0.000359789	0.0048578
PCMTD2	215.991	-0.277578	0.0778436	-3.56584	0.000362688	0.00489251
DYNC1LI2	673.187	-0.261121	0.073237	-3.56543	0.00036326	0.0048958
GRASP	22.8958	0.57226	0.160534	3.56473	0.000364233	0.00490447
ATP8B1	814.543	-0.453029	0.127134	-3.5634	0.000366083	0.00492414
CYP2A13	333.583	-0.685171	0.192303	-3.56297	0.000366684	0.00492414
ICAM2	13.1561	0.663045	0.186092	3.563	0.000366642	0.00492414
PKIG	134.223	-0.721541	0.202537	-3.56252	0.000367312	0.00492813
ANG	41.9335	-0.539558	0.151534	-3.56064	0.000369947	0.00495902
C11orf54	126.759	-0.255979	0.0719081	-3.55981	0.000371122	0.0049703
GSTM2	126.813	-0.696524	0.195691	-3.5593	0.000371843	0.00497549
TUSC3	213.594	-0.530593	0.149096	-3.55874	0.000372643	0.00498172
PSME3	344.647	-0.148147	0.0416341	-3.55831	0.00037325	0.00498536
SOD2	9414.72	0.58586	0.164719	3.55672	0.000375512	0.00501108
ALDH4A1	37.1921	-0.429111	0.120705	-3.55503	0.00037794	0.00503898
GPI	1071.78	-0.373268	0.105021	-3.55423	0.000379081	0.00504967
UGT2A1	992.12	-0.655835	0.184581	-3.55309	0.000380731	0.00506713
DNAJB2	270.349	-0.307336	0.0865288	-3.55184	0.000382548	0.00508677
IL18	98.9295	-0.375095	0.105617	-3.55145	0.000383108	0.00508909
WDR19	218.736	-0.519571	0.146307	-3.55125	0.000383406	0.00508909
WDR90	561.798	-0.557382	0.156971	-3.55086	0.000383976	0.00509212
C4A	49.4343	0.563903	0.158825	3.55047	0.000384537	0.00509218
COL28A1	74.4603	-0.892566	0.251433	-3.54992	0.000385347	0.00509218
SMARCC1	518.33	-0.184021	0.0518353	-3.55011	0.000385066	0.00509218
TRPT1	92.0762	-0.332284	0.0935988	-3.55009	0.000385105	0.00509218
IQCC	49.7712	-0.600979	0.169359	-3.54856	0.000387351	0.00511413
ENPP5	158.01	-0.747321	0.210646	-3.54776	0.000388524	0.00512054
N4BP2L1	58.8183	0.316529	0.0892183	3.54781	0.000388452	0.00512054
LYN	2144.74	0.309177	0.0871749	3.54663	0.000390188	0.00513793
RFX2	291.141	-0.49933	0.140808	-3.54618	0.000390866	0.00514233
SNRNP70	681.617	-0.229616	0.0647627	-3.5455	0.000391868	0.00515095
ZBTB44	361.545	-0.253924	0.0716299	-3.54495	0.000392689	0.00515721
PLEKHB1	65.9961	-0.872676	0.246203	-3.54454	0.000393293	0.00516058
CYP2S1	287.709	-0.455628	0.12858	-3.54353	0.000394805	0.00516678
GPM6B	60.3141	-0.592757	0.16727	-3.54371	0.000394538	0.00516678
IFT80	313.487	-0.504089	0.142246	-3.54378	0.000394439	0.00516678
DCAF8	449.43	-0.262446	0.0741203	-3.54081	0.000398906	0.00521588
ARL13B	80.2492	-0.464277	0.131158	-3.53982	0.000400399	0.00522773
EIF4B	1008.06	-0.275101	0.0777177	-3.53974	0.000400514	0.00522773
CLEC7A	921.003	0.477384	0.13489	3.53906	0.000401556	0.00523216
MT3	9.58638	-1.06029	0.299592	-3.53912	0.000401466	0.00523216
LPCAT2	232.469	0.422421	0.119383	3.53836	0.000402622	0.00523872
PRKAA1	663.295	-0.274848	0.0776788	-3.53827	0.000402762	0.00523872
EDN1	33.9194	0.57196	0.161691	3.53736	0.000404147	0.00525215
SUGP2	508.212	-0.331317	0.093728	-3.53488	0.000407967	0.00529718
IMPDH2	186.336	-0.340726	0.0964311	-3.53336	0.000410306	0.0053229
TIMP2	359.428	0.260264	0.0736795	3.53238	0.00041183	0.00533804
ZNF75D	81.3333	-0.332191	0.0940534	-3.53194	0.000412528	0.00534244
TTYH2	24.2014	0.461463	0.130731	3.52987	0.000415763	0.00537499
ZNF436	150.399	-0.391113	0.110797	-3.52999	0.000415569	0.00537499
SYNE1	1136.5	-0.634406	0.179754	-3.5293	0.000416655	0.00538185
DPCD	88.0899	-0.684724	0.194077	-3.52809	0.000418562	0.00540181
ZNF491	14.4395	-0.8315	0.235747	-3.52709	0.000420155	0.00541767
IFT57	445.486	-0.657103	0.186334	-3.52648	0.000421129	0.00542465
MCTP1	148.362	0.399108	0.113181	3.52629	0.000421424	0.00542465
SLC13A2	22.2432	-0.571945	0.162247	-3.52515	0.00042324	0.00544332
DNAH1	747.224	-0.467239	0.132627	-3.52295	0.000426774	0.00548209
KIF3B	548.775	-0.430075	0.122083	-3.52281	0.000426989	0.00548209
EGR2	114.305	0.68369	0.194155	3.52136	0.000429341	0.00548394
EP400	638.833	-0.317543	0.0901719	-3.52153	0.000429058	0.00548394
GTF2B	219.607	0.216949	0.0616062	3.52155	0.000429037	0.00548394
LY96	85.0264	0.576058	0.163545	3.52232	0.000427795	0.00548394
PFN4	6.68785	-0.841396	0.23889	-3.52211	0.000428131	0.00548394
PNMA1	309.864	-0.472683	0.134229	-3.52147	0.000429167	0.00548394
GLG1	845.836	-0.234899	0.0667336	-3.51995	0.000431636	0.00550489
SRI	357.751	-0.40063	0.113819	-3.51989	0.00043172	0.00550489
YLPM1	422.68	-0.305547	0.086823	-3.51919	0.00043286	0.00551471
SRGAP3	304.722	-0.517601	0.147155	-3.51739	0.000435815	0.00554761
DHX16	250.161	-0.223015	0.0634101	-3.51702	0.000436419	0.00555057
DCP1A	196.067	0.165423	0.0470405	3.51661	0.000437098	0.00555422
NLRP3	235.975	0.689001	0.19594	3.51639	0.000437452	0.00555422
ARNT2	23.583	0.621924	0.176967	3.51436	0.000440817	0.00559218
CYTH3	100.614	-0.276637	0.078732	-3.51365	0.000441991	0.00560112
ZNF157	13.6223	-0.889158	0.25307	-3.51348	0.000442273	0.00560112
MTSS1	196.256	-0.451376	0.12851	-3.51239	0.0004441	0.00561472
PDPK1	561.381	-0.175342	0.0499186	-3.51256	0.00044381	0.00561472
PROS1	74.9472	-0.781624	0.222572	-3.51178	0.000445122	0.00562287
LEKR1	44.1994	-0.660842	0.188216	-3.51108	0.000446285	0.00563279
TIGD4	19.2326	-0.797217	0.227131	-3.50994	0.000448203	0.00565221
CHST9	517.503	-0.662761	0.188861	-3.50926	0.000449352	0.00565713
GALNT6	108.314	-0.418449	0.119239	-3.50933	0.000449229	0.00565713
NRF1	110.935	-0.235765	0.0671986	-3.50848	0.000450681	0.00566907
OVOL2	93.9752	-0.41276	0.117665	-3.50792	0.00045162	0.00567609
OST4	167.842	-0.318689	0.0908842	-3.50654	0.000453975	0.00570089
HSPA12A	88.6226	-0.67837	0.193481	-3.50613	0.000454681	0.00570494
TNFAIP8L3	22.0198	-0.68514	0.195425	-3.5059	0.000455069	0.00570502
SPATS1	10.6278	-1.18085	0.336884	-3.5052	0.000456268	0.00571524
SERPINB11	183.232	-0.529701	0.151146	-3.50457	0.000457342	0.00572388
CDK17	285.331	0.199485	0.0569337	3.5038	0.000458661	0.00573077
TUBA4B	105.699	-0.983115	0.280583	-3.50383	0.000458622	0.00573077
LRRC61	60.3867	-0.577883	0.164962	-3.50312	0.000459835	0.00574062
EFCAB7	54.041	-0.629979	0.179849	-3.50282	0.000460366	0.00574244
NOD1	66.2239	0.288932	0.082502	3.50212	0.000461563	0.00575256
RBM4B	39.2863	-0.392126	0.111977	-3.50183	0.000462081	0.0057542
SLC29A1	90.5089	-0.461138	0.131749	-3.50012	0.000465051	0.00578636
UGGT1	677.975	-0.208233	0.0595116	-3.49903	0.000466947	0.0058051
NRXN3	29.1121	-0.8268	0.23647	-3.49643	0.000471533	0.00585722
CPAMD8	138.584	-0.468033	0.133905	-3.49525	0.000473616	0.00587821
NUBP2	108.232	-0.318486	0.0911321	-3.49477	0.00047447	0.00587901
ZNF608	84.763	-0.456053	0.130495	-3.49479	0.000474427	0.00587901
RPRD2	274.94	-0.301077	0.0862016	-3.4927	0.000478155	0.00591975
NFKB2	730.554	0.400686	0.114774	3.49108	0.000481067	0.00594592
TCTN1	260.773	-0.660796	0.189276	-3.49117	0.000480912	0.00594592
BTN2A2	104.726	0.293327	0.0840375	3.49043	0.000482251	0.00595562
LUC7L3	273.205	-0.291119	0.0834264	-3.48953	0.000483864	0.00596884
RAB22A	360.945	-0.172777	0.0495169	-3.48925	0.000484386	0.00596884
TTC12	182.693	-0.563057	0.161373	-3.48917	0.000484523	0.00596884
DIO1	6.15973	-1.04927	0.300787	-3.48841	0.000485894	0.00598079
CYB5R1	293.425	-0.305494	0.0876384	-3.48585	0.000490575	0.00603342
CCDC78	398.283	-0.904507	0.259555	-3.48483	0.000492444	0.00605142
SURF2	52.7621	-0.424776	0.121901	-3.4846	0.000492875	0.00605173
FAM122A	128.889	-0.270385	0.0775993	-3.48437	0.00049329	0.00605181
NEK5	150.923	-0.779593	0.223754	-3.48415	0.000493694	0.00605181
TRIT1	80.9612	-0.485729	0.139503	-3.48185	0.000497969	0.0060992
FAM174A	191.777	-0.356224	0.102317	-3.48156	0.000498505	0.00610075
RIMS3	24.5482	0.520547	0.149574	3.48019	0.000501054	0.00612692
RAB20	133.819	0.33235	0.0955075	3.47983	0.000501734	0.00613021
CHD1L	94.7759	-0.381085	0.109545	-3.47879	0.000503678	0.00613886
HOOK1	264.129	-0.417358	0.119959	-3.47918	0.000502956	0.00613886
MXI1	124.42	-0.237104	0.0681555	-3.47888	0.000503523	0.00613886
BCL11B	52.0499	0.538942	0.154944	3.47831	0.000504595	0.00614501
GTPBP1	1093.48	0.31493	0.0905517	3.47791	0.000505348	0.00614642
UBE2M	174.607	-0.181882	0.0522978	-3.47781	0.000505536	0.00614642
FIP1L1	200.304	-0.206897	0.0594958	-3.4775	0.000506105	0.00614832
HES6	86.1097	-0.660505	0.189952	-3.47721	0.000506653	0.00614998
BCL7A	111.672	-0.469781	0.135112	-3.47697	0.000507106	0.00615046
LDLRAD1	178.58	-0.833297	0.239762	-3.47552	0.000509858	0.00617882
NSDHL	79.6475	-0.361641	0.104099	-3.47401	0.000512749	0.0062088
CCNI	710.144	-0.128082	0.0368733	-3.47357	0.000513575	0.00621376
MAPK3	296.361	-0.170543	0.0491054	-3.47299	0.000514691	0.00622221
HSF4	57.9478	-0.452203	0.130275	-3.47115	0.000518236	0.00625516
NUDT16L1	80.1895	-0.28531	0.0821949	-3.47114	0.000518256	0.00625516
DYNLL1	601.384	-0.477253	0.137544	-3.46983	0.000520785	0.0062806
GRAP	7.78654	0.699528	0.201632	3.46933	0.000521757	0.00628724
ZNRF2P1	16.03	-0.543995	0.156952	-3.46599	0.000528281	0.00636071
EIF3F	245.222	-0.376943	0.108784	-3.46507	0.000530094	0.00637739
FTL	5894.88	0.25475	0.0735777	3.46233	0.000535523	0.00643751
ADAMTSL4	152.811	0.630604	0.182203	3.46101	0.000538159	0.00644839
ERC1	324.563	-0.291117	0.0841059	-3.46132	0.000537542	0.00644839
MS4A14	8.43607	0.736801	0.212867	3.46133	0.000537515	0.00644839
SRSF5	1099.95	-0.144109	0.0416376	-3.46104	0.000538091	0.00644839
SCAP	548.997	-0.179877	0.0519924	-3.45967	0.000540836	0.00647526
CIAO1	339.717	-0.253175	0.0732287	-3.45731	0.000545587	0.0065269
ZNF664	730.213	-0.468278	0.13551	-3.45568	0.000548911	0.0065614
IFT122	215.913	-0.539375	0.156123	-3.4548	0.000550699	0.00657749
DCAKD	76.2522	-0.486077	0.140715	-3.45433	0.000551653	0.00658362
MRPS16	201.991	-0.361828	0.104785	-3.45304	0.000554311	0.00660648
NEK1	148.215	-0.489499	0.141771	-3.45275	0.000554898	0.00660648
SRSF9	289.55	-0.216366	0.0626636	-3.45281	0.000554776	0.00660648
KLHDC3	191.481	-0.283805	0.0822353	-3.45113	0.000558244	0.00663571
SBNO2	1949.86	0.340358	0.0986189	3.45125	0.000557999	0.00663571
LILRA5	349.285	0.744886	0.215876	3.45052	0.000559503	0.00664538
ANKRD18A	60.3501	-0.667979	0.193604	-3.45023	0.000560099	0.00664716
DLEC1	550.916	-0.804443	0.233178	-3.44992	0.000560762	0.00664974
WDR55	286.161	-0.226766	0.0657553	-3.44863	0.00056343	0.00667607
ADHFE1	39.8414	-0.499681	0.144904	-3.44835	0.000564019	0.00667773
LRGUK	85.4786	-0.70766	0.205236	-3.44803	0.000564683	0.00667801
NACC2	272.518	-0.211097	0.0612246	-3.44791	0.000564938	0.00667801
NFATC3	334.714	-0.181818	0.0527369	-3.44765	0.000565495	0.00667929
CCDC65	179.172	-0.963203	0.279433	-3.44699	0.000566864	0.00669016
GOLPH3L	324.559	-0.397786	0.115425	-3.44626	0.000568405	0.00670305
CHP2	103.736	-0.653566	0.189671	-3.44579	0.000569387	0.00670857
DPY30	147.085	-0.44364	0.128755	-3.44561	0.000569774	0.00670857
BBS1	161.868	-0.477232	0.138644	-3.44214	0.00057713	0.00676845
CREG1	241.922	0.235058	0.068281	3.44251	0.000576346	0.00676845
FBXW9	99.2136	-0.611966	0.177782	-3.44223	0.000576942	0.00676845
FOLR1	15.8685	-0.634897	0.184406	-3.44292	0.000575466	0.00676845
MIR600HG	88.0357	-0.492539	0.143066	-3.44274	0.000575848	0.00676845
DSTYK	199.188	-0.285014	0.0828174	-3.44148	0.000578546	0.00677972
IQCK	194.445	-0.545704	0.158607	-3.44061	0.000580412	0.00679624
C2orf81	87.0417	-0.85948	0.249879	-3.43958	0.000582615	0.00681668
DIDO1	668.695	-0.2135	0.062108	-3.43756	0.000586988	0.00686247
SLC38A5	10.3371	0.847109	0.246449	3.43726	0.000587623	0.00686451
ZNF552	122.807	-0.262174	0.076299	-3.43614	0.000590061	0.00688759
ADAM17	284.294	0.144435	0.0420495	3.43489	0.0005928	0.00691415
ENTPD3-AS1	21.9667	-0.521022	0.151721	-3.43408	0.00059456	0.00692925
ISCU	269.872	-0.208856	0.0608319	-3.43333	0.000596213	0.00694309
TMEM163	12.3315	0.626788	0.182635	3.43192	0.000599319	0.00697381
SH2B3	226.096	0.297758	0.0867877	3.43088	0.000601636	0.0069953
EIF2B4	124.502	-0.296684	0.0864944	-3.43009	0.000603371	0.00701001
DDAH1	195.145	-0.547702	0.159693	-3.42972	0.000604205	0.00701423
RALGAPB	617.908	-0.179317	0.0522914	-3.42919	0.000605395	0.00702258
C20orf85	402	-0.994894	0.290229	-3.42796	0.000608132	0.00703883
FAM131A	107.804	-0.294331	0.0858624	-3.42794	0.000608177	0.00703883
IFT27	172.484	-0.563594	0.164413	-3.42793	0.000608212	0.00703883
INTS3	415.445	-0.259371	0.0757247	-3.42518	0.000614396	0.00710487
LMBRD1	309.195	-0.292327	0.0853544	-3.42487	0.0006151	0.00710751
ANKZF1	251.844	-0.346871	0.101295	-3.42435	0.000616275	0.00711556
GAS2L2	155.565	-0.93055	0.271872	-3.42275	0.000619919	0.0071521
NAA10	105.593	-0.23815	0.0695974	-3.42182	0.000622038	0.00717099
SUDS3	374.695	-0.206317	0.0603257	-3.42005	0.000626099	0.00721223
TMEM231	558.392	-0.817577	0.239075	-3.41975	0.000626787	0.00721458
POP5	32.6646	-0.472735	0.13828	-3.41868	0.000629247	0.00723731
FERMT3	344.494	0.498629	0.145875	3.41821	0.000630356	0.00723889
MORN2	168.16	-0.778951	0.227877	-3.4183	0.000630139	0.00723889
CNOT10	158.979	-0.274241	0.0802512	-3.41728	0.000632504	0.0072396
FKBP2	163.857	-0.286755	0.0839018	-3.41774	0.00063143	0.0072396
GBGT1	28.6013	0.457243	0.133811	3.41709	0.000632945	0.0072396
INHBA	114.493	0.811892	0.23754	3.41792	0.000631018	0.0072396
SCMH1	99.0217	-0.372171	0.108907	-3.41732	0.000632398	0.0072396
SPA17	146.067	-0.806249	0.235958	-3.41692	0.000633331	0.0072396
HSD11B1L	25.6153	-0.541764	0.158605	-3.41581	0.000635931	0.00726374
CPNE2	159.107	-0.294701	0.0863068	-3.41458	0.000638813	0.00729108
EBNA1BP2	181.162	-0.437576	0.128205	-3.4131	0.000642291	0.00732517
C4orf47	40.8445	-0.915492	0.268257	-3.41274	0.000643137	0.0073292
OSCP1	177.008	-0.706379	0.206997	-3.41251	0.000643674	0.00732972
BBS2	190.936	-0.457522	0.134167	-3.4101	0.000649385	0.00738911
RPRD1A	181.382	-0.280478	0.0822595	-3.40967	0.000650414	0.00739517
RBBP6	451.072	0.174715	0.0512555	3.40871	0.000652708	0.00741559
CUEDC1	234.871	-0.334514	0.0981543	-3.40804	0.000654304	0.00741818
IL1B	3675.15	0.826632	0.242551	3.40808	0.000654224	0.00741818
MORN1	108.925	-0.61493	0.180438	-3.40799	0.000654428	0.00741818
VPS28	219.98	-0.192951	0.0566548	-3.40573	0.000659873	0.00747421
FOXJ1	992.623	-0.919555	0.270067	-3.40491	0.000661849	0.0074876
GNG4	58.0822	-0.484523	0.142305	-3.40483	0.000662059	0.0074876
CRIP1	420.16	-0.646439	0.189908	-3.40396	0.000664168	0.00750576
PLEKHG5	212.629	-0.368981	0.108453	-3.40221	0.00066843	0.00754506
POFUT2	244.756	-0.262917	0.0772803	-3.40212	0.000668658	0.00754506
B9D1	90.1517	-0.752797	0.221342	-3.40106	0.000671259	0.00756295
TSNAXIP1	104.587	-0.88325	0.259693	-3.40113	0.000671082	0.00756295
CCDC81	120.971	-0.897657	0.263953	-3.40083	0.000671826	0.00756363
GAS8	223.261	-0.51109	0.150309	-3.40026	0.000673223	0.00756793
ZSWIM7	41.3856	-0.410057	0.120592	-3.40037	0.000672955	0.00756793
MAGI2-AS3	55.4691	-0.66373	0.195274	-3.39897	0.000676413	0.00759805
NTNG2	104.8	0.773952	0.227782	3.39778	0.000679361	0.00762542
SLC46A3	146.822	-0.362539	0.106718	-3.39717	0.000680858	0.00763647
NHLRC4	56.9037	-0.926947	0.272982	-3.39563	0.000684701	0.0076738
PURB	527.89	-0.136075	0.0401103	-3.39253	0.000692512	0.00775551
ADH7	1621.71	-0.560116	0.165126	-3.39206	0.000693686	0.00776067
ISYNA1	154.776	-0.339193	0.100012	-3.39152	0.000695055	0.00776067
SLC35B3	128.047	-0.330496	0.0974474	-3.39153	0.000695031	0.00776067
VAPB	234.391	-0.257447	0.0759072	-3.3916	0.000694866	0.00776067
ANKRD28	609.493	-0.335871	0.0990554	-3.39074	0.000697037	0.00777697
RELA	430.264	0.151931	0.0448125	3.39037	0.000697981	0.00778168
CYP2B6	117.838	-0.568343	0.167728	-3.38848	0.000702801	0.00782956
UBE2E3	103.007	-0.279093	0.0823757	-3.38805	0.00070391	0.00783606
SLC25A4	130.901	-0.51044	0.15073	-3.38646	0.000708018	0.00785832
SLC27A2	326.629	-0.61854	0.182643	-3.38661	0.000707626	0.00785832
TRIM45	32.5467	-0.537534	0.158709	-3.38692	0.000706817	0.00785832
WNT9A	42.0009	-0.496129	0.146487	-3.38686	0.000706977	0.00785832
SAMD3	17.2632	0.729942	0.215678	3.3844	0.000713349	0.00791159
DHCR7	108.12	-0.383746	0.113409	-3.38374	0.000715056	0.00791874
THRA	109.541	-0.385401	0.113895	-3.38382	0.000714836	0.00791874
ICAM4	35.7341	0.686109	0.202803	3.38312	0.00071667	0.00792566
PTPN22	107.537	0.363059	0.107316	3.38309	0.000716744	0.00792566
LRRC34	67.5972	-0.863078	0.255222	-3.38168	0.000720446	0.00795479
TK2	182.878	-0.189676	0.0560887	-3.38171	0.000720368	0.00795479
RNF19A	669.982	0.232397	0.0687345	3.38108	0.000722022	0.00796629
BBS9	116.934	-0.49334	0.145927	-3.38074	0.000722914	0.00797023
CCDC154	13.5085	0.563441	0.166676	3.38045	0.000723669	0.00797061
SNAPC4	183.619	-0.38051	0.112566	-3.38032	0.000724018	0.00797061
ERAP2	227.421	0.339087	0.100338	3.37946	0.000726273	0.00798365
PIAS3	399.398	-0.351311	0.103953	-3.37952	0.00072613	0.00798365
NME9	49.7777	-0.866395	0.256585	-3.37664	0.000733764	0.00806005
USP21	100.684	-0.31071	0.0920253	-3.37635	0.00073455	0.00806274
ULK4	222.209	-0.528128	0.156466	-3.37536	0.00073718	0.00808565
EOMES	8.24263	0.862675	0.25562	3.37483	0.000738609	0.00808942
JAK3	454.586	0.52735	0.156252	3.37499	0.000738178	0.00808942
IKZF1	261.903	0.42377	0.125578	3.37456	0.000739344	0.00809153
CDC14A	129.448	-0.370831	0.109931	-3.37332	0.000742681	0.00812208
TRAK1	1321.42	-0.316256	0.0937586	-3.37309	0.000743303	0.00812292
C22orf39	98.2294	-0.308451	0.091451	-3.37285	0.000743935	0.00812388
RPS6	1857.36	-0.340698	0.101066	-3.37105	0.000748835	0.0081714
CCDC9	160.167	0.262897	0.078077	3.36715	0.000759488	0.00828158
REEP1	25.6922	-0.935543	0.278003	-3.36523	0.000764807	0.00833349
TMC4	540.46	-0.381962	0.113525	-3.36458	0.000766616	0.00834709
HIF1AN	373.318	-0.227545	0.0676522	-3.36346	0.000769722	0.0083748
EML1	119.914	-0.749485	0.222992	-3.36104	0.000776494	0.00844232
DHX40	295.353	-0.29884	0.0889194	-3.36079	0.000777188	0.00844371
GNAS	1633.9	-0.194202	0.0577947	-3.36021	0.000778841	0.00844935
VPS26B	240.914	-0.258061	0.0767962	-3.36034	0.000778465	0.00844935
CCDC40	216.77	-0.721875	0.214874	-3.35953	0.000780752	0.00846392
NLRC3	82.4483	0.507558	0.151128	3.35847	0.000783755	0.0084903
ST6GALNAC6	354.06	-0.414751	0.123506	-3.35814	0.000784684	0.00849419
BTK	63.7523	0.521012	0.155192	3.35722	0.000787318	0.00850891
IFT46	175.959	-0.600928	0.178985	-3.35741	0.000786751	0.00850891
RBM25	618.718	-0.164564	0.0490232	-3.35686	0.000788327	0.00850891
WDR92	71.7511	-0.553404	0.164854	-3.35693	0.000788139	0.00850891
FKBP9	225.157	-0.412575	0.122926	-3.35628	0.000789977	0.00852055
CD27	6.0865	0.743905	0.221757	3.3546	0.000794795	0.00856339
LCP2	1206.63	0.617382	0.184047	3.35448	0.000795141	0.00856339
RNF41	185.797	-0.164918	0.0491663	-3.3543	0.000795673	0.00856339
RNF114	356.172	0.229966	0.0685984	3.35235	0.000801284	0.00861756
CACNB3	92.7741	-0.45194	0.134841	-3.35166	0.00080328	0.00862808
FAM8A1	405.959	0.267474	0.0798075	3.35149	0.000803766	0.00862808
PYHIN1	17.7625	0.585647	0.174746	3.35141	0.000803999	0.00862808
CBY1	104.188	-0.555101	0.165677	-3.3505	0.000806668	0.00863356
RPS6KA3	797.843	-0.162248	0.0484224	-3.35067	0.000806162	0.00863356
RSPH4A	368	-0.900974	0.268887	-3.35075	0.000805931	0.00863356
STAC3	14.4364	0.443111	0.132254	3.35044	0.000806826	0.00863356
METTL7A	502.004	-0.539267	0.16101	-3.34927	0.000810245	0.00866393
MAGOH	63.3307	-0.272708	0.0814373	-3.34868	0.000811968	0.00867613
AGPAT1	116.898	-0.226932	0.0677779	-3.34818	0.000813448	0.00868012
DNAH12	848.593	-0.859008	0.256565	-3.34811	0.00081365	0.00868012
INPP5D	357.448	0.387392	0.115717	3.34776	0.000814671	0.00868012
MDM1	124.528	-0.496585	0.148326	-3.34794	0.000814142	0.00868012
C9orf24	269.694	-0.958837	0.286437	-3.34746	0.000815558	0.00868272
SERTAD1	122.276	0.207702	0.062051	3.34728	0.00081608	0.00868272
CMTM4	627.474	-0.435225	0.130036	-3.34697	0.000817008	0.0086864
RBM14	232.218	-0.285101	0.0852195	-3.34549	0.000821367	0.0087203
RPS10	329.039	-0.624221	0.186585	-3.34551	0.000821314	0.0087203
TMEM141	83.4657	-0.398492	0.119141	-3.34469	0.000823733	0.00873919
CEP95	215.733	-0.347381	0.103871	-3.34434	0.00082478	0.00874407
TRIM13	281.969	-0.343289	0.102657	-3.34404	0.000825666	0.00874725
DNAH3	1019.6	-0.854533	0.255555	-3.34383	0.000826292	0.00874767
MORF4L2	734.152	-0.219699	0.0657179	-3.34306	0.000828594	0.00876581
TBK1	258.771	0.158885	0.0475342	3.34255	0.000830125	0.00877578
BCO2	88.0048	-0.573643	0.171629	-3.34235	0.000830719	0.00877583
POLR2E	278.396	-0.206421	0.0617638	-3.3421	0.000831463	0.00877747
DNAH10	594.944	-0.844228	0.252667	-3.34126	0.000833982	0.00879783
TRNP1	177.204	-0.427633	0.127997	-3.34096	0.000834896	0.00880124
RICTOR	974.516	0.254396	0.076172	3.33976	0.000838522	0.00883322
MRAS	27.8349	0.452508	0.135551	3.33828	0.00084298	0.00886765
PSAP	4877.64	0.171499	0.0513709	3.33844	0.0008425	0.00886765
WIPI2	388.817	-0.158031	0.0473421	-3.33805	0.000843671	0.00886866
PINK1	289.467	-0.201367	0.0603304	-3.33773	0.000844656	0.00887275
NUP133	227.698	-0.306391	0.0918033	-3.33747	0.000845437	0.0088747
SDR39U1	72.3431	-0.390658	0.117086	-3.33652	0.000848349	0.0088865
SPAG8	137.241	-0.893866	0.26789	-3.33669	0.000847824	0.0088865
TRIP13	47.263	-0.715577	0.214446	-3.33687	0.000847286	0.0088865
FAM183A	124.18	-0.947082	0.283875	-3.33627	0.000849119	0.00888832
BPIFA2	29.8568	-0.563681	0.168974	-3.33589	0.000850253	0.00889394
CASC1	160.278	-0.856883	0.256885	-3.33567	0.000850935	0.00889483
IFT52	114.595	-0.476127	0.14278	-3.33468	0.000853964	0.00892004
TRIM26	400.12	0.236017	0.0707803	3.3345	0.000854543	0.00892004
ACACB	192.85	-0.421978	0.126604	-3.33306	0.000858962	0.00894503
HEY1	90.7663	-0.50061	0.150201	-3.33294	0.000859337	0.00894503
PAPOLA	879.199	-0.141734	0.0425206	-3.33329	0.000858244	0.00894503
RPS3A	959.021	-0.374905	0.112476	-3.33319	0.000858552	0.00894503
CHRNA9	13.4617	-0.721671	0.216696	-3.33033	0.000867419	0.00896688
DCTN1	582.596	-0.219593	0.0659276	-3.33081	0.000865926	0.00896688
DERL3	39.7717	-0.688861	0.206845	-3.33032	0.000867452	0.00896688
GPR162	120.847	-0.660598	0.198319	-3.33098	0.000865398	0.00896688
GTF2IRD2B	102.846	-0.395899	0.118828	-3.33171	0.000863144	0.00896688
LRRC18	33.1561	-0.932028	0.27984	-3.33057	0.00086667	0.00896688
MGMT	70.8053	-0.421071	0.126395	-3.3314	0.000864112	0.00896688
NSUN7	271.678	-0.400214	0.120141	-3.3312	0.000864719	0.00896688
SLC7A6	216.161	-0.307069	0.0921612	-3.33187	0.000862634	0.00896688
TCP1	565.191	-0.263596	0.0791319	-3.3311	0.00086505	0.00896688
CD53	770.786	0.568811	0.170842	3.32946	0.000870131	0.00898347
RRP8	90.6227	-0.28792	0.0864774	-3.32942	0.000870262	0.00898347
DPY19L1	139.929	-0.44772	0.134535	-3.32791	0.000874993	0.00901981
IER3	641.723	0.369685	0.111085	3.32794	0.00087491	0.00901981
INTS8	204.735	-0.206063	0.0619629	-3.32558	0.000882352	0.00908938
DNAL4	88.864	-0.473311	0.142358	-3.32479	0.000884839	0.00910749
LILRB2	401.397	0.61463	0.184871	3.32464	0.000885331	0.00910749
MTMR12	348.574	-0.258953	0.0778964	-3.32432	0.00088633	0.00911147
ZCCHC3	86.3365	-0.281024	0.0845571	-3.32348	0.000889006	0.00913268
DUOX1	938.507	-0.392666	0.118184	-3.32249	0.000892193	0.00915911
SERF2	879.944	-0.231198	0.0696015	-3.32173	0.000894604	0.00917754
TGM2	1025.08	0.476636	0.143499	3.32152	0.000895276	0.00917811
CIRBP	778.815	-0.219515	0.0661111	-3.32039	0.000898914	0.00920908
EDNRA	8.94936	0.968289	0.291676	3.31974	0.000901003	0.00922414
ZNF91	683.145	-0.387159	0.116642	-3.3192	0.000902771	0.0092359
GNAQ	607.866	-0.116663	0.0351634	-3.31774	0.00090748	0.0092777
ZCCHC7	107.466	-0.192361	0.0579933	-3.31695	0.000910074	0.00929785
IQUB	147.224	-0.90357	0.272435	-3.31665	0.00091104	0.00930125
PFDN5	435.388	-0.24416	0.0736214	-3.31643	0.000911763	0.00930125
SVIP	120.521	-0.365548	0.110229	-3.31627	0.000912278	0.00930125
CMBL	40.6759	-0.593976	0.179144	-3.31564	0.000914323	0.00931572
DNALI1	357.127	-0.863396	0.260461	-3.31488	0.000916839	0.00933497
AGBL3	26.487	-0.661663	0.199617	-3.31466	0.000917553	0.00933586
ENDOG	53.8592	-0.526449	0.158904	-3.31301	0.000922986	0.00938474
HCST	29.0389	0.486997	0.147025	3.31234	0.000925197	0.00939631
RWDD4	89.1359	-0.338603	0.102227	-3.31228	0.000925385	0.00939631
DNAH7	650.203	-0.764328	0.230856	-3.31085	0.000930146	0.00943823
STOX1	126.82	-0.80878	0.244509	-3.30777	0.000940408	0.00953586
ROPN1L	268.02	-0.697725	0.210969	-3.30724	0.000942214	0.00953857
RPL3	1980.21	-0.333071	0.100707	-3.30734	0.000941857	0.00953857
TRAF6	164.936	-0.181917	0.0550076	-3.30712	0.000942594	0.00953857
ATG2B	422.647	-0.217491	0.0658029	-3.30519	0.000949108	0.00956008
COA5	70.8698	-0.339641	0.102746	-3.30564	0.000947605	0.00956008
MNAT1	121.75	-0.406526	0.122997	-3.30516	0.00094921	0.00956008
NUCB2	781.842	-0.528528	0.159902	-3.30532	0.000948696	0.00956008
PRKCZ	144.156	-0.240629	0.0727924	-3.30569	0.000947444	0.00956008
SATB1	430.606	-0.194659	0.0588861	-3.30569	0.000947437	0.00956008
SLC13A4	21.2636	-0.670251	0.202788	-3.30518	0.000949152	0.00956008
MYCBPAP	82.4543	-0.742786	0.224871	-3.30316	0.000956018	0.00962215
NAA35	142.687	-0.320741	0.0971188	-3.30256	0.000958069	0.00963629
NEIL2	60.6697	-0.436776	0.132263	-3.30234	0.000958832	0.00963746
CFTR	77.5604	-0.496158	0.150261	-3.30196	0.000960107	0.00964377
STK11IP	225.402	-0.291096	0.0881856	-3.30094	0.000963602	0.00967235
BCL2L2	217.063	-0.356173	0.107926	-3.30015	0.000966335	0.00969326
HDLBP	2458.88	-0.285025	0.0863848	-3.29948	0.000968644	0.00970337
ZNF33B	185.491	-0.409134	0.123995	-3.2996	0.000968227	0.00970337
C1orf141	25.39	-1.06144	0.321733	-3.29914	0.000969823	0.00970866
DYRK3	33.6945	-0.620689	0.188169	-3.29857	0.000971778	0.00972169
AK7	236.641	-0.843603	0.255772	-3.29825	0.000972879	0.00972618
CDKL1	86.4277	-0.753181	0.228408	-3.29752	0.00097542	0.00974282
CHD3	1188.11	-0.257448	0.0780806	-3.29721	0.000976504	0.00974282
EBPL	84.0359	-0.384273	0.116538	-3.29739	0.000975864	0.00974282
GFM2	356.945	-0.435432	0.132123	-3.29564	0.000981964	0.00977796
HMGN3	272.991	-0.544087	0.165092	-3.29566	0.000981891	0.00977796
WDFY4	329.343	0.426207	0.129325	3.29564	0.000981995	0.00977796
MOSPD3	43.5932	-0.364883	0.110731	-3.29521	0.000983484	0.00977973
MYB	217.422	-0.577639	0.175288	-3.29538	0.000982891	0.00977973
VDAC3	307.455	-0.390692	0.11858	-3.29476	0.000985049	0.00978876
SRRT	417.47	-0.175458	0.0532662	-3.29399	0.000987768	0.00980924
SBNO1	545.991	-0.16766	0.0509112	-3.29318	0.000990603	0.00983084
PDE7B	46.7105	-0.736357	0.223663	-3.29226	0.000993853	0.00985653
RCAN3	218.57	-0.48404	0.147034	-3.29203	0.000994682	0.0098582
BTBD7	251.739	-0.218859	0.0665057	-3.29083	0.000998914	0.00989356
ACAD11	58.829	-0.489532	0.148803	-3.2898	0.0010026	0.00991525
PVRIG	15.986	0.684234	0.207989	3.28976	0.00100272	0.00991525
SRPK2	346.415	-0.17074	0.051902	-3.28966	0.0010031	0.00991525
CYP20A1	153.826	-0.327512	0.099577	-3.28903	0.00100532	0.00992447
EHD1	1246.44	0.43831	0.133272	3.28884	0.00100603	0.00992447
MUC5AC	41273	-0.560086	0.17029	-3.28902	0.00100537	0.00992447
TRDMT1	64.6483	-0.428315	0.130265	-3.28803	0.0010089	0.00994616
BMPR1B	196.591	-0.455775	0.13863	-3.2877	0.00101008	0.00995128
FBXL13	100.443	-0.425642	0.1295	-3.28682	0.00101324	0.00997582
SERPINB10	55.0788	-0.535648	0.162979	-3.2866	0.00101405	0.00997719
HSPBP1	160.591	-0.522071	0.158904	-3.28544	0.00101824	0.0100082
MAST4-AS1	7.79612	-0.525484	0.159956	-3.28517	0.00101922	0.0100082
MDH1B	128.716	-0.895623	0.272612	-3.28534	0.00101858	0.0100082
CYTH2	593.828	-0.233922	0.0712141	-3.28477	0.00102064	0.0100156
AK8	70.363	-0.782093	0.238196	-3.2834	0.00102562	0.0100464
PPOX	188.01	-0.639996	0.194921	-3.28335	0.0010258	0.0100464
TSG101	276.053	-0.161049	0.0490478	-3.28352	0.00102519	0.0100464
ENO2	49.1585	-0.617198	0.187992	-3.2831	0.0010267	0.0100486
ZNF704	138.946	-0.54921	0.167295	-3.28288	0.00102753	0.0100502
BECN1	452.221	-0.182269	0.0555354	-3.28203	0.00103061	0.0100736
CD8B	11.3738	0.647682	0.197432	3.28053	0.00103611	0.0101173
RPS27	948.595	-0.445145	0.135696	-3.28045	0.00103643	0.0101173
CDHR2	17.3597	-0.744691	0.227029	-3.28015	0.0010375	0.0101211
GBF1	700.453	-0.22103	0.0673966	-3.27955	0.00103974	0.0101363
BRCA2	93.6114	0.375181	0.114463	3.27776	0.00104634	0.0101854
IQCB1	156.287	-0.410015	0.125091	-3.27774	0.00104641	0.0101854
SYAP1	655.023	-0.219485	0.0669644	-3.27763	0.00104683	0.0101854
NTRK2	52.9134	-0.737365	0.225037	-3.27664	0.00105051	0.0102145
CCNL1	1293.05	0.316927	0.0967319	3.27634	0.00105161	0.0102185
FBXO3	208.11	-0.286054	0.0873185	-3.27599	0.00105292	0.0102247
SETD4	110.656	-0.380572	0.116202	-3.27508	0.00105632	0.010251
KATNB1	216.223	-0.347462	0.106111	-3.27451	0.00105846	0.010265
MIR449C	7.65722	-0.923939	0.282211	-3.27393	0.00106063	0.0102794
MKS1	103.141	-0.571433	0.1746	-3.27281	0.00106484	0.0103135
DNAL1	334.167	-0.6069	0.185448	-3.27262	0.00106556	0.0103138
EFCAB6	149.944	-0.732417	0.223869	-3.27163	0.00106929	0.0103431
CNST	225	-0.230473	0.0704637	-3.27081	0.00107241	0.0103666
F11R	1688.21	-0.169178	0.0517333	-3.2702	0.0010747	0.010382
SPN	101.396	0.391264	0.119664	3.26967	0.00107672	0.0103948
DNAH5	1243.4	-0.768078	0.234973	-3.2688	0.00108006	0.0104203
SULT1A1	290.37	-0.461684	0.141284	-3.26777	0.001084	0.0104515
SLC7A5	239.032	0.558734	0.170997	3.2675	0.00108502	0.0104546
HMG20B	289.898	-0.255918	0.0783478	-3.26644	0.0010891	0.0104871
PMS2P5	7.97537	-0.552243	0.1691	-3.26577	0.00109167	0.0105051
GTF3A	221.065	-0.330032	0.101104	-3.26428	0.00109744	0.0105403
KCTD15	50.8845	-0.428797	0.13136	-3.26428	0.00109743	0.0105403
PPARGC1A	47.2397	-0.645836	0.19783	-3.2646	0.0010962	0.0105403
DZIP1L	211.408	-0.793084	0.242993	-3.26382	0.00109922	0.0105505
C11orf16	139.776	-0.895979	0.274559	-3.26333	0.0011011	0.0105617
MAP1A	532.976	-0.759237	0.232673	-3.26311	0.00110196	0.0105632
FNBP1	429.993	0.128585	0.0394109	3.26268	0.00110365	0.0105727
SLC25A29	408.903	-0.335882	0.102957	-3.26237	0.00110485	0.0105774
P4HA2	129.889	-0.45607	0.139848	-3.2612	0.00110944	0.0106144
CCDC14	188.107	-0.472216	0.144809	-3.26096	0.00111036	0.0106164
ACSS1	179.882	-0.46311	0.142046	-3.26027	0.00111306	0.0106354
CNTNAP3	213.102	-0.4049	0.124207	-3.25989	0.00111456	0.0106429
DUSP28	44.2263	-0.349619	0.107291	-3.25861	0.00111961	0.0106843
NHSL1	286.14	-0.334979	0.102806	-3.25836	0.00112057	0.0106845
TMEM120B	156.748	-0.463647	0.1423	-3.25824	0.00112106	0.0106845
DNAAF1	483.482	-0.812035	0.249453	-3.25526	0.00113288	0.0107903
GNPAT	141.999	-0.3249	0.099818	-3.25492	0.00113422	0.0107906
PSMB10	349.84	0.204221	0.0627428	3.25489	0.00113437	0.0107906
RIMS1	295.528	-0.471006	0.144716	-3.25469	0.00113517	0.0107914
TNIP1	939.764	0.210183	0.0645933	3.25394	0.00113815	0.0108128
DNAAF2	99.1004	-0.53942	0.165821	-3.25302	0.00114186	0.0108342
FAM199X	265.321	-0.219493	0.0674719	-3.25311	0.00114151	0.0108342
HYAL1	56.7311	-0.423736	0.130279	-3.25252	0.00114388	0.0108382
IL5RA	157.998	-0.817902	0.251479	-3.25237	0.00114446	0.0108382
JAGN1	77.1159	-0.494052	0.151899	-3.2525	0.00114396	0.0108382
CDHR4	297.74	-0.871082	0.267888	-3.25166	0.00114732	0.0108584
CALHM2	15.4174	0.455453	0.140126	3.2503	0.00115282	0.0109035
SPATA4	23.6215	-0.948509	0.291926	-3.24914	0.00115755	0.0109413
HPX	21.7967	-0.652607	0.200871	-3.24888	0.00115859	0.0109442
FGFR1OP	319.01	-0.427261	0.131579	-3.24718	0.00116553	0.0109888
NR4A3	292.708	0.614371	0.189195	3.24728	0.00116512	0.0109888
TPPP3	840.696	-0.818339	0.251995	-3.24744	0.0011645	0.0109888
SETX	1352.89	0.174048	0.0536352	3.24504	0.00117434	0.0110649
TPRXL	70.3905	-0.5224	0.160994	-3.24484	0.00117519	0.0110659
LAS1L	111.877	-0.37204	0.114765	-3.24175	0.00118798	0.0111793
STIM2	612.633	-0.300198	0.0926127	-3.24143	0.00118932	0.0111848
EEF2K	539.096	-0.376721	0.116276	-3.23989	0.00119578	0.0112278
POMT2	146.547	-0.497764	0.153641	-3.2398	0.00119615	0.0112278
ZCWPW1	46.3707	-0.401511	0.123923	-3.23999	0.00119534	0.0112278
ANKRD26	160.879	-0.45977	0.14196	-3.23874	0.00120061	0.0112626
TP53TG1	46.2208	-0.482888	0.149109	-3.23848	0.00120168	0.0112656
SERTAD4	55.4244	-0.468576	0.144722	-3.23776	0.00120471	0.0112868
TTC26	148.133	-0.655546	0.202482	-3.23756	0.00120557	0.0112879
LARP6	26.4826	-0.596055	0.184153	-3.23675	0.00120901	0.011313
CCDC74A	166.61	-0.798838	0.246857	-3.23604	0.00121201	0.0113284
GBP3	573.189	0.359525	0.111102	3.236	0.00121218	0.0113284
SGTB	74.8706	0.389954	0.120525	3.23545	0.0012145	0.011343
PLXNA2	335.455	-0.281495	0.0870103	-3.23519	0.0012156	0.0113461
PDZD8	533.732	-0.180943	0.055933	-3.23499	0.00121646	0.0113471
DENND4B	342.669	0.233857	0.0722953	3.23474	0.00121754	0.01135
ATP6V1B2	806.915	0.309473	0.0956876	3.23421	0.00121982	0.011357
TRAPPC6A	39.321	-0.41032	0.126866	-3.23428	0.00121952	0.011357
CLCNKA	7.9943	-0.918178	0.283942	-3.23368	0.00122205	0.0113707
GLT8D1	164.488	-0.428858	0.132655	-3.23288	0.00122548	0.0113955
PRKG1	19.1844	-0.850313	0.263092	-3.232	0.00122928	0.0114166
ZNF474	125.798	-0.920473	0.284791	-3.2321	0.00122883	0.0114166
C11orf49	176.37	-0.534676	0.165457	-3.23152	0.00123134	0.0114286
COG7	251.24	-0.392392	0.12146	-3.23063	0.00123519	0.0114476
SOX12	17.6497	-0.519977	0.160958	-3.23051	0.00123569	0.0114476
TEKT5	5.6848	-0.755262	0.233789	-3.23052	0.00123565	0.0114476
GSTA4	89.8317	-0.484561	0.150011	-3.23017	0.00123718	0.0114543
ANKFY1	600.195	0.193784	0.0600157	3.22888	0.00124277	0.0114989
FAM92B	229.643	-0.890238	0.275738	-3.22856	0.00124414	0.0115004
INPP5E	138.091	-0.397537	0.123134	-3.22849	0.00124448	0.0115004
ECHDC2	202.46	-0.376976	0.116785	-3.22796	0.00124676	0.0115059
SLAMF6	21.451	0.525034	0.162659	3.22782	0.00124738	0.0115059
STAG3L1	29.0768	-0.363553	0.11263	-3.22785	0.00124725	0.0115059
IPP	92.061	-0.394679	0.122299	-3.22717	0.00125021	0.0115248
CAB39	836.535	-0.125917	0.0390237	-3.22669	0.00125233	0.0115343
NFKBIZ	1905.93	0.341439	0.105821	3.22658	0.00125278	0.0115343
RER1	421.448	-0.184898	0.05731	-3.22627	0.00125416	0.0115398
DNER	54.7505	-0.799939	0.247993	-3.22566	0.00125684	0.0115526
NDRG3	129.982	-0.231224	0.0716839	-3.2256	0.0012571	0.0115526
UROD	118.013	-0.323198	0.100211	-3.22517	0.00125897	0.0115626
PRMT2	334.572	-0.169797	0.0526659	-3.22403	0.00126398	0.0116016
FLYWCH2	75.2518	-0.364691	0.113132	-3.22358	0.00126598	0.0116127
GPX8	49.3293	-0.647392	0.200859	-3.22312	0.00126804	0.0116245
EPB41L4A-AS1	47.3302	-0.390675	0.121229	-3.22262	0.00127024	0.0116375
SKP1	822.825	-0.268228	0.0832756	-3.22097	0.00127758	0.0116975
C10orf55	15.6935	0.558106	0.173315	3.22018	0.00128109	0.011701
KIAA0040	277.34	0.447006	0.138806	3.22036	0.0012803	0.011701
RASSF9	119.19	-0.477979	0.148419	-3.22047	0.0012798	0.011701
VWA3B	244.768	-0.841882	0.261439	-3.22018	0.0012811	0.011701
MARCKSL1	184.721	0.26665	0.0828122	3.21993	0.0012822	0.0117039
RSPH10B2	50.5111	-0.853061	0.264957	-3.21962	0.00128359	0.0117095
CRIP2	214.135	-0.468304	0.145557	-3.21733	0.00129388	0.0117961
ROGDI	123.479	-0.37305	0.115967	-3.21686	0.00129602	0.0118084
CYP27B1	11.7956	0.542712	0.168757	3.21594	0.00130016	0.0118389
PABPC4	514.088	-0.297821	0.0926158	-3.21566	0.00130146	0.0118434
HYAL4	15.0556	-0.645353	0.200727	-3.21507	0.00130412	0.0118604
ANAPC5	517.726	-0.319914	0.099518	-3.21464	0.0013061	0.0118712
RBM26-AS1	18.8699	-0.535513	0.166613	-3.21411	0.00130852	0.0118859
GON4L	505.764	-0.226963	0.0706242	-3.21368	0.00131046	0.0118963
AQP7	43.0211	-0.610272	0.190018	-3.21166	0.00131972	0.0119658
FAM78A	46.214	0.358601	0.111656	3.21167	0.00131967	0.0119658
VWCE	16.563	-0.628785	0.195823	-3.21098	0.00132281	0.0119865
ARHGAP39	203.655	-0.562845	0.175301	-3.21074	0.00132394	0.0119894
KNDC1	140.571	-0.859816	0.267831	-3.21029	0.001326	0.0120005
RIIAD1	23.8078	-0.967966	0.301535	-3.21013	0.00132677	0.0120005
EDC4	395.79	-0.219524	0.0683971	-3.20955	0.00132945	0.0120174
RNASE2	5.57353	0.871407	0.27159	3.20854	0.00133409	0.0120521
FOXN2	140.848	0.229295	0.0714914	3.2073	0.00133986	0.0120968
CDK1	55.1715	-0.649191	0.202444	-3.20677	0.00134235	0.0121066
PUM2	848.118	-0.169821	0.0529579	-3.20672	0.00134256	0.0121066
DDX42	609.983	-0.252975	0.0789116	-3.2058	0.00134689	0.0121309
MCAT	67.4177	-0.360027	0.112302	-3.20589	0.00134644	0.0121309
GPR68	22.7038	0.471288	0.14702	3.20559	0.00134785	0.0121323
SPSB2	63.6095	-0.36205	0.112979	-3.20458	0.00135258	0.0121601
TMEM61	13.0071	-0.567395	0.177055	-3.20463	0.00135237	0.0121601
RSPH10B	70.5964	-0.835954	0.260883	-3.20432	0.00135382	0.0121639
DNASE1L1	114.177	-0.229413	0.0716099	-3.20364	0.00135701	0.0121853
KIF19	215.099	-0.850254	0.265452	-3.20304	0.00135983	0.0121989
MGAT4A	335.296	0.21041	0.065692	3.20297	0.00136017	0.0121989
UBTF	393.006	-0.226698	0.0708219	-3.20096	0.00136972	0.0122772
C4orf36	10.713	-0.610727	0.190848	-3.20007	0.00137396	0.0123078
RBM5	675.938	-0.153049	0.0478305	-3.19982	0.00137513	0.0123109
KRAS	635.243	-0.166157	0.0519315	-3.19954	0.00137646	0.0123155
IQCG	298.187	-0.717063	0.224139	-3.19919	0.00137815	0.0123231
AOAH	158.25	0.448987	0.140395	3.19803	0.00138368	0.0123582
DNAI2	169.134	-0.904006	0.282676	-3.19802	0.00138372	0.0123582
RBM20	50.7553	-0.662304	0.207164	-3.19701	0.00138861	0.0123764
RIMKLB	150.099	-0.352039	0.110108	-3.19721	0.00138766	0.0123764
RPLP1	1225.13	-0.295923	0.0925544	-3.19728	0.00138729	0.0123764
SIRT2	192.229	-0.190233	0.0595052	-3.19691	0.00138908	0.0123764
ABTB2	85.4573	0.37634	0.117742	3.1963	0.00139203	0.0123952
NEDD4L	582.191	-0.329776	0.103184	-3.19599	0.00139351	0.012401
PDE1A	15.2774	-0.74093	0.231851	-3.19572	0.00139481	0.0124017
SDC2	48.9979	0.367116	0.114881	3.19563	0.00139525	0.0124017
KIAA1143	177.014	-0.304631	0.0953563	-3.19466	0.00139994	0.012436
ELP2	186.782	-0.344166	0.107755	-3.19398	0.00140325	0.0124545
WBP1	87.7939	-0.451261	0.141289	-3.19389	0.0014037	0.0124545
NPHP1	180.434	-0.756868	0.236991	-3.19366	0.00140483	0.0124571
CES2	345.807	-0.348606	0.109176	-3.19305	0.00140777	0.0124684
LXN	104.255	-0.41576	0.130206	-3.19309	0.00140757	0.0124684
FAM200B	103.967	-0.276258	0.0865529	-3.19178	0.00141397	0.0125158
SH2D1A	8.71191	0.691052	0.21653	3.19148	0.00141546	0.0125216
CCDC59	81.6315	-0.229076	0.0717889	-3.19097	0.00141795	0.0125361
RSPH1	272.526	-0.827183	0.259277	-3.19035	0.001421	0.0125557
DUOXA1	242.099	-0.337287	0.105736	-3.18988	0.0014233	0.0125685
GJB1	7.48374	-0.778991	0.244245	-3.18939	0.00142573	0.0125751
KDM3A	448.539	-0.177464	0.0556391	-3.18956	0.0014249	0.0125751
KLHDC8A	32.4444	-0.798412	0.250348	-3.18921	0.00142661	0.0125754
FBXL8	50.2349	-0.394887	0.123832	-3.18889	0.00142821	0.0125821
DIXDC1	153.325	-0.661257	0.207425	-3.18793	0.00143295	0.0126097
FBXO43	9.85522	-0.817047	0.256336	-3.1874	0.00143558	0.0126097
KCTD11	134.62	-0.331313	0.103942	-3.18749	0.00143516	0.0126097
MAP6	151.026	-0.901975	0.282953	-3.18772	0.00143397	0.0126097
POR	1245.2	-0.273522	0.085802	-3.18782	0.00143347	0.0126097
PCYT2	225.647	-0.387056	0.121459	-3.18673	0.00143889	0.0126314
CXCL5	28.726	0.698922	0.219397	3.18564	0.00144432	0.0126716
SLC33A1	195.657	-0.319072	0.100183	-3.18487	0.00144818	0.012698
WLS	355.866	-0.256975	0.0807205	-3.18351	0.00145502	0.0127504
KIAA0100	1145.86	-0.22872	0.0718548	-3.18309	0.00145713	0.0127614
CROCCP3	54.4126	-0.553346	0.173906	-3.18186	0.00146331	0.0128006
GNAL	153.219	-0.469069	0.147418	-3.1819	0.00146312	0.0128006
DNAJB13	54.9979	-0.826209	0.259684	-3.1816	0.00146464	0.0128047
SLFN12	45.5607	0.459735	0.144513	3.18127	0.00146631	0.0128117
TNFSF9	26.2031	0.538336	0.169302	3.17974	0.00147409	0.0128722
CNTD1	11.9049	-1.00839	0.317282	-3.17821	0.00148189	0.0129252
GOLGA6L9	80.1088	-0.525182	0.165243	-3.17824	0.00148171	0.0129252
LZTFL1	267.217	-0.590553	0.185853	-3.17753	0.00148537	0.0129479
CTSS	2173.09	0.305845	0.0962606	3.17726	0.00148673	0.0129496
WFDC6	34.7101	-0.816621	0.25703	-3.17715	0.0014873	0.0129496
CITED4	102.997	-0.392277	0.123482	-3.17681	0.00148906	0.0129554
LRIG1	557.269	-0.434134	0.136663	-3.17668	0.0014897	0.0129554
TMEM106C	110.511	-0.460092	0.144918	-3.17484	0.00149921	0.0130305
MOK	186.023	-0.565689	0.178191	-3.17463	0.00150029	0.0130322
DDX56	221.626	-0.283091	0.0892173	-3.17305	0.00150846	0.0130726
GRB2	712.915	0.199769	0.0629543	3.17324	0.00150746	0.0130726
METRN	32.128	-0.497038	0.156639	-3.17315	0.00150793	0.0130726
RFTN1	105.248	0.274358	0.0864544	3.17345	0.0015064	0.0130726
TNFRSF19	271.142	-0.64419	0.20303	-3.17288	0.00150932	0.0130726
CYP39A1	18.9315	-0.650968	0.205201	-3.17234	0.00151214	0.0130818
PWWP2A	131.905	-0.200067	0.0630656	-3.17236	0.00151204	0.0130818
NBPF15	74.7302	-0.345679	0.108989	-3.17171	0.00151546	0.0130954
PA2G4P4	12.8713	-0.507332	0.159955	-3.17172	0.00151538	0.0130954
KIAA1841	214.066	-0.480465	0.151553	-3.17029	0.00152289	0.0131519
ACACA	593.065	-0.359339	0.113395	-3.16892	0.00153005	0.0132036
HK3	83.5761	0.71285	0.224958	3.16881	0.00153064	0.0132036
VPS25	156.436	-0.296395	0.0935647	-3.16781	0.00153593	0.0132339
ZNF638	734.508	-0.190132	0.060017	-3.16797	0.00153507	0.0132339
CCDC60	117.341	-0.61967	0.195632	-3.16753	0.00153738	0.0132387
DNAH6	632.182	-0.833571	0.263189	-3.16719	0.00153918	0.0132466
TTC21A	344.425	-0.532936	0.168277	-3.16702	0.0015401	0.0132468
UBAP1	439.801	0.189938	0.0599816	3.1666	0.0015423	0.0132581
HEATR4	14.4889	-0.659356	0.208278	-3.16575	0.00154683	0.0132894
NEK11	174.017	-0.668341	0.211218	-3.16423	0.00155494	0.0133437
PID1	38.0579	-0.380457	0.120233	-3.16433	0.00155438	0.0133437
ENAH	642.165	-0.433215	0.13693	-3.16378	0.00155735	0.0133566
KRTCAP3	48.4963	-0.372171	0.117666	-3.16295	0.00156182	0.0133721
RHPN1	239.315	-0.490891	0.155194	-3.16308	0.00156109	0.0133721
WDR38	192.192	-0.905273	0.286213	-3.16294	0.00156185	0.0133721
TMEM14B	183.219	-0.380238	0.12024	-3.16233	0.00156514	0.0133927
MSI2	482.034	-0.393032	0.124328	-3.16126	0.00157089	0.0134203
RCOR2	11.0482	-0.574398	0.181711	-3.16106	0.00157198	0.0134203
RGPD8	78.1652	-0.368792	0.116667	-3.16108	0.00157185	0.0134203
SPAG16	193.337	-0.565948	0.179021	-3.16135	0.0015704	0.0134203
NADSYN1	343.334	-0.160081	0.0506489	-3.16059	0.00157448	0.0134263
RALGDS	759.829	0.296935	0.0939468	3.16067	0.00157404	0.0134263
MRPL45P2	24.1018	-0.454804	0.143908	-3.16038	0.00157566	0.0134287
LIPT1	23.1232	-0.38342	0.121386	-3.15868	0.00158487	0.0134994
NOS1AP	104.233	-0.366342	0.116005	-3.15798	0.00158866	0.013524
RALB	424.781	0.303052	0.0959716	3.15772	0.00159008	0.0135284
GLE1	174.732	-0.190138	0.0602236	-3.1572	0.00159292	0.0135431
PACRGL	103.458	-0.462605	0.14653	-3.15707	0.00159363	0.0135431
CAPN7	315.963	-0.267195	0.0846383	-3.1569	0.00159456	0.0135433
ST3GAL5	114.36	0.436339	0.138286	3.15534	0.00160313	0.0136083
CTBP2	528.077	-0.178444	0.0565682	-3.15449	0.00160776	0.013626
FKBP6	6.34109	-1.0467	0.331789	-3.15472	0.00160653	0.013626
TIMM44	105.442	-0.301842	0.0956874	-3.15446	0.00160795	0.013626
TMCO3	451.765	-0.270646	0.0858061	-3.15416	0.00160962	0.0136323
PIM3	1180.17	0.238947	0.0757665	3.15373	0.00161198	0.0136447
RBM6	379.335	-0.248277	0.0787324	-3.15343	0.00161366	0.0136511
GGT5	35.3877	0.827022	0.262335	3.15254	0.00161857	0.0136771
SEC63	340.407	-0.28875	0.0915883	-3.1527	0.0016177	0.0136771
ZMYND10	561.169	-0.811381	0.257391	-3.15233	0.00161972	0.0136791
VWA2	66.4045	-0.472621	0.149951	-3.15184	0.00162248	0.0136946
WDR63	118.199	-0.876501	0.278115	-3.15157	0.00162394	0.0136992
ASH1L	935.156	-0.134712	0.0427482	-3.15129	0.0016255	0.0137046
FAM81B	170.615	-0.906187	0.287659	-3.15021	0.00163151	0.0137475
JAKMIP3	23.0087	-0.58424	0.185506	-3.14944	0.00163584	0.0137762
STAU2	273.242	-0.211849	0.0672788	-3.14882	0.00163932	0.0137977
ALMS1	621.265	-0.512902	0.162912	-3.14835	0.00164197	0.0138087
RFX3	325.415	-0.583435	0.18532	-3.14825	0.00164249	0.0138087
KCNH3	68.7866	-0.679434	0.215835	-3.14793	0.00164429	0.0138161
GDI1	331.278	-0.150691	0.0478749	-3.1476	0.00164616	0.0138241
PTPRT	172.642	-0.607179	0.192963	-3.14661	0.00165177	0.0138633
PLCD4	26.3847	-0.559242	0.177758	-3.14609	0.00165468	0.0138799
DDX46	307.477	-0.219283	0.0697141	-3.14546	0.00165828	0.0138945
TMEM190	110.151	-0.931383	0.296095	-3.14555	0.00165774	0.0138945
LPAR6	145.251	0.349776	0.11122	3.14491	0.00166139	0.0139057
MEX3A	10.9652	-0.753052	0.239452	-3.14489	0.00166148	0.0139057
TRAK2	436.687	-0.334345	0.106343	-3.14402	0.00166645	0.0139395
NECAB1	17.8258	-0.803267	0.255572	-3.14302	0.00167216	0.0139794
PRKAR2A	305.109	-0.261062	0.0830652	-3.14285	0.0016731	0.0139794
SPATA18	583.983	-0.792675	0.252406	-3.14048	0.00168671	0.0140852
HSD3B7	49.9854	0.315052	0.100329	3.14019	0.0016884	0.0140915
COLQ	23.7989	-0.519919	0.165626	-3.13912	0.00169454	0.0141348
DALRD3	116.232	-0.34531	0.110029	-3.13836	0.00169898	0.0141603
DBI	230.486	-0.295093	0.0940305	-3.13827	0.0016995	0.0141603
BPTF	763.857	-0.17366	0.0553539	-3.13727	0.00170527	0.0142004
EXOC3	426.42	-0.17775	0.0566649	-3.13686	0.0017077	0.0142127
OBSL1	171.737	-0.425633	0.135715	-3.13624	0.00171132	0.01423
SNF8	142.186	-0.230925	0.0736328	-3.13617	0.00171168	0.01423
ANKRD54	189.962	-0.500414	0.159606	-3.13532	0.00171668	0.0142557
POC1B	261.778	-0.287068	0.0915569	-3.1354	0.00171617	0.0142557
CDS1	506.12	-0.39987	0.127562	-3.13471	0.00172024	0.0142672
CEP350	892.512	-0.180416	0.0575594	-3.13443	0.00172187	0.0142672
LCA5	138.652	-0.633703	0.202175	-3.13443	0.0017219	0.0142672
PGGT1B	208.79	-0.226749	0.0723338	-3.13475	0.00172001	0.0142672
TTC3	802.824	-0.36036	0.114982	-3.13405	0.0017241	0.0142774
SRSF11	553.412	-0.235795	0.0752445	-3.13372	0.00172606	0.0142857
LRRC43	63.484	-0.749475	0.239187	-3.13343	0.00172777	0.014292
DSTN	880.965	-0.386762	0.123457	-3.13277	0.00173162	0.0143159
NPEPPS	888.716	-0.15134	0.0483282	-3.1315	0.00173913	0.01437
NHS	162.35	-0.288085	0.0920017	-3.13131	0.0017403	0.0143717
UCN3	18.0774	-1.031	0.329293	-3.13096	0.00174239	0.014381
ITGA1	120.491	0.457496	0.146152	3.13028	0.0017464	0.0144061
METTL3	105.276	-0.336438	0.107496	-3.12977	0.00174943	0.0144231
C20orf96	59.7603	-0.702643	0.224547	-3.12915	0.0017531	0.0144294
MAP3K5	404.02	0.158546	0.0506639	3.12937	0.0017518	0.0144294
SCCPDH	180.912	-0.429063	0.137114	-3.12923	0.00175262	0.0144294
BICD2	328.27	-0.174442	0.0557562	-3.12865	0.00175611	0.0144463
GPR18	11.1757	0.594475	0.190068	3.12769	0.00176184	0.0144853
TECR	284.246	-0.354618	0.113401	-3.12711	0.00176533	0.0145061
BBS4	96.092	-0.438127	0.140187	-3.12531	0.00177617	0.0145791
GALNT11	84.5943	-0.354531	0.113434	-3.12543	0.00177548	0.0145791
SP6	29.5747	0.48152	0.154087	3.12499	0.00177811	0.014587
PPIF	1128.13	0.463925	0.148476	3.12459	0.00178055	0.014599
IMMP1L	22.2984	-0.442429	0.141625	-3.12395	0.00178439	0.0146224
CLUAP1	231.709	-0.554362	0.177488	-3.12337	0.00178792	0.0146272
CYLD	699.505	0.162559	0.0520437	3.12352	0.00178703	0.0146272
TNK2	166.337	0.311354	0.0996793	3.12356	0.00178677	0.0146272
FAM120B	250.175	-0.229172	0.0733851	-3.12286	0.00179101	0.0146444
PPP1R2	420.874	-0.237323	0.0760011	-3.12262	0.00179248	0.0146484
SLC22A16	54.9629	-0.525478	0.168349	-3.12136	0.00180019	0.0147034
NAP1L1	543.472	-0.338719	0.108527	-3.12107	0.00180194	0.0147096
FCRL5	165.627	0.743122	0.238156	3.12032	0.00180657	0.0147393
AMZ2	159.591	-0.319841	0.102517	-3.11989	0.00180918	0.0147526
INTS10	203.096	-0.273354	0.0876289	-3.11945	0.00181188	0.0147665
MAP7	432.277	-0.314238	0.100757	-3.11878	0.001816	0.014792
REV1	275.948	-0.246494	0.0790622	-3.11772	0.00182256	0.0148373
APOBEC4	90.4815	-0.905938	0.290618	-3.11728	0.00182531	0.0148471
ENSA	546.969	-0.180496	0.0579032	-3.1172	0.00182576	0.0148471
CEP290	200.721	-0.484965	0.155641	-3.11593	0.00183369	0.0149035
CCNT1	200.041	-0.136503	0.0438147	-3.11546	0.00183657	0.0149187
PABPC1	2673.68	-0.16866	0.0541412	-3.11519	0.00183826	0.0149244
MNS1	81.9553	-0.84502	0.271365	-3.11397	0.00184591	0.0149776
RBP1	67.0205	-0.438614	0.140861	-3.11382	0.00184683	0.0149776
CNGA4	29.3208	-0.859509	0.276079	-3.11327	0.00185027	0.0149865
LYPLAL1	57.2016	-0.298515	0.0958795	-3.11344	0.00184923	0.0149865
PPP1R13B	276.025	-0.305584	0.0981586	-3.11316	0.00185094	0.0149865
BNIP1	30.6594	-0.381861	0.122672	-3.11285	0.00185289	0.0149941
PMS1	76.29	-0.409784	0.131661	-3.11242	0.00185563	0.0150003
RPL5	818.915	-0.339416	0.109052	-3.11241	0.00185567	0.0150003
MAPK9	185.252	-0.28328	0.0910259	-3.11208	0.00185775	0.015009
LRRIQ1	311.333	-0.850765	0.273435	-3.11139	0.00186208	0.0150358
SREBF2	497.665	-0.275485	0.0885469	-3.11117	0.00186346	0.0150388
ZNF432	87.6412	-0.341085	0.109649	-3.11071	0.00186637	0.0150542
SNX29	225.207	-0.324141	0.104208	-3.11051	0.00186767	0.0150565
KLRD1	159.426	0.626928	0.201687	3.10842	0.00188092	0.0151469
SSBP4	234.201	-0.477121	0.153486	-3.10856	0.00188	0.0151469
ALG13	204.241	-0.278505	0.0896193	-3.10764	0.00188585	0.0151785
CTSK	31.629	-0.308015	0.0991273	-3.10726	0.00188828	0.0151898
WDR13	270.606	-0.276088	0.0888945	-3.10579	0.00189772	0.0152575
ARMCX5	84.7659	-0.355082	0.114342	-3.10544	0.00189998	0.0152592
CRY2	265.913	-0.343317	0.110549	-3.10556	0.00189922	0.0152592
SSRP1	384.897	-0.387652	0.124839	-3.10522	0.00190138	0.0152622
RAB11B	203.259	-0.212182	0.0683443	-3.10461	0.00190529	0.0152692
RAB2A	608.758	-0.187867	0.0605122	-3.10462	0.00190523	0.0152692
ZNF3	218.682	-0.354428	0.114162	-3.10461	0.00190532	0.0152692
SHROOM3	747.036	-0.437668	0.141022	-3.10356	0.0019121	0.0153153
CDC20B	293.522	-0.758727	0.244502	-3.10315	0.00191472	0.0153199
DPY19L2	30.2603	-0.821065	0.264586	-3.10321	0.00191437	0.0153199
TRAP1	225.457	-0.354425	0.114233	-3.10266	0.0019179	0.015337
ARL16	84.9596	-0.29259	0.094316	-3.10223	0.00192069	0.0153511
C1orf194	92.1675	-0.936164	0.301837	-3.10156	0.00192505	0.0153777
TTC16	72.6376	-0.800193	0.25803	-3.10116	0.00192762	0.01539
C7orf57	131.016	-0.805036	0.25965	-3.10046	0.00193218	0.0154173
YBEY	38.0192	-0.354191	0.114243	-3.10032	0.00193311	0.0154173
PEX7	42.245	-0.381656	0.123108	-3.10016	0.00193416	0.0154174
ASCC2	344.063	-0.246486	0.0795179	-3.09976	0.00193678	0.0154301
CHCHD1	66.8021	-0.310605	0.100218	-3.09928	0.00193995	0.015447
CCDC87	10.8374	-0.666768	0.215203	-3.09832	0.00194624	0.0154774
GCAT	38.1637	-0.38867	0.12544	-3.09846	0.0019453	0.0154774
PRPF38A	166.575	-0.164468	0.0530848	-3.09822	0.00194688	0.0154774
POLH	80.5708	-0.380094	0.1227	-3.09775	0.00194997	0.0154937
AMPD1	15.8307	-0.526831	0.170121	-3.09679	0.00195626	0.0155024
CCDC74B	86.2963	-0.814555	0.263029	-3.09683	0.00195605	0.0155024
DUOX2	5879.73	0.441756	0.142644	3.09692	0.00195545	0.0155024
GRAP2	24.3035	0.526849	0.170106	3.09719	0.00195365	0.0155024
MAT1A	26.1055	-0.845866	0.273135	-3.09688	0.00195571	0.0155024
TMEM216	43.4032	-0.322531	0.104159	-3.09652	0.00195807	0.0155085
OLFML3	12.1961	0.494616	0.159759	3.09602	0.0019614	0.0155211
SPTBN1	1960.06	-0.3415	0.110305	-3.09596	0.00196175	0.0155211
NPHP3	69.4805	-0.35819	0.115724	-3.09521	0.00196676	0.0155525
DZIP3	384.877	-0.573837	0.185458	-3.09417	0.00197367	0.01559
POLI	83.0671	-0.400318	0.129385	-3.09401	0.00197474	0.01559
SNRNP200	1477.08	-0.228552	0.0738647	-3.0942	0.00197345	0.01559
TPR	1291.56	-0.139887	0.0452145	-3.09386	0.00197568	0.01559
PCDHGB3	8.06516	-0.608076	0.196566	-3.0935	0.00197814	0.0156011
YWHAE	1059.18	-0.339617	0.109798	-3.0931	0.00198079	0.0156138
IFT140	295.974	-0.565146	0.18276	-3.09228	0.00198626	0.0156486
MAP4K1	49.7254	0.403677	0.130606	3.09079	0.00199622	0.0157022
STIL	185.745	-0.43371	0.140316	-3.09095	0.00199517	0.0157022
UAP1L1	52.9915	0.310938	0.100599	3.09086	0.00199579	0.0157022
C16orf71	91.4052	-0.792963	0.256614	-3.0901	0.00200092	0.0157309
AP1G1	1050.32	-0.0912355	0.0295295	-3.08963	0.00200404	0.0157343
CD1D	18.5691	0.447081	0.144707	3.08956	0.00200453	0.0157343
COX6A1	465.408	-0.270648	0.0875928	-3.08984	0.00200263	0.0157343
CCDC114	249.472	-0.78225	0.253257	-3.08876	0.00200994	0.0157685
RNPEP	291.24	-0.218243	0.0706642	-3.08846	0.00201197	0.0157761
BHLHE41	78.1741	-0.463541	0.150134	-3.08752	0.00201836	0.0157799
ENPP3	39.8471	-0.713751	0.231176	-3.08748	0.00201863	0.0157799
FUZ	73.2138	-0.454976	0.147368	-3.08733	0.00201961	0.0157799
GRN	1801.38	0.21746	0.0704371	3.0873	0.00201986	0.0157799
NWD1	542.53	-0.725837	0.235082	-3.08759	0.00201786	0.0157799
PHLDB3	131.217	-0.319983	0.103631	-3.08771	0.00201703	0.0157799
ZNF512	95.0788	-0.321985	0.10429	-3.0874	0.00201917	0.0157799
TFPI2	145.601	-0.587321	0.190335	-3.08573	0.00203054	0.015855
CSRNP1	1716.34	0.492492	0.159628	3.08524	0.00203386	0.0158658
TTC6	172.887	-0.462874	0.150044	-3.08493	0.00203602	0.0158658
UBE2G2	245.51	-0.279274	0.0905292	-3.0849	0.00203617	0.0158658
ZYG11A	31.5039	-0.465442	0.150864	-3.08517	0.00203435	0.0158658
MAST2	301.52	-0.370657	0.120159	-3.08471	0.0020375	0.0158678
CD1C	18.6052	-0.620083	0.201036	-3.08444	0.00203933	0.0158738
GGNBP2	362.414	-0.180325	0.0584674	-3.08419	0.00204106	0.0158789
SLC23A1	15.3238	-0.840976	0.27278	-3.08298	0.00204939	0.0159298
WDR60	216.931	-0.497292	0.161305	-3.08293	0.00204974	0.0159298
SETD2	712.458	-0.146637	0.047568	-3.08268	0.00205143	0.0159347
ANKMY2	132.305	-0.332687	0.107929	-3.08246	0.00205295	0.0159381
BRAP	173.637	-0.168959	0.054816	-3.08229	0.00205416	0.0159392
TOM1	505.518	0.214117	0.0694725	3.08204	0.00205585	0.0159441
MSMO1	226.033	-0.411356	0.133499	-3.08135	0.00206063	0.0159562
MXRA5	226.867	0.454211	0.147401	3.08147	0.0020598	0.0159562
TXLNB	44.0246	-0.712278	0.231142	-3.08156	0.0020592	0.0159562
TRMT112	125.34	-0.196425	0.0637628	-3.08056	0.0020661	0.0159903
ZNF440	396.226	-0.472105	0.153262	-3.08037	0.00206743	0.0159923
UGT2A2	51.2744	-0.648996	0.210702	-3.08016	0.00206887	0.0159951
PKD1L3	24.8431	-0.683139	0.221839	-3.07944	0.00207393	0.0160259
SNX13	502.627	-0.170894	0.0555087	-3.07869	0.0020791	0.0160575
BRI3BP	114.964	-0.300129	0.0975231	-3.07752	0.00208733	0.0160878
GRIN3B	61.9707	-0.763787	0.248155	-3.07787	0.00208488	0.0160878
SSH3	276.332	-0.215703	0.0700879	-3.07761	0.00208667	0.0160878
TMBIM6	3779.16	-0.200734	0.0652197	-3.0778	0.00208532	0.0160878
AK1	138.986	-0.433473	0.140862	-3.07729	0.00208892	0.0160917
ST6GALNAC2	151.669	-0.346673	0.112696	-3.07618	0.00209671	0.0161434
HDAC1	355.263	-0.17713	0.0575924	-3.07557	0.00210099	0.016168
MVD	105.131	-0.289355	0.094103	-3.07487	0.00210591	0.0161845
PIN4	39.8028	-0.348168	0.113232	-3.07481	0.0021064	0.0161845
TRPV4	143.471	-0.402842	0.131002	-3.07509	0.00210442	0.0161845
EDEM3	541.406	-0.204218	0.066439	-3.07377	0.0021137	0.0162239
PAFAH2	117.975	-0.287419	0.0935028	-3.07391	0.00211276	0.0162239
CCDC102A	20.3232	-0.611246	0.198898	-3.07317	0.00211801	0.0162486
REEP6	49.9704	-0.407557	0.132661	-3.07217	0.00212506	0.0162775
STOML2	213.137	-0.328151	0.106808	-3.07235	0.00212377	0.0162775
WDTC1	409.655	-0.16037	0.0521982	-3.07233	0.00212397	0.0162775
HSF1	204.448	-0.231285	0.0752942	-3.07175	0.00212806	0.0162922
C8orf33	130.131	-0.335085	0.109167	-3.06946	0.00214447	0.0163979
FAM201A	17.7736	-0.673365	0.219373	-3.0695	0.00214419	0.0163979
MECP2	421.345	-0.156924	0.0511259	-3.06936	0.00214517	0.0163979
ARRDC4	229.377	-0.217864	0.0709972	-3.06863	0.00215042	0.0164044
JMJD8	152.406	-0.361682	0.117851	-3.06897	0.00214801	0.0164044
KRBA2	30.3674	-0.413083	0.134609	-3.06877	0.00214944	0.0164044
SMUG1	83.0021	-0.261172	0.0851066	-3.06876	0.00214949	0.0164044
C12orf75	98.2237	-0.66282	0.216034	-3.06813	0.00215406	0.0164154
SEC14L3	57.8746	-0.886998	0.289088	-3.06826	0.00215309	0.0164154
PLXDC2	224.494	0.349042	0.11378	3.06771	0.00215708	0.01643
NDUFAF3	139.385	-0.345025	0.112484	-3.06734	0.00215975	0.0164419
NUP62CL	24.7893	-0.62474	0.203759	-3.06607	0.00216892	0.0165033
SLC35F5	372.581	-0.233299	0.0761067	-3.06542	0.00217362	0.0165306
ZNF84	130.814	-0.385604	0.125821	-3.06472	0.00217876	0.0165613
NAALADL2	164.952	-0.440459	0.143771	-3.0636	0.00218689	0.0166145
AP1M2	242.904	-0.344555	0.112484	-3.06315	0.00219019	0.0166312
USP54	560.185	-0.293774	0.0959129	-3.06292	0.00219186	0.0166354
AKAP14	100.415	-0.93008	0.303732	-3.06217	0.00219739	0.0166689
PEA15	362.528	0.250029	0.0816582	3.0619	0.00219935	0.0166752
WDR66	531.078	-0.660807	0.215861	-3.06126	0.00220407	0.0167025
PPP1R14C	101.189	-0.40687	0.132931	-3.06077	0.00220769	0.0167214
CXCL16	690.087	0.176039	0.057544	3.05921	0.00221923	0.0168003
CHCHD6	45.0277	-0.458042	0.149748	-3.05875	0.00222265	0.0168177
PHF20	290.894	-0.130186	0.0425683	-3.05828	0.00222611	0.0168353
ANKK1	37.9508	-0.525851	0.171969	-3.05782	0.00222955	0.0168528
RAI2	17.0719	-0.485953	0.158941	-3.05745	0.00223228	0.0168649
ANO10	108.564	-0.185069	0.0605361	-3.05716	0.00223445	0.0168727
BPIFB1	7529.66	-0.548723	0.179531	-3.05642	0.00223994	0.0169056
DRAM2	147.294	-0.314906	0.103049	-3.05589	0.00224392	0.0169271
PKD1	788.627	-0.388276	0.127067	-3.05567	0.00224557	0.0169309
ROMO1	124.256	-0.313426	0.102578	-3.0555	0.00224684	0.0169319
NLRX1	95.1886	-0.222783	0.0729322	-3.05466	0.00225319	0.0169712
CDK2AP2	133.761	-0.326981	0.107049	-3.0545	0.00225439	0.0169717
GBA2	399.811	-0.16405	0.0537169	-3.05398	0.00225827	0.0169923
SMARCA1	58.8409	-0.421817	0.138155	-3.05322	0.00226398	0.0170267
LRP11	998.279	-0.454049	0.148772	-3.05198	0.00227334	0.0170884
C12orf10	85.0286	-0.349052	0.114389	-3.05145	0.0022774	0.0170931
CDHR3	717.923	-0.837627	0.274488	-3.0516	0.00227623	0.0170931
COL19A1	20.6543	0.821309	0.269142	3.05159	0.00227635	0.0170931
TXN2	136.044	-0.261984	0.0858643	-3.05114	0.00227977	0.0171023
CALCOCO1	440.375	-0.149683	0.0490721	-3.05026	0.00228644	0.0171141
NPC2	280.306	0.176631	0.0579082	3.05019	0.002287	0.0171141
PAQR4	224.482	-0.482539	0.1582	-3.05017	0.00228709	0.0171141
TSPAN11	17.13	-1.03265	0.338536	-3.05032	0.00228595	0.0171141
UXT	107.94	-0.263751	0.0864593	-3.05058	0.00228403	0.0171141
APRT	155.234	-0.324151	0.106284	-3.04985	0.00228953	0.0171238
VCAN	258.677	0.561807	0.184228	3.04952	0.0022921	0.0171344
ZNF652	655.468	-0.164727	0.0540446	-3.04798	0.00230389	0.0172139
SEPHS1	193.858	-0.373016	0.122408	-3.04732	0.00230894	0.017243
C20orf194	250.726	-0.336872	0.110559	-3.04699	0.00231143	0.017253
WDR47	143.891	-0.253619	0.0832709	-3.04571	0.00232134	0.0173182
RASL11A	18.6536	-0.417965	0.137239	-3.04553	0.00232268	0.0173196
[truncated: 16,973 more rows]

## Sheet: HRVvsBAse
row	baseMean	log2FoldChange	lfcSE	stat	pvalue	padj
CXCL10	445.906	3.61444	0.190467	18.9768	2.65491e-80	4.24653e-76
CXCL11	142.587	3.89838	0.21942	17.7668	1.2784e-70	1.0224e-66
IFI6	486.108	1.88932	0.119077	15.8664	1.08257e-56	5.77188e-53
CCL8	48.5248	5.81891	0.374511	15.5374	1.93819e-54	7.75033e-51
CXCL9	177.555	2.66102	0.177878	14.9597	1.3454e-50	4.30393e-47
GBP1	1347.99	1.63369	0.109596	14.9065	2.99141e-50	7.97461e-47
RSAD2	1078.05	2.29204	0.156432	14.652	1.30799e-48	2.98876e-45
BATF2	101.16	1.61166	0.113198	14.2375	5.35938e-46	1.07154e-42
SLAMF7	156.233	1.47556	0.104862	14.0715	5.68404e-45	1.01018e-41
IFIT3	1538.69	1.84491	0.133009	13.8705	9.55558e-44	1.52841e-40
CD274	275.796	1.5245	0.111389	13.6863	1.22668e-42	1.78371e-39
CCL2	72.7557	2.7509	0.205712	13.3726	8.74716e-41	1.16592e-37
CMPK2	296.368	1.50866	0.113627	13.2774	3.13139e-40	3.85282e-37
SERPING1	148.564	1.75346	0.133033	13.1807	1.13395e-39	1.29554e-36
IFIT1	825.821	1.98326	0.151822	13.0631	5.34974e-39	5.70461e-36
GBP4	641.877	1.47936	0.113675	13.0139	1.0199e-38	1.01958e-35
IFIT2	2687.87	2.00388	0.155109	12.9191	3.51085e-38	3.30329e-35
ISG15	535.544	2.03404	0.160593	12.6657	9.15435e-37	8.13466e-34
DDX58	608.264	1.18919	0.0946179	12.5683	3.15302e-36	2.65434e-33
EPSTI1	289.36	1.20754	0.0975314	12.381	3.311e-35	2.64797e-32
SAMD9L	863.255	1.09587	0.0890509	12.3061	8.40261e-35	6.39999e-32
TAP1	1306.33	0.808991	0.0662625	12.2089	2.7868e-34	2.02613e-31
IFI44L	481.288	1.56085	0.12881	12.1174	8.53988e-34	5.93893e-31
MX1	2085.83	1.00278	0.0829334	12.0914	1.17293e-33	7.8171e-31
LILRB1	81.9717	1.61134	0.134966	11.9389	7.42109e-33	4.74801e-30
DDX60	516.354	1.06602	0.0893892	11.9256	8.702e-33	5.3534e-30
GZMB	61.794	1.68126	0.141105	11.915	9.88791e-33	5.85767e-30
CYBB	365.309	1.08278	0.0911703	11.8765	1.56884e-32	8.96198e-30
OAS2	700.388	1.10947	0.0942751	11.7685	5.67527e-32	3.13021e-29
IFI35	168.591	0.950533	0.0808768	11.7529	6.82728e-32	3.64008e-29
BST2	171.994	0.986292	0.0840512	11.7344	8.49093e-32	4.38105e-29
IFITM3	666.103	1.05406	0.0904349	11.6554	2.1528e-31	1.07606e-28
STAT1	2234.12	0.743954	0.0639043	11.6417	2.52965e-31	1.22611e-28
ETV7	82.0936	1.10624	0.0950602	11.6373	2.66341e-31	1.25298e-28
IL4I1	60.5722	1.4721	0.127892	11.5105	1.16809e-30	5.33818e-28
OAS3	1158.62	1.10701	0.0967563	11.4413	2.60059e-30	1.15546e-27
UBE2L6	404.196	0.788897	0.0698644	11.2918	1.4401e-29	6.22552e-27
HERC5	273.696	1.66533	0.147798	11.2676	1.89723e-29	7.98583e-27
PARP14	2563.95	0.80467	0.0716627	11.2286	2.95167e-29	1.21056e-26
TRIM22	1094.44	0.775042	0.0691997	11.2001	4.07413e-29	1.62914e-26
OASL	268.756	1.34419	0.120457	11.1591	6.46396e-29	2.52173e-26
TIFA	84.5707	0.926774	0.0833685	11.1166	1.04163e-28	3.96689e-26
IFIT5	285.125	0.954651	0.0859681	11.1047	1.18992e-28	4.42623e-26
PARP9	930.252	0.607167	0.0547833	11.0831	1.51614e-28	5.51152e-26
GBP5	1693.57	1.40735	0.130338	10.7977	3.52923e-27	1.25445e-24
IFITM1	863.329	1.00282	0.09333	10.7449	6.26031e-27	2.17682e-24
TAP2	711.688	0.542042	0.0510707	10.6136	2.577e-26	8.77002e-24
APOL2	485.69	0.587506	0.0554175	10.6014	2.93401e-26	9.77697e-24
STAT2	1189.9	0.618898	0.0585753	10.5659	4.29053e-26	1.40055e-23
DTX3L	809.96	0.523736	0.0499165	10.4922	9.37715e-26	2.99975e-23
ANKRD22	108.34	0.868234	0.0839048	10.3478	4.28043e-25	1.34246e-22
CCL4	259.778	1.70028	0.165515	10.2727	9.35705e-25	2.87819e-22
TMEM176B	40.0747	1.16535	0.113614	10.2572	1.09886e-24	3.31627e-22
CCL3	239.907	1.73093	0.171084	10.1174	4.62464e-24	1.36984e-21
IFI44	356.241	0.98904	0.0980981	10.0822	6.62576e-24	1.92689e-21
ZNFX1	1616.59	0.40382	0.0405454	9.95971	2.28722e-23	6.53287e-21
IFIH1	422.152	1.05216	0.10591	9.93445	2.94806e-23	8.27267e-21
LAP3	679.617	0.884214	0.08975	9.85197	6.7215e-23	1.85363e-20
FCGR1A	107.871	1.44782	0.147586	9.81001	1.01958e-22	2.76409e-20
GCH1	286.538	0.683529	0.0699881	9.76635	1.57006e-22	4.18553e-20
SPP1	42.3577	1.63517	0.167829	9.74306	1.97521e-22	5.17927e-20
PLSCR1	648.296	0.529516	0.0545389	9.70896	2.76143e-22	7.12404e-20
SOCS1	56.7155	1.36721	0.141517	9.66106	4.4128e-22	1.12036e-19
IFI30	960.562	0.727158	0.0753712	9.6477	5.02726e-22	1.25642e-19
SIGLEC1	75.0435	1.43986	0.149823	9.61037	7.22881e-22	1.77884e-19
APOL6	1643.64	0.617971	0.0645487	9.57372	1.03129e-21	2.49933e-19
IRF7	517.34	0.983943	0.102977	9.555	1.23584e-21	2.95034e-19
APOL1	566.192	0.656148	0.0688056	9.53625	1.48088e-21	3.48333e-19
HERC6	513.414	0.80594	0.0845318	9.53417	1.5109e-21	3.50245e-19
IDO1	920.575	1.18858	0.125789	9.44904	3.41957e-21	7.81372e-19
TFEC	67.2255	1.22129	0.129356	9.44137	3.67954e-21	8.28933e-19
CD163	227.696	1.16245	0.123371	9.4224	4.40877e-21	9.79421e-19
CD69	320.466	1.53471	0.163113	9.40889	5.01393e-21	1.0986e-18
PSMB9	350.271	0.579395	0.0616578	9.39693	5.61772e-21	1.21426e-18
P2RY14	65.258	1.58956	0.170394	9.32874	1.07136e-20	2.28485e-18
LAMP3	122.504	1.05778	0.11349	9.32049	1.15801e-20	2.43715e-18
GBP1P1	41.4424	1.28703	0.13888	9.2672	1.91095e-20	3.96771e-18
PML	489.496	0.613208	0.0661792	9.26587	1.93486e-20	3.96771e-18
ZBP1	137.847	1.27144	0.138148	9.20342	3.46736e-20	7.02031e-18
LAG3	21.4761	1.29266	0.141544	9.13255	6.69029e-20	1.33764e-17
SLC25A28	137.227	0.468316	0.0512902	9.1307	6.80547e-20	1.34387e-17
HAPLN3	79.5564	0.986487	0.108672	9.07764	1.10953e-19	2.13818e-17
IRF8	84.4783	0.851331	0.0937826	9.07771	1.10886e-19	2.13818e-17
NOS2	754.983	1.1521	0.127379	9.04467	1.50112e-19	2.85838e-17
EIF2AK2	560.978	0.583551	0.0648801	8.99429	2.3776e-19	4.47408e-17
SAMD9	1343.07	0.619618	0.0690172	8.97773	2.764e-19	5.14071e-17
USP18	91.0661	1.16179	0.129432	8.97607	2.806e-19	5.15884e-17
XAF1	662.609	0.933522	0.104061	8.97094	2.93998e-19	5.34375e-17
TRIM21	184.24	0.504736	0.0564277	8.94483	3.72533e-19	6.69514e-17
XRN1	980.006	0.467708	0.0523841	8.92844	4.3205e-19	7.67848e-17
PRF1	53.8866	1.19223	0.133977	8.89877	5.6467e-19	9.92516e-17
IRF9	721.993	0.342395	0.0385303	8.88637	6.31363e-19	1.09768e-16
C3AR1	87.8591	1.14419	0.129057	8.86583	7.59368e-19	1.30603e-16
LAIR1	113.286	0.925824	0.10468	8.84431	9.20984e-19	1.56714e-16
LACTB	113.852	0.512509	0.0588348	8.71098	3.01265e-18	5.07235e-16
MAFB	125.667	0.703441	0.0813186	8.65043	5.13069e-18	8.54848e-16
TOR1B	224.256	0.478789	0.0559121	8.56325	1.0973e-17	1.80942e-15
JAK2	413.876	0.402691	0.0470448	8.55972	1.13139e-17	1.84659e-15
SERPINB9	362.388	0.978038	0.114619	8.53297	1.42632e-17	2.30445e-15
NBN	559.99	0.541613	0.0634933	8.53023	1.46052e-17	2.33611e-15
CCR2	14.28	1.44457	0.169644	8.51531	1.66148e-17	2.63123e-15
TRIM5	149.48	0.524652	0.061958	8.46787	2.49915e-17	3.91901e-15
RHBDF2	269.536	0.51803	0.0613286	8.4468	2.99402e-17	4.64946e-15
PIK3AP1	717.88	0.907833	0.107513	8.4439	3.06915e-17	4.7203e-15
CCR5	56.4292	0.948624	0.113091	8.38816	4.93814e-17	7.52243e-15
CCRL2	121.871	0.9679	0.115666	8.36808	5.85657e-17	8.83734e-15
TNFSF10	1949.04	0.600104	0.0721769	8.31435	9.22571e-17	1.37911e-14
NLRC5	990.913	0.447618	0.0540903	8.27537	1.28059e-16	1.89658e-14
CD300E	83.6075	1.59148	0.192482	8.26821	1.35989e-16	1.99555e-14
MARCO	7.43351	2.14012	0.2592	8.25665	1.49821e-16	2.16278e-14
PSTPIP2	122.916	0.616483	0.074667	8.25643	1.5009e-16	2.16278e-14
IFI16	1302.67	0.376378	0.0456901	8.23764	1.75641e-16	2.48617e-14
IRF1	2456.85	0.616607	0.0748502	8.23789	1.7528e-16	2.48617e-14
GIMAP6	44.2415	0.9206	0.111999	8.21969	2.04027e-16	2.86264e-14
DDX60L	1202.23	0.856821	0.104919	8.1665	3.17471e-16	4.39806e-14
GBP2	1063.79	0.806054	0.0987219	8.1649	3.21709e-16	4.39806e-14
PARP12	374.249	0.535288	0.0655552	8.16545	3.20248e-16	4.39806e-14
TRAFD1	475.513	0.411413	0.0505347	8.1412	3.91375e-16	5.30512e-14
TNFAIP6	211.172	1.37266	0.169535	8.09659	5.65233e-16	7.59739e-14
SLAMF8	23.5479	0.985465	0.121752	8.09405	5.77153e-16	7.69297e-14
HAVCR2	73.5275	0.82733	0.102491	8.07225	6.90117e-16	9.12266e-14
SLAMF1	27.5892	1.01633	0.127033	8.00048	1.23939e-15	1.62493e-13
ADAR	2575.97	0.315185	0.0396658	7.94602	1.92602e-15	2.50461e-13
GPR84	29.1449	1.35652	0.172452	7.86609	3.65894e-15	4.71974e-13
APOL3	130.337	0.807993	0.102747	7.86391	3.72326e-15	4.76429e-13
DAPP1	522.622	0.41551	0.0529968	7.84028	4.49531e-15	5.70654e-13
CD48	98.988	0.900937	0.115408	7.80653	5.87847e-15	7.40363e-13
NMI	231.033	0.532073	0.0682661	7.79409	6.48718e-15	8.10644e-13
SLC2A6	24.7846	0.983296	0.126274	7.787	6.86175e-15	8.50804e-13
RTP4	84.833	0.753982	0.0970541	7.76868	7.93061e-15	9.75769e-13
NKG7	26.6134	1.03654	0.133443	7.7677	7.99246e-15	9.75874e-13
GZMA	34.3154	1.12995	0.146372	7.71974	1.16563e-14	1.41244e-12
IFNG	8.23199	1.48659	0.193198	7.69467	1.41856e-14	1.706e-12
GNB4	251.843	0.575563	0.0749676	7.67749	1.62237e-14	1.93655e-12
CD86	67.3762	0.863974	0.112803	7.65911	1.8723e-14	2.21833e-12
CASP5	59.8585	1.37997	0.180386	7.6501	2.00825e-14	2.3619e-12
C4B	28.3505	1.20654	0.15788	7.64211	2.1369e-14	2.49487e-12
FCGR1B	92.5786	1.23819	0.162101	7.63838	2.19972e-14	2.53711e-12
TYMP	1183.79	0.540784	0.070801	7.63808	2.2048e-14	2.53711e-12
PATL1	247.353	0.346287	0.0455203	7.60731	2.79861e-14	3.19741e-12
SUCNR1	15.6289	1.24628	0.164109	7.59424	3.09611e-14	3.51222e-12
ENPP2	62.6528	1.02431	0.135086	7.58266	3.38544e-14	3.81339e-12
NUB1	368.644	0.434739	0.0574155	7.5718	3.68085e-14	4.11715e-12
FLVCR2	53.4277	0.667899	0.0883744	7.55761	4.10549e-14	4.56023e-12
GRINA	390.288	0.477027	0.063298	7.53621	4.83813e-14	5.33696e-12
UBD	52.8711	1.19871	0.15932	7.5239	5.31673e-14	5.82473e-12
FAS	180.619	0.597515	0.0799112	7.47723	7.59029e-14	8.25896e-12
FCER1G	271.582	0.952748	0.127543	7.47001	8.01869e-14	8.66615e-12
PSMB8	578.148	0.354731	0.0475001	7.46801	8.14147e-14	8.73978e-12
IL18BP	58.8641	0.591181	0.0792913	7.45581	8.93153e-14	9.52399e-12
P2RX7	47.9197	0.896757	0.120643	7.43317	1.06025e-13	1.12309e-11
ISG20	428.163	0.66511	0.0895231	7.42948	1.09025e-13	1.14727e-11
IL10	14.156	1.11919	0.151302	7.39706	1.39237e-13	1.45561e-11
LGALS9	304.838	0.38968	0.0532029	7.32441	2.39952e-13	2.49223e-11
SP110	378.318	0.620858	0.0847988	7.32154	2.45148e-13	2.52977e-11
SECTM1	767.122	0.596692	0.0815151	7.32002	2.47938e-13	2.54216e-11
TMEM140	202.631	0.786032	0.107644	7.30215	2.83215e-13	2.88536e-11
FBXO6	96.8404	0.513195	0.0703787	7.29191	3.05583e-13	3.09354e-11
MTHFD2	157.151	0.427732	0.0588251	7.27126	3.56151e-13	3.58279e-11
PSME2	412.19	0.470367	0.0648973	7.24788	4.23353e-13	4.2322e-11
PARP10	353.631	0.516106	0.0712402	7.24459	4.33755e-13	4.30927e-11
GIMAP8	36.2662	0.91905	0.126993	7.237	4.58721e-13	4.52917e-11
GIMAP7	15.2875	0.947003	0.131188	7.21868	5.24942e-13	5.1512e-11
LILRB4	79.5818	0.827064	0.114814	7.20351	5.86813e-13	5.72321e-11
TLR7	31.4933	0.863852	0.120087	7.19357	6.31186e-13	6.11868e-11
CASP1	272.307	0.634326	0.088681	7.1529	8.49643e-13	8.18677e-11
FFAR3	33.0041	1.58955	0.222289	7.15081	8.62693e-13	8.26274e-11
CX3CL1	166.444	0.983217	0.138323	7.10811	1.1764e-12	1.12003e-10
MT2A	125.902	0.839183	0.11821	7.09907	1.25603e-12	1.18877e-10
CD80	24.2707	1.07665	0.1519	7.08788	1.36185e-12	1.28134e-10
AIM2	48.9935	0.901106	0.127857	7.04774	1.81843e-12	1.70092e-10
ZC3HAV1	762.358	0.435174	0.061831	7.03813	1.94834e-12	1.81184e-10
RIPK2	142.643	0.57232	0.0816734	7.00742	2.42753e-12	2.24441e-10
RASSF4	95.1189	0.706249	0.100832	7.00423	2.48354e-12	2.28301e-10
PDCD1LG2	15.1322	1.01229	0.144549	7.0031	2.5036e-12	2.28829e-10
KCNA3	13.494	0.978717	0.140841	6.94911	3.67594e-12	3.34072e-10
C4A	49.4343	0.791553	0.114011	6.94276	3.84506e-12	3.47467e-10
EMILIN2	151.381	0.623894	0.0900991	6.92453	4.37417e-12	3.93061e-10
FGD2	105.727	0.628386	0.0908364	6.91778	4.58767e-12	4.09943e-10
TIMP1	396.356	0.559908	0.0811054	6.90347	5.07488e-12	4.5096e-10
IL2RA	19.9761	1.06029	0.153618	6.90212	5.12331e-12	4.52748e-10
PLEK	2984.26	1.08261	0.157283	6.88322	5.85136e-12	5.14245e-10
LHFPL2	144.753	0.535287	0.0777859	6.88153	5.92119e-12	5.17538e-10
TNF	66.8263	0.842535	0.12274	6.86439	6.67755e-12	5.80475e-10
SP100	947.65	0.346902	0.050586	6.85766	6.99972e-12	6.05192e-10
CCR1	586.51	0.945025	0.137911	6.85241	7.26168e-12	6.24466e-10
HLA-DRA	2498.57	0.571298	0.0835447	6.83823	8.01791e-12	6.8581e-10
DHX58	163.676	0.558342	0.081794	6.82619	8.71965e-12	7.40517e-10
IL2RB	75.1301	0.850303	0.124574	6.82569	8.75009e-12	7.40517e-10
HLA-F	846.632	0.354049	0.051898	6.82202	8.97705e-12	7.55726e-10
HK3	83.5761	1.12639	0.165159	6.82006	9.10023e-12	7.62085e-10
SLC43A3	111.379	0.52934	0.0776602	6.81611	9.35369e-12	7.79231e-10
NUCB1	578.931	0.244352	0.0363032	6.73086	1.6866e-11	1.39778e-09
CCL4L2	117.387	1.42081	0.211305	6.72397	1.76843e-11	1.45804e-09
TMEM176A	24.8356	0.954245	0.141962	6.72183	1.79457e-11	1.47201e-09
LMO2	142.317	0.409012	0.0608569	6.72088	1.80631e-11	1.47408e-09
MLKL	214.326	0.67809	0.101507	6.68022	2.3858e-11	1.9371e-09
TGM2	1025.08	0.699154	0.105155	6.64877	2.95548e-11	2.38752e-09
CXCL13	9.77648	1.4078	0.211797	6.64689	2.99342e-11	2.40602e-09
CLIC4	171.25	0.430142	0.0647361	6.64454	3.04158e-11	2.43251e-09
BIRC3	339.655	0.430763	0.0652913	6.59756	4.17981e-11	3.32617e-09
TAGAP	1612.83	1.00571	0.152734	6.58468	4.55873e-11	3.60975e-09
IL27	8.49001	1.56309	0.237463	6.58245	4.62756e-11	3.6462e-09
MYO1G	139.924	0.626877	0.0953964	6.57129	4.98807e-11	3.91099e-09
ATF5	74.3514	0.489082	0.0744945	6.56535	5.19108e-11	4.03065e-09
IFI27	705.881	0.681021	0.103726	6.56559	5.18274e-11	4.03065e-09
HLA-A	7049.18	0.289424	0.044181	6.55086	5.72064e-11	4.42037e-09
DSE	345.144	0.459197	0.0701616	6.54485	5.95561e-11	4.57981e-09
APOL4	113.283	0.803176	0.122893	6.53559	6.33606e-11	4.84906e-09
TNFSF13B	308.462	0.922003	0.141921	6.49659	8.21616e-11	6.25797e-09
IL1B	3675.15	1.15325	0.177593	6.49378	8.37108e-11	6.31582e-09
IL21R	36.1108	0.778192	0.119827	6.49431	8.34145e-11	6.31582e-09
FCGR3A	477.962	0.849911	0.131149	6.48052	9.14062e-11	6.86405e-09
RNF19B	896.876	0.449864	0.0694925	6.47357	9.57165e-11	7.15414e-09
BATF	83.0144	0.550151	0.0851307	6.46242	1.0304e-10	7.66566e-09
HLA-DRB1	1084.15	0.560844	0.0871727	6.4337	1.24531e-10	9.2216e-09
DRAM1	146.964	0.466612	0.0727999	6.40951	1.45984e-10	1.07605e-08
RHOH	143.647	0.872431	0.136277	6.40187	1.53481e-10	1.12611e-08
TAPBP	2100.34	0.202978	0.0318303	6.3769	1.80709e-10	1.31984e-08
BAZ1A	1018.08	0.314995	0.0494682	6.36763	1.91976e-10	1.39575e-08
FRMD3	33.6036	0.733982	0.115467	6.35666	2.06192e-10	1.49132e-08
MX2	1273.24	0.694003	0.109187	6.35607	2.06986e-10	1.49132e-08
CSF1R	172.642	0.496916	0.0785908	6.32282	2.5683e-10	1.84215e-08
LMNB1	353.707	0.739061	0.118263	6.24932	4.12252e-10	2.94374e-08
CD74	5156.19	0.497167	0.0796539	6.24159	4.33148e-10	3.06557e-08
LILRA5	349.285	0.987218	0.158162	6.24181	4.32534e-10	3.06557e-08
CD84	118.684	0.549754	0.0883341	6.22358	4.85941e-10	3.42406e-08
C3	2037.28	0.748816	0.120851	6.19619	5.78473e-10	4.05819e-08
FFAR2	1537.26	1.04525	0.169328	6.17294	6.70303e-10	4.68188e-08
GVINP1	114.421	0.580849	0.094143	6.16986	6.83495e-10	4.75326e-08
RIPK1	391.068	0.1811	0.0294603	6.14724	7.88426e-10	5.45926e-08
STARD8	35.6455	0.773334	0.125969	6.13907	8.30082e-10	5.72291e-08
CIITA	429.879	0.46538	0.0759697	6.12586	9.01941e-10	6.19165e-08
PHF11	190.158	0.348399	0.0571001	6.10155	1.05045e-09	7.18031e-08
RGS1	125.65	0.737664	0.120942	6.09934	1.06507e-09	7.2493e-08
KCTD12	246.391	0.483285	0.0793545	6.0902	1.12767e-09	7.64285e-08
HLA-DPA1	775.035	0.515682	0.084822	6.07958	1.20499e-09	8.13244e-08
HLA-DMA	257.383	0.47493	0.078745	6.03124	1.62705e-09	1.09347e-07
SP140	134.798	0.64899	0.107943	6.01233	1.82872e-09	1.22387e-07
IL1RN	1882.43	0.736745	0.122604	6.00916	1.86485e-09	1.24284e-07
DUOXA2	683.227	0.721655	0.12031	5.99828	1.9942e-09	1.32354e-07
GNLY	24.1868	0.938814	0.156611	5.99455	2.04053e-09	1.34869e-07
TDRD7	194.393	0.363562	0.060883	5.97149	2.35094e-09	1.54746e-07
HCAR3	1211.84	1.02226	0.171225	5.9703	2.36819e-09	1.55243e-07
MARCKS	1111.9	0.367461	0.0619626	5.93037	3.02251e-09	1.97194e-07
STAB1	267.476	0.521034	0.0878669	5.92981	3.0328e-09	1.97194e-07
SLC31A2	174.361	0.43231	0.0729779	5.92385	3.14496e-09	2.03658e-07
GLRX	279.045	0.304492	0.051465	5.91648	3.28895e-09	2.12124e-07
ACHE	13.3584	0.878854	0.148734	5.90888	3.44436e-09	2.21255e-07
KCNJ2	493.762	0.818668	0.138706	5.90219	3.58707e-09	2.29501e-07
IL1A	57.1618	0.986276	0.167307	5.895	3.74688e-09	2.3877e-07
CLEC4D	45.367	1.03153	0.175812	5.86723	4.43124e-09	2.8126e-07
HAMP	16.1059	1.07516	0.18328	5.86624	4.45786e-09	2.81832e-07
ZEB2	400.355	0.610343	0.104165	5.85939	4.64573e-09	2.92553e-07
HIVEP2	660.994	0.254367	0.0435328	5.84312	5.1232e-09	3.21355e-07
ZCCHC2	287.747	0.35315	0.0605896	5.82855	5.59123e-09	3.49343e-07
HLA-DPB1	574.028	0.44706	0.0767812	5.82252	5.79656e-09	3.60762e-07
CMKLR1	43.5178	0.717532	0.123377	5.81576	6.03597e-09	3.74206e-07
ICAM1	1149.79	0.733192	0.126227	5.80851	6.30329e-09	3.89271e-07
ABI3	54.4638	0.530796	0.0917315	5.78641	7.19085e-09	4.41381e-07
PTPN1	377.167	0.19856	0.0343165	5.78614	7.20227e-09	4.41381e-07
IGFLR1	56.3362	0.430077	0.0749305	5.73967	9.48585e-09	5.76905e-07
PDCD1	13.6669	0.76493	0.13326	5.74013	9.46024e-09	5.76905e-07
ANXA6	88.6221	0.427381	0.074575	5.73089	9.99054e-09	6.05298e-07
CARD17	7.28148	1.2326	0.216129	5.70308	1.17665e-08	7.10208e-07
C1QA	75.3148	0.678019	0.118914	5.70174	1.18587e-08	7.10632e-07
C1QB	117.045	0.69224	0.12141	5.70169	1.18624e-08	7.10632e-07
ATP10A	48.2364	0.624876	0.109715	5.69547	1.23033e-08	7.34294e-07
SNX20	157.703	0.67201	0.118111	5.68962	1.2732e-08	7.57058e-07
BTN3A1	433.928	0.304643	0.0535632	5.68754	1.28881e-08	7.635e-07
PSMB10	349.84	0.261717	0.0462424	5.65967	1.51664e-08	8.95154e-07
CD7	58.406	0.500904	0.088659	5.64978	1.60653e-08	9.37829e-07
LPCAT2	232.469	0.495528	0.0876939	5.65065	1.59842e-08	9.37829e-07
PSME1	591.005	0.232838	0.0412117	5.6498	1.60634e-08	9.37829e-07
SHISA5	729.764	0.285594	0.0505935	5.64488	1.65298e-08	9.6143e-07
DOCK4	517.732	0.298785	0.0529702	5.64062	1.69437e-08	9.81937e-07
CXorf21	48.1623	0.822295	0.145849	5.63801	1.7203e-08	9.93365e-07
ARL5B	457.075	0.39995	0.0710173	5.63173	1.78414e-08	1.02652e-06
IRAK2	229.726	0.516421	0.0917149	5.63072	1.79457e-08	1.02882e-06
ARHGAP31	102.717	0.418298	0.0743979	5.62245	1.88268e-08	1.07548e-06
RAB20	133.819	0.396049	0.0704485	5.62183	1.88947e-08	1.07552e-06
FN1	84.3474	1.1285	0.20212	5.58333	2.35952e-08	1.33359e-06
NFKB1	503.985	0.244264	0.0437471	5.58355	2.35663e-08	1.33359e-06
NCKAP1L	241.789	0.410356	0.0735468	5.57951	2.41192e-08	1.3584e-06
DOK2	29.8929	0.59051	0.106128	5.56411	2.63491e-08	1.47803e-06
GIMAP4	173.258	0.75401	0.135526	5.56359	2.6428e-08	1.47803e-06
HLA-E	6812.68	0.315401	0.0567144	5.56122	2.67896e-08	1.49303e-06
IL15RA	46.5841	0.44871	0.0807771	5.55492	2.7774e-08	1.54252e-06
GZMH	9.69633	0.925883	0.16717	5.53857	3.0496e-08	1.68783e-06
TRIM38	627.471	0.283615	0.0513245	5.52592	3.27767e-08	1.8078e-06
VCPIP1	563.966	0.177141	0.032098	5.51875	3.41415e-08	1.87661e-06
B2M	18776.7	0.289118	0.052403	5.51721	3.44423e-08	1.88666e-06
SLC1A3	29.8788	0.659989	0.11967	5.51506	3.48661e-08	1.90335e-06
NAPSB	42.7173	0.535391	0.0973929	5.49723	3.858e-08	2.09555e-06
PPP1R16B	118.724	0.5084	0.0924882	5.49692	3.86488e-08	2.09555e-06
TNS3	142.369	0.48027	0.0877361	5.47403	4.39912e-08	2.37716e-06
HLA-DQB1	310.296	0.451557	0.0825634	5.46922	4.52025e-08	2.42979e-06
WSB1	770.326	0.276927	0.0506362	5.46896	4.52689e-08	2.42979e-06
CD68	310.652	0.365886	0.0670662	5.45559	4.88108e-08	2.61114e-06
CD4	122.71	0.406971	0.0747266	5.44613	5.14781e-08	2.74464e-06
TRAF1	143.547	0.482961	0.0887936	5.43914	5.35392e-08	2.84505e-06
TNFAIP3	1800.96	0.541833	0.0996307	5.43842	5.37556e-08	2.84709e-06
CXCR2P1	7.06022	1.54454	0.284817	5.42293	5.86293e-08	3.09497e-06
FCHSD2	304.1	0.19114	0.0352544	5.42173	5.90238e-08	3.10554e-06
SNX10	211.042	0.737741	0.136302	5.41255	6.21324e-08	3.25839e-06
VASH1	92.9053	0.47051	0.0869658	5.41029	6.29231e-08	3.28907e-06
MICB	44.7251	0.476525	0.0882317	5.40084	6.63307e-08	3.45589e-06
CEACAM1	297.556	0.39643	0.0735335	5.39116	7.00057e-08	3.63099e-06
NAPA	548.039	0.233259	0.0432698	5.3908	7.01454e-08	3.63099e-06
BTN3A3	159.095	0.347696	0.0645793	5.38402	7.28402e-08	3.74623e-06
PTPRCAP	46.5541	0.591242	0.109807	5.38438	7.26956e-08	3.74623e-06
NAIP	322.888	0.484478	0.0899983	5.38319	7.31754e-08	3.75141e-06
TPP1	227.966	0.248903	0.0463057	5.37521	7.64936e-08	3.909e-06
C6orf62	787.921	0.153972	0.0286726	5.37003	7.87251e-08	4.01022e-06
CFB	1956.77	0.541095	0.100822	5.36682	8.01361e-08	4.06913e-06
CTLA4	7.43249	1.01982	0.190191	5.36208	8.22713e-08	4.16433e-06
HLA-B	11541.7	0.242322	0.0452392	5.35646	8.48681e-08	4.28222e-06
PRKCQ	18.2414	0.681101	0.127708	5.33326	9.64662e-08	4.85213e-06
IL32	51.043	0.467561	0.0877704	5.32709	9.97995e-08	5.00405e-06
FCN1	144.957	0.918904	0.172873	5.31549	1.06369e-07	5.31678e-06
CDKN1A	541.995	0.358925	0.0676442	5.30608	1.12009e-07	5.58128e-06
ADA	14.7364	0.61558	0.116644	5.27744	1.31001e-07	6.48718e-06
NCOA7	517.492	0.431977	0.0818506	5.27762	1.30869e-07	6.48718e-06
GSTO1	145.068	0.339953	0.0645823	5.26387	1.41056e-07	6.96354e-06
MIAT	128.463	0.442705	0.0841753	5.25932	1.44589e-07	7.11602e-06
PAG1	284.94	0.46949	0.0893485	5.2546	1.48348e-07	7.27863e-06
CARD16	159.498	0.639114	0.121874	5.24406	1.57082e-07	7.68356e-06
GBP7	6.45399	1.41539	0.270234	5.23765	1.62635e-07	7.93095e-06
IL7R	82.7326	0.612594	0.116981	5.23669	1.63484e-07	7.94808e-06
CD83	223.717	0.67011	0.127994	5.23549	1.64549e-07	7.97564e-06
CXCR3	14.0765	0.64515	0.123265	5.23383	1.66035e-07	7.9808e-06
SAA1	225.01	0.677599	0.129468	5.2337	1.66152e-07	7.9808e-06
SCO2	143.373	0.470995	0.0899769	5.23463	1.65318e-07	7.9808e-06
GYPC	35.9769	0.450198	0.0861463	5.22597	1.73248e-07	8.29671e-06
MS4A6A	135.169	0.504663	0.0968152	5.21264	1.86168e-07	8.88885e-06
APOBEC3G	112.931	0.407101	0.0783541	5.19566	2.03995e-07	9.711e-06
LY96	85.0264	0.62292	0.120042	5.1892	2.11202e-07	1.00243e-05
VAMP5	108.329	0.370343	0.0716291	5.17029	2.33732e-07	1.10608e-05
MILR1	23.1791	0.530794	0.102752	5.16577	2.39452e-07	1.1298e-05
PLXND1	105.719	0.427277	0.0830566	5.1444	2.68372e-07	1.26253e-05
TBX21	11.4851	0.798055	0.155385	5.13599	2.80669e-07	1.31651e-05
MIR155HG	12.9339	0.724894	0.141508	5.12262	3.01314e-07	1.40922e-05
P2RY6	26.5565	0.580951	0.113442	5.12112	3.03719e-07	1.41632e-05
EGR2	114.305	0.728272	0.142327	5.11689	3.10618e-07	1.44428e-05
PDZD8	533.732	-0.21013	0.0411465	-5.10687	3.27542e-07	1.51856e-05
MLLT6	950.93	0.216105	0.0423231	5.10608	3.28902e-07	1.52046e-05
LILRB2	401.397	0.690782	0.135477	5.09887	3.41685e-07	1.575e-05
TMEM150B	4.66404	1.15423	0.2269	5.08695	3.63859e-07	1.67239e-05
TRPV2	49.0891	0.47488	0.093494	5.07925	3.78919e-07	1.73662e-05
EBI3	4.84612	1.01325	0.199708	5.07368	3.90195e-07	1.77811e-05
OTOF	28.7732	1.10071	0.216923	5.0742	3.89129e-07	1.77811e-05
TRPM2	91.3219	0.505843	0.0998704	5.065	4.08411e-07	1.85583e-05
IGSF6	328.513	0.608025	0.120139	5.06103	4.17006e-07	1.88952e-05
SH2D2A	17.2184	0.619006	0.122516	5.05244	4.36206e-07	1.97094e-05
OLFML2B	20.9281	0.624224	0.123702	5.0462	4.50674e-07	2.03057e-05
IL10RA	264.036	0.493211	0.0978812	5.03887	4.68282e-07	2.10398e-05
TOP1	525.023	0.188577	0.0374443	5.03621	4.74837e-07	2.12746e-05
CD244	18.8731	0.561228	0.111564	5.03056	4.89052e-07	2.18502e-05
LGALS1	55.6922	0.483389	0.0961708	5.02635	4.99895e-07	2.22725e-05
RELB	169.564	0.453899	0.090319	5.02551	5.02102e-07	2.23087e-05
BATF3	7.92445	0.860181	0.17123	5.02353	5.07294e-07	2.24769e-05
SLC8A1	203.094	0.493581	0.098277	5.02235	5.10431e-07	2.25534e-05
STOM	497.179	0.322609	0.0642553	5.02073	5.14743e-07	2.2619e-05
TRANK1	956.269	0.367585	0.0732117	5.02085	5.14434e-07	2.2619e-05
MUC13	238.952	0.655146	0.13073	5.01143	5.40266e-07	2.36755e-05
GBP3	573.189	0.408793	0.0816111	5.00903	5.47045e-07	2.3907e-05
PINK1	289.467	-0.222667	0.044601	-4.99244	5.96225e-07	2.59854e-05
TANK	386.342	0.299268	0.0599567	4.9914	5.99447e-07	2.60548e-05
EPB41L3	84.1345	0.507922	0.101783	4.99024	6.03044e-07	2.61401e-05
ENG	60.2851	0.41682	0.083739	4.9776	6.43765e-07	2.78298e-05
GPRIN3	114.171	0.421915	0.0849574	4.96619	6.82806e-07	2.94379e-05
C2CD4A	23.1066	0.64739	0.130425	4.96368	6.9169e-07	2.9709e-05
GK	1053.45	0.42787	0.0862055	4.96337	6.92808e-07	2.9709e-05
OLR1	120.773	0.711704	0.143847	4.94764	7.5118e-07	3.2126e-05
FPR3	55.387	0.498987	0.101069	4.9371	7.92926e-07	3.38209e-05
SIGLEC12	8.25889	1.04675	0.212244	4.93179	8.14789e-07	3.46611e-05
AIF1	222.72	0.629589	0.127674	4.93122	8.1716e-07	3.46697e-05
GIMAP2	29.6638	0.599728	0.121695	4.92812	8.30258e-07	3.51322e-05
ZNF267	461.293	0.431288	0.0875655	4.92533	8.42201e-07	3.55436e-05
GPLD1	40.919	-0.582629	0.118464	-4.91818	8.73526e-07	3.67685e-05
HEG1	85.6428	0.467958	0.0953261	4.90902	9.15306e-07	3.84261e-05
TMSB10	2123.21	0.302116	0.0615667	4.90713	9.2417e-07	3.86966e-05
HCP5	488.365	0.209364	0.0427006	4.90308	9.43463e-07	3.94013e-05
HSH2D	397.769	0.367432	0.0749838	4.90016	9.57599e-07	3.98875e-05
RBCK1	300.628	0.246108	0.050246	4.89805	9.67917e-07	4.02125e-05
RARRES1	454.734	0.628509	0.128338	4.89727	9.71759e-07	4.02676e-05
HELB	208.086	0.515354	0.105261	4.89597	9.78232e-07	4.04311e-05
CD40	74.9861	0.430052	0.0879197	4.89142	1.00111e-06	4.12702e-05
CSF1	105.335	0.547554	0.11214	4.88277	1.04605e-06	4.30119e-05
CD44	1735.98	0.306128	0.0628075	4.87407	1.0932e-06	4.47324e-05
PTGER4	191.245	0.264084	0.0541819	4.87402	1.09349e-06	4.47324e-05
MR1	272.004	0.221362	0.0454947	4.86567	1.14067e-06	4.65435e-05
HLA-DMB	255.111	0.399794	0.0822085	4.86316	1.15525e-06	4.70182e-05
CASP4	987.747	0.299232	0.0616192	4.85614	1.19694e-06	4.84683e-05
TLR8	267.357	0.742013	0.152786	4.85656	1.19444e-06	4.84683e-05
FMNL3	163.461	0.392018	0.0809018	4.8456	1.26231e-06	5.09863e-05
IL31RA	8.99187	1.13018	0.233602	4.83806	1.31111e-06	5.28244e-05
ITGA4	139.381	0.394699	0.0817616	4.82744	1.38298e-06	5.55797e-05
CCND2	110.807	0.417732	0.0866511	4.82085	1.42947e-06	5.73043e-05
FAM20A	98.8014	0.454964	0.0943855	4.82028	1.4336e-06	5.73261e-05
PLEKHO1	184.044	0.451099	0.0937115	4.8137	1.48165e-06	5.90996e-05
ADAP2	59.4359	0.412565	0.0862069	4.78575	1.70349e-06	6.76113e-05
DPYSL2	76.4385	0.425597	0.0889239	4.78608	1.70072e-06	6.76113e-05
APOBEC3A	514.778	0.60916	0.127423	4.78062	1.74758e-06	6.91895e-05
KLHDC8A	32.4444	-0.878559	0.183982	-4.77525	1.79485e-06	7.08856e-05
ULK1	425.918	-0.231944	0.0486074	-4.77179	1.82596e-06	7.19365e-05
CD53	770.786	0.597117	0.125159	4.77085	1.83448e-06	7.20919e-05
SPATC1	6.05086	1.0663	0.223525	4.77037	1.83892e-06	7.20919e-05
MOB1A	707.245	0.154592	0.0325736	4.74592	2.07566e-06	8.11739e-05
C1QC	126.099	0.535876	0.112975	4.74331	2.10254e-06	8.20249e-05
RFX5	209.913	0.274987	0.0579991	4.74122	2.12432e-06	8.26727e-05
CD22	38.6215	0.666515	0.14062	4.73982	2.13912e-06	8.30465e-05
NKPD1	7.78329	-0.974886	0.205715	-4.739	2.14771e-06	8.31782e-05
STX11	359.428	0.518088	0.109576	4.7281	2.26635e-06	8.75609e-05
CD52	44.5688	0.515133	0.109328	4.71181	2.45531e-06	9.4633e-05
OSBPL2	705.937	-0.115164	0.0244751	-4.70534	2.53439e-06	9.7446e-05
FOXO3	689.933	-0.160186	0.0340808	-4.7002	2.59911e-06	9.96949e-05
CLEC6A	3.18109	1.6164	0.344054	4.6981	2.62589e-06	0.000100481
LINC00189	11.7333	0.832074	0.177234	4.69479	2.66887e-06	0.000101882
GPR183	91.7871	0.567782	0.121063	4.68998	2.73231e-06	0.000104056
LDLRAD3	14.2302	0.64728	0.138321	4.67957	2.87482e-06	0.000109223
CLEC2B	304.251	0.379126	0.0810453	4.67795	2.89764e-06	0.000109829
ZRANB1	297.898	-0.151728	0.0324444	-4.67655	2.91736e-06	0.000110315
LILRA3	31.8469	0.953848	0.204143	4.67244	2.97639e-06	0.000112282
HCAR2	906.468	0.649624	0.139424	4.65934	3.17221e-06	0.000119387
CALB1	55.2918	-0.67701	0.145432	-4.65516	3.23732e-06	0.000121522
SLC7A7	77.4099	0.400025	0.0859396	4.65473	3.24412e-06	0.000121522
VCAN	258.677	0.628801	0.135111	4.65394	3.25646e-06	0.000121699
AFF1	1089.12	0.151074	0.0325043	4.64782	3.35469e-06	0.000125078
FNDC3B	1128.83	0.197357	0.0425422	4.63908	3.49968e-06	0.00013018
LRRC3	11.0042	0.641451	0.138436	4.63357	3.59407e-06	0.000133381
FBXO39	9.47549	0.728486	0.157298	4.63125	3.63458e-06	0.000134572
TNFAIP2	2554.52	0.349078	0.0758923	4.59965	4.23208e-06	0.000156333
VWCE	16.563	-0.66418	0.144957	-4.5819	4.60778e-06	0.000169819
BCL2L14	71.6771	0.474684	0.103616	4.58118	4.62363e-06	0.000170011
RAB3B	163.66	-0.734816	0.16055	-4.57688	4.71967e-06	0.000173145
IL18RAP	237.491	0.59299	0.130076	4.5588	5.14474e-06	0.000188307
MS4A1	46.8699	0.711782	0.156237	4.55578	5.21911e-06	0.000190593
PROS1	74.9472	-0.743395	0.163348	-4.55099	5.33929e-06	0.000194538
IL19	114.204	0.568268	0.125068	4.54368	5.5281e-06	0.000200959
HIF1A	1400.6	0.308102	0.0678975	4.53775	5.68579e-06	0.000206223
DUSP6	399.263	0.427537	0.0946334	4.51782	6.24802e-06	0.000226102
ATF3	181.16	0.396249	0.0877261	4.51689	6.2754e-06	0.00022658
COL6A6	211.326	-0.491466	0.108859	-4.51472	6.34009e-06	0.0002284
MOB3C	147.2	0.273421	0.0609159	4.48849	7.17283e-06	0.000257819
BACH1	955.63	0.331038	0.0739601	4.4759	7.60892e-06	0.00027288
KLC1	456.485	-0.150571	0.0336778	-4.47093	7.78796e-06	0.000278677
RARRES2	33.967	-0.537184	0.120242	-4.46754	7.91252e-06	0.000282502
STARD5	36.7639	0.398742	0.0893841	4.46099	8.15822e-06	0.000290625
SYAP1	655.023	-0.21926	0.04923	-4.45378	8.43721e-06	0.000299896
DPYD	373.028	0.172669	0.0387858	4.45186	8.51277e-06	0.000301911
ADAMTS2	14.0517	1.01612	0.228321	4.45043	8.57e-06	0.000303064
SLC47A2	13.3128	-0.836256	0.187919	-4.4501	8.58317e-06	0.000303064
MICAL1	371.338	0.207073	0.0465977	4.44385	8.83652e-06	0.000311322
CSF2RB	2336.18	0.654089	0.147242	4.44226	8.90169e-06	0.000312929
SAA2	172.209	0.534629	0.120408	4.44015	8.98956e-06	0.000315325
S100A12	87.1506	0.7053	0.158929	4.43783	9.08718e-06	0.000318051
RAB8B	392.798	0.390848	0.0881244	4.43519	9.19925e-06	0.000321271
CST7	69.2709	0.595468	0.134571	4.42494	9.64694e-06	0.000336172
GSTO2	95.4461	-0.522199	0.118049	-4.42358	9.70808e-06	0.000337567
EDEM1	513.572	0.160642	0.0363252	4.42234	9.7639e-06	0.000338771
NPEPPS	888.716	-0.156966	0.0355202	-4.41906	9.91325e-06	0.000343209
SGTB	74.8706	0.392213	0.0889046	4.41162	1.026e-05	0.000354447
RGS10	54.7412	0.28849	0.0654255	4.40943	1.03642e-05	0.000357273
CLDN8	20.2695	-0.628495	0.142685	-4.40477	1.05897e-05	0.000364264
MS4A7	75.4535	0.418562	0.0950725	4.40256	1.06983e-05	0.000366423
PRR5L	113.255	0.346494	0.0786964	4.40292	1.06803e-05	0.000366423
SLFN5	870.903	0.349324	0.0794453	4.39703	1.0974e-05	0.000375061
IYD	68.4263	-0.518441	0.118064	-4.39119	1.12731e-05	0.000384464
WTAP	531.227	0.184981	0.0421867	4.38482	1.16082e-05	0.000395051
MGAT4A	335.296	0.211889	0.0483357	4.38371	1.16677e-05	0.000396232
PCDH19	24.5517	-0.668793	0.152661	-4.38092	1.18182e-05	0.000400491
SPIB	25.4724	0.573719	0.131377	4.36697	1.25983e-05	0.000426025
TBC1D8	876.17	-0.449894	0.103061	-4.36534	1.26927e-05	0.000428312
CD8A	69.8861	0.561631	0.128738	4.36258	1.28538e-05	0.000432833
CPVL	56.5323	0.405109	0.0928842	4.36144	1.2921e-05	0.000434185
ELF1	797.879	0.218074	0.050046	4.35747	1.31572e-05	0.000441195
MYD88	699.773	0.22082	0.0507768	4.34884	1.36859e-05	0.000457962
IL6	15.6386	0.858555	0.197511	4.34687	1.38097e-05	0.000461139
TNFRSF10A	82.7959	0.253191	0.0583042	4.34259	1.40814e-05	0.000469233
CHD4	1608.23	-0.137011	0.031568	-4.3402	1.42355e-05	0.000473382
RNASE2	5.57353	0.863275	0.199329	4.33091	1.48494e-05	0.000492774
SORT1	921.575	-0.224385	0.0518399	-4.32843	1.50174e-05	0.000497316
IKZF3	119.037	0.486298	0.112576	4.31972	1.56229e-05	0.000516297
DEGS1	97.8261	0.255081	0.0590861	4.31711	1.58083e-05	0.000521349
CD79B	6.45803	0.825116	0.191396	4.31103	1.62493e-05	0.000534789
DCUN1D2	76.7731	-0.254312	0.0590604	-4.30596	1.66263e-05	0.000546074
GTF2B	219.607	0.195827	0.0454902	4.30482	1.67119e-05	0.000547761
TNNC1	18.7627	-0.556591	0.129604	-4.29456	1.75039e-05	0.000572547
SCARF1	305.572	0.48932	0.114025	4.29135	1.77594e-05	0.000579717
CCL3L1	47.6675	1.07344	0.250387	4.2871	1.8102e-05	0.000589696
LY6E	1607.02	0.359899	0.0840296	4.28301	1.84382e-05	0.000599428
JAK3	454.586	0.490342	0.114566	4.27999	1.86902e-05	0.000606387
STAT4	37.4735	0.419419	0.0980384	4.27811	1.88489e-05	0.000610298
P2RX5	9.26841	0.680558	0.159635	4.26322	2.01502e-05	0.000651116
KLHDC7B	62.8926	0.504162	0.118295	4.26191	2.02686e-05	0.000653622
HLA-C	7721.35	0.196862	0.0462199	4.25924	2.05127e-05	0.000660162
LINC00479	14.4301	-0.631635	0.148355	-4.25758	2.06648e-05	0.000663721
GSTM2	126.813	-0.608437	0.14306	-4.25301	2.10916e-05	0.000676073
LILRA4	11.7452	0.790856	0.186218	4.24692	2.16725e-05	0.000693304
MEP1A	9.16199	-0.819958	0.193134	-4.24553	2.18073e-05	0.000696223
TGIF2	72.1135	0.259779	0.0612089	4.24414	2.19432e-05	0.000699166
PTPN2	239.139	0.219863	0.051857	4.2398	2.23717e-05	0.000711401
NDRG4	35.8442	-0.560385	0.132252	-4.23726	2.26267e-05	0.000718084
PLEKHA2	424.602	0.16072	0.0380189	4.22736	2.36449e-05	0.000748911
RUFY4	23.9204	0.547305	0.129543	4.2249	2.39047e-05	0.000755642
TLR1	558.614	0.417262	0.0987781	4.22423	2.39755e-05	0.000756387
CISH	106.17	0.514786	0.122001	4.21953	2.44813e-05	0.000770823
DENND4A	347.83	0.205754	0.0488032	4.21599	2.48686e-05	0.00078148
PIAS2	434.636	-0.429033	0.101845	-4.21261	2.52434e-05	0.000790939
VWF	233.653	-0.375348	0.0891056	-4.21239	2.52685e-05	0.000790939
GADD45B	507.976	0.438335	0.104111	4.21025	2.55087e-05	0.000796899
IFNGR2	493.555	0.246859	0.0586504	4.20899	2.56511e-05	0.000799784
CSF3	42.1651	0.664263	0.157931	4.20602	2.59902e-05	0.00080878
SERPINB1	1417.33	0.329178	0.0783284	4.20254	2.6394e-05	0.000819751
ADH6	27.5494	-0.866907	0.206504	-4.19801	2.69273e-05	0.000834695
FCGR2C	111.059	0.467479	0.111448	4.19458	2.73376e-05	0.000844657
PRKDC	1589.74	-0.202228	0.0482145	-4.19434	2.73665e-05	0.000844657
WIPI2	388.817	-0.146601	0.0349548	-4.19401	2.74071e-05	0.000844657
ACTR3	1233.87	0.219443	0.0523388	4.19274	2.756e-05	0.000847736
DOCK10	180.588	0.32837	0.0783726	4.18986	2.79123e-05	0.000855165
ITPR2	309.975	0.279811	0.0667865	4.18964	2.794e-05	0.000855165
SULT1A1	290.37	-0.433484	0.10347	-4.18946	2.79619e-05	0.000855165
FASLG	13.6402	0.597389	0.142642	4.18804	2.81371e-05	0.000857245
KLLN	40.2386	-0.446218	0.106543	-4.18816	2.8123e-05	0.000857245
FPR2	725.974	0.689612	0.164985	4.17986	2.91694e-05	0.000887005
CHI3L2	15.8338	0.578281	0.138373	4.17916	2.92593e-05	0.000888049
CD79A	13.1924	0.69883	0.167319	4.17664	2.95847e-05	0.000896226
GPSM2	120.352	-0.298502	0.0715743	-4.17053	3.03899e-05	0.000918877
PNPT1	207.702	0.360348	0.0865095	4.16542	3.10783e-05	0.000937918
ACSL5	320.602	0.253835	0.0609461	4.16491	3.11472e-05	0.000938228
C9orf50	4.0242	-1.09421	0.263501	-4.15258	3.28745e-05	0.000988032
LIMK2	2061.18	0.2992	0.0720576	4.15224	3.29241e-05	0.000988032
IRF4	59.801	0.497007	0.119719	4.15146	3.30357e-05	0.000989524
MFGE8	41.8698	-0.376559	0.090722	-4.15069	3.31474e-05	0.000991014
PTPN22	107.537	0.327625	0.0789425	4.15017	3.32227e-05	0.000991414
GIMAP5	22.3889	0.766558	0.184786	4.14835	3.34885e-05	0.000997483
GSDMD	249.508	0.213059	0.0513686	4.14765	3.35909e-05	0.000998674
PANX2	130.649	-0.256755	0.0619336	-4.14565	3.38857e-05	0.00100557
CTSZ	375.885	0.22389	0.0540144	4.145	3.39809e-05	0.00100653
ACOT11	157.558	-0.378312	0.0913022	-4.14351	3.4203e-05	0.00101123
FGR	557.323	0.595294	0.143719	4.14205	3.44213e-05	0.00101581
AQP7	43.0211	-0.573804	0.138792	-4.13426	3.56094e-05	0.00104509
ARID5A	283.324	0.386206	0.0934011	4.13492	3.55075e-05	0.00104509
CABYR	33.9685	-0.454879	0.11002	-4.13452	3.55699e-05	0.00104509
CMBL	40.6759	-0.542714	0.131364	-4.13139	3.60584e-05	0.00105633
FBXL18	372.359	-0.472743	0.114588	-4.1256	3.69767e-05	0.00108125
LYSMD2	76.0609	0.310873	0.0754343	4.12111	3.7706e-05	0.00110056
TLR2	613.502	0.464809	0.112802	4.12057	3.77942e-05	0.00110113
FCN3	3.74962	-0.977142	0.237238	-4.11883	3.80799e-05	0.00110743
NAGK	261.491	0.170897	0.0415055	4.11747	3.83056e-05	0.00111197
HS3ST3B1	51.9543	0.388603	0.0946073	4.10754	3.99899e-05	0.00115876
ARHGEF6	209.754	0.198603	0.0483558	4.10711	4.00633e-05	0.00115879
C2orf68	147.046	-0.185895	0.0452946	-4.10413	4.05835e-05	0.00117172
PCDHB1	61.7148	-0.781665	0.190491	-4.10342	4.07094e-05	0.00117324
SLC15A3	181.594	0.39766	0.0969953	4.09978	4.13538e-05	0.00118967
MOV10	397.289	0.255143	0.0622557	4.09831	4.1618e-05	0.00119488
SOD2	9414.72	0.494232	0.120605	4.09794	4.16844e-05	0.00119488
SSBP3	139.722	-0.269548	0.0658749	-4.09182	4.2801e-05	0.00122469
FBXO15	337.037	-0.748051	0.183054	-4.0865	4.37924e-05	0.00124859
ZC3H8	593.632	-0.617873	0.151186	-4.08683	4.37305e-05	0.00124859
ACOX1	750.355	-0.123792	0.0303429	-4.07978	4.50775e-05	0.00127671
AKR1B1	159.6	-0.368453	0.0903143	-4.07968	4.50979e-05	0.00127671
ARHGEF26	150.305	-0.468447	0.114793	-4.08079	4.48832e-05	0.00127671
TNFRSF4	6.20673	0.705254	0.172839	4.08041	4.49572e-05	0.00127671
ADAM19	252.65	0.456629	0.111952	4.07878	4.52718e-05	0.00127937
OVGP1	44.9357	-0.413977	0.101762	-4.06809	4.73993e-05	0.00133713
CD27	6.0865	0.661766	0.162875	4.06304	4.84375e-05	0.00136401
NOD2	235.437	0.399035	0.0982264	4.0624	4.85703e-05	0.00136535
MICAL2	378.433	-0.197387	0.0485948	-4.0619	4.86749e-05	0.00136589
CLC	28.7309	1.14251	0.281678	4.05608	4.99029e-05	0.00139789
SEMA6B	109.061	0.488858	0.120568	4.05462	5.02163e-05	0.00140421
HLA-DOB	15.1626	0.44882	0.110708	4.05409	5.03307e-05	0.00140496
TNIP3	98.6347	0.558816	0.137906	4.05215	5.07499e-05	0.00141419
LY86	10.9779	0.500384	0.123544	4.05026	5.11603e-05	0.00142315
NFKBIA	2078.31	0.413622	0.10228	4.044	5.25464e-05	0.00145917
SOX2-OT	156.25	-0.613124	0.151729	-4.04092	5.32418e-05	0.00147592
SRSF5	1099.95	-0.1235	0.0306105	-4.03458	5.46998e-05	0.00151371
ACSS3	64.4757	-0.495407	0.122875	-4.03181	5.53494e-05	0.00152904
LRRC8C	53.0033	0.366716	0.0909661	4.03135	5.54583e-05	0.00152941
GPR132	129.558	0.457038	0.113448	4.02859	5.61113e-05	0.00154475
MPEG1	348.699	0.340033	0.0844151	4.02811	5.62278e-05	0.0015453
SAT1	14141.5	0.193094	0.0479583	4.0263	5.66619e-05	0.00155456
CD3E	25.6536	0.479475	0.119269	4.0201	5.81737e-05	0.0015933
CEACAM19	23.7108	-0.451797	0.112663	-4.01017	6.06761e-05	0.001659
MEGF10	23.3379	-0.61202	0.15264	-4.00956	6.08328e-05	0.00166044
RAPGEF4	15.7031	-0.699646	0.174513	-4.00914	6.09399e-05	0.00166053
TNFRSF14	449.128	0.200274	0.0499944	4.00592	6.17763e-05	0.00168046
DDIT4L	29.0381	-0.523376	0.130674	-4.0052	6.19651e-05	0.00168274
WDR26	964.431	-0.0975293	0.0243715	-4.00178	6.28687e-05	0.00170438
VSIG4	17.8606	0.60139	0.150353	3.99985	6.33834e-05	0.00171543
CD300A	241.102	0.559906	0.140164	3.99464	6.47931e-05	0.00175062
UBTD1	123.907	-0.246416	0.0616965	-3.994	6.49666e-05	0.00175235
MXI1	124.42	-0.200917	0.0503733	-3.98856	6.64744e-05	0.00179
CD2	55.7716	0.499769	0.125327	3.98773	6.67081e-05	0.00179026
SELL	1166.13	0.60091	0.150676	3.9881	6.66041e-05	0.00179026
CYGB	7.53287	-0.785009	0.197429	-3.97616	7.00356e-05	0.00187642
ACSBG1	44.559	-0.63085	0.158691	-3.97534	7.02776e-05	0.00187975
CBX7	159.317	-0.212468	0.0534759	-3.97315	7.09274e-05	0.00189396
VIM	726.013	0.345606	0.0870194	3.9716	7.13922e-05	0.0019032
CASP10	185.595	0.278799	0.0703063	3.9655	7.32422e-05	0.00194603
CSGALNACT2	124.412	0.323829	0.0816568	3.96573	7.31727e-05	0.00194603
ICOS	13.5485	0.614426	0.155016	3.96363	7.38196e-05	0.00195812
HSPA2	100.851	-0.305919	0.0773451	-3.95524	7.64569e-05	0.00202472
MAGI2-AS3	55.4691	-0.564491	0.142739	-3.95471	7.66281e-05	0.0020259
AHDC1	738.996	-0.460279	0.116401	-3.95424	7.67776e-05	0.00202598
ATG3	380.061	0.220062	0.0556569	3.95391	7.68848e-05	0.00202598
SPIRE1	147.993	-0.285764	0.0722973	-3.95263	7.72984e-05	0.00203353
TMEM106A	69.8527	0.277612	0.0704094	3.94283	8.05254e-05	0.00211495
CNP	336.19	0.268113	0.0680798	3.93822	8.20893e-05	0.00215249
ADPRHL1	43.7911	-0.484817	0.123158	-3.93655	8.26616e-05	0.00216395
AGAP11	25.0372	-0.523852	0.133107	-3.93558	8.29968e-05	0.0021682
KDM3B	992.898	-0.105615	0.0268378	-3.93529	8.30953e-05	0.0021682
TTC28	327.084	-0.531209	0.135014	-3.93447	8.33816e-05	0.00217213
CLEC12A	63.4517	0.60752	0.154471	3.9329	8.39288e-05	0.00218283
C14orf132	51.2129	-0.616606	0.1568	-3.93243	8.40924e-05	0.00218354
TFRC	523.106	0.193834	0.0493506	3.92769	8.57659e-05	0.00222338
SLC39A8	182.564	0.302082	0.07694	3.9262	8.62989e-05	0.00223358
UBE4B	330.656	-0.123538	0.0315144	-3.92005	8.85307e-05	0.00228764
SH3GL3	11.7399	-0.602093	0.15364	-3.91886	8.89691e-05	0.00229526
QKI	611.833	0.215798	0.0550824	3.91773	8.93859e-05	0.0023023
HIVEP1	595.328	0.120494	0.0307965	3.91258	9.13158e-05	0.00234823
MAML3	210.719	-0.136198	0.0348651	-3.90642	9.36735e-05	0.00240499
ABCD1	94.1626	0.221308	0.0566909	3.90376	9.47085e-05	0.00242766
MAP4K2	101.439	-0.258039	0.066147	-3.90099	9.57999e-05	0.00245171
ENOX1	36.3245	-0.624615	0.160138	-3.90049	9.60002e-05	0.00245291
ERLIN2	624.065	-0.487613	0.125037	-3.89975	9.62915e-05	0.00245643
PITX1	461.05	-0.343003	0.087976	-3.89883	9.66596e-05	0.00246189
IP6K1	357.019	-0.125522	0.032235	-3.89397	9.86154e-05	0.00250772
ZFR2	14.6429	-0.868568	0.223336	-3.88907	0.000100629	0.00255486
BCL7A	111.672	-0.385026	0.0990252	-3.88816	0.000101005	0.00256034
TPM2	69.527	-0.378229	0.0973728	-3.88434	0.00010261	0.00259691
SAMHD1	1123.81	0.341527	0.0879367	3.88378	0.000102843	0.0025987
SERINC5	651.336	-0.206552	0.0532	-3.88255	0.000103367	0.00260641
SLC6A13	7.84968	-0.765238	0.19711	-3.8823	0.000103474	0.00260641
NIPSNAP3B	12.0923	-0.614458	0.15843	-3.87842	0.000105135	0.00264408
AMFR	726.776	-0.383255	0.098885	-3.87577	0.000106289	0.00266801
CDHR2	17.3597	-0.648569	0.167353	-3.87547	0.00010642	0.00266801
STAT5A	331.307	0.203879	0.0527253	3.86682	0.000110263	0.00276003
KCNK13	4.87502	0.695659	0.179928	3.86631	0.000110494	0.00276149
KLF6	1128.36	0.229755	0.0594751	3.86305	0.00011198	0.00279022
SLC7A2	157.763	-0.669261	0.173248	-3.86302	0.000111992	0.00279022
MYLPF	6.38031	-0.514049	0.133115	-3.86168	0.000112611	0.00280125
ERAP2	227.421	0.284875	0.0738702	3.85643	0.000115055	0.00284877
INSIG1	349.34	0.207831	0.053887	3.85679	0.000114886	0.00284877
STAT3	2371.16	0.126167	0.0327152	3.85651	0.000115017	0.00284877
LPXN	88.9562	0.217713	0.0564614	3.85596	0.000115276	0.00284982
GFOD2	186.123	-0.279314	0.0724679	-3.85432	0.000116054	0.00286463
ANKRD16	36.1936	-0.376793	0.0978197	-3.85191	0.0001172	0.00288847
IL12RB2	16.7823	0.534514	0.139005	3.84529	0.000120411	0.00296304
ACSL4	342.284	0.240621	0.0625836	3.8448	0.00012065	0.00296437
PARD6B	590.795	-0.40574	0.105551	-3.84402	0.000121037	0.00296931
CLEC4E	197.637	0.593775	0.1546	3.84073	0.000122669	0.00300474
CPE	30.1339	-0.383749	0.100039	-3.83599	0.000125057	0.00305855
TRIM31	88.646	0.468679	0.122191	3.83561	0.000125251	0.0030586
IL2RG	171.166	0.39112	0.101986	3.83506	0.000125535	0.00306088
SRMS	5.84896	-0.678903	0.177087	-3.83373	0.000126216	0.00307279
SPG7	2774.72	-0.449061	0.117175	-3.83241	0.000126893	0.00308459
SLA2	30.0581	0.417278	0.109105	3.82457	0.000131001	0.00317961
FAM201A	17.7736	-0.617305	0.161531	-3.82158	0.000132601	0.0032087
TPRG1L	243.644	-0.168088	0.0439831	-3.82165	0.000132564	0.0032087
LRAT	50.6114	-0.626901	0.16416	-3.81884	0.000134081	0.00323961
TRIM25	1511.35	0.32323	0.0847618	3.8134	0.000137069	0.00330681
WDFY2	193.07	-0.175079	0.0459391	-3.81111	0.000138344	0.00333254
ACSL1	2762.11	0.415009	0.109019	3.80675	0.000140802	0.00338667
USP8	897.746	-0.317965	0.083551	-3.80563	0.000141441	0.00339693
NLRP14	9.40457	-0.739203	0.194315	-3.80415	0.000142293	0.00341225
CBR3	70.0087	0.437503	0.115069	3.80209	0.000143483	0.00342691
EMP2	900.399	-0.342296	0.090031	-3.80198	0.000143547	0.00342691
SLFN11	120.724	0.393144	0.103385	3.8027	0.000143128	0.00342691
FLOT1	563.123	0.243354	0.0640155	3.8015	0.000143826	0.00342845
FBXL20	248.896	-0.190759	0.0502133	-3.79897	0.000145299	0.00345843
BCAS4	84.9819	-0.38092	0.100488	-3.7907	0.000150226	0.00357037
PIM1	426.55	0.231476	0.0610899	3.78911	0.000151187	0.00358788
PIGZ	22.6754	-0.42281	0.111601	-3.78859	0.000151503	0.00359006
GPM6B	60.3141	-0.466424	0.123138	-3.78783	0.000151967	0.00359574
FZD2	6.66857	0.637334	0.168294	3.78703	0.00015246	0.00360205
CAPZA1	1052.85	0.140447	0.0371066	3.78495	0.000153739	0.00362693
LGMN	382.666	0.348379	0.0920746	3.78366	0.000154537	0.00364038
RASL11A	18.6536	-0.387937	0.102576	-3.78194	0.000155609	0.00366023
CCR7	18.4705	0.580162	0.153455	3.78066	0.000156416	0.00366897
ESPNP	11.2666	-0.854663	0.226086	-3.78026	0.000156663	0.00366897
TP53AIP1	23.1567	-0.510469	0.135036	-3.78025	0.000156668	0.00366897
LCN12	5.86157	-0.621068	0.164365	-3.77859	0.000157721	0.00368824
ZNF398	205.316	-0.167097	0.0442534	-3.7759	0.000159429	0.00372273
LYN	2144.74	0.241057	0.0639	3.7724	0.000161684	0.00376439
PPARGC1A	47.2397	-0.544442	0.144313	-3.77264	0.000161532	0.00376439
SEMA7A	99.6535	0.377925	0.100221	3.77093	0.00016264	0.00378114
CCL18	7.35652	0.672846	0.178538	3.76865	0.000164135	0.00381027
PNPLA4	104.683	-0.37867	0.100488	-3.76829	0.000164369	0.00381027
PTK2B	548.651	0.23421	0.0621931	3.76586	0.000165977	0.00384197
SIGLEC10	204.133	0.474744	0.126194	3.76203	0.00016854	0.00389565
CXCR6	47.5855	0.483564	0.128738	3.7562	0.000172515	0.00397604
HSPA4	1311.19	-0.375226	0.0998876	-3.75649	0.000172316	0.00397604
NRAP	13.6883	-0.661382	0.176327	-3.75088	0.000176213	0.00405542
CDK19	199.027	-0.189546	0.0505928	-3.74649	0.000179324	0.0041211
BAK1	133.299	0.218484	0.0584147	3.74022	0.000183862	0.00421932
CYP26A1	59.7875	-0.510534	0.136672	-3.73546	0.000187376	0.0042938
GIMAP1	19.6765	0.496175	0.13291	3.73317	0.000189082	0.00432085
GRM7	43.5832	-0.774706	0.20754	-3.7328	0.000189366	0.00432085
NSFL1C	347.853	-0.122749	0.0328815	-3.73307	0.000189157	0.00432085
RNF114	356.172	0.188497	0.0505044	3.73229	0.000189746	0.00432335
CAMK2G	495.453	-0.162643	0.0436378	-3.72713	0.000193674	0.00440656
P2RY13	357.17	0.570752	0.153178	3.72607	0.000194489	0.00441255
TAGLN3	10.8785	-0.884584	0.237403	-3.72608	0.000194482	0.00441255
C11orf49	176.37	-0.452306	0.121424	-3.72502	0.000195296	0.00442459
ZNF527	183.681	-0.47993	0.128855	-3.72457	0.000195648	0.00442629
CR1	531.222	0.538221	0.144544	3.72357	0.000196423	0.00443755
RNF224	21.1254	-0.40003	0.107458	-3.72265	0.000197146	0.00444133
TRIM33	721.592	-0.176217	0.0473354	-3.72274	0.000197071	0.00444133
RB1	288.948	0.164152	0.0441127	3.72119	0.000198287	0.00446076
NCALD	975.224	-0.575392	0.154667	-3.7202	0.000199067	0.00447201
CD247	19.219	0.497639	0.133841	3.71813	0.000200705	0.00449763
JDP2	174.38	-0.174097	0.0468249	-3.71805	0.000200769	0.00449763
MEPCE	330.634	-0.129485	0.0348414	-3.7164	0.000202078	0.00452061
FADS3	255.811	-0.470702	0.126673	-3.71588	0.000202496	0.00452365
MYLK3	131.525	-0.597877	0.161099	-3.71124	0.000206246	0.00460097
HERC2P7	4.97346	-0.851014	0.229415	-3.70951	0.000207665	0.00462618
SSBP2	188.68	-0.313734	0.0845852	-3.70909	0.000208008	0.00462738
HECW2	123.067	-0.27475	0.0740945	-3.7081	0.000208823	0.00463267
RAI2	17.0719	-0.435193	0.117363	-3.70809	0.000208825	0.00463267
CD3D	28.4233	0.464587	0.125416	3.70436	0.000211922	0.00469168
H1FX-AS1	17.49	-0.490576	0.132438	-3.70419	0.000212071	0.00469168
GPR25	6.65267	0.661796	0.178781	3.70171	0.000214152	0.00472464
IL18R1	66.5844	0.323432	0.0873656	3.70205	0.000213867	0.00472464
TLCD2	135.759	-0.265989	0.0718748	-3.70072	0.000214988	0.00473654
ABHD2	3262.8	-0.14494	0.0391762	-3.6997	0.000215854	0.00474908
CALCOCO2	358.851	0.117323	0.0317437	3.69594	0.000219078	0.0048134
ZAP70	59.509	0.412684	0.111714	3.69411	0.000220662	0.00484155
JPH3	17.1588	-0.784188	0.212307	-3.69365	0.000221057	0.00484356
HSPA7	50.0157	0.34449	0.0933096	3.6919	0.000222582	0.00487031
CDC14A	129.448	-0.298619	0.0808963	-3.69138	0.000223037	0.00487361
ATP6V1B2	806.915	0.259111	0.0702055	3.69075	0.000223591	0.00487904
CLEC10A	18.549	0.543781	0.147375	3.68977	0.000224456	0.0048896
DDX21	626.171	0.153421	0.0415838	3.68944	0.000224745	0.0048896
UBE2H	893.724	-0.138889	0.0376479	-3.68916	0.000224992	0.0048896
RAB32	34.309	0.256643	0.0696286	3.68588	0.000227912	0.00494633
OGFR	420.076	0.161684	0.0438802	3.68467	0.000228998	0.00495646
PLA2G2F	25.1125	-0.593068	0.160954	-3.6847	0.000228971	0.00495646
RGL1	155.704	0.343734	0.0933451	3.6824	0.000231053	0.00499418
TIFAB	6.78946	0.734898	0.199629	3.68131	0.000232038	0.00500869
RCOR3	202.965	-0.214145	0.058195	-3.67979	0.000233428	0.00503192
VEGFC	41.7897	-0.37258	0.101263	-3.67934	0.000233839	0.00503399
FOLR1	15.8685	-0.500718	0.136189	-3.67664	0.000236324	0.00508065
ETV5	24.505	0.374301	0.101824	3.67595	0.000236967	0.00508081
TPH1	111.428	-0.674867	0.183589	-3.67597	0.000236944	0.00508081
ARC	18.8956	-0.578343	0.157374	-3.67497	0.000237881	0.00509249
TMEM185B	196.265	0.238956	0.0650278	3.67468	0.000238149	0.00509249
BTN2A2	104.726	0.228101	0.0620919	3.6736	0.000239158	0.00510726
MS4A4A	18.6775	0.538555	0.146643	3.67257	0.000240124	0.00512103
SOCS3	3494.33	0.543277	0.147961	3.67177	0.000240876	0.00513024
EDEM2	112.859	0.13001	0.0354621	3.66616	0.000246221	0.0052371
RND2	31.7339	-0.567533	0.154919	-3.66342	0.000248872	0.00528646
AXDND1	18.766	-0.551708	0.150627	-3.66273	0.00024954	0.00529361
KIAA0232	713.624	-0.142749	0.0390215	-3.65823	0.000253967	0.0053804
GPR141	15.1262	0.521937	0.142839	3.65401	0.000258175	0.00546231
REM1	8.36537	-0.969461	0.265544	-3.65085	0.000261377	0.0055167
TMEM212	153.051	-0.681169	0.186581	-3.65079	0.000261435	0.0055167
HM13	561.74	0.141672	0.038816	3.64985	0.000262398	0.00552972
MAEA	371.829	-0.111484	0.0305628	-3.64769	0.000264604	0.00556887
TBK1	258.771	0.128264	0.0351725	3.64672	0.000265613	0.00558276
AGBL4	21.9374	-0.738291	0.202607	-3.64395	0.00026848	0.00563103
SCAP	548.997	-0.139564	0.0383015	-3.64383	0.000268614	0.00563103
TRIM14	240.328	0.260733	0.0715999	3.64153	0.000271027	0.00567418
ZNF438	89.1842	0.316268	0.086866	3.64088	0.000271713	0.0056811
PGPEP1	255.858	-0.301182	0.082752	-3.63957	0.000273089	0.00570243
MYO15A	60.3489	-0.494707	0.135939	-3.63917	0.000273515	0.00570387
TNFRSF11B	9.34863	-0.876103	0.240908	-3.63667	0.000276185	0.00575205
ALDH7A1	144.348	-0.374198	0.102921	-3.63577	0.000277151	0.00576468
FMO5	112.61	-0.428688	0.117946	-3.63463	0.00027838	0.00578271
LINC00271	35.2791	-0.59091	0.162629	-3.63347	0.000279631	0.00579617
STAR	7.77912	-0.746361	0.205419	-3.63336	0.000279752	0.00579617
PFKFB2	320.093	-0.177569	0.0488848	-3.6324	0.000280796	0.00581027
TCEANC2	151.688	-0.373026	0.102793	-3.6289	0.000284629	0.00588196
ADAMTS9	65.5239	-0.414056	0.114113	-3.62848	0.000285099	0.00588407
SIT1	8.36665	0.52362	0.144329	3.62795	0.000285677	0.00588841
PPP1R12B	344.215	-0.19259	0.0530978	-3.62709	0.000286638	0.00590062
PSMB3	299.381	0.137498	0.037921	3.62589	0.000287966	0.00592033
TEX9	188.611	-0.515258	0.142127	-3.62534	0.000288585	0.00592544
BCAS3	246.478	-0.247836	0.0683796	-3.62442	0.000289615	0.00593896
PCDHB14	36.3573	-0.370419	0.102292	-3.62119	0.000293252	0.00600586
SH3RF3	30.9512	-0.532082	0.147104	-3.61705	0.000297984	0.00609496
CCDC8	17.8989	-0.685544	0.189719	-3.61347	0.000302123	0.00616385
PAQR7	56.7457	-0.33392	0.0924087	-3.61351	0.00030208	0.00616385
AP1S2	37.4992	0.383072	0.106036	3.61266	0.000303077	0.00617543
CNTNAP1	39.7332	-0.509513	0.141189	-3.60873	0.000307697	0.00626159
LGALS3BP	1180.77	0.331649	0.0920453	3.60311	0.000314434	0.00639056
GRAMD1A	279.912	0.425771	0.118179	3.60276	0.000314851	0.00639092
CORO2B	11.494	-0.564851	0.156832	-3.60164	0.000316217	0.0064105
IL15	52.7117	0.318646	0.0885503	3.59848	0.000320088	0.00648077
RBMS1	440.99	0.118237	0.0328843	3.59555	0.000323707	0.00654575
KAT8	177.414	-0.127977	0.0356222	-3.59262	0.000327374	0.00661155
FOXN3	846.359	-0.117281	0.0326504	-3.59202	0.000328129	0.00661844
PANK1	20.3526	-0.495961	0.138138	-3.59034	0.000330241	0.00665265
KIAA0040	277.34	0.365718	0.101897	3.5891	0.000331826	0.00667617
DCBLD2	189.002	-0.395074	0.110129	-3.58737	0.000334028	0.00671204
TUBG2	35.1587	-0.304698	0.0849503	-3.58678	0.000334784	0.00671878
DEK	309.381	0.163247	0.0455197	3.58629	0.00033542	0.00672311
ACOT9	268.344	0.17146	0.0478339	3.58449	0.000337736	0.00676106
FOXO1	287.696	-0.156632	0.0437253	-3.58217	0.000340753	0.00681294
PDZK1IP1	145.721	0.338299	0.0945237	3.57898	0.000344934	0.00688791
C9orf147	14.9281	-0.559831	0.156504	-3.5771	0.000347425	0.00691177
EIF4EBP2	1007.47	-0.154653	0.0432305	-3.5774	0.00034703	0.00691177
SLC44A2	1475.09	-0.122131	0.0341413	-3.57722	0.000347274	0.00691177
SYT11	30.3507	0.369071	0.103187	3.57673	0.000347918	0.00691298
ARID4B	593.181	0.143923	0.0402828	3.57281	0.000353166	0.00700855
CUL3	619.794	-0.110186	0.0308505	-3.57161	0.000354787	0.007032
RPS6KA6	716.041	-0.568928	0.159519	-3.56652	0.000361747	0.00716107
DNAJA1	869.486	0.147026	0.0412842	3.56131	0.000369004	0.00729569
CD180	24.2206	0.418766	0.117642	3.55966	0.000371333	0.00731461
CTBP2	528.077	-0.148144	0.041614	-3.55995	0.000370932	0.00731461
FCGR3B	2893.53	0.599567	0.168413	3.56009	0.000370723	0.00731461
ETV3	323.703	-0.123448	0.0346934	-3.55826	0.000373314	0.0073446
HLA-DQA2	78.9939	0.59873	0.168366	3.55613	0.000376358	0.0073954
SVOPL	30.7042	-0.476206	0.133974	-3.55447	0.000378738	0.00743303
SCN4B	19.3944	-0.568724	0.160039	-3.55367	0.000379903	0.00744674
GNA13	806.936	0.219016	0.061656	3.55223	0.000381976	0.00747822
TRIM26	400.12	0.185072	0.0521178	3.55104	0.000383716	0.0075031
WDR86	16.3829	-0.753927	0.212354	-3.55034	0.000384734	0.00751381
LINC00174	130.145	-0.26993	0.0760372	-3.54998	0.000385267	0.00751506
RAB40A	7.57969	-0.660004	0.186053	-3.5474	0.000389051	0.00757963
SLC23A2	323.882	-0.178163	0.050233	-3.54673	0.000390037	0.00758064
TMEM37	44.7691	-0.415346	0.117107	-3.54673	0.000390051	0.00758064
IL10RB	297.526	0.12489	0.0352473	3.54325	0.000395226	0.00766922
MATN2	109.459	-0.372035	0.105005	-3.54302	0.000395568	0.00766922
BPIFA2	29.8568	-0.438291	0.123773	-3.54109	0.00039848	0.007707
C1orf141	25.39	-0.81503	0.230158	-3.54118	0.000398337	0.007707
STK16	129.657	-0.203903	0.0575948	-3.54031	0.000399656	0.0077204
TXNRD1	1678.96	-0.173555	0.0490318	-3.53965	0.000400659	0.00773045
HCK	923.103	0.483015	0.136521	3.53802	0.000403133	0.00776881
PTPRC	2969.63	0.44378	0.12551	3.5358	0.000406546	0.00782515
ARIH1	679.165	-0.118057	0.0334018	-3.53445	0.000408627	0.00785575
RALGDS	759.829	0.243646	0.0689554	3.53339	0.000410264	0.00786832
SLC38A5	10.3371	0.646304	0.182903	3.5336	0.000409946	0.00786832
PKD1L3	24.8431	-0.578282	0.163836	-3.52963	0.000416139	0.00797144
ADORA2A	124.644	0.493278	0.13977	3.5292	0.000416813	0.00797479
C6orf52	7.63865	-0.651451	0.184634	-3.52833	0.000418189	0.00799156
C11orf53	5.73306	-0.898439	0.25469	-3.52758	0.00041938	0.00800475
BFSP1	10.5415	-0.547762	0.155346	-3.52608	0.000421752	0.00803154
GCA	741.03	0.449308	0.127425	3.52606	0.000421788	0.00803154
SRPK3	9.06014	-0.671583	0.190501	-3.52536	0.000422912	0.00804338
CDC42BPG	633.622	-0.211481	0.0599964	-3.5249	0.000423645	0.00804774
CAMK1G	8.64865	0.875877	0.248765	3.52089	0.000430097	0.0081413
IFITM2	1186.38	0.449586	0.127684	3.52108	0.000429799	0.0081413
RHOB	527.889	-0.176831	0.050219	-3.5212	0.000429591	0.0081413
CDK13	695.762	-0.184743	0.0524791	-3.52031	0.000431044	0.00814958
FGL2	677.95	0.428054	0.121607	3.51997	0.000431599	0.00815044
CD5	22.5085	0.380719	0.108215	3.51819	0.000434508	0.00818604
ELF4	247.694	0.204047	0.0579939	3.51842	0.000434131	0.00818604
SELE	5.81573	-1.01728	0.289328	-3.516	0.000438094	0.00824391
RASGEF1B	297.544	0.220817	0.0628383	3.51406	0.000441318	0.0082948
CHRNA9	13.4617	-0.561926	0.159943	-3.51328	0.00044261	0.00830684
PGBD4	135.043	-0.427344	0.121645	-3.51305	0.000442997	0.00830684
RAB11FIP1	2949.95	-0.115708	0.0329545	-3.51115	0.000446168	0.0083565
RAD54L2	609.87	-0.393694	0.112147	-3.51054	0.000447204	0.00836611
MAGI2	61.574	-0.46877	0.133575	-3.50941	0.000449103	0.00839183
CADM1	1839.25	-0.500756	0.142825	-3.50609	0.000454739	0.00847734
LITAF	2939.55	0.333093	0.0950039	3.5061	0.000454723	0.00847734
HSD11B1	9.74137	0.533574	0.15224	3.50482	0.000456921	0.00850809
C14orf39	18.8426	-0.432977	0.123551	-3.50444	0.00045756	0.00851009
CMTM3	59.888	0.248796	0.0710111	3.50363	0.000458963	0.00851637
KBTBD6	322.639	-0.523213	0.149333	-3.50367	0.0004589	0.00851637
POMT2	146.547	-0.394887	0.112732	-3.50288	0.000460248	0.00853033
TSPAN19	78.8044	-0.695866	0.198691	-3.50225	0.000461349	0.00854083
ZSCAN12P1	15.0446	-0.413596	0.118106	-3.50192	0.000461919	0.00854149
B4GALT5	1748.93	0.133949	0.0382605	3.50097	0.000463563	0.008562
PDE4B	1368.44	0.538549	0.153863	3.50018	0.000464938	0.00857749
FBXO33	314.823	-0.339988	0.0971434	-3.49986	0.0004655	0.00857796
AQP9	2061.08	0.547879	0.156591	3.49879	0.000467382	0.00860274
LYZ	1624.48	0.238078	0.0680575	3.49819	0.000468424	0.008612
TIMM50	647.208	-0.441009	0.126234	-3.49359	0.000476573	0.00874173
TLR4	952.239	0.463646	0.132704	3.49384	0.000476127	0.00874173
RNF144B	478.628	0.119851	0.0343144	3.49274	0.000478087	0.00875946
CD14	715.84	0.433055	0.124049	3.49099	0.000481243	0.00880367
IL6ST	857.975	0.141185	0.0404486	3.49048	0.000482152	0.00880367
UBAC2-AS1	8.30469	-0.453543	0.129933	-3.4906	0.000481933	0.00880367
STK33	258.961	-0.591913	0.169625	-3.48953	0.000483862	0.00882483
NFKBIE	166.065	0.291226	0.0835003	3.48772	0.00048715	0.00887468
CAPN12	24.1671	-0.398499	0.114365	-3.48445	0.000493158	0.0089739
SLC22A13	13.4011	-0.550062	0.15804	-3.48053	0.000500428	0.00909585
PORCN	71.8826	-0.249114	0.0715855	-3.47995	0.000501502	0.00910503
PALMD	58.3926	-0.560439	0.161083	-3.47919	0.000502925	0.0091205
GPX3	82.0412	-0.259631	0.074638	-3.47853	0.000504165	0.00913265
GSTA2	222.25	-0.781322	0.224642	-3.47808	0.00050501	0.0091376
JAKMIP3	23.0087	-0.473368	0.136115	-3.47772	0.000505702	0.00913977
MXRA7	153.278	-0.285735	0.0822142	-3.4755	0.000509905	0.00920533
ETS1	198.895	0.225225	0.0648504	3.47299	0.000514687	0.00926962
PHEX	39.4795	-0.309952	0.0892532	-3.47272	0.000515204	0.00926962
SVOP	16.0679	-0.655758	0.18881	-3.4731	0.000514476	0.00926962
MAPK13	335.759	-0.12127	0.0349649	-3.46833	0.000523702	0.00941192
BNIPL	107.455	-0.278667	0.0803576	-3.46783	0.000524673	0.0094188
ASGR2	6.39279	0.571219	0.164762	3.46693	0.000526435	0.00942926
CRTAM	11.2466	0.517885	0.149367	3.46721	0.000525894	0.00942926
NFKB2	730.554	0.291668	0.0841906	3.46438	0.000531459	0.00950859
PIP5KL1	28.3719	-0.359032	0.103667	-3.46333	0.000533536	0.00953509
EFHC1	711.411	-0.532868	0.153983	-3.46056	0.000539063	0.00962311
ADRA2B	23.2728	-0.513959	0.148587	-3.45898	0.000542215	0.0096686
WDR66	531.078	-0.546386	0.158031	-3.45747	0.000545269	0.00971223
TSPAN6	731.078	-0.362491	0.104878	-3.45632	0.000547614	0.00974315
NR1H3	40.2389	0.282804	0.0818314	3.45593	0.000548395	0.0097462
CYLD	699.505	0.132203	0.0382902	3.45266	0.000555098	0.00985438
PRKAR2A-AS1	33.9632	-0.400485	0.116038	-3.45132	0.000557861	0.00989245
MYLK	95.8426	-0.535441	0.155168	-3.45071	0.00055912	0.00989283
S100A1	4.20124	-0.962269	0.278848	-3.45087	0.000558773	0.00989283
PDS5B	277.673	-0.146675	0.042523	-3.44931	0.000562014	0.00993306
ADCY7	250.903	0.242827	0.0704269	3.44793	0.000564901	0.00997306
BCDIN3D	644.308	-0.510443	0.148114	-3.4463	0.000568328	0.0100115
CCL3L3	99.1084	0.798262	0.231618	3.44646	0.000567981	0.0100115
PCDHB16	22.0937	-0.435893	0.126574	-3.44378	0.000573653	0.0100941
RILPL1	76.7929	-0.309953	0.0901271	-3.43907	0.000583715	0.0102599
SLC28A2	37.1217	-0.692209	0.201356	-3.43773	0.000586609	0.0102995
SMAD2	755.459	-0.218712	0.0636894	-3.43404	0.000594648	0.0104292
ZC3H6	274.322	-0.290617	0.0846429	-3.43345	0.000595949	0.0104405
ATG2B	422.647	-0.166176	0.0484118	-3.43255	0.000597929	0.0104575
TOMM20L	4.00927	-0.513325	0.149552	-3.43242	0.000598223	0.0104575
ANKFY1	600.195	0.151538	0.0441679	3.43096	0.000601456	0.0105025
FGF20	3.13025	-0.836875	0.244077	-3.42873	0.000606418	0.0105776
MAOB	31.5807	-0.607521	0.177435	-3.42391	0.00061728	0.0107553
SLC2A11	56.0353	-0.359756	0.105103	-3.42287	0.000619626	0.0107845
OXSM	33.0776	-0.247043	0.0721855	-3.42234	0.000620854	0.0107941
KLF8	94.1065	-0.341349	0.0998585	-3.41833	0.000630061	0.010937
NEDD4L	582.191	-0.258622	0.075661	-3.41817	0.000630439	0.010937
TPM3	1331.74	0.118787	0.0347612	3.41723	0.000632615	0.0109628
GPR156	16.952	-0.654016	0.191404	-3.41694	0.000633301	0.0109628
HLA-DRB5	292.305	0.499941	0.146417	3.41451	0.000638957	0.0110368
PPARA	731.626	-0.391509	0.11466	-3.41452	0.000638933	0.0110368
NHS	162.35	-0.23117	0.0677271	-3.41325	0.000641922	0.0110761
KRT39	6.13843	0.564443	0.165665	3.40713	0.000656492	0.0113153
ZMYM2	724.15	-0.153241	0.0450253	-3.40344	0.000665426	0.0114569
ADAM11	11.1498	-0.510603	0.150146	-3.4007	0.000672132	0.0114699
ARPC3	841.135	0.120104	0.0353157	3.40086	0.000671751	0.0114699
CCDC122	209.902	-0.474949	0.139585	-3.40259	0.000667516	0.0114699
CDH26	241.455	-0.289728	0.085182	-3.40128	0.000670716	0.0114699
FBXO24	17.2856	-0.455406	0.133923	-3.4005	0.00067263	0.0114699
FPR1	1862.55	0.536709	0.157778	3.40167	0.000669755	0.0114699
IKZF1	261.903	0.313502	0.0921761	3.40112	0.000671113	0.0114699
KANK1	158.476	-0.26751	0.0786663	-3.40056	0.000672473	0.0114699
ZMAT3	205.852	-0.227211	0.0667948	-3.40163	0.000669845	0.0114699
ZBTB32	6.7496	0.700751	0.206121	3.39971	0.000674573	0.0114907
BLZF1	147.032	0.167982	0.049464	3.39605	0.000683659	0.0116331
ZNF491	14.4395	-0.584589	0.172241	-3.39401	0.000688764	0.0117075
CCDC28A	113.367	-0.195488	0.0576058	-3.39355	0.00068994	0.0117151
DUSP19	52.2327	-0.559609	0.164938	-3.39285	0.00069169	0.0117323
DLX3	6.86371	-0.537935	0.158668	-3.39031	0.000698129	0.0118262
TMEM134	93.3326	-0.253891	0.074892	-3.39009	0.000698705	0.0118262
HCG18	298.327	-0.250865	0.074045	-3.388	0.000704042	0.011904
HAP1	20.0226	-0.538206	0.15894	-3.38623	0.00070861	0.0119685
ADAM32	444.398	-0.456015	0.134681	-3.38588	0.000709515	0.0119712
CA5B	133.2	-0.35633	0.10527	-3.38491	0.000712011	0.0120006
IL12RB1	45.9717	0.323704	0.0956678	3.38362	0.000715358	0.0120444
DUSP4	408.671	-0.232608	0.0687994	-3.38096	0.000722341	0.0121364
MRAS	27.8349	0.339774	0.100491	3.38114	0.00072186	0.0121364
KBTBD8	24.4311	0.301526	0.0892156	3.37974	0.000725538	0.0121773
SCGB3A1	144.464	-0.587287	0.173821	-3.37869	0.000728319	0.0122112
KLHL23	8.49838	-0.655783	0.194162	-3.3775	0.00073148	0.0122513
SEC24A	384.682	0.169824	0.0503134	3.37532	0.000737299	0.0123359
SERPINA1	1060.01	0.441612	0.130963	3.37203	0.000746151	0.0124579
UCHL1	13.4912	-0.554302	0.164372	-3.37224	0.000745586	0.0124579
PLCD4	26.3847	-0.441879	0.131134	-3.36967	0.000752573	0.012539
ZNF222	16.1219	0.271308	0.0805121	3.36978	0.000752279	0.012539
TUBE1	91.1169	-0.364514	0.108261	-3.36698	0.00075997	0.012649
COL14A1	14.2461	-0.867279	0.257655	-3.36604	0.000762545	0.0126787
ACO1	136.864	-0.328392	0.0975913	-3.36497	0.000765514	0.0126794
AMZ2	159.591	-0.253452	0.0753105	-3.36543	0.000764244	0.0126794
C21orf91	194.453	0.203209	0.0603911	3.36488	0.000765758	0.0126794
EXOC3	426.42	-0.140318	0.0416906	-3.3657	0.000763504	0.0126794
CHDH	68.5467	-0.325121	0.0966505	-3.36389	0.000768528	0.0127121
FBXL2	128.024	-0.405439	0.120599	-3.36186	0.00077418	0.0127924
HK2	1146.78	0.173419	0.0515928	3.3613	0.000775768	0.0128054
SRGN	4911.2	0.515126	0.153291	3.36044	0.000778189	0.0128321
DNM1	44.766	-0.42354	0.126053	-3.36002	0.000779359	0.0128381
RBKS	138.227	-0.408664	0.121648	-3.35939	0.00078114	0.0128405
SERAC1	109.983	-0.251052	0.0747375	-3.35912	0.00078191	0.0128405
ZNF18	71.9559	-0.158991	0.0473298	-3.35921	0.000781662	0.0128405
FGFR4	10.157	-0.498406	0.148388	-3.35881	0.000782791	0.0128418
IFNAR1	662.257	0.118244	0.0352139	3.35789	0.000785403	0.0128714
FOXP2	201.919	-0.417483	0.124345	-3.35745	0.000786654	0.0128764
PTAFR	761.642	0.271615	0.0809049	3.35722	0.000787317	0.0128764
ARHGEF12	1783.58	-0.276285	0.0823036	-3.3569	0.000788214	0.0128779
NPC2	280.306	0.143292	0.0426928	3.35634	0.000789801	0.0128907
PLA2R1	378.479	-0.288338	0.0859638	-3.35418	0.000796009	0.0129655
PLEKHO2	573.378	0.302327	0.0901318	3.35428	0.000795729	0.0129655
RASAL3	87.0714	0.276447	0.0824359	3.35348	0.000798026	0.0129852
FAP	10.4095	1.01036	0.301423	3.35195	0.000802454	0.0130439
ANKRD6	170.268	-0.257829	0.0769293	-3.35151	0.000803733	0.0130515
LDB3	25.6108	-0.433897	0.129495	-3.35069	0.000806116	0.0130769
ATP6V1C2	85.2784	-0.301797	0.0901095	-3.34922	0.000810395	0.0131197
SP140L	234.105	0.198194	0.0591724	3.34944	0.000809762	0.0131197
APC	502.389	-0.0923134	0.027579	-3.34724	0.000816203	0.0132004
CXXC4	19.8875	-0.56507	0.168879	-3.34601	0.000819838	0.0132423
TMCC2	40.895	-0.448986	0.134194	-3.3458	0.00082045	0.0132423
DMKN	195.834	-0.375627	0.112282	-3.34538	0.000821696	0.013249
LRRFIP1	1448.6	-0.0867323	0.0259282	-3.34509	0.000822555	0.0132495
HLA-DOA	107.295	0.301658	0.090189	3.34473	0.000823621	0.0132533
DMGDH	25.9584	-0.427283	0.127793	-3.34355	0.000827136	0.0132965
UBA7	391.2	0.19884	0.0594975	3.34199	0.00083181	0.0133582
RCN2	221.123	-0.286355	0.08576	-3.33903	0.000840703	0.0134875
PLXNA2	335.455	-0.213539	0.0639639	-3.33842	0.00084255	0.0135036
CNBD1	6.02782	-0.811892	0.243294	-3.33708	0.000846645	0.0135556
UCA1	193.762	-0.385959	0.115755	-3.33427	0.000855228	0.0136794
MAPKBP1	294.635	-0.229276	0.0688239	-3.33135	0.000864254	0.0138099
C4orf51	3.26403	-0.854807	0.25668	-3.33024	0.000867706	0.0138375
NEXN	12.7808	0.618751	0.185793	3.33032	0.000867456	0.0138375
AFAP1L2	23.2264	-0.37172	0.111704	-3.32772	0.000875603	0.0139495
BHLHE41	78.1741	-0.367769	0.110613	-3.32482	0.000884772	0.0140815
MCOLN3	46.5752	-0.473266	0.142423	-3.32296	0.000890672	0.0141613
TMPRSS7	11.9421	-0.674453	0.203011	-3.32225	0.000892948	0.0141834
GRB2	712.915	0.153529	0.0462443	3.31996	0.000900295	0.0142859
SLC23A1	15.3238	-0.668808	0.201492	-3.31927	0.00090252	0.0142929
SLIT1	30.199	-0.540372	0.162798	-3.31929	0.000902467	0.0142929
MCTP1	148.362	0.276536	0.0833236	3.31881	0.000904009	0.0143023
EGF	40.9494	-0.386091	0.116369	-3.31782	0.000907219	0.0143164
OXTR	65.1976	-0.645879	0.194692	-3.31743	0.000908483	0.0143164
PRLR	18.3865	0.637384	0.192124	3.31757	0.000908035	0.0143164
TRNAU1AP	98.4015	-0.206079	0.0621141	-3.31774	0.000907473	0.0143164
CBR4	114.596	-0.256377	0.0773435	-3.31479	0.000917118	0.014426
CD72	20.7992	0.354647	0.10699	3.31475	0.00091724	0.014426
SH2D1A	8.71191	0.528718	0.159523	3.31436	0.000918528	0.0144321
CCT6B	70.2674	-0.36586	0.11041	-3.31364	0.000920907	0.0144553
AOAH	158.25	0.341646	0.103145	3.31229	0.000925371	0.0144971
ZNF704	138.946	-0.406443	0.122708	-3.31228	0.000925384	0.0144971
GRK7	6.36408	-0.581129	0.175509	-3.31111	0.000929253	0.0145434
ATL1	52.5125	-0.321894	0.097347	-3.30666	0.000944141	0.014762
RBP1	67.0205	-0.341339	0.103276	-3.3051	0.000949422	0.0148301
ANXA3	577.282	0.146562	0.044368	3.30332	0.000955464	0.0149099
FCGR2A	2024	0.480641	0.145542	3.30243	0.000958509	0.0149428
TFPI	247.891	-0.382526	0.115862	-3.30157	0.000961469	0.0149744
ATOH8	38.9049	-0.396161	0.120035	-3.30037	0.000965563	0.0150235
C1orf56	15.5764	-0.33974	0.102969	-3.29946	0.000968726	0.0150435
TPRXL	70.3905	-0.389151	0.117937	-3.29964	0.000968077	0.0150435
COL17A1	25.4797	-0.609528	0.184827	-3.29783	0.000974356	0.0151162
SATB1	430.606	-0.142898	0.0433367	-3.2974	0.000975832	0.0151245
SNX6	369.244	0.132894	0.0403092	3.29686	0.000977729	0.0151392
NOVA1	46.7992	-0.738913	0.224248	-3.29506	0.000983992	0.0152214
DCP1A	196.067	0.115013	0.0349081	3.29475	0.000985102	0.0152239
OLFML2A	107.19	-0.3837	0.116497	-3.29365	0.000988958	0.0152687
GNG2	157.652	0.369621	0.112294	3.29154	0.000996415	0.0153261
SASH3	266.442	0.326021	0.0990489	3.29151	0.000996507	0.0153261
TLCD1	58.2334	-0.321524	0.0976687	-3.29198	0.000994831	0.0153261
ZYG11B	291.815	-0.151653	0.0460712	-3.29172	0.00099578	0.0153261
RAB11FIP4	457.59	-0.122469	0.0372118	-3.29113	0.000997842	0.0153319
GNMT	9.93229	-0.361136	0.109847	-3.28764	0.00101032	0.0155088
FCGR2B	169.209	0.445571	0.135561	3.28686	0.00101312	0.0155368
KCNQ1	131.538	-0.162466	0.0494417	-3.28601	0.00101617	0.0155686
NSUN7	271.678	-0.289698	0.0882317	-3.28338	0.0010257	0.0156996
ADPGK	302.281	0.123395	0.0376007	3.28172	0.00103176	0.0157773
SCAI	101.666	-0.303384	0.0925638	-3.27756	0.00104707	0.0159961
CCL17	11.7553	-0.517516	0.157912	-3.27724	0.00104826	0.015999
LRRC57	152.223	-0.256615	0.078335	-3.27586	0.0010534	0.0160468
MGAT1	737.438	0.133595	0.0407788	3.27608	0.00105259	0.0160468
TNFAIP8L2	22.6405	0.428141	0.130754	3.2744	0.00105886	0.0161146
TYRO3	86.8109	-0.305263	0.0932883	-3.27226	0.00106693	0.016222
PMS2	84.3948	-0.26655	0.0814991	-3.27059	0.00107323	0.0162896
SEC14L3	57.8746	-0.690547	0.211141	-3.27054	0.00107342	0.0162896
FAM180A	5.45637	-0.9241	0.282577	-3.27026	0.00107449	0.0162904
MIR3945	37.2668	0.642998	0.196651	3.26975	0.00107644	0.0163046
C15orf48	552.435	0.252022	0.0771058	3.26852	0.0010811	0.0163132
CXorf58	6.10845	-0.646297	0.19775	-3.26826	0.00108211	0.0163132
EPHB6	88.1346	-0.223817	0.0684682	-3.26892	0.0010796	0.0163132
KCNC4	77.2508	-0.346614	0.106043	-3.26861	0.00108076	0.0163132
SEC61A2	57.2826	-0.183301	0.0560684	-3.26924	0.00107838	0.0163132
ITGA2	708.557	-0.244242	0.0747922	-3.2656	0.00109232	0.0164207
MYO9A	843.984	-0.369857	0.113254	-3.26572	0.00109185	0.0164207
ZNF302	1576.22	-0.423369	0.129626	-3.26607	0.00109051	0.0164207
KIF17	20.1726	-0.559511	0.171401	-3.26433	0.00109723	0.016479
ZNF394	235.226	-0.110353	0.033816	-3.26335	0.00110104	0.0165208
C1orf162	22.311	0.378348	0.11595	3.26302	0.0011023	0.0165242
LILRB3	563.279	0.49317	0.151277	3.26004	0.00111396	0.0166834
NLRP3	235.975	0.468416	0.143714	3.25936	0.00111664	0.0167079
KLHL18	153.803	-0.105878	0.0324921	-3.25857	0.00111974	0.0167385
TRIM39	135.231	-0.149851	0.0459914	-3.25823	0.00112109	0.0167431
HPGDS	6.4671	-0.573872	0.176156	-3.25775	0.00112299	0.0167558
VLDLR	93.748	-0.255245	0.0783625	-3.25724	0.00112503	0.0167706
LCMT2	5453.23	-0.528578	0.16241	-3.25458	0.00113559	0.0169123
C3orf38	178.415	0.192942	0.0593002	3.25364	0.00113935	0.0169367
NGB	3.42699	-1.09764	0.337344	-3.25376	0.00113888	0.0169367
S100A8	3839.65	0.426059	0.130969	3.25312	0.00114146	0.0169523
F5	77.6449	0.475094	0.146098	3.25188	0.00114646	0.016981
MAN2B2	419.029	-0.142892	0.0439446	-3.25164	0.0011474	0.016981
MIR100HG	82.3754	-0.581389	0.178783	-3.25192	0.00114628	0.016981
RASGRP3	77.1829	0.306175	0.0941619	3.25158	0.00114764	0.016981
GLIPR2	431.067	0.233114	0.0717002	3.25123	0.00114907	0.016985
LRRC36	31.6978	-0.647103	0.199048	-3.25099	0.00115003	0.016985
LRRC66	6.5506	-0.583701	0.179576	-3.25045	0.00115223	0.0170002
ZNF529	89.5432	-0.319663	0.0983513	-3.25021	0.00115319	0.0170002
C10orf67	40.9368	-0.58936	0.181448	-3.2481	0.0011618	0.0171114
ST6GALNAC2	151.669	-0.268971	0.0828951	-3.24472	0.00117567	0.0172998
EXOC3L1	8.87775	0.561847	0.173244	3.24309	0.0011824	0.0173828
SPEN	852.89	-0.092653	0.0285784	-3.24207	0.00118665	0.0174175
TNXB	53.9512	-0.337503	0.104103	-3.242	0.00118694	0.0174175
COLEC11	8.69925	-0.732566	0.225988	-3.24161	0.00118856	0.0174254
MAPRE1	406.162	0.108059	0.0333448	3.24065	0.00119259	0.0174684
MEFV	790.634	0.501858	0.154887	3.24015	0.00119467	0.0174829
EIF3F	245.222	-0.25979	0.0802199	-3.23847	0.00120172	0.0175699
CLEC7A	921.003	0.320138	0.0988742	3.23783	0.00120442	0.0175934
INPP5K	200.135	-0.109325	0.0337829	-3.2361	0.00121175	0.0176521
PBLD	76.0377	-0.307937	0.0951532	-3.23623	0.00121122	0.0176521
TUSC3	213.594	-0.353763	0.109305	-3.23647	0.00121019	0.0176521
USP19	437.859	-0.119124	0.0368196	-3.23533	0.00121503	0.0176838
COL21A1	89.7011	-0.555847	0.171897	-3.2336	0.00122242	0.0177751
PPA1	343.609	0.239871	0.074197	3.2329	0.0012254	0.0178023
BCL2A1	1423.86	0.52997	0.163958	3.23236	0.00122774	0.0178171
RALBP1	534.484	-0.0885049	0.0273827	-3.23214	0.00122865	0.0178171
LY6G5C	14.4344	-0.414084	0.128196	-3.2301	0.00123748	0.017902
YOD1	337.973	-0.253377	0.078436	-3.23037	0.00123631	0.017902
YTHDC1	537.429	-0.0874487	0.0270738	-3.23001	0.00123786	0.017902
ANKRD11	870.43	-0.109	0.0337569	-3.22898	0.00124232	0.0179291
FOXD1	5.3716	-0.602458	0.186589	-3.2288	0.0012431	0.0179291
TPD52L1	263.767	-0.292168	0.0904804	-3.22908	0.0012419	0.0179291
FPGT-TNNI3K	19.8218	-0.589345	0.182709	-3.22559	0.00125713	0.0181152
POLR2J4	108.213	-0.22259	0.0690671	-3.22281	0.00126938	0.0182752
CPNE2	159.107	-0.204933	0.0636189	-3.22127	0.00127626	0.0183413
WDR13	270.606	-0.210781	0.0654343	-3.22126	0.00127626	0.0183413
CFH	882.954	0.298433	0.0927331	3.21819	0.00129004	0.0185226
ENTPD3-AS1	21.9667	-0.353897	0.109978	-3.2179	0.00129135	0.0185247
GPR161	20.1161	-0.397186	0.123501	-3.21607	0.0012996	0.0186183
RBMS3	72.337	-0.406427	0.126379	-3.21594	0.00130019	0.0186183
NR6A1	67.4108	-0.187922	0.0584502	-3.21507	0.00130411	0.0186577
HR	137.05	-0.321111	0.0999166	-3.21379	0.00130995	0.0187245
APBB1IP	363.388	0.407644	0.126933	3.2115	0.00132045	0.0188577
EFNB3	19.8049	-0.637794	0.198665	-3.2104	0.00132549	0.0188959
ZBTB20	896.148	-0.363713	0.113285	-3.21061	0.00132455	0.0188959
CD1E	13.5413	-0.49259	0.153528	-3.20848	0.00133438	0.0190057
CLEC4A	80.0659	0.457915	0.142892	3.20464	0.00135233	0.0192442
FGFR1OP	319.01	-0.308986	0.0964341	-3.20412	0.00135477	0.0192618
DMBT1	28.352	-0.626517	0.195562	-3.20367	0.0013569	0.0192749
GDE1	623.803	-0.191511	0.0598383	-3.20048	0.00137201	0.0194723
TMCO5A	12.6663	-0.693374	0.216702	-3.19966	0.00137588	0.0195099
FKBP15	383.598	0.096128	0.0300456	3.1994	0.00137715	0.0195107
IRF2	308.104	0.140608	0.043952	3.19912	0.00137846	0.0195119
ANXA2P2	7.52574	-0.374762	0.117166	-3.19854	0.00138125	0.0195341
FKBP9	225.157	-0.288648	0.0903123	-3.19611	0.00139296	0.0196823
PECR	43.1617	-0.340041	0.106425	-3.19513	0.00139766	0.0197284
PHLDB3	131.217	-0.243794	0.0763066	-3.19492	0.00139869	0.0197284
CLCN4	48.2213	-0.287613	0.0900365	-3.1944	0.00140121	0.0197466
CR2	12.973	0.642576	0.201187	3.19393	0.00140351	0.0197615
PTGR2	68.5901	-0.361228	0.113132	-3.19298	0.00140814	0.0198093
MIPOL1	430.667	-0.417427	0.1308	-3.19135	0.00141611	0.0198981
TREX1	119.833	0.248134	0.0777563	3.19118	0.00141694	0.0198981
SLC9A5	20.7327	-0.370731	0.116189	-3.19075	0.00141902	0.0199099
AGBL1	16.0316	-0.662623	0.20769	-3.19043	0.00142059	0.0199145
RRP12	353.045	-0.172446	0.0540565	-3.19011	0.00142216	0.019919
CHMP1B	875.923	-0.110029	0.0345195	-3.18743	0.00143544	0.0200874
ELOVL7	36.8769	0.329391	0.103394	3.18577	0.00144371	0.0201854
AKTIP	124.639	-0.182456	0.0572858	-3.18502	0.00144743	0.0202049
PPP1R14D	3.86284	-0.575951	0.180833	-3.18498	0.00144763	0.0202049
FXYD1	3.68912	-0.880969	0.276694	-3.18391	0.00145301	0.0202624
APPL2	301.501	-0.156705	0.0492276	-3.18328	0.00145618	0.0202888
ZNF295-AS1	8.01174	-0.75241	0.236594	-3.18017	0.00147187	0.0204897
ATP2A1	23.2363	-0.354576	0.111586	-3.1776	0.00148499	0.0206025
CD207	18.807	-0.497265	0.156465	-3.17811	0.00148237	0.0206025
KRT14	124.138	-0.587751	0.185012	-3.17682	0.00148899	0.0206025
MFSD2B	7.35866	-0.702519	0.22111	-3.17723	0.00148689	0.0206025
NADK	956.007	0.204805	0.0644626	3.17711	0.00148749	0.0206025
RRAGC	113.326	0.152566	0.0480215	3.17703	0.00148794	0.0206025
WNT4	26.8736	-0.349656	0.11006	-3.17697	0.00148825	0.0206025
USP27X	33.3854	-0.369769	0.116458	-3.17513	0.0014977	0.020705
CYP2A7	21.3179	-0.544754	0.171644	-3.17375	0.00150486	0.0207502
PPM1A	519.239	-0.0881562	0.0277734	-3.17412	0.0015029	0.0207502
XPNPEP3	248.641	-0.296475	0.0934124	-3.17384	0.00150439	0.0207502
FNIP2	195.814	0.213766	0.0673866	3.17223	0.00151273	0.0208329
LCP2	1206.63	0.427571	0.134791	3.17209	0.00151346	0.0208329
ZNF445	315.282	-0.234029	0.0737951	-3.17134	0.00151739	0.020869
TCTN1	260.773	-0.439611	0.138634	-3.17101	0.00151908	0.0208743
CPNE5	16.7195	0.449796	0.141872	3.17043	0.00152211	0.0208801
LAT2	242.596	0.397724	0.125446	3.17049	0.00152181	0.0208801
GUCA1B	13.4895	-0.304868	0.0962531	-3.16736	0.0015383	0.0210661
ZFYVE26	441.322	0.184558	0.0582645	3.1676	0.00153704	0.0210661
ACADSB	242.919	-0.325452	0.102763	-3.16703	0.00154007	0.0210722
HESX1	6.23439	0.664251	0.209836	3.16558	0.00154776	0.0211593
ABAT	176.642	-0.199344	0.0630055	-3.16391	0.00155666	0.0212447
DSCAML1	36.5221	-0.681424	0.215358	-3.16415	0.00155538	0.0212447
GRM2	22.8423	-0.457296	0.144596	-3.16257	0.00156382	0.0213242
MAPK10	652.837	-0.325718	0.103017	-3.1618	0.00156799	0.0213447
USP49	117.447	-0.329227	0.104119	-3.16203	0.00156673	0.0213447
HDAC5	261.201	-0.131123	0.0414805	-3.16107	0.00157189	0.0213796
NUAK1	79.8357	-0.267006	0.084485	-3.1604	0.00157554	0.0214111
FHL1	21.6445	-0.625849	0.198092	-3.15938	0.00158105	0.02146
TUFT1	220.972	-0.181935	0.0575882	-3.15924	0.00158183	0.02146
POLR1D	211.309	-0.234891	0.0743796	-3.158	0.00158857	0.0215331
CCDC36	9.76053	-0.537448	0.170207	-3.15761	0.0015907	0.0215438
COX7A1	8.65644	-0.504775	0.159884	-3.15713	0.00159332	0.0215492
WNT9A	42.0009	-0.337999	0.107062	-3.15704	0.00159379	0.0215492
KLRC1	23.1996	0.39864	0.126295	3.15643	0.00159715	0.0215764
C15orf56	8.63799	-0.492601	0.156115	-3.15536	0.00160299	0.0216227
FAM47E	136.406	-0.441845	0.140032	-3.15531	0.00160328	0.0216227
ABCA4	36.2474	-0.395222	0.125273	-3.15489	0.00160557	0.0216277
NANOS1	16.2908	-0.437777	0.138803	-3.15395	0.00161076	0.0216277
PPP2R2D	177.845	-0.111194	0.0352483	-3.15458	0.00160729	0.0216277
SP3	973.15	-0.0749921	0.0237755	-3.15417	0.00160955	0.0216277
TUBGCP2	372.489	-0.159612	0.0506067	-3.15397	0.00161068	0.0216277
ZNF713	51.0081	-0.388375	0.123146	-3.15377	0.00161177	0.0216277
CYP2E1	61.0983	-0.334392	0.106096	-3.15178	0.0016228	0.0216788
HOMER2	408.586	-0.258207	0.0819213	-3.15188	0.0016222	0.0216788
LINC00476	62.6192	-0.298974	0.094863	-3.15164	0.00162356	0.0216788
MTM1	126.842	-0.149292	0.0473577	-3.15243	0.00161915	0.0216788
RNF11	437.636	-0.113217	0.0359173	-3.15215	0.00162071	0.0216788
TRERF1	269.66	-0.127806	0.0405527	-3.15161	0.00162371	0.0216788
ANXA11	2647.26	-0.112175	0.0355972	-3.15124	0.00162579	0.0216885
CSRNP3	19.0812	-0.599874	0.190387	-3.15081	0.00162819	0.0217024
SRSF4	543.479	-0.239882	0.076179	-3.14893	0.00163868	0.021824
ABCA12	382.368	-0.253138	0.0805181	-3.14387	0.00166729	0.0221581
MYO1H	11.256	-0.581898	0.185096	-3.14376	0.00166792	0.0221581
PLEKHD1	40.6188	-0.363673	0.115674	-3.14396	0.0016668	0.0221581
ABHD12B	79.7349	-0.43671	0.139012	-3.14152	0.00168074	0.0222933
CACNA1D	180.862	-0.340794	0.108509	-3.14068	0.00168555	0.0222933
IGFBP2	438.17	-0.439493	0.1399	-3.14148	0.00168095	0.0222933
SAMSN1	572.159	0.455114	0.144885	3.14122	0.00168247	0.0222933
SNHG4	26.5751	-0.322973	0.10284	-3.14052	0.00168646	0.0222933
UNKL	167.256	-0.156327	0.0497759	-3.14061	0.00168597	0.0222933
LCP1	3235.28	0.398552	0.126939	3.1397	0.0016912	0.0223375
RPS6KL1	70.8979	-0.350988	0.111814	-3.13902	0.00169513	0.0223709
GAPT	60.764	0.401792	0.128125	3.13593	0.00171311	0.0225896
POU2AF1	89.8105	-0.482455	0.153899	-3.13487	0.00171928	0.0226522
KLRC3	6.26942	0.57937	0.184893	3.13354	0.0017271	0.0227317
OBSL1	171.737	-0.312521	0.0997398	-3.13336	0.00172815	0.0227317
SLC2A9	38.1557	-0.252515	0.0806022	-3.13285	0.00173117	0.0227527
CCDC80	1121.1	-0.3514	0.112177	-3.13254	0.00173301	0.0227581
CCNDBP1	402.716	-0.189162	0.0603926	-3.13221	0.00173494	0.0227649
FAM104B	51.3613	-0.424576	0.135573	-3.13171	0.00173789	0.0227821
VSIG10	206.692	-0.226764	0.0724136	-3.13151	0.0017391	0.0227821
PROC	14.6975	-0.414649	0.132429	-3.13109	0.00174159	0.022796
RPE65	6.86067	-0.953574	0.304673	-3.12983	0.00174909	0.0228754
C11orf54	126.759	-0.165824	0.0529888	-3.12942	0.00175152	0.0228886
ACAD10	141.987	-0.203165	0.0649408	-3.12847	0.0017572	0.0229066
GBGT1	28.6013	0.310427	0.0992203	3.12866	0.00175605	0.0229066
SERPINE2	76.8036	-0.444087	0.141943	-3.12863	0.00175624	0.0229066
ALPK3	138.227	-0.204607	0.0654246	-3.12738	0.00176374	0.0229731
DTNBP1	50.9833	0.164345	0.0525607	3.12677	0.00176741	0.0230022
HABP4	35.0172	-0.30575	0.0978022	-3.1262	0.00177078	0.0230274
ANKUB1	167.623	-0.561914	0.179824	-3.12481	0.00177922	0.0231183
TAS1R3	10.1359	-0.515982	0.165306	-3.12137	0.00180014	0.0233712
CD38	144.328	0.454732	0.145715	3.1207	0.00180425	0.0234055
PGAP2	88.5454	-0.198477	0.0636298	-3.11924	0.00181318	0.0235023
PRRT1	7.70806	-0.495088	0.158745	-3.11876	0.00181615	0.0235218
COL22A1	13.907	0.959729	0.307781	3.11822	0.00181944	0.0235452
TMCO3	451.765	-0.196556	0.0630411	-3.1179	0.00182144	0.0235521
GRIK2	50.1032	-0.386134	0.123863	-3.11742	0.00182439	0.0235712
NFASC	47.4128	-0.484092	0.155363	-3.11588	0.00183399	0.023657
PCDHGB4	11.3638	-0.421011	0.135112	-3.11602	0.00183308	0.023657
CHST5	40.8272	-0.485314	0.155775	-3.11548	0.00183644	0.0236695
GRB10	95.2631	-0.240425	0.077209	-3.11396	0.00184597	0.0237732
RELA	430.264	0.103014	0.0331003	3.11217	0.00185717	0.0238982
KLHL32	17.741	-0.690363	0.221861	-3.11169	0.00186022	0.0239181
USP7	686.314	-0.10951	0.0352088	-3.11031	0.00186892	0.0240108
ZKSCAN3	50.8195	-0.402182	0.129402	-3.10801	0.0018835	0.0241787
ZNF843	14.9685	-0.4684	0.150727	-3.10761	0.00188606	0.0241921
FTO	375.076	-0.397599	0.128111	-3.10355	0.00191215	0.0245071
ERCC4	255.17	-0.38189	0.123085	-3.10266	0.00191787	0.0245607
ARPC5	849.079	0.162461	0.0523665	3.10239	0.00191964	0.0245637
TMEM218	67.951	-0.26756	0.0862908	-3.10068	0.00193076	0.0246862
MMS22L	145.292	-0.310609	0.100188	-3.10027	0.00193343	0.0247006
SNORA52	30.8957	0.430458	0.138904	3.09895	0.00194206	0.0247911
MORC3	489.52	0.0911802	0.0294454	3.09658	0.00195765	0.0249702
HAGH	177.262	-0.262985	0.0849581	-3.09547	0.00196503	0.0250244
MMP7	17.7303	-0.36114	0.116667	-3.09549	0.00196489	0.0250244
MEIS2	215.04	-0.280923	0.0907678	-3.09497	0.00196836	0.0250468
FBXL22	8.5107	-0.36638	0.11839	-3.09469	0.00197018	0.0250501
FCHSD1	244.754	-0.193125	0.0624319	-3.09336	0.00197901	0.0251283
MMACHC	52.7685	-0.480955	0.155483	-3.09329	0.00197948	0.0251283
TRIM24	229.573	-0.159626	0.0516425	-3.09099	0.00199492	0.0253043
ACTB	15115	0.18119	0.058625	3.09066	0.00199714	0.0253124
SLC35E3	186.146	-0.263925	0.0854038	-3.09032	0.00199942	0.0253213
DALRD3	116.232	-0.249808	0.0808623	-3.08931	0.00200625	0.0253681
PLEK2	46.8092	0.28383	0.0918753	3.0893	0.00200629	0.0253681
SSTR2	84.6528	0.599929	0.194212	3.08904	0.00200806	0.0253703
GLS2	9.58652	-0.488861	0.158282	-3.08854	0.00201139	0.0253925
ACP6	137.031	-0.249358	0.0807487	-3.08807	0.0020146	0.0254027
FAM131A	107.804	-0.195443	0.0632969	-3.08772	0.00201697	0.0254027
XPC	208.876	-0.105095	0.0340341	-3.08794	0.00201551	0.0254027
TRPM3	27.6691	-0.625856	0.202728	-3.08716	0.00202076	0.0254304
CACNB4	102.252	-0.300468	0.0973367	-3.08689	0.00202263	0.0254339
TGFBI	287.144	0.250183	0.0810765	3.08577	0.00203025	0.0255097
DAAM1	269.232	-0.224671	0.0728818	-3.08268	0.00205144	0.0257154
MLLT11	18.1913	-0.354094	0.114861	-3.0828	0.00205061	0.0257154
OR1M1	13.7964	-0.584417	0.189552	-3.08314	0.00204827	0.0257154
KLHL7	161.727	-0.221094	0.0717314	-3.08225	0.00205443	0.0257327
NLRC4	53.3335	0.465938	0.15133	3.07895	0.00207735	0.0259993
KLHL13	18.1871	-0.613396	0.199266	-3.07828	0.002082	0.0260372
DDX42	609.983	-0.178316	0.0579398	-3.0776	0.00208674	0.0260507
GPR171	13.7031	0.418881	0.136109	3.07754	0.00208717	0.0260507
PPP4R1	1080.55	-0.0770118	0.0250247	-3.07743	0.00208796	0.0260507
TEX21P	13.5365	-0.524259	0.170414	-3.07639	0.00209521	0.0261207
PZP	68.0235	-0.604648	0.196563	-3.0761	0.00209724	0.0261257
SERTAD2	237.454	-0.124225	0.0403918	-3.0755	0.00210147	0.026158
LRRIQ3	19.8134	-0.653084	0.212407	-3.07469	0.00210724	0.0262095
GNG4	58.0822	-0.321016	0.104424	-3.07415	0.00211105	0.0262364
ACSF2	135.171	-0.276046	0.0898155	-3.07348	0.00211577	0.0262747
ARPC4	469.236	0.109465	0.0356212	3.07302	0.00211908	0.0262749
RAC2	428.424	0.375821	0.122294	3.07309	0.00211858	0.0262749
ZFHX4	103.585	-0.467142	0.152046	-3.07238	0.00212358	0.0263103
DAPK2	173.051	-0.182327	0.05935	-3.07207	0.00212583	0.0263179
DNMBP-AS1	17.7209	-0.469462	0.15284	-3.07158	0.00212927	0.0263285
SLC1A1	69.3646	-0.281233	0.0915626	-3.07148	0.00212998	0.0263285
CTSS	2173.09	0.216665	0.0705517	3.07101	0.00213333	0.0263496
ZNF687	250.213	-0.107681	0.0350679	-3.07064	0.00213598	0.0263619
MACROD2	62.3295	-0.374525	0.122044	-3.06877	0.00214938	0.0265069
AKR1C4	3.37772	-0.926678	0.302049	-3.06797	0.00215515	0.0265511
CAT	344.602	-0.174875	0.0570031	-3.06782	0.00215629	0.0265511
INO80C	117.102	-0.30796	0.100395	-3.06749	0.00215867	0.02656
ANXA8	33.2649	-0.569403	0.185653	-3.06703	0.00216194	0.0265797
CDON	63.2304	-0.390803	0.127515	-3.06475	0.00217851	0.0267219
HGD	18.199	-0.416689	0.135956	-3.06488	0.00217761	0.0267219
PHYH	67.411	-0.326145	0.106413	-3.0649	0.0021774	0.0267219
SLC35G1	39.7645	-0.346973	0.113258	-3.06355	0.00218725	0.0268085
KLF10	224.246	0.177072	0.0578337	3.06174	0.00220052	0.0269452
RASA4	74.9291	-0.365103	0.119254	-3.06157	0.00220177	0.0269452
ZFP36	3360.28	0.379573	0.123994	3.06121	0.00220445	0.0269574
FAM13C	16.6248	-0.680377	0.222311	-3.06048	0.00220986	0.0270028
APH1B	72.231	-0.219347	0.0717135	-3.05866	0.00222326	0.0271458
ATXN2	284.729	-0.207788	0.0679517	-3.05788	0.00222906	0.0271597
FILIP1	74.956	-0.568773	0.186006	-3.05783	0.00222949	0.0271597
KLF15	2394.87	-0.505227	0.165219	-3.05793	0.00222874	0.0271597
PCDHB10	8.2705	-0.419793	0.137373	-3.05587	0.00224407	0.0273165
LRTM1	245.97	-0.718447	0.235127	-3.05558	0.00224628	0.0273226
CYP2C8	8.45705	-0.537949	0.176143	-3.05405	0.00225772	0.0274409
RNFT2	71.445	-0.412404	0.135123	-3.05207	0.00227268	0.0276018
FOXN2	140.848	0.161286	0.0528695	3.05064	0.00228354	0.0276701
IGSF10	129.492	-0.459945	0.150781	-3.05042	0.0022852	0.0276701
KLHL31	18.2736	-0.371364	0.121736	-3.05058	0.00228401	0.0276701
LAMA2	45.2809	-0.52102	0.170803	-3.05042	0.00228523	0.0276701
GAPVD1	1080.09	-0.190514	0.062463	-3.05003	0.00228822	0.0276854
SLC4A5	99.1033	-0.359884	0.118015	-3.04948	0.00229241	0.0277151
PPM1N	961.014	-0.528282	0.173268	-3.04893	0.0022966	0.0277448
RAP2C	217.159	0.143125	0.0469493	3.0485	0.00229986	0.0277632
CSNK1E	530.842	-0.187476	0.061521	-3.04735	0.00230872	0.0278491
FETUB	9.88482	-0.961674	0.315681	-3.04634	0.00231643	0.0279
UQCRHL	11.6735	-0.406008	0.133272	-3.04646	0.00231557	0.0279
AGBL3	26.487	-0.442534	0.145318	-3.04529	0.00232455	0.0279768
PDIA3	1493.78	0.222677	0.0731848	3.04267	0.00234491	0.0281958
ZNF37BP	142.1	-0.285656	0.0938887	-3.04249	0.00234627	0.0281958
DST	472.05	-0.269186	0.0884967	-3.04177	0.00235195	0.0282428
PHKG2	182.428	-0.156279	0.0513848	-3.04134	0.00235526	0.0282613
IKBKE	150.653	0.214992	0.0707436	3.03903	0.00237342	0.0284579
HECTD1	2373.81	-0.197009	0.0648376	-3.03849	0.00237764	0.028467
TNFSF14	107.75	0.375022	0.123424	3.03848	0.00237774	0.028467
VSIG1	22.2085	-0.416487	0.137086	-3.03815	0.00238034	0.0284769
ZNF391	23.6605	-0.424959	0.139895	-3.0377	0.00238392	0.0284984
PLCD1	99.5981	-0.192057	0.0632338	-3.03725	0.00238751	0.0285199
CD8B	11.3738	0.441025	0.14526	3.0361	0.00239661	0.0286072
DZIP1	72.5705	-0.489755	0.161336	-3.03562	0.00240043	0.0286315
BCAM	64.1248	-0.322446	0.106246	-3.03489	0.00240626	0.0286796
KIAA1257	84.5497	-0.337134	0.111096	-3.03463	0.00240831	0.0286828
BICC1	46.7521	-0.604986	0.199557	-3.03164	0.00243232	0.0289471
ATP11C	136.537	0.147599	0.0486916	3.03131	0.00243497	0.0289572
NUP50	754.545	-0.0908289	0.0299834	-3.0293	0.00245117	0.0291282
NUDT16P1	59.608	-0.281903	0.093166	-3.02581	0.00247966	0.0294449
GMFB	8370.89	-0.409005	0.135195	-3.02529	0.00248399	0.0294743
TIMP3	170.386	-0.330174	0.109189	-3.02389	0.00249548	0.0295888
CAPS2	127.158	-0.470601	0.155781	-3.02091	0.00252016	0.0298187
IGF1R	1197.29	-0.183489	0.060742	-3.0208	0.00252109	0.0298187
PURB	527.89	-0.0893215	0.0295703	-3.02065	0.00252233	0.0298187
RAB8A	382.415	0.0977271	0.0323526	3.02069	0.00252201	0.0298187
AMPD1	15.8307	-0.376031	0.124505	-3.02022	0.00252591	0.029839
DNAJC25	49.0773	-0.161161	0.0533813	-3.01905	0.00253569	0.0299324
MCOLN2	52.2764	0.296986	0.0984309	3.0172	0.00255119	0.030071
PKP1	230.549	-0.351619	0.116531	-3.01737	0.00254975	0.030071
SLC25A40	118.588	-0.228604	0.0758102	-3.01547	0.00256577	0.0301983
UNC45A	218.338	-0.151127	0.0501153	-3.01558	0.00256489	0.0301983
CFL1	1638.15	0.0956851	0.0317402	3.01464	0.00257288	0.0302153
LGALS7	14.2913	-0.477805	0.158495	-3.01464	0.00257283	0.0302153
PRKCZ	144.156	-0.161352	0.0535197	-3.01481	0.00257137	0.0302153
PTCH1	66.3558	-0.313962	0.104162	-3.01417	0.00257686	0.0302398
RASAL1	141.039	-0.255923	0.0849211	-3.01365	0.00258122	0.0302688
PTGER1	5.88336	-0.487942	0.161944	-3.01304	0.00258645	0.0303079
REEP2	12.7956	-0.461358	0.153171	-3.01205	0.00259488	0.0303799
ZNF688	142.373	-0.345047	0.114562	-3.01187	0.0025964	0.0303799
UACA	198.237	-0.286361	0.095087	-3.01157	0.00259903	0.0303885
LRRC28	62.7457	-0.228546	0.0759196	-3.01036	0.00260934	0.0304868
ZBTB37	186.218	-0.169238	0.0562442	-3.00898	0.00262122	0.0306033
AMY2B	86.0982	-0.245874	0.081884	-3.00271	0.00267585	0.0312058
LRRC37A3	46.7871	-0.262742	0.0875045	-3.00261	0.00267674	0.0312058
TGFB2	107.265	-0.289538	0.0964512	-3.00192	0.00268287	0.0312545
GPR146	5.21654	-0.556539	0.185493	-3.00032	0.00269698	0.0313527
NOS3	45.4651	-0.37108	0.123681	-3.0003	0.00269717	0.0313527
UGT1A1	36.4391	-0.378523	0.126156	-3.00043	0.00269597	0.0313527
LILRA6	260.014	0.442592	0.147564	2.99931	0.0027059	0.0314313
TRIM8	1038.71	-0.1505	0.0501905	-2.99858	0.00271241	0.031484
ACTR3B	45.9754	-0.309133	0.103143	-2.99714	0.0027253	0.0316107
LRTOMT	121.906	-0.447971	0.149482	-2.99682	0.00272811	0.0316204
CCDC136	42.8984	-0.309337	0.103238	-2.99634	0.00273244	0.0316476
ZNF346	66.5612	-0.200441	0.0669002	-2.99612	0.00273442	0.0316476
AKR1B15	49.1316	-0.401918	0.134163	-2.99574	0.00273783	0.0316529
GJC3	6.13231	-0.532096	0.177632	-2.9955	0.00273993	0.0316529
PRDM6	13.274	-0.559722	0.18686	-2.9954	0.00274081	0.0316529
MYO10	1524.85	-0.357975	0.11956	-2.99411	0.00275245	0.0317644
CALHM2	15.4174	0.311686	0.104125	2.99337	0.00275919	0.0318192
PRRT3	115.426	-0.317347	0.106031	-2.99297	0.00276277	0.0318375
RBM7	124.59	0.136022	0.0454562	2.99238	0.00276808	0.0318758
POLR2A	1333.16	-0.0892734	0.0298395	-2.99178	0.00277353	0.0319155
JPX	127.867	-0.237631	0.0794839	-2.98967	0.00279279	0.032114
ANKRD35	132.172	-0.283175	0.0947313	-2.98925	0.00279667	0.0321356
PLEKHG3	430.75	-0.224642	0.0751635	-2.98871	0.00280159	0.032169
IL17D	4.69271	-0.84667	0.283413	-2.98741	0.00281352	0.0322829
CRNDE	88.9141	-0.351734	0.117752	-2.98709	0.00281649	0.0322938
ITGAE	129.947	0.288154	0.0964954	2.98619	0.00282477	0.0323192
MTHFSD	76.4693	-0.218241	0.0730826	-2.98623	0.00282444	0.0323192
PDE1C	23.1288	-0.556917	0.186488	-2.98634	0.00282342	0.0323192
ETV4	25.0095	-0.30957	0.103681	-2.98579	0.00282844	0.0323298
STRC	33.4818	-0.39536	0.13242	-2.98565	0.00282974	0.0323298
LRP4	37.5316	-0.453134	0.151817	-2.98473	0.00283827	0.0323935
SPPL3	237.58	-0.112005	0.0375273	-2.98461	0.00283937	0.0323935
RPL23AP82	62.0174	-0.3401	0.113964	-2.98427	0.00284259	0.0324072
PLCE1	621.235	-0.294168	0.098651	-2.9819	0.00286463	0.0326352
COL8A1	138.978	-0.615296	0.206362	-2.98164	0.0028671	0.0326401
NTN5	5.87187	-0.589272	0.197675	-2.98101	0.00287297	0.0326603
SSC5D	13.0858	-0.62387	0.209271	-2.98116	0.00287154	0.0326603
CXCR4	691.473	0.410243	0.137643	2.98049	0.0028779	0.0326932
CYP2U1	41.202	-0.376051	0.12634	-2.97651	0.00291549	0.0330829
MYOM1	31.275	-0.294569	0.0989676	-2.97642	0.00291634	0.0330829
POLR2E	278.396	-0.135552	0.0455554	-2.97554	0.00292477	0.0331315
ZNF483	36.3202	-0.435703	0.146425	-2.97561	0.00292411	0.0331315
NCAPG2	68.8978	-0.22711	0.0763333	-2.97524	0.00292758	0.0331399
DUSP15	5.95511	-0.650503	0.218727	-2.97404	0.00293905	0.0332226
LRP2	22.3979	-0.569095	0.191353	-2.97406	0.0029389	0.0332226
GRIN3A	11.0746	0.842871	0.283452	2.97359	0.00294334	0.0332477
OXA1L	249.788	-0.203257	0.0683649	-2.97312	0.00294793	0.033276
PIGT	554.42	-0.223772	0.0752799	-2.97253	0.00295356	0.033316
KAT7	344.855	-0.153491	0.0516597	-2.97118	0.00296654	0.0334389
KANK3	19.8567	-0.35378	0.119094	-2.9706	0.00297222	0.0334793
TTLL7	64.2715	-0.449816	0.151498	-2.96912	0.00298652	0.0336167
MAPK3	296.361	-0.107447	0.0361941	-2.96862	0.00299136	0.0336475
KATNAL2	103.263	-0.411378	0.138611	-2.96785	0.00299887	0.0336511
MPP2	7.87574	-0.730798	0.246212	-2.96816	0.00299588	0.0336511
OPHN1	433.917	-0.363799	0.122575	-2.96797	0.00299772	0.0336511
OPTN	496.898	0.227298	0.07659	2.96773	0.00300009	0.0336511
FAM171A2	4.91929	-0.681797	0.229754	-2.9675	0.00300231	0.0336524
SMPD5	3.24453	0.724337	0.24416	2.96664	0.0030107	0.0337227
LDB1	297.857	-0.104886	0.0353608	-2.96616	0.00301546	0.0337524
CLDN9	8.70776	-0.462374	0.155904	-2.96577	0.00301929	0.0337717
PCDHGA3	4.3596	-0.624802	0.210805	-2.96389	0.00303781	0.0339444
ST7L	62.7374	-0.201912	0.0681269	-2.96377	0.00303897	0.0339444
AFAP1L1	33.0532	-0.310684	0.104874	-2.96246	0.00305189	0.0339506
BRI3BP	114.964	-0.210622	0.0710814	-2.96311	0.00304544	0.0339506
CA9	3.79231	-0.803374	0.271156	-2.96277	0.00304882	0.0339506
KIF6	68.8458	-0.535314	0.180698	-2.96248	0.00305174	0.0339506
PSAP	4877.64	0.111602	0.0376754	2.96221	0.00305439	0.0339506
SNED1	91.8433	-0.373249	0.125952	-2.96343	0.00304228	0.0339506
SYT2	20.4412	-0.489104	0.165104	-2.96241	0.00305245	0.0339506
RAMP1	28.4021	-0.415908	0.140439	-2.96149	0.00306154	0.0340065
RUSC2	106.506	-0.206253	0.0696816	-2.95993	0.00307709	0.0341082
STS	447.413	0.223812	0.075613	2.95996	0.00307677	0.0341082
ZACN	5.24	-0.728984	0.246255	-2.96028	0.00307357	0.0341082
CDKL3	35.3485	-0.390244	0.131912	-2.95836	0.00309284	0.034259
FLT1	68.7096	0.416718	0.140906	2.95741	0.00310233	0.0343105
UGT8	42.7956	-0.360627	0.121945	-2.95729	0.00310352	0.0343105
ZNF10	44.0462	-0.304604	0.103002	-2.95725	0.00310392	0.0343105
LYRM7	100.106	-0.301053	0.101821	-2.95668	0.00310975	0.0343511
ABHD5	598.613	-0.171104	0.0578848	-2.95594	0.00311717	0.0344094
WDR83	37.372	-0.234237	0.0792503	-2.95567	0.00311995	0.0344163
C20orf197	8.27241	-0.417281	0.141194	-2.95538	0.00312282	0.0344208
RGL3	12.3866	-0.448876	0.151894	-2.9552	0.00312466	0.0344208
KIAA1324L	66.5033	-0.302925	0.102527	-2.95459	0.00313084	0.0344628
TXNL4B	46.2919	0.162192	0.0548984	2.9544	0.00313278	0.0344628
ACAT1	97.3068	-0.348658	0.118035	-2.95386	0.00313826	0.0344756
PARD6G	21.0197	-0.340884	0.115401	-2.95391	0.00313772	0.0344756
PLCD3	218.985	-0.247179	0.0836887	-2.95355	0.0031414	0.0344865
SFTPD	3.74328	-0.60613	0.20525	-2.95314	0.00314563	0.0345092
C4BPA	14.6973	0.552329	0.187073	2.95249	0.00315226	0.0345581
FAM66E	6.0256	-0.794704	0.269209	-2.95199	0.00315729	0.0345896
RANGAP1	286.175	0.188249	0.0637918	2.95098	0.00316763	0.0346791
ABCB11	141.024	-0.436387	0.147915	-2.95025	0.00317518	0.034738
PCDHB5	7.35239	-0.468751	0.159033	-2.94751	0.00320349	0.0350238
INHBB	44.3995	-0.458444	0.155549	-2.94727	0.00320597	0.035027
ISCU	269.872	-0.131934	0.0447691	-2.94699	0.00320888	0.0350348
SLCO2B1	119.816	0.304083	0.1032	2.94653	0.00321362	0.0350626
ATG14	178.018	-0.213169	0.0723578	-2.94605	0.00321865	0.0350936
SDCBP	1616.15	0.199768	0.0678273	2.94525	0.00322698	0.0351605
CCDC30	153.116	-0.443827	0.150737	-2.94438	0.00323602	0.0351977
CCNY	387.614	-0.0929622	0.0315726	-2.94439	0.00323591	0.0351977
PAX8	13.3258	-0.456043	0.154891	-2.94429	0.003237	0.0351977
RGL2	554.207	-0.119426	0.0405712	-2.9436	0.00324419	0.0352519
VMAC	50.1915	-0.265008	0.0900453	-2.94305	0.00324997	0.0352908
CLCA2	103.132	-0.339427	0.115343	-2.94275	0.00325308	0.0353005
NINJ1	513.415	0.293248	0.0996609	2.94246	0.00325615	0.0353099
GIPR	119.53	-0.321935	0.109427	-2.94201	0.00326089	0.0353134
UGGT2	166.776	-0.288101	0.0979235	-2.94211	0.00325989	0.0353134
COL28A1	74.4603	-0.540251	0.183751	-2.94013	0.00328071	0.035504
CDH13	30.6847	-0.494573	0.168268	-2.9392	0.00329057	0.0355866
NHSL1	286.14	-0.221753	0.0754663	-2.93844	0.00329869	0.0356503
FAM49B	729.955	0.202224	0.0688407	2.93756	0.00330802	0.0356596
GPRASP2	7.79305	-0.528713	0.179951	-2.9381	0.00330235	0.0356596
HMGN4	88.8807	0.178376	0.0607177	2.93779	0.0033056	0.0356596
SCD5	151.266	-0.356253	0.121277	-2.93752	0.00330846	0.0356596
EDNRB	8.82835	0.562663	0.191601	2.93664	0.00331791	0.0357299
EID3	56.9143	-0.244109	0.0831293	-2.93649	0.00331945	0.0357299
PTPRS	263.724	-0.266996	0.0909441	-2.93582	0.00332662	0.035783
ATG9B	129.961	-0.317456	0.108191	-2.93422	0.00334383	0.0359352
PCDHGA11	14.9379	-0.351319	0.119737	-2.93409	0.00334527	0.0359352
RALB	424.781	0.206867	0.0705115	2.9338	0.00334836	0.0359443
VSTM5	4.4731	-0.643315	0.219309	-2.93338	0.00335297	0.0359697
SFMBT2	126.508	0.213028	0.0726388	2.9327	0.00336033	0.0360245
CCDC162P	77.6085	-0.495465	0.168963	-2.93238	0.00336377	0.0360371
ARSB	71.3662	0.216128	0.0737293	2.93137	0.00337471	0.0361122
QPRT	26.2476	-0.408961	0.139514	-2.93132	0.00337529	0.0361122
UBXN7	261.361	-0.116689	0.0398193	-2.93047	0.00338448	0.0361863
SMCHD1	3219.5	0.259282	0.088504	2.9296	0.00339396	0.0362634
SLC13A3	66.1035	-0.417173	0.142412	-2.92933	0.00339694	0.036271
RNF103	384.492	-0.116363	0.0397275	-2.92903	0.00340017	0.0362813
ATP2A3	1406.3	-0.162203	0.0553904	-2.92836	0.00340754	0.0363357
HOMER1	104.615	-0.143678	0.049073	-2.92784	0.00341329	0.0363728
CCL20	39.6598	0.383563	0.131024	2.92743	0.0034178	0.0363966
ERBB4	90.4482	-0.510833	0.174533	-2.92686	0.00342405	0.036439
FKBP5	204.518	0.230687	0.078824	2.92661	0.00342678	0.0364437
ZNF503-AS2	11.2902	-0.352777	0.120574	-2.9258	0.00343569	0.0365142
BRI3	248.661	0.131917	0.0450987	2.92507	0.00344381	0.0365651
WDFY1	558.121	0.171689	0.058698	2.92496	0.00344505	0.0365651
KIAA0319	89.6209	-0.255354	0.0873788	-2.92237	0.00347374	0.0368034
SLC24A3	14.2823	-0.368837	0.126214	-2.92231	0.00347441	0.0368034
TIGIT	17.9886	0.428741	0.146701	2.92256	0.00347171	0.0368034
WEE1	226.599	-0.232353	0.0795307	-2.92155	0.003483	0.03687
MAN1A1	465.566	0.114097	0.0390673	2.92051	0.00349455	0.0369678
COL4A6	24.794	-0.46993	0.160974	-2.91929	0.00350829	0.0370886
FGF9	18.5882	-0.459217	0.157334	-2.91874	0.00351451	0.0371131
SNORA84	6.31172	0.444136	0.15217	2.91867	0.00351524	0.0371131
MKRN1	714.067	-0.086922	0.0297871	-2.91811	0.00352161	0.0371558
ENPP3	39.8471	-0.494186	0.169449	-2.91644	0.00354052	0.0373307
EVI5	295.428	-0.17018	0.0583933	-2.91438	0.00356395	0.037553
MAP7D2	10.9848	-0.399263	0.137082	-2.91258	0.00358454	0.037745
TSPYL4	136.578	-0.263776	0.0905733	-2.91229	0.00358784	0.0377549
ANKK1	37.9508	-0.366975	0.12603	-2.91181	0.00359342	0.0377888
RGS22	82.7256	-0.597162	0.205106	-2.91149	0.00359714	0.037803
OXGR1	6.95717	-0.628282	0.215854	-2.91068	0.00360645	0.0378761
CPSF7	345.727	-0.0776047	0.0266641	-2.91046	0.00360901	0.0378781
DNAL1	334.167	-0.395407	0.135911	-2.90931	0.00362224	0.0379919
VIL1	9.30115	-0.774367	0.266205	-2.90891	0.00362693	0.0380162
CNTN1	12.2519	-0.566684	0.19488	-2.90785	0.00363919	0.0381197
ALOX5	454.781	0.340783	0.117217	2.90727	0.00364596	0.0381408
FRMPD2	150.915	-0.616772	0.212148	-2.90728	0.00364591	0.0381408
ANKRD33B	43.1437	0.366284	0.126019	2.90658	0.00365403	0.0381881
TMOD1	5.37901	-0.539285	0.185546	-2.90647	0.00365526	0.0381881
VWDE	19.4863	-0.368707	0.126879	-2.90598	0.00366101	0.0382231
ASCC1	157.231	-0.247992	0.0853483	-2.90564	0.00366501	0.0382399
ZNF26	1938.27	-0.43839	0.15089	-2.90535	0.00366837	0.0382501
KLC4	115.002	-0.189707	0.0653047	-2.90495	0.00367311	0.0382745
CCDC148	47.0404	-0.446232	0.153697	-2.90333	0.00369221	0.0383748
CTH	23.9738	-0.272891	0.0939969	-2.90319	0.00369383	0.0383748
NRG4	56.093	-0.342671	0.118006	-2.90385	0.00368602	0.0383748
SLC28A1	6.40634	-0.573873	0.197675	-2.90311	0.00369472	0.0383748
SYNM	69.7213	-0.259701	0.0894448	-2.90348	0.00369041	0.0383748
LIFR	420.546	0.300365	0.103471	2.90287	0.00369756	0.0383792
NAMPT	10813	0.347733	0.119815	2.90225	0.00370488	0.0384303
CITED2	358.983	-0.198175	0.0682939	-2.90181	0.00371019	0.0384356
RNF150	139.17	-0.395059	0.136143	-2.90181	0.00371019	0.0384356
CYB5R1	293.425	-0.186823	0.0644085	-2.90059	0.00372457	0.0385595
HIBCH	91.4609	-0.266599	0.0919186	-2.90038	0.00372714	0.0385612
PDZD7	19.1592	-0.451457	0.15574	-2.89879	0.00374606	0.0387319
RAB33A	4.44346	0.501679	0.173127	2.89775	0.00375851	0.0388355
CBWD1	162.483	-0.220105	0.0759699	-2.89726	0.00376434	0.0388455
EMP3	80.0429	0.313558	0.108224	2.89731	0.00376378	0.0388455
IRX6	12.1476	-0.450541	0.155518	-2.89703	0.00376708	0.0388488
CTSW	17.7472	0.41592	0.143618	2.89601	0.0037794	0.0389507
LRRC49	80.5692	-0.46431	0.160359	-2.89544	0.00378626	0.0389963
EFNB2	108.017	-0.270883	0.0935693	-2.895	0.00379156	0.0390257
P2RX6	13.8824	-0.549978	0.189989	-2.89478	0.00379419	0.0390277
CD1D	18.5691	0.312775	0.108091	2.89361	0.00380836	0.0391483
DOCK3	34.3982	-0.330607	0.114274	-2.8931	0.00381459	0.039162
ZCCHC8	138.392	-0.163726	0.0565882	-2.89328	0.00381238	0.039162
BMP4	8.08565	-0.485773	0.167962	-2.89217	0.00382593	0.039228
GNB3	6.61768	-0.507539	0.175478	-2.89233	0.00382396	0.039228
MNDA	1810.71	0.468384	0.161975	2.89171	0.00383148	0.0392598
GIPC2	20.0419	-0.627118	0.216961	-2.89046	0.00384676	0.039344
GSTT1	74.8211	-0.304662	0.105391	-2.89076	0.00384306	0.039344
NXF3	6.62663	-0.692546	0.239599	-2.89044	0.00384707	0.039344
PCMTD2	215.991	-0.165559	0.0572887	-2.88992	0.00385346	0.0393644
PRPF8	1585.4	-0.156597	0.0541884	-2.88987	0.003854	0.0393644
ADIPOR1	821.031	-0.0865174	0.0299428	-2.88942	0.00385952	0.0393898
RUNX2	244.758	-0.119761	0.0414505	-2.88927	0.00386141	0.0393898
GPR37L1	33.9086	-0.313654	0.108579	-2.88871	0.00386826	0.0394345
GXYLT2	28.9771	-0.378746	0.131136	-2.88819	0.00387464	0.0394744
LAPTM5	1707.65	0.308227	0.106733	2.88784	0.00387894	0.039493
NUP210L	14.7311	-0.560937	0.194267	-2.88746	0.00388367	0.0395161
NBPF3	96.2421	-0.28087	0.0972821	-2.88717	0.00388724	0.0395273
REEP1	25.6922	-0.587742	0.203611	-2.8866	0.00389431	0.039574
BDNF	12.6188	-0.46426	0.160883	-2.8857	0.00390544	0.0396619
LONRF1	129.39	0.135027	0.0468023	2.88505	0.00391347	0.0397183
HDDC3	43.2281	-0.221189	0.0766908	-2.88416	0.00392461	0.0397556
MAPK9	185.252	-0.193161	0.0669658	-2.88447	0.00392072	0.0397556
TIGD1	241.697	-0.301127	0.104406	-2.88419	0.00392424	0.0397556
PMP22	33.1219	0.32297	0.111989	2.88396	0.00392712	0.0397558
IMPA2	159.632	-0.149168	0.0517325	-2.88345	0.00393349	0.0397952
RAB3IP	249.891	-0.193571	0.0671501	-2.88267	0.00394322	0.0398432
TMEM182	127.689	-0.379902	0.131787	-2.88271	0.00394274	0.0398432
SUSD3	22.099	0.251111	0.0871277	2.8821	0.00395034	0.0398899
DIO1	6.15973	-0.635093	0.220408	-2.88144	0.00395867	0.0399355
HPX	21.7967	-0.421626	0.14633	-2.88134	0.00395984	0.0399355
MTMR10	411.065	-0.111724	0.038805	-2.87911	0.00398797	0.0401938
PPP1R1C	15.5862	-0.339701	0.118031	-2.87808	0.00400109	0.0403006
PBXIP1	607.052	-0.132619	0.0460896	-2.87742	0.00400943	0.0403592
TMC3	17.8159	-0.598048	0.207923	-2.87629	0.00402376	0.040478
LONRF2	94.7722	-0.344296	0.119711	-2.87605	0.00402689	0.040484
RNF208	16.803	-0.263494	0.091652	-2.87493	0.00404112	0.0406016
DUOX2	5879.73	0.300202	0.104464	2.87375	0.00405632	0.0407287
GJB6	22.3612	-0.395133	0.137535	-2.87296	0.00406641	0.0408044
ZNF846	61.6655	-0.267867	0.0932538	-2.87245	0.00407297	0.0408446
ZNF121	487.269	-0.310908	0.108282	-2.87128	0.00408816	0.0409712
ZDHHC21	267.61	-0.206601	0.0719602	-2.87105	0.00409112	0.0409752
TNRC6C	212.695	-0.133603	0.0465386	-2.87081	0.00409428	0.0409812
COQ7	143.217	-0.196504	0.0684742	-2.86975	0.00410798	0.0410686
ZNF516	540.625	-0.111094	0.0387121	-2.86974	0.00410814	0.0410686
PCCA	128.075	-0.237244	0.0826992	-2.86876	0.00412081	0.0411695
GRAP2	24.3035	0.357421	0.124609	2.86835	0.00412624	0.041198
CD55	3546.97	0.113514	0.0395826	2.86777	0.00413372	0.0412469
TSC2	731.085	-0.164009	0.057197	-2.86744	0.00413811	0.041265
LDHA	907.386	0.136127	0.0474769	2.86722	0.00414097	0.0412678
CDNF	18.7113	-0.374799	0.130763	-2.86624	0.00415377	0.0413696
FAM20C	50.3331	0.242383	0.0845917	2.86533	0.00416569	0.0414367
MZT2A	69.3216	-0.22169	0.0773682	-2.86539	0.00416498	0.0414367
DENND2C	401.584	-0.21052	0.0735165	-2.86357	0.00418896	0.0416179
ING1	108.346	-0.205524	0.0717722	-2.86356	0.00418911	0.0416179
FAM86B1	23.8075	-0.493241	0.172316	-2.86242	0.00420421	0.041742
ST7-AS1	9.79613	-0.346947	0.121221	-2.8621	0.00420848	0.0417585
CACNA1F	17.6395	-0.472768	0.165252	-2.86089	0.00422452	0.0418657
TTLL1	33.3774	-0.341665	0.119423	-2.86097	0.00422351	0.0418657
FXN	41.2081	-0.315609	0.110326	-2.86069	0.0042272	0.0418663
DNER	54.7505	-0.520538	0.181989	-2.86027	0.00423282	0.041896
CYP39A1	18.9315	-0.429321	0.15016	-2.8591	0.00424843	0.0419726
KDM5B	872.488	-0.123234	0.0431009	-2.85921	0.00424703	0.0419726
SSPN	43.6382	-0.329055	0.115088	-2.85915	0.00424772	0.0419726
CYP11A1	7.2629	-0.695725	0.243358	-2.85886	0.0042517	0.041979
SGPP1	33.7023	0.232507	0.0813397	2.85847	0.00425687	0.0419926
USH1C	22.2796	-0.588612	0.205926	-2.85836	0.00425834	0.0419926
C7orf26	92.9211	-0.140653	0.0492157	-2.85788	0.00426481	0.0420306
KHDC1	25.1842	-0.364631	0.127603	-2.85754	0.00426937	0.0420497
GPR137B	106.851	0.166153	0.0581643	2.85662	0.0042818	0.0421219
NRTN	7.65574	-0.518134	0.181393	-2.85641	0.00428461	0.0421219
SRGAP1	490.503	-0.241907	0.0846851	-2.85654	0.00428284	0.0421219
HSF2BP	8.69337	-0.431708	0.151161	-2.85596	0.00429075	0.0421363
MYH7	11.7616	0.617574	0.216244	2.85591	0.00429134	0.0421363
C2CD2L	230.076	-0.221237	0.0774774	-2.85551	0.00429681	0.042164
PHF12	345.595	-0.119959	0.0420193	-2.85486	0.00430558	0.0422243
MPZL1	513.538	-0.0965216	0.0338191	-2.85405	0.00431654	0.0422798
ZSCAN4	25.3058	-0.540404	0.189336	-2.85421	0.00431444	0.0422798
TACR2	11.7551	-0.696193	0.243977	-2.85351	0.00432386	0.0423256
ZNF91	683.145	-0.244003	0.0855199	-2.85317	0.0043285	0.0423452
CLDN16	26.4322	-0.424155	0.148706	-2.8523	0.00434043	0.0424253
TNFSF18	3.15816	0.706405	0.247672	2.85218	0.004342	0.0424253
MTAP	220.352	-0.2568	0.0900583	-2.85148	0.00435158	0.042493
TTC8	88.4774	-0.298447	0.104717	-2.85005	0.00437123	0.0426588
DGCR6	76.068	-0.339849	0.119273	-2.84933	0.00438116	0.0426776
GLIS2	40.312	-0.262326	0.0920537	-2.8497	0.00437598	0.0426776
RMI2	15.5102	0.295762	0.103797	2.84944	0.00437968	0.0426776
NPC1L1	8.86649	-0.67237	0.236026	-2.84871	0.00438975	0.0427353
HYAL4	15.0556	-0.412445	0.144839	-2.84762	0.00440482	0.0428559
ZNF19	59.5453	-0.335586	0.117859	-2.84736	0.00440834	0.0428641
PCDH9	1050.65	-0.502893	0.176728	-2.84557	0.00443325	0.0430801
GFI1	30.4649	0.316575	0.111268	2.84516	0.00443894	0.0430831
SLC48A1	94.531	-0.177548	0.0624002	-2.84532	0.00443674	0.0430831
KCNK2	18.7997	-0.534705	0.187977	-2.84453	0.00444776	0.0431163
LGSN	19.1872	-0.460924	0.16203	-2.84469	0.0044455	0.0431163
ABCC5	433.817	-0.165458	0.0581843	-2.84368	0.00445953	0.0431727
C9orf64	65.4333	-0.2427	0.0853531	-2.84348	0.00446237	0.0431727
HHLA2	70.239	-0.64388	0.226452	-2.84334	0.00446437	0.0431727
SLC4A8	172.664	-0.417357	0.146767	-2.84368	0.00445959	0.0431727
CDC42SE2	558.816	0.104248	0.0366721	2.84269	0.00447339	0.0432337
FCER1A	25.5047	-0.353837	0.124524	-2.84152	0.00448991	0.0433411
HDAC4	252.054	0.179636	0.0632149	2.84168	0.00448767	0.0433411
TTC21A	344.425	-0.350611	0.123408	-2.84107	0.00449618	0.0433754
ELK3	173.941	-0.209035	0.0735824	-2.84082	0.00449971	0.0433833
WASF3	18.2681	-0.347817	0.122448	-2.84053	0.0045038	0.0433965
FBLN1	121.904	-0.324223	0.114151	-2.84031	0.00450698	0.0434011
ACP2	227.964	0.235727	0.0830179	2.83947	0.00451883	0.043417
CCDC153	77.4452	-0.410942	0.144739	-2.83919	0.0045228	0.043417
DEDD2	309.537	-0.133596	0.0470566	-2.83904	0.00452492	0.043417
GOLGA6L9	80.1088	-0.330819	0.116518	-2.83922	0.00452242	0.043417
PCDHB11	24.7984	-0.320121	0.112735	-2.83958	0.00451724	0.043417
PHF19	31.8549	0.271269	0.0955309	2.83959	0.00451712	0.043417
PGK1	1320.12	0.0901178	0.0317566	2.83777	0.00454302	0.0435645
SLC25A26	48.8488	-0.237324	0.0836507	-2.83708	0.00455283	0.0436324
USP2	107.097	-0.456643	0.160976	-2.83671	0.00455808	0.0436566
CNNM1	66.9125	-0.32678	0.115226	-2.83599	0.00456843	0.0436729
EML4	729.479	0.107925	0.0380602	2.83564	0.00457344	0.0436729
PKD1L2	34.188	-0.432005	0.15231	-2.83635	0.00456323	0.0436729
PPP2R3A	126.9	-0.241943	0.0853111	-2.83601	0.00456808	0.0436729
SIAH3	10.3412	-0.670155	0.236324	-2.83575	0.00457183	0.0436729
C2CD4B	21.6789	0.3136	0.110625	2.83479	0.00458562	0.0437619
LINC00167	9.13209	-0.340909	0.120267	-2.83461	0.00458822	0.0437619
LTC4S	12.4005	-0.270571	0.0954689	-2.83412	0.00459516	0.0438019
CPNE9	5.03718	-0.664212	0.234405	-2.83361	0.00460259	0.0438466
PRMT3	87.7111	-0.228247	0.0805696	-2.83292	0.00461248	0.0439147
DENND5A	754.834	0.285604	0.100849	2.83198	0.00462605	0.0439733
FBXO3	208.11	-0.18151	0.0641005	-2.83164	0.00463099	0.0439733
IRS4	3.96352	-0.655243	0.231348	-2.83228	0.00462173	0.0439733
MAP2K7	143.815	-0.128363	0.0453355	-2.8314	0.00463448	0.0439733
MBNL1	830.171	0.079305	0.0280123	2.83108	0.00463907	0.0439733
PPP1R12A	539.579	0.107582	0.0380013	2.83102	0.00464003	0.0439733
SYN2	10.3785	-0.468973	0.165642	-2.83124	0.00463673	0.0439733
WDR78	297.722	-0.49646	0.175367	-2.83098	0.00464063	0.0439733
PLA2G4D	23.7886	-0.514708	0.181827	-2.83076	0.00464373	0.0439766
ANK3	1210.63	-0.283137	0.100071	-2.82937	0.00466395	0.0441419
PGAM2	5.6837	-0.591668	0.209162	-2.82875	0.00467301	0.0442015
TNRC18	1433.29	-0.123898	0.0438049	-2.8284	0.00467808	0.0442234
SLC39A1	250.231	0.0937096	0.033135	2.82811	0.00468234	0.0442375
NIT2	153.073	-0.255806	0.0904789	-2.82724	0.00469509	0.0443163
PDE9A	18.9011	-0.314386	0.111202	-2.82716	0.00469622	0.0443163
CYTH3	100.614	-0.164483	0.0581982	-2.82627	0.00470942	0.0444048
SENP6	472.419	-0.10307	0.0364701	-2.82615	0.00471115	0.0444048
GSTM4	48.6339	-0.248252	0.0878749	-2.82506	0.00472723	0.0445146
UBE2D3	1604.07	0.103456	0.0366219	2.82498	0.00472838	0.0445146
ZDHHC7	397.691	-0.103536	0.0366534	-2.82474	0.00473189	0.0445215
CCNL1	1293.05	0.200264	0.0709157	2.82397	0.00474331	0.0446028
PCDHGA10	76.5759	-0.319168	0.113092	-2.82219	0.00476969	0.0448244
PIPOX	16.7684	-0.38218	0.135461	-2.82134	0.0047824	0.0449175
DPF1	12.68	-0.542536	0.192376	-2.82018	0.00479963	0.0450265
KLHDC1	19.5654	-0.313212	0.111057	-2.82027	0.0047983	0.0450265
CDC14B	266.931	-0.241915	0.085806	-2.81932	0.00481253	0.045121
ABHD11-AS1	14.4757	-0.291864	0.103582	-2.81772	0.00483665	0.0452499
ARHGEF10	51.7169	-0.286341	0.101609	-2.81807	0.00483131	0.0452499
ART5	3.73324	-0.782483	0.277681	-2.81792	0.00483354	0.0452499
GAD1	14.0834	-0.490323	0.174018	-2.81765	0.0048376	0.0452499
LIPE	64.3802	-0.202749	0.0719661	-2.81729	0.00484311	0.0452557
PFN1	1152.99	0.11531	0.0409302	2.81724	0.00484387	0.0452557
ENDOV	66.9565	-0.235463	0.083591	-2.81685	0.00484976	0.0452842
PPP1R13B	276.025	-0.202964	0.0720702	-2.81619	0.00485965	0.0453501
DHRS11	39.0077	-0.250671	0.0890395	-2.81528	0.00487346	0.0454525
HCST	29.0389	0.30733	0.109182	2.81484	0.00488015	0.0454884
SULT1E1	25.9747	-0.377341	0.134083	-2.81423	0.00488946	0.0455486
TRIM41	246.36	-0.189964	0.0675083	-2.81393	0.00489396	0.045564
NFS1	102.894	-0.235997	0.0838883	-2.81322	0.00490475	0.0456269
SEC14L5	39.5984	-0.376775	0.133935	-2.81311	0.00490642	0.0456269
NME7	111.715	-0.390618	0.138909	-2.81203	0.00492293	0.0457538
ARHGAP40	33.2239	-0.371474	0.132137	-2.81129	0.00493439	0.0458336
RNF139	183.91	-0.0957303	0.034061	-2.81056	0.0049456	0.0459111
LEKR1	44.1994	-0.387059	0.137736	-2.81016	0.00495172	0.0459413
ANKFN1	53.7493	-0.613665	0.218402	-2.80979	0.00495731	0.0459665
NEIL2	60.6697	-0.273555	0.0973981	-2.80862	0.00497539	0.0461074
SUSD5	8.43484	-0.545208	0.194166	-2.80796	0.00498572	0.0461763
BNC2	25.7737	-0.443644	0.158023	-2.80746	0.00499338	0.0462205
TNFAIP8	180.395	0.173462	0.0617992	2.80687	0.0050025	0.0462782
GMFG	252.264	0.394325	0.140545	2.80568	0.00502105	0.0464229
RHCE	6.60447	-0.518564	0.18484	-2.80548	0.0050242	0.0464253
BRD1	403.427	-0.13286	0.0473693	-2.80477	0.00503523	0.0465003
CNNM2	1708.44	-0.47291	0.168668	-2.80379	0.00505056	0.0466149
NPTX2	4.71826	-0.599807	0.213988	-2.803	0.00506302	0.046703
DENND2A	15.123	-0.559902	0.199779	-2.80261	0.00506908	0.046732
SRD5A2	66.7118	-0.619103	0.220918	-2.80241	0.00507225	0.0467342
WDR20	164.49	-0.108942	0.0388858	-2.80158	0.00508523	0.0468268
CCDC69	387.836	-0.136891	0.0488672	-2.80129	0.00508991	0.046829
FAM181B	15.7584	-0.504468	0.18009	-2.80119	0.00509141	0.046829
NEIL1	137.827	-0.266082	0.0949949	-2.80101	0.00509425	0.046829
ERP44	286.975	0.101925	0.036397	2.80037	0.00510433	0.0468947
CDKL1	86.4277	-0.468026	0.167173	-2.79965	0.00511583	0.0469465
THSD4	66.8396	-0.323059	0.115389	-2.79974	0.00511437	0.0469465
FNDC7	4.12873	-0.762513	0.272484	-2.79838	0.00513597	0.0470866
ITPKA	23.5199	-0.323647	0.115659	-2.7983	0.00513728	0.0470866
TMEM68	98.6862	-0.296029	0.105795	-2.79813	0.00513993	0.0470866
AOX1	11.5108	-0.470466	0.168212	-2.79686	0.00516016	0.0471638
C7orf31	12.5793	-0.333217	0.119119	-2.79735	0.00515234	0.0471638
PDGFB	14.0745	0.384322	0.137405	2.797	0.005158	0.0471638
SLC34A3	16.155	-0.368212	0.131647	-2.79697	0.0051585	0.0471638
PRR7	52.7626	-0.285228	0.101989	-2.79665	0.00516355	0.0471679
FAM126A	227.737	-0.241374	0.086332	-2.79588	0.00517592	0.047227
ZNF563	23.3185	-0.327803	0.117241	-2.79598	0.00517419	0.047227
AKR1C3	278.261	-0.29024	0.103844	-2.79496	0.00519067	0.047328
C1orf158	54.4837	-0.554019	0.198231	-2.79482	0.00519291	0.047328
KCNT1	12.3463	-0.773452	0.276783	-2.79443	0.00519908	0.0473411
PAX6	137.983	-0.278418	0.0996356	-2.79436	0.00520027	0.0473411
FIS1	183.443	-0.18268	0.0654192	-2.79246	0.00523096	0.0475814
RPL32P3	109.607	-0.264917	0.0948723	-2.79235	0.00523262	0.0475814
EXOC6B	185.252	-0.197157	0.0706109	-2.79217	0.00523565	0.047582
RASIP1	22.1631	-0.294445	0.105481	-2.79144	0.00524744	0.047662
APOLD1	40.6146	-0.235283	0.0843079	-2.79076	0.00525844	0.0477348
ADCY3	110.05	0.189966	0.0680827	2.79023	0.00526706	0.0477859
CCDC28B	11.9497	-0.425551	0.15255	-2.78959	0.00527753	0.0478125
CD28	11.9231	0.451818	0.161968	2.78955	0.00527809	0.0478125
USH2A	26.2321	-0.605273	0.216983	-2.7895	0.00527895	0.0478125
DCLK1	24.8365	-0.506039	0.181434	-2.78912	0.00528522	0.0478151
TMED8	115.029	-0.159824	0.0572995	-2.78927	0.00528263	0.0478151
PTDSS2	81.0251	-0.211426	0.0758625	-2.78696	0.00532051	0.0481072
C15orf41	58.4377	-0.251651	0.0903096	-2.78653	0.00532754	0.0481435
ATAD3C	27.5753	-0.387409	0.139048	-2.78615	0.00533388	0.0481464
RB1CC1	765.865	-0.0889755	0.0319336	-2.78627	0.00533184	0.0481464
CABLES1	53.9946	-0.242345	0.0870075	-2.78533	0.00534726	0.0482128
WDTC1	409.655	-0.107181	0.0384799	-2.78538	0.00534657	0.0482128
PLEKHA1	321.466	-0.237647	0.0853356	-2.78486	0.00535516	0.0482568
DNHD1	270.319	-0.280727	0.100816	-2.78455	0.00536023	0.0482752
LGALS7B	34.2847	-0.431318	0.154907	-2.78436	0.00536331	0.0482758
ZFAND5	1249.58	-0.0916757	0.0329437	-2.7828	0.00538918	0.0484814
TSPYL2	140.202	-0.165139	0.0593531	-2.78232	0.00539719	0.0485262
BRD8	217.223	-0.143792	0.0517097	-2.78075	0.00542329	0.0487119
CAB39L	256.694	-0.198279	0.0713114	-2.78047	0.00542805	0.0487119
IGSF11	16.6654	-0.382927	0.137727	-2.78032	0.00543047	0.0487119
SIRPA	451.693	0.279776	0.100633	2.78017	0.00543307	0.0487119
WDPCP	260.472	-0.362356	0.130328	-2.78034	0.00543021	0.0487119
YPEL5	919.441	-0.139854	0.0503088	-2.77991	0.00543744	0.0487237
PDGFA	89.5062	-0.342468	0.123284	-2.77788	0.0054715	0.0490015
WDR1	1776.77	-0.0571255	0.0205695	-2.77719	0.00548306	0.0490775
TCP11L2	351.097	-0.123417	0.0444465	-2.77676	0.00549034	0.0491152
ANKRD42	165.253	-0.293734	0.105799	-2.77634	0.0054975	0.0491518
MAPK8IP1	243.353	-0.398039	0.143383	-2.77606	0.00550218	0.0491661
CNTN5	15.5124	-0.606693	0.218571	-2.77572	0.00550797	0.0491904
RGS11	6.10215	-0.677741	0.244246	-2.77483	0.0055231	0.049298
BAG2	28.6208	-0.351164	0.126589	-2.77404	0.0055365	0.0493664
CLCN2	56.287	-0.235087	0.0847485	-2.77393	0.0055383	0.0493664
TRUB2	137.094	-0.247066	0.089076	-2.77365	0.00554311	0.0493664
TUBGCP4	110.02	-0.239748	0.0864359	-2.77371	0.00554211	0.0493664
TTLL5	288.511	-0.246706	0.0889581	-2.77328	0.00554936	0.0493945
ASH1L	935.156	-0.0872089	0.0314495	-2.77298	0.00555448	0.0494127
MECP2	421.345	-0.104422	0.0376608	-2.77269	0.00555949	0.0494297
DPH5	38.0477	-0.336342	0.121347	-2.77175	0.00557563	0.0495222
PTPRM	155.538	-0.246277	0.0888534	-2.77172	0.00557609	0.0495222
CRY2	265.913	-0.224937	0.0811664	-2.77131	0.00558307	0.0495292
GFPT2	9.17198	-0.528263	0.190617	-2.77134	0.00558268	0.0495292
KCTD18	131.412	-0.214198	0.0773078	-2.77072	0.0055932	0.0495916
F13A1	21.2982	0.37837	0.136613	2.76964	0.00561176	0.0497262
OTUD7B	497.558	-0.213587	0.0771217	-2.76948	0.0056146	0.0497262
PRKAR2A	305.109	-0.168763	0.0609542	-2.76869	0.00562828	0.0498198
IFT88	141.421	-0.311136	0.112424	-2.76752	0.00564846	0.0499431
LETM2	30.2718	-0.255071	0.0921626	-2.76762	0.00564674	0.0499431
MLYCD	141.922	-0.21528	0.0778245	-2.76622	0.00567101	0.0500872
OSBPL6	98.7926	-0.409711	0.148112	-2.76623	0.00567094	0.0500872
ZNF157	13.6223	-0.504064	0.182282	-2.76529	0.0056872	0.0502024
RBM20	50.7553	-0.418789	0.151507	-2.76415	0.00570705	0.0503498
ATP13A3	1033.45	0.112761	0.0408076	2.76325	0.00572297	0.0504625
MMRN2	31.7745	-0.373652	0.135252	-2.76264	0.00573367	0.050529
RANBP17	129.519	-0.240813	0.0871803	-2.76224	0.00574057	0.0505474
TADA2B	188.002	-0.0879917	0.0318561	-2.76216	0.00574208	0.0505474
CD33	14.1262	0.357151	0.129314	2.7619	0.00574667	0.05056
CNGA4	29.3208	-0.557026	0.201793	-2.76038	0.00577334	0.0507667
USP15	1052.03	0.197502	0.0715715	2.75951	0.00578876	0.0508743
C17orf82	13.5306	-0.400529	0.145172	-2.759	0.00579781	0.0509042
PLAU	551.552	0.273353	0.0990783	2.75896	0.00579852	0.0509042
KCNAB2	150.679	0.206419	0.0748354	2.75831	0.00581011	0.0509779
APOBEC3B	51.0142	0.241651	0.0876342	2.75749	0.00582462	0.0510492
CES1	399.681	-0.489964	0.177682	-2.75754	0.00582386	0.0510492
CPZ	4.93167	-0.604331	0.219273	-2.75607	0.0058501	0.0512445
SLC44A5	39.7349	-0.3632	0.13182	-2.75528	0.00586425	0.0513402
MOSPD3	43.5932	-0.224698	0.0815982	-2.75372	0.00589229	0.0515012
PLEKHA5	490.808	-0.273589	0.0993508	-2.75377	0.0058914	0.0515012
ZP3	10.8638	-0.388046	0.140903	-2.754	0.00588713	0.0515012
INE2	52.8021	-0.65643	0.23842	-2.75326	0.00590059	0.0515455
PEX11G	27.1482	-0.253926	0.0922777	-2.75176	0.0059276	0.0517533
OXR1	413.098	-0.173143	0.0629327	-2.75124	0.00593705	0.0518075
CLEC4F	5.50093	-0.617034	0.224394	-2.74978	0.0059636	0.0519605
CLN5	413.326	-0.295156	0.10734	-2.74974	0.00596433	0.0519605
TRAPPC5	182.935	-0.160374	0.0583175	-2.75002	0.00595908	0.0519605
OVCH2	4.8042	-0.681273	0.247785	-2.74946	0.0059694	0.0519763
BEX2	21.2846	-0.269144	0.0979257	-2.74845	0.00598775	0.0519946
CD109	127.539	-0.259298	0.0943363	-2.74866	0.00598403	0.0519946
COX18	117.613	-0.220937	0.0803797	-2.74867	0.00598378	0.0519946
LTBP2	75.3548	-0.230479	0.0838524	-2.74863	0.00598453	0.0519946
SH2B3	226.096	0.175811	0.0639558	2.74895	0.00597873	0.0519946
FOXD2	8.68346	-0.484114	0.176193	-2.74763	0.0060028	0.052097
AIPL1	6.48675	-0.764848	0.278524	-2.74607	0.00603132	0.0523162
AOC3	24.9808	-0.335417	0.122155	-2.74583	0.0060358	0.0523266
DNAH8	23.0075	0.684998	0.249495	2.74554	0.00604109	0.0523441
CHRNA7	54.1467	-0.358912	0.130752	-2.74498	0.00605145	0.0524055
NFE2L2	1372.19	0.0889576	0.0324179	2.74408	0.00606799	0.0525203
KLF9	175.04	-0.230658	0.08407	-2.74364	0.00607617	0.0525627
ALPL	1644.33	0.151832	0.0553473	2.74327	0.00608311	0.0525943
SLC13A4	21.2636	-0.406871	0.14836	-2.74246	0.00609814	0.0526957
MPP1	163.869	0.299678	0.109301	2.74176	0.00611112	0.0527794
PDPK1	561.381	-0.100629	0.0367087	-2.74129	0.00611989	0.0528265
PLAG1	72.4621	-0.284319	0.103762	-2.74012	0.00614174	0.0529866
AP3B2	54.2671	-0.37258	0.136013	-2.7393	0.00615706	0.0530901
ARMC2	133.155	-0.362914	0.132544	-2.73807	0.0061801	0.0532577
RDM1	4.64011	-0.694402	0.253625	-2.73791	0.00618316	0.0532577
NEGR1	490.478	-0.531428	0.194135	-2.73742	0.0061923	0.0532744
PAQR8	188.224	-0.27558	0.100677	-2.73727	0.00619509	0.0532744
SLAIN2	350.505	-0.1305	0.0476739	-2.73735	0.00619371	0.0532744
EFCAB5	22.1148	-0.395485	0.144502	-2.73688	0.00620242	0.0533088
EXOSC6	218.574	-0.219519	0.0802303	-2.73612	0.00621692	0.0534047
CMIP	583.03	-0.103507	0.0378414	-2.73529	0.00623257	0.0535024
PLXDC2	224.494	0.228659	0.0835999	2.73516	0.00623498	0.0535024
IFT81	179.794	-0.356167	0.130256	-2.73436	0.00625024	0.0535759
NLRC3	82.4483	0.30442	0.11133	2.73439	0.00624958	0.0535759
GPR75	26.3555	-0.19762	0.0722794	-2.73412	0.00625481	0.0535864
CAP2	40.8728	-0.431216	0.157728	-2.73391	0.0062587	0.0535909
TNFRSF1B	1157.64	0.367697	0.13455	2.73278	0.00628014	0.0537458
GNG5	298.105	0.10355	0.0379089	2.73156	0.00630359	0.0538888
SCAMP5	67.6215	-0.284044	0.103983	-2.73164	0.00630195	0.0538888
HOXB4	3.69729	0.579975	0.212345	2.73128	0.00630882	0.0539047
SPIN3	103.25	-0.304648	0.111563	-2.73073	0.00631943	0.0539665
PTPN11	608.866	-0.146238	0.053561	-2.7303	0.00632765	0.0540078
BTK	63.7523	0.311866	0.114299	2.72852	0.00636197	0.0541275
C1QTNF6	44.7058	-0.285748	0.104707	-2.72902	0.00635228	0.0541275
CYTH4	1395.12	0.36472	0.133628	2.72937	0.00634558	0.0541275
HEATR4	14.4889	-0.415688	0.152313	-2.72917	0.00634944	0.0541275
RAF1	874.068	-0.103884	0.0380687	-2.72886	0.00635529	0.0541275
SUGT1P1	4.15746	-0.403382	0.147833	-2.72864	0.00635965	0.0541275
AASS	129.632	-0.237694	0.087129	-2.72807	0.00637057	0.0541719
SSH3	276.332	-0.140855	0.0516454	-2.72734	0.00638471	0.0542633
CALCOCO1	440.375	-0.0986558	0.0361837	-2.72653	0.00640047	0.0543683
CACNA1I	20.6476	0.428845	0.157313	2.72606	0.00640953	0.0543875
CHST14	36.0829	-0.260599	0.0955916	-2.72617	0.00640737	0.0543875
SYCP3	12.3624	-0.564957	0.207332	-2.72489	0.00643232	0.054552
AJAP1	56.0583	-0.314185	0.115321	-2.72444	0.00644116	0.054569
SLC4A3	19.1817	-0.351405	0.12898	-2.72449	0.00644009	0.054569
SUCLA2	154.422	-0.209508	0.0769055	-2.72422	0.00644533	0.0545755
PLA2G12A	151.258	-0.245756	0.0902318	-2.72361	0.00645732	0.0546191
ZNF654	133.076	0.115426	0.0423799	2.72361	0.00645725	0.0546191
MTMR7	17.7939	-0.489945	0.179901	-2.72342	0.00646107	0.054622
HNF1B	8.17632	-0.567342	0.208347	-2.72306	0.00646798	0.0546515
LOXHD1	53.2003	-0.410197	0.150684	-2.72223	0.00648423	0.0547599
DAPK3	145.418	-0.124282	0.0456599	-2.72191	0.00649059	0.0547847
LIPC	13.6063	-0.515194	0.189335	-2.72107	0.00650708	0.0548949
LAYN	75.8695	-0.257847	0.0947862	-2.7203	0.00652231	0.0549944
GTPBP2	321.7	0.114878	0.042234	2.72003	0.00652757	0.0550097
PHF13	84.8887	-0.130352	0.0479373	-2.71922	0.00654365	0.0550875
UBE2G1	339.839	-0.11445	0.0420892	-2.71922	0.00654368	0.0550875
RMND5A	538.24	-0.0915165	0.0336676	-2.71824	0.0065631	0.0552219
NPAS2	249.593	-0.210776	0.0775586	-2.71764	0.00657498	0.0552637
TUBA4A	171.781	-0.149972	0.055182	-2.71777	0.00657226	0.0552637
METTL7A	502.004	-0.320509	0.118005	-2.71606	0.00660638	0.0554984
DNAJB5	22.7875	-0.301095	0.110884	-2.71541	0.0066194	0.0555786
SHC3	26.356	-0.413964	0.152495	-2.7146	0.0066355	0.0556846
NEK5	150.923	-0.444257	0.163679	-2.71419	0.00664377	0.0557247
ARPC1B	549.451	0.128574	0.0473784	2.71376	0.00665244	0.0557682
PRICKLE2	158.346	-0.324525	0.119602	-2.71337	0.00666019	0.0558039
CXCR5	10.8692	0.523128	0.192841	2.71275	0.00667278	0.0558509
PRKCSH	594.605	-0.107046	0.0394581	-2.71291	0.0066695	0.0558509
IRAK3	910.57	0.15294	0.0563979	2.7118	0.00669181	0.055966
TMEM120B	156.748	-0.283062	0.104385	-2.71172	0.00669353	0.055966
COG8	125.33	-0.211579	0.0780354	-2.71132	0.00670164	0.0559753
NRXN3	29.1121	-0.465229	0.171581	-2.71142	0.00669954	0.0559753
CERKL	95.5561	-0.496402	0.183119	-2.71082	0.00671176	0.0560014
ZZEF1	994.156	-0.080648	0.0297501	-2.71085	0.0067112	0.0560014
PXT1	5.93421	-0.52201	0.192611	-2.71018	0.00672468	0.0560733
SDS	107.275	0.264993	0.0977818	2.71005	0.0067274	0.0560733
MTA3	132.043	-0.235673	0.0869773	-2.70959	0.00673661	0.0561208
CBWD3	122.703	-0.32122	0.118576	-2.70897	0.00674919	0.0561703
GMPR	45.2068	0.326592	0.12056	2.70895	0.00674957	0.0561703
CD96	61.954	0.311988	0.1152	2.70824	0.00676419	0.0562255
IQCH	72.4527	-0.488396	0.180369	-2.70777	0.00677377	0.0562255
MUCL1	25.2432	-0.322706	0.119173	-2.70787	0.00677167	0.0562255
PITRM1	457.058	-0.166534	0.0614957	-2.70805	0.0067679	0.0562255
REP15	3.33397	-0.508157	0.187663	-2.70781	0.00677287	0.0562255
MYL12A	973.663	0.106152	0.0392356	2.70551	0.00681992	0.0565568
NCF4	386.838	0.357736	0.132227	2.70547	0.00682076	0.0565568
VAMP1	56.5357	-0.176824	0.0653771	-2.70468	0.00683694	0.0566616
DGKZ	412.484	-0.102524	0.0379114	-2.7043	0.00684492	0.0566983
SPATS2L	620.079	0.203651	0.0753116	2.70411	0.00684882	0.0567013
DMXL2	826.615	0.124572	0.046071	2.70391	0.00685292	0.0567059
FSD1L	68.198	-0.443299	0.16398	-2.70336	0.00686414	0.0567694
SFXN2	143.288	-0.277207	0.102549	-2.70316	0.00686829	0.0567743
ARAP2	736.583	0.133792	0.0494993	2.70291	0.0068736	0.0567858
FMN1	347.985	-0.209935	0.0776745	-2.70275	0.00687678	0.0567858
DCUN1D1	217.739	-0.120311	0.0445266	-2.70201	0.00689219	0.0568837
BHMT2	6.49584	-0.74986	0.277573	-2.70149	0.00690298	0.0569355
ELMOD3	119.298	-0.187568	0.0694346	-2.70136	0.00690559	0.0569355
SRSF6	3187.6	-0.345757	0.128012	-2.70098	0.00691352	0.0569716
HSD17B13	348.385	-0.425415	0.157538	-2.7004	0.0069256	0.0570417
NBPF1	284.215	-0.266858	0.0988398	-2.6999	0.00693594	0.0570974
NDST1	408.767	-0.10227	0.0378857	-2.69943	0.00694585	0.0571496
SECISBP2L	680.732	-0.159153	0.058979	-2.69848	0.00696575	0.0572544
STOX2	128.737	-0.278132	0.10307	-2.69848	0.00696564	0.0572544
SLC18A2	20.0421	-0.490567	0.181806	-2.6983	0.00696936	0.0572547
FUT10	70.1271	-0.278194	0.103124	-2.69768	0.00698252	0.0573334
ANXA8L1	18.6265	-0.427671	0.158558	-2.69725	0.00699154	0.057378
TDRD1	30.1912	-0.483278	0.17922	-2.69656	0.00700597	0.0574669
ITGA1	120.491	0.289062	0.10721	2.69623	0.00701289	0.0574942
NR5A2	12.5512	-0.618206	0.22944	-2.69441	0.00705136	0.0577799
TSC1	352.841	-0.140931	0.0523269	-2.69329	0.00707511	0.0579449
ISYNA1	154.776	-0.198303	0.0736475	-2.6926	0.0070898	0.0580058
PSPH	50.812	-0.338712	0.125793	-2.69262	0.00708932	0.0580058
RENBP	33.4213	0.256049	0.0951947	2.68973	0.00715089	0.0584458
RHOG	303.312	0.244705	0.0909721	2.68989	0.00714748	0.0584458
ANKRD31	12.4007	-0.52261	0.194388	-2.68848	0.00717779	0.0586058
KCNQ1OT1	1205.94	-0.294435	0.109515	-2.68854	0.00717642	0.0586058
GINS4	50.816	-0.296878	0.110447	-2.68798	0.00718856	0.0586553
TNIP1	939.764	0.127544	0.0474521	2.68786	0.00719119	0.0586553
DSTYK	199.188	-0.163698	0.060954	-2.68559	0.00724018	0.0590248
FAM181A	7.83278	-0.562163	0.209363	-2.68511	0.0072506	0.0590297
ILK	220.641	0.0858746	0.0319845	2.68488	0.00725554	0.0590297
PLEKHM1	557.059	-0.126956	0.0472832	-2.68502	0.00725258	0.0590297
ROBO2	30.3587	-0.46273	0.172317	-2.68534	0.00724569	0.0590297
PFKM	77.6369	-0.280213	0.104378	-2.68459	0.00726188	0.0590512
C1orf35	55.8022	-0.20956	0.0780697	-2.68427	0.00726892	0.0590677
GUCY2F	8.46136	-0.684873	0.255154	-2.68416	0.00727129	0.0590677
GIGYF2	483.862	-0.111626	0.0415944	-2.68368	0.00728162	0.0590915
LPA	19.1302	-0.474502	0.17681	-2.68369	0.00728155	0.0590915
CNDP1	22.8143	-0.420693	0.156789	-2.68318	0.00729267	0.0590976
DBP	116.543	-0.247833	0.0923669	-2.68314	0.00729345	0.0590976
PLLP	127.68	-0.287644	0.107193	-2.68341	0.00728746	0.0590976
KCNMB3	29.2349	-0.310609	0.115793	-2.68245	0.00730854	0.0591899
DEAF1	82.9641	-0.156685	0.0584353	-2.68135	0.00733261	0.0593548
CRTAC1	3.97985	-0.804755	0.300171	-2.68098	0.00734063	0.0593597
KLHL35	16.6166	-0.351615	0.131148	-2.68105	0.00733915	0.0593597
SERINC1	826.455	0.0902536	0.0336671	2.68076	0.00734541	0.0593683
AP2A1	375.011	-0.0990794	0.0369817	-2.67915	0.00738097	0.0595262
CACNB3	92.7741	-0.265261	0.0990054	-2.67926	0.00737852	0.0595262
RNASEH2B	661.506	-0.290333	0.108354	-2.67949	0.00737345	0.0595262
STRN	586.03	-0.107629	0.0401697	-2.67935	0.00737652	0.0595262
TXNIP	4803.17	0.142305	0.0531181	2.67903	0.00738356	0.0595262
UCN3	18.0774	-0.642797	0.239961	-2.67875	0.00738965	0.0595265
WDR19	218.736	-0.28735	0.107273	-2.67869	0.00739104	0.0595265
KRT23	1106.2	0.163849	0.0611804	2.67813	0.00740347	0.0595666
ZNF776	213.485	-0.129313	0.048282	-2.67828	0.00740021	0.0595666
VAX2	3.7255	-0.649764	0.242693	-2.67731	0.00742163	0.0596828
EFNB1	71.6143	-0.205631	0.0768106	-2.67712	0.00742589	0.059687
VAPA	921.224	-0.104969	0.039216	-2.67669	0.00743534	0.0597329
NPR3	32.9975	-0.453905	0.169594	-2.67642	0.00744142	0.0597518
ASPHD2	80.8296	0.185651	0.0693838	2.67571	0.00745712	0.0598478
LTA4H	260.419	0.0973035	0.0363711	2.6753	0.0074663	0.0598914
MSR1	118.305	0.301458	0.112701	2.67486	0.00747612	0.0599401
DGKE	98.4982	-0.216957	0.0811166	-2.67463	0.00748124	0.0599468
IL1RL2	33.2182	-0.280635	0.104931	-2.67448	0.00748445	0.0599468
DEFA3	14.4469	0.726003	0.271497	2.67408	0.00749355	0.0599896
DPF2	202.782	-0.134286	0.050232	-2.67331	0.00751077	0.0600536
[truncated: 16,973 more rows]

## Sheet: RSVvsBase
row	baseMean	log2FoldChange	lfcSE	stat	pvalue	padj
PLCXD3	22.0469	-18.1053	1.60728	-11.2645	1.96372e-29	2.92712e-25
NAGK	261.491	1.69473	0.151489	11.1871	4.71398e-29	3.51333e-25
MASTL	96.4875	2.02929	0.183226	11.0753	1.65303e-28	8.21336e-25
TRIM38	627.471	2.08458	0.189235	11.0159	3.20496e-28	1.08385e-24
TRIM5	149.48	2.48578	0.225888	11.0045	3.63561e-28	1.08385e-24
MX1	2085.83	3.33958	0.307756	10.8514	1.96413e-27	4.87954e-24
TOR1B	224.256	2.18904	0.204341	10.7127	8.87587e-27	1.89005e-23
ZC3HAV1	762.358	2.43791	0.228517	10.6684	1.43068e-26	2.66571e-23
TEX15	10.3289	-19.0071	1.78372	-10.6559	1.63702e-26	2.71127e-23
SIGLEC1	75.0435	5.78213	0.548218	10.5471	5.23746e-26	7.80696e-23
ZNFX1	1616.59	1.56558	0.150047	10.434	1.73517e-25	2.35132e-22
OAS3	1158.62	3.71382	0.358904	10.3477	4.28856e-25	5.32711e-22
ISG15	535.544	6.1026	0.592804	10.2945	7.46285e-25	8.55702e-22
NUB1	368.644	2.1576	0.211387	10.2069	1.84733e-24	1.96688e-21
DRAP1	207.074	1.69939	0.167685	10.1344	3.88704e-24	3.86268e-21
IFI35	168.591	2.97823	0.297032	10.0266	1.16427e-23	1.08466e-20
CXCL11	142.587	8.04606	0.807716	9.9615	2.24652e-23	1.76246e-20
GCH1	286.538	2.56749	0.257476	9.97178	2.02572e-23	1.76246e-20
PML	489.496	2.43718	0.244622	9.96306	2.21152e-23	1.76246e-20
IFIH1	422.152	3.87296	0.391179	9.90075	4.13152e-23	2.9326e-20
LGALS9	304.838	1.93838	0.19572	9.90383	4.00631e-23	2.9326e-20
UBE2L6	404.196	2.5483	0.257848	9.88295	4.93587e-23	3.34427e-20
DHX58	163.676	2.95736	0.300076	9.85535	6.4992e-23	4.21205e-20
TRIM22	1094.44	2.52534	0.256429	9.84813	6.98296e-23	4.337e-20
PARP12	374.249	2.37182	0.241811	9.80857	1.03426e-22	6.16665e-20
ELF1	797.879	1.81068	0.18468	9.80443	1.07753e-22	6.17756e-20
IFI44	356.241	3.54396	0.362587	9.77408	1.45466e-22	8.03079e-20
STAT2	1189.9	2.11613	0.217019	9.7509	1.82834e-22	9.7333e-20
EPSTI1	289.36	3.50771	0.360394	9.73299	2.18092e-22	1.09728e-19
OAS2	700.388	3.39959	0.349331	9.73171	2.2084e-22	1.09728e-19
DDX58	608.264	3.39662	0.350298	9.69639	3.12353e-22	1.50191e-19
SRGAP2	245.733	2.14661	0.222225	9.65963	4.47457e-22	2.08431e-19
PLSCR1	648.296	1.94224	0.201479	9.63992	5.42304e-22	2.44957e-19
PARP9	930.252	1.95184	0.202699	9.62926	6.01636e-22	2.63764e-19
CXCL10	445.906	6.77247	0.705136	9.60448	7.65404e-22	3.20938e-19
RAB8A	382.415	1.13783	0.118485	9.60319	7.75108e-22	3.20938e-19
IFITM3	666.103	3.20006	0.334885	9.55568	1.2277e-21	4.94598e-19
XRN1	980.006	1.84726	0.193788	9.53237	1.53732e-21	6.03035e-19
RSAD2	1078.05	5.52256	0.580167	9.51891	1.74997e-21	6.68849e-19
CMPK2	296.368	3.98847	0.419982	9.49678	2.16484e-21	8.06728e-19
IFI44L	481.288	4.47626	0.477235	9.37957	6.62451e-21	2.40841e-18
NAPA	548.039	1.48618	0.159535	9.31574	1.211e-20	4.2979e-18
TDRD7	194.393	2.0718	0.222668	9.30442	1.34727e-20	4.67033e-18
MC2R	16.1225	-13.6547	1.4729	-9.27062	1.85065e-20	6.26951e-18
PARP14	2563.95	2.46474	0.265962	9.26724	1.91026e-20	6.32762e-18
SAMD9L	863.255	3.05021	0.330058	9.24142	2.43249e-20	7.88233e-18
OASL	268.756	4.08763	0.444955	9.18661	4.05406e-20	1.28574e-17
IFI16	1302.67	1.55146	0.169059	9.17701	4.43224e-20	1.37639e-17
IFIT3	1538.69	4.51607	0.493632	9.14865	5.76472e-20	1.71933e-17
TFEC	67.2255	4.32702	0.472971	9.14861	5.76725e-20	1.71933e-17
ABCC12	8.74683	-29.9873	3.2802	-9.1419	6.13651e-20	1.79355e-17
IFIT1	825.821	5.11738	0.562921	9.09076	9.83524e-20	2.80146e-17
IRF7	517.34	3.4629	0.380984	9.08938	9.96091e-20	2.80146e-17
TNFSF10	1949.04	2.4148	0.26774	9.01923	1.89422e-19	5.22874e-17
PTPN1	377.167	1.12933	0.126342	8.93871	3.93727e-19	1.06707e-16
TRIM21	184.24	1.84316	0.206302	8.9343	4.09765e-19	1.09071e-16
MOV10	397.289	2.04589	0.229719	8.90603	5.28943e-19	1.36206e-16
TRAFD1	475.513	1.65932	0.186319	8.90581	5.29983e-19	1.36206e-16
BST2	171.994	2.75122	0.309169	8.89875	5.64769e-19	1.42686e-16
USP18	91.0661	4.20699	0.475855	8.8409	9.49496e-19	2.35886e-16
PARP10	353.631	2.3165	0.262774	8.81557	1.19082e-18	2.9099e-16
IFI6	486.108	3.88841	0.441256	8.81215	1.22764e-18	2.95147e-16
DDX60	516.354	2.89954	0.330873	8.76329	1.89632e-18	4.48676e-16
EIF2AK2	560.978	2.10128	0.240058	8.75323	2.07333e-18	4.75463e-16
PHF11	190.158	1.83237	0.209324	8.75375	2.06386e-18	4.75463e-16
RIN2	420.166	2.15561	0.246676	8.73863	2.3595e-18	5.32889e-16
SHISA5	729.764	1.63244	0.186862	8.73607	2.4135e-18	5.36951e-16
TMEM189-UBE2V1	12.1703	-17.5794	2.01411	-8.72811	2.58961e-18	5.67659e-16
IL4I1	60.5722	4.08757	0.468827	8.71872	2.8136e-18	6.07818e-16
DTX3L	809.96	1.60789	0.18449	8.71531	2.8997e-18	6.17471e-16
BATF2	101.16	3.61265	0.416117	8.68182	3.89485e-18	8.17699e-16
SAMD9	1343.07	2.21262	0.255845	8.64826	5.22901e-18	1.08255e-15
SLAMF7	156.233	3.32197	0.38607	8.60459	7.65905e-18	1.56391e-15
TAP1	1306.33	2.10315	0.245662	8.56115	1.11744e-17	2.25089e-15
IFIT2	2687.87	4.9207	0.5759	8.54435	1.29259e-17	2.56898e-15
ISG20	428.163	2.81437	0.331232	8.49668	1.95088e-17	3.82629e-15
IRF8	84.4783	2.9065	0.342715	8.48082	2.23608e-17	4.3287e-15
TAP2	711.688	1.59952	0.188798	8.47209	2.41032e-17	4.60619e-15
RASGEF1B	297.544	1.95355	0.231299	8.44599	3.01482e-17	5.68846e-15
SLC25A28	137.227	1.58682	0.188042	8.43864	3.21062e-17	5.98218e-15
APOBEC3G	112.931	2.41775	0.286764	8.43117	3.42232e-17	6.29791e-15
IFIT5	285.125	2.66584	0.316935	8.4113	4.05487e-17	7.37097e-15
NEFL	22.2388	-14.4031	1.71334	-8.40644	4.22629e-17	7.59001e-15
ABCD1	94.1626	1.72808	0.205819	8.39609	4.61591e-17	8.19105e-15
LMO2	142.317	1.85144	0.22157	8.356	6.48824e-17	1.13781e-14
GBP1	1347.99	3.3871	0.406742	8.32739	8.26414e-17	1.43239e-14
MT2A	125.902	3.61815	0.434943	8.31866	8.89605e-17	1.52419e-14
ADAR	2575.97	1.21454	0.146985	8.26302	1.42027e-16	2.40574e-14
GRIK3	9.15595	-23.4295	2.8368	-8.25911	1.46758e-16	2.45795e-14
HAVCR2	73.5275	3.07553	0.37535	8.19378	2.53156e-16	4.19283e-14
ADRA1A	8.25423	-12.9231	1.58824	-8.13672	4.06114e-16	6.65224e-14
NLRC5	990.913	1.62752	0.200356	8.12315	4.5425e-16	7.35983e-14
APOL6	1643.64	1.93833	0.239397	8.09669	5.64747e-16	9.05174e-14
KIAA1109	1433.64	1.04164	0.128722	8.09221	5.85931e-16	9.29138e-14
MYO1G	139.924	2.83751	0.351155	8.08051	6.44964e-16	1.01198e-13
GOLGA6L2	5.9288	-17.8822	2.2248	-8.03769	9.15482e-16	1.42148e-13
DAPP1	522.622	1.56198	0.195464	7.99118	1.33658e-15	2.05393e-13
CD80	24.2707	4.34532	0.544023	7.98738	1.37839e-15	2.09656e-13
APOL3	130.337	3.01088	0.37809	7.9634	1.6737e-15	2.52002e-13
GBP4	641.877	3.34542	0.421558	7.93584	2.09071e-15	3.11641e-13
RBCK1	300.628	1.46377	0.184771	7.92207	2.33584e-15	3.44733e-13
RTP4	84.833	2.80314	0.355462	7.88591	3.12261e-15	4.5633e-13
PATL1	247.353	1.31085	0.166727	7.86222	3.77393e-15	5.46157e-13
STAT4	37.4735	2.7691	0.353318	7.83742	4.59892e-15	6.5915e-13
IRF2	308.104	1.26098	0.161153	7.82473	5.08764e-15	7.22251e-13
KCNQ2	10.7907	-13.8168	1.77198	-7.7974	6.31975e-15	8.887e-13
RGL1	155.704	2.67522	0.343675	7.78414	7.01905e-15	9.77813e-13
HERC5	273.696	4.2451	0.546223	7.77173	7.74206e-15	1.06855e-12
STAT1	2234.12	1.83847	0.237176	7.75151	9.08049e-15	1.24178e-12
SP100	947.65	1.44819	0.187099	7.74026	9.92163e-15	1.34447e-12
LILRB4	79.5818	3.24986	0.420966	7.72002	1.16311e-14	1.56193e-12
CCR5	56.4292	3.19157	0.413499	7.71845	1.17751e-14	1.56714e-12
IFITM1	863.329	2.6698	0.346036	7.71539	1.20613e-14	1.59103e-12
NAPSB	42.7173	2.70591	0.351473	7.69877	1.37382e-14	1.79633e-12
TREX1	119.833	2.17368	0.283218	7.67495	1.65486e-14	2.14499e-12
GRIPAP1	280.764	1.05204	0.137195	7.66821	1.74412e-14	2.24119e-12
ETV7	82.0936	2.67044	0.348476	7.66319	1.81369e-14	2.31067e-12
CDK17	285.331	1.17943	0.154028	7.65724	1.89974e-14	2.39978e-12
ATF3	181.16	2.46458	0.322951	7.63145	2.32128e-14	2.90765e-12
ACOT9	268.344	1.33401	0.175437	7.60393	2.87261e-14	3.56826e-12
ZCCHC2	287.747	1.69423	0.222963	7.59868	2.99164e-14	3.6854e-12
IL15RA	46.5841	2.22467	0.293088	7.59046	3.18763e-14	3.89465e-12
CD274	275.796	3.11309	0.411719	7.56118	3.9942e-14	4.84045e-12
PRKD2	453.042	1.12834	0.14933	7.55602	4.15586e-14	4.99574e-12
FRMD3	33.6036	3.14509	0.4166	7.54942	4.37207e-14	5.2136e-12
GTPBP2	321.7	1.17123	0.15562	7.52624	5.22207e-14	6.17779e-12
RMND5A	538.24	-0.961935	0.127919	-7.51985	5.48405e-14	6.43663e-12
AFF1	1089.12	0.900559	0.120102	7.49828	6.46586e-14	7.5297e-12
LILRB1	81.9717	3.72233	0.497319	7.48478	7.1666e-14	8.28103e-12
OTOF	28.7732	5.75856	0.770066	7.478	7.54624e-14	8.65264e-12
MS4A7	75.4535	2.57875	0.34623	7.44809	9.46987e-14	1.07754e-11
KCNA3	13.494	3.71076	0.499225	7.43304	1.06131e-13	1.19847e-11
HCP5	488.365	1.16467	0.157153	7.41102	1.25333e-13	1.40467e-11
IL6	15.6386	5.1332	0.693497	7.40191	1.34239e-13	1.49326e-11
HES4	152.477	2.80052	0.378728	7.39454	1.41898e-13	1.56676e-11
CMKLR1	43.5178	3.31886	0.449748	7.37939	1.59021e-13	1.74291e-11
MYH13	7.74958	-27.6581	3.75373	-7.36817	1.72985e-13	1.88212e-11
GIMAP6	44.2415	2.97964	0.406509	7.32982	2.30454e-13	2.48924e-11
MYL12A	973.663	1.06087	0.145043	7.31421	2.58909e-13	2.77647e-11
RHBDF2	269.536	1.65202	0.226197	7.30345	2.80487e-13	2.98639e-11
CCL2	72.7557	5.51372	0.756267	7.29071	3.08328e-13	3.25953e-11
XAF1	662.609	2.80856	0.385876	7.27842	3.37763e-13	3.54556e-11
DOCK4	517.732	1.42093	0.195409	7.27158	3.55307e-13	3.67792e-11
RGS1	125.65	3.23411	0.444723	7.27218	3.53729e-13	3.67792e-11
APOL2	485.69	1.48411	0.204665	7.25141	4.12458e-13	4.24007e-11
CXCL9	177.555	4.7768	0.659081	7.24767	4.23995e-13	4.32882e-11
GAD2	8.83121	-17.3528	2.41461	-7.18659	6.64292e-13	6.73601e-11
PSMB9	350.271	1.62795	0.227381	7.15956	8.09367e-13	8.15164e-11
SOCS1	56.7155	3.71182	0.518766	7.15511	8.36082e-13	8.36419e-11
ZBP1	137.847	3.64048	0.508933	7.15317	8.47976e-13	8.42662e-11
FGD2	105.727	2.38464	0.333492	7.15051	8.6455e-13	8.53443e-11
EDEM1	513.572	0.956373	0.133823	7.14655	8.89844e-13	8.72633e-11
GBP1P1	41.4424	3.61241	0.507034	7.12459	1.04387e-12	1.01699e-10
CD69	320.466	4.27161	0.603918	7.07316	1.51445e-12	1.46587e-10
JAK2	413.876	1.22564	0.173429	7.06711	1.58194e-12	1.52131e-10
IRF5	91.4733	1.83269	0.259641	7.05854	1.68263e-12	1.60778e-10
ZAN	10.4734	-18.5928	2.64532	-7.02858	2.08646e-12	1.98094e-10
TNF	66.8263	3.13037	0.445905	7.02026	2.21454e-12	2.08924e-10
SERPING1	148.564	3.44555	0.491279	7.01343	2.32539e-12	2.18001e-10
LAP3	679.617	2.32855	0.332495	7.00325	2.50087e-12	2.32988e-10
USP25	535.586	0.958765	0.13693	7.00186	2.5259e-12	2.33857e-10
NCOA7	517.492	2.11595	0.302777	6.98849	2.77865e-12	2.5567e-10
WSB1	770.326	1.30736	0.187214	6.98324	2.88441e-12	2.63773e-10
SP140	134.798	2.77037	0.396811	6.98159	2.91849e-12	2.65263e-10
CASP10	185.595	1.79812	0.258396	6.95878	3.43228e-12	3.1007e-10
GALM	89.2735	2.40143	0.345675	6.9471	3.72882e-12	3.3483e-10
NFKB1	503.985	1.11556	0.161062	6.92627	4.32082e-12	3.85666e-10
USF1	338.879	0.691749	0.0999795	6.91891	4.55126e-12	4.03816e-10
TMEM123	1437.18	1.7699	0.256649	6.89619	5.34176e-12	4.7115e-10
SPATA13	879.836	1.03163	0.150057	6.87495	6.20134e-12	5.43748e-10
GPBP1	654.511	0.881791	0.128404	6.86734	6.541e-12	5.70177e-10
LAMP3	122.504	2.87003	0.4185	6.85791	6.98775e-12	6.05578e-10
BIRC2	372.453	0.867098	0.126873	6.8344	8.23511e-12	7.07264e-10
DEK	309.381	1.14349	0.167323	6.83403	8.256e-12	7.07264e-10
ACOX1	750.355	-0.778464	0.114042	-6.8261	8.7253e-12	7.43196e-10
NBN	559.99	1.59763	0.234516	6.81246	9.59437e-12	8.12578e-10
RBBP6	451.072	0.948508	0.13941	6.80371	1.01959e-11	8.58646e-10
GNB4	251.843	1.87878	0.276212	6.80195	1.03212e-11	8.64312e-10
RNU1-4	1154.7	3.89895	0.577055	6.75663	1.4124e-11	1.17616e-09
DCK	83.2282	1.57023	0.232581	6.75131	1.46512e-11	1.21329e-09
NKG7	26.6134	3.27269	0.484915	6.74899	1.48882e-11	1.22609e-09
HLA-A	7049.18	1.10547	0.164056	6.73836	1.6018e-11	1.31189e-09
ANKFY1	600.195	1.09992	0.163302	6.73554	1.63319e-11	1.32306e-09
APOBEC3B	51.0142	2.1353	0.316991	6.73616	1.62631e-11	1.32306e-09
ATF5	74.3514	1.84076	0.273358	6.7339	1.65178e-11	1.32628e-09
DDX60L	1202.23	2.62102	0.389244	6.73362	1.65495e-11	1.32628e-09
PDCD1	13.6669	3.13709	0.467725	6.70712	1.98508e-11	1.58233e-09
LAIR1	113.286	2.58015	0.385927	6.68559	2.29997e-11	1.82358e-09
IRF9	721.993	0.952817	0.142618	6.6809	2.37481e-11	1.87296e-09
CASP1	272.307	2.17986	0.327127	6.66364	2.67131e-11	2.09571e-09
CCNY	387.614	-0.803174	0.120695	-6.65456	2.84157e-11	2.21762e-09
LY6E	1607.02	2.07218	0.311806	6.64575	3.0168e-11	2.34211e-09
HESX1	6.23439	4.74737	0.715471	6.63531	3.23825e-11	2.501e-09
CLIC1	1823.37	0.763124	0.115181	6.62545	3.4619e-11	2.65995e-09
TYMP	1183.79	1.73818	0.262609	6.61888	3.6194e-11	2.76671e-09
GZMB	61.794	3.43398	0.518964	6.61698	3.66599e-11	2.78803e-09
CD48	98.988	2.7912	0.423364	6.59291	4.31292e-11	3.26337e-09
LGALS1	55.6922	2.30487	0.350103	6.58341	4.59783e-11	3.46138e-09
PDZD8	533.732	-1.03686	0.157681	-6.57571	4.84214e-11	3.62698e-09
KLF6	1128.36	1.44824	0.220323	6.57326	4.92244e-11	3.6687e-09
CCL8	48.5248	8.9601	1.36468	6.56572	5.17827e-11	3.84017e-09
GLRX	279.045	1.2416	0.189291	6.55922	5.40909e-11	3.99148e-09
SLC2A6	24.7846	2.96908	0.453312	6.54975	5.76335e-11	4.23195e-09
PANK2	202.384	0.873858	0.133442	6.54862	5.80723e-11	4.24326e-09
KIAA0319L	531.187	1.16073	0.178554	6.50069	7.99508e-11	5.8134e-09
FBXO39	9.47549	3.53759	0.544468	6.49733	8.17598e-11	5.91608e-09
MOB3C	147.2	1.44815	0.222974	6.49468	8.32113e-11	5.99202e-09
EIF4EBP2	1007.47	-1.05722	0.163018	-6.48528	8.85654e-11	6.34691e-09
GBP3	573.189	1.95494	0.301864	6.47622	9.40512e-11	6.70779e-09
TMSB10	2123.21	1.47092	0.228403	6.44002	1.19456e-10	8.47913e-09
CHMP5	353.539	1.30526	0.203091	6.42696	1.30182e-10	9.19665e-09
BTN3A1	433.928	1.26801	0.197613	6.41663	1.39328e-10	9.79637e-09
ENPP2	62.6528	3.18077	0.496152	6.41087	1.44688e-10	1.01254e-08
P2RX7	47.9197	2.81827	0.441008	6.39052	1.65324e-10	1.15155e-08
IDO2	16.7877	3.32191	0.520032	6.38791	1.68169e-10	1.16592e-08
CCR7	18.4705	3.48409	0.546439	6.37599	1.81779e-10	1.25445e-08
GIMAP8	36.2662	2.93934	0.461213	6.37305	1.853e-10	1.27285e-08
HERC6	513.414	1.9922	0.313125	6.36231	1.98739e-10	1.3589e-08
RUFY4	23.9204	2.96605	0.467564	6.34362	2.24432e-10	1.52757e-08
CD300E	83.6075	4.49747	0.709944	6.33496	2.37402e-10	1.6085e-08
DNAJA1	869.486	0.966937	0.152671	6.33349	2.39682e-10	1.61661e-08
ARL5B	457.075	1.66151	0.262484	6.32994	2.45257e-10	1.64675e-08
ELMO2	180.043	1.0124	0.160899	6.29216	3.13087e-10	2.09277e-08
BIRC3	339.655	1.51619	0.241171	6.2868	3.24082e-10	2.15659e-08
MAFB	125.667	1.87479	0.299277	6.26441	3.74228e-10	2.47922e-08
ATP10A	48.2364	2.50241	0.400535	6.24769	4.16576e-10	2.74756e-08
RASGRP3	77.1829	2.13876	0.343941	6.21839	5.02282e-10	3.29824e-08
PDGFB	14.0745	3.00104	0.482859	6.21515	5.12759e-10	3.35227e-08
CTSZ	375.885	1.23766	0.199274	6.21083	5.27066e-10	3.43076e-08
DRAM1	146.964	1.65861	0.2672	6.20737	5.38797e-10	3.49187e-08
AKIRIN2	172.448	1.18536	0.191202	6.19954	5.66284e-10	3.65413e-08
TRANK1	956.269	1.68062	0.271235	6.19618	5.78508e-10	3.71691e-08
HLA-F	846.632	1.18872	0.192128	6.18711	6.12771e-10	3.92016e-08
DEGS1	97.8261	1.32155	0.214175	6.17043	6.81052e-10	4.33836e-08
HIVEP1	595.328	0.702469	0.114017	6.16108	7.22493e-10	4.58276e-08
ZNF684	21.611	2.25927	0.366809	6.15927	7.30826e-10	4.61597e-08
OGFR	420.076	0.996494	0.162181	6.14435	8.02925e-10	5.04995e-08
ARHGAP31	102.717	1.68042	0.273564	6.1427	8.1129e-10	5.08113e-08
SLC1A3	29.8788	2.65762	0.432698	6.14197	8.15058e-10	5.08337e-08
XIRP2	12.8724	-14.5745	2.37468	-6.13746	8.38489e-10	5.20771e-08
TRAF1	143.547	1.99364	0.326352	6.10885	1.0035e-09	6.20672e-08
ADCY7	250.903	1.58363	0.25943	6.10427	1.03274e-09	6.36117e-08
SP110	378.318	1.91334	0.313583	6.10155	1.05043e-09	6.44351e-08
CUL3	619.794	-0.709626	0.11699	-6.06571	1.31373e-09	7.99648e-08
HSPA7	50.0157	2.04892	0.337791	6.06564	1.31433e-09	7.99648e-08
RIPK2	142.643	1.81819	0.299977	6.06109	1.35199e-09	8.12858e-08
SAT1	14141.5	1.07986	0.178151	6.06152	1.34844e-09	8.12858e-08
TLR7	31.4933	2.63697	0.435069	6.06104	1.3524e-09	8.12858e-08
MIR155HG	12.9339	3.01636	0.49781	6.05926	1.36751e-09	8.18638e-08
ABHD2	3262.8	-0.884278	0.146211	-6.04796	1.46694e-09	8.74651e-08
MAP2K6	79.5032	1.87618	0.311196	6.02892	1.65054e-09	9.80198e-08
PNPT1	207.702	1.92	0.318852	6.0216	1.72706e-09	1.02157e-07
PRF1	53.8866	2.9504	0.491722	6.00015	1.97136e-09	1.15689e-07
SERPINB9	362.388	2.54628	0.424342	6.00054	1.96661e-09	1.15689e-07
TPP1	227.966	1.02091	0.1702	5.99829	1.99408e-09	1.16564e-07
HLA-B	11541.7	1.00693	0.168011	5.99324	2.057e-09	1.19772e-07
IFI30	960.562	1.67359	0.279473	5.98836	2.11966e-09	1.2294e-07
BCL2L14	71.6771	2.27495	0.380072	5.98556	2.15643e-09	1.24588e-07
EXOSC9	76.5345	1.5926	0.26658	5.97418	2.31256e-09	1.33093e-07
KBTBD8	24.4311	1.87594	0.31437	5.96732	2.41188e-09	1.38275e-07
ABCC5	433.817	-1.32926	0.223347	-5.95155	2.6561e-09	1.51693e-07
CD68	310.652	1.47188	0.247619	5.9441	2.77979e-09	1.58151e-07
GTF2B	219.607	0.988636	0.166579	5.93493	2.93969e-09	1.66612e-07
CNP	336.19	1.4863	0.251373	5.91272	3.36505e-09	1.89998e-07
RB1CC1	765.865	-0.710681	0.120311	-5.90702	3.48353e-09	1.95208e-07
RNF138	178.877	1.11753	0.189186	5.90704	3.48313e-09	1.95208e-07
RELA	430.264	0.719926	0.122133	5.89463	3.75533e-09	2.09651e-07
KPTN	26.1696	1.76334	0.301696	5.84477	5.07268e-09	2.81698e-07
NOD1	66.2239	1.30429	0.223168	5.84441	5.08363e-09	2.81698e-07
MS4A4A	18.6775	3.0632	0.525347	5.83081	5.51579e-09	3.04512e-07
RNF19B	896.876	1.50085	0.257564	5.82712	5.63934e-09	3.10185e-07
GPR137B	106.851	1.24153	0.213239	5.82223	5.80663e-09	3.18212e-07
TMEM185B	196.265	1.37548	0.237053	5.80242	6.53658e-09	3.56902e-07
MAEA	371.829	-0.679425	0.117112	-5.80151	6.57193e-09	3.57522e-07
OSBPL2	705.937	-0.540946	0.0933034	-5.79771	6.72272e-09	3.64396e-07
HSH2D	397.769	1.60547	0.276953	5.79689	6.75547e-09	3.64844e-07
FBXO6	96.8404	1.50203	0.259191	5.79507	6.82925e-09	3.66392e-07
RABGAP1L	463.417	1.11213	0.191913	5.79497	6.83329e-09	3.66392e-07
MBNL1	830.171	0.601008	0.10375	5.79285	6.92031e-09	3.68407e-07
PSTPIP2	122.916	1.58533	0.273655	5.79316	6.90742e-09	3.68407e-07
NMI	231.033	1.45515	0.251238	5.7919	6.9594e-09	3.6917e-07
MCOLN2	52.2764	2.07061	0.357633	5.78977	7.04828e-09	3.71243e-07
SGPP1	33.7023	1.66611	0.287766	5.7898	7.04721e-09	3.71243e-07
RASSF4	95.1189	2.14679	0.371234	5.78285	7.34434e-09	3.85474e-07
IDO1	920.575	2.6988	0.466741	5.78222	7.37229e-09	3.85584e-07
ATXN7	554.91	0.677122	0.117582	5.75872	8.47524e-09	4.40181e-07
SP140L	234.105	1.25903	0.218616	5.75909	8.45693e-09	4.40181e-07
BAZ1A	1018.08	1.05052	0.183124	5.73665	9.65664e-09	4.99798e-07
CARD16	159.498	2.57204	0.448451	5.73539	9.72866e-09	5.01783e-07
SLAMF1	27.5892	2.63699	0.461267	5.71683	1.0853e-08	5.57845e-07
CD163	227.696	2.60606	0.456649	5.70691	1.15043e-08	5.89287e-07
EXOC3L1	8.87775	3.40604	0.597132	5.70399	1.17035e-08	5.97438e-07
LHFPL2	144.753	1.62825	0.286239	5.68841	1.28229e-08	6.52349e-07
MIER1	400.942	0.750826	0.13201	5.68766	1.28795e-08	6.52999e-07
SSTR2	84.6528	3.96554	0.697485	5.68549	1.30441e-08	6.59101e-07
HIVEP2	660.994	0.913397	0.160747	5.68222	1.32961e-08	6.69566e-07
RIPK1	391.068	0.615297	0.108613	5.66503	1.46996e-08	7.37752e-07
ITIH4	38.2292	1.60094	0.283237	5.6523	1.58311e-08	7.91874e-07
LPXN	88.9562	1.159	0.206025	5.62553	1.84943e-08	9.21992e-07
IL2RA	19.9761	3.12861	0.556462	5.62232	1.88409e-08	9.36139e-07
MOB1A	707.245	0.677542	0.121015	5.59883	2.15804e-08	1.0687e-06
HEG1	85.6428	1.95793	0.350056	5.59318	2.22952e-08	1.10044e-06
IMPA2	159.632	-1.11184	0.199331	-5.57785	2.4351e-08	1.19794e-06
NR1H3	40.2389	1.65425	0.296725	5.57502	2.47501e-08	1.21357e-06
MX2	1273.24	2.25835	0.405313	5.57186	2.52033e-08	1.23174e-06
CD86	67.3762	2.3087	0.414668	5.56758	2.58298e-08	1.25823e-06
FOXN3	846.359	-0.684311	0.123446	-5.5434	2.96646e-08	1.44033e-06
AIM2	48.9935	2.58148	0.465835	5.54162	2.99694e-08	1.4504e-06
EMILIN2	151.381	1.83739	0.332454	5.52675	3.26219e-08	1.57366e-06
CD40	74.9861	1.77765	0.321946	5.52157	3.35988e-08	1.61556e-06
TIFA	84.5707	1.67639	0.304639	5.50287	3.7365e-08	1.79088e-06
FOXO1	287.696	-0.918425	0.16704	-5.49822	3.83642e-08	1.83287e-06
TNFAIP8	180.395	1.24845	0.227446	5.489	4.04219e-08	1.92501e-06
CAMK1D	399.796	-0.718094	0.131008	-5.48131	4.22195e-08	2.00422e-06
KAT8	177.414	-0.768162	0.140331	-5.47393	4.40153e-08	2.08283e-06
GBP5	1693.57	2.64377	0.483996	5.46237	4.69813e-08	2.21288e-06
UBA7	391.2	1.20285	0.220219	5.46207	4.70605e-08	2.21288e-06
CNTNAP3	213.102	-1.88843	0.346266	-5.4537	4.93317e-08	2.30514e-06
TOR1A	148.286	0.668662	0.122603	5.4539	4.92772e-08	2.30514e-06
CD38	144.328	2.9395	0.539332	5.45026	5.02962e-08	2.34286e-06
PTGER4	191.245	1.08011	0.198483	5.44183	5.27368e-08	2.44889e-06
CLIC4	171.25	1.28877	0.23763	5.42343	5.84652e-08	2.70646e-06
STATH	168.754	2.24648	0.414441	5.4205	5.94319e-08	2.7427e-06
MEF2A	433.558	0.864363	0.159611	5.41545	6.11353e-08	2.8126e-06
TMEM140	202.631	2.14917	0.397028	5.41315	6.19241e-08	2.84013e-06
STXBP5	438.224	-0.802486	0.148349	-5.40945	6.32187e-08	2.89061e-06
NUDT5	154.015	-0.966507	0.179118	-5.39592	6.81748e-08	3.10769e-06
IRF4	59.801	2.36127	0.437793	5.39359	6.90649e-08	3.13866e-06
ADA	14.7364	2.20101	0.408794	5.38416	7.27856e-08	3.2977e-06
MS4A6A	135.169	1.92035	0.357032	5.37865	7.50447e-08	3.38974e-06
TNS3	142.369	1.73779	0.323794	5.36696	8.00764e-08	3.6061e-06
NADK	956.007	1.27966	0.238693	5.36112	8.27095e-08	3.71346e-06
TRIM26	400.12	1.03417	0.192997	5.35846	8.39359e-08	3.7572e-06
BLZF1	147.032	0.975718	0.182541	5.34519	9.03244e-08	4.03106e-06
STAP1	17.1576	2.69049	0.50488	5.32896	9.87743e-08	4.39501e-06
HLA-H	169.746	1.38414	0.259897	5.32575	1.00539e-07	4.46024e-06
SETX	1352.89	0.776462	0.145869	5.323	1.0207e-07	4.5147e-06
CD9	1393.59	-1.53829	0.28951	-5.31343	1.07583e-07	4.74446e-06
GIMAP7	15.2875	2.51314	0.473159	5.31141	1.08779e-07	4.78308e-06
IL10RA	264.036	1.92239	0.362041	5.30986	1.09711e-07	4.80986e-06
CD72	20.7992	2.03446	0.383225	5.30878	1.10359e-07	4.82409e-06
MGAT1	737.438	0.798613	0.150625	5.30198	1.14552e-07	4.99272e-06
CD84	118.684	1.72177	0.325641	5.28733	1.24116e-07	5.3938e-06
TIMM10	44.5201	1.44565	0.273448	5.28676	1.24503e-07	5.39491e-06
CHI3L2	15.8338	2.59556	0.491299	5.28305	1.2705e-07	5.48931e-06
SERINC5	651.336	-1.05596	0.200115	-5.27674	1.315e-07	5.66516e-06
CD52	44.5688	2.10254	0.39858	5.27509	1.32692e-07	5.70001e-06
ANXA6	88.6221	1.44072	0.273315	5.27127	1.35483e-07	5.80318e-06
CYB5R1	293.425	-1.30338	0.247358	-5.26921	1.37013e-07	5.85193e-06
FAM8A1	405.959	1.13992	0.216428	5.26697	1.3869e-07	5.90662e-06
GIMAP2	29.6638	2.30254	0.438821	5.2471	1.54513e-07	6.56174e-06
CYBB	365.309	1.76895	0.337585	5.24001	1.60568e-07	6.74922e-06
GPR183	91.7871	2.32997	0.444556	5.24112	1.59606e-07	6.74922e-06
KLF3	1362.31	-0.785411	0.149893	-5.23981	1.60739e-07	6.74922e-06
PLEKHO1	184.044	1.81246	0.345855	5.24053	1.60116e-07	6.74922e-06
FCGR2C	111.059	2.14274	0.409284	5.23533	1.64692e-07	6.89579e-06
NCOA2	711.706	0.59008	0.112776	5.23231	1.67403e-07	6.98967e-06
CAPG	254.25	1.07124	0.204847	5.22947	1.69996e-07	7.07812e-06
DPYSL2	76.4385	1.70589	0.326723	5.22123	1.77743e-07	7.38003e-06
TBC1D17	159.987	1.07457	0.20584	5.2204	1.7854e-07	7.39256e-06
CASP4	987.747	1.1902	0.228319	5.2129	1.85911e-07	7.67641e-06
CAMK2G	495.453	-0.863689	0.165743	-5.21102	1.87804e-07	7.73315e-06
ABCA12	382.368	-1.57849	0.303783	-5.19611	2.03501e-07	8.35642e-06
PIK3AP1	717.88	2.0702	0.398552	5.19429	2.05508e-07	8.39259e-06
UTRN	1259.09	1.0249	0.197312	5.19431	2.05477e-07	8.39259e-06
TOM1L2	431.896	-1.17485	0.226211	-5.19362	2.06244e-07	8.39965e-06
RAB22A	360.945	-0.72223	0.139154	-5.19016	2.10119e-07	8.53414e-06
CLEC2B	304.251	1.5515	0.29935	5.18288	2.18486e-07	8.84987e-06
DEFB1	40.7156	1.73828	0.335491	5.18131	2.20331e-07	8.90043e-06
MTHFD2	157.151	1.1202	0.216786	5.16732	2.37475e-07	9.56702e-06
DISC1	66.0271	1.85005	0.358137	5.16577	2.39445e-07	9.62041e-06
TLCD2	135.759	-1.42793	0.276459	-5.16505	2.40369e-07	9.63155e-06
IL10	14.156	2.79948	0.542091	5.16422	2.41442e-07	9.6486e-06
TAPBP	2100.34	0.609917	0.11816	5.16177	2.44626e-07	9.7497e-06
GVINP1	114.421	1.78648	0.346518	5.15553	2.52915e-07	1.00532e-05
KAT2B	205.074	0.658016	0.127646	5.15499	2.53642e-07	1.00553e-05
ADAP2	59.4359	1.63479	0.317223	5.15343	2.55771e-07	1.01128e-05
LACTB	113.852	1.10789	0.215547	5.13991	2.74865e-07	1.0839e-05
MSR1	118.305	2.13509	0.415508	5.1385	2.76936e-07	1.08918e-05
PLA2R1	378.479	-1.67445	0.326055	-5.1355	2.814e-07	1.10383e-05
ZYG11B	291.815	-0.896948	0.174748	-5.1328	2.85459e-07	1.11681e-05
CARD17	7.28148	3.78652	0.737827	5.13198	2.86703e-07	1.11874e-05
PTP4A1	504.126	0.833914	0.16258	5.12925	2.90894e-07	1.13213e-05
ADAM17	284.294	0.590836	0.115296	5.12454	2.9827e-07	1.15781e-05
RBP1	67.0205	-2.11282	0.412951	-5.11639	3.11435e-07	1.20578e-05
DNAJC3	929.401	-0.717292	0.140457	-5.10685	3.27577e-07	1.26499e-05
BANK1	53.9489	1.8329	0.359387	5.10007	3.39531e-07	1.30531e-05
IRF1	2456.85	1.41722	0.277889	5.09994	3.3977e-07	1.30531e-05
RTN3	784.392	-0.60157	0.117978	-5.09901	3.41437e-07	1.30835e-05
FNDC3B	1128.83	0.802514	0.157478	5.09603	3.46842e-07	1.32565e-05
PPP3CA	395.158	-0.57089	0.112134	-5.09114	3.55909e-07	1.35682e-05
ITGA2	708.557	-1.42452	0.279997	-5.08764	3.62556e-07	1.37513e-05
PRKCZ	144.156	-1.0845	0.21315	-5.08794	3.6197e-07	1.37513e-05
ZFYVE26	441.322	1.09548	0.215558	5.08209	3.73306e-07	1.41231e-05
GNG5	298.105	0.710828	0.13999	5.07771	3.8202e-07	1.44162e-05
BTN2A1	288.023	0.672025	0.132493	5.07214	3.93377e-07	1.48073e-05
TMEM176B	40.0747	2.11023	0.417774	5.05114	4.39171e-07	1.64894e-05
HIVEP3	108.364	1.46095	0.289289	5.05015	4.41453e-07	1.65334e-05
MICB	44.7251	1.60825	0.3186	5.04786	4.46788e-07	1.66496e-05
RAP2C	217.159	0.868135	0.171974	5.04805	4.46345e-07	1.66496e-05
HLA-C	7721.35	0.864014	0.171644	5.03374	4.80996e-07	1.78796e-05
PSMB8	578.148	0.882749	0.17576	5.02246	5.10126e-07	1.89153e-05
SSH3	276.332	-1.00051	0.199293	-5.02028	5.15966e-07	1.90844e-05
KIAA1324	741.975	-1.21847	0.242839	-5.01758	5.23258e-07	1.93061e-05
IL1RN	1882.43	2.284	0.455278	5.01671	5.25636e-07	1.9346e-05
CYBA	810.329	0.887829	0.177211	5.01001	5.44275e-07	1.99827e-05
TNFSF13B	308.462	2.62445	0.525704	4.99225	5.96788e-07	2.18568e-05
KAT2A	84.5471	1.40177	0.281326	4.98272	6.26963e-07	2.29057e-05
CCRL2	121.871	2.11689	0.425364	4.97666	6.46896e-07	2.35761e-05
TCP11L2	351.097	-0.833813	0.168019	-4.96261	6.95535e-07	2.52869e-05
NAIP	322.888	1.65009	0.333081	4.95403	7.26927e-07	2.63639e-05
TAF1C	226.395	1.39218	0.281701	4.94205	7.73039e-07	2.79682e-05
PCMTD2	215.991	-1.08881	0.220806	-4.93109	8.1773e-07	2.95135e-05
ZNF398	205.316	-0.846404	0.171836	-4.92564	8.40854e-07	3.02748e-05
AHCTF1	568.608	-0.827499	0.1681	-4.92265	8.53793e-07	3.06666e-05
NLRX1	95.1886	-1.05583	0.214834	-4.91463	8.89486e-07	3.18718e-05
DENND1A	128.257	1.04601	0.213359	4.90261	9.45708e-07	3.38051e-05
EDEM2	112.859	0.634983	0.129543	4.90172	9.50022e-07	3.38781e-05
DENND2C	401.584	-1.36037	0.277571	-4.90097	9.53652e-07	3.39263e-05
CEACAM1	297.556	1.33078	0.271655	4.89879	9.6431e-07	3.41816e-05
PARP11	68.3352	1.617	0.330097	4.89856	9.65413e-07	3.41816e-05
ERP44	286.975	0.65869	0.134496	4.89748	9.70731e-07	3.42884e-05
FAR2	128.324	0.874443	0.178685	4.89376	9.89269e-07	3.48606e-05
SH3PXD2A	776.834	-1.31966	0.270204	-4.88393	1.03994e-06	3.65597e-05
OTOG	14.0826	-15.9652	3.27339	-4.87726	1.07568e-06	3.77272e-05
ERAP2	227.421	1.33409	0.273865	4.87133	1.10848e-06	3.87865e-05
GYPC	35.9769	1.51649	0.311662	4.8658	1.13992e-06	3.97932e-05
USP53	624.461	-1.34717	0.27724	-4.8592	1.17859e-06	4.10467e-05
RRP12	353.045	-0.984804	0.202964	-4.85211	1.22154e-06	4.24434e-05
VASH1	92.9053	1.55097	0.320225	4.84337	1.27653e-06	4.42511e-05
PINK1	289.467	-0.82051	0.169559	-4.8391	1.30431e-06	4.51091e-05
NUCB1	578.931	0.65068	0.134662	4.83194	1.35212e-06	4.66545e-05
TMEM106A	69.8527	1.25075	0.258936	4.83035	1.3629e-06	4.69178e-05
BRCA2	93.6114	1.49688	0.309979	4.82899	1.37227e-06	4.71316e-05
C6orf62	787.921	0.515398	0.106798	4.82591	1.39369e-06	4.7757e-05
MAP3K2	1044.86	-0.63104	0.130879	-4.82155	1.42449e-06	4.86487e-05
NACC2	272.518	-0.831703	0.172506	-4.8213	1.42624e-06	4.86487e-05
UBE2S	92.6384	1.05466	0.218914	4.81769	1.45231e-06	4.94249e-05
SCO2	143.373	1.60193	0.332927	4.81166	1.49683e-06	5.0824e-05
ATG2B	422.647	-0.885259	0.184018	-4.81073	1.50382e-06	5.09452e-05
PRR5	67.5266	1.58259	0.329342	4.80531	1.54511e-06	5.22254e-05
VWF	233.653	-1.62945	0.33961	-4.79799	1.60263e-06	5.4047e-05
INPP5A	119.514	-0.75304	0.156964	-4.79752	1.6064e-06	5.4052e-05
STOM	497.179	1.14005	0.237681	4.79653	1.61436e-06	5.41974e-05
CD4	122.71	1.32104	0.275599	4.79335	1.64021e-06	5.49414e-05
TMCO3	451.765	-1.13632	0.237433	-4.78584	1.70272e-06	5.69075e-05
CLPX	246.76	-0.897065	0.187531	-4.78355	1.72229e-06	5.74327e-05
GSTO1	145.068	1.13094	0.236514	4.78168	1.73839e-06	5.78401e-05
PERP	2541.21	-1.43782	0.300785	-4.78023	1.75095e-06	5.81285e-05
SAT2	96.4053	1.22115	0.255554	4.77843	1.7667e-06	5.85208e-05
ENG	60.2851	1.47255	0.308213	4.77771	1.77301e-06	5.85999e-05
TRIM14	240.328	1.26292	0.264506	4.77463	1.80037e-06	5.93723e-05
ANXA5	682.226	0.970619	0.203371	4.77266	1.81811e-06	5.9825e-05
SLC27A3	67.4906	1.14451	0.239927	4.77024	1.8401e-06	6.04153e-05
CLCA2	103.132	-2.12545	0.446298	-4.7624	1.91308e-06	6.26329e-05
DIP2B	650.349	0.711527	0.149415	4.76208	1.91605e-06	6.26329e-05
CASP5	59.8585	3.14221	0.660247	4.75915	1.94411e-06	6.34113e-05
CXCL13	9.77648	3.61896	0.760824	4.75663	1.9685e-06	6.39269e-05
SERTAD2	237.454	-0.73727	0.154998	-4.75666	1.96827e-06	6.39269e-05
MICAL1	371.338	0.821622	0.172769	4.75561	1.97853e-06	6.41129e-05
KDM5B	872.488	-0.771869	0.162389	-4.75321	2.00215e-06	6.47375e-05
EPB41L3	84.1345	1.77706	0.374475	4.74546	2.08033e-06	6.71198e-05
BATF3	7.92445	2.88812	0.608795	4.744	2.09534e-06	6.74583e-05
PDE7A	179.084	0.833958	0.175981	4.73892	2.14864e-06	6.9025e-05
CELSR2	288.18	-1.42815	0.301456	-4.73749	2.16379e-06	6.93623e-05
BAK1	133.299	1.02633	0.216708	4.73599	2.17994e-06	6.97299e-05
C3AR1	87.8591	2.24216	0.473741	4.73288	2.21351e-06	7.06523e-05
GDE1	623.803	-1.06794	0.225799	-4.72962	2.24944e-06	7.16457e-05
EVL	224.838	1.43524	0.303876	4.72311	2.32264e-06	7.38193e-05
MAGI1	292.712	-1.47315	0.312257	-4.71774	2.38482e-06	7.56344e-05
C16orf74	22.0587	-1.79982	0.381784	-4.71423	2.42627e-06	7.67856e-05
ARL8A	189.873	0.644724	0.136838	4.71157	2.45816e-06	7.74659e-05
ATP13A5	275.175	-1.7941	0.380767	-4.71181	2.45527e-06	7.74659e-05
CXCR2P1	7.06022	4.721	1.00241	4.70963	2.48164e-06	7.80406e-05
TANC2	689.455	-1.04563	0.222185	-4.70612	2.5248e-06	7.9231e-05
ITCH	832.045	-0.566838	0.12047	-4.70522	2.53595e-06	7.94135e-05
KLHDC7B	62.8926	2.04217	0.434131	4.70405	2.55052e-06	7.97025e-05
CPEB2	278.685	0.805174	0.17136	4.69873	2.61779e-06	8.16334e-05
ZBTB32	6.7496	3.35717	0.714846	4.69636	2.64842e-06	8.24163e-05
C1GALT1	335.532	0.913905	0.194946	4.68799	2.75898e-06	8.5617e-05
GPR141	15.1262	2.38665	0.509129	4.68771	2.76276e-06	8.5617e-05
RNU1-2	1155.42	2.37053	0.505766	4.68701	2.77228e-06	8.57336e-05
LY86	10.9779	2.04969	0.437776	4.68206	2.84002e-06	8.76466e-05
PRLR	18.3865	3.19674	0.684381	4.671	2.99743e-06	9.23136e-05
KDM6A	495.258	0.438668	0.0939379	4.66977	3.01534e-06	9.26734e-05
DOK2	29.8929	1.80727	0.387076	4.66903	3.02625e-06	9.28174e-05
MLLT6	950.93	0.733245	0.157099	4.66741	3.05019e-06	9.33597e-05
BTN3A3	159.095	1.11615	0.239254	4.66513	3.08416e-06	9.4206e-05
RALGPS1	205.956	-1.4505	0.311168	-4.66146	3.13973e-06	9.56907e-05
SCAP	548.997	-0.677442	0.14534	-4.66108	3.14561e-06	9.56907e-05
GRHL1	596.438	-1.30702	0.280567	-4.65847	3.18562e-06	9.66251e-05
NOTCH3	284.229	-1.51719	0.325729	-4.65782	3.19577e-06	9.66251e-05
SRSF9	289.55	-0.827258	0.177605	-4.65784	3.19542e-06	9.66251e-05
SRC	316.005	0.934448	0.200939	4.65041	3.31273e-06	9.99587e-05
SIGLEC11	9.30019	2.82455	0.607709	4.64786	3.35394e-06	0.000100998
GRINA	390.288	1.08637	0.233789	4.64678	3.37164e-06	0.000101326
FANCA	85.7599	1.03019	0.221797	4.64477	3.40456e-06	0.00010211
CLEC12A	63.4517	2.6046	0.560845	4.64406	3.41625e-06	0.000102254
SLC38A5	10.3371	3.02412	0.651371	4.6427	3.43886e-06	0.000102519
TOR1AIP1	435.282	0.577487	0.124377	4.64305	3.43303e-06	0.000102519
NYNRIN	391.483	-1.4973	0.322642	-4.64075	3.47155e-06	0.000103197
SH3RF2	166.349	-1.58438	0.341422	-4.64051	3.47545e-06	0.000103197
SMAD7	57.9228	1.15637	0.249217	4.64002	3.48378e-06	0.000103239
TBK1	258.771	0.599564	0.129241	4.63912	3.49888e-06	0.000103481
PSME3	344.647	-0.546847	0.117897	-4.63833	3.51231e-06	0.000103672
TADA2B	188.002	-0.573376	0.12371	-4.63486	3.57182e-06	0.000105221
ERGIC1	948.495	-0.565011	0.121951	-4.63309	3.6025e-06	0.000105915
DDX42	609.983	-1.0125	0.21894	-4.62454	3.75427e-06	0.00011016
SLC39A8	182.564	1.31144	0.283677	4.62302	3.78189e-06	0.000110752
PTPN3	1013.26	-1.29365	0.280121	-4.61819	3.87099e-06	0.000113119
YTHDC1	537.429	-0.475843	0.103045	-4.61782	3.87788e-06	0.000113119
RALBP1	534.484	-0.479624	0.103887	-4.61679	3.89717e-06	0.000113459
MAP3K9	315.742	-1.27898	0.277143	-4.61487	3.93336e-06	0.00011429
APOL1	566.192	1.17421	0.254816	4.60806	4.06451e-06	0.000117686
MSL3	203.952	0.794858	0.172496	4.60798	4.06605e-06	0.000117686
RPS6KA3	797.843	-0.615716	0.133726	-4.6043	4.13857e-06	0.000119553
ICAM2	13.1561	2.23725	0.487787	4.58654	4.5066e-06	0.000129933
KAZN	177.565	-1.18096	0.257643	-4.58371	4.56789e-06	0.000131446
MLF2	388.711	-0.507584	0.110747	-4.58329	4.57727e-06	0.000131462
RMI2	15.5102	1.6816	0.366945	4.58271	4.58996e-06	0.000131573
POLR2J4	108.213	-1.2393	0.270499	-4.58154	4.61572e-06	0.000132057
LONRF2	94.7722	-2.17228	0.474495	-4.5781	4.69216e-06	0.000133987
TANK	386.342	1.01359	0.221578	4.57439	4.77609e-06	0.000136123
ELF4	247.694	0.976446	0.213637	4.57058	4.86382e-06	0.000138359
TNK2	166.337	1.2293	0.269388	4.5633	5.03566e-06	0.000142975
TSC22D2	285.602	0.853443	0.187139	4.56048	5.10357e-06	0.000144627
DOCK9	657.637	-1.19472	0.262088	-4.55846	5.15293e-06	0.000145749
C1QB	117.045	2.04409	0.448883	4.55373	5.27038e-06	0.000148788
GMCL1	148.168	-0.854847	0.187743	-4.55327	5.28173e-06	0.000148827
SAMHD1	1123.81	1.48571	0.326373	4.55219	5.30916e-06	0.000149318
TJP1	852.743	-1.24023	0.272505	-4.55121	5.33389e-06	0.000149731
EVPL	804.98	-1.43222	0.315015	-4.54651	5.45422e-06	0.000152821
ANKRD22	108.34	1.40212	0.308486	4.54516	5.48946e-06	0.00015352
PSAP	4877.64	0.635233	0.139825	4.54307	5.54413e-06	0.000154758
CCL3	239.907	2.86684	0.631289	4.54126	5.59196e-06	0.000155801
CCL18	7.35652	2.83431	0.624258	4.54029	5.61767e-06	0.000156051
OTUD1	178.717	0.819496	0.1805	4.54013	5.62186e-06	0.000156051
STARD8	35.6455	2.08194	0.458677	4.53902	5.65175e-06	0.000156589
ZRANB1	297.898	-0.561975	0.123852	-4.53748	5.69304e-06	0.00015744
CCDC120	211.33	-1.25963	0.277823	-4.53392	5.78999e-06	0.00015953
NUPR1	226.64	1.80869	0.398895	4.53425	5.78093e-06	0.00015953
BNIPL	107.455	-1.41491	0.312188	-4.53224	5.83625e-06	0.000160357
EPN2	253.439	-1.10383	0.243562	-4.53204	5.84154e-06	0.000160357
LPIN2	632.351	0.68766	0.151754	4.53142	5.85874e-06	0.000160534
SH3D19	597.37	-1.37767	0.304137	-4.52977	5.90483e-06	0.0001615
CD7	58.406	1.48471	0.328136	4.52468	6.04884e-06	0.000165135
CBWD2	87.8582	1.11708	0.247001	4.52259	6.10889e-06	0.00016647
TRPV2	49.0891	1.54132	0.340905	4.52125	6.14758e-06	0.000167219
BDH1	293.208	-1.287	0.284875	-4.51779	6.24891e-06	0.000169357
TNFAIP3	1800.96	1.67119	0.369889	4.51808	6.24024e-06	0.000169357
APOBEC3F	47.7846	1.49341	0.330671	4.51629	6.29325e-06	0.000170249
PLXND1	105.719	1.38696	0.307224	4.5145	6.34676e-06	0.000171386
CERS2	281.31	-0.576326	0.127708	-4.51285	6.39622e-06	0.000172409
CCND3	300.821	0.589476	0.130771	4.50771	6.55316e-06	0.00017632
PTPN13	1750.16	-1.37107	0.304226	-4.50676	6.58244e-06	0.000176789
CCL4	259.778	2.75695	0.611871	4.50577	6.61314e-06	0.000177294
MYD88	699.773	0.845964	0.187866	4.50302	6.69939e-06	0.000179284
IL2RB	75.1301	2.06685	0.459453	4.4985	6.84333e-06	0.000182808
NFE2L2	1372.19	0.539558	0.119956	4.49797	6.86047e-06	0.000182938
HERPUD2	196.873	0.526451	0.117056	4.49742	6.87842e-06	0.000183089
ABTB2	85.4573	1.43305	0.318987	4.49251	7.03884e-06	0.000186896
FAS	180.619	1.3209	0.294049	4.4921	7.05227e-06	0.000186896
PLXNA2	335.455	-1.09637	0.244077	-4.4919	7.05907e-06	0.000186896
VCPIP1	563.966	0.532786	0.118632	4.49106	7.08692e-06	0.000187301
TGIF2	72.1135	1.00221	0.223272	4.48876	7.16378e-06	0.000188997
HECTD1	2373.81	-1.08251	0.241716	-4.47846	7.5184e-06	0.000198002
TEAD1	601.08	-1.28821	0.287796	-4.47612	7.60119e-06	0.00019983
CD79A	13.1924	2.64246	0.590587	4.4743	7.66628e-06	0.000200832
TCN2	140.808	1.5852	0.354291	4.4743	7.66627e-06	0.000200832
GBE1	142.715	-0.905177	0.202421	-4.47175	7.75829e-06	0.000201472
NEXN	12.7808	2.93789	0.656778	4.47319	7.70615e-06	0.000201472
PLEKHA2	424.602	0.627401	0.140297	4.47196	7.75049e-06	0.000201472
RNF114	356.172	0.834543	0.186615	4.47201	7.7488e-06	0.000201472
TXNIP	4803.17	0.881867	0.197196	4.47203	7.74815e-06	0.000201472
APOBEC3A	514.778	2.11028	0.472419	4.46697	7.93365e-06	0.000205668
UBE2H	893.724	-0.63035	0.141185	-4.46472	8.01734e-06	0.000207476
GLTP	771.163	-1.09382	0.245273	-4.45959	8.21161e-06	0.000212136
PTK2B	548.651	1.02458	0.229902	4.45657	8.32805e-06	0.000214654
USP54	560.185	-1.18245	0.265343	-4.45632	8.33791e-06	0.000214654
LAG3	21.4761	2.30088	0.516748	4.45262	8.48276e-06	0.000218007
DENND4A	347.83	0.802776	0.180371	4.4507	8.55927e-06	0.000219217
SECTM1	767.122	1.34517	0.302231	4.45081	8.55456e-06	0.000219217
STRN4	414.158	-0.63354	0.142409	-4.44875	8.63715e-06	0.000220833
LPIN3	165.205	-1.49383	0.336051	-4.44524	8.77942e-06	0.000224086
ALDH7A1	144.348	-1.76155	0.396636	-4.44124	8.94423e-06	0.000227239
DLG5	800.056	-1.28079	0.288368	-4.4415	8.93322e-06	0.000227239
GSDMD	249.508	0.841715	0.189527	4.44113	8.9487e-06	0.000227239
OLR1	120.773	2.35354	0.530527	4.43622	9.15515e-06	0.000232086
LYRM1	119.738	0.86529	0.195098	4.43516	9.20038e-06	0.000232837
GNAQ	607.866	-0.441306	0.09959	-4.43123	9.36991e-06	0.000236725
UBR3	473.235	-0.77988	0.176119	-4.42815	9.50446e-06	0.000239718
ACAP3	356.118	-1.13755	0.257022	-4.4259	9.60425e-06	0.000241826
SIAH2	167.461	0.778368	0.175884	4.42546	9.62365e-06	0.000241906
AKTIP	124.639	-0.991019	0.223965	-4.42487	9.64992e-06	0.000242158
PLEKHH2	216.622	-1.5108	0.34171	-4.4213	9.81069e-06	0.000245778
CYP3A5	431.646	-1.81664	0.411529	-4.41437	1.01306e-05	0.000253368
SLFN12	45.5607	1.71034	0.387764	4.41078	1.02997e-05	0.000257165
ADIPOR1	821.031	-0.49753	0.1129	-4.40683	1.04893e-05	0.000261024
LDLRAD3	14.2302	2.18454	0.495682	4.40714	1.04747e-05	0.000261024
SLC7A7	77.4099	1.38765	0.315026	4.40487	1.05848e-05	0.000262961
PRPF8	1585.4	-0.890667	0.202562	-4.39701	1.09752e-05	0.000272208
FBXL13	100.443	-1.60226	0.364509	-4.39567	1.1043e-05	0.000273434
CAPN8	356.764	-1.53667	0.349857	-4.39228	1.12167e-05	0.000276626
CXorf21	48.1623	2.33944	0.532652	4.39207	1.12276e-05	0.000276626
ZNF664	730.213	-1.64037	0.373461	-4.39234	1.12139e-05	0.000276626
LNPEP	504.497	0.737871	0.168231	4.38606	1.1542e-05	0.000283903
DOK4	102.928	-1.1347	0.258757	-4.3852	1.15881e-05	0.000284568
CLIC6	633.615	-1.5201	0.347004	-4.38066	1.18323e-05	0.000290086
SBNO1	545.991	-0.619797	0.141592	-4.37733	1.2014e-05	0.000294056
RASAL2	409.976	-1.14697	0.262046	-4.37697	1.20339e-05	0.000294061
SCML4	36.6374	1.76803	0.404074	4.37551	1.21151e-05	0.00029556
SPTBN2	1024.59	-1.29154	0.295232	-4.37468	1.21613e-05	0.000296202
MYO6	1149.71	-1.19627	0.273555	-4.37304	1.22531e-05	0.000297952
RAB24	275.68	1.26734	0.289838	4.37257	1.22791e-05	0.000298099
PPP1R16B	118.724	1.48812	0.340543	4.36984	1.24338e-05	0.000300727
SFMBT2	126.508	1.17255	0.268344	4.36959	1.24479e-05	0.000300727
TRIM69	137.073	1.5982	0.365741	4.36976	1.24386e-05	0.000300727
FYTTD1	295.745	0.946519	0.216983	4.36217	1.28777e-05	0.00031043
IKZF3	119.037	1.81857	0.416918	4.36194	1.28912e-05	0.00031043
DAAM1	269.232	-1.20683	0.276726	-4.36109	1.29413e-05	0.000311118
ZFYVE9	230.818	-1.39769	0.320516	-4.36075	1.29615e-05	0.000311118
KCTD12	246.391	1.2784	0.293496	4.35576	1.32605e-05	0.000317782
C1QA	75.3148	1.90621	0.438166	4.35044	1.35866e-05	0.000324555
PCGF5	353.28	0.995615	0.228851	4.35049	1.35832e-05	0.000324555
BCR	782.333	-1.01596	0.23362	-4.34876	1.36911e-05	0.000326526
SDC1	1977.91	-1.31199	0.301838	-4.34665	1.38231e-05	0.00032915
NDRG2	942.001	-1.22282	0.281403	-4.34545	1.38991e-05	0.00033043
DLG3	583.561	-1.33058	0.306347	-4.34337	1.40316e-05	0.00033305
CYTH1	899.613	0.437461	0.100751	4.342	1.41192e-05	0.000334597
RPS6KC1	103.983	0.937489	0.216005	4.34013	1.424e-05	0.000336923
CD300C	12.4258	1.67738	0.386806	4.33648	1.44784e-05	0.000342021
PARVA	382.97	-1.79392	0.413816	-4.33507	1.45717e-05	0.000343679
CAPZA1	1052.85	0.594963	0.137314	4.33286	1.47186e-05	0.000346596
CDC42BPG	633.622	-0.978329	0.225869	-4.33139	1.48169e-05	0.000348361
CACNA1D	180.862	-1.80771	0.417422	-4.33065	1.48669e-05	0.000348985
ACADVL	1229.9	-0.905522	0.209151	-4.32952	1.49434e-05	0.000350229
FKBP5	204.518	1.2576	0.290899	4.32316	1.5381e-05	0.00035992
FOXN2	140.848	0.835252	0.193299	4.32103	1.55302e-05	0.000362275
KLF8	94.1065	-1.68157	0.389138	-4.32126	1.55142e-05	0.000362275
GPSM2	120.352	-1.20242	0.278314	-4.32039	1.55752e-05	0.000362755
ADPGK	302.281	0.60106	0.139147	4.3196	1.56311e-05	0.00036349
ITGB5	159.352	-1.24979	0.289427	-4.31816	1.57338e-05	0.000365309
FERMT1	104.202	-1.32794	0.308003	-4.31146	1.62177e-05	0.000375958
MIIP	67.8159	0.840232	0.194904	4.311	1.62522e-05	0.000376172
LYSMD2	76.0609	1.18122	0.274326	4.30591	1.66303e-05	0.000384328
FCER1G	271.582	2.03268	0.472219	4.30453	1.67342e-05	0.00038613
WDFY1	558.121	0.935489	0.217442	4.30225	1.6907e-05	0.000389515
MATN2	109.459	-1.77192	0.412139	-4.29932	1.7132e-05	0.00039409
OBSL1	171.737	-1.65141	0.384316	-4.29702	1.73112e-05	0.000397597
FAT1	2153.84	-1.30852	0.304788	-4.2932	1.76113e-05	0.000403867
ELF5	65.3804	-1.70563	0.397325	-4.29278	1.76451e-05	0.000404021
FAM168B	453.729	-0.775454	0.180687	-4.29169	1.77318e-05	0.000405383
DUOXA1	242.099	-1.2821	0.298935	-4.28889	1.79568e-05	0.0004099
TEAD3	273.085	-1.14772	0.267812	-4.28554	1.82292e-05	0.000415481
NCKAP1	1086.27	-1.27546	0.297648	-4.28513	1.82631e-05	0.000415618
MYO5C	1037.39	-1.38435	0.323249	-4.28261	1.84713e-05	0.000419714
ESRP1	504.099	-1.21908	0.284798	-4.28051	1.86462e-05	0.000422794
NET1	888.666	-1.25223	0.29258	-4.27997	1.86919e-05	0.000422794
PAX5	40.5711	2.82427	0.659877	4.28	1.86892e-05	0.000422794
DOCK10	180.588	1.23919	0.289574	4.27935	1.87437e-05	0.000423324
HLA-E	6812.68	0.900949	0.210635	4.27729	1.89179e-05	0.000426098
TNFAIP6	211.172	2.67905	0.626353	4.27723	1.89237e-05	0.000426098
TP53INP1	697.79	-0.760875	0.177964	-4.27545	1.90752e-05	0.000428861
FKBP15	383.598	0.476453	0.111575	4.27023	1.9527e-05	0.000438357
ARHGEF11	582.739	0.562548	0.131829	4.26726	1.97886e-05	0.000442895
CDH1	2025.25	-1.23483	0.289371	-4.2673	1.97855e-05	0.000442895
CCDC47	481.011	-0.77679	0.182234	-4.26259	2.02074e-05	0.000450915
PLCE1	621.235	-1.58071	0.370813	-4.26283	2.01856e-05	0.000450915
VPS26B	240.914	-0.920833	0.216241	-4.25837	2.0592e-05	0.000458812
PSME2	412.19	1.02252	0.240244	4.25619	2.07938e-05	0.000462616
STAB1	267.476	1.38573	0.325634	4.25549	2.08592e-05	0.000463379
ABHD16A	278.877	0.398864	0.0937767	4.25334	2.10605e-05	0.000467155
CDC42BPA	1158.3	-1.45949	0.34323	-4.25222	2.11659e-05	0.000468796
RANBP9	500.005	-0.786862	0.185164	-4.24955	2.14197e-05	0.000473274
ZNF185	1002.25	-1.00564	0.236654	-4.24943	2.14316e-05	0.000473274
ASCL2	17.4898	1.61487	0.38027	4.24664	2.17004e-05	0.0004785
ZDHHC3	453.979	-0.693401	0.163503	-4.2409	2.22625e-05	0.00049017
CACHD1	211.258	-1.52223	0.359417	-4.23527	2.28278e-05	0.000499665
CNNM3	124.375	-0.906137	0.21395	-4.23527	2.28275e-05	0.000499665
RAB8B	392.798	1.38067	0.325927	4.23615	2.27382e-05	0.000499665
TXNRD1	1678.96	-0.77513	0.183004	-4.23558	2.2796e-05	0.000499665
UACA	198.237	-1.53457	0.362594	-4.23221	2.3141e-05	0.000505777
TACC2	1150.36	-1.25105	0.295699	-4.23081	2.32847e-05	0.000508171
DOK1	57.0311	1.06841	0.25259	4.22982	2.3388e-05	0.000509681
SH2B3	226.096	0.996387	0.23564	4.22843	2.35326e-05	0.000512082
GRAMD1B	226.378	1.05194	0.249124	4.22253	2.41571e-05	0.000524906
IL27	8.49001	3.54678	0.84022	4.22125	2.42949e-05	0.000525601
MAPK13	335.759	-0.569501	0.134904	-4.22152	2.4266e-05	0.000525601
RB1	288.948	0.687564	0.162874	4.22145	2.42737e-05	0.000525601
LPAR6	145.251	1.27274	0.301713	4.21837	2.46071e-05	0.000531584
DNMBP	281.109	-0.752625	0.178441	-4.21779	2.4671e-05	0.000532194
STRAP	308.598	-0.943154	0.223637	-4.21735	2.4719e-05	0.000532459
CLIP1	1242.64	-0.662755	0.157186	-4.21638	2.48252e-05	0.000533974
MYCBP2	916.862	0.610246	0.144767	4.21538	2.49361e-05	0.000535324
PSME4	775.733	-0.715602	0.169768	-4.21516	2.49597e-05	0.000535324
PITRM1	457.058	-0.983836	0.233426	-4.21477	2.50029e-05	0.000535479
FNIP2	195.814	1.04829	0.248793	4.21351	2.5143e-05	0.000537708
COL4A5	175.622	-1.608	0.381853	-4.21105	2.54186e-05	0.000542823
MR1	272.004	0.707517	0.168067	4.20972	2.55682e-05	0.000543895
PROM2	785.311	-1.2742	0.302687	-4.20964	2.55783e-05	0.000543895
PTPRCAP	46.5541	1.68427	0.400077	4.20987	2.55517e-05	0.000543895
VCAN	258.677	2.10711	0.500765	4.20779	2.5788e-05	0.000547573
SYTL1	414.097	-0.968232	0.230241	-4.20529	2.60742e-05	0.000552863
FMNL3	163.461	1.2585	0.299324	4.20448	2.61678e-05	0.000554059
HAPLN3	79.5564	1.68757	0.401536	4.20279	2.63646e-05	0.000557433
EPB41L1	722.457	-1.36568	0.325232	-4.19909	2.67987e-05	0.00056581
NOSIP	118.273	0.604585	0.144008	4.19827	2.68964e-05	0.000567069
MPRIP	937.7	-1.00551	0.239555	-4.19741	2.69988e-05	0.000568425
GNLY	24.1868	2.40367	0.572712	4.19699	2.70484e-05	0.000568665
ARID5A	283.324	1.44833	0.345475	4.1923	2.76143e-05	0.000579745
GJB3	186.447	-1.31538	0.314251	-4.18575	2.84223e-05	0.000595869
AHNAK2	584.755	-1.48121	0.35392	-4.18516	2.8496e-05	0.000596576
ITGB6	136.806	-1.28638	0.30771	-4.18051	2.9086e-05	0.000608073
FRAS1	296.509	-1.63865	0.392148	-4.17865	2.93249e-05	0.00061221
FLVCR2	53.4277	1.3607	0.325759	4.177	2.95375e-05	0.000614925
TNKS1BP1	659.58	-1.1118	0.266158	-4.17721	2.95108e-05	0.000614925
EHF	1942.5	-1.18612	0.284014	-4.17626	2.96346e-05	0.000615929
FAM111A	271.721	0.83428	0.199794	4.17569	2.97082e-05	0.000615929
IFI27	705.881	1.60681	0.384803	4.17568	2.97097e-05	0.000615929
CAMSAP3	264.058	-1.21548	0.291305	-4.17255	3.01211e-05	0.000623591
RASAL1	141.039	-1.36147	0.326471	-4.17027	3.04245e-05	0.000628998
VLDLR	93.748	-1.2897	0.309358	-4.16895	3.06005e-05	0.000631759
ZNF704	138.946	-1.9628	0.471142	-4.16605	3.09924e-05	0.000638966
AIP	74.0259	0.660162	0.15848	4.1656	3.1054e-05	0.000639352
MAP7	432.277	-1.16461	0.279771	-4.16271	3.14495e-05	0.000646601
NPEPPS	888.716	-0.556882	0.133898	-4.159	3.19649e-05	0.000656294
MALT1	209.862	0.854132	0.205389	4.15861	3.20195e-05	0.000656509
LRRC3	11.0042	2.05525	0.494479	4.15639	3.23316e-05	0.000661998
FCGR1A	107.871	2.26585	0.545507	4.15366	3.27195e-05	0.000669022
CHST6	613.03	-1.53873	0.370496	-4.15316	3.27912e-05	0.000669569
HLF	120.101	-2.0127	0.485847	-4.14265	3.43316e-05	0.000699718
TANC1	755.58	-1.15625	0.279122	-4.14245	3.43616e-05	0.000699718
LAMC1	274.6	-1.30962	0.316372	-4.13949	3.48085e-05	0.000707852
EPB41L4B	401.845	-1.74495	0.421623	-4.13865	3.49355e-05	0.000708502
ULK1	425.918	-0.761038	0.183881	-4.13875	3.49197e-05	0.000708502
MILR1	23.1791	1.53274	0.370433	4.1377	3.50808e-05	0.000709737
MTMR12	348.574	-0.899693	0.217442	-4.13763	3.50917e-05	0.000709737
NR3C2	405.813	-1.56819	0.379162	-4.13595	3.53491e-05	0.000713975
KIF1C	1460.97	-1.0183	0.246288	-4.1346	3.55579e-05	0.000717221
PLEKHA5	490.808	-1.54149	0.373206	-4.13039	3.62145e-05	0.000728493
SYTL4	140.987	-1.27052	0.307586	-4.13061	3.618e-05	0.000728493
FBXL20	248.896	-0.786979	0.190725	-4.12624	3.68739e-05	0.000739471
LAD1	335.795	-1.28769	0.312114	-4.12571	3.69598e-05	0.000739471
PHRF1	454.789	0.782052	0.189538	4.1261	3.6897e-05	0.000739471
STRN	586.03	-0.622248	0.150819	-4.12579	3.69456e-05	0.000739471
TRIM56	639.166	0.870961	0.211121	4.12541	3.70083e-05	0.000739471
CYP2C18	49.8861	-1.43889	0.349088	-4.12184	3.75856e-05	0.000750002
LINC00342	647.686	-1.42477	0.345721	-4.12117	3.76955e-05	0.00075119
HSPA1A	972.275	0.856598	0.20806	4.11707	3.83724e-05	0.000763656
TPD52L1	263.767	-1.4069	0.34177	-4.1165	3.84662e-05	0.000764504
IDS	1124.7	-0.605415	0.147231	-4.11202	3.92218e-05	0.000778483
ABCD3	636.211	-1.40971	0.342879	-4.11139	3.93283e-05	0.000778816
TUSC3	213.594	-1.71861	0.41802	-4.1113	3.93431e-05	0.000778816
SCNN1A	2087.13	-1.2728	0.310024	-4.10548	4.03483e-05	0.000797656
SYTL3	187.835	1.03814	0.253016	4.10306	4.07716e-05	0.00080389
WWC1	284.028	-1.15556	0.281614	-4.10334	4.07221e-05	0.00080389
ADCY6	372.197	-1.28654	0.313756	-4.10043	4.12377e-05	0.000810936
PHF19	31.8549	1.42398	0.347272	4.10046	4.12324e-05	0.000810936
HLA-DRA	2498.57	1.2721	0.310319	4.09932	4.1436e-05	0.000813762
HR	137.05	-1.56203	0.381184	-4.09784	4.17031e-05	0.000816855
MID2	183.857	-1.28824	0.314365	-4.09793	4.16867e-05	0.000816855
SYTL2	2048.85	-1.42062	0.346713	-4.0974	4.17821e-05	0.000817329
DDAH2	154.679	0.751502	0.183497	4.09544	4.21365e-05	0.000821494
FER1L6	2437.57	-1.3576	0.331502	-4.09531	4.21604e-05	0.000821494
PITPNM3	356.311	-1.36253	0.332694	-4.09545	4.2135e-05	0.000821494
MINK1	700.282	-0.738617	0.180379	-4.09482	4.22502e-05	0.00082217
ADAMTS9	65.5239	-1.8132	0.44301	-4.09292	4.2597e-05	0.000824612
DOCK6	271.304	-1.18038	0.288373	-4.09324	4.25392e-05	0.000824612
SMAGP	276.844	-1.18325	0.289042	-4.09371	4.24529e-05	0.000824612
ZHX2	149.134	0.615556	0.15039	4.09306	4.25715e-05	0.000824612
ATL2	185.167	-0.86433	0.211311	-4.09033	4.30763e-05	0.000831584
DOCK1	435.378	-1.19285	0.291646	-4.09007	4.31245e-05	0.000831584
MAPK1	868.069	-0.470607	0.115048	-4.09054	4.30367e-05	0.000831584
AMBRA1	253.283	0.65924	0.161239	4.0886	4.33989e-05	0.000835119
PNPLA2	883.985	-1.00766	0.246464	-4.08849	4.34199e-05	0.000835119
GALNT1	571.162	-0.823252	0.201811	-4.07933	4.51654e-05	0.000866951
NEBL	1345.28	-1.41368	0.346583	-4.0789	4.52494e-05	0.000866951
RTF1	306.806	-0.569166	0.139538	-4.07893	4.52429e-05	0.000866951
CAB39L	256.694	-1.10844	0.271933	-4.07617	4.57839e-05	0.000875057
WLS	355.866	-0.908099	0.222784	-4.07614	4.57899e-05	0.000875057
ITPR1	211.901	0.763093	0.187233	4.07564	4.58889e-05	0.000875826
NDRG3	129.982	-0.835427	0.205028	-4.0747	4.60729e-05	0.000878214
NFKBIE	166.065	1.25278	0.30757	4.07315	4.63815e-05	0.000882966
IGFLR1	56.3362	1.11841	0.274607	4.07279	4.64533e-05	0.000883205
DGKA	398.67	-0.927652	0.227819	-4.07188	4.66359e-05	0.000884721
GRN	1801.38	0.780868	0.191775	4.0718	4.66517e-05	0.000884721
ARHGAP32	1164.14	-1.10809	0.272318	-4.06911	4.71927e-05	0.000893842
MYO1B	985.873	-1.4081	0.346082	-4.0687	4.72762e-05	0.000894289
BCL2	64.2708	1.26288	0.310479	4.06753	4.75135e-05	0.000896501
NEDD4L	582.191	-1.1564	0.284297	-4.06758	4.75031e-05	0.000896501
RPS27	948.595	1.49787	0.36829	4.06708	4.76052e-05	0.000897097
PTK7	251.591	-1.39633	0.343373	-4.0665	4.77237e-05	0.000898193
DHX32	552.35	-1.23558	0.304062	-4.06359	4.8324e-05	0.000908345
MYO5B	1591.9	-1.06086	0.261207	-4.06139	4.87821e-05	0.000915801
GIMAP1	19.6765	1.95714	0.482309	4.05785	4.95257e-05	0.000928386
TFAP2C	183.661	-1.10396	0.272071	-4.05761	4.9577e-05	0.000928386
FPR3	55.387	1.51109	0.372596	4.05557	5.00128e-05	0.00093303
GFOD2	186.123	-1.11944	0.276004	-4.05587	4.99478e-05	0.00093303
PLD4	33.9172	1.50434	0.370923	4.05566	4.99936e-05	0.00093303
CNN3	558.54	-1.16488	0.287285	-4.05478	5.01812e-05	0.000935002
ACOT11	157.558	-1.43953	0.355215	-4.05255	5.06622e-05	0.000942785
FER1L4	481.978	-1.35757	0.335104	-4.0512	5.09566e-05	0.000947082
AZI2	186.769	0.946615	0.233711	4.05036	5.11381e-05	0.000949271
SPATS2L	620.079	1.13115	0.279304	4.0499	5.12391e-05	0.000949963
BEND7	105.105	-1.45178	0.358605	-4.0484	5.15681e-05	0.000954874
ANKRD6	170.268	-1.19237	0.294626	-4.04708	5.18606e-05	0.0009591
CPD	2825.46	-0.533671	0.131938	-4.04486	5.23554e-05	0.00096705
ABLIM1	2517.7	-1.20663	0.298749	-4.03893	5.36945e-05	0.000988112
ENAH	642.165	-1.52112	0.376613	-4.03896	5.36885e-05	0.000988112
PTOV1	274.22	-0.813724	0.201447	-4.0394	5.35877e-05	0.000988112
TSHZ2	408.394	-1.3249	0.328184	-4.03706	5.41255e-05	0.000994815
TBPL1	61.031	0.861672	0.213519	4.03557	5.44695e-05	0.000999905
PAG1	284.94	1.33186	0.33032	4.03202	5.53001e-05	0.0010139
PLXNB3	84.4681	-1.57401	0.390929	-4.02633	5.66536e-05	0.00103744
UBE4B	330.656	-0.486336	0.120845	-4.02445	5.71084e-05	0.00104449
KIAA1549	197.626	-1.48154	0.36817	-4.02407	5.72012e-05	0.0010449
DSP	2317.41	-1.17063	0.291036	-4.02229	5.76342e-05	0.00105152
P2RX5	9.26841	2.2974	0.571558	4.01954	5.83116e-05	0.00106228
SLC26A9	30.8074	-2.34025	0.58225	-4.01932	5.83663e-05	0.00106228
GBP2	1063.79	1.47203	0.366353	4.01807	5.86767e-05	0.00106663
CCR1	586.51	2.05429	0.511341	4.01746	5.88281e-05	0.00106808
WNK2	229.122	-1.41128	0.351374	-4.01645	5.90807e-05	0.00107136
KPNB1	1332.63	0.768617	0.19141	4.01555	5.93067e-05	0.00107415
MS4A14	8.43607	2.22489	0.554306	4.01384	5.97388e-05	0.00108066
ARF4	720.222	-0.629078	0.156758	-4.01305	5.99399e-05	0.00108183
CHST9	517.503	-2.10069	0.523469	-4.01301	5.99487e-05	0.00108183
ATP6V1C2	85.2784	-1.42058	0.35435	-4.00898	6.09813e-05	0.00109914
HLA-DMA	257.383	1.17132	0.292332	4.00682	6.15427e-05	0.00110792
PFKFB2	320.093	-0.739557	0.184597	-4.00634	6.16665e-05	0.0011086
SUN1	959.884	-1.12862	0.281725	-4.0061	6.17292e-05	0.0011086
NFIB	471.804	-1.38934	0.347097	-4.00275	6.26095e-05	0.00112305
GJB4	59.8249	-1.31582	0.328805	-4.00182	6.28584e-05	0.00112616
FOXO3	689.933	-0.51527	0.128785	-4.00099	6.3077e-05	0.00112872
GYG2	26.8541	-1.87187	0.468236	-3.99771	6.39572e-05	0.00114037
MAP3K5	404.02	0.550824	0.137784	3.99774	6.39502e-05	0.00114037
ZC3H12D	42.0272	1.52041	0.380298	3.99795	6.38932e-05	0.00114037
NPAS2	249.593	-1.18757	0.297114	-3.99702	6.41449e-05	0.00114235
GSTA1	1061.7	-2.15251	0.538567	-3.99674	6.4222e-05	0.00114235
FREM2	261.775	-1.58072	0.395758	-3.99416	6.49249e-05	0.00115348
HOOK1	264.129	-1.33013	0.33314	-3.99271	6.53211e-05	0.00115776
NHSL1	286.14	-1.14857	0.287645	-3.99299	6.52442e-05	0.00115776
SBDS	266.74	-0.866328	0.217036	-3.99163	6.56212e-05	0.0011617
CX3CL1	166.444	2.044	0.512693	3.9868	6.69712e-05	0.00118419
EPS8L2	1064.23	-1.17293	0.294547	-3.98216	6.82904e-05	0.00120609
CDH23	111.351	1.24379	0.312423	3.9811	6.85965e-05	0.0012072
FAT2	415.762	-1.57723	0.396163	-3.98126	6.85513e-05	0.0012072
PTGIR	175.483	2.82004	0.708256	3.98166	6.84347e-05	0.0012072
KCNK1	258.937	-1.10808	0.278479	-3.97905	6.91919e-05	0.00121624
SERINC3	665.374	-0.454757	0.114311	-3.97823	6.94296e-05	0.00121898
AGTRAP	158.46	0.847041	0.212976	3.97716	6.97428e-05	0.00122304
ZMAT3	205.852	-1.01224	0.254639	-3.97518	7.03253e-05	0.00123181
CGN	805.087	-1.14897	0.289186	-3.97311	7.09398e-05	0.00124111
SP1	1067.35	0.384016	0.0966743	3.97226	7.11925e-05	0.00124407
ABHD11	203.838	-1.10734	0.279119	-3.96727	7.27019e-05	0.00126748
SLC48A1	94.531	-0.967427	0.243845	-3.96738	7.26675e-05	0.00126748
PCYOX1	320.358	-1.27352	0.32113	-3.96575	7.31649e-05	0.00127406
HES2	79.0874	-1.54147	0.388897	-3.96368	7.3802e-05	0.00128366
PPT2	45.0229	-1.50981	0.381181	-3.96087	7.46781e-05	0.00129738
ATP13A4	342.918	-1.1395	0.287928	-3.95757	7.57152e-05	0.00131276
RHOT1	217.775	0.493321	0.124655	3.9575	7.57398e-05	0.00131276
CD83	223.717	1.87137	0.472931	3.95697	7.5907e-05	0.00131413
ALS2	220.612	-1.03546	0.261724	-3.95631	7.61177e-05	0.00131625
PC	112.16	-1.11427	0.28169	-3.95565	7.63267e-05	0.0013179
PHF13	84.8887	-0.747049	0.188865	-3.95545	7.63898e-05	0.0013179
ITGA4	139.381	1.1912	0.301229	3.95446	7.67092e-05	0.00132188
FEZF1	85.432	-1.56933	0.397211	-3.95088	7.78644e-05	0.00134024
SUMF1	181.021	-1.2385	0.313525	-3.95023	7.80756e-05	0.00134232
PI4K2B	205.552	1.07605	0.272422	3.94995	7.81663e-05	0.00134234
ZNF496	130.692	1.03157	0.261234	3.94883	7.85331e-05	0.00134708
CTLA4	7.43249	2.68671	0.680486	3.94822	7.87339e-05	0.00134743
SNX2	334.549	0.821278	0.20801	3.94827	7.87187e-05	0.00134743
DNAJC13	417.565	0.633925	0.160598	3.94729	7.90405e-05	0.00135112
BTN2A2	104.726	0.903819	0.22909	3.94525	7.9716e-05	0.00136111
KIAA0232	713.624	-0.577797	0.14649	-3.94428	8.00414e-05	0.0013651
SEMA3F	381.85	-1.10157	0.279326	-3.94369	8.02372e-05	0.00136687
DNAJB4	62.4322	1.57549	0.399697	3.94172	8.0899e-05	0.00137501
SLC20A2	477.173	-1.14317	0.290004	-3.94192	8.08316e-05	0.00137501
HAMP	16.1059	2.58937	0.657173	3.94016	8.14267e-05	0.0013824
ADAMTS2	14.0517	3.22705	0.819243	3.93906	8.18017e-05	0.00138719
TSTD1	108.449	-1.17046	0.297638	-3.93249	8.40699e-05	0.00142403
ZNF366	10.2941	2.12036	0.539482	3.93036	8.48185e-05	0.00143508
ERBB3	1443.33	-1.08477	0.276196	-3.92753	8.58226e-05	0.00145042
SERINC2	616.455	-1.15025	0.292939	-3.92658	8.61614e-05	0.0014545
CACNB4	102.252	-1.46221	0.372484	-3.92557	8.65254e-05	0.00145899
GRIK2	50.1032	-1.98031	0.504522	-3.92512	8.66854e-05	0.00146004
HS3ST3B1	51.9543	1.36176	0.347073	3.92357	8.72471e-05	0.00146764
SLC16A14	40.2286	-1.76539	0.449973	-3.92333	8.73339e-05	0.00146764
ALDH3A2	670.325	-1.41467	0.360765	-3.9213	8.80722e-05	0.00147604
NCKAP1L	241.789	1.06819	0.272397	3.92145	8.8016e-05	0.00147604
PARD3	388.74	-1.12783	0.287627	-3.92114	8.81305e-05	0.00147604
DMXL2	826.615	0.668719	0.170677	3.91805	8.9269e-05	0.00149019
ENTPD3	103.753	-1.39505	0.356052	-3.9181	8.92514e-05	0.00149019
KDM2A	1067.85	0.370341	0.0945223	3.91803	8.92754e-05	0.00149019
SH2D4A	384.866	-1.15854	0.295758	-3.9172	8.95835e-05	0.00149366
COBLL1	386.808	-1.17279	0.299509	-3.9157	9.01428e-05	0.00150131
CPSF7	345.727	-0.404329	0.103317	-3.91349	9.09718e-05	0.0015125
SEMA5A	186.949	-1.45264	0.371199	-3.91337	9.10176e-05	0.0015125
SLC1A1	69.3646	-1.38333	0.353517	-3.91305	9.11392e-05	0.00151283
EXOC6B	185.252	-1.06466	0.272172	-3.91173	9.16373e-05	0.00151941
GNB1	1019.98	0.334078	0.0854124	3.91136	9.1778e-05	0.00152005
HLA-DPA1	775.035	1.23068	0.314905	3.90811	9.30213e-05	0.00153893
ARPC1A	294.711	-0.769894	0.197087	-3.90637	9.36914e-05	0.00154487
NFIA	414.064	-1.57897	0.404194	-3.90646	9.36575e-05	0.00154487
OPTN	496.898	1.10938	0.283968	3.9067	9.35662e-05	0.00154487
NTNG2	104.8	2.40502	0.615802	3.90552	9.40245e-05	0.00154865
KLHDC3	191.481	-0.906454	0.232196	-3.90384	9.46802e-05	0.00155773
UNC13B	760.241	-1.10761	0.283783	-3.90302	9.49986e-05	0.00156124
MAP2K7	143.815	-0.693264	0.17765	-3.90242	9.52359e-05	0.00156342
GIMAP4	173.258	1.95007	0.499819	3.90156	9.55747e-05	0.00156726
CYB561D1	124.18	-0.776067	0.198938	-3.90105	9.57747e-05	0.00156881
SPIB	25.4724	1.8508	0.474555	3.90008	9.61623e-05	0.00157343
BRAP	173.637	-0.60947	0.156298	-3.89942	9.64254e-05	0.001576
CIITA	429.879	1.10004	0.282262	3.89723	9.72973e-05	0.00158851
P2RY6	26.5565	1.60838	0.412975	3.89461	9.83557e-05	0.00160404
MARK1	137.202	-1.21019	0.310774	-3.89412	9.85563e-05	0.00160555
PIP5K1B	125.265	-0.920401	0.236409	-3.89325	9.8909e-05	0.00160954
SLC4A11	897.757	-1.26377	0.324797	-3.89095	9.98546e-05	0.00162315
TBL1XR1	1051.78	-0.684102	0.17584	-3.89048	0.000100047	0.00162452
ILK	220.641	0.46341	0.119131	3.88993	0.000100273	0.00162641
TGFB2	107.265	-1.46774	0.377348	-3.88963	0.000100398	0.00162667
PTPRF	1871.27	-1.37825	0.354395	-3.88901	0.000100656	0.00162908
AGL	460.985	-1.17108	0.301192	-3.88816	0.000101007	0.00163121
CTDSP2	861.279	-0.374179	0.0962296	-3.8884	0.000100908	0.00163121
CACNA1A	151.727	2.18828	0.562971	3.88702	0.000101482	0.00163711
TMPRSS4	1824.47	-1.08167	0.278402	-3.88529	0.000102206	0.00164701
CALCOCO2	358.851	0.455875	0.117474	3.88064	0.000104182	0.00167704
CD74	5156.19	1.14853	0.29599	3.88029	0.000104331	0.00167763
ATG9B	129.961	-1.6283	0.419879	-3.87802	0.00010531	0.00168839
KIAA1958	83.5162	1.17734	0.303599	3.87795	0.00010534	0.00168839
POF1B	422.167	-1.14457	0.295139	-3.87808	0.000105284	0.00168839
HOMER2	408.586	-1.20024	0.30958	-3.877	0.000105754	0.0016932
PER2	729.027	-1.09928	0.283578	-3.87646	0.000105989	0.00169514
MOSPD1	65.8468	-1.14198	0.294694	-3.87514	0.000106562	0.00170247
FGFR3	540.122	-1.38449	0.357467	-3.87305	0.000107483	0.00171535
KLHDC8A	32.4444	-3.03309	0.78331	-3.87214	0.000107883	0.0017199
MAGEF1	177.318	-1.26101	0.325848	-3.86994	0.000108864	0.00173369
SNHG3	121.534	-0.866649	0.224025	-3.86854	0.00010949	0.0017418
MS4A1	46.8699	2.21043	0.571442	3.86817	0.000109657	0.00174213
MSC	7.51711	1.9866	0.513602	3.86797	0.000109745	0.00174213
C6orf132	898.925	-1.07809	0.278787	-3.86709	0.000110143	0.00174659
TNKS	356.861	-0.841655	0.217988	-3.86101	0.00011292	0.00178872
NAA50	659.53	-0.649827	0.168362	-3.8597	0.000113524	0.00179638
ANKRD35	132.172	-1.415	0.366795	-3.85774	0.000114439	0.00180893
ARHGEF4	116.946	-1.27593	0.330815	-3.85694	0.000114817	0.00181299
LAMA5	1783.7	-1.30733	0.33901	-3.85633	0.000115104	0.0018156
GAPVD1	1080.09	-0.90079	0.233613	-3.85591	0.000115298	0.00181674
CHMP1B	875.923	-0.498599	0.129346	-3.85479	0.000115831	0.00182321
SEMA4C	258.077	-1.30336	0.338226	-3.85352	0.000116431	0.00183072
NDST2	193.492	0.515826	0.133873	3.8531	0.00011663	0.00183192
SOCS5	107.88	-0.972899	0.252518	-3.85279	0.000116781	0.00183235
OTUD7B	497.558	-1.11444	0.289367	-3.85129	0.000117495	0.00184163
PRSS22	551.024	-1.21532	0.315628	-3.85048	0.000117889	0.00184585
ANPEP	1581.72	-0.892949	0.231938	-3.84994	0.000118145	0.00184793
ATP9A	758.884	-1.26116	0.327696	-3.84855	0.000118817	0.00185209
CTNNAL1	118.006	-1.97721	0.513733	-3.8487	0.000118746	0.00185209
HLA-DPB1	574.028	1.09677	0.284995	3.84837	0.000118908	0.00185209
PLA2G7	56.3693	1.58398	0.411536	3.84895	0.000118626	0.00185209
RAB11FIP1	2949.95	-0.471647	0.122583	-3.84759	0.000119285	0.00185602
RHOH	143.647	1.93612	0.503283	3.84699	0.00011958	0.00185818
TMEM62	195.108	0.926398	0.240823	3.84679	0.000119673	0.00185818
FCHO2	400.107	-0.530811	0.138016	-3.846	0.00012006	0.00186225
COL21A1	89.7011	-2.60518	0.678146	-3.84161	0.000122228	0.00189193
EPHX1	709.174	-1.51422	0.394151	-3.84172	0.000122175	0.00189193
YES1	367.572	-1.13912	0.296552	-3.84122	0.000122427	0.00189304
NUP62	184.114	0.821213	0.214001	3.83742	0.000124333	0.00192053
PPIG	232.876	-0.611938	0.159513	-3.8363	0.000124903	0.00192733
RNF207	316.687	-1.28263	0.334439	-3.83517	0.000125478	0.00193388
TMEM60	35.0777	0.917256	0.239183	3.83496	0.000125586	0.00193388
CYP2B6	117.838	-1.84162	0.480477	-3.8329	0.000126639	0.00194808
FBLIM1	162.924	-1.12906	0.294621	-3.83223	0.000126987	0.00195141
IL21R	36.1108	1.69663	0.442807	3.83154	0.000127341	0.00195484
BAG5	373.071	-0.926393	0.24183	-3.83077	0.000127744	0.00195699
ZNF776	213.485	-0.70852	0.184944	-3.831	0.000127625	0.00195699
NFXL1	117.772	-0.833146	0.217566	-3.8294	0.000128456	0.00196587
HELB	208.086	1.48682	0.388557	3.82652	0.000129968	0.00198619
SH3RF1	447.577	-1.07589	0.281177	-3.82636	0.00013005	0.00198619
TSPAN6	731.078	-1.49948	0.391971	-3.82549	0.00013051	0.00199118
AP1G1	1050.32	-0.314077	0.0821163	-3.82478	0.000130889	0.00199492
CNNM1	66.9125	-1.74629	0.456719	-3.82355	0.000131542	0.00200186
PTS	92.6946	-0.925838	0.242149	-3.82342	0.000131613	0.00200186
AP1S2	37.4992	1.47401	0.385612	3.82252	0.000132097	0.00200718
RASEF	429.545	-1.10341	0.28899	-3.81818	0.000134442	0.00204073
CH25H	13.7102	2.20028	0.576323	3.81778	0.000134657	0.0020419
RNF103	384.492	-0.574712	0.150609	-3.81593	0.000135669	0.00205516
ALS2CL	883.56	-1.21468	0.318502	-3.81374	0.000136881	0.00207141
SORBS2	417.947	-1.28589	0.33748	-3.81028	0.000138808	0.00209845
LGMN	382.666	1.30011	0.341254	3.8098	0.000139081	0.00210045
ADNP	545.114	-0.702651	0.184557	-3.80723	0.00014053	0.00212018
FLVCR1	109.101	-1.02736	0.269892	-3.80658	0.0001409	0.00212361
SLC39A6	325.477	-0.923764	0.242714	-3.80597	0.000141248	0.00212671
ADAMTS17	86.7883	-1.23205	0.323745	-3.80561	0.000141454	0.00212766
TRNP1	177.204	-1.37882	0.362374	-3.80496	0.000141827	0.00213112
PCDH19	24.5517	-2.36952	0.622958	-3.80366	0.000142572	0.00213801
ST3GAL5	114.36	1.42345	0.374212	3.80386	0.00014246	0.00213801
CRLS1	172.568	-1.15516	0.303831	-3.80199	0.000143536	0.00214764
DCP1A	196.067	0.491238	0.129203	3.80206	0.000143501	0.00214764
RIPK3	114.005	0.532683	0.140113	3.8018	0.000143647	0.00214764
DUOX1	938.507	-1.23344	0.324491	-3.80115	0.000144025	0.00215114
GSR	1189.12	-1.01322	0.266605	-3.80045	0.000144436	0.00215512
CROT	203.568	-1.21078	0.318785	-3.79813	0.000145793	0.00217319
ADH7	1621.71	-1.71435	0.451435	-3.79755	0.000146132	0.00217607
MAML2	283.939	0.699159	0.184153	3.79662	0.000146685	0.00217885
OVOL2	93.9752	-1.29673	0.34156	-3.79649	0.000146757	0.00217885
SYNGR1	123.666	-1.34843	0.355174	-3.79653	0.000146736	0.00217885
FASLG	13.6402	1.95998	0.516593	3.79405	0.00014821	0.00219823
FMO2	308.177	-1.45505	0.383547	-3.79367	0.00014844	0.00219945
SHPK	245.876	-1.09137	0.287723	-3.79312	0.000148766	0.00220209
SPINT1	1529.77	-1.05182	0.277358	-3.79228	0.000149272	0.0022074
RBM20	50.7553	-2.31602	0.611174	-3.78946	0.000150977	0.0022304
ALDH9A1	234.816	-1.00663	0.265681	-3.78889	0.000151323	0.00223329
ANK3	1210.63	-1.41386	0.373356	-3.78689	0.000152544	0.00224907
CTTN	1177.11	-1.07339	0.283485	-3.7864	0.000152846	0.0022513
KBTBD2	241.821	0.648338	0.171243	3.78607	0.000153048	0.00225206
WNT9A	42.0009	-1.71894	0.45406	-3.78573	0.00015326	0.00225296
DEF8	313.76	-0.690529	0.182436	-3.78504	0.000153686	0.00225698
RNF11	437.636	-0.512563	0.135479	-3.78334	0.00015474	0.00227023
FRMD6	99.823	-1.35195	0.357454	-3.78216	0.000155473	0.00227875
MAST4	580.387	-0.882619	0.233455	-3.78069	0.000156396	0.00229001
PPM1A	519.239	-0.395335	0.10459	-3.77987	0.000156908	0.00229525
OXR1	413.098	-0.896009	0.23708	-3.77935	0.00015724	0.00229786
PPM1L	231.253	-1.28876	0.341085	-3.77841	0.000157836	0.00230431
HLA-DOB	15.1626	1.48279	0.392476	3.77803	0.000158074	0.00230554
TMTC3	425.401	-1.29725	0.343406	-3.77759	0.000158352	0.00230732
KIAA1671	983.282	-1.15847	0.306709	-3.7771	0.000158664	0.00230962
FOXP2	201.919	-1.78115	0.471817	-3.77508	0.000159958	0.00232617
EYA2	325.678	-1.20513	0.319261	-3.77475	0.000160165	0.00232693
RETSAT	326.102	-1.06305	0.281725	-3.77335	0.000161068	0.00233777
ERBB2	1679.94	-1.28575	0.340789	-3.77287	0.000161382	0.00233804
MEIS1	308.421	-1.2084	0.320289	-3.77284	0.000161401	0.00233804
PARP8	672.705	0.567175	0.150374	3.77177	0.000162092	0.0023435
PTGFR	49.8069	-3.32126	0.880527	-3.7719	0.000162011	0.0023435
ADPRH	58.8558	1.08236	0.287048	3.77067	0.000162809	0.00235159
CHDH	68.5467	-1.44414	0.383083	-3.76979	0.000163387	0.00235765
TSPAN15	308.214	-1.21517	0.322416	-3.76894	0.000163943	0.00236339
BATF	83.0144	1.17559	0.311959	3.7684	0.000164299	0.00236622
CDH3	287.24	-1.11605	0.296343	-3.76608	0.000165832	0.00238139
ISCU	269.872	-0.645207	0.171303	-3.76645	0.000165583	0.00238139
MLPH	1024.01	-1.15574	0.306877	-3.76611	0.000165808	0.00238139
VPS4B	558.148	-0.398504	0.105829	-3.76554	0.000166187	0.0023842
DSTN	880.965	-1.27372	0.338407	-3.76386	0.000167312	0.00239802
IFT88	141.421	-1.62756	0.432556	-3.76266	0.000168118	0.00240727
AKT1	828.814	-0.443201	0.117842	-3.76098	0.000169251	0.00242117
TMPRSS2	1044.62	-1.04591	0.278201	-3.75954	0.000170226	0.00243278
AGFG2	338.963	-1.15359	0.306926	-3.75852	0.000170922	0.00244039
DUSP7	46.8476	-1.15884	0.30844	-3.7571	0.000171892	0.00244955
TMEM45B	352.669	-0.929706	0.247447	-3.7572	0.000171828	0.00244955
ATG9A	253.183	-0.731805	0.194836	-3.75601	0.000172645	0.00245324
EFNA5	114.272	-1.25555	0.334264	-3.75616	0.000172539	0.00245324
FBXO3	208.11	-0.923118	0.24574	-3.75648	0.000172319	0.00245324
RFTN1	105.248	0.887911	0.236517	3.75411	0.000173956	0.00246951
EXD2	156.032	-1.26889	0.33804	-3.75368	0.000174254	0.00247139
NMU	67.3678	-1.46769	0.391061	-3.75309	0.000174669	0.00247493
QSOX1	1256.33	-0.622374	0.165855	-3.75253	0.00017506	0.0024781
BRD1	403.427	-0.676624	0.180334	-3.75205	0.000175393	0.00248047
ASPH	968.538	-0.676571	0.180391	-3.75057	0.000176431	0.00248571
FAM171A1	95.1919	-1.44389	0.384958	-3.75077	0.000176292	0.00248571
SLC25A19	33.1951	1.11771	0.297959	3.75121	0.000175985	0.00248571
TPM3	1331.74	0.48338	0.128879	3.75065	0.000176378	0.00248571
FCN1	144.957	2.39536	0.638848	3.74951	0.000177184	0.00249396
B2M	18776.7	0.72993	0.194712	3.74876	0.00017771	0.002499
NIPAL1	50.2931	-1.39927	0.373354	-3.74784	0.000178365	0.00250586
BLCAP	303.886	-0.828621	0.221265	-3.74493	0.000180447	0.00253034
PRKCI	291.012	-1.00339	0.267932	-3.74494	0.000180434	0.00253034
ITPK1	575.418	0.638742	0.170664	3.74269	0.000182059	0.00255053
LAMC2	503.879	-1.39082	0.371653	-3.74225	0.000182379	0.00255262
MPP7	359.272	-0.938456	0.250803	-3.7418	0.000182703	0.00255476
MEIS2	215.04	-1.30124	0.347807	-3.74128	0.000183087	0.00255772
CYP27C1	26.7124	-2.3048	0.616636	-3.7377	0.000185713	0.00259144
ESRRA	300.173	-0.714195	0.191099	-3.73731	0.000186	0.00259144
MGAT4B	538.647	-0.985966	0.263819	-3.73728	0.000186022	0.00259144
THSD7A	111.801	-1.67159	0.447363	-3.73653	0.000186574	0.0025967
MGST2	180.913	-1.13512	0.303834	-3.736	0.000186972	0.00259981
FAM83H	803.465	-1.10521	0.295955	-3.7344	0.000188164	0.00261395
TTC9	867.601	-0.932672	0.249904	-3.73213	0.000189868	0.00263517
RBM4	239.603	-0.74555	0.199804	-3.73141	0.000190409	0.00264022
SPARCL1	149.118	-2.15086	0.576481	-3.73102	0.000190705	0.00264187
TNIP3	98.6347	1.89414	0.507744	3.73049	0.000191105	0.00264494
ALDH1A3	733.66	-1.27065	0.34071	-3.72942	0.000191919	0.00265375
C15orf62	98.6749	-1.1823	0.3171	-3.72846	0.000192652	0.00265759
MLXIP	399.633	-0.734912	0.197114	-3.72836	0.000192732	0.00265759
VCL	868.681	-0.786414	0.210914	-3.7286	0.00019255	0.00265759
PPL	2926.39	-1.0948	0.293662	-3.72808	0.000192943	0.00265805
ARHGAP42	190.721	-1.35779	0.364529	-3.72477	0.000195495	0.00268375
ARID4B	593.181	0.554279	0.148811	3.72472	0.000195529	0.00268375
GTF3C1	798.486	-0.84002	0.225511	-3.72497	0.00019534	0.00268375
LILRA5	349.285	2.18353	0.586134	3.72532	0.00019507	0.00268375
TMPRSS13	201.944	-0.996451	0.267585	-3.72387	0.000196192	0.00269037
TLE4	380.724	0.483838	0.129947	3.72334	0.000196607	0.00269358
ETS1	198.895	0.892307	0.239744	3.72192	0.000197713	0.00270394
SNX7	102.408	-1.45355	0.390539	-3.7219	0.000197726	0.00270394
CLDN1	770.251	-1.18143	0.317633	-3.71949	0.000199625	0.00272492
KIAA1522	1650.65	-1.17308	0.315382	-3.71955	0.000199581	0.00272492
TRIM8	1038.71	-0.700151	0.188301	-3.71826	0.000200597	0.00273569
DCUN1D2	76.7731	-0.863572	0.232284	-3.71774	0.000201014	0.00273886
AGAP11	25.0372	-2.057	0.553351	-3.71735	0.000201327	0.00274062
MRPL44	118.417	0.736243	0.198274	3.71326	0.000204611	0.00278278
TIMP3	170.386	-1.54584	0.416332	-3.71301	0.000204812	0.00278297
RHBDF1	266.282	-1.11517	0.300417	-3.71208	0.000205562	0.00279063
CHUK	197.943	-0.498373	0.134304	-3.71079	0.00020661	0.0028023
ZDHHC13	517.843	-0.909342	0.245117	-3.70982	0.000207404	0.00281051
CXCR3	14.0765	1.67118	0.450623	3.7086	0.000208406	0.00282152
FCGR2B	169.209	1.85003	0.499517	3.70363	0.000212532	0.00287478
TBX21	11.4851	2.09202	0.564922	3.70319	0.000212904	0.00287719
HMGCS2	168.475	-1.79022	0.483764	-3.7006	0.000215093	0.00290193
VWA2	66.4045	-1.61841	0.437342	-3.70056	0.000215124	0.00290193
RPGR	168.784	-1.21484	0.328336	-3.7	0.000215602	0.00290575
DDX46	307.477	-0.722619	0.195324	-3.69959	0.000215947	0.00290777
ANXA3	577.282	0.60733	0.164191	3.69892	0.000216517	0.00291282
GPC1	578.382	-1.24549	0.336808	-3.69791	0.00021738	0.00291679
NT5DC1	219.574	-1.26631	0.342416	-3.69815	0.000217177	0.00291679
PRKCQ	18.2414	1.71848	0.464719	3.69789	0.000217399	0.00291679
ANO5	10.9137	2.76293	0.747509	3.69619	0.00021886	0.00293375
RNF144B	478.628	0.469823	0.12715	3.69504	0.000219852	0.0029444
DAP	559.464	-0.808793	0.219152	-3.69056	0.000223765	0.00299411
C2CD2	301.252	-1.07282	0.290728	-3.69011	0.000224156	0.00299666
PKP3	509.266	-1.06953	0.289854	-3.68988	0.00022436	0.0029967
SERPINB13	253.554	-1.46975	0.398404	-3.68909	0.000225059	0.00300335
AGBL5	144.092	-1.52983	0.414827	-3.68788	0.000226132	0.00301496
FBXW10	31.5855	-2.05943	0.558476	-3.68759	0.000226385	0.00301563
CDH26	241.455	-1.20233	0.326068	-3.68735	0.000226599	0.00301579
XPNPEP3	248.641	-1.30296	0.353469	-3.68621	0.000227617	0.00302663
LYL1	32.6359	1.37108	0.372029	3.68542	0.000228322	0.0030333
TRIM2	1519.77	-1.18403	0.321382	-3.68419	0.000229429	0.0030453
GOLGA2	597.102	-0.614932	0.166936	-3.68363	0.000229932	0.00304925
IL20RA	114.322	-1.49853	0.40685	-3.68324	0.000230287	0.00305125
UBE2D3	1604.07	0.499778	0.135719	3.68244	0.000231015	0.00305817
KHDRBS3	41.0392	-1.48305	0.402762	-3.68219	0.000231238	0.00305841
PPIP5K2	404.568	-0.89787	0.243879	-3.68162	0.000231757	0.00306032
ZNF721	188.048	-0.932526	0.253295	-3.68158	0.000231793	0.00306032
ARHGEF16	402.948	-1.17584	0.319426	-3.68109	0.000232237	0.00306077
ZC3H6	274.322	-1.18066	0.320723	-3.68122	0.000232116	0.00306077
YAP1	501.017	-0.965769	0.262377	-3.68085	0.00023246	0.003061
C19orf53	115.651	-0.944418	0.256651	-3.67978	0.000233436	0.00306893
FBXO36	99.5654	-1.99026	0.540902	-3.67951	0.00023368	0.00306893
HP1BP3	551.066	-0.508903	0.138299	-3.67973	0.000233485	0.00306893
ACSL4	342.284	0.849103	0.230824	3.67857	0.000234542	0.00307753
SHROOM2	140.793	-1.08459	0.295037	-3.67613	0.000236797	0.0031044
KLHL7	161.727	-1.00414	0.273261	-3.67467	0.00023816	0.00311952
SPTLC2	695.849	0.764919	0.208173	3.67443	0.00023838	0.00311965
LYPD3	389.034	-1.60319	0.436363	-3.67399	0.00023879	0.00312228
ARL3	163.975	-1.59467	0.434345	-3.67144	0.000241191	0.00314896
SLC22A23	454.883	-1.14253	0.311199	-3.67137	0.000241252	0.00314896
VAPA	921.224	-0.538757	0.146759	-3.67103	0.000241575	0.0031504
ATP6V0A4	121.367	-1.64822	0.449057	-3.67039	0.000242181	0.00315555
CLDN16	26.4322	-2.30754	0.628964	-3.66879	0.0002437	0.00317257
ANKS6	238.887	-1.23749	0.337495	-3.66668	0.000245718	0.00319606
BLVRA	91.2039	0.957145	0.261149	3.66513	0.000247213	0.00321269
ARHGEF12	1783.58	-1.12203	0.306252	-3.66373	0.000248568	0.00322467
PLA2G12A	151.258	-1.2611	0.344202	-3.66384	0.000248458	0.00322467
PROS1	74.9472	-2.34649	0.64088	-3.66136	0.000250879	0.00325183
SLC35B2	176.717	0.638857	0.174517	3.66071	0.000251515	0.00325725
NCK2	352.523	-0.676583	0.184841	-3.66036	0.000251861	0.00325889
KRT15	308.352	-1.33874	0.365848	-3.65929	0.000252917	0.00326764
NEO1	275.714	-1.28274	0.35055	-3.65923	0.000252975	0.00326764
POLK	128.801	0.884279	0.241766	3.65758	0.000254606	0.00328585
ESRP2	548.89	-1.03882	0.28418	-3.6555	0.000256682	0.00330811
IL12RB2	16.7823	1.82855	0.50023	3.65541	0.000256775	0.00330811
CMTM4	627.474	-1.3071	0.357681	-3.65439	0.000257795	0.00331664
KLHL36	208.316	-0.868753	0.237734	-3.6543	0.000257882	0.00331664
ALCAM	3667.19	-1.17365	0.321281	-3.65302	0.000259175	0.0033304
WIPI2	388.817	-0.484585	0.13268	-3.65229	0.000259909	0.00333695
SFT2D1	121.032	0.486089	0.133104	3.65193	0.000260273	0.00333876
CTNND1	1115.2	-1.05194	0.288103	-3.65128	0.000260934	0.00334436
CSF1R	172.642	1.06277	0.291174	3.64996	0.000262278	0.00335735
QKI	611.833	0.744318	0.203931	3.64985	0.000262398	0.00335735
PTK6	210.304	-1.01571	0.27831	-3.64955	0.0002627	0.00335833
THSD4	66.8396	-1.67797	0.459809	-3.64928	0.000262979	0.00335901
ZNF219	169.839	-1.04089	0.285385	-3.64732	0.000264988	0.00338177
LGALS8	727.101	0.668295	0.183349	3.64492	0.000267472	0.00341055
ANKUB1	167.623	-2.51547	0.69024	-3.64434	0.00026808	0.00341247
RAD23B	724.499	-0.503802	0.138237	-3.64448	0.000267934	0.00341247
BMPR1B	196.591	-1.40652	0.386297	-3.64104	0.00027154	0.00344549
EPS15L1	228.091	-0.629084	0.172778	-3.64098	0.000271599	0.00344549
KIAA0753	143.257	-1.05845	0.290694	-3.64111	0.00027147	0.00344549
NFRKB	207.056	-0.70339	0.193183	-3.64105	0.000271526	0.00344549
ZNF652	655.468	-0.543659	0.149351	-3.64015	0.000272474	0.00345366
MSI2	482.034	-1.26255	0.346875	-3.63978	0.000272868	0.00345571
ARHGAP23	508.382	-1.04155	0.286192	-3.63934	0.000273336	0.0034587
OLFML2B	20.9281	1.64421	0.451841	3.63891	0.000273798	0.00346161
PAK6	88.5817	-1.29903	0.357052	-3.63821	0.000274535	0.00346799
FAM160A1	235.875	-0.895717	0.246228	-3.63776	0.000275017	0.00347113
RERG	56.2542	-1.56938	0.431442	-3.63751	0.000275283	0.00347154
DHX35	192.609	-1.01247	0.278383	-3.63696	0.000275875	0.00347607
TMEM184A	619.226	-1.18067	0.324818	-3.63486	0.000278134	0.00350158
EVI5	295.428	-0.803622	0.221111	-3.63448	0.000278547	0.00350382
MORC2	167.586	-0.888383	0.244481	-3.63375	0.000279337	0.00351078
SPATA6	180.447	-1.67683	0.461526	-3.63324	0.000279889	0.00351477
FMO3	623.412	-1.77092	0.487475	-3.63283	0.000280326	0.00351729
WASL	633.055	-0.935703	0.257608	-3.63228	0.000280928	0.00352188
BCAS1	841.704	-1.28461	0.353733	-3.63157	0.000281698	0.00352856
NXN	90.615	-1.06958	0.294595	-3.63069	0.000282668	0.00353774
ATP2C2	434.558	-1.32556	0.365143	-3.63026	0.000283132	0.00354057
DST	472.05	-1.21116	0.333691	-3.62959	0.000283872	0.00354685
ADRB2	91.2558	0.754294	0.207855	3.62894	0.000284589	0.00355283
AKAP1	281.15	-1.11985	0.308717	-3.62744	0.000286245	0.00356455
PCDH1	1198.68	-1.02698	0.283094	-3.62768	0.000285975	0.00356455
SLC12A2	817.508	-1.14692	0.316164	-3.62761	0.000286055	0.00356455
HMG20B	289.898	-0.799212	0.220347	-3.62707	0.00028666	0.00356674
RAB3D	574.255	-0.651473	0.179646	-3.62643	0.000287367	0.00357255
EPHA2	1136.24	-1.00713	0.277743	-3.62614	0.000287694	0.00357364
LRIG1	557.269	-1.36634	0.376844	-3.62573	0.000288146	0.00357439
PLXNB1	1295.87	-1.2419	0.342531	-3.62565	0.000288234	0.00357439
FUT4	75.5842	0.872738	0.240781	3.62462	0.000289392	0.00358523
HSD17B13	348.385	-2.18352	0.602445	-3.62444	0.00028959	0.00358523
RPS6KB1	300.961	-0.699179	0.19298	-3.62307	0.000291129	0.00359832
TSPAN9	152.364	-1.23146	0.339884	-3.62318	0.000291001	0.00359832
SUSD4	57.399	-1.49485	0.412968	-3.61976	0.000294871	0.00364155
LIN54	207.476	-0.522067	0.144251	-3.61915	0.000295573	0.00364719
FNBP1L	233.113	-1.06901	0.295467	-3.61804	0.00029684	0.00365127
RNF152	577.725	-1.3529	0.373915	-3.61821	0.000296647	0.00365127
TMEM79	134.014	-1.07586	0.297362	-3.618	0.000296883	0.00365127
UNC5B	303.536	-1.13844	0.314608	-3.61861	0.000296188	0.00365127
NTN1	537.731	-1.24433	0.343968	-3.61758	0.000297368	0.00365422
AGAP1	345.198	-1.10509	0.305562	-3.61657	0.000298532	0.00366079
NDFIP2	427.753	-1.1007	0.304349	-3.61655	0.000298553	0.00366079
TYRO3	86.8109	-1.30269	0.360209	-3.61648	0.00029864	0.00366079
BRIP1	51.5038	1.33705	0.369737	3.61622	0.000298937	0.00366143
C1orf198	142.377	-1.13318	0.313645	-3.61293	0.000302753	0.00370207
YOD1	337.973	-1.06134	0.293753	-3.61305	0.000302619	0.00370207
ARRDC4	229.377	-0.711295	0.196941	-3.61171	0.000304183	0.00371445
MPPE1	244.229	-0.587275	0.162606	-3.61164	0.000304263	0.00371445
ATP6V1A	822.065	-0.451193	0.124967	-3.6105	0.000305603	0.00372166
CDC42BPB	717.846	-0.973427	0.2696	-3.61064	0.000305448	0.00372166
PALLD	626.153	-1.15475	0.319805	-3.61078	0.000305273	0.00372166
PICK1	171.44	-0.991816	0.274727	-3.61019	0.000305975	0.00372232
SHANK2	159.49	-2.29772	0.636482	-3.61003	0.000306156	0.00372232
SAMD4A	168.966	1.04179	0.288638	3.60934	0.000306975	0.00372923
GCOM1	102.966	-1.38304	0.383233	-3.60888	0.000307524	0.00373286
ANXA1	7955.12	-1.03272	0.286187	-3.60854	0.000307926	0.0037347
ANKMY1	271.232	-1.54772	0.429084	-3.60704	0.000309706	0.00374469
DLG1	679.924	-0.902365	0.250167	-3.60705	0.000309703	0.00374469
EXOC6	174.251	0.55559	0.15404	3.60679	0.000310006	0.00374469
GRPEL1	98.4513	-0.736613	0.204226	-3.60684	0.000309946	0.00374469
RPGRIP1	25.8651	-2.01763	0.559304	-3.6074	0.000309283	0.00374469
DPYD	373.028	0.51552	0.143079	3.60305	0.000314506	0.00379597
GLI3	69.0521	-1.55322	0.431126	-3.60271	0.000314915	0.00379784
MAGI3	533.936	-1.03787	0.288224	-3.60091	0.0003171	0.00382109
TIAM1	323.351	-1.02061	0.283493	-3.60015	0.000318038	0.00382931
PORCN	71.8826	-1.0288	0.285807	-3.59962	0.000318686	0.00383092
WDR77	147.24	-1.12988	0.313881	-3.59971	0.000318574	0.00383092
KPNA1	402.201	-0.480926	0.133637	-3.59875	0.000319754	0.00384065
TJP2	1769.73	-0.935178	0.259901	-3.59821	0.000320419	0.00384554
B3GALT5	352.798	-1.34014	0.372479	-3.5979	0.000320793	0.00384693
CC2D1A	343.226	-0.85264	0.237116	-3.59588	0.000323292	0.00387379
GBA2	399.811	-0.54077	0.150441	-3.59458	0.00032492	0.00389016
ABCA13	8008.97	-1.34237	0.373526	-3.59378	0.000325918	0.00389586
RFTN2	13.1191	2.43768	0.678302	3.5938	0.000325896	0.00389586
PTPN2	239.139	0.689889	0.192057	3.5921	0.000328018	0.00391782
SLFN11	120.724	1.37337	0.382403	3.59143	0.000328871	0.00392173
SORT1	921.575	-0.696034	0.193802	-3.59147	0.000328822	0.00392173
PTPRZ1	307.278	-1.46848	0.408946	-3.59088	0.000329564	0.00392684
TP53INP2	709.281	-0.743228	0.206997	-3.59052	0.000330019	0.00392913
SH2D2A	17.2184	1.60992	0.448421	3.59019	0.000330433	0.00393092
ABL2	307.991	0.819567	0.228304	3.58981	0.000330919	0.00393356
EHD3	154.93	-1.11768	0.311508	-3.58797	0.000333264	0.00395827
CAPN9	160.184	-1.64462	0.458564	-3.58646	0.000335203	0.00397814
ZNF326	319.794	-1.04882	0.292559	-3.58499	0.000337095	0.0039974
ZNF662	39.9437	-1.53361	0.428079	-3.58255	0.000340262	0.00403176
SLC7A2	157.763	-2.36828	0.661175	-3.58192	0.000341077	0.0040382
SLK	1835.98	-0.67036	0.187166	-3.58164	0.000341441	0.0040393
DAG1	482.11	-1.03865	0.29007	-3.58069	0.000342686	0.00405082
IFFO2	276.247	-1.03464	0.288985	-3.58024	0.000343283	0.00405451
SF3B1	1900.74	-0.33736	0.0942335	-3.58004	0.000343542	0.00405451
CSNK1E	530.842	-0.831718	0.232481	-3.57758	0.000346796	0.00408967
IL1R1	448.522	-0.637904	0.178333	-3.57703	0.000347524	0.00409501
ANKRD36	825.126	-1.09613	0.306493	-3.57635	0.000348431	0.00410246
SRBD1	94.3282	0.744342	0.208173	3.57559	0.000349438	0.00411107
AQP3	8508.92	-1.22746	0.343393	-3.57449	0.000350911	0.00412514
MICAL2	378.433	-0.655205	0.183333	-3.57386	0.000351756	0.00413182
HEBP2	720.681	-0.616284	0.172501	-3.57265	0.000353392	0.0041445
WFS1	107.7	-1.21164	0.339142	-3.57265	0.00035339	0.0041445
PPM1H	434.626	-1.26003	0.352786	-3.57165	0.000354735	0.00415699
GAS8	223.261	-1.5198	0.425597	-3.57098	0.000355654	0.00416293
KCNMB1	33.3691	2.06514	0.57833	3.57087	0.000355801	0.00416293
P2RY14	65.258	2.23788	0.626778	3.57046	0.000356361	0.00416576
TGM3	33.5895	-1.94143	0.543775	-3.57028	0.000356602	0.00416576
CRY1	117.085	-0.929134	0.260276	-3.56981	0.000357239	0.00416993
HSDL2	164.026	-0.803428	0.225124	-3.56883	0.000358576	0.004179
LAMA4	93.6239	-1.58283	0.443515	-3.56884	0.000358572	0.004179
ACPP	88.8954	-0.777437	0.217919	-3.56755	0.000360328	0.00419613
SH3YL1	195.31	-1.10462	0.309691	-3.56685	0.000361295	0.00420411
SGSM2	613.251	-0.908398	0.254827	-3.56477	0.00036418	0.00423107
TNIK	30.9125	1.4967	0.419839	3.56493	0.000363959	0.00423107
ALDH5A1	122.325	-1.41022	0.395648	-3.56433	0.000364781	0.00423146
CDON	63.2304	-1.77177	0.497069	-3.56443	0.000364644	0.00423146
DGKB	22.2879	-2.66337	0.747362	-3.5637	0.000365667	0.00423186
DUSP14	214.724	-1.31394	0.368677	-3.56394	0.000365332	0.00423186
EHBP1	158.08	-1.00277	0.281375	-3.56384	0.000365475	0.00423186
CD79B	6.45803	2.37827	0.667478	3.56307	0.000366541	0.00423211
RGS6	13.1521	-3.93194	1.10348	-3.56322	0.000366327	0.00423211
VTCN1	157.299	-1.46356	0.41072	-3.56341	0.000366073	0.00423211
ALOX15	3692.4	-1.62653	0.456673	-3.5617	0.000368457	0.00425094
RNF141	592.23	-0.489724	0.137515	-3.56125	0.000369092	0.00425498
DZIP1	72.5705	-2.24054	0.629225	-3.5608	0.00036973	0.00425904
CAB39	836.535	-0.382798	0.107519	-3.56029	0.000370449	0.00426403
LY96	85.0264	1.56781	0.440565	3.55863	0.00037279	0.00428766
TRPV3	73.8726	-1.63461	0.459365	-3.55842	0.000373095	0.00428786
SOX13	160.541	-1.00555	0.282621	-3.55796	0.000373752	0.0042921
SLC25A3	904.99	-0.646312	0.181781	-3.55544	0.000377351	0.00433009
MEGF6	89.4659	-1.36183	0.38306	-3.55514	0.000377781	0.00433169
C7orf26	92.9211	-0.694584	0.195407	-3.55454	0.000378637	0.00433818
GPX2	347.956	-1.20583	0.339355	-3.55331	0.000380415	0.00434852
PTPN11	608.866	-0.713067	0.200673	-3.55338	0.000380316	0.00434852
RARRES2	33.967	-1.73736	0.488908	-3.55355	0.000380069	0.00434852
DPY19L4	198.613	-1.26258	0.355414	-3.55242	0.000381707	0.00435327
GTF3C2	333.874	-0.821287	0.231183	-3.55254	0.000381536	0.00435327
SERPINB11	183.232	-1.50666	0.424088	-3.55271	0.00038128	0.00435327
REL	651.244	0.594617	0.16746	3.5508	0.000384064	0.00437681
MCF2L	251.719	-1.25307	0.352943	-3.55034	0.000384738	0.00438113
C18orf25	412.044	0.536902	0.151257	3.54959	0.000385826	0.00439017
PGM2	196.951	-0.503584	0.141906	-3.54872	0.000387115	0.00440147
ATE1	172.8	-0.893043	0.251667	-3.54851	0.000387413	0.00440151
DDR1	2177.18	-1.20579	0.33988	-3.54768	0.000388635	0.00441202
SPIN4	85.6046	-1.05067	0.296199	-3.54719	0.00038936	0.00441689
ENDOD1	143.97	1.21182	0.341702	3.54643	0.00039049	0.00442609
STK16	129.657	-0.791226	0.223117	-3.54624	0.000390765	0.00442609
DSC3	178.902	-1.49287	0.42105	-3.5456	0.000391723	0.00442994
ERBB4	90.4482	-2.42122	0.682955	-3.54521	0.000392293	0.00442994
SNRNP25	65.976	-1.24935	0.352403	-3.54523	0.000392265	0.00442994
TTLL4	194.801	-0.648294	0.182851	-3.54548	0.000391898	0.00442994
LRRC8C	53.0033	1.18358	0.334008	3.54356	0.000394756	0.00445438
ARSB	71.3662	0.954324	0.269356	3.54298	0.000395634	0.00446091
ANKRD18A	60.3501	-1.96604	0.554969	-3.54261	0.000396185	0.00446176
CCDC97	166.9	0.580366	0.163837	3.54233	0.000396607	0.00446176
FBXO28	278.107	-0.713304	0.201363	-3.54238	0.000396541	0.00446176
ICOS	13.5485	1.99756	0.563948	3.5421	0.000396956	0.00446231
SRSF5	1099.95	-0.408177	0.1153	-3.54013	0.000399924	0.00449228
SERPINB5	229.876	-1.47522	0.416816	-3.53925	0.000401271	0.00450402
SLC31A2	174.361	0.949468	0.268328	3.53846	0.000402471	0.0045141
MICALL2	279.623	-1.10917	0.313561	-3.53735	0.000404169	0.00452633
PDCD1LG2	15.1322	1.85564	0.524571	3.53745	0.000404004	0.00452633
MKNK2	1234.22	-0.594332	0.168056	-3.5365	0.000405468	0.00453746
GMPR	45.2068	1.56237	0.442086	3.53408	0.000409203	0.00457583
CCDC58	36.7532	-1.27579	0.361417	-3.52998	0.00041559	0.00464377
GSPT1	897.001	-0.859765	0.243581	-3.52968	0.000416056	0.00464549
EMP2	900.399	-1.18236	0.335034	-3.52908	0.000417013	0.00465269
PITX1	461.05	-1.16044	0.328868	-3.52857	0.000417804	0.00465803
SNHG4	26.5751	-1.56258	0.442887	-3.52816	0.000418457	0.00466182
PHLDB3	131.217	-1.03279	0.292807	-3.5272	0.000419978	0.00467527
BCAM	64.1248	-1.46464	0.415416	-3.52573	0.00042232	0.00469784
PRSS8	537.49	-1.04245	0.295713	-3.52521	0.000423155	0.00470011
PUSL1	75.0635	-0.942981	0.267493	-3.52525	0.000423088	0.00470011
ADARB2	39.7271	-1.57617	0.447445	-3.52261	0.000427325	0.00474289
PSMA4	356.631	0.799321	0.227174	3.51854	0.000433934	0.00481266
UBE2G1	339.839	-0.560808	0.159408	-3.51807	0.000434698	0.00481755
EFNA1	161.158	-1.01389	0.288225	-3.51769	0.000435319	0.00482085
ACSS3	64.4757	-1.68769	0.479875	-3.51694	0.000436561	0.00482952
SH3BGRL2	444.33	-1.16965	0.332588	-3.51682	0.00043675	0.00482952
ASAP2	449.372	-1.07023	0.304491	-3.5148	0.000440086	0.00486281
ATP6AP2	424.772	-0.572515	0.162901	-3.51449	0.000440605	0.00486493
SAMD4B	404.993	-0.472573	0.134516	-3.51313	0.000442854	0.00488268
TPRG1L	243.644	-0.585774	0.166739	-3.51313	0.000442868	0.00488268
CPNE3	678.551	-0.934007	0.265897	-3.51267	0.000443629	0.00488385
SDS	107.275	1.26763	0.360857	3.51283	0.000443355	0.00488385
FMNL2	199.766	1.12827	0.321286	3.51173	0.000445197	0.00489225
LRRC8E	119.355	-1.01736	0.289713	-3.51162	0.000445376	0.00489225
MAGED1	568.41	-1.10359	0.314255	-3.51177	0.000445133	0.00489225
PNRC2	323.714	0.577987	0.164618	3.51107	0.000446302	0.00489881
PTPRG	113.474	-1.39835	0.398691	-3.50735	0.000452588	0.00496415
PSD3	863.104	-1.19492	0.340739	-3.50683	0.000453474	0.00497021
ANKRD36B	438.319	-1.10755	0.315948	-3.50547	0.000455806	0.00499209
ARHGAP29	205.27	-1.23359	0.351972	-3.50479	0.000456967	0.00499746
ITPR2	309.975	0.865911	0.247063	3.50482	0.000456915	0.00499746
ARHGEF5	151.62	-1.08364	0.30925	-3.50409	0.000458166	0.00499958
DAAM2	23.9969	-2.31629	0.660995	-3.50426	0.000457885	0.00499958
RPL41	1203.81	-0.87797	0.25055	-3.50417	0.000458036	0.00499958
MXI1	124.42	-0.679752	0.194002	-3.50383	0.00045861	0.00500076
APOBEC3C	83.4247	1.03173	0.294497	3.50335	0.000459438	0.00500612
YPEL2	471.215	-0.753397	0.215067	-3.50308	0.000459907	0.00500758
GIGYF2	483.862	-0.551695	0.157511	-3.50258	0.000460775	0.00500971
RAB17	109.085	-1.09926	0.313841	-3.5026	0.000460737	0.00500971
CAPN1	1553.03	-0.761247	0.217356	-3.5023	0.000461257	0.0050113
FAM83F	385.891	-1.1148	0.318462	-3.50057	0.000464262	0.0050366
SUPT16H	380.434	-0.785614	0.224414	-3.50073	0.000463986	0.0050366
ZBTB10	132.919	1.10497	0.315677	3.50034	0.000464669	0.00503734
ZSWIM5	68.666	-1.30783	0.373733	-3.49936	0.000466383	0.00505226
NHS	162.35	-0.91021	0.260132	-3.49903	0.000466954	0.00505477
CXADR	490.811	-1.12638	0.322073	-3.49729	0.000470003	0.00508068
USPL1	102.622	0.72133	0.206255	3.49728	0.000470029	0.00508068
ARVCF	136.187	-1.29506	0.370474	-3.49569	0.000472841	0.00510445
ZNF354A	63.4623	-0.814961	0.233136	-3.49565	0.000472913	0.00510445
CYP27A1	88.1781	-1.0381	0.29706	-3.49456	0.000474836	0.00511779
GLB1L	143.456	-1.68489	0.482137	-3.49464	0.000474703	0.00511779
TRPM4	574.849	-1.04732	0.299736	-3.49413	0.000475609	0.00512242
C4orf3	396.206	0.686784	0.196577	3.49372	0.00047634	0.00512289
PPP4R1	1080.55	-0.327467	0.0937287	-3.49377	0.000476247	0.00512289
KPNA4	579.831	-0.392804	0.112456	-3.49294	0.000477727	0.00513165
LRRC8A	841.66	-0.99166	0.283923	-3.49272	0.000478136	0.00513165
PER3	280.924	-1.27916	0.366259	-3.49249	0.000478532	0.00513165
PSMB10	349.84	0.597398	0.171045	3.49263	0.000478286	0.00513165
YEATS2	201.371	0.758347	0.217196	3.49153	0.000480265	0.00514653
SCYL1	374.909	-0.411914	0.118001	-3.49077	0.000481637	0.00515753
CDK2AP1	209.654	-0.972565	0.278724	-3.48934	0.000484208	0.00518134
TMPRSS11D	432.293	-1.24623	0.357314	-3.48777	0.000487065	0.00520817
ALDH1A1	7780.08	-1.3602	0.390048	-3.48726	0.000487995	0.00521064
COL6A1	64.3282	-1.74975	0.501731	-3.48742	0.000487697	0.00521064
FAM110C	101.951	-1.09565	0.31421	-3.48699	0.00048849	0.00521219
MAOA	465.482	-1.1111	0.31866	-3.48678	0.000488876	0.00521258
TUSC2	132.939	-0.869333	0.249371	-3.4861	0.000490113	0.00522204
TTLL12	294.023	-0.935198	0.268289	-3.48579	0.000490682	0.00522436
TAPT1	126.022	-0.813581	0.23344	-3.48518	0.000491813	0.00523267
NUAK1	79.8357	-1.14228	0.327778	-3.48491	0.000492304	0.00523405
RCN2	221.123	-1.1269	0.323384	-3.48472	0.000492645	0.00523405
ABCA5	390.685	-1.02345	0.293764	-3.48392	0.000494122	0.005246
PBX1	386.754	-1.30771	0.375464	-3.48292	0.000495978	0.00526196
KRT80	414.495	-1.20134	0.345013	-3.48201	0.000497659	0.00527526
TSC2	731.085	-0.749153	0.215159	-3.48186	0.00049794	0.00527526
PARM1	445.488	-1.15509	0.331806	-3.48123	0.00049912	0.005284
FAM184A	50.0524	-1.88693	0.542263	-3.47973	0.000501923	0.00530991
KIF21A	1361.06	-1.46294	0.420593	-3.47828	0.000504636	0.00533104
PTGER2	31.5961	1.66366	0.478285	3.47838	0.000504454	0.00533104
N4BP2L1	58.8183	0.848345	0.243994	3.47691	0.000507228	0.00534983
SEC14L5	39.5984	-1.87632	0.53967	-3.47679	0.000507449	0.00534983
WDR31	79.9857	-1.90078	0.546708	-3.47677	0.000507491	0.00534983
STRA6	55.9039	-1.65077	0.474839	-3.47648	0.00050804	0.00535184
PRKCE	168.806	0.850359	0.244632	3.47608	0.000508807	0.00535375
TRIM29	2110.52	-1.03541	0.297873	-3.47601	0.000508941	0.00535375
CA4	27.4267	-2.3479	0.675619	-3.47519	0.000510498	0.00536257
ZNF681	62.1401	-1.3413	0.385944	-3.47536	0.00051016	0.00536257
EXPH5	884.242	-1.17033	0.336826	-3.47458	0.000511649	0.00537087
PPM1K	537.223	1.427	0.410766	3.47399	0.000512782	0.00537897
ECE1	1446.9	0.571016	0.16443	3.47269	0.000515274	0.00540132
PAQR7	56.7457	-1.28483	0.370037	-3.47216	0.000516292	0.00540438
UPK1B	670.776	-1.26473	0.364237	-3.47226	0.00051609	0.00540438
RAB11B	203.259	-0.676263	0.194814	-3.47132	0.000517897	0.00541738
GSTA4	89.8317	-1.47524	0.425073	-3.47055	0.000519386	0.00541776
LLGL2	867.66	-0.952039	0.27429	-3.47092	0.000518682	0.00541776
MIR22HG	464.458	-0.613109	0.176657	-3.47061	0.000519281	0.00541776
NFATC1	95.0334	0.769245	0.221615	3.47108	0.000518363	0.00541776
GALNT12	642.279	-1.21163	0.349303	-3.46872	0.000522952	0.00545114
NSUN7	271.678	-1.1576	0.333747	-3.4685	0.000523382	0.0054518
CLCN3	546.882	-0.921334	0.265666	-3.46802	0.000524307	0.00545762
PHKG2	182.428	-0.682864	0.196995	-3.4664	0.000527482	0.00548684
GNG12	476.993	-1.09653	0.316391	-3.46575	0.000528762	0.00549483
TM7SF2	172.61	-1.18217	0.341112	-3.46563	0.000528987	0.00549483
PTPRU	1002.15	-1.11412	0.321581	-3.46451	0.0005312	0.00551036
TMCO1	330.816	-0.850856	0.245593	-3.4645	0.000531221	0.00551036
MB	59.6999	-1.78312	0.514824	-3.46354	0.00053311	0.0055261
SIGLEC14	92.6584	1.97323	0.569787	3.4631	0.000533996	0.00553144
SLC44A3	106.436	-1.10716	0.319793	-3.46211	0.000535967	0.00554801
FAM3B	156.742	-1.11615	0.322486	-3.46108	0.000538013	0.00556532
IRF6	529.509	-1.00832	0.291374	-3.46057	0.000539027	0.00557194
AFAP1L1	33.0532	-1.49829	0.433017	-3.46013	0.000539924	0.00557384
IL27RA	38.8691	1.24569	0.360013	3.46011	0.000539959	0.00557384
AQP5	1444.85	-1.18093	0.341332	-3.45979	0.000540605	0.00557604
IDE	434.103	-1.08061	0.31235	-3.45963	0.00054092	0.00557604
OAT	1020.32	-1.12401	0.324924	-3.45931	0.000541564	0.00557882
BTRC	174.059	-0.997158	0.288308	-3.45865	0.000542888	0.00558474
LAPTM4B	290.722	-1.13607	0.328465	-3.45873	0.000542728	0.00558474
TFCP2L1	1627.02	-1.37744	0.398743	-3.45446	0.000551399	0.00566838
LMO7	3931.29	-0.967432	0.280206	-3.45257	0.000555263	0.00570417
NR1D2	515.91	-1.01982	0.295421	-3.45208	0.000556286	0.00571074
ATRN	757.319	-1.08599	0.314679	-3.45111	0.000558276	0.00572723
CIR1	289.213	0.626227	0.181467	3.45092	0.000558669	0.00572732
AKR1C3	278.261	-1.35145	0.391848	-3.44892	0.000562839	0.00575533
PDPK1	561.381	-0.479874	0.139155	-3.4485	0.000563718	0.00575533
RAB15	176.012	-1.23759	0.358855	-3.44871	0.000563278	0.00575533
RARG	317.049	-0.939743	0.272447	-3.44927	0.00056211	0.00575533
RASAL3	87.0714	1.04945	0.304312	3.4486	0.000563495	0.00575533
SLC16A9	373.276	-1.26979	0.368202	-3.44862	0.000563452	0.00575533
GRAMD1C	184.27	-1.07281	0.311165	-3.44771	0.000565369	0.00576824
SLC25A16	134.722	-0.981094	0.284597	-3.44731	0.000566209	0.00577285
PDE8B	92.1442	-2.0468	0.593844	-3.44669	0.000567508	0.00578214
DTX4	742.994	-1.06133	0.308003	-3.44583	0.0005693	0.00579248
SASH3	266.442	1.26247	0.366374	3.44586	0.000569253	0.00579248
FBXO32	523.89	-1.06626	0.309457	-3.44558	0.000569828	0.0057939
PRPSAP1	170.95	-0.952455	0.276488	-3.44483	0.000571423	0.00580616
POMT2	146.547	-1.4862	0.431682	-3.44282	0.000575674	0.00584536
RICTOR	974.516	0.712878	0.207077	3.44258	0.000576191	0.00584664
IFNG	8.23199	2.37443	0.689771	3.44234	0.000576711	0.00584793
ABLIM2	48.136	-1.4124	0.410417	-3.44138	0.000578765	0.00586476
FHL2	287.13	-0.9893	0.287538	-3.44059	0.00058045	0.00587785
PLEKHA6	241.42	-1.01928	0.296317	-3.43982	0.000582095	0.0058905
CELSR1	1458	-1.25098	0.363702	-3.43957	0.000582643	0.00589205
ACACA	593.065	-1.07452	0.3125	-3.43847	0.000585014	0.00589479
CAT	344.602	-0.733601	0.21332	-3.43897	0.000583938	0.00589479
CPT1A	353.785	-0.835311	0.242904	-3.43885	0.00058419	0.00589479
CSMD1	86.8367	-2.04191	0.593743	-3.43905	0.000583765	0.00589479
IL12RB1	45.9717	1.21211	0.352498	3.43863	0.000584658	0.00589479
MAPKBP1	294.635	-0.896609	0.260768	-3.43834	0.000585287	0.00589479
PGBD5	26.2546	-2.26515	0.659463	-3.43484	0.000592898	0.00596741
TNIP2	153.893	0.432146	0.12585	3.43383	0.000595123	0.00598576
PAWR	249.552	-0.975333	0.284121	-3.43281	0.000597352	0.00600088
PON2	154.709	-1.06915	0.311452	-3.43278	0.000597431	0.00600088
SMCHD1	3219.5	1.12783	0.32867	3.4315	0.000600256	0.0060252
MAP3K1	640.667	0.446458	0.130122	3.43108	0.000601192	0.00603053
GLCCI1	202.581	-0.787565	0.229622	-3.42984	0.000603941	0.00605403
CDC73	265.701	0.429688	0.125297	3.42935	0.000605038	0.00606095
RAPGEFL1	487.936	-0.940741	0.274361	-3.42884	0.000606176	0.00606827
CPNE5	16.7195	1.73805	0.506962	3.42836	0.000607238	0.00607483
GRASP	22.8958	1.47664	0.430759	3.42799	0.00060807	0.00607907
HRAS	104.379	-0.997073	0.290943	-3.42704	0.000610203	0.00609631
C1orf162	22.311	1.4491	0.422955	3.42614	0.000612225	0.00611241
FFAR2	1537.26	2.1527	0.628748	3.42378	0.00061756	0.00616155
OCRL	152.455	-1.06057	0.309851	-3.42283	0.000619726	0.00617077
PEX5	114.171	-0.784935	0.229323	-3.42284	0.000619716	0.00617077
SETD7	488.552	-1.01131	0.29544	-3.42305	0.000619219	0.00617077
ACHE	13.3584	1.84924	0.540382	3.4221	0.000621392	0.00618322
PSEN1	649.908	0.299708	0.0876099	3.42094	0.000624044	0.00620133
SOX21	139.539	-1.27063	0.371411	-3.42109	0.000623711	0.00620133
TM4SF1	868.753	-1.1681	0.341511	-3.42039	0.000625308	0.00620976
KLRC1	23.1996	1.58225	0.462785	3.41898	0.000628569	0.00623798
TEF	149.716	-1.22618	0.358686	-3.41853	0.000629608	0.00624414
F3	5756.76	-1.12227	0.328345	-3.41798	0.000630885	0.00625228
RIMS1	295.528	-1.36505	0.399394	-3.41781	0.000631268	0.00625228
DVL1	346.349	-0.896711	0.262553	-3.41535	0.000636994	0.0063048
CAPN5	756.16	-1.14147	0.334397	-3.41351	0.000641324	0.00634144
ZNF703	131.428	-1.17845	0.345241	-3.41341	0.000641546	0.00634144
STX11	359.428	1.38413	0.405532	3.41313	0.000642214	0.00634383
ASB13	77.3747	-1.28566	0.376755	-3.41244	0.000643831	0.00635559
MPV17L	400.001	-1.48887	0.436357	-3.41205	0.000644762	0.00636057
HSD17B12	295.651	-0.842707	0.24708	-3.41066	0.000648059	0.00638464
TNFRSF19	271.142	-1.92506	0.564417	-3.41071	0.000647944	0.00638464
CXXC5	347.881	-1.06968	0.313697	-3.40991	0.000649838	0.00639795
ACACB	192.85	-1.20692	0.353965	-3.40971	0.000650312	0.00639838
BDKRB2	189.031	-1.07341	0.314832	-3.40947	0.000650889	0.00639983
MTF1	352.949	0.568212	0.166671	3.40919	0.00065157	0.00640231
HSPB1	1734.12	-1.09341	0.320769	-3.40872	0.000652686	0.00640905
ZC3H14	313.247	-1.0468	0.307197	-3.4076	0.00065536	0.00643107
GLRX3	186.361	-0.832269	0.244289	-3.4069	0.000657062	0.00643307
PKP1	230.549	-1.4914	0.437794	-3.40662	0.000657722	0.00643307
PPP1R13L	219.971	-0.997315	0.292749	-3.40672	0.000657478	0.00643307
PYGL	714.146	-0.735068	0.215775	-3.40664	0.000657682	0.00643307
TOR3A	154.022	0.923354	0.271002	3.40719	0.000656361	0.00643307
AASS	129.632	-1.13446	0.333046	-3.40632	0.000658439	0.00643586
FAM167A	42.6808	-1.31572	0.386302	-3.40593	0.000659381	0.00644085
DENND2D	201.545	0.727299	0.213563	3.40555	0.000660311	0.00644571
AK3	319.688	-1.02195	0.300108	-3.40527	0.000660982	0.00644804
HPS4	242.969	-0.863593	0.253656	-3.40458	0.000662653	0.00646011
UGGT1	677.975	-0.558508	0.164122	-3.40301	0.000666467	0.00649304
UNC93B1	900.416	0.836157	0.245746	3.40253	0.000667658	0.0065004
CAP2	40.8728	-2.21982	0.652441	-3.40233	0.000668146	0.00650091
C1QC	126.099	1.42386	0.41854	3.40196	0.000669042	0.00650255
LRP4	37.5316	-2.09047	0.614501	-3.4019	0.000669187	0.00650255
HNRNPC	1217.69	0.368732	0.108426	3.40077	0.000671954	0.00652414
MVK	102.246	-1.16401	0.342293	-3.40064	0.000672285	0.00652414
PAX7	265.465	-1.48131	0.435741	-3.39952	0.000675038	0.00654659
CLCA4	501.155	-1.43812	0.423093	-3.39908	0.00067614	0.00654876
GRB2	712.915	0.582328	0.171316	3.39913	0.000675994	0.00654876
DSG2	710.315	-1.16507	0.342911	-3.39758	0.000679851	0.00658043
PRKDC	1589.74	-0.61153	0.180093	-3.39563	0.000684704	0.0066231
VSIG10	206.692	-0.936702	0.275887	-3.39524	0.000685675	0.00662819
UBE2J1	678.791	0.402774	0.118645	3.39479	0.000686806	0.00663482
ZMYM2	724.15	-0.573369	0.168919	-3.39435	0.00068791	0.00664118
RHOV	138.44	-0.981286	0.289188	-3.39325	0.000690692	0.00666373
CYP2A13	333.583	-1.8286	0.538988	-3.39266	0.000692171	0.00667368
SLMAP	663.901	-0.474045	0.139766	-3.3917	0.000694611	0.00669287
PDXDC1	1006.55	-0.973307	0.287022	-3.39105	0.000696255	0.00670438
GGT7	166.526	-1.18611	0.34982	-3.39062	0.000697356	0.00670632
GOLGA3	1006.97	-0.70783	0.208751	-3.39079	0.000696923	0.00670632
RORA	432.817	-0.920835	0.271639	-3.38992	0.00069913	0.00671904
KLHL2	313.743	-0.477985	0.141034	-3.38915	0.000701094	0.00673357
RHBDL2	129.249	-0.967698	0.285545	-3.38895	0.000701601	0.00673411
TMEM168	164.257	-0.953617	0.281421	-3.38857	0.000702575	0.00673911
GTPBP1	1093.48	0.834999	0.246451	3.38809	0.000703823	0.00674675
FN3K	25.8075	-1.54209	0.45521	-3.38765	0.000704933	0.00675304
RIPK4	324.258	-1.00028	0.295344	-3.38682	0.000707076	0.00676922
TMC8	149.068	0.814917	0.240634	3.38654	0.000707801	0.00677181
EAF2	24.5742	0.853167	0.251968	3.38601	0.000709168	0.0067762
PURB	527.89	-0.37947	0.112067	-3.3861	0.000708945	0.0067762
ANXA11	2647.26	-0.449746	0.132869	-3.38488	0.000712094	0.00678183
NPC2	280.306	0.536993	0.158641	3.38495	0.000711904	0.00678183
PCGF3	414	-0.545118	0.161041	-3.38496	0.000711884	0.00678183
SLC45A3	120.713	-1.31817	0.389361	-3.38546	0.000710585	0.00678183
SMARCA4	704.731	-0.786718	0.232419	-3.38491	0.000712006	0.00678183
ZNF365	29.7322	-1.59859	0.472294	-3.38473	0.000712488	0.00678183
PROM1	1666.61	-1.75975	0.519995	-3.38416	0.000713954	0.00679144
OCLN	386.692	-0.898167	0.265455	-3.3835	0.000715688	0.00679936
ZNF277	93.7523	0.692682	0.204724	3.38349	0.000715698	0.00679936
RBL2	585.68	-0.511028	0.151068	-3.38277	0.000717575	0.00681285
ATG7	252.635	0.516703	0.152762	3.38241	0.000718525	0.00681752
AGRN	1685.66	0.997857	0.29504	3.38211	0.000719312	0.00682066
CPT2	161.254	-0.981266	0.290182	-3.38156	0.000720765	0.00682851
DNAL1	334.167	-1.7287	0.511258	-3.38127	0.000721515	0.00682851
PPP1R14C	101.189	-1.27631	0.377461	-3.38129	0.00072146	0.00682851
BRWD1	866.399	-0.641336	0.189686	-3.38104	0.000722126	0.00682995
PGRMC2	145.656	-0.985962	0.291653	-3.3806	0.000723283	0.00683657
A2ML1	329.137	-1.25507	0.371322	-3.38001	0.000724838	0.00684691
DCUN1D4	97.7022	-1.0157	0.300522	-3.37978	0.000725438	0.00684824
TAX1BP1	1110.37	-0.510229	0.151005	-3.37888	0.000727818	0.00686636
RNF167	282.082	-0.387602	0.114726	-3.37849	0.000728842	0.00687167
TNRC6C	212.695	-0.603242	0.178612	-3.37738	0.000731796	0.00689516
SGK2	10.5398	-2.65778	0.787003	-3.3771	0.000732557	0.00689798
NOL10	126.773	-0.780678	0.231263	-3.37571	0.000736257	0.00692844
HMOX2	145.263	-0.565166	0.167472	-3.3747	0.000738966	0.00694954
UGGT2	166.776	-1.24779	0.369858	-3.3737	0.000741664	0.00697052
EPHB4	152.406	-0.753564	0.223407	-3.37305	0.000743394	0.00697949
PDLIM4	151.862	-1.14931	0.340739	-3.37299	0.000743555	0.00697949
LMNB1	353.707	1.47701	0.437951	3.37254	0.000744784	0.00698662
AHNAK	12569	-0.951341	0.282154	-3.37171	0.000747035	0.00700333
ADH1C	2754.32	-1.6489	0.489194	-3.37065	0.000749922	0.00702598
NINL	68.6788	-1.2236	0.363072	-3.37014	0.000751307	0.00703454
BCL9	83.7434	-0.954742	0.283348	-3.36951	0.000753031	0.00704183
ZEB2	400.355	1.30133	0.386209	3.36951	0.000753025	0.00704183
EEF2K	539.096	-1.07893	0.320315	-3.36833	0.000756238	0.00706539
FAM83G	175.652	-0.911168	0.270518	-3.36824	0.000756498	0.00706539
S100A13	304.488	-1.06761	0.317163	-3.36614	0.000762279	0.00711492
PRPF18	135.129	-0.620303	0.18429	-3.3659	0.000762941	0.00711665
KLHDC7A	133.551	-1.46543	0.435429	-3.36549	0.000764079	0.0071228
ARHGAP35	702.506	-0.992981	0.295085	-3.36507	0.000765249	0.00712925
CES4A	180.569	-1.83775	0.546251	-3.36429	0.000767404	0.00714486
KDM3A	448.539	-0.517793	0.153924	-3.36396	0.000768328	0.007149
COG2	175.765	-1.07882	0.320733	-3.36362	0.00076927	0.0071528
USP38	375.667	-0.461435	0.13719	-3.36347	0.000769696	0.0071528
ENPP5	158.01	-1.99608	0.593528	-3.36308	0.000770773	0.00715614
LRRC14	111.682	-0.956422	0.284396	-3.363	0.000771016	0.00715614
MRPS26	91.4714	-1.1548	0.343519	-3.36167	0.000774715	0.007186
KANK2	189.198	-1.22235	0.363716	-3.36074	0.000777347	0.00720593
TST	94.2085	-0.775971	0.23104	-3.3586	0.000783384	0.00725738
IQCK	194.445	-1.48642	0.442658	-3.35794	0.000785254	0.00726804
TLE2	171.485	-1.05917	0.315431	-3.35785	0.00078551	0.00726804
TULP4	498.882	-0.913707	0.272149	-3.35737	0.000786875	0.00727615
IPP	92.061	-1.16187	0.346156	-3.35651	0.000789338	0.0072944
HEATR5A	443.965	-0.789445	0.235242	-3.35588	0.000791127	0.00730188
HLA-DMB	255.111	1.02317	0.304875	3.35605	0.000790651	0.00730188
CMBL	40.6759	-1.72312	0.513525	-3.35546	0.000792321	0.00730838
MARCKS	1111.9	0.770678	0.229696	3.35521	0.000793052	0.0073106
PRDX5	918.569	-1.19144	0.355203	-3.35425	0.000795794	0.00733134
ASAP3	211.791	-1.13595	0.338709	-3.35378	0.000797157	0.00733936
TMEM237	84.8449	-1.47543	0.440069	-3.35274	0.000800167	0.00736253
SLAMF6	21.451	1.47079	0.438853	3.35145	0.000803901	0.00739232
CENPBD1	45.4892	-0.955307	0.285095	-3.35084	0.000805658	0.00740164
FLYWCH2	75.2518	-1.0881	0.324732	-3.35076	0.000805908	0.00740164
CYP2E1	61.0983	-1.37741	0.411133	-3.35029	0.000807267	0.00740956
RAPH1	576.55	-0.990006	0.295531	-3.34992	0.000808354	0.00741497
PSMG1	57.4506	-1.08678	0.324535	-3.34873	0.000811825	0.00744223
C1orf115	36.3913	-1.36858	0.40872	-3.34846	0.000812634	0.00744507
FRMD8	386.895	-0.477388	0.142611	-3.34747	0.000815526	0.00746239
SLC9A1	348.636	-0.616102	0.184041	-3.34763	0.000815056	0.00746239
EI24	298.275	-0.984761	0.294254	-3.34664	0.000817984	0.00748029
DYNC2H1	623.066	-1.89297	0.565706	-3.34621	0.000819242	0.00748719
ABCA1	1168.64	0.814931	0.243564	3.34586	0.000820283	0.00748754
AKAP8	256.066	-0.608404	0.181835	-3.34591	0.000820131	0.00748754
LTBP1	101.802	-1.09456	0.327219	-3.34504	0.000822701	0.00750041
PTPRT	172.642	-1.81981	0.544013	-3.34516	0.000822366	0.00750041
SOCS6	365.085	-0.917271	0.274296	-3.3441	0.000825508	0.00752141
YKT6	336.422	-0.511064	0.152839	-3.3438	0.000826382	0.00752477
CD151	583.345	-0.932514	0.278963	-3.34279	0.000829406	0.00752931
CYP2G1P	17.1942	-2.01891	0.60387	-3.34328	0.00082794	0.00752931
MMP10	703.485	-1.87944	0.562235	-3.34281	0.00082936	0.00752931
PPP1R13B	276.025	-0.91605	0.274025	-3.34294	0.000828959	0.00752931
TPRXL	70.3905	-1.54409	0.461883	-3.34304	0.00082867	0.00752931
C3orf67	108.706	-1.67054	0.499785	-3.34251	0.000830234	0.00753223
ARFIP2	392.825	-0.986188	0.295081	-3.3421	0.000831484	0.00753899
FAM204A	169.995	-0.811491	0.242921	-3.34055	0.000836115	0.00757637
VWA1	314.764	-1.0316	0.30883	-3.34034	0.000836748	0.0075775
BTK	63.7523	1.39924	0.418937	3.33999	0.000837823	0.00757803
VIPR1	156.919	-1.22934	0.368055	-3.34011	0.000837466	0.00757803
FAM169A	141.783	-1.33662	0.400209	-3.33981	0.000838351	0.0075782
OCIAD2	150.689	-1.10518	0.331098	-3.33791	0.000844096	0.00761826
PRSS12	264.3	-1.48016	0.443429	-3.33798	0.000843885	0.00761826
VAPB	234.391	-0.71042	0.212838	-3.33784	0.000844316	0.00761826
WDR35	171.267	-1.59467	0.477902	-3.33682	0.000847441	0.00764184
ACO1	136.864	1.19796	0.359049	3.33649	0.000848427	0.0076461
HLCS	194.482	-1.06938	0.320587	-3.3357	0.00085086	0.00765915
THAP4	162.558	-0.891182	0.267173	-3.3356	0.000851149	0.00765915
USP46	255.943	-1.0421	0.312426	-3.33551	0.000851417	0.00765915
FMN1	347.985	-0.979776	0.293763	-3.33526	0.000852189	0.00766147
TPST1	86.9293	-0.655615	0.196626	-3.33433	0.000855054	0.0076826
PARP16	46.5398	-0.96159	0.288438	-3.33379	0.000856716	0.0076929
UBE2I	228.994	-0.536737	0.16105	-3.33274	0.000859951	0.00771455
WTAP	531.227	0.519168	0.155781	3.33267	0.000860162	0.00771455
PRICKLE2	158.346	-1.52068	0.456419	-3.33177	0.000862966	0.00773039
SYT16	20.9024	-3.12802	0.938831	-3.33182	0.000862799	0.00773039
MLF1	133.686	-2.16261	0.649153	-3.33143	0.000864008	0.00773043
ST14	2126.33	-0.901916	0.270719	-3.33156	0.000863619	0.00773043
C12orf29	107.054	-0.997646	0.299485	-3.3312	0.000864711	0.00773208
GPR132	129.558	1.39351	0.418379	3.33073	0.000866187	0.00774064
TERF2IP	215.425	0.414734	0.124541	3.33009	0.000868183	0.00775383
PTGES2	224.276	-0.901693	0.270795	-3.3298	0.000869077	0.00775716
AK1	138.986	-1.31492	0.394994	-3.32898	0.000871659	0.00775813
CLDN7	1596.15	-0.976906	0.293459	-3.32893	0.000871788	0.00775813
ETFDH	114.269	-0.909248	0.273134	-3.32895	0.000871752	0.00775813
GALNT5	1410.73	-0.991941	0.297931	-3.32943	0.000870228	0.00775813
ZBED2	6.91787	2.07215	0.622427	3.32914	0.000871139	0.00775813
BCL2L2	217.063	-1.00698	0.30258	-3.32798	0.000874782	0.00777549
NAALADL2	164.952	-1.3297	0.399542	-3.32807	0.000874493	0.00777549
GOT2	323.508	-0.982375	0.295296	-3.32674	0.00087867	0.0078054
TMEM44	130.277	-0.948473	0.285162	-3.32609	0.000880735	0.00781908
UGT2A1	992.12	-1.684	0.506574	-3.3243	0.000886418	0.00786485
PLEKHG5	212.629	-1.01327	0.304838	-3.32397	0.000887443	0.00786926
CBX7	159.317	-0.679025	0.204314	-3.32343	0.000889169	0.00787988
HIBADH	112.03	-1.28635	0.387083	-3.32319	0.000889931	0.00788194
TSPYL1	536.258	-0.790756	0.238032	-3.32205	0.000893577	0.00790954
GLCE	276.869	-1.049	0.315813	-3.32159	0.000895047	0.00791641
USH2A	26.2321	-2.99504	0.90172	-3.32148	0.000895415	0.00791641
PTGR2	68.5901	-1.45303	0.437523	-3.32103	0.00089685	0.00792439
DSE	345.144	0.863309	0.259988	3.32057	0.000898334	0.0079328
ZNF204P	41.905	-2.04051	0.614613	-3.31999	0.000900194	0.00794452
PACSIN3	177.404	-1.02016	0.307351	-3.31921	0.000902738	0.00796225
DYNC2LI1	136.241	-1.55375	0.468258	-3.31815	0.000906158	0.00798769
PXMP4	108.332	-1.35559	0.408629	-3.3174	0.000908598	0.00799974
RBBP7	362.784	-0.919337	0.277114	-3.31754	0.000908126	0.00799974
CENPT	134.915	-0.852653	0.257038	-3.31723	0.000909154	0.00799991
SPHK1	130.736	0.986477	0.297417	3.31681	0.00091052	0.00800386
THRA	109.541	-1.06682	0.321644	-3.31676	0.000910676	0.00800386
CRYL1	107.857	-1.13371	0.341889	-3.31601	0.000913134	0.00801129
FAHD2B	32.6982	-1.57447	0.474804	-3.31605	0.000913001	0.00801129
XYLT2	149.953	-1.15117	0.347147	-3.31608	0.000912898	0.00801129
COL4A6	24.794	-2.13743	0.644649	-3.31564	0.000914327	0.00801703
APLP2	2647.01	-0.51299	0.154761	-3.31472	0.000917358	0.00803626
SLC35E1	377.473	-0.65782	0.198459	-3.31464	0.000917598	0.00803626
KRT18	1561.04	-0.973455	0.293724	-3.31418	0.000919129	0.00803801
SUCLA2	154.422	-0.976649	0.294696	-3.31409	0.000919415	0.00803801
TRIM16L	83.312	-1.27595	0.38498	-3.31434	0.000918595	0.00803801
AADAT	29.8581	-1.84663	0.557289	-3.31359	0.000921065	0.00803829
ELMO3	161.195	-1.01231	0.305478	-3.31385	0.000920194	0.00803829
STIM1	411.518	-0.49198	0.148472	-3.31362	0.000920976	0.00803829
RNF180	50.6418	-1.32021	0.398508	-3.31287	0.000923431	0.00805422
PDCD4	625.675	-0.438187	0.132293	-3.31224	0.000925517	0.0080677
SLC30A4	39.2579	1.50203	0.453513	3.31198	0.000926378	0.00807048
CATSPERB	129.529	-1.09179	0.329757	-3.31089	0.000929987	0.00807488
DCX	9.62831	-3.87658	1.17087	-3.31085	0.000930146	0.00807488
DIP2A	663.035	-0.703842	0.212558	-3.3113	0.000928633	0.00807488
GIPC1	789.8	-0.945756	0.285668	-3.31069	0.000930675	0.00807488
LRRC42	88.0321	-0.897764	0.271147	-3.31099	0.000929665	0.00807488
MCM2	60.9075	1.168	0.352706	3.31153	0.000927863	0.00807488
MOCS2	80.0278	-1.26301	0.381451	-3.31107	0.000929388	0.00807488
ICOSLG	70.5559	1.17215	0.354169	3.30959	0.000934343	0.00810199
WWP1	270.156	-0.898722	0.271761	-3.30704	0.000942883	0.00816844
ZBTB44	361.545	-0.656274	0.198452	-3.30697	0.000943102	0.00816844
EGFR	478.907	-1.13292	0.342698	-3.30588	0.000946781	0.00819554
CBX5	654.55	-1.09172	0.330291	-3.30533	0.000948648	0.00820693
DCBLD2	189.002	-1.37692	0.416626	-3.30494	0.000949981	0.00820894
EIF3L	430.975	-0.810632	0.245268	-3.30509	0.000949467	0.00820894
RNU1-1	1157.91	1.39598	0.422414	3.30477	0.000950531	0.00820894
LAMB2	329.808	-1.14283	0.345867	-3.30427	0.000952256	0.00821778
TGFA	322.138	-0.539315	0.163224	-3.30415	0.000952658	0.00821778
WDR33	421.542	-0.579802	0.17549	-3.30391	0.000953481	0.00822012
ITGA6	374.983	-1.14276	0.345961	-3.30316	0.000956015	0.0082372
IYD	68.4263	-1.51397	0.458384	-3.30285	0.000957086	0.00824167
NAV1	452.296	-0.958716	0.290382	-3.30156	0.000961475	0.00827468
FAM174A	191.777	-0.940166	0.28479	-3.30126	0.000962503	0.00827875
ABCC3	236.487	-1.1546	0.349836	-3.30039	0.000965504	0.00829773
CD37	131.627	1.42758	0.432562	3.30029	0.000965852	0.00829773
REXO2	153.846	-0.914188	0.277015	-3.30014	0.00096638	0.00829773
CDC14B	266.931	-1.0682	0.323711	-3.29986	0.000967334	0.00830114
AQP7	43.0211	-1.93791	0.587318	-3.29959	0.000968263	0.00830433
HDLBP	2458.88	-0.778368	0.235931	-3.29913	0.00096986	0.00831325
SCNN1B	232.982	-1.20742	0.366048	-3.29854	0.000971899	0.00832593
ADCY3	110.05	0.83681	0.253721	3.29815	0.000973245	0.00833267
HSPA4L	131.783	-1.5036	0.455923	-3.29791	0.000974059	0.00833486
CIT	296.702	-1.15502	0.350297	-3.29726	0.00097634	0.0083472
SURF1	106.985	-0.743172	0.225397	-3.29718	0.000976621	0.0083472
PLCB4	298.037	-1.41368	0.428792	-3.29688	0.000977653	0.00835123
APBB2	86.8317	-1.10392	0.334978	-3.29551	0.000982448	0.00837797
KCNMA1	48.1081	1.64495	0.499149	3.2955	0.000982469	0.00837797
MYO1D	922.732	-1.05851	0.321192	-3.29556	0.000982258	0.00837797
CHL1	970.926	-1.27257	0.386193	-3.29516	0.000983662	0.00837855
MCC	170.673	-0.989767	0.300366	-3.29521	0.000983495	0.00837855
STK33	258.961	-2.1097	0.640278	-3.29498	0.000984297	0.00837917
GALNT13	54.6182	-1.8899	0.573661	-3.29446	0.000986117	0.00838988
NBEAL1	679.514	-0.985232	0.299074	-3.29428	0.000986743	0.00839041
SERTAD4	55.4244	-1.37549	0.417633	-3.29354	0.000989345	0.00840774
FGFR1	68.7534	-1.33425	0.40514	-3.29331	0.00099016	0.00840987
CCND2	110.807	1.05719	0.321044	3.29298	0.000991315	0.0084101
EFNB1	71.6143	-0.980451	0.297738	-3.293	0.000991261	0.0084101
CCDC18	55.7346	0.92486	0.28104	3.29084	0.000998875	0.00846942
AKT1S1	136.522	0.653578	0.198615	3.29068	0.000999446	0.00846944
TMEM176A	24.8356	1.71538	0.521396	3.28998	0.00100194	0.00848577
BACE2	617.133	-0.971848	0.295442	-3.28947	0.00100375	0.00849623
VANGL1	201.25	-1.11499	0.339036	-3.28872	0.00100645	0.00851425
PCLO	285.671	-1.25005	0.380213	-3.28776	0.00100986	0.0085383
HLA-DRB1	1084.15	1.06452	0.323809	3.28751	0.00101078	0.00854119
TTLL7	64.2715	-1.96461	0.597674	-3.28709	0.00101229	0.00854909
INSR	605.562	-0.984415	0.299497	-3.28689	0.001013	0.00855023
MIPEP	205.062	-1.55289	0.472739	-3.28488	0.00102026	0.00860666
AXL	134.246	1.11039	0.338129	3.28393	0.0010237	0.00862106
MEGF8	298.745	-1.11626	0.339895	-3.28414	0.00102294	0.00862106
UBXN7	261.361	-0.502676	0.153066	-3.28405	0.00102328	0.00862106
CCL20	39.6598	1.56158	0.475559	3.28368	0.00102462	0.00862395
PTPN22	107.537	0.953567	0.290448	3.2831	0.00102674	0.0086369
CBLC	102.961	-1.03171	0.314288	-3.2827	0.00102817	0.00864402
LRRC36	31.6978	-2.73757	0.834311	-3.28123	0.00103355	0.00868435
ADAMTS7	17.9659	-1.9247	0.586635	-3.28091	0.00103473	0.00868938
PTPN14	135.034	-1.1965	0.364865	-3.2793	0.00104064	0.0087341
PGRMC1	260.849	-1.17805	0.359294	-3.27881	0.00104247	0.0087396
SRGAP1	490.503	-1.04318	0.318145	-3.27894	0.00104199	0.0087396
CYB5A	289.703	-1.29738	0.395719	-3.27854	0.00104347	0.00874099
EPCAM	309.286	-1.41048	0.43023	-3.27845	0.00104381	0.00874099
DENND4B	342.669	0.645574	0.196946	3.27792	0.00104576	0.00875247
KMO	34.8213	1.52315	0.464709	3.27765	0.00104676	0.00875591
LRRC1	206.457	-0.883194	0.269502	-3.27713	0.00104867	0.00876589
PIGQ	227.445	-1.01607	0.31006	-3.27701	0.00104913	0.00876589
TOM1L1	165.496	-1.17838	0.359637	-3.27657	0.00105075	0.00877451
CHAC2	7.30137	1.38851	0.423828	3.27612	0.00105244	0.00878369
DSG3	334.507	-1.74263	0.532095	-3.27504	0.00105648	0.00881244
TRIT1	80.9612	-1.30542	0.398698	-3.2742	0.0010596	0.00883355
UFL1	316.86	-0.988755	0.30201	-3.27392	0.00106068	0.0088376
PPP2R3A	126.9	-1.06245	0.324558	-3.27353	0.00106212	0.00884465
VEGFC	41.7897	-1.33021	0.406377	-3.27335	0.00106279	0.00884534
GPM6B	60.3141	-1.56289	0.477549	-3.27274	0.0010651	0.00885957
KIAA1217	784.135	-0.994911	0.304038	-3.27233	0.00106666	0.00886764
ZNF507	196.773	-0.990312	0.3027	-3.2716	0.00106941	0.00888548
SVIP	120.521	-1.02568	0.313534	-3.27135	0.00107035	0.0088884
PRRT3	115.426	-1.34365	0.410807	-3.27077	0.00107255	0.00890166
ARFGEF1	1323.75	-0.571375	0.174724	-3.27016	0.00107487	0.00891597
CTNNBL1	108.41	0.672511	0.205775	3.26819	0.00108238	0.00897268
HADH	143.397	-1.17539	0.359662	-3.26805	0.00108291	0.00897268
ITGB7	97.6161	0.90334	0.276465	3.26747	0.00108514	0.00898615
SRGAP3	304.722	-1.33291	0.407962	-3.26723	0.00108605	0.0089887
NRAP	13.6883	-2.46344	0.754075	-3.26683	0.00108758	0.00899636
VPS25	156.436	-0.859573	0.263135	-3.26666	0.00108824	0.00899685
STOX1	126.82	-2.20399	0.674741	-3.26642	0.00108916	0.00899946
LY6G5B	49.0535	-0.94218	0.288466	-3.26617	0.00109013	0.00900248
PUS7	48.5431	-1.15128	0.352519	-3.26588	0.00109124	0.00900665
CLDN4	1951.52	-0.95068	0.291161	-3.26514	0.00109411	0.00901111
COPS7B	106.031	-1.00159	0.306718	-3.26551	0.00109269	0.00901111
NBEA	769.929	-1.26856	0.38852	-3.26511	0.0010942	0.00901111
TCHP	153.061	-0.86494	0.264888	-3.2653	0.00109348	0.00901111
HECW2	123.067	-0.926172	0.283744	-3.26411	0.00109808	0.00903807
STK11	298.291	-0.661578	0.20277	-3.26271	0.00110354	0.00907801
TMEM14C	167.546	-1.12071	0.343574	-3.26193	0.00110657	0.0090979
TMEM30B	440.721	-0.94988	0.291328	-3.26051	0.00111211	0.00913843
POLR3H	142.762	-0.972878	0.298449	-3.25978	0.00111499	0.00915703
FAM102A	945.44	-0.916914	0.281328	-3.25923	0.00111714	0.00916964
TJP3	1243.77	-0.993919	0.305127	-3.25739	0.0011244	0.00922416
KIAA1143	177.014	-0.872672	0.26793	-3.25709	0.00112561	0.00922902
APOBEC3D	41.6878	1.12004	0.343904	3.25684	0.0011266	0.00923087
SEMA7A	99.6535	1.20201	0.369085	3.25672	0.00112708	0.00923087
CSTB	564.704	-0.812601	0.249622	-3.25532	0.00113263	0.00925603
KLHDC2	250.466	-0.941006	0.289053	-3.25548	0.00113201	0.00925603
LILRA4	11.7452	2.1429	0.658204	3.25568	0.0011312	0.00925603
SEC16A	1525.82	-0.480605	0.14763	-3.25547	0.00113206	0.00925603
ALDH3A1	7691.44	-1.39428	0.428473	-3.25406	0.0011377	0.00929235
PIK3R2	205.273	-0.992456	0.305043	-3.2535	0.00113995	0.00930561
STAMBPL1	32.5887	1.16981	0.359575	3.2533	0.00114073	0.00930689
SLC9A3R1	1062.6	-0.685532	0.210739	-3.25299	0.00114199	0.00931207
F2R	127.124	-1.28068	0.393868	-3.25156	0.00114775	0.00934791
TMTC4	74.2249	-1.09354	0.336327	-3.25143	0.00114826	0.00934791
TUBG2	35.1587	-1.15323	0.354679	-3.25147	0.00114809	0.00934791
MAD2L2	46.9919	0.648998	0.199652	3.25065	0.00115142	0.0093685
GNE	1525.43	-0.91308	0.280925	-3.25026	0.001153	0.00937243
NECAB2	14.1409	-2.25799	0.694743	-3.2501	0.00115362	0.00937243
SF1	848.297	-0.382929	0.117822	-3.25006	0.00115379	0.00937243
TMCC2	40.895	-1.7495	0.538345	-3.24978	0.00115496	0.00937683
DMD	376.642	-1.50761	0.463954	-3.24947	0.00115619	0.00938165
SERPINE2	76.8036	-1.76649	0.543792	-3.24846	0.00116031	0.00940968
TTC38	73.0717	0.83976	0.258522	3.24832	0.0011609	0.00940968
ADPRHL1	43.7911	-1.59798	0.492125	-3.2471	0.00116589	0.009445
DYNLT1	540.713	1.00212	0.30865	3.24677	0.00116721	0.00944542
KCTD15	50.8845	-1.23045	0.378966	-3.24687	0.00116681	0.00944542
HK3	83.5761	1.97299	0.607747	3.2464	0.00116875	0.00945271
NPNT	39.0039	-1.46048	0.450095	-3.24482	0.00117526	0.00950022
CRIPT	72.4738	-0.747528	0.230452	-3.24375	0.00117968	0.0095263
ZNF324	89.9727	-0.72278	0.222824	-3.24373	0.00117976	0.0095263
C11orf95	42.2632	-1.05939	0.326636	-3.24334	0.00118136	0.009534
ADK	97.1134	-0.785174	0.242115	-3.24298	0.00118285	0.00954086
PA2G4	259.672	-0.919666	0.283611	-3.2427	0.00118402	0.00954518
KLHL18	153.803	-0.407535	0.125686	-3.24247	0.00118498	0.00954773
SOCS7	158.924	-0.886382	0.273387	-3.24222	0.00118602	0.00955093
SPICE1	184.504	-1.08214	0.333804	-3.24186	0.00118752	0.00955788
FAP	10.4095	3.431	1.05841	3.24164	0.00118843	0.00956002
RNF13	703.36	0.550897	0.169988	3.24081	0.00119193	0.00958297
SHISA2	60.4089	-1.34543	0.415224	-3.24026	0.00119422	0.00959625
DBP	116.543	-1.14904	0.354713	-3.23935	0.00119803	0.0096217
C5orf63	44.6357	-1.43639	0.443564	-3.2383	0.00120244	0.00964671
RARB	175.357	-1.07915	0.333239	-3.23837	0.00120217	0.00964671
EPN3	366.162	-0.960504	0.296667	-3.23765	0.0012052	0.00965844
SLC30A9	343.459	-0.844482	0.260828	-3.23769	0.001205	0.00965844
CCDC8	17.8989	-2.77307	0.856669	-3.23703	0.0012078	0.00967406
GZMA	34.3154	1.74115	0.537922	3.23681	0.00120876	0.00967655
ZNF266	237.159	-0.708158	0.218873	-3.23547	0.00121443	0.00971677
CD1A	8.537	-2.84904	0.880711	-3.23493	0.00121673	0.00972348
PDXDC2P	255.078	-0.997452	0.308364	-3.23466	0.00121788	0.00972348
RFX5	209.913	0.696443	0.215303	3.23472	0.00121763	0.00972348
TRIM7	164.62	-1.077	0.332954	-3.23469	0.00121776	0.00972348
TMEM164	480.886	-0.62318	0.192677	-3.23432	0.00121931	0.00972969
GRHL2	568.945	-1.14579	0.354306	-3.23389	0.00122116	0.00973921
EBNA1BP2	181.162	-1.15867	0.358337	-3.23346	0.00122303	0.00974889
FUT3	728.884	-0.899216	0.278119	-3.2332	0.00122412	0.00975123
STEAP3	290.548	-1.26032	0.38982	-3.23308	0.00122463	0.00975123
SDC2	48.9979	1.0013	0.309729	3.23281	0.0012258	0.00975534
TPR	1291.56	-0.401164	0.124107	-3.23241	0.0012275	0.00976369
RAP1B	479.294	0.46362	0.143442	3.2321	0.00122885	0.0097692
MIER3	277.499	-0.904255	0.27984	-3.23133	0.00123216	0.00978511
ZNF888	105.885	-1.04068	0.322057	-3.23135	0.00123205	0.00978511
MPZL2	846.041	-0.861188	0.266604	-3.23021	0.00123698	0.0098077
ODF3B	410.09	1.16172	0.359631	3.23032	0.00123652	0.0098077
SUDS3	374.695	-0.542938	0.168066	-3.23051	0.00123568	0.0098077
GPRC5C	376.589	-1.10636	0.342657	-3.22877	0.00124323	0.00985201
DCAF16	194.806	-0.905232	0.280398	-3.22838	0.00124493	0.00986022
SH3BP5L	222.368	-0.449082	0.139144	-3.22745	0.00124897	0.00988697
PALMD	58.3926	-2.02347	0.62707	-3.22686	0.00125158	0.0099024
CRYBG3	439.833	-0.888729	0.275466	-3.22627	0.00125414	0.00991738
MARVELD3	143.294	-0.969159	0.300555	-3.22457	0.00126163	0.00997129
ACAP1	162.109	0.987365	0.306251	3.22404	0.00126396	0.0099844
TMC1	30.8424	-1.5798	0.490207	-3.22271	0.00126984	0.0100255
FAF2	319.382	-0.565136	0.175417	-3.22167	0.00127445	0.0100566
MORC3	489.52	0.350735	0.108878	3.22136	0.00127583	0.0100622
CYBRD1	112.018	-0.831453	0.258153	-3.22077	0.00127845	0.0100775
FYN	84.4256	1.1022	0.342293	3.22006	0.00128163	0.0100973
GALNT7	436.493	-0.763645	0.2372	-3.21941	0.00128455	0.0101096
VAMP5	108.329	0.850447	0.264154	3.21951	0.00128411	0.0101096
SLC31A1	1453.89	-1.04033	0.323251	-3.21834	0.00128935	0.0101366
TC2N	1447.11	-1.07958	0.335433	-3.21846	0.00128882	0.0101366
PARL	107.917	-0.804357	0.249999	-3.21743	0.00129342	0.0101579
TMEM203	86.9433	-0.94653	0.294184	-3.21747	0.00129325	0.0101579
TK2	182.878	-0.505253	0.157051	-3.21714	0.00129477	0.0101632
IL18R1	66.5844	1.02694	0.319232	3.2169	0.00129585	0.0101663
ACER2	166.607	-1.04534	0.325046	-3.21598	0.00129998	0.0101756
ANKRD11	870.43	-0.411309	0.127899	-3.21588	0.00130045	0.0101756
CDAN1	113.978	-0.977132	0.30383	-3.21604	0.00129971	0.0101756
GRB7	235.388	-0.967967	0.300984	-3.21601	0.00129987	0.0101756
ZNF362	100.232	-0.840883	0.261456	-3.21616	0.00129918	0.0101756
FAM136A	128.47	-0.941928	0.292934	-3.2155	0.00130219	0.0101785
VIM	726.013	1.03831	0.322899	3.2156	0.00130174	0.0101785
MAP4K5	259.58	-0.798302	0.248304	-3.21502	0.00130434	0.0101795
NASP	205.771	0.702966	0.218651	3.21502	0.00130436	0.0101795
SLC25A36	343.226	-1.15038	0.357784	-3.21528	0.00130318	0.0101795
ZNF460	455.327	-0.563878	0.175397	-3.21487	0.00130505	0.0101795
IKBKE	150.653	0.843012	0.262236	3.21471	0.00130577	0.0101798
MAVS	708.063	-0.724452	0.225369	-3.21451	0.00130667	0.0101798
TWSG1	131.351	-0.894181	0.278179	-3.21441	0.00130714	0.0101798
MAP4K1	49.7254	1.14289	0.355593	3.21405	0.00130878	0.0101873
ZADH2	210.358	-0.919953	0.286244	-3.21388	0.00130956	0.010188
TTLL5	288.511	-1.08257	0.336977	-3.21259	0.00131545	0.0102286
ETNK2	57.2556	-1.24403	0.387304	-3.21202	0.00131803	0.0102326
KCNJ14	41.3074	-1.26457	0.393695	-3.21207	0.00131784	0.0102326
NRBP2	137.998	-0.994114	0.309472	-3.21229	0.0013168	0.0102326
ATG3	380.061	0.660144	0.20558	3.21112	0.00132218	0.0102541
PHF10	173.049	-0.994393	0.309668	-3.21116	0.00132199	0.0102541
DAPL1	45.6858	-1.4799	0.461009	-3.21013	0.00132677	0.010263
DPEP3	15.2434	-2.26043	0.70415	-3.21015	0.00132665	0.010263
FAM20A	98.8014	1.12065	0.349056	3.21051	0.00132501	0.010263
SLC6A9	253.455	-0.904355	0.281713	-3.2102	0.00132644	0.010263
TRIP10	512.361	-0.862524	0.268666	-3.2104	0.00132551	0.010263
GLB1L2	120.563	-1.79077	0.558024	-3.20913	0.00133135	0.0102878
LIPH	852.041	-0.939164	0.292646	-3.20922	0.00133097	0.0102878
NEURL4	180.191	-0.808398	0.251971	-3.2083	0.00133523	0.0103124
LYZ	1624.48	0.809428	0.252344	3.20764	0.00133831	0.0103309
CD1E	13.5413	-2.28823	0.713535	-3.20689	0.00134179	0.0103309
RBMXL1	158.119	0.429864	0.134021	3.20744	0.00133922	0.0103309
SIX4	311.757	-1.16531	0.363375	-3.20689	0.00134177	0.0103309
SLC26A7	17.3797	-2.15426	0.671742	-3.20698	0.00134138	0.0103309
TEX9	188.611	-1.73323	0.540455	-3.20699	0.00134132	0.0103309
BHLHB9	28.052	-1.43415	0.447454	-3.20514	0.00134997	0.0103778
NDST1	408.767	-0.461094	0.143855	-3.20528	0.00134931	0.0103778
SREK1IP1	163.169	-0.87019	0.271492	-3.20521	0.00134962	0.0103778
TRIM32	84.1552	-1.32596	0.413757	-3.20469	0.00135208	0.0103887
HPGD	362.873	-1.16917	0.364893	-3.20414	0.00135467	0.0104032
UBTD1	123.907	-0.765811	0.239087	-3.20306	0.00135976	0.0104369
OSBPL10	244.777	-0.884444	0.276175	-3.20248	0.00136249	0.0104525
AGPAT2	254.983	-0.801936	0.250472	-3.2017	0.00136617	0.0104702
GLT8D1	164.488	-1.18787	0.371011	-3.2017	0.0013662	0.0104702
BPIFA2	29.8568	-1.62642	0.508226	-3.20019	0.00137339	0.0105199
ZMYND11	256.603	-0.982859	0.307209	-3.19932	0.00137754	0.0105463
PHF20	290.894	-0.381635	0.119316	-3.19852	0.00138136	0.0105701
POLD2	158.078	-1.28494	0.401792	-3.19802	0.00138377	0.0105754
RBFA	58.7549	-1.18242	0.369726	-3.19809	0.00138341	0.0105754
THRB	253.877	-0.904098	0.282714	-3.19793	0.00138418	0.0105754
NBPF3	96.2421	-1.20838	0.378024	-3.19656	0.00139075	0.0106202
VANGL2	138.39	-1.00874	0.315617	-3.19609	0.00139303	0.0106321
ZDHHC1	137.015	-1.54627	0.483833	-3.19587	0.0013941	0.0106349
EFHC1	711.411	-1.83708	0.574918	-3.19538	0.00139646	0.010645
MECOM	781.589	-1.09689	0.343281	-3.1953	0.00139687	0.010645
HMGB3	361.442	-1.54383	0.483384	-3.1938	0.00140416	0.0106951
TSGA10	190.098	-1.63663	0.512472	-3.19359	0.00140514	0.0106972
FOXRED1	101.537	-0.805937	0.252435	-3.19265	0.00140974	0.0107267
FUT1	77.8316	-0.938682	0.294108	-3.19162	0.00141478	0.0107595
TMEM106B	833.214	-0.942401	0.29529	-3.19145	0.00141562	0.0107605
ATP1A1	3514.35	-0.845515	0.265005	-3.19056	0.00141995	0.0107634
FUT2	909.084	-0.94041	0.294719	-3.19087	0.00141844	0.0107634
POLR3E	231.961	-0.906342	0.284076	-3.19049	0.00142034	0.0107634
RPGRIP1L	132.549	-1.80074	0.564283	-3.1912	0.00141681	0.0107634
SNX33	238.03	-0.817895	0.256308	-3.19107	0.00141749	0.0107634
ZDHHC7	397.691	-0.44432	0.139258	-3.19063	0.00141963	0.0107634
CFD	84.7446	1.19712	0.375273	3.19001	0.00142268	0.0107683
P2RX4	148.987	0.917363	0.28756	3.19016	0.00142192	0.0107683
PKD1	788.627	-1.11374	0.349144	-3.18991	0.00142316	0.0107683
PKP4	415.665	-0.798828	0.250449	-3.18958	0.00142481	0.0107754
POLR3B	83.6914	-0.904927	0.283771	-3.18893	0.00142798	0.0107939
SHROOM3	747.036	-1.23542	0.387479	-3.18834	0.00143091	0.0108105
KCNK5	274.722	-1.19665	0.375385	-3.1878	0.00143357	0.0108252
PGAP3	193.93	-1.05875	0.332208	-3.187	0.00143759	0.01085
ME3	238.49	-1.16389	0.365279	-3.1863	0.00144104	0.0108651
NSMAF	298.746	0.531253	0.166723	3.18643	0.00144039	0.0108651
SLC39A1	250.231	0.392836	0.123306	3.18587	0.00144319	0.0108757
PRKAA2	325.732	-1.16809	0.366709	-3.18534	0.00144585	0.0108902
DEGS2	247.043	-1.21916	0.382767	-3.18513	0.00144688	0.0108912
ZHX3	130.56	-1.17285	0.368238	-3.18502	0.00144744	0.0108912
USP2	107.097	-1.98594	0.623584	-3.18472	0.00144896	0.0108972
ATRX	622.265	-0.46899	0.147284	-3.18426	0.00145125	0.0109089
XPA	74.3702	-0.882771	0.277314	-3.18329	0.00145612	0.01094
SPIRE1	147.993	-0.87851	0.276031	-3.18265	0.00145933	0.0109536
TCN1	444.508	-1.07298	0.337137	-3.18264	0.0014594	0.0109536
SLIT2	65.1028	-1.37469	0.432002	-3.18213	0.00146198	0.0109674
INPP5K	200.135	-0.410293	0.128944	-3.18196	0.00146284	0.0109684
STRBP	380.516	-1.19686	0.376245	-3.18108	0.00146729	0.0109962
ANKS1B	25.4182	-2.57838	0.810728	-3.18033	0.00147107	0.0110189
MBOAT2	775.955	-0.575841	0.181132	-3.17912	0.00147725	0.0110542
VPS52	225.069	-0.77059	0.242383	-3.17922	0.0014767	0.0110542
ZAP70	59.509	1.31208	0.413013	3.17685	0.00148882	0.0111352
GABRE	289.985	-1.04028	0.327478	-3.17664	0.00148992	0.0111369
KLF5	2427.22	-0.932396	0.293528	-3.17652	0.00149055	0.0111369
MLKL	214.326	1.19132	0.375057	3.17636	0.00149136	0.0111374
SMPD4	212.815	-0.795622	0.250531	-3.17574	0.00149454	0.0111555
A4GALT	795.866	-1.02462	0.322715	-3.17502	0.00149828	0.0111778
NR6A1	67.4108	-0.765692	0.241172	-3.17487	0.00149902	0.0111778
[truncated: 16,973 more rows]

## Sheet: FLUvsBase
row	baseMean	log2FoldChange	lfcSE	stat	pvalue	padj
PLCXD3	22.0469	-18.1053	1.60728	-11.2645	1.96e-29	2.93e-25
NAGK	261.491	1.69473	0.151489	11.1871	4.71e-29	3.51e-25
MASTL	96.4875	2.02929	0.183226	11.0753	1.65e-28	8.21e-25
TRIM38	627.471	2.08458	0.189235	11.0159	3.2e-28	1.08e-24
TRIM5	149.48	2.48578	0.225888	11.0045	3.64e-28	1.08e-24
MX1	2085.83	3.33958	0.307756	10.8514	1.96e-27	4.88e-24
TOR1B	224.256	2.18904	0.204341	10.7127	8.88e-27	1.89e-23
ZC3HAV1	762.358	2.43791	0.228517	10.6684	1.43e-26	2.67e-23
TEX15	10.3289	-19.0071	1.78372	-10.6559	1.64e-26	2.71e-23
SIGLEC1	75.0435	5.78213	0.548218	10.5471	5.24e-26	7.81e-23
ZNFX1	1616.59	1.56558	0.150047	10.434	1.74e-25	2.35e-22
OAS3	1158.62	3.71382	0.358904	10.3477	4.29e-25	5.33e-22
ISG15	535.544	6.1026	0.592804	10.2945	7.46e-25	8.56e-22
NUB1	368.644	2.1576	0.211387	10.2069	1.85e-24	1.97e-21
DRAP1	207.074	1.69939	0.167685	10.1344	3.89e-24	3.86e-21
IFI35	168.591	2.97823	0.297032	10.0266	1.16e-23	1.08e-20
CXCL11	142.587	8.04606	0.807716	9.9615	2.25e-23	1.76e-20
GCH1	286.538	2.56749	0.257476	9.97178	2.03e-23	1.76e-20
PML	489.496	2.43718	0.244622	9.96306	2.21e-23	1.76e-20
IFIH1	422.152	3.87296	0.391179	9.90075	4.13e-23	2.93e-20
LGALS9	304.838	1.93838	0.19572	9.90383	4.01e-23	2.93e-20
UBE2L6	404.196	2.5483	0.257848	9.88295	4.94e-23	3.34e-20
DHX58	163.676	2.95736	0.300076	9.85535	6.5e-23	4.21e-20
TRIM22	1094.44	2.52534	0.256429	9.84813	6.98e-23	4.34e-20
PARP12	374.249	2.37182	0.241811	9.80857	1.03e-22	6.17e-20
ELF1	797.879	1.81068	0.18468	9.80443	1.08e-22	6.18e-20
IFI44	356.241	3.54396	0.362587	9.77408	1.45e-22	8.03e-20
STAT2	1189.9	2.11613	0.217019	9.7509	1.83e-22	9.73e-20
EPSTI1	289.36	3.50771	0.360394	9.73299	2.18e-22	1.1e-19
OAS2	700.388	3.39959	0.349331	9.73171	2.21e-22	1.1e-19
DDX58	608.264	3.39662	0.350298	9.69639	3.12e-22	1.5e-19
SRGAP2	245.733	2.14661	0.222225	9.65963	4.47e-22	2.08e-19
PLSCR1	648.296	1.94224	0.201479	9.63992	5.42e-22	2.45e-19
PARP9	930.252	1.95184	0.202699	9.62926	6.02e-22	2.64e-19
CXCL10	445.906	6.77247	0.705136	9.60448	7.65e-22	3.21e-19
RAB8A	382.415	1.13783	0.118485	9.60319	7.75e-22	3.21e-19
IFITM3	666.103	3.20006	0.334885	9.55568	1.23e-21	4.95e-19
XRN1	980.006	1.84726	0.193788	9.53237	1.54e-21	6.03e-19
RSAD2	1078.05	5.52256	0.580167	9.51891	1.75e-21	6.69e-19
CMPK2	296.368	3.98847	0.419982	9.49678	2.16e-21	8.07e-19
IFI44L	481.288	4.47626	0.477235	9.37957	6.62e-21	2.41e-18
NAPA	548.039	1.48618	0.159535	9.31574	1.21e-20	4.3e-18
TDRD7	194.393	2.0718	0.222668	9.30442	1.35e-20	4.67e-18
MC2R	16.1225	-13.6547	1.4729	-9.27062	1.85e-20	6.27e-18
PARP14	2563.95	2.46474	0.265962	9.26724	1.91e-20	6.33e-18
SAMD9L	863.255	3.05021	0.330058	9.24142	2.43e-20	7.88e-18
OASL	268.756	4.08763	0.444955	9.18661	4.05e-20	1.29e-17
IFI16	1302.67	1.55146	0.169059	9.17701	4.43e-20	1.38e-17
IFIT3	1538.69	4.51607	0.493632	9.14865	5.76e-20	1.72e-17
TFEC	67.2255	4.32702	0.472971	9.14861	5.77e-20	1.72e-17
ABCC12	8.74683	-29.9873	3.2802	-9.1419	6.14e-20	1.79e-17
IFIT1	825.821	5.11738	0.562921	9.09076	9.84e-20	2.8e-17
IRF7	517.34	3.4629	0.380984	9.08938	9.96e-20	2.8e-17
TNFSF10	1949.04	2.4148	0.26774	9.01923	1.89e-19	5.23e-17
PTPN1	377.167	1.12933	0.126342	8.93871	3.94e-19	1.07e-16
TRIM21	184.24	1.84316	0.206302	8.9343	4.1e-19	1.09e-16
MOV10	397.289	2.04589	0.229719	8.90603	5.29e-19	1.36e-16
TRAFD1	475.513	1.65932	0.186319	8.90581	5.3e-19	1.36e-16
BST2	171.994	2.75122	0.309169	8.89875	5.65e-19	1.43e-16
USP18	91.0661	4.20699	0.475855	8.8409	9.49e-19	2.36e-16
PARP10	353.631	2.3165	0.262774	8.81557	1.19e-18	2.91e-16
IFI6	486.108	3.88841	0.441256	8.81215	1.23e-18	2.95e-16
DDX60	516.354	2.89954	0.330873	8.76329	1.9e-18	4.49e-16
EIF2AK2	560.978	2.10128	0.240058	8.75323	2.07e-18	4.75e-16
PHF11	190.158	1.83237	0.209324	8.75375	2.06e-18	4.75e-16
RIN2	420.166	2.15561	0.246676	8.73863	2.36e-18	5.33e-16
SHISA5	729.764	1.63244	0.186862	8.73607	2.41e-18	5.37e-16
TMEM189-UBE2V1	12.1703	-17.5794	2.01411	-8.72811	2.59e-18	5.68e-16
IL4I1	60.5722	4.08757	0.468827	8.71872	2.81e-18	6.08e-16
DTX3L	809.96	1.60789	0.18449	8.71531	2.9e-18	6.17e-16
BATF2	101.16	3.61265	0.416117	8.68182	3.89e-18	8.18e-16
SAMD9	1343.07	2.21262	0.255845	8.64826	5.23e-18	1.08e-15
SLAMF7	156.233	3.32197	0.38607	8.60459	7.66e-18	1.56e-15
TAP1	1306.33	2.10315	0.245662	8.56115	1.12e-17	2.25e-15
IFIT2	2687.87	4.9207	0.5759	8.54435	1.29e-17	2.57e-15
ISG20	428.163	2.81437	0.331232	8.49668	1.95e-17	3.83e-15
IRF8	84.4783	2.9065	0.342715	8.48082	2.24e-17	4.33e-15
TAP2	711.688	1.59952	0.188798	8.47209	2.41e-17	4.61e-15
RASGEF1B	297.544	1.95355	0.231299	8.44599	3.01e-17	5.69e-15
SLC25A28	137.227	1.58682	0.188042	8.43864	3.21e-17	5.98e-15
APOBEC3G	112.931	2.41775	0.286764	8.43117	3.42e-17	6.3e-15
IFIT5	285.125	2.66584	0.316935	8.4113	4.05e-17	7.37e-15
NEFL	22.2388	-14.4031	1.71334	-8.40644	4.23e-17	7.59e-15
ABCD1	94.1626	1.72808	0.205819	8.39609	4.62e-17	8.19e-15
LMO2	142.317	1.85144	0.22157	8.356	6.49e-17	1.14e-14
GBP1	1347.99	3.3871	0.406742	8.32739	8.26e-17	1.43e-14
MT2A	125.902	3.61815	0.434943	8.31866	8.9e-17	1.52e-14
ADAR	2575.97	1.21454	0.146985	8.26302	1.42e-16	2.41e-14
GRIK3	9.15595	-23.4295	2.8368	-8.25911	1.47e-16	2.46e-14
HAVCR2	73.5275	3.07553	0.37535	8.19378	2.53e-16	4.19e-14
ADRA1A	8.25423	-12.9231	1.58824	-8.13672	4.06e-16	6.65e-14
NLRC5	990.913	1.62752	0.200356	8.12315	4.54e-16	7.36e-14
APOL6	1643.64	1.93833	0.239397	8.09669	5.65e-16	9.05e-14
KIAA1109	1433.64	1.04164	0.128722	8.09221	5.86e-16	9.29e-14
MYO1G	139.924	2.83751	0.351155	8.08051	6.45e-16	1.01e-13
GOLGA6L2	5.9288	-17.8822	2.2248	-8.03769	9.15e-16	1.42e-13
DAPP1	522.622	1.56198	0.195464	7.99118	1.34e-15	2.05e-13
CD80	24.2707	4.34532	0.544023	7.98738	1.38e-15	2.1e-13
APOL3	130.337	3.01088	0.37809	7.9634	1.67e-15	2.52e-13
GBP4	641.877	3.34542	0.421558	7.93584	2.09e-15	3.12e-13
RBCK1	300.628	1.46377	0.184771	7.92207	2.34e-15	3.45e-13
RTP4	84.833	2.80314	0.355462	7.88591	3.12e-15	4.56e-13
PATL1	247.353	1.31085	0.166727	7.86222	3.77e-15	5.46e-13
STAT4	37.4735	2.7691	0.353318	7.83742	4.6e-15	6.59e-13
IRF2	308.104	1.26098	0.161153	7.82473	5.09e-15	7.22e-13
KCNQ2	10.7907	-13.8168	1.77198	-7.7974	6.32e-15	8.89e-13
RGL1	155.704	2.67522	0.343675	7.78414	7.02e-15	9.78e-13
HERC5	273.696	4.2451	0.546223	7.77173	7.74e-15	1.07e-12
STAT1	2234.12	1.83847	0.237176	7.75151	9.08e-15	1.24e-12
SP100	947.65	1.44819	0.187099	7.74026	9.92e-15	1.34e-12
[truncated: 18,862 more rows]

## Sheet: DuovsBAse
row	baseMean	log2FoldChange	lfcSE	stat	pvalue	padj
[truncated: 18,972 more rows]

[truncated: 1 more sheets: LRTvsBase]
