# Supplementary material for: Virome Data Explorer: A web resource to longitudinally explore respiratory viral infections, their interactions with other pathogens and host transcriptomic changes in over 100 people
Source: PLoS Biol. 2024 Jan 18;22(1):e3002089. doi: 10.1371/journal.pbio.3002089 (PMC10796020; doi:10.1371/journal.pbio.3002089)
Supplement: S17 Data — (XLTX) [file pbio.3002089.s026.xltx]

## Sheet: Fig6a
TOP30_GENES	LFC_HRV*	SE_HRV#	LFC_COV	SE_COV	LFC_DUO	SE_DUO	LFC_FLU	SE_FLU	LFC_RSV	SE_RSV
CXCL11	3.89838	0.21942	4.83527	0.299072	5.43922	0.878814	8.04606	0.807716	3.62686	0.784083
CXCL10	3.61444	0.190467	4.29675	0.259631	5.01205	0.767701	6.77247	0.705136	2.86347	0.679936
CXCL9	2.66102	0.177878	3.35576	0.242762	3.56837	0.716288	4.7768	0.659081	2.57752	0.63505
BATF2	1.61166	0.113198	2.00758	0.153779	2.44095	0.454562	3.61265	0.416117	1.76004	0.404777
GBP4	1.47936	0.113675	1.77538	0.155036	1.88609	0.459112	3.34542	0.421558	1.45475	0.406563
IFI44L	1.56085	0.12881	2.04691	0.17559	2.68683	0.519875	4.47626	0.477235	1.27993	0.460423
SIGLEC1	1.43986	0.149823	2.5073	0.202761	3.6198	0.596744	5.78213	0.548218	1.25629	0.533631
GBP1	1.63369	0.109596	1.966	0.149548	2.13005	0.443135	3.3871	0.406742	1.18934	0.392129
IFI6	1.88932	0.119077	2.07944	0.162338	2.77949	0.481188	3.88841	0.441256	1.18803	0.425336
CMPK2	1.50866	0.113627	1.90694	0.154668	2.50809	0.458342	3.98847	0.419982	1.14424	0.405394
RSAD2	2.29204	0.156432	3.30458	0.213371	3.7252	0.6323	5.52256	0.580167	1.12586	0.559396
EPSTI1	1.20754	0.0975314	1.61156	0.132773	2.05873	0.392936	3.50771	0.360394	1.06782	0.348275
ISG15	2.03404	0.160593	2.54521	0.218981	2.41177	0.663603	6.1026	0.592804	1.03412	0.571609
OAS2	1.10947	0.0942751	1.34766	0.12851	1.94162	0.380743	3.39959	0.349331	0.980656	0.336922
DDX60	1.06602	0.0893892	1.33359	0.121784	1.72123	0.360851	2.89954	0.330873	0.964424	0.319196
CD274	1.5245	0.111389	1.80674	0.151748	2.17259	0.449184	3.11309	0.411719	0.950234	0.398355
IFITM3	1.05406	0.0904349	1.25107	0.123264	1.9657	0.365463	3.20006	0.334885	0.915824	0.323129
IFI35	0.950533	0.0808768	1.19477	0.109801	1.54672	0.326183	2.97823	0.297032	0.899914	0.287861
IFIT3	1.84491	0.133009	2.49746	0.181509	2.68948	0.537895	4.51607	0.493632	0.892381	0.475892
OAS3	1.10701	0.0967563	1.67494	0.131972	2.27296	0.391175	3.71382	0.358904	0.862025	0.345923
TAP1	0.808991	0.0662625	1.10355	0.0903431	1.1976	0.267887	2.10315	0.245662	0.847575	0.236753
MX1	1.00278	0.0829334	1.39305	0.113151	1.89683	0.335325	3.33958	0.307756	0.756041	0.296617
SAMD9L	1.09587	0.0890509	1.41298	0.121426	1.72071	0.359758	3.05021	0.330058	0.74828	0.318478
SLAMF7	1.47556	0.104862	1.90476	0.142559	2.40327	0.420831	3.32197	0.38607	0.718717	0.374796
IFIT1	1.98326	0.151822	2.65698	0.207067	2.97451	0.613321	5.11738	0.562921	0.680776	0.543169
PARP14	0.80467	0.0716627	1.20683	0.0977745	1.26746	0.289832	2.46474	0.265962	0.608056	0.256307
OASL	1.34419	0.120457	2.04924	0.163927	2.45812	0.485508	4.08763	0.444955	0.565261	0.43025
DDX58	1.18919	0.0946179	1.55104	0.128949	2.04384	0.382259	3.39662	0.350298	0.553913	0.33825
IFIT2	2.00388	0.155109	2.80821	0.211743	3.0245	0.627529	4.9207	0.5759	0.451943	0.555144
*	Logfoldchange as resulting from DESEQ2
#	Standard Error as calculated by DESEQ2

## Sheet: Fig6d
Sample_cardinal	NEG*	HRV*	COV*	COV+HRV*	FLU*	RSV*
1	87.2232	210.715	195.535	257.476	240.974	108.375
2	91.3586	182.687	124.575	167.221	206.514	173.239
3	85.0096	228.414	149.502	140.756	131.313	139.989
4	76.0712	148.652	100.387	229.641	253.187	195.627
5	91.591	97.4139	138.57	173.812	251.887	86.2402
6	101.014	138.826	133.31	166.696	160.321	81.2659
7	70.2113	215.295	96.2667	NaN	259.456	130.214
8	121.61	219.483	204.472	NaN	NaN	117.755
9	98.552	147.043	104.794	NaN	NaN	NaN
10	81.9694	82.2569	114.447	NaN	NaN	NaN
11	68.1133	108.497	156.798	NaN	NaN	NaN
12	108.509	178.472	134.514	NaN	NaN	NaN
13	98.7555	133.538	134.4	NaN	NaN	NaN
14	91.8832	227.496	221.551	NaN	NaN	NaN
15	92.6542	142.17	191.575	NaN	NaN	NaN
16	91.0416	153.49	166.846	NaN	NaN	NaN
17	98.7372	159.259	178.65	NaN	NaN	NaN
18	100.632	156.834	158.798	NaN	NaN	NaN
19	121.645	78.0906	210.609	NaN	NaN	NaN
20	100.121	114.568	119.677	NaN	NaN	NaN
21	90.174	106.957	175.195	NaN	NaN	NaN
22	97.6759	142.177	251.468	NaN	NaN	NaN
23	101.735	99.0503	110.28	NaN	NaN	NaN
24	94.7254	235.136	129.724	NaN	NaN	NaN
25	123.139	146.851	182.01	NaN	NaN	NaN
26	63.4477	128.109	130.985	NaN	NaN	NaN
27	87.5051	260.147	128.303	NaN	NaN	NaN
28	99.7021	189.997	190.182	NaN	NaN	NaN
29	77.5332	134.829	224.401	NaN	NaN	NaN
30	88.6279	97.6448	119.162	NaN	NaN	NaN
31	89.9664	150.276	204.656	NaN	NaN	NaN
32	88.1383	101.188	136.554	NaN	NaN	NaN
33	95.2874	150.907	211.388	NaN	NaN	NaN
34	98.3614	162.835	251.582	NaN	NaN	NaN
35	113.036	79.4848	182.625	NaN	NaN	NaN
36	101.785	151.645	233.262	NaN	NaN	NaN
37	94.0888	122.912	169.277	NaN	NaN	NaN
38	116.525	148.404	174.081	NaN	NaN	NaN
39	93.203	105.492	114.303	NaN	NaN	NaN
40	129.971	137.313	135.753	NaN	NaN	NaN
41	103.916	140.88	139.818	NaN	NaN	NaN
42	125.887	171.869	110.872	NaN	NaN	NaN
43	126.389	112.088	200.398	NaN	NaN	NaN
44	105.782	201.359	137.929	NaN	NaN	NaN
45	102.451	89.2708	67.8525	NaN	NaN	NaN
46	137.952	181.69	123.01	NaN	NaN	NaN
47	77.5444	117.373	238.188	NaN	NaN	NaN
48	94.143	116.751	74.9859	NaN	NaN	NaN
49	99.866	189.772	112.487	NaN	NaN	NaN
50	76.2408	203.524	112.403	NaN	NaN	NaN
51	73.9881	134.217	169.841	NaN	NaN	NaN
52	113.655	116.357	123.515	NaN	NaN	NaN
53	41.5753	118.961	110.638	NaN	NaN	NaN
54	124.931	142.77	152.299	NaN	NaN	NaN
55	95.4505	135.481	84.2007	NaN	NaN	NaN
56	98.1314	153.902	133.55	NaN	NaN	NaN
57	75.3869	138.829	116.084	NaN	NaN	NaN
58	69.6496	228.613	238.776	NaN	NaN	NaN
59	81.9843	128.761	127.566	NaN	NaN	NaN
60	122.237	114.131	117.585	NaN	NaN	NaN
61	105.448	113.142	211.525	NaN	NaN	NaN
62	110.335	78.1151	63.6496	NaN	NaN	NaN
63	151.942	118.414	95.2852	NaN	NaN	NaN
64	124.458	136.466	NaN	NaN	NaN	NaN
65	116.039	174.491	NaN	NaN	NaN	NaN
66	116.961	154.101	NaN	NaN	NaN	NaN
67	91.4198	120.792	NaN	NaN	NaN	NaN
68	94.402	148.078	NaN	NaN	NaN	NaN
69	113.007	79.6596	NaN	NaN	NaN	NaN
70	96.7294	155.958	NaN	NaN	NaN	NaN
71	104.696	101.067	NaN	NaN	NaN	NaN
72	105.988	134.839	NaN	NaN	NaN	NaN
73	101.314	211.174	NaN	NaN	NaN	NaN
74	104.324	175.707	NaN	NaN	NaN	NaN
75	107.659	220.813	NaN	NaN	NaN	NaN
76	117.284	157.953	NaN	NaN	NaN	NaN
77	118.664	155.285	NaN	NaN	NaN	NaN
78	94.5862	215.218	NaN	NaN	NaN	NaN
79	94.0208	142.18	NaN	NaN	NaN	NaN
80	97.1632	145.899	NaN	NaN	NaN	NaN
81	108.37	123.147	NaN	NaN	NaN	NaN
82	86.254	84.8482	NaN	NaN	NaN	NaN
83	59.5692	123.869	NaN	NaN	NaN	NaN
84	122.417	156.467	NaN	NaN	NaN	NaN
85	115.906	99.7205	NaN	NaN	NaN	NaN
86	126.29	80.1675	NaN	NaN	NaN	NaN
87	86.8471	71.7843	NaN	NaN	NaN	NaN
88	70.7901	195.663	NaN	NaN	NaN	NaN
89	91.4697	226.035	NaN	NaN	NaN	NaN
90	74.6056	84.6935	NaN	NaN	NaN	NaN
91	84.0819	119.479	NaN	NaN	NaN	NaN
92	77.2288	105.262	NaN	NaN	NaN	NaN
93	84.4099	119.324	NaN	NaN	NaN	NaN
94	91.6015	120.785	NaN	NaN	NaN	NaN
95	77.5644	177.178	NaN	NaN	NaN	NaN
96	84.1951	226.946	NaN	NaN	NaN	NaN
97	74.8495	161.747	NaN	NaN	NaN	NaN
98	97.1563	97.4827	NaN	NaN	NaN	NaN
99	79.2365	93.0496	NaN	NaN	NaN	NaN
100	79.0954	159.18	NaN	NaN	NaN	NaN
101	90.0043	195.81	NaN	NaN	NaN	NaN
102	77.9826	194.78	NaN	NaN	NaN	NaN
103	80.0041	91.8094	NaN	NaN	NaN	NaN
104	94.485	205.461	NaN	NaN	NaN	NaN
105	72.0892	94.805	NaN	NaN	NaN	NaN
106	112.916	94.3684	NaN	NaN	NaN	NaN
107	115.517	132.445	NaN	NaN	NaN	NaN
108	98.6159	127.917	NaN	NaN	NaN	NaN
109	60.7959	233.007	NaN	NaN	NaN	NaN
110	114.143	116.989	NaN	NaN	NaN	NaN
111	89.613	171.626	NaN	NaN	NaN	NaN
112	97.1816	167.959	NaN	NaN	NaN	NaN
113	113.307	122.286	NaN	NaN	NaN	NaN
114	118.935	163.423	NaN	NaN	NaN	NaN
115	137.269	99.4544	NaN	NaN	NaN	NaN
116	82.7709	157.866	NaN	NaN	NaN	NaN
117	98.0525	211.581	NaN	NaN	NaN	NaN
118	123.527	72.8163	NaN	NaN	NaN	NaN
119	120.867	189.763	NaN	NaN	NaN	NaN
120	132.808	177.209	NaN	NaN	NaN	NaN
121	102.368	152.303	NaN	NaN	NaN	NaN
122	113.772	68.1979	NaN	NaN	NaN	NaN
123	88.7676	NaN	NaN	NaN	NaN	NaN
124	88.0648	NaN	NaN	NaN	NaN	NaN
125	118.749	NaN	NaN	NaN	NaN	NaN
126	99.0829	NaN	NaN	NaN	NaN	NaN
127	92.8802	NaN	NaN	NaN	NaN	NaN
128	110.034	NaN	NaN	NaN	NaN	NaN
129	83.2552	NaN	NaN	NaN	NaN	NaN
130	103.993	NaN	NaN	NaN	NaN	NaN
131	108.714	NaN	NaN	NaN	NaN	NaN
132	116.324	NaN	NaN	NaN	NaN	NaN
133	42.017	NaN	NaN	NaN	NaN	NaN
134	117.029	NaN	NaN	NaN	NaN	NaN
135	144.802	NaN	NaN	NaN	NaN	NaN
136	97.6345	NaN	NaN	NaN	NaN	NaN
137	95.5229	NaN	NaN	NaN	NaN	NaN
138	104.7	NaN	NaN	NaN	NaN	NaN
139	109.45	NaN	NaN	NaN	NaN	NaN
140	106.06	NaN	NaN	NaN	NaN	NaN
141	129.345	NaN	NaN	NaN	NaN	NaN
142	136.712	NaN	NaN	NaN	NaN	NaN
143	127.001	NaN	NaN	NaN	NaN	NaN
144	104.843	NaN	NaN	NaN	NaN	NaN
145	97.896	NaN	NaN	NaN	NaN	NaN
146	70.3746	NaN	NaN	NaN	NaN	NaN
147	85.1438	NaN	NaN	NaN	NaN	NaN
148	90.414	NaN	NaN	NaN	NaN	NaN
149	86.5678	NaN	NaN	NaN	NaN	NaN
150	138.022	NaN	NaN	NaN	NaN	NaN
151	129.233	NaN	NaN	NaN	NaN	NaN
152	84.4781	NaN	NaN	NaN	NaN	NaN
153	89.0328	NaN	NaN	NaN	NaN	NaN
154	62.5302	NaN	NaN	NaN	NaN	NaN
155	48.2855	NaN	NaN	NaN	NaN	NaN
156	67.7886	NaN	NaN	NaN	NaN	NaN
157	54.2952	NaN	NaN	NaN	NaN	NaN
158	44.4359	NaN	NaN	NaN	NaN	NaN
159	102.753	NaN	NaN	NaN	NaN	NaN
160	66.6167	NaN	NaN	NaN	NaN	NaN
161	94.6818	NaN	NaN	NaN	NaN	NaN
162	82.7636	NaN	NaN	NaN	NaN	NaN
163	83.8325	NaN	NaN	NaN	NaN	NaN
164	114.208	NaN	NaN	NaN	NaN	NaN
165	124.606	NaN	NaN	NaN	NaN	NaN
166	121.788	NaN	NaN	NaN	NaN	NaN
167	110.305	NaN	NaN	NaN	NaN	NaN
168	132.824	NaN	NaN	NaN	NaN	NaN
169	115.387	NaN	NaN	NaN	NaN	NaN
170	113.281	NaN	NaN	NaN	NaN	NaN
171	126.573	NaN	NaN	NaN	NaN	NaN
172	109.351	NaN	NaN	NaN	NaN	NaN
173	127.584	NaN	NaN	NaN	NaN	NaN
174	106.672	NaN	NaN	NaN	NaN	NaN
175	128.72	NaN	NaN	NaN	NaN	NaN
176	96.0053	NaN	NaN	NaN	NaN	NaN
177	130.493	NaN	NaN	NaN	NaN	NaN
178	109.691	NaN	NaN	NaN	NaN	NaN
179	133.487	NaN	NaN	NaN	NaN	NaN
180	117.077	NaN	NaN	NaN	NaN	NaN
181	152.639	NaN	NaN	NaN	NaN	NaN
182	86.5438	NaN	NaN	NaN	NaN	NaN
183	69.4086	NaN	NaN	NaN	NaN	NaN
184	81.0903	NaN	NaN	NaN	NaN	NaN
185	79.6138	NaN	NaN	NaN	NaN	NaN
186	109.435	NaN	NaN	NaN	NaN	NaN
187	104.286	NaN	NaN	NaN	NaN	NaN
188	80.5678	NaN	NaN	NaN	NaN	NaN
189	100.953	NaN	NaN	NaN	NaN	NaN
190	99.1585	NaN	NaN	NaN	NaN	NaN
191	114.421	NaN	NaN	NaN	NaN	NaN
192	99.9313	NaN	NaN	NaN	NaN	NaN
193	105.901	NaN	NaN	NaN	NaN	NaN
194	112.863	NaN	NaN	NaN	NaN	NaN
195	135.839	NaN	NaN	NaN	NaN	NaN
196	105.446	NaN	NaN	NaN	NaN	NaN
197	109.845	NaN	NaN	NaN	NaN	NaN
198	103.393	NaN	NaN	NaN	NaN	NaN
199	70.4157	NaN	NaN	NaN	NaN	NaN
200	71.1452	NaN	NaN	NaN	NaN	NaN
201	78.7498	NaN	NaN	NaN	NaN	NaN
202	105.725	NaN	NaN	NaN	NaN	NaN
203	87.8614	NaN	NaN	NaN	NaN	NaN
204	102.884	NaN	NaN	NaN	NaN	NaN
205	105.935	NaN	NaN	NaN	NaN	NaN
206	112.496	NaN	NaN	NaN	NaN	NaN
207	156.006	NaN	NaN	NaN	NaN	NaN
208	111.315	NaN	NaN	NaN	NaN	NaN
209	107.856	NaN	NaN	NaN	NaN	NaN
210	72.9156	NaN	NaN	NaN	NaN	NaN
211	77.0032	NaN	NaN	NaN	NaN	NaN
212	89.903	NaN	NaN	NaN	NaN	NaN
213	72.1637	NaN	NaN	NaN	NaN	NaN
214	77.674	NaN	NaN	NaN	NaN	NaN
215	74.0277	NaN	NaN	NaN	NaN	NaN
216	102.486	NaN	NaN	NaN	NaN	NaN
217	82.6328	NaN	NaN	NaN	NaN	NaN
218	70.5366	NaN	NaN	NaN	NaN	NaN
219	73.3891	NaN	NaN	NaN	NaN	NaN
220	73.734	NaN	NaN	NaN	NaN	NaN
221	76.2638	NaN	NaN	NaN	NaN	NaN
222	72.3738	NaN	NaN	NaN	NaN	NaN
223	79.4237	NaN	NaN	NaN	NaN	NaN
224	83.6721	NaN	NaN	NaN	NaN	NaN
225	62.2254	NaN	NaN	NaN	NaN	NaN
226	88.1896	NaN	NaN	NaN	NaN	NaN
227	99.9967	NaN	NaN	NaN	NaN	NaN
228	65.9411	NaN	NaN	NaN	NaN	NaN
229	89.5916	NaN	NaN	NaN	NaN	NaN
230	97.3018	NaN	NaN	NaN	NaN	NaN
231	78.8289	NaN	NaN	NaN	NaN	NaN
232	71.8512	NaN	NaN	NaN	NaN	NaN
233	85.8357	NaN	NaN	NaN	NaN	NaN
234	74.7118	NaN	NaN	NaN	NaN	NaN
235	96.9355	NaN	NaN	NaN	NaN	NaN
236	114.514	NaN	NaN	NaN	NaN	NaN
237	85.619	NaN	NaN	NaN	NaN	NaN
238	106.411	NaN	NaN	NaN	NaN	NaN
239	99.7221	NaN	NaN	NaN	NaN	NaN
240	92.8019	NaN	NaN	NaN	NaN	NaN
241	83.9671	NaN	NaN	NaN	NaN	NaN
242	67.9809	NaN	NaN	NaN	NaN	NaN
243	106.042	NaN	NaN	NaN	NaN	NaN
244	114.074	NaN	NaN	NaN	NaN	NaN
245	98.0046	NaN	NaN	NaN	NaN	NaN
246	110.518	NaN	NaN	NaN	NaN	NaN
247	103.512	NaN	NaN	NaN	NaN	NaN
248	98.3981	NaN	NaN	NaN	NaN	NaN
249	104.887	NaN	NaN	NaN	NaN	NaN
250	105.234	NaN	NaN	NaN	NaN	NaN
251	113.409	NaN	NaN	NaN	NaN	NaN
252	127.03	NaN	NaN	NaN	NaN	NaN
253	89.8749	NaN	NaN	NaN	NaN	NaN
254	121.157	NaN	NaN	NaN	NaN	NaN
255	94.897	NaN	NaN	NaN	NaN	NaN
256	77.8478	NaN	NaN	NaN	NaN	NaN
257	94.9112	NaN	NaN	NaN	NaN	NaN
258	101.205	NaN	NaN	NaN	NaN	NaN
259	82.4337	NaN	NaN	NaN	NaN	NaN
260	101.44	NaN	NaN	NaN	NaN	NaN
261	145.336	NaN	NaN	NaN	NaN	NaN
262	130.143	NaN	NaN	NaN	NaN	NaN
263	236.887	NaN	NaN	NaN	NaN	NaN
264	126.186	NaN	NaN	NaN	NaN	NaN
265	146.262	NaN	NaN	NaN	NaN	NaN
266	78.5289	NaN	NaN	NaN	NaN	NaN
267	83.3305	NaN	NaN	NaN	NaN	NaN
268	100.05	NaN	NaN	NaN	NaN	NaN
269	99.7778	NaN	NaN	NaN	NaN	NaN
270	136.784	NaN	NaN	NaN	NaN	NaN
271	132.01	NaN	NaN	NaN	NaN	NaN
272	95.5067	NaN	NaN	NaN	NaN	NaN
273	133.139	NaN	NaN	NaN	NaN	NaN
274	109.131	NaN	NaN	NaN	NaN	NaN
275	99.8278	NaN	NaN	NaN	NaN	NaN
276	120.672	NaN	NaN	NaN	NaN	NaN
277	87.3653	NaN	NaN	NaN	NaN	NaN
278	130.266	NaN	NaN	NaN	NaN	NaN
279	131.613	NaN	NaN	NaN	NaN	NaN
280	117.191	NaN	NaN	NaN	NaN	NaN
281	69.293	NaN	NaN	NaN	NaN	NaN
282	157.968	NaN	NaN	NaN	NaN	NaN
283	93.1437	NaN	NaN	NaN	NaN	NaN
284	90.8483	NaN	NaN	NaN	NaN	NaN
285	14.2696	NaN	NaN	NaN	NaN	NaN
286	111.138	NaN	NaN	NaN	NaN	NaN
287	134.159	NaN	NaN	NaN	NaN	NaN
288	114.474	NaN	NaN	NaN	NaN	NaN
289	125.185	NaN	NaN	NaN	NaN	NaN
290	117.112	NaN	NaN	NaN	NaN	NaN
291	90.3637	NaN	NaN	NaN	NaN	NaN
292	61.2786	NaN	NaN	NaN	NaN	NaN
293	89.1479	NaN	NaN	NaN	NaN	NaN
294	89.5668	NaN	NaN	NaN	NaN	NaN
295	103.19	NaN	NaN	NaN	NaN	NaN
296	92.0696	NaN	NaN	NaN	NaN	NaN
297	97.8254	NaN	NaN	NaN	NaN	NaN
298	102.638	NaN	NaN	NaN	NaN	NaN
299	83.1454	NaN	NaN	NaN	NaN	NaN
300	97.6299	NaN	NaN	NaN	NaN	NaN
301	150.845	NaN	NaN	NaN	NaN	NaN
302	77.9071	NaN	NaN	NaN	NaN	NaN
303	123.097	NaN	NaN	NaN	NaN	NaN
304	90.7506	NaN	NaN	NaN	NaN	NaN
305	109.969	NaN	NaN	NaN	NaN	NaN
306	77.9067	NaN	NaN	NaN	NaN	NaN
307	127.532	NaN	NaN	NaN	NaN	NaN
308	117.386	NaN	NaN	NaN	NaN	NaN
309	85.1364	NaN	NaN	NaN	NaN	NaN
310	130.366	NaN	NaN	NaN	NaN	NaN
311	85.4861	NaN	NaN	NaN	NaN	NaN
312	118.85	NaN	NaN	NaN	NaN	NaN
313	165.409	NaN	NaN	NaN	NaN	NaN
314	130.014	NaN	NaN	NaN	NaN	NaN
315	123.791	NaN	NaN	NaN	NaN	NaN
316	125.138	NaN	NaN	NaN	NaN	NaN
317	103.743	NaN	NaN	NaN	NaN	NaN
318	108	NaN	NaN	NaN	NaN	NaN
319	82.7646	NaN	NaN	NaN	NaN	NaN
320	110.274	NaN	NaN	NaN	NaN	NaN
321	99.2278	NaN	NaN	NaN	NaN	NaN
322	109.084	NaN	NaN	NaN	NaN	NaN
323	126.491	NaN	NaN	NaN	NaN	NaN
324	115.107	NaN	NaN	NaN	NaN	NaN
325	113.56	NaN	NaN	NaN	NaN	NaN
326	114.17	NaN	NaN	NaN	NaN	NaN
327	89.3632	NaN	NaN	NaN	NaN	NaN
328	97.3076	NaN	NaN	NaN	NaN	NaN
329	102.124	NaN	NaN	NaN	NaN	NaN
330	95.8455	NaN	NaN	NaN	NaN	NaN
331	112.878	NaN	NaN	NaN	NaN	NaN
332	90.6606	NaN	NaN	NaN	NaN	NaN
333	110.731	NaN	NaN	NaN	NaN	NaN
334	97.6653	NaN	NaN	NaN	NaN	NaN
335	129.19	NaN	NaN	NaN	NaN	NaN
336	110.805	NaN	NaN	NaN	NaN	NaN
337	157.147	NaN	NaN	NaN	NaN	NaN
338	81.9316	NaN	NaN	NaN	NaN	NaN
339	99.6497	NaN	NaN	NaN	NaN	NaN
340	92.1416	NaN	NaN	NaN	NaN	NaN
341	100.885	NaN	NaN	NaN	NaN	NaN
342	101.579	NaN	NaN	NaN	NaN	NaN
343	84.9226	NaN	NaN	NaN	NaN	NaN
344	73.491	NaN	NaN	NaN	NaN	NaN
345	87.3772	NaN	NaN	NaN	NaN	NaN
346	84.6286	NaN	NaN	NaN	NaN	NaN
347	68.2686	NaN	NaN	NaN	NaN	NaN
348	99.475	NaN	NaN	NaN	NaN	NaN
349	41.1903	NaN	NaN	NaN	NaN	NaN
350	42.3956	NaN	NaN	NaN	NaN	NaN
351	80.0495	NaN	NaN	NaN	NaN	NaN
352	60.6969	NaN	NaN	NaN	NaN	NaN
353	132.578	NaN	NaN	NaN	NaN	NaN
354	91.4005	NaN	NaN	NaN	NaN	NaN
355	149.366	NaN	NaN	NaN	NaN	NaN
356	164.834	NaN	NaN	NaN	NaN	NaN
357	111.332	NaN	NaN	NaN	NaN	NaN
358	121.038	NaN	NaN	NaN	NaN	NaN
359	130.246	NaN	NaN	NaN	NaN	NaN
360	96.716	NaN	NaN	NaN	NaN	NaN
361	94.7361	NaN	NaN	NaN	NaN	NaN
362	108.411	NaN	NaN	NaN	NaN	NaN
363	103.222	NaN	NaN	NaN	NaN	NaN
364	111.477	NaN	NaN	NaN	NaN	NaN
365	92.9804	NaN	NaN	NaN	NaN	NaN
366	70.5939	NaN	NaN	NaN	NaN	NaN
367	89.0441	NaN	NaN	NaN	NaN	NaN
368	104.699	NaN	NaN	NaN	NaN	NaN
369	102.718	NaN	NaN	NaN	NaN	NaN
370	98.1611	NaN	NaN	NaN	NaN	NaN
371	71.6281	NaN	NaN	NaN	NaN	NaN
372	126.155	NaN	NaN	NaN	NaN	NaN
373	105.943	NaN	NaN	NaN	NaN	NaN
374	78.9369	NaN	NaN	NaN	NaN	NaN
375	134.545	NaN	NaN	NaN	NaN	NaN
376	108.459	NaN	NaN	NaN	NaN	NaN
377	81.7726	NaN	NaN	NaN	NaN	NaN
378	74.3427	NaN	NaN	NaN	NaN	NaN
379	82.3644	NaN	NaN	NaN	NaN	NaN
380	54.8045	NaN	NaN	NaN	NaN	NaN
381	90.9331	NaN	NaN	NaN	NaN	NaN
382	83.668	NaN	NaN	NaN	NaN	NaN
383	73.4043	NaN	NaN	NaN	NaN	NaN
384	66.688	NaN	NaN	NaN	NaN	NaN
385	84.8057	NaN	NaN	NaN	NaN	NaN
386	88.8036	NaN	NaN	NaN	NaN	NaN
387	76.2348	NaN	NaN	NaN	NaN	NaN
388	72.7297	NaN	NaN	NaN	NaN	NaN
389	83.579	NaN	NaN	NaN	NaN	NaN
390	84.4087	NaN	NaN	NaN	NaN	NaN
391	83.7519	NaN	NaN	NaN	NaN	NaN
392	79.6429	NaN	NaN	NaN	NaN	NaN
393	97.0691	NaN	NaN	NaN	NaN	NaN
394	95.7406	NaN	NaN	NaN	NaN	NaN
395	122.161	NaN	NaN	NaN	NaN	NaN
396	98.6018	NaN	NaN	NaN	NaN	NaN
397	104.67	NaN	NaN	NaN	NaN	NaN
398	80.6775	NaN	NaN	NaN	NaN	NaN
399	61.5058	NaN	NaN	NaN	NaN	NaN
400	97.2704	NaN	NaN	NaN	NaN	NaN
401	116.59	NaN	NaN	NaN	NaN	NaN
402	58.9993	NaN	NaN	NaN	NaN	NaN
403	113.694	NaN	NaN	NaN	NaN	NaN
404	94.4583	NaN	NaN	NaN	NaN	NaN
405	102.672	NaN	NaN	NaN	NaN	NaN
406	94.7439	NaN	NaN	NaN	NaN	NaN
407	114.422	NaN	NaN	NaN	NaN	NaN
408	120.987	NaN	NaN	NaN	NaN	NaN
409	72.8799	NaN	NaN	NaN	NaN	NaN
410	71.3756	NaN	NaN	NaN	NaN	NaN
411	80.8097	NaN	NaN	NaN	NaN	NaN
412	79.2506	NaN	NaN	NaN	NaN	NaN
413	113.935	NaN	NaN	NaN	NaN	NaN
414	101.724	NaN	NaN	NaN	NaN	NaN
415	66.0187	NaN	NaN	NaN	NaN	NaN
416	94.5905	NaN	NaN	NaN	NaN	NaN
417	69.3797	NaN	NaN	NaN	NaN	NaN
418	84.4307	NaN	NaN	NaN	NaN	NaN
419	102.516	NaN	NaN	NaN	NaN	NaN
420	76.6055	NaN	NaN	NaN	NaN	NaN
421	95.8604	NaN	NaN	NaN	NaN	NaN
422	104.881	NaN	NaN	NaN	NaN	NaN
423	139.5	NaN	NaN	NaN	NaN	NaN
424	92.4062	NaN	NaN	NaN	NaN	NaN
425	125.571	NaN	NaN	NaN	NaN	NaN
426	96.7031	NaN	NaN	NaN	NaN	NaN
427	112.764	NaN	NaN	NaN	NaN	NaN
428	95.109	NaN	NaN	NaN	NaN	NaN
429	65.2407	NaN	NaN	NaN	NaN	NaN
430	86.1972	NaN	NaN	NaN	NaN	NaN
431	72.4047	NaN	NaN	NaN	NaN	NaN
432	131.014	NaN	NaN	NaN	NaN	NaN
433	81.5591	NaN	NaN	NaN	NaN	NaN
434	99.5842	NaN	NaN	NaN	NaN	NaN
435	77.241	NaN	NaN	NaN	NaN	NaN
436	106.99	NaN	NaN	NaN	NaN	NaN
437	93.7169	NaN	NaN	NaN	NaN	NaN
438	110.531	NaN	NaN	NaN	NaN	NaN
439	114.369	NaN	NaN	NaN	NaN	NaN
440	83.9895	NaN	NaN	NaN	NaN	NaN
441	99.8873	NaN	NaN	NaN	NaN	NaN
442	100.835	NaN	NaN	NaN	NaN	NaN
443	96.521	NaN	NaN	NaN	NaN	NaN
444	87.5694	NaN	NaN	NaN	NaN	NaN
445	88.8771	NaN	NaN	NaN	NaN	NaN
446	107.488	NaN	NaN	NaN	NaN	NaN
447	101.37	NaN	NaN	NaN	NaN	NaN
448	133.177	NaN	NaN	NaN	NaN	NaN
449	116.905	NaN	NaN	NaN	NaN	NaN
450	109.177	NaN	NaN	NaN	NaN	NaN
451	99.4458	NaN	NaN	NaN	NaN	NaN
452	81.2552	NaN	NaN	NaN	NaN	NaN
453	96.9608	NaN	NaN	NaN	NaN	NaN
454	103.714	NaN	NaN	NaN	NaN	NaN
455	84.4407	NaN	NaN	NaN	NaN	NaN
456	87.7464	NaN	NaN	NaN	NaN	NaN
457	113.472	NaN	NaN	NaN	NaN	NaN
458	97.5609	NaN	NaN	NaN	NaN	NaN
459	97.8812	NaN	NaN	NaN	NaN	NaN
460	106.331	NaN	NaN	NaN	NaN	NaN
461	86.248	NaN	NaN	NaN	NaN	NaN
462	95.7157	NaN	NaN	NaN	NaN	NaN
463	93.184	NaN	NaN	NaN	NaN	NaN
464	74.3386	NaN	NaN	NaN	NaN	NaN
465	98.0397	NaN	NaN	NaN	NaN	NaN
466	54.5245	NaN	NaN	NaN	NaN	NaN
467	70.1202	NaN	NaN	NaN	NaN	NaN
468	86.825	NaN	NaN	NaN	NaN	NaN
469	99.4019	NaN	NaN	NaN	NaN	NaN
470	66.7389	NaN	NaN	NaN	NaN	NaN
471	70.1162	NaN	NaN	NaN	NaN	NaN
472	67.0244	NaN	NaN	NaN	NaN	NaN
473	101.393	NaN	NaN	NaN	NaN	NaN
474	92.7329	NaN	NaN	NaN	NaN	NaN
475	119.681	NaN	NaN	NaN	NaN	NaN
476	123.98	NaN	NaN	NaN	NaN	NaN
477	92.7216	NaN	NaN	NaN	NaN	NaN
478	121.493	NaN	NaN	NaN	NaN	NaN
479	150.861	NaN	NaN	NaN	NaN	NaN
480	162.308	NaN	NaN	NaN	NaN	NaN
481	103.813	NaN	NaN	NaN	NaN	NaN
482	107.139	NaN	NaN	NaN	NaN	NaN
483	234.237	NaN	NaN	NaN	NaN	NaN
484	110.544	NaN	NaN	NaN	NaN	NaN
485	128.107	NaN	NaN	NaN	NaN	NaN
486	116.287	NaN	NaN	NaN	NaN	NaN
487	119.319	NaN	NaN	NaN	NaN	NaN
488	99.1751	NaN	NaN	NaN	NaN	NaN
489	103.699	NaN	NaN	NaN	NaN	NaN
490	114.092	NaN	NaN	NaN	NaN	NaN
491	145.254	NaN	NaN	NaN	NaN	NaN
492	72.8484	NaN	NaN	NaN	NaN	NaN
493	87.5382	NaN	NaN	NaN	NaN	NaN
494	107.873	NaN	NaN	NaN	NaN	NaN
495	53.5206	NaN	NaN	NaN	NaN	NaN
496	111.852	NaN	NaN	NaN	NaN	NaN
497	90.099	NaN	NaN	NaN	NaN	NaN
498	112.015	NaN	NaN	NaN	NaN	NaN
499	100.87	NaN	NaN	NaN	NaN	NaN
500	129.779	NaN	NaN	NaN	NaN	NaN
501	132.213	NaN	NaN	NaN	NaN	NaN
502	110.224	NaN	NaN	NaN	NaN	NaN
503	98.0834	NaN	NaN	NaN	NaN	NaN
504	98.5199	NaN	NaN	NaN	NaN	NaN
505	76.1399	NaN	NaN	NaN	NaN	NaN
506	69.433	NaN	NaN	NaN	NaN	NaN
507	73.5785	NaN	NaN	NaN	NaN	NaN
508	76.6537	NaN	NaN	NaN	NaN	NaN
509	95.6588	NaN	NaN	NaN	NaN	NaN
510	70.4153	NaN	NaN	NaN	NaN	NaN
511	81.3846	NaN	NaN	NaN	NaN	NaN
*Scores are based on transcript counts normalized with DESEQ package (normalized table can be generated with script Script_analysis_DESEQ.R in https://github.com/RabadanLab/ViromeofManhattan.

## Sheet: Fig6c
Sample_ID	ID	B.cells.naive	B.cells.memory	Plasma.cells	T.cells.CD8	T.cells.CD4.naive	T.cells.CD4.memory.resting	T.cells.CD4.memory.activated	T.cells.follicular.helper	T.cells.regulatory..Tregs.	T.cells.gamma.delta	NK.cells.resting	NK.cells.activated	Monocytes	Macrophages.M0	Macrophages.M1	Macrophages.M2	Dendritic.cells.resting	Dendritic.cells.activated	Mast.cells.resting	Mast.cells.activated	Eosinophils	Neutrophils	Virus
P1_S1	P1	0.139342	0	0.0407521	0	0	0.203018	0.0204627	0.0923412	0.0247624	0	0.0924475	0	0	0.00133319	0	0.0560731	0	0.0680247	0.0117363	0.00853508	0.0105906	0.230581	Base
P1_S2	P1	0.115618	0	0.0125105	0	0	0.189108	0.0547598	0.03612	0	0	0.0943562	0	0.0124455	0.0237957	0.109099	0.027963	0.00274417	0.0901578	0	0.0172589	0.0147539	0.199309	Cov
P1_S3	P1	0.174408	0	0.0224063	0.0676486	0	0.169887	0.0173785	0.0983867	0.0329785	0	0.0509849	0.00376291	0.0148906	0.0191182	0.00638697	0.0772784	0.0182127	0.0422155	0.0353711	0	0.0288916	0.119794	Base
P1_S4	P1	0.166237	0	0.0176916	0.195727	0	0.0831242	0.069106	0.10801	0.0327111	0	0.0106672	0.0141676	0.0436776	0	0.00630749	0.112493	0.00799299	0.0495742	0.00917522	0.0129034	0.0223499	0.0380842	Base
P1_S5	P1	0.169204	0	0.0486071	0.0230173	0	0.148405	0.0121421	0.0389019	0.0101491	0.00666806	0.0756029	0	0.0335677	0.0140758	0.00818353	0.0880303	0.0074038	0.0385462	0	0.0568113	0.029175	0.191509	Base
P1_S6	P1	0.150947	0	0.0614554	0.0686203	0	0.10236	0.04422	0.0373021	0.0240504	0	0.113892	0	0.0224212	0.0187383	0.0380216	0.0626343	0.0179601	0.0306802	0.0041211	0.0087287	0.030276	0.163572	Cov
P1_S7	P1	0.129766	0	0.016325	0.0711602	0	0.111811	0.0718737	0.0781145	0	0	0.096458	0	0.0592255	0.0483814	0.016175	0.134855	0.0176977	0.0352081	0.00506627	0.0215478	0.0276614	0.058673	Base
P1_S8	P1	0.0339296	0	0.00951021	0.024478	0.00186901	0.0165068	0.0305799	0.0184214	0	0	0.0166864	0	0	0.020024	0.00384874	0.0446226	0.00886145	0.0334118	0	0.0208463	0.0440637	0.67234	Base
P1_S9	P1	0.11823	0	0.0499922	0.0455367	0	0.0522963	0.0370177	0.0349923	0	0.00719817	0.0653537	0	0.0507213	0.00819066	0.00274987	0.0472764	0.00923669	0.021889	0.0130054	0.0288746	0.0429535	0.364486	Base
P1_S10	P1	0.13184	0	0.0107724	0.0228704	0	0.0489302	0.0271557	0.0551529	0	0.0468356	0.0339771	0	0	0	0	0.0717833	0	0.111483	0	0.0245427	0.011593	0.403063	Base
P1_S11	P1	0.0729655	0	0.00543426	0.120061	0	0.0912585	0.154272	0.0963341	0	0	0.080949	0	0.0503622	0.0230146	0.116275	0.0963806	0.00166122	0.00207204	0	0.0031663	0.00295762	0.0828359	HRV
P1_S12	P1	0.155764	0.0273966	0.0137905	0.0480931	0	0.163344	0.0216456	0.0987381	0.0181839	0	0.0609294	0	0.0278461	0.00523415	0.0268537	0.115364	0.0050531	0.0247356	0.0296694	0.000744908	0.03276	0.123854	Base
P1_S13	P1	0.210642	0	0.0387322	0.0768925	0	0.212469	0.0492248	0.0365654	0	0	0.0914875	0	0.0491739	0	0.00497531	0.0639837	0.0110156	0.0302185	0.0191035	0.00262308	0.0181657	0.0847272	Base
P1_S14	P1	0.140964	0	0.0426007	0.0941349	0	0.106304	0.0267842	0.109713	0.00529044	0	0.0757293	0	0.0700017	0.00293523	0.00363983	0.0567835	0.00901283	0.0358104	0	0.0298328	0.026857	0.163607	Base
P3_S1	P3	0.108393	0	0.0253873	0.0290764	0	0.123688	0.0292896	0.093498	0.0174087	0	0.0872205	0	0	0.000531219	0.0345979	0.118527	0	0.0658976	0.0279321	0	0	0.238553	Base
P3_S2	P3	0.0897746	0	0.00928867	0	0	0.0213184	0.0219949	0.0251886	0	0	0.0315837	0	0	0	0	0.00723692	0	0.0280462	0	0.0320041	0	0.733564	Base
P3_S3	P3	0.083552	0	0.00938092	0	0.0100879	0.0414554	0.0221868	0.015687	0	0	0.0357493	0	0	0	0	0.0085827	0	0.0242008	0	0.0247164	0	0.724401	Base
P3_S4	P3	0.135589	0	0.0196086	0	0	0.13723	0.0296008	0.0487223	0	0	0.0718806	0	0	0	0	0.0348024	0	0.0936715	0.00629423	0.00825635	0.00957322	0.404771	Base
P3_S5	P3	0.17993	0	0.0365849	0	0.0186541	0.0813429	0.00876573	0.0713694	0.00606456	0.00342218	0.0429891	0	0	0.0308116	0	0.0885584	0	0.0820136	0.027964	0	0.000882676	0.320647	Base
P3_S6	P3	0.0729304	0	0.00929598	0	0	0.124926	0.02657	0.028654	0	0	0.0411169	0	0	0	0	0.0199897	0	0.0869301	0.0111289	0	0	0.578458	Base
P3_S7	P3	0.0436829	0	0.00773776	0.00386669	0	0.0622855	0.0180385	0.0348259	0	0	0.0334372	0	0	0.00680357	0.0138108	0.0442702	0	0.0171099	0	0.0268956	0.043176	0.644059	Base
P3_S8	P3	0.0832144	0	0.0117833	0	0.00647975	0	0	0.0420709	0	0.00810675	0.0273468	0	0	0	0.00669307	0.0180153	0	0.0113784	0	0.0808085	0	0.704103	Base
P3_S9	P3	0.138387	0	0.0182344	0.0292807	0	0.0611906	0.00966608	0.12385	0.00621729	0	0.0587375	0	0.0378249	0.0315829	0.0367835	0.116819	0.00514672	0.0216572	0	0.0274189	0.0448107	0.232392	Base
P3_S10	P3	0.0425733	0	0.00745439	0	0.0135833	0.0295331	0.0288953	0.0185557	0	0.00750286	0.0389618	0	0	0.0233537	0.00356304	0.0435464	0.00315613	0.0134473	0.00849701	0	0.00707104	0.710306	Base
P3_S11	P3	0.088203	0	0.0103306	0	0	0.122633	0.0173626	0.0447282	0	0	0.0526861	0	0	0	0	0.0633651	0	0.0719945	0.00127901	0	0	0.527418	Base
P3_S12	P3	0.179902	0	0.0141961	0	0	0.182412	0.0129966	0.0888018	0	0	0.0529458	0	0	0.0317277	0.0076697	0.114411	0	0.0602091	0.00169167	0.008491	0	0.244546	Base
P3_S13	P3	0.0632389	0	0.00513198	0.0205997	0	0.146161	0.0419808	0.0787207	0	0	0.100581	0	0	0.0174146	0.0418946	0.0918358	0	0.0158187	0.0116404	0	0	0.364982	Cov
P3_S14	P3	0.104096	0	0.00434932	0	0.0122271	0.0654197	0.0116443	0.0163178	0	0	0.0430677	0	0	0	0	0.00253226	0	0.0121013	0	0.0136575	0	0.714587	Base
P3_S15	P3	0.0661989	0	0.00781161	0	0	0.10298	0.0178436	0.0196386	0	0	0.0443995	0	0	0.0137069	0.000529203	0.0115899	0	0.0310267	0.0118102	0	0	0.672465	Base
P3_S16	P3	0.071238	0	0.00577473	0	0.00691148	0.0296839	0	0.00614943	0	0	0.0100926	0	0	0	0	0	0	0.0107928	0	0	0	0.859357	Base
P3_S17	P3	0.0957763	0	0.0109595	0	0.0183856	0.0549879	0.0193058	0.0116258	0	0	0.0359296	0	0	0	0	0.00890492	0	0.0210072	0	0.00754467	0	0.715573	Base
P3_S18	P3	0.0560696	0	0.00531601	0	0	0.0740288	0.0244999	0.0360295	0	0	0.044749	0	0	0.00787119	0	0.0108719	0	0.0313742	0	0	0	0.70919	Base
P4_S1	P4	0.12262	0.0695742	0.0108092	0.0641392	0	0.0480052	0.0336369	0.0357989	0.0208737	0.0649202	0.0561002	0	0.0348714	0	0.0117128	0.0340513	0.0460776	0.0541053	0.0234722	0.054813	0.0775749	0.136844	Base
P4_S2	P4	0.117555	0	0.0149141	0.00506233	0	0.160938	0.0244439	0.0672191	0	0	0.0541454	0	0	0.00850076	0	0.0230919	0	0.053575	0.0063186	0	0.00261494	0.461621	Base
P4_S3	P4	0.0639778	0	0.00321486	0	0.00450632	0.0812027	0.0123342	0.0223843	0	0.00458778	0.000303334	0.00297845	0	0	0	0.0309102	0	0.0312934	0	0.0366036	0	0.705703	Base
P4_S4	P4	0.0664941	0.00877448	0.000639798	0.126793	0	0.0730361	0.131292	0.124152	0	0	0.137665	0	0.0258816	0	0.0994033	0.0397161	0.0010449	0.0238587	0.0025567	0	0	0.138692	HRV
P4_S5	P4	0.0529217	0	0.000193103	0	0.00162916	0.00709415	0.0252092	0.0149545	0	0	0.0353745	0	0	0	0	0.0182097	0	0.00755976	0	0.0494537	0.0117319	0.775669	Base
P4_S6	P4	0.0819834	0	0.00391958	0.0926633	0	0	0.042808	0.0658133	0.0021768	0	0.00536067	0.00180088	0	0	0.00412799	0.0609595	0.0017146	0.0152284	0	0.0094928	0.0264439	0.585507	Base
P4_S7	P4	0.0796153	0	0	0.093873	0	0.0212021	0.14379	0.0689672	0	0	0.0251361	0.0452209	0.066929	0	0.109003	0.0127171	0.0130935	0.0233021	0	0.0112612	0.0129245	0.272966	HRV
P4_S8	P4	0.0939909	0.0112411	0	0.121143	0	0	0.0866946	0.114822	0	0	0.0400396	0.00243776	0	0	0.0377429	0.0534507	0.00500412	0.0178879	0.0161429	0	0.0282689	0.371134	HRV
P4_S9	P4	0.0664951	0	0.00162557	0.0322514	0	0.0580964	0.0360307	0.0681006	0	0	0.0161368	0.00199981	0	0	0	0.0442879	0	0.0160902	0	0.047052	0.0253343	0.586499	Base
P4_S10	P4	0.0523911	0	0.0022487	0	0.0347332	0	0.00461211	0.0217173	0	0.0101232	0.0347965	0	0	0	0	0.016242	0	0.0102816	0	0.0314515	0	0.781403	HRV
P4_S11	P4	0.0355558	0	0.00293649	0.0618649	0.0121509	0.00504745	0.0851769	0.0331824	0	0	0	0.162996	0.1313	0	0.123139	0.0196421	0.0047846	0.0131356	0	0.0453772	0	0.263711	Duo
P4_S12	P4	0.053996	0	0.00445623	0.0551701	0	0.00820921	0.00707804	0.0469265	0.0132664	0.0239289	0	0.030523	0.0394027	0.00265056	0.0041195	0.0292162	0.00109612	0.00796823	0	0.161103	0.0531722	0.457717	Base
P4_S13	P4	0.0943537	0	0	0	0	0.0185398	0.0490921	0.0559943	0	0.0147767	0	0.00509515	0	0	0.00894663	0.0324199	0	0.0288646	0	0.0195534	0.00347205	0.668892	HRV
P4_S14	P4	0.0214332	0.0184178	0	0	0.0214335	0.0254915	0.0455848	0.0102788	0	0	0.0314846	0	0.0328075	0	0	0.00901152	0.00668296	0.018499	0.0227037	0	0.0351268	0.701044	Cov
P4_S15	P4	0.0377794	0	0.00927909	0	0.0343315	0.0311716	0.0407524	0	0	0.00288992	0.00271131	0.00898008	0.0361326	0	0.00369879	0	0.0230487	0.0106267	0	0.0786809	0.097009	0.582908	Base
P4_S16	P4	0.0581336	0	0	0	0	0.0238236	0	0.0250885	0	0	0.00133412	0.0094981	0	0	0	0.0169628	0.014263	0.0811023	0	0.0586827	0.0254575	0.685654	Base
P4_S17	P4	0.0520321	0	0	0.0206984	0	0.0424216	0.0272866	0.0421552	0	0	0.0376775	0	0	0	0	0.0494002	0	0.0339167	0	0.0132186	0	0.681193	Base
P5_S2	P5	0.11057	0	0.0135239	0.00777125	0	0.234877	0.0236769	0.110973	0	0	0.0259105	0.0083921	0	0	0	0.0390685	0	0.0694153	0.0403627	0	0	0.315459	Base
P5_S3	P5	0.0399169	0	0.00299627	0	0	0.132369	0.0222702	0.0231565	0	0	0.0672116	0	0	0	0.00392594	0.00799282	0	0.0313538	0	0.0126193	0	0.656187	Base
P5_S4	P5	0.0920048	0	0.00509209	0	0	0.217968	0.0155705	0.108429	0	0.0212097	0.0509164	0	0	0	0.000289129	0.0588149	0	0.0551211	0.0143455	0.00537727	0	0.354862	Base
P5_S5	P5	0.112268	0	0	0.00832385	0	0.122827	0.0538426	0.0695516	0	0	0.0485241	0	0	0	0.0171939	0.0166942	0	0.0514461	0.00499148	0	0	0.494337	Duo
P5_S6	P5	0.0836544	0	0	0	0	0.108076	0.0143888	0.0373071	0	0	0.0516641	0	0	0	0	0	0	0.0299172	0	0	0	0.674992	Cov
P5_S7	P5	0.0938639	0	0.00412693	0.0388129	0	0.133077	0.0415613	0.0657641	0	0	0.0739322	0	0	0	0.0205461	0.0627366	0	0.0465555	0.0052179	0	0	0.413805	Base
P5_S8	P5	0.132011	0	0.0141822	0.0856917	0	0.0526522	0.0419644	0.119876	0.00421098	0	0.045107	0	0	0	0.0117221	0.0763255	0.00193562	0.0488786	0.015283	0	0	0.350159	Base
P5_S10	P5	0.126534	0	0.0118971	0	0.00285068	0.0634446	0.039037	0.0570531	0.0209545	0.00764977	0.0476704	0	0	0	0.00154238	0.002557	0	0.0384771	0	0.00504089	0	0.575292	Base
P5_S12	P5	0.112972	0	0.0109551	0.0265014	0	0.0762624	0.178424	0.0398129	0	0	0.0256968	0.0205949	0.0144335	0	0.123876	0.00438259	0	0.0641874	0.0747991	0	0	0.227101	HRV
P5_S13	P5	0.115168	0	0.0122946	0.00225789	0	0.0868659	0.019189	0.0363645	0	0	0.0594299	0	0	0.00709997	0	0.0269968	0	0.0555113	0.00672024	0.00144713	0	0.570654	Base
P5_S14	P5	0.0329835	0	0.0120236	0	0.0151938	0.0705011	0.0344165	0.0101829	0	0	0.0336131	0	0	0.0107056	0.00307995	0.0286764	0	0.0321361	0.0101104	0	0.00450362	0.701874	Base
P5_S15	P5	0.0497885	0	0.00794445	0.0154457	0	0.0197758	0	0.01908	0.0103714	0	0.00642117	0	0	0	0	0.0204466	0	0.0070902	0	0.013345	0.00179235	0.828499	Base
P5_S16	P5	0.1053	0	0.00735042	0.112603	0	0.0543089	0.037619	0.0695531	0.00729577	0	0.0259663	0.000959059	0	0.0318273	0.00491433	0.0838794	0.00840516	0.0267763	0.00165066	0.00926512	0.044798	0.367528	Base
P5_S17	P5	0.0377506	0	0.00244538	0.00207631	0	0.0140748	0.00789103	0.0197339	0	0	0	0.0304274	0.0432867	0	0.0415839	0.0122416	0	0.00594754	0	0.114029	0	0.668512	HRV
P5_S18	P5	0.10172	0.00407347	0.0152241	0.066019	0	0.121478	0	0.153706	0.000444866	0	0.0726729	0	0.063667	0	0.0228152	0.0817813	0.0384653	0.0299328	0.0492759	0	0.0439737	0.13475	Base
P5_S19	P5	0.138353	0	0.0207049	0.0354225	0	0.10626	0.0399659	0.0840673	0	0	0.0882907	0	0.0277987	0.0621287	0.0107554	0.116181	0.00800125	0.0248269	0.00356182	0.0131035	0.038686	0.181892	Base
P5_S20	P5	0.146171	0	0.0573823	0.0356809	0	0.0658305	0.0227267	0.082794	0	0	0.0620723	0	0.0382725	0.0023041	0	0.0700121	0	0.0505596	0.0220403	0.00168542	0.0391463	0.303323	Base
P7_S1	P7	0.193428	0	0.00603473	0.0246535	0	0.179825	0.00902892	0.097174	0.0490965	0	0.0904254	0	0.000320117	0	0.0136838	0.0586054	0.00491422	0.0534544	0.0311739	0	0.00344358	0.184738	Base
P7_S2	P7	0.126397	0	0.00993651	0.0308629	0.0137607	0.0627685	0.0217322	0	0	0.00124729	0.0429744	0	0	0.0165944	0.00591989	0.0313483	0.0259712	0.0141875	0.0111681	0.0211158	0.0377821	0.526233	Base
P7_S3	P7	0.0615782	0	0	0.0158987	0	0.130577	0.0187228	0.0382161	0	0	0.0315326	0	0	0.0108809	0.00128534	0.00306906	0	0.0325924	0.000641419	9.23e-05	0	0.654913	Base
P7_S4	P7	0.10049	0	0	0	0.0335526	0.0784697	0.0155874	0	0	0	0.00879113	0.0067823	0	0	0.00116421	0.00119747	0.000559761	0.0339505	0	0.0616816	0.0403728	0.617401	HRV
P8_S1	P8	0.0901567	0	0.00945285	0	0.00063536	0.0380824	0.0376679	0.0209728	0	0.00511262	0.0355949	0	0	0	0	0.0157156	0	0.0151177	0.004957	0	0	0.726534	Base
P8_S2	P8	0.0580849	0	0	0	0.0082434	0.0342425	0.0293572	0.0129961	0	0	0.0309148	0	0	0	0	0	0	0.01457	0	0.0186408	0	0.79295	Cov
P8_S3	P8	0.10573	0	0.00583987	0	0	0.0632107	0.0266147	0.00924871	0	0	0.0410856	0	0	0	0.00271118	0.0117408	0	0.0147866	0	0.00107918	0.00401917	0.713933	Cov
P8_S4	P8	0.035439	0	0.00220338	0	0	0.0644062	0.0185838	0.0259173	0	0	0.0412594	0	0	0.0145935	0	0.0032332	0	0.0175032	0.0179395	0	0	0.758922	Base
P8_S5	P8	0.0727355	0	0.00202428	0	0.0183492	0.0210533	0.00477124	0.0116322	0	0.00969663	0.00931678	0	0	0	0	0.0249752	0	0.0158804	0	0.000246895	0	0.809318	Base
P8_S6	P8	0.0981968	0	0.00590459	0.00823999	0	0.0984425	0.0285393	0.0239747	0.00756954	0	0.0445592	0	0	0.00128525	0	0.0313481	0.00182169	0.0382524	0.0181761	0	0.003004	0.590686	Base
P8_S7	P8	0.110622	0	0.00885143	0	0	0.0947308	0.00762659	0.0171445	0	0	0.018409	0	0	0	0	0.0103583	0	0.0186628	0	0.000654693	0	0.71294	Base
P8_S8	P8	0.117248	0	0.00298022	0	0	0.08112	0.0185233	0.0172227	0	0	0.0408692	0	0	0	0.000809036	0.0200362	0	0.011271	0.000402717	0	0	0.689518	HRV
P8_S9	P8	0.0990911	0	0.00381182	0	0	0.0619464	0.0225319	0.0176885	0	0	0.0311728	0	0	0	0	0.00801309	0	0.0151821	0	0.00186156	0	0.738701	HRV
P8_S10	P8	0.0976631	0	0	0	0.0160162	0.0523296	0.00565151	0.00540789	0	0.016721	0.00180186	0	0	0	0.00176746	0.00375163	0	0.0256437	0	0.067572	0.0125626	0.693111	HRV
P8_S11	P8	0.0837011	0	0.00187416	0	0	0.0681208	0.00429072	0.019475	0	0	0.0415365	0	0	0	0	0.00248028	0	0.0222085	0	0.0235241	0	0.732789	Cov
P9_S1	P9	0.174103	0	0.0148395	0.027104	0	0.166141	0.0146039	0.0463289	0	0	0.0593981	0	0.014472	0.0184688	0.00771141	0.0262495	0.0129233	0.0684955	0	0.0615395	0.0344135	0.253208	Base
P9_S2	P9	0.0451122	0.0278153	0.00220933	0.0103592	0.0218627	0.0633484	0.0201553	0.0140834	0.0327318	0	0.0535564	0	0	0	0.000684193	0.0234563	0.0178873	0.0223813	0.0260266	0.00138899	0	0.616941	Base
P9_S3	P9	0.136971	0	0.00587406	0	0.0157837	0.0424922	0.015569	0.0251377	0	0.0129973	0.0305219	0	0	0	0.00211051	0.0153342	0.0124821	0.0188112	0	0.0178	0	0.648115	HRV
P9_S4	P9	0.0565491	0	0.00161458	0	0	0.116228	0.0309268	0	0	0	0.0483072	0	0	0	0	0.0131206	0	0.0269338	0.00847089	0	0	0.697849	Base
P9_S5	P9	0.182568	0	0.0131788	0.0112164	0	0.0882589	0.0595413	0.0243302	0	0	0.0549974	0	0	0	0.00960786	0.0315672	0	0.0544325	0.019364	0.00933374	0	0.441604	Base
P9_S6	P9	0.113601	0	0.0335489	0.00248801	0	0.146936	0.0201925	0.0323304	0.00355009	0	0.0642263	0	0	0	0.0338384	0.0283244	0.0120546	0.0405075	0.00667429	0.0160776	0.0424401	0.403209	Base
P9_S7	P9	0.095134	0	0.00449191	0	0	0.10952	0.0224698	0.0293177	0	0	0.0468561	0	0	0	0.00522555	0.0114612	0	0.0506551	0.012408	0.00432559	0.00410636	0.604029	Base
P9_S8	P9	0.162028	0	0.0263572	0.0208235	0	0.169261	0.0442551	0.0267399	0	0	0.0459096	0	0	0	0.0154946	0.0265741	0.0137441	0.0536593	0.0214741	0.0231763	0.051416	0.299087	Base
P9_S9	P9	0.0495416	0	0.00325457	0	0	0.11117	0.0303215	0	0	0	0.054281	0	0	0	0	0.014553	0	0.0285684	0.0157137	0	0	0.692596	Base
P9_S10	P9	0.137267	0	0	0	0	0.0489097	0.0251612	0.0158624	0	0	0.00982782	0	0	0	0	0	0	0.0200287	0	0.0327123	0.0236028	0.686628	Base
P9_S11	P9	0.0753814	0	0	0.00387492	0	0.097405	0.0690084	0.0250543	0	0	0.0534676	0	0	0	0.0148014	0.0130155	0	0.0910188	0	0.0211821	0.00189134	0.533899	Cov
P9_S12	P9	0.0626964	0	0	0	0	0.0724524	0.0286034	0.0164733	0	0	0.0400443	0	0	0.0037961	0	0.0193911	0	0.0206039	0	0.0102689	0.00661344	0.719057	Base
P9_S13	P9	0.112074	0	0.0040893	0	0	0.0722212	0.015561	0.0193172	0	0	0.0321706	0	0	0	0	0.00841393	0	0.0192521	0	0	0	0.7169	Base
P9_S14	P9	0.109637	0	0.00604442	0	0	0.103213	0.0140807	0.0157585	0.000315531	0	0.0231393	0	0	0	0.00180565	0.0229178	0	0.0310011	0	0.010687	0	0.6614	Base
P9_S15	P9	0.103251	0	0.00546369	0	0	0.0948348	0.00330244	0.0141549	0	0	0.0432834	0	0	0	0	0	0	0.0277483	0	0.0119959	0	0.695965	Base
P9_S16	P9	0.109944	0	0.00474813	0	0	0.0687851	0.0239642	0.0197362	0	0	0.0311869	0	0	0	0.00258975	0.0263503	0	0.0170807	0	0.014346	0	0.681269	Base
P10_S1	P10	0.0737413	0	0.00343557	0	0	0.0548187	0.130019	0.0248715	0	0	0.0576522	0	0	0	0.114852	0.0104646	0	0.0860489	0.00225275	0	0	0.441844	HRV
P10_S2	P10	0.125285	0	0.00297016	0.0481773	0	0.179041	0.011689	0.049179	0.0255185	0	0.14506	0	0	0.010498	0.0363165	0.0992086	0.00861333	0.0164944	0	0.0324607	0.00321516	0.206274	HRV
P10_S3	P10	0.107464	0	0.00200102	0.0464525	0	0.175205	0.0787371	0.0863311	0	0	0.0889433	0	0	0	0.0521725	0.0403428	0	0.0553553	0.00577066	0	0	0.261225	HRV
P10_S4	P10	0.084333	0	0	0.00518889	0	0.232556	0.0304715	0.0525275	0	0.0222233	0.0241867	0	0	0	0.00923344	0.0914475	0.00809844	0.0423229	0	0.0850955	0.00428382	0.308031	Base
P10_S5	P10	0.0748848	0.0168375	0.000769225	0.074416	0	0.233051	0.00966051	0.111553	0.0225028	0	0.0771223	0	0.000593532	0.00673553	0.0199253	0.154458	0.0128181	0.0401746	0.0169135	0.00287454	0.00871384	0.115996	Base
P10_S6	P10	0.0805919	0	0.00670862	0.0790693	0	0.21581	0.0291339	0.0972963	0	0	0.116311	0	0.0101263	0	0.0149281	0.101253	0.00731148	0.0434924	0	0.0435949	0.0026364	0.151737	Base
P10_S7	P10	0.0867266	0	0.0128057	0.0618456	0	0.219984	0.0151433	0.0935942	0.00101307	0	0.120092	0	0.0172855	0	0.0304304	0.128897	0.0192541	0.037224	0.012696	0.00903158	0.0178229	0.116154	Base
P10_S8	P10	0.0899656	0	0.00862254	0.00557676	0	0.196312	0.0211211	0.0456437	0.00233329	0	0.068651	0	0	0.00935956	0.00204484	0.0461001	0.00455161	0.0375889	0.00617363	0.0129328	0.0395557	0.403467	Base
P11_S1	P11	0.0397162	0	0.00436134	0	0	0.119209	0.0155871	0.00953801	0	0	0.0386038	0	0	0	0	0.000522927	0	0.021956	0	0.00605299	0	0.744453	Base
P11_S2	P11	0.11409	0	0.0120301	0.0407823	0	0.16333	0.0209208	0.124875	0	0	0.0637778	0	0	0	0	0.0515919	0.00273082	0.0716602	0.0309173	0	0	0.303294	Base
P11_S3	P11	0.126778	0	0.00430906	0.0537476	0	0.170092	0.0467559	0.103701	0	0	0.050098	0	0	0	0.0768797	0.0743	0.00150485	0.0585993	0.0373256	0	0	0.195908	HRV
P11_S4	P11	0.12506	0	0.00862182	0.0568617	0	0.182991	0.0261126	0.200761	0.00540514	0	0.0763753	0.00354329	0.00451596	0.0260799	0.00170157	0.11504	0	0.0530988	0.019191	0	0	0.0946409	Base
P11_S5	P11	0.159697	0	0.0162109	0	0	0.0939652	0.0297932	0.0248909	0.0056275	0	0.0441157	0	0	0	0	0.00811157	0.00094454	0.0441958	0.00162165	0.00379461	0	0.567031	Base
P11_S6	P11	0.0872881	0	0.00425296	0.00826212	0	0.134241	0.00622405	0.0280845	0.00555287	0	0.0499157	0	0.0083436	0.0101057	0	0.0404753	0.00379297	0.0405375	0.0339346	0.010096	0.22037	0.308523	Base
P11_S8	P11	0.128235	0	0.00101726	0.105663	0	0.0956187	0.138026	0.0760211	0.00811755	0	0.104315	0	0.0539859	0.000528238	0.0512237	0.0582728	0.0323787	0.0282703	0.0303938	0	0.0229028	0.0650308	Base
P11_S9	P11	0.0575058	0	0.00428174	0.0353629	0	0.140089	0.0930309	0.0431465	0	0	0.0404578	0	0.0118508	0	0.0158702	0.0207473	0.0164258	0.0624911	0	0.0306172	0.0405116	0.387611	Base
P13_S1	P13	0.126788	0	0.0138204	0.000930608	0	0.0775362	0.0263518	0.0335865	0	0.0227201	0.0410707	0	0	0	0.00546455	0.0260113	0.0127042	0.0268381	0.0145956	0.014782	0.0327042	0.524095	Base
P13_S2	P13	0.0974711	0	0.00963734	0.00193285	0	0.129524	0.0969072	0.0422745	0	0	0.0687397	0	0	0.0570145	0.0477696	0.0398751	0	0.0942602	0.0500184	0	0.00757992	0.256996	HRV
P13_S3	P13	0.147642	0	0.0194822	0	0	0.0852062	0.0150031	0.0393189	0	0.00404248	0.0494688	0	0	0.0214202	0	0.0406144	0	0.0758194	0.00788886	0.00370359	0.00380429	0.486586	Base
P13_S4	P13	0.131663	0	0.020725	0	0	0.165331	0.0207041	0.0359251	0	0	0.0596783	0	0	0.0088872	0.00418806	0.062186	0.0124092	0.0479841	0.0454728	0.00027481	0.0231897	0.361382	Base
P13_S5	P13	0.103306	0	0.0226152	0.0116566	0	0.176751	0.0134393	0.020505	0	0	0.0321104	0	0	0.0220841	0	0.0614378	0.00536247	0.0767226	0.0281039	0	0.0361392	0.389766	HRV
P13_S6	P13	0.155431	0	0.0160097	0	0.0206645	0.156454	0.0503137	0.0389905	0	0	0.0762161	0	0	0	0.0277005	0.056445	0.00480035	0.0116607	0	0.0196305	0	0.365684	HRV
P13_S7	P13	0.0501238	0	0.00275615	0	0	0.115078	0.0185925	0.00518195	0	0	0.0492493	0	0	0.0270487	0	0.00838233	0	0.0141065	0	0	0.0142103	0.69527	Base
P13_S8	P13	0.127927	0	0.0146829	0	0	0.140495	0.027312	0.0397941	0	0	0.0569324	0	0	0.0343039	0	0.116612	0.0103366	0.0569318	0.0199049	0	0.0335396	0.321228	Base
P13_S9	P13	0.157644	0	0.0312914	0	0	0.130554	0.0130421	0.0411445	0	0	0.083117	0	0	0.0666342	0.00163123	0.0420666	0.00160572	0.0532077	0	0.0335948	0.0392405	0.305227	Base
P13_S10	P13	0.0404022	0	0.00682195	0	0	0.094859	0.0112278	0.00674698	0	0	0.0418991	0	0	0.0192234	0	0.0169936	0	0.0353376	0	0.0163454	0.0212078	0.688935	RSV
P13_S11	P13	0.0520345	0	0.00289867	0	0.0373666	0.00338209	0.00833542	0.0168181	0	0.00984495	0.0304116	0	0	0	0	0	0	0.0133321	0	0.0140967	0	0.811479	Base
P13_S12	P13	0.129659	0	0.0170345	0	0.0157812	0.100913	0.0245388	0.0139106	0	0.0113931	0.0547549	0	0	0	0.00186769	0.0520405	0.00644454	0.0330888	0	0.0251754	0	0.513398	Base
P13_S13	P13	0.085665	0	0.00550914	0	0	0.111446	0.0273271	0.00999799	0	0	0.0558354	0	0	0.0154332	0.001184	0.0283821	0	0.0325159	0.00605529	0	0.00526417	0.615385	Base
P13_S14	P13	0.0937601	0	0.00820563	0	0	0.125397	0.00408982	0.0237582	0	0	0.0495328	0	0	0.0163424	0	0.0320322	0	0.0396755	0	0.00659111	0.00684858	0.593767	Base
P13_S15	P13	0.109072	0	0.00795207	0	0.0318299	0.0497527	0.0197783	0.0107863	0	0	0.0300183	0	0	0	0	0	0	0.0237095	0	0.022586	0	0.694515	Base
P13_S16	P13	0.0712478	0	0.0117117	0	0	0.144822	0.0100052	0.0109178	0	0	0.0735619	0	0	0.011665	0	0.0210259	0	0.044954	0	0.0281981	0.00729191	0.564598	Base
P15_S1	P15	0.124692	0	0.00921508	0	0	0.0962622	0.0210668	0.0193034	0	0	0.00314342	0	0	0	0	0.0130925	0	0.0335374	0	0.0075201	0	0.672167	Base
P15_S2	P15	0.0611016	0	0.0107429	0	0	0.0818804	0.0042444	0.0348104	0	0	0.0476541	0	0	0	0.000702546	0.0170017	0	0.0230018	0.000457998	0.00438408	0	0.714018	Base
P15_S3	P15	0.179518	0	0.0255214	0	0	0.17751	0.00915788	0.146052	0	0	0.0721905	0	0.015823	0.0250705	0.00334288	0.118321	0.00643008	0.0636468	0.0807643	0	0.00339418	0.0732563	Base
P15_S4	P15	0.0883171	0	0.016571	0	0	0.164713	0.0233129	0.0274597	0	0	0.0564234	0	0	0.0366873	0.00867869	0.028617	0.0014301	0.0517509	0.0734605	0	0	0.422579	Cov
P15_S5	P15	0.110523	0	0.00970525	0.00444603	0	0.122395	0.0244341	0.0811041	0	0	0.061641	0	0	0.0102357	0.00072832	0.0340145	0	0.0433468	0.0211285	0.00339845	0	0.4729	Base
P15_S6	P15	0.0872547	0	0.0047629	0	0.00764455	0.0910163	0.0267721	0.014277	0	0	0.0366249	0	0	0	0	0	0	0.0326852	0	0.0100814	0	0.688881	Cov
P15_S7	P15	0.0765351	0	0.00770999	0	0.0136921	0.114424	0.041329	0.00550205	0	0	0.0616425	0	0	0	0.0254333	0.0193832	0	0.0232951	0.0436729	0	0	0.567381	Cov
P15_S8	P15	0.0988421	0	0.00358044	0	0.0170089	0.123653	0.015805	0.0140106	0	0	0.0457976	0	0	0.00724465	0	0.0208541	0	0.0277993	0.025941	0.0236574	0	0.575806	Base
P15_S9	P15	0.0936524	0	0.00309215	0	0	0.124091	0.0034707	0.0131972	0	0	0.0347049	0	0	0	0	0.0219129	0.000263962	0.0225274	0.0193415	0.0155	0	0.648246	Base
P15_S10	P15	0.0721304	0	0.010991	0	0	0.189497	0.0132497	0.0121155	0	0	0.0625001	0	0	0.00373645	0	0.00711374	0	0.0515753	0.0343736	0.0218756	0	0.520841	Base
P15_S11	P15	0.0468201	0	0.00238158	0	0	0.095838	0.0167655	0.00256392	0	0	0.0507124	0	0	0.00343767	0	0.00381911	0	0.01992	0.0223358	0	0	0.735406	Base
P15_S12	P15	0.0364257	0	0	0	0.0052641	0.0721074	0.01101	0	0	0	0.0189797	0	0	0	0	0.0205931	0	0.0159607	0	0.044065	0.0921564	0.683438	Base
P15_S13	P15	0.0732575	0	0.00150917	0	0.00259227	0.112679	0.0140116	0.00653815	0	0	0.058948	0	0	0.00238185	0.00242129	0.0113731	0	0.0313595	0.0159751	0.00167754	0	0.665276	Base
P15_S14	P15	0.133435	0	0.0077573	0	0	0.150748	0.00471224	0.0726402	0	0	0.0244633	0	0	0	0	0.0131003	0	0.0674469	0.0216832	0	0	0.504013	Base
P15_S15	P15	0.114964	0	0.00916362	0	0	0.0565159	0.0252546	0.00502962	0	0	0.0238449	0	0	0	0	0	0	0.0140022	0	0.018205	0	0.73302	Base
P15_S16	P15	0.145148	0	0.0191689	0	0	0.12691	0	0.0878941	0	0	0.0463101	0	0	0	0.0100463	0.0154946	0	0.0776676	0.0119008	0.00659014	0	0.45287	Base
P16_S1	P16	0.100823	0.00413512	0.0165353	0.0252441	0	0.0626406	0.0221241	0.0478427	0	0	0.064439	0	0.0615784	0.114974	0.00546177	0.0784074	0.0152493	0.0540151	0.0273086	0.00164505	0.06921	0.228366	Base
P16_S2	P16	0.0831474	0	0.0115629	0.0219103	0	0.0711956	0.0162646	0.042847	0.00162475	0	0.045954	0	0	0.00638216	0.00848344	0.0273453	0.00283147	0.0246256	0.0143842	0.00689277	0.00500312	0.609545	HRV
P16_S3	P16	0.0403477	0	0.00733217	0	0.00605553	0.0268456	0.0143217	0.00106942	0	0	0.0276731	0	0	0	0	0.0213315	0	0.00965464	0	0.00665266	0.0265428	0.812173	Base
P16_S4	P16	0.0320885	0	0.00491166	0	0	0.0305283	0	0.00418167	0	0.00123976	0.00144184	0	0	0	0	0	0	0.0082399	0	0.0224832	0.0189634	0.875922	Cov
P16_S5	P16	0.0433053	0.000687254	0.00546248	0.0253757	0	0.151717	0.031413	0.0224033	0	0	0.0534903	0	0.057865	0.0535793	0.014495	0.0765948	0.0159739	0.0562807	0.0239702	0.0177847	0.0660537	0.283548	Base
P16_S6	P16	0.0675598	0	0.00890385	0	0.0138386	0.00193682	0.0051228	0.027522	0	0.00516733	0.0162585	0	0	0	0.00333793	0.0235196	0	0.014888	0	0.0204119	0	0.791533	Base
P16_S7	P16	0.072767	0	0.00812193	0.0511627	0	0.0549367	0.0486579	0.0722549	0	0	0.0114378	0.0248591	0.0387345	0.00813324	0.0290164	0.0500622	0.00323275	0.0463252	0	0.0317245	0.0201923	0.428381	Cov
P16_S8	P16	0.0537704	0.00427183	0.00694745	0.0443892	0	0.074814	0.0373524	0.0621383	0.000921903	0.0175849	0.0412457	0	0.0855809	0.0255283	0.0556579	0.0330223	0.0116648	0.0327484	0.0654994	0	0.0184465	0.328415	Base
P18_S1	P18	0.0826326	0	0.0121696	0	0	0.166892	0.0152874	0.00725837	0	0	0.0277926	0.00538454	0	0	0	0.0433935	0.0173968	0.0500026	0.0230565	0.00139344	0.195703	0.351637	Base
P18_S2	P18	0.117911	0	0.00931221	0	0	0.170557	0.0084354	0.0819432	0	0	0.0474507	0	0	0.00967366	0	0.0815336	0	0.0721326	0.0445264	0	0	0.356523	Base
P18_S3	P18	0.0651253	0	0.00660476	0.031994	0.0058242	0.0717248	0.153218	0.0125722	0	0	0.0400209	0.0225044	0.0552698	0	0.131682	0.0921512	0	0.112607	0.0995406	0	0	0.0991618	Cov
P18_S4	P18	0.0684354	0	0.0053108	0.15161	0	0.142258	0.0773135	0.11118	0.0140922	0	0.0869991	0	0.0018761	0.00824612	0.0150177	0.079066	0	0.0231675	0.0742823	0	0	0.141145	Base
P18_S5	P18	0.15502	0	0.00952066	0.0492037	0.00930204	0.0942928	0.0616617	0.0656117	0.0120236	0.0119264	0.0643034	0	0	0.00204615	0.0184574	0.0988515	0.00923974	0.0195885	0.009931	0.0195462	0	0.289473	Base
P18_S6	P18	0.0737511	0	0.00717736	0.00166847	0	0.147131	0.0127149	0.0186718	0	0	0.0452664	0	0	0.0546009	0.000155876	0.041275	0	0.0441994	0	0.0133728	0.00116152	0.538853	Base
P18_S7	P18	0.18978	0	0.0172928	0	0.0182113	0.131302	0.0525772	0.0652667	0	0.000114195	0.0637069	0	0	0	0.00860028	0.0575582	0.0269563	0.0481371	0.025367	0.016512	0.0339501	0.244667	Base
P18_S8	P18	0.142868	0	0.0162271	0.0248663	0	0.1105	0.026852	0.0887603	0	0	0.0264437	0.0292714	0.00275045	0	0.0133219	0.0710853	0.00347674	0.101777	0.0696994	0	0.105765	0.166335	HRV
P18_S9	P18	0.0947968	0	0.0185882	0.00507832	0	0.136808	0.0228101	0.0383852	0	0	0.0507789	0	0	0.00684326	0.0026835	0.091386	0.0133074	0.0302106	0.0799714	0.0195099	0.0695874	0.319255	HRV
P18_S10	P18	0.165059	0	0.0100706	0	0	0.170276	0.0322442	0.0694054	0.00141596	0.00151076	0.0690145	0	0	0.0017031	0.0116914	0.0457793	0.0122462	0.0345666	0.0298651	0.00524588	0.0141246	0.325782	Base
P19_S1	P19	0.054766	0	0.00111094	0	0	0.153448	0.0197686	0.0312072	0	0	0.0500487	0	0	0.0100763	0	0.0154807	0	0.0355465	0	0.0133649	0.00283709	0.612345	Base
P19_S2	P19	0.126462	0	0.0152246	0	0	0.219118	0.0260801	0.0254199	0	0	0.0507631	0	0	0.00579615	0	0.0302127	0	0.0498394	0.00455239	0.00998921	0	0.436543	Base
P19_S3	P19	0.0951968	0	0.00195923	0	0.0223299	0.0463091	0.0319227	0.00962026	0	0.0287353	0.00810263	0	0.00220669	0	0.017546	0	0	0.037674	0	0.0356917	0	0.662706	HRV
P19_S4	P19	0.0775062	0	0	0	0.00775209	0.0922527	0.00739334	0.00381482	0	0.0061715	0.00798297	0	0	0.0161637	0.00327811	0.0249761	0	0.0390466	0	0.0647893	0.0018843	0.646988	HRV
P19_S5	P19	0.104183	0	0.00642798	0	0	0.17209	0.0167833	0.0312295	0	0	0.0649555	0	0	0.0116727	0.0130212	0.0560103	0	0.0419526	0	0.0531561	0	0.428518	Base
P19_S6	P19	0.149298	0	0.0223949	0	0	0.101827	0.0212887	0.0319577	0	0.0122085	0.0253451	0	0	0	0.00279645	0.0227522	0	0.0261375	0	0.018695	0	0.565299	Base
P19_S7	P19	0.0764499	0	0.00316856	0	0.0268357	0.0295986	0	0.0170617	0	0	0.0285678	0	0	0	0	0	0	0.0154137	0	0.0174034	0	0.785501	Base
P19_S8	P19	0.126872	0	0.0343177	0	0	0.198205	0.0128958	0.060609	0	0	0.0845002	0	0	0	0.0141758	0.0525481	0.00424033	0.0507249	0.0106969	0.0153439	0.0191565	0.315714	Base
P19_S9	P19	0.101954	0	0.0427109	0	0	0.0989151	0.0192632	0.0698687	0.00254275	0	0.0453412	0	0	0	0.00300525	0.0509673	0.00481392	0.0556844	0.0242542	0	0.0268539	0.453826	Base
P20_S1	P20	0.153636	0	0.00356888	0.0393197	0	0.178405	0.0125633	0.079971	0.0393143	0	0.103092	0	0.00599981	0	0.0397379	0.0539566	0.000839283	0.103281	0.0387087	0	0	0.147606	HRV
P20_S2	P20	0.168117	0	0.0192991	0	0	0.286957	0.0343381	0.0590035	0	0	0.0989777	0	0.0123453	0	0.0191542	0.10918	0.014513	0.0546252	0.0388937	0	0.00969527	0.0749005	Base
P20_S3	P20	0.150661	0	0.00600247	0.0458621	0	0.223601	0.00917928	0.0788503	0.0286964	0	0.0923403	0	0.0117057	0	0.0199933	0.108188	0.0106362	0.0662973	0.0103618	0.00389531	0	0.13373	Base
P20_S4	P20	0.0608383	0	0.00811678	0.00258341	0	0.118388	0.0135831	0.0542416	0	0	0.0468649	0	0	0	0	0.00535408	0	0.0542993	0.00751911	0	0.0556113	0.5726	Base
P22_S1	P22	0.215089	0	0.00722876	0.0485355	0	0.111052	0.0177221	0.0252742	0.0594684	0	0.0799314	0	0.0333821	0.0169689	0.0161498	0.034178	0.0268089	0.0276016	0.029687	0.0320791	0.0658682	0.152975	Base
P22_S2	P22	0.0653018	0	0.00789279	0	0.00425612	0.019537	0.156332	0.0313438	0	0	0.031926	0.0186494	0.067286	0	0.234659	0.0118045	0	0.0491614	0.0203744	0	0	0.281476	HRV
P22_S3	P22	0.115642	0	0.0109576	0.104898	0	0.0160397	0.0446092	0.159886	0.0772912	0	0.170795	0	0.0211062	0.0178317	0.0216319	0.144766	0.00948297	0.0200665	0.005333	0.012401	0.00205697	0.0452053	Base
P22_S5	P22	0.142105	0	0.0116732	0.136709	0	0.0243118	0.071923	0.167528	0.0176344	0	0.0825565	0	0.0107586	0	0.0754554	0.117714	0.000870193	0.0467627	0.0363369	0	0.00410484	0.0535553	Base
P23_S1	P23	0.0566596	0	0.0059689	0	0	0.0606442	0.00688114	0.0462476	0	0	0.0322468	0	0	0	0	0.00626153	0	0.0253742	0	0.0107254	0.0140384	0.734952	Base
P23_S2	P23	0.104347	0	0.00954529	0	0	0.0644634	0.0332061	0.0150513	0	0	0.0494386	0	0	0	0	0	0	0.0276342	0	0.0350778	0	0.661236	Base
P23_S3	P23	0.0855881	0	0.00896946	0.0274986	0	0.0973337	0.0622373	0.078558	0	0	0.0452715	0.0278644	0	0	0.0605726	0.0343877	0	0.0962425	0.0165627	0	0	0.358913	HRV
P23_S4	P23	0.0900967	0	0.0104299	0.0433132	0	0.123759	0.0016159	0.162404	0.0233054	0	0.0858643	0	0	0	0.00135812	0.0748224	0	0.0649376	0.0239721	0	0	0.294121	Base
P24_S1	P24	0.105354	0	0.00765976	0.115684	0	0.151322	0.0360129	0.116361	0	0	0.0654743	0	0.0267398	0	0.000924088	0.10204	0	0.0987516	0.00545807	0.00377662	0	0.164443	Base
P24_S2	P24	0.112845	0	0.00833021	0.0993484	0	0.138941	0.0099396	0.181136	0.0587703	0	0.0964842	0.00457228	0.0275841	0.0101705	0.0170233	0.116299	0.00572077	0.0382209	0.0346646	0	0.0178416	0.0221084	Base
P24_S3	P24	0.107947	0	0.0071071	0.034693	0	0.172354	0.0463027	0.0398638	0	0	0.0756371	0	0	0.014788	0.0262146	0.0118812	0	0.0678694	0.000903605	0.00306294	0	0.391375	HRV
P24_S4	P24	0.140703	0	0.0044899	0.118481	0	0.110254	0.0364306	0.166522	0.0512347	0	0.0708395	0	0.0119986	0.00366059	0.0334724	0.0938116	0	0.051752	0.0326643	0	0.00961089	0.0640751	Base
P24_S5	P24	0.217499	0	0.0126341	0.0523489	0	0.106587	0.0644884	0.125911	0	0	0.0365497	0	0	0	0.0532497	0.021906	0.000621567	0.0830474	0.0197514	0	0	0.205406	Base
P24_S6	P24	0.123504	0	0.0174038	0.0933832	0	0.186113	0.0122164	0.140967	0	0	0.0580688	0.0135772	0.0109433	0.0404071	0.0253743	0.0922926	0.00212254	0.0707682	0.0344193	0	0.000444765	0.0779951	Base
P25_S1	P25	0.044317	0	0.00700802	0	0	0.11574	0.0144432	0.0243149	0	0	0.0575898	0	0	0	0	0.00659859	0	0.0475494	0.000951936	0	0	0.681487	Base
P25_S2	P25	0.1235	0	0.0121471	0	0	0.0564494	0.033216	0.0412074	0	0.000598633	0.0312294	0	0	0	0.000537436	0	0	0.0253333	0.00989543	0	0	0.665885	HRV
P25_S3	P25	0.153266	0	0.0127461	0.0155465	0	0.216431	0.000330889	0.166148	0.00902059	0	0.0428861	0.00797429	0.00647957	0.0291846	0	0.0799487	0.00406512	0.0758829	0.0481033	0	0.00362722	0.128359	Base
P25_S4	P25	0.106305	0	0.00118951	0	0	0.0865494	0.0131299	0.0220104	0.00135073	0	0.0428545	0	0	0	0	0.0133652	0	0.0214405	0.0209806	0	0.00513586	0.665688	Base
P26_S1	P26	0.127008	0	0.00826153	0	0.0180821	0.0578124	0	0.0315658	0	0.012264	0	0	0	0	0.000672606	0.00277307	0	0.0321232	0	0.0496039	0	0.659833	HRV
P26_S2	P26	0.129966	0	0.0116479	0	0.0320194	0.0850278	0	0.0459211	0	0	0.0430274	0	0	0	0	0.00599177	0	0.0358382	0	0.0297956	0	0.580765	HRV
P26_S3	P26	0.0924226	0	0.00344766	0	0	0.153492	0.0140545	0.0112538	0	0	0.0396219	0	0	0	0	0.0101324	0	0.0252203	0	0.0297637	0.0110265	0.609565	Base
P26_S4	P26	0.092846	0	0.00672024	0	0	0.137639	0	0.0631958	0	0	0.0340772	0	0	0	0	0.0168456	0	0.0644176	0.00885692	0.000614722	0.00738222	0.567404	Base
P26_S5	P26	0.0861588	0	0.00677561	0	0	0.188195	0.0179521	0.0107808	0	0	0.0435466	0	0	0	0	0.0126416	0	0.0479186	0.00295835	0.0145222	0.00641292	0.562137	Base
P27_S1	P27	0.103631	0	0.00949002	0.0030691	0	0.147473	0.0292903	0.0411526	0	0	0.0567404	0	0	0	0.0241199	0.0097542	0	0.0621706	0.0163893	0	0.00611087	0.490608	HRV
P27_S2	P27	0.172046	0	0.0202274	0.0426267	0	0.101228	0.0179104	0.0699983	0.0477618	0	0.0751907	0	6.21e-05	0	0.0445307	0.0353238	0.0109157	0.0596767	0.00662533	0.0194357	0.00332804	0.273113	Base
P27_S3	P27	0.129227	0	0.0125114	0.00099688	0.0127322	0.107116	0.0633323	0.0556296	0	0	0.0263051	0.00755508	0	0	0.0368365	0.0298123	0	0.0777019	0.0394855	0	0	0.400758	HRV
P27_S4	P27	0.0812832	0	0.0250017	0.0155055	0	0.155424	0.02613	0.0372612	0	0	0.0528354	0	0	0.00574804	0.0180635	0.027158	0	0.0635288	0	0.00733174	0	0.484729	Base
P27_S5	P27	0.129854	0	0.0324909	0.0158458	0	0.120252	0.0106839	0.0276641	0.00106603	0	0.0345982	0	0	0	0	0.0319253	0.00392387	0.043975	0.0740832	0.0199917	0.098933	0.354713	Base
P27_S6	P27	0.119821	0	0	0.0503938	0	0.127889	0.0809477	0.0952521	0	0	0.0816123	0	0	0	0.0914038	0.0568693	0.00333421	0.0106078	0.0204222	0	0	0.261446	Cov
P28_S1	P28	0.188703	0	0.0186032	0.0517395	0	0.0926608	0.00269778	0.0462232	0.043722	0	0.00423274	0.0430122	0.0374397	0.0253056	0.00562991	0.0420058	0.034428	0.017923	0.0944863	0.00973315	0.123349	0.118105	Base
P28_S2	P28	0.252215	0	0.0173063	0.00233599	0	0.151803	0.0237064	0.0128029	0.0289928	0.0227784	0.0164383	0.03108	0.0218271	0.0266715	0.0207787	0.0435404	0.0136385	0.0124366	0.0811145	0.0185167	0.140838	0.0611782	Base
P28_S3	P28	0.208755	0	0.0283565	0.0166304	0	0.140107	0	0.0375148	0.0498709	0.0117939	0.0205114	0.032358	0.0517592	0.0179017	0.00775862	0.0747176	0.0195647	0.0307059	0.0667525	0.024695	0.0916598	0.0685875	Base
P28_S4	P28	0.12822	0	0.0120236	0.016028	0	0.0950951	0	0.0195208	0.00655114	0.0117453	0	0.0337882	0.0125015	0	0.00258027	0.0371465	0.0114396	0.0186397	0	0.164011	0.285089	0.14562	Base
P28_S5	P28	0.0547445	0	0.00625258	0	0	0.0331052	0	0.0084193	0.00256267	0.000906642	0	0.0165629	0	0	0	0.00860064	0.0016074	0.00859253	0	0.14804	0.408184	0.302422	Base
P28_S6	P28	0.123498	0	0.00908825	0.0260753	0	0.142525	0.00246273	0.0141746	0	0	0.00405043	0.0262869	0.0121542	0.00329018	0.00255125	0.0552504	0.0146392	0.0132478	0	0.0755552	0.371058	0.104092	Base
P28_S7	P28	0.128203	0	0.0436194	0.0095597	0	0.0902898	0	0.0522254	0	0	0.00341564	0.031042	0.0297906	0	0	0.0485737	0	0.061044	0.0107268	0.0238302	0.084602	0.383078	HRV
P28_S8	P28	0.0840391	0	0.00967921	0.0473714	0	0.143005	0.0830534	0.079002	0	0	0.119885	0	0.0547104	0.0140198	0.0189133	0.0768698	0.0403861	0.0202132	0.00585042	0	0.0389549	0.164047	Base
P28_S9	P28	0	0.0058666	0.00279253	0	0.00180208	0.0131303	0.000434656	0.00991679	0	0	0.0163403	0	0.0355371	0	0	0.022299	0	0.011306	0	0.0313052	0.176883	0.672386	Base
P30_S1	P30	0.138444	0	0.00746626	0.0136684	0	0.152471	0.00572899	0.0799099	0.00344373	0	0.052556	0	0	0	0.00199247	0.0510906	0	0.0669356	0.0474775	0	0.0118477	0.366968	Base
P30_S2	P30	0.0630595	0	0.00347607	0	0	0.135814	0.0607088	0.00820757	0	0	0.0438543	0	0	0	0.0302202	0.0157394	0	0.0756802	0.0396657	0	0	0.523575	Cov
P32_S2	P32	0.107242	0	0.0119352	0	0	0.123705	0.0506412	0.0380238	0	0	0.0814885	0	0	0	0.0260523	0.0306555	0	0.0614788	0	0.0100344	0	0.458744	HRV
P32_S3	P32	0.0738181	0	0	0	0	0.0421189	0.0348404	0.019212	0	0	0.0207032	0	0	0	0.00247033	0	0	0.0195109	0	0	0	0.787326	HRV
P32_S4	P32	0.0896198	0	0.0040533	0.00352232	0	0.12006	0.0490386	0.0468013	0	0	0.063237	0	0	0	0.0134835	0.026142	0	0.0712303	0	0.0058773	0	0.506934	HRV
P32_S5	P32	0.0544944	0	0.00511093	0	0	0.056899	0.0237157	0.0458109	0	0.00348905	0.0410679	0	0	0	0	0.057485	0	0.0330727	0.0132279	0	0.00315219	0.662474	HRV
P32_S6	P32	0.106524	0	0.0113317	0	0	0.0582586	0.0097068	0.0180927	0	0.0025062	0.0290066	0	0	0	0	0.0159023	0	0.0232981	0	0.0229127	0	0.702461	Base
P32_S7	P32	0.0385152	0	0.00482591	0	0	0.0743281	0.00863522	0.0115827	0	0	0.0285682	0	0	0	0	0.0143795	0	0.0399043	0.0146282	0	0	0.764633	Base
P33_S1	P33	0.140614	0	0.00251625	0.0427187	0	0.207905	0.0111732	0.110785	0.0202311	0	0.0867228	0	0.00241182	0.0194365	0.0128374	0.110998	0	0.0798021	0.0056278	0.0135394	0.00317713	0.129503	Base
P33_S2	P33	0.122494	0	0.0102634	0.0237968	0.0163424	0.165474	0.0246092	0.106239	0	0	0.0868542	0	0	0	0.0204894	0.0786532	0	0.0776725	3.79e-05	0.00375506	0	0.26332	HRV
P33_S3	P33	0.122702	0	0.0105702	0.0481871	0	0.147975	0.0226073	0.10553	0.0311616	0	0.0756978	0	0	0	0.0115828	0.085314	0	0.0753908	0.030367	0	0	0.232914	Base
P33_S4	P33	0.137226	0	0.00482602	0.0296661	0	0.141229	0.0329095	0.105445	0.0118626	0	0.130753	0	0	0.00775357	0.0346909	0.122695	0.00608583	0.0920015	0.00820215	0	0.00219935	0.132455	Base
P33_S5	P33	0.133616	0	0.0516884	0.047437	0	0.0925857	0.0227099	0.152402	0.0216654	0	0.0558728	0	0	0.0578717	0.015363	0.154896	0.0036191	0.0521288	0.0244041	0	0.0102206	0.103519	Base
P34_S1	P34	0.143658	0	0.0112974	0.000496236	0.0184795	0.177308	0.0373362	0.0299435	0	0	0.0967195	0	0	0.0293807	0.0283471	0.0505579	0.00908374	0.0581404	0.0268737	0	0	0.282378	Base
P34_S2	P34	0.0654834	0	0.00400039	0.0231532	0	0.143601	0.0270922	0.0772505	0	0	0.0303401	0.000616782	0	0	0.00140847	0.00111592	0	0.053266	0.0166823	0	0.00117093	0.554819	Base
P34_S3	P34	0.0340753	0	0.00178168	0	0	0.088911	0.0188132	0.0190858	0	0.00357312	0.0403661	0	0	0.00152823	0	0	0	0.0330272	0.000368907	0	0	0.758469	Base
P34_S4	P34	0.111103	0	0.00552533	0.00438606	0	0.200841	0.00946107	0.125033	0.0198327	0	0.0538841	0.0367393	0	0.00356988	0.013767	0.0296392	0.00570766	0.0613863	0.0660119	0	0.00302367	0.250089	Base
P34_S5	P34	0.0839881	0	0	0	0	0.0926927	0.020221	0.0284903	0	0.0103442	0.0258216	0	0	0	0.000317365	0.00317712	0.000897753	0.0327049	0.0186518	0	0	0.682693	Base
P34_S6	P34	0.0821311	0	0.00603344	0	0	0.185534	0.0301096	0.110309	0	0.0102776	0.0180097	0.0450938	0	0	0.0415846	0.00312762	0.000581193	0.10039	0.0724824	0	0	0.294336	Base
P34_S7	P34	0.0879658	0	0.00683029	0.00590782	0	0.14087	0.00194228	0.0814718	0	0	0.0283252	0	0	0	0	0.00580688	0	0.0534797	0.0104108	0	0	0.57699	Base
P34_S8	P34	0.0730174	0	0.00765468	0	0	0.111408	0.0164333	0.0315482	0	0	0.070371	0	0	0	0.00438989	0.00585712	0	0.0791949	0.0114716	0	0	0.588654	Base
P34_S9	P34	0.0605665	0	0.00307201	0.00348317	0	0.104827	0.00607148	0.0296695	0	0	0.0497391	0	0	0	0	0.00475741	0	0.0608072	0.0147658	0	0	0.662241	Base
P34_S10	P34	0.13737	0	0.01568	0.0212022	0	0.202884	0.0198371	0.101738	0.000303464	0	0.0605635	0.00700083	0	0.000130168	0.0390194	0.0183147	0	0.0922995	0.0122371	0	0	0.27142	Base
P34_S11	P34	0.0965407	0	0.00594095	0.168044	0	0.101109	0.0226202	0.121399	0.0189017	0	0.116191	0	0.0301982	0.0150386	0.0328506	0.0701211	0.00838219	0.0169004	0.000693666	0.0101949	0.0110487	0.153825	Base
P34_S12	P34	0.0610304	0	0	0.0728462	0	0.0800369	0.0489402	0.0732632	0	0	0.0419678	0.00382811	0	0.0367773	0.0661595	0.0454904	0.000787752	0.0118641	0.00571557	0.0022123	0.0158055	0.433275	Base
P34_S13	P34	0.113203	0	0.00590029	0.0631062	0.00110151	0.0207736	0.116862	0.0561873	0	0	0.0470299	0.0067993	0.0229522	0.0272114	0.0570769	0.0723403	0.00531862	0.0367659	0	0.0434503	0.0691298	0.234791	HRV
P35_S1	P35	0.09257	0	0.00373733	0	0.00851598	0.0520856	0.0261281	0.0226214	0	0.0251945	0.00415614	0	0	0	0	0	0	0.0284936	0	0.0554835	0	0.681014	Base
P35_S2	P35	0.12057	0	0.00918661	0	0.0363595	0.0561462	0.0263845	0.0131945	0.0106018	0.0315367	0.049541	0	0	0	0.00467827	0.0220824	0.0164147	0.0283991	0.0330936	0.0175634	0	0.524248	Base
P35_S3	P35	0.163563	0.00231452	0.0123393	0.022618	0	0.124993	0.0209873	0	0.0677684	0.054742	0.104631	0	0.0312266	0.0268229	0.0192569	0.0460698	0.0274542	0.0140531	0	0.0830582	0.0761462	0.101955	Base
P35_S4	P35	0.107643	0	0.0278855	0	0.0736947	0.0518325	0.0669878	0.00385277	0	0.0261274	0.0486853	0	0	0	0.00776595	0.0404435	0.020135	0.0275418	0.0412471	0.0248838	0	0.431274	HRV
P35_S5	P35	0.0733971	0.0943515	0.00718054	0.0365081	0	0.107977	0.01811	0.0456352	0.0292256	0.0377423	0.0733497	0	0.0408662	0.0341003	0.0239668	0.0592296	0.0425459	0.00664867	0.0471298	0.0353508	0.0790394	0.107645	Base
P35_S6	P35	0.238924	0	0.079239	0	0.11864	0.0673812	0.0266432	0	0.00265814	0.0214252	0.105282	0	0.0146762	0.00972626	0.017009	0.0255749	0.0356803	0.0292283	0.0221568	0.0498059	0.0389968	0.0969536	Base
P36_S1	P36	0.165823	0	0.0418082	0.0354303	0	0.11983	0.0329669	0.0266579	0	0	0.0279147	0	0.014622	0.022484	0.00807215	0.0449851	0.0184199	0.0312146	0.20084	0.00166972	0.0820782	0.125184	Base
P36_S2	P36	0.104469	0	0.00700844	0	0.0243782	0.0690322	0.0125316	0.0148226	0	0	0.0163189	0	0	0	0	0.022605	0	0.0297594	0	0.00766317	0	0.691412	Base
P36_S3	P36	0.0624812	0	0.00404009	0	0	0.0868032	0.00282841	0.0113708	0	0	0.0312878	0	0	0	0	0.0165194	0	0.0370222	0	0.0264439	0.0131872	0.708016	Base
P36_S4	P36	0.0501268	0.00376682	0.00137475	0	0.0141952	0.0621749	0.0220937	0	0	0	0.021929	0	0	0	0	0.0302889	0.033059	0.0244661	0.00197085	0.017964	0.0764455	0.640144	Base
P36_S5	P36	0.0315209	0	0.00209493	0.00369821	0	0.135923	0.0202431	0	0	0	0.0365182	0	0	0	0	0.0170591	0	0.0328155	0	0.00629733	0.0107069	0.703122	Base
P36_S6	P36	0.192291	0	0.0183569	0	0	0.118757	0.0372625	0.0631768	0	0	0.0421153	0	0	0	0	0.0423864	0	0.0682872	0.000423761	0.0127438	0	0.4042	Base
P36_S7	P36	0.105856	0	0.0111478	0	0.0210769	0.0665517	0.0362941	0.00803461	0	0	0.0061513	0	0	0	0.00477725	0.0201295	0	0.0164787	0	0.0453813	0	0.658121	Cov
P36_S8	P36	0.0335611	0	0.00233947	0	0	0.0875495	0.0271931	0	0	0	0.02721	0	0	0	0	0.0291278	0	0.0352522	0	0.0125705	0.00491863	0.740278	HRV
P36_S9	P36	0.0749721	0	0.00250157	0.0780345	0	0.0867344	0.104914	0.057741	0	0	0.0749072	0	0	0	0.0387723	0.0540686	0	0.111674	0.0342138	0	0	0.281466	HRV
P36_S10	P36	0.018618	0	0.00227914	0	0.0170323	0.0526009	0.0278938	0	0	0	0.00490553	0.00734574	0	0	0	0.0398896	0.000525597	0.0249944	0	0.0604186	0.103326	0.64017	Base
P37_S1	P37	0.0718626	0	0.00697436	0.00442964	0	0.0801893	0.034876	0.0963002	0	0	0.0402805	0	0	0	0.0594679	0.0117382	0	0.0355771	0.013305	0	0.0423844	0.502615	RSV
P37_S2	P37	0.144	0	0.0107422	0.0229921	0	0.0899139	0.0199218	0.0250233	0.0201133	0.0227811	0.0624407	0	0	0	0.0202929	0.0284259	0.0143093	0.0223423	0	0.0604126	0.0393177	0.396971	Base
P37_S3	P37	0.183818	0	0.0127186	0.0352833	0	0.0805489	0	0.192344	0.0280566	0	0.0685509	0	0.0328588	0.0378535	0.000357439	0.0533275	0.010302	0.11496	0.000278425	0.0299402	0.0503594	0.0684419	Base
P39_S1	P39	0.169079	0	0.0225544	0.00651587	0	0.107233	0.0361358	0.121552	0	0.000273928	0.0358374	0	0	0	0	0.0329726	0	0.0871717	0.0191494	0	0	0.361526	Base
P39_S2	P39	0.13652	0	0.0773155	0.000180521	0	0.225104	0	0.14813	0	0	0.0146487	0.0544657	0.003581	0	0.00965783	0.107416	0.00495769	0.0427002	0	0.0221266	0.0314281	0.121768	HRV
P39_S3	P39	0.11769	0	0.00793253	0	0	0.140684	0.0415119	0.0899064	0	8.22e-05	0.0274049	0.00616366	0	0	0.0380909	0.0504716	0.000480281	0.0880724	0.0455151	0	0.0140273	0.331967	Base
P39_S4	P39	0.107538	0	0.0124404	0	0	0.0588174	0.0158574	0.0216293	0	0	0.0196547	0	0	0	0	0.00529278	0	0.0306589	0	0.0159714	0	0.71214	Base
P39_S5	P39	0.128785	0	0.0287812	0.0635625	0	0.131365	0.0207109	0.218466	0.0607006	0	0.0670312	0.0134154	0.00739061	0	0.0148515	0.0990028	0.012164	0.0313674	0.034648	0	0.0084409	0.0593166	Base
P40_S1	P40	0.0641221	0	0.00211391	0.00721373	0	0.133518	0.012675	0.0804088	0	0	0.0544036	0	0	0	0	0.0286488	0.0171133	0.0574292	0	0.0204274	0.016721	0.505205	Base
P40_S2	P40	0.0497526	0	0.00434836	0	0.0178441	0.0855202	0.0126998	0	0	0	0.0431474	0	0	0	0	0.02291	0	0.0249878	0	0.0160953	0	0.722694	Base
P40_S3	P40	0.0885108	0	0	0	0	0.0778796	0.00769313	0.0123295	0	0	0.022082	0	0	0	0	0.0206129	0	0.0474838	0	0.0229708	0	0.700437	Cov
P40_S4	P40	0.0886307	0	0.00426745	0	0	0.0658756	0.00483889	0.0190336	0	0	0	0.016873	0	0	0	0.0137325	0	0.0145761	0	0.0412857	0	0.730886	Base
P41_S1	P41	0.0947108	0	0.00638723	0	0	0.165158	0.0275893	0.0508918	0	0	0.0537691	0.0274353	0.00672793	0	0.0982805	0.0166137	0.00142165	0.072753	0.0494998	0.00357288	0	0.325189	HRV
P41_S2	P41	0.0823568	0	0.00232074	0	0.0204565	0.0173197	0.0158219	0.00542501	0	0	0.0471265	0	0	0	0	0.0108452	0	0.0100122	0	0.0403229	0	0.747993	Base
P42_S1	P42	0.123726	0	0.00841055	0.0317728	0	0.160177	0.0216905	0.176892	0.015117	0	0.0433088	0	0	0	0.00227225	0.0786122	0	0.086242	0	0.0312751	0	0.220504	HRV
P42_S2	P42	0.123801	0	0	0	0	0.151757	0.0493597	0.0622058	0	0	0.0460686	0	0	0.00159408	0.00212836	0.00595062	0	0.0626975	0	0.0679412	0	0.426496	HRV
P42_S3	P42	0.0918538	0	0.00679287	0.073318	0	0.196978	0.0249286	0.151329	0.0110614	0	0.0742605	0	0	0	0	0.1148	0	0.0854137	0.0144549	0	0	0.154809	Base
P42_S4	P42	0.0696075	0	0.00257007	0	0	0.106408	0.0203961	0.0180266	0	0	0.0649269	0	0	0	0	0.0101433	0	0.0459508	0	0.0518283	0	0.610143	Base
P42_S5	P42	0.0728624	0	0.0181603	0.00390129	0	0.175717	0.106992	0.0492484	0	0	0.130029	0	0	0	0.0506926	0.0631079	0	0.0895151	0.0103047	0	0	0.229469	Cov
P42_S6	P42	0.112492	0	0.00385262	0.0353888	0	0.129928	0.000921806	0.0698919	0.00155265	0	0.000467395	0.0287706	0	0.00432402	0.00365856	0.0255581	0	0.0421262	0	0.117954	0	0.423114	Base
P42_S7	P42	0.143803	0	0.0165015	0.0175654	0	0.168228	0.0309787	0.12463	0.00641179	0	0.0488761	0	0	0.0140785	0.00189322	0.028717	0	0.0677959	0	0.0414784	0	0.289042	Base
P42_S8	P42	0.101703	0	0.0102932	0.0947264	0	0.105253	0.0458873	0.144426	0.0120365	0	0.0924271	0	0	0	0.0145448	0.0627146	0	0.045564	0	0.0241357	0	0.246289	Cov
P44_S1	P44	0.149095	0	0.0156029	0.121502	0.0137278	0.109906	0.0193493	0.11417	0.0365302	0	0.0610416	0.0109883	0.0405595	0.00144492	0.0232044	0.106184	0.0216742	0.0352214	0.025442	0.00384636	0.0235747	0.0669352	Base
P44_S2	P44	0.0933183	0	0.005568	0.0979694	0	0.0664092	0.0789921	0.170172	0.0583495	0	0.069087	0	0.0289084	0	0.0306345	0.102663	0.0102724	0.0564742	0.0399075	0	0.007279	0.0839956	RSV
P44_S3	P44	0.0510302	0	0.00429322	0	0.025869	0.0448015	0	0.0144689	0	0	0	0.0290013	0	0	0.0114641	0.0149338	0	0.0329605	0	0.188992	0.00788411	0.574301	Base
P44_S4	P44	0.168137	0	0.0147253	0	0	0.144192	0.0430276	0.0571961	0.00806388	0.0447097	0.0534296	0	0	0	0.00688412	0.0218084	0	0.0331792	0	0.0243636	0	0.380283	Base
P44_S5	P44	0.182656	0	0.0212293	0.000608375	0	0.126347	0.0296094	0.101041	0.0263297	0.0217751	0.0403355	0	0	0	0.00289774	0.0455113	0	0.062131	0	0.0162437	0	0.323285	Base
P44_S6	P44	0.0965504	0	0.00266982	0.0559509	0.0208707	0.156934	0.0742625	0.0949233	0	0	0.080594	0	0	0.00178909	0.0428121	0.0543889	0	0.0492001	0.0245774	0	0	0.244477	Cov
P46_S1	P46	0.0927197	0	0.0122958	0	0	0.0733403	0.0154322	0.0255724	0	0	0.0366605	0	0	0.00217235	0	0.028905	0	0.0454001	0.0141834	0	0.012863	0.640455	Base
P46_S2	P46	0.107467	0	0.0156039	0	0	0.109594	0.0157811	0.0105048	0	0	0.04157	0	0	0.0285664	0	0.02945	0	0.055228	0.0291505	0	0.0299021	0.527182	Base
P46_S3	P46	0.0849713	0	0.0269479	0.0197564	0	0.104467	0.151338	0.0278268	0	0	0.0216635	0.0315495	0	0	0.0530697	0.0387604	0	0.143247	0.0396125	0	0.00972502	0.247065	RSV
P46_S4	P46	0.110329	0	0.024868	0	0	0.0867783	0.0170256	0.021364	0	0	0.0279662	0	0	0	0	0.0875597	0	0.0614945	0.0256276	0	0.0150454	0.521942	Base
P46_S5	P46	0.113094	0	0.0103234	0	0.0358458	0.0334523	0.0255749	0.00895756	0	0	0.0485607	0	0	0	0	0.0244623	0	0.0121354	0	0.0261356	0	0.661459	Base
P46_S6	P46	0.113186	0	0.0146526	0	0	0.0832551	0.00546157	0.0100493	0	0	0.0285473	0	0	0	0	0.0237605	0	0.0134931	0	0.0268787	0	0.680716	Base
P46_S7	P46	0.0941799	0	0.0174668	0	0.0197853	0.0961026	0.0122709	0.0112087	0	0	0.0441991	0	0	0.0136333	0	0.0237158	0.00512484	0.0133884	0.0273679	0	0.00153412	0.620023	Base
P46_S8	P46	0.0560656	0	0	0	0.0201148	0.0194006	0.00191608	0.00758406	0	0.00487372	0.0113581	0	0	0	0	0.0242108	0	0.0141461	0	0.0108659	0	0.829464	Base
P46_S9	P46	0.0553451	0	0.00327787	0	0	0.0805636	0.12443	0.0249672	0	0	0.0284029	0.00777429	0.0708192	0	0.0822932	0.0247245	0	0.175898	0.010027	0	0	0.311477	Flu
P46_S10	P46	0.100534	0	0.00636075	0	0.0329621	0.0346322	0.000982602	0.0164408	0	0.0220912	0.0266916	0	0	0	0	0.0171854	0	0.0128779	0	0.0253133	0	0.703928	Base
P48_S1	P48	0.158611	0	0.00507225	0.0216936	0	0.087342	0.0112242	0.0370109	0.0184465	0.00695372	0.0331723	0	0	0	0.00314127	0.0231812	0.0132586	0.0255933	0.0097896	0.0296411	0.0239756	0.491893	Base
P48_S2	P48	0.117326	0	0.0116524	0	0	0.0444704	0.00488614	0.0319225	0.00659895	0	0.0111296	0	0	0	0	0	0	0.0356586	0	0.0216004	0	0.714755	Base
P48_S3	P48	0.0747073	0	0.0119826	0	0	0.106555	0.0186439	0.0322618	0	0	0.0498775	0	0	0	0	0.0392489	0	0.047943	0.0228649	0	0	0.595915	Base
P48_S4	P48	0.0795159	0	0.00338785	0.0511545	0	0.0981144	0.108232	0.0354926	0	0	0.0648445	0	0.00463365	0	0.033888	0.0249519	0	0.132833	0.00709503	0	0	0.355857	HRV
P48_S5	P48	0.107511	0	0.0104052	0	0.00223623	0.0705791	0	0.0110587	0	0	0.0120525	0	0	0	0	0.0218812	0	0.0152359	0	0.0118366	0	0.737204	Base
P48_S6	P48	0.130016	0	0.00590157	0	0	0.0869143	0	0.0123474	0	0	0.017412	0	0	0	0	0.00188692	0	0.0287071	0	0.0418326	0	0.674982	Base
P48_S7	P48	0.100297	0	0.00305019	0	0.0172551	0.0472844	0.0188776	0.0172279	0	0	0.0258329	0	0	0	0	0.00356273	0	0.0224722	0	0.0176896	0	0.72645	Base
P48_S8	P48	0.16831	0	0.00903915	0	0.00602324	0.0880241	0.0311307	0.0225212	0	0.0202881	0.0436696	0	0	0	0.00352516	0.0405178	0.0185165	0.0299056	0.0260103	0.00303029	0.0327889	0.456699	Base
P48_S9	P48	0.067598	0	0.00962074	0	0.037548	0.0582891	0	0.0129269	0	0	0.0322801	0	0	0	0	0	0	0.0177269	0	0.0321092	0	0.731901	Base
P48_S10	P48	0.107395	0	0.00589104	0	0.0243334	0.0728024	0.0314768	0.0170726	0	0	0.0347878	0	0	0	0	0.00785994	0	0.0279886	0	0	0	0.670393	Base
P48_S11	P48	0.0690469	0	0.00937081	0	0.0210822	0.0746292	0.0382293	0	0	0	0.0338927	0	0	0	0	0	0	0.0233837	0	0.0293875	0	0.700978	Base
P48_S12	P48	0.0538038	0	0.00889062	0	0.0194013	0.00632736	0.0167052	0.0202646	0	0.00970013	0.00413082	0	0	0	0	0.0238273	0	0.0144081	0.0270395	0	0.0175533	0.777948	Base
P48_S13	P48	0.0914177	0	0.00988755	0	0.0261227	0.0457399	0.0280458	0.0126579	0	0	0.0262344	0	0	0	0	0.0276467	0	0.0174367	0	0.0365865	0	0.678224	Base
P48_S14	P48	0.0768164	0	0.00860373	0.0109336	0	0.088427	0.0201148	0.0264327	0.00611493	0	0.00431614	0	0.00585153	0.0150543	0.00222738	0.0320055	0.00281014	0.0455233	0	0.022067	0.0335981	0.599103	Base
P48_S15	P48	0.0103458	0	0.00225935	0.004633	0.0173503	0.0125372	0.0866356	0.0184888	0	0	0	0.0536369	0.062989	0	0.0787281	0.0214687	0	0.0227954	0	0.114483	0	0.493649	Cov
P48_S16	P48	0.104284	0	0.00935762	0.0355154	0	0.0546885	0.0304285	0.0359115	0	0	0.0417337	0	0.074257	0.00180711	0.00173611	0.0297953	0.00285832	0.0146046	0.0103971	0.00416777	0.0051233	0.543335	Base
P48_S17	P48	0.0389431	0	0.00353463	0.00781981	0.0115105	0.0296401	0.0418138	0.00517708	0	0	0.0515834	0	0.0138514	0.0254735	0	0.0241548	0	0.014588	0.0436217	0.00105389	0.00904967	0.678185	Base
P48_S18	P48	0.0466084	0	0.00917701	0	0.00367852	0.00830668	0	0.0100092	0	0	0.0260495	0	0.0140069	0	0	0	0	0.00664177	0	0.0547475	0	0.820774	Base
P48_S19	P48	0.0580736	0	0.0101143	0	0	0.0337943	2.03e-07	0.0191945	0	0.00101195	0	0.00761578	0.0147788	0	0	0	0	0.00913981	0	0.0632464	0	0.78303	Base
P48_S20	P48	0.00433579	0.010111	0	0	0.0150399	0.00720922	0.0194781	0.0189833	0	0.00752188	0.0222423	0	0	0	0.0111181	0.000867956	0	0.0149424	0	0.0456815	0	0.822469	Flu
P48_S21	P48	0.0489077	0	0.00909632	0.0333478	0	0.0223705	0	0.0200048	0	0	0	0.0127816	0	0.000965651	0	0.00799168	0	0.0134436	0	0.0636637	0.00608871	0.761338	Base
P49_S1	P49	0.175162	0	0.0175163	0.0632418	0	0.187807	0.0245563	0.113336	0.0487214	0	0.0604828	0	0.0105123	0	0.036133	0.0715124	0.00246805	0.0362691	0.0407284	0	0.0012355	0.110317	Base
P49_S2	P49	0.0795565	0	0.009713	0	0.00189364	0.105869	0.0303982	0.0328319	0	0.00396008	0	0.0354445	0	0	0.0577846	0.0192276	0	0.0427204	0	0.0556818	0	0.524918	HRV
P49_S3	P49	0.0696705	0	0.00471793	0	0	0.212131	0	0.0614782	0	0.0180784	0.124603	0	0	0	0.00523916	0.189447	0.00284021	0.0362836	0.00132732	0.00285174	0.00985534	0.261477	Base
P49_S4	P49	0.114231	0	0.0132156	0.0035044	0	0.194983	0.0458939	0.081445	0	0.00705285	0.0675202	0	0	0.0135189	0.0210314	0.0769803	0.00420057	0.0745905	0	0.028683	0.0344934	0.218656	Base
P49_S5	P49	0.0791769	0	0.0187384	0.160791	0	0.125219	0.0476395	0.153083	0.00787623	0	0.0570946	0	0.00503362	0.0152889	0.0133581	0.123203	0.0242177	0.0474688	0.0132518	0	0.00236476	0.106195	Base
P50_S1	P50	0.101133	0	0.0134665	0	0	0.140267	0	0.00918727	0.00225226	0	0.000732394	0.0162495	0	0	0	0.0177349	0	0.0950367	0	0.131982	0.124047	0.347911	Base
P50_S2	P50	0.0579446	0	0.00469865	0.00230957	0.00243246	0.0763425	0	0	0	0	0	0.0205318	0	0	0	0.0214451	0	0.0249664	0	0.144236	0.199539	0.445554	Base
P50_S3	P50	0.0451329	0	0.00345735	0	0	0.0664178	0	0.0115206	0	0	0	0.0266909	0	0	0	0.00571982	0	0.0807298	0	0.0708004	0.110749	0.578781	HRV
P50_S4	P50	0.13869	0	0.0719464	0	0	0.16048	0	0.056349	0.013462	0.0159147	0.064534	0	0.0108155	0	0.0100123	0.0592495	0.0354784	0.0471592	0.0925762	0.00297733	0.0491497	0.171205	Base
P50_S5	P50	0.104855	0	0.0084814	0	0	0.142982	0.0355231	0.0714664	0	0.0296857	0.0459526	0	0	0	0.0120749	0.0321321	0	0.0768242	0.0433571	0.00209244	0.039528	0.355045	Flu
P50_S6	P50	0.145325	0	0.00885712	0	0	0.218683	0.012206	0.0693672	0.00118015	0	0.0211236	0.00129953	0	0.0103755	0.00274613	0.0229615	0	0.0818133	0.0629976	0	0.0274034	0.313661	Base
P50_S7	P50	0.113103	0	0.0126202	0	0	0.128939	0	0.037611	0	0.0310143	0	0.036722	0	0	0.00473292	0.0249672	0	0.0504896	0.0213623	0.0276721	0.0469005	0.463866	Base
P51_S1	P51	0.158485	0	0.0526252	0.0264358	0	0.224469	0	0.112607	0.053859	0	0.02352	0.0403808	0.0484297	0.0053939	0.0060839	0.062886	0.00720955	0.0779716	0.0541397	0	0.0219459	0.0235571	Base
P51_S2	P51	0.195826	0	0.0375449	0.0721448	0	0.174414	0.0197861	0.101394	0.0242357	0	0.0780687	0.0193636	0.0363405	0.0162824	0.0281325	0.027474	0.000433228	0.0693538	0.056901	0	0.0225046	0.0198	Base
P51_S3	P51	0.190007	0	0.0654178	0	0	0.173847	0.0442178	0.115172	0	0.0798288	0.0326219	0	0.0107092	0	0.0107308	0.109493	0.00600806	0.0818227	0.0157844	0.000476668	0.0274171	0.0364466	Base
P51_S4	P51	0.201358	0	0.0159564	0.00501543	0	0.21652	0.0265509	0.12137	0.0227372	0	0.0443224	0	0.0175181	0	0.0156072	0.0371095	0	0.0632475	0	0.0239724	0.0189997	0.169716	Base
P51_S5	P51	0.109317	0	0.0091605	0.00596257	0.0139849	0.0997821	0.0220456	0.160588	0.0114937	0.031272	0.0478257	0	0	0	0.0201296	0.0434424	0.0137332	0.0508438	0.031875	0	0.0101621	0.318382	Base
P51_S6	P51	0.12964	0	0.0377506	0.0160513	0	0.171109	0.01529	0.116652	0.00383255	0	0.0289278	0.0142359	0	0	0.00984929	0.0308279	0.0061985	0.0871559	0.0339011	0	0.00712866	0.291449	Base
P51_S7	P51	0.171365	0	0.0459302	0.0325298	0	0.206485	0.0328682	0.114082	0.00723176	0	0.0998117	0	0.011131	0.00651676	0.0233131	0.0762032	0.0085352	0.0423372	0.0175823	0	0.0308004	0.0732761	Cov
P51_S8	P51	0.108773	0	0.0317731	0.0054988	0	0.141076	0.0660351	0.144157	0.0424885	0	0.0527797	0	0.00397642	0.037515	0.0178007	0.159669	0.00818924	0.060072	0.0414189	0	0.0271828	0.0515946	Base
P52_S2	P52	0.0740919	0	0	0.00380717	0.00484867	0	0.0300945	0.052567	0	0.0252945	0.0243656	0	0	0	0	0.0184653	0	0.0369387	0	0.00889532	0	0.720631	Base
P52_S3	P52	0.0869729	0	0.00367535	0	0	0.135149	0.0230206	0.0644641	0	0.045581	0.0105392	0	0.0276295	0	0.0198935	0.0175674	0.00238804	0.0288704	0	0.0323321	0	0.501917	HRV
P52_S4	P52	0.0848513	0	0.00755798	0	0	0.0185178	0.00882135	0.0359633	0	0	0.00354133	0	0.0442153	0	0	0	0	0.0119051	0	0.101526	0	0.683101	Base
P52_S5	P52	0.105185	0	0.000878415	0.0650489	0	0.0135255	0.013662	0.0508468	0.00400089	0	0.0581649	0	0.0332449	0	0.0149991	0.00817258	0	0.0269234	0	0.0523335	0	0.553014	Base
P52_S6	P52	0.0478696	0.041859	0.00740652	0.0689696	0	0	0.0233554	0.0950076	0	0	0.0574461	0	0.03214	0	0.0181334	0.0237095	0	0.014359	0	0.0110566	0	0.558688	HRV
P53_S1	P53	0.0947953	0	0.00516259	0.00359317	0	0.105198	0	0.0423047	0	0	0.0268184	0	0	0	0	0.0525379	0	0.0847132	0	0.0361782	0.0109069	0.537792	Base
P53_S2	P53	0.117993	0	0.00994963	0	0	0.0729014	0	0.0722732	0	0.0154935	0.0476245	0	0.0409723	0	0	0.0251462	0	0.0593633	0	0.0893003	0.0209832	0.427999	Base
P53_S3	P53	0.135986	0	0.00729174	0	0	0.0990314	0.0189835	0.0714326	0.00554253	0	0.0564974	0	0	0	0	0	0	0.0535347	0	0.0412652	0	0.510435	RSV
P53_S4	P53	0.206586	0	0	0.0678164	0	0.192284	0.0169428	0.0695403	0	0	0.056947	0	0.0286914	0.0069626	0.0218311	0.144086	0.0364554	0.0831564	0.0446002	0	0.00303035	0.0210703	Cov
P53_S5	P53	0.0336551	0	0.00525744	0.00426514	0	0.0299863	0.00278729	0.0336421	0	0	0.0204499	0	0	0	0	0.00693897	0	0.0126676	0	0.0690473	0	0.781303	Base
P54_S2	P54	0.0587319	0	0	0	0	0.0829517	0.0086406	0.0106369	0	0	0.0254469	0	0	0	0	0.0180036	0	0.0397786	0	0.0580956	0	0.697714	Cov
P54_S3	P54	0.207342	0	0	0	0.0103212	0.149817	0.0311643	0.061163	0	0.0294621	0.038114	0	0	0	0.00163391	0.0429478	0	0.0354506	0	0.0386366	0	0.353948	Base
P54_S4	P54	0.0586067	0.00926215	0	0	0.00511528	0.0591791	0	0.0189788	0	0	0	0.0130889	0	0	0	0	0	0.0563267	0	0.180253	0	0.599189	HRV
P54_S5	P54	0.141577	0	0.00781664	0	0.0143889	0.0430775	0.0253731	0.0167137	0	0.000462969	0.0160389	0	0	0	0	0.00553118	0	0.0214351	0	0.040571	0	0.667014	Base
P54_S6	P54	0.235014	0.0733687	0.000662569	0.0265106	0	0.0328628	0	0.0456316	0.0608959	0	0	0.0858168	0	0.0471648	0.00175343	0.0113994	0	0.0136774	0	0.136319	0.00243964	0.226484	Base
P55_S1	P55	0.0599959	0	0	0.0305947	0	0.117376	0.0353181	0.0892487	0	0	0.0499042	0	0	0	0.0311265	0	0	0.0434075	0.012289	0	0	0.530739	Base
P55_S2	P55	0.0596436	0	0.00174131	0.0879846	0	0.0465028	0.0272032	0.0844494	0.0395639	0	0.0168266	0	0	0	0.0160431	0.00464489	0	0.0139281	0.000798763	0	0	0.60067	Base
P55_S3	P55	0.0672365	0	0.00386109	0.0507968	0	0.0162741	0.198604	0.0831329	0	0	0.0496357	0.0246504	0.0322945	0	0.125037	0.00937022	0	0.0870331	0.0126827	0	0	0.239391	Base
P55_S4	P55	0.103228	0	0.00250875	0.0388824	0	0.116364	0.0120223	0.122393	0.00302512	0	0.0492875	0	0	0	0.012451	0.0142775	0	0.0597425	0.00446082	0	0	0.461356	HRV
P55_S5	P55	0.0467398	0	0.00406645	0	0	0.0904682	0.00904536	0.0363924	0	0	0.0356867	0	0	0	0.00655752	0	0	0.0434476	0	0.000711361	0	0.726885	Base
P55_S6	P55	0.0867764	0.0214079	0	0.0178687	0	0.0676461	0.0124948	0.0536989	0	0	0	0.0435088	0	0	0.0145065	0.027897	0	0.0408075	0	0.148758	0.0526919	0.411938	HRV
P55_S7	P55	0.0765757	0	0.00652399	0.217949	0	0.0493783	0.0896789	0.138839	0	0	0.0442169	0	0.039923	0	0.0703644	0.0711004	0.0147995	0.0336375	0	0.0196848	0	0.127328	Base
P55_S8	P55	0.159117	0	0	0.0737896	0	0.0722978	0.0459529	0.118238	0	0	0.004496	0.0245182	0	0.00362104	0.0588905	0.0376739	0.00148774	0.0110383	0	0.0929857	0.00227561	0.293618	HRV
P55_S9	P55	0.0809264	0.00699125	0.00336103	0.111495	0	0.0534279	0.0476664	0.073099	0	0	0.0443889	0	0	0	0.00666047	0.0368349	0.0096466	0.0363996	0	0.036625	0.0370267	0.415451	Base
P55_S10	P55	0.0499514	0	0	0	0.0213094	0.00785926	0	0.0269179	0	0.0373881	0	0.0220091	0.0202454	0	0.0139848	0.00964913	0	0.01487	0	0.109928	0	0.665888	HRV
P55_S11	P55	0.179844	0	0.0133441	0.11037	0	0.103224	0	0.143261	0.0302272	0	0.0830052	0	0	0	0.034439	0.0419686	0.00204279	0.0324369	0	0.0240956	0.00460156	0.197142	HRV
P55_S12	P55	0.0691521	0	0.00761614	0.0023966	0.00328053	0.003203	0.0117429	0.020513	0	0.00551467	0.0125396	0	0	0	0	0.0313551	0.000251224	0.0106176	0	0.0323161	0.00118685	0.788315	Base
P55_S13	P55	0.0246667	0	0.0044664	0.104598	0	0.0284285	0.0141942	0.0936501	0.00317311	0.0149546	0.014154	0	0	0	0.00157001	0.0352138	0	0.0147397	0	0.0643583	0	0.581833	Base
P57_S1	P57	0.196756	0	0.0415635	0.00748549	0	0.184256	0.00585835	0.0729015	0.0198906	0	0.0581758	0	0	0.00695476	0.00152546	0.063358	0	0.0913388	0.0154446	0.0170248	0.016859	0.200607	Base
P57_S2	P57	0.0302257	0	0.00317423	0	0	0.145492	0.0288469	0.012302	0	0	0.0463258	0	0	0	0.000741586	0.00820575	0	0.0306337	0.00427287	0	0.0115556	0.678223	Base
P57_S3	P57	0.159456	0	0.00708836	0.0255424	0	0.152192	0.0493657	0.00153028	0	0	0.0571987	0	0	0.012475	0.0127486	0.0361808	0.0172856	0.0371514	0	0.0431239	0	0.388662	Base
P57_S4	P57	0.118653	0	0.0148594	0.0918756	0	0.192868	0.0246182	0.0713303	0	0	0.0595573	0	0.0114205	0.0147633	0.00900785	0.0707391	0.0102604	0.0453729	0.0587575	0	0.0143357	0.191582	Base
P57_S5	P57	0.0989969	0	0.0225839	0	0.0389249	0.0258329	0.0393038	0.0131095	0	0.0104184	0.0318649	0	0	0	0	0.00309819	0	0.0312679	0	0.00862903	0	0.67597	Base
P57_S6	P57	0.136365	0	0.0126868	0.0613134	0	0.163666	0.0332792	0.109987	0.027327	0	0.0716069	0	0	0.0164579	0.00825303	0.0704452	0.00807008	0.0500085	0.016395	0.014784	0	0.199354	Base
P57_S7	P57	0.105014	0	0.00250214	0.0502382	0	0.139972	0.0397006	0.0842762	0	0	0.0650237	0	0	0	0	0.0123687	0	0.0587474	0.010419	0.00559146	0	0.426146	Base
P57_S8	P57	0.0978723	0	0.00666792	0.0341581	0	0.138489	0.0119629	0.101063	0	0	0.0608079	0	0	0	0.0111742	0.036845	0.0071445	0.0304394	0	0.00854884	0.0426292	0.412198	Base
P57_S9	P57	0.0497288	0	0.00620153	0.0671239	0	0.214725	0	0.11581	0	0	0.0435489	0	0	0	0.0069854	0.0267955	0.0119963	0.0439698	0	0.060274	0.0131905	0.33965	HRV
P58_S1	P58	0.0613862	0	0	0.00139985	0	0.0197837	0	0.0321881	0	0	0	0.0179294	0	0	0.00113814	0.0191436	0	0.00655204	0	0.127011	0.0183952	0.695073	Base
P58_S2	P58	0.0207504	0	0.00440672	0	0.00732177	0	0	0.0150889	0	0.00358952	0	0.00848728	0	0	0	0.0038411	0	0.00418749	0	0.307799	0	0.624527	HRV
P59_S1	P59	0.0768727	0	0.0212115	0.00701994	0	0.0813932	0.0195497	0.0369044	0	0	0.0176664	0.000604972	0	0	0.0208729	0.0220013	0.00899005	0.0410635	0.0750814	0	0.0056365	0.565132	Base
P59_S2	P59	0.0547596	0.0266487	0	0	0.00109033	0.0370154	0.0146046	0.00810553	0	0	0	0.0184063	0	0	0.026063	0.00733161	0	0.0543558	0	0.167196	0	0.584423	Flu
P59_S3	P59	0.0613794	0	0.00470707	0	0.00991344	0.0638023	0.00581753	0	0	0	0.0129018	0	0	0	0	0	0	0.0222372	0	0.0392156	0	0.780026	Base
P59_S4	P59	0.0794358	0.049432	0	0	0.0202136	0.0214492	0.0120625	0.00328858	0	0	0	0.0304511	0	0	0.0418336	0.00681932	0	0.055272	0	0.171312	0	0.50843	Flu
P59_S5	P59	0.097945	0	0.000608518	0	0.0369324	0.0300129	0.0218054	0.019901	0	0.00432882	0.0245089	0	0	0	0	0	0	0.0175885	0	0.0362916	0	0.710077	Base
P59_S6	P59	0.025244	0	0.00101635	0	0.0130951	0	0	0.0131947	0	0.00336758	0.0275389	0	0	0	0	0.0222026	0	0.00677231	0	0.00406317	0	0.883505	Base
P59_S7	P59	0.0578347	0	0.00833037	0.00616127	0.0848459	0	0.0530854	0.0230499	0	0.0884479	0.0437094	0	0	0	0	0.0169972	0.000375425	0.0890546	0	0.0230016	0.0225801	0.482526	Base
P59_S8	P59	0.0402615	0.00259758	0	0	0.00996209	0.02501	0.0409833	0.013493	0	0	0.0279472	0	0	0	0.0308603	0.0276609	0	0.0232382	0	0.0294094	0	0.728576	Cov
P59_S9	P59	0.0138521	0.0110188	0	0	0	0.00483432	0	0.0208139	0	0	0.0250482	0	0	0	0	0.0156434	0	0.00798262	0	0.0800291	0	0.820778	Base
P59_S10	P59	0.0586081	0	0	0	0.0271894	0.000564415	0.0399032	0.0116053	0	0.00274302	0	0.0267313	0	0	0.0496802	0.0169859	0	0.0105935	0	0.104431	0	0.650964	Duo
P59_S11	P59	0.00157377	0	0	0	0.0163844	0	0	0.0124205	0	0.0076545	0	0.0242103	0.0452427	0	0	0	0.00176231	0.0111741	0	0.181041	0	0.698537	HRV
P59_S12	P59	0.0157639	0.0214681	0	0	0.00726885	0.0197953	0.0302658	0	0	0	0.0425497	0	0	0	0	0.0153095	0	0.0153379	0	0.0245067	0.0173147	0.79042	Base
P59_S13	P59	0.0516453	0	0.00356196	0.0143595	0	0.0280931	0	0.0282327	0.00682742	0	0	0.0320198	0	0	0.00399478	0.0273076	0	0.0237709	0	0.304102	0.00012151	0.475964	HRV
P59_S14	P59	0.104954	0.0343981	0.00738917	0.0189053	0	0.0205746	0.0305179	0.027295	0.0144782	0.0538559	0.0652614	0	0	0.000958637	0.0141329	0.0119055	0.0283317	0.0300696	0.0258306	0.0160782	0.0150923	0.479971	Base
P59_S15	P59	0.0896404	0	0	0	0.0309991	0.115074	0.00970189	0.0275634	0	0	0.113598	0	0.130479	0	0.00624174	0.012631	0.00833318	0.0484044	0.0234936	0.00629099	0.00318722	0.374362	Base
P59_S16	P59	0.0637389	0.00197515	0.0667703	0.00579258	0.124895	0	0.0294366	0.0117201	0	0.193789	0	0	0.0811644	0	0	0.0185746	0.00331038	0.062277	0	0.0256029	0.0523871	0.258566	Base
P59_S17	P59	0.127172	0	0.0102934	0.139587	0	0.125347	0.0639665	0.0892084	0.0153795	0	0.0740468	0	0.0450908	0.0123115	0.0407237	0.0701863	0.0150983	0.0274147	0	0.0207904	0.0110737	0.112311	HRV
P59_S18	P59	0.0988254	0	0	0.00708559	0	0.0993602	0.0765393	0.05512	0	0	0.00385002	0.0246283	0	0	0.0260457	0.00285926	0	0.0813601	0	0.0859543	0.0118679	0.426504	HRV
P59_S19	P59	0.0761444	0	0.0016718	0.048969	0	0.0513605	0.0136677	0.0545836	0.0135275	0	0.0458355	0	0	0	0.00734043	0.0266673	0	0.0122937	0	0.0374875	0.0301314	0.58032	Base
P59_S20	P59	0.0370245	0	0	0	0	0.0470446	0	0.0341184	0	0	0.000514594	0.0147004	0	0	0.00097673	0.0107297	0	0.0142784	0	0.0881767	0	0.752436	Base
P59_S21	P59	0.0484811	0	0	0.0216794	0	0.0470653	0.0329561	0.0283473	0	0	0.00364166	0.00918154	0	0	0.000427409	0.0247731	0	0.0220251	0	0.0910575	0	0.670365	Base
P60_S1	P60	0.110455	0	0.0123006	0	0	0.159571	0.00184176	0.0388951	0	0	0.0327251	0	0	0	0	0.0308314	0	0.0755552	0.00846495	0.00228678	0	0.527073	Base
P60_S2	P60	0.127	0	0.0116233	0.0482794	0	0.139392	0.0688473	0.0752225	0	0	0.0519037	0.0130765	0.0230353	0	0.0542991	0.0826047	0.00310899	0.0558812	0.0634585	0	0	0.182268	HRV
P60_S3	P60	0.097548	0	0.00955477	0.0191543	0	0.221192	0.0225846	0.0395344	0	0	0.0740183	0	0	0.019298	0	0.0618291	0	0.0529979	0.000323663	0.0165777	0	0.365387	RSV
P60_S4	P60	0.109737	0	0.0101361	0	0.0440499	0.0163725	0.0115638	0.0092095	0	0.00234366	0.0548696	0	0	0	0	0	0	0.0190281	0	0.0317675	0	0.690922	Base
P60_S6	P60	0.0771177	0	0.00974173	0.0993003	0	0.110421	0.097173	0.103059	0	0	0.132703	0	0	0.00521336	0.0643251	0.0823675	0	0.0277355	0.026971	0	0	0.163872	Flu
P60_S7	P60	0.0862681	0	0.00428446	0.0102564	0	0.124592	0.0456525	0.0108833	0	0	0.0436745	0	0	0	0	0.0317643	0	0.0600352	0	0.0384157	0	0.544173	Base
P60_S8	P60	0.0764137	0	0.00763599	0	0	0.12716	0.020113	0.0343846	0	0	0.0560447	0	0	0	0	0.0271117	0	0.030636	0.0060315	0	0	0.614469	Base
P60_S9	P60	0.172636	0	0	0	0	0.192525	0.0404833	0.0380784	0	0	0.07672	0	0	0	0.000334847	0.029911	0.00884375	0.0535278	0	0.00657833	0	0.380362	Base
P60_S10	P60	0.155716	0	0.0124609	0.0182736	0	0.180885	0.00550999	0.0845243	0	0	0.0438326	0	0	0	0	0.0495853	0	0.0617551	0.0237272	0	0	0.363729	Base
P60_S11	P60	0.0637632	0	0.00373201	0	0	0.152081	0.0248171	0.0170995	0	0	0.053774	0	0	0	0	0.0094303	0	0.0496288	0	0.00833371	0	0.617341	Base
P60_S12	P60	0.123105	0	0	0	0.00253102	0.0362809	0	0.0318329	0	0.0146661	0	0.0474643	0	0	0.00380908	0	0	0.0549469	0	0.270049	0	0.415315	Cov
P60_S13	P60	0.10116	0	0.01038	0.0154927	0	0.176906	0.0250331	0.0381642	0	0	0.0676942	0	0	0	0	0.0308113	0	0.0553324	0.0117764	0.00668809	0	0.460561	Base
P60_S14	P60	0.091856	0	0.00796502	0	0.0099355	0.0553195	0.0179817	0.0239371	0	0	0.00762998	0	0	0	0	0.0153961	0	0.0231526	0	0.00794017	0	0.738886	Base
P60_S15	P60	0.0767725	0	0.00169432	0	0	0.16558	0.0232817	0.0249262	0	0	0.0508771	0	0	0	0	0.0026922	0	0.0803171	0.0137021	0.00113102	0	0.559025	Cov
P60_S16	P60	0.076098	0	0.00854016	0.0450148	0	0.0994759	0	0.0615359	0	0	0.0368986	0.0122909	0.0132404	0	0.0048991	0.0583437	0.0121753	0.0458295	0	0.0304369	0.0209832	0.474238	Base
P60_S17	P60	0.0544324	0	0	0	0	0.0241632	0.0404638	0.00234287	0	0.00478643	0	0.00460445	0	0	0.00180914	0.0161552	0	0.0139543	0	0.0550958	0	0.782192	Base
P60_S18	P60	0.0708634	0	0.00884408	0.070707	0	0.121293	0.037542	0.089286	0	0	0.0449017	0.0124023	0.0650045	0	0.0196187	0.0204183	0.0140449	0.0431147	0.0257218	0	0	0.356238	HRV
P60_S19	P60	0.0394915	0	0.00100199	0	0.0235262	0	0.00562047	0.0275885	0	0.0345592	0.0194867	0	0	0	0.0133346	0.0276774	0.000769047	0.0121238	0	0.00652229	0	0.788298	HRV
P60_S20	P60	0.104235	0	0.0192052	0	0.0237306	0	0	0.0178436	0	0.00523624	0.0476698	0	0.132801	0	0	0.0154281	0.00135749	0.0199098	0	0.0222355	0.031949	0.558398	Base
P60_S21	P60	0.0388157	0	0.00415339	0	0.00830912	0.00847036	0	0.0226485	0	0.0078769	0.00736547	0	0.123283	0	3.85e-05	0.012919	0	0.0121663	0	0.0494791	0.0210162	0.683459	HRV
P60_S22	P60	0.135944	0	0.0127155	0.0532817	0	0.121402	0.0716858	0.0723955	0	0	0.0767093	0	0.0557873	0.00190485	0.0727669	0.035335	0.000532184	0.0365845	0.0294332	0	0.00481241	0.21871	HRV
P60_S23	P60	0.0529085	0	0.0066943	0.0390652	0	0.0717779	0.0260993	0.0492776	0	0	0.0498376	0	0.034354	0	0.0133736	0.0225812	0	0.0370924	0	0.0306232	0.0921285	0.474187	Base
P60_S24	P60	0.0596284	0	0.00806828	0	0.00324771	0.0252862	0.000669743	0.0165567	0	0	0.0214177	0	0	0	0.000278632	0.0218826	0	0.0133125	0	0.0284418	0.0032763	0.797933	Base
P60_S25	P60	0.0150982	0.0161159	0	0	0.0180101	0.067014	0.0145752	0.00597536	0	0	0.0536517	0	0	0.00949576	0	0.0455594	0	0.035016	0.0268323	0	0.0304307	0.662226	HRV
P60_S26	P60	0.077882	0.0101644	0.0133442	0.02102	0	0.0251504	0.0290601	0.0368426	0	0.0071844	0.0498669	0	0.107046	0	0.0162001	0.0424415	0.00993747	0.0485307	0.0510849	0	0.0600483	0.394196	Base
P61_S2	P61	0.0482995	0	0	0	0	0.0388934	0	0.0181397	0	0	0	0.0521255	0.02428	0	0.149721	0	0	0.0634984	0	0.233346	0	0.371696	Flu
P61_S3	P61	0.032826	0	0	0	0.0195955	0.0463987	0	0	0	0	0	0.0111696	0	0	0	0.00139934	0	0.00722532	0	0.199797	0.0128968	0.668691	Base
P61_S4	P61	0.0502657	0	0	0	0	0.0725993	0	0.0269671	0	0	0	0.0341638	0	0.00217002	0	0.00928997	0	0.0366834	0	0.148633	0	0.619227	Base
P61_S7	P61	0.0547686	0	0	0	0.00117379	0.035152	0.00873956	0.0107141	0	0.0083249	0	0	0	0	0	0.00592969	0	0.0169151	0	0.0934337	0	0.764849	Base
P61_S8	P61	0.0709933	0	0	0	0.0251014	0.0482966	0.0237899	0	0	0.0221752	0.00643007	0	0	0	0	0	0.00712695	0.0161395	0	0.0142219	0.116745	0.64898	Base
P61_S9	P61	0.0471687	0.0166266	0	0	0.0162534	0.037588	0	0.00146685	0	0.00035135	0	0.0240584	0	0	0.00168028	0.00144833	0	0.0527924	0	0.196952	0	0.603614	Cov
P61_S10	P61	0.109216	0	0	0.00142736	0	0.0437377	0	0.0283227	0.00861907	0	0	0.0413654	0	0	0	0	0	0.0477382	0	0.227846	0	0.491727	Cov
P61_S11	P61	0.0490176	0.016146	0	0	0.00920845	0.0286999	0	0.00379511	0	0	0	0.0239812	0	0	0.00685425	0	0	0.0422656	0	0.265079	0	0.554953	Cov
P62_S1	P62	0.0619757	0	0	0	0.00864671	0.0210741	0.00873806	0.0163244	0	0.00438375	0.00482365	0	0	0	0	0	0	0.0179353	0	0	0	0.856098	Base
P62_S2	P62	0.0408549	0	0	0	0.00785406	0.0424589	0.067504	0.00929636	0	0.00623043	0	0.0505019	0	0	0.0538188	0.00696887	0	0.099469	0	0.0562021	0	0.558841	Cov
P63_S1	P63	0.0421613	0	0.000324339	0	0	0.0654898	0.0259788	0	0	0	0	0.0314064	0	0	0	0.0504357	0.0443212	0.0262264	0	0.119068	0.519161	0.0754275	Base
P63_S2	P63	0.0795172	0	0	0.1088	0	0.0506145	0.0602986	0.0695222	0	0	0.0304679	0	0	0	0.0294004	0.0168779	0.0321313	0.00656813	0	0.0607312	0.183262	0.271808	HRV
P63_S3	P63	0.0501662	0	0	0.0135247	0.0315816	0.0277636	0.00358946	0.0168419	0	0	0.0421281	0	0.0656849	0	0	0.0264426	0	0.0419376	0.0181583	0.0411429	0.0322034	0.588835	Base
P64_S2	P64	0.0519311	0	0.184432	0.0744236	0.229101	0.0102044	0.0169502	0	0	0.0584997	0.02554	0	0	0	0	0.0509326	0.0115498	0.124032	0	0.0350087	0	0.127394	Base
P64_S3	P64	0.137871	0	0.0170638	0.0671592	0	0.0859702	0.00827286	0.0919933	0.00373933	0	0.0543172	0.0116787	0.075048	0	0.110825	0.0377765	0.00740866	0.0402714	0	0.0458144	0.0321966	0.172594	Cov
P64_S4	P64	0.14205	0	0.0051303	0.101648	0	0.0422634	0.00997658	0.160061	0	0	0.008433	0.0227213	0.00971637	0.0108101	0.0394608	0.0675174	0.00880244	0.0191036	0	0.0148347	0.0279259	0.309545	Base
P64_S5	P64	0.129624	0	0.000945977	0.0698187	0	0.181565	0.0386171	0.069145	0	0	0.0524388	0	0	0.00277686	0.0339259	0.0607552	0.0105404	0.0255301	0	0.0550541	0.00564999	0.263613	Base
P66_S2	P66	0.176477	0	0.0133975	0.0143855	0	0.132479	0.0478737	0.0584787	0.0395431	0	0.0950958	0	0.0596024	0.0144483	0.0589226	0.0487996	0.0242496	0.0340071	0.0235687	0.0224682	0.0504472	0.0857557	HRV
P66_S3	P66	0.0975984	0	0.0148845	0.00340189	0.029012	0.106868	0.0166127	0.0436014	0	0	0.0579549	0	0	0	0.022182	0.0556298	0.00378062	0.0421597	0.015538	0.01298	0.0348837	0.442913	HRV
P66_S4	P66	0.0923723	0	0	0.0536728	0.0431306	0.106645	0.147333	0.0227034	0	0	0.0938002	0	0.0407092	0	0.146976	0.0469811	0.000719688	0.0392906	0.0263847	0	0	0.13928	Cov
P66_S5	P66	0.156591	0	0.00723127	0	0	0.054886	0.0258627	0.0605265	0.00464565	0	0.0521153	0	0	0	0.00882779	0.0247176	0	0.0336303	0.00488357	0	0	0.566082	Base
P67_S1	P67	0.146211	0	0.0120221	0.0381687	0	0.127924	0.0577322	0.0563428	0.0219961	0.00326677	0.0592762	0	0.00325195	0	0.0383907	0.0581102	0.0217783	0.0249473	0.0179434	0.00924401	0.0204095	0.282985	Cov
P67_S2	P67	0.102138	0	0.0135316	0.0727227	0	0.155458	0.11413	0.0699284	0	0	0.106294	0	0.0305769	0	0.0802401	0.059483	0.0125072	0.0555571	0.04167	0	0.00464438	0.0811185	Cov
P67_S3	P67	0.12787	0	0.0127126	0.00913027	0	0.202359	0.0375365	0.141682	0.00165672	0	0.0828161	0	0	0	0.00905398	0.0775898	0	0.0833381	0.018342	0	0	0.195913	Cov
P67_S4	P67	0.118257	0	0.0174488	0.039543	0	0.206412	0.0139251	0.122253	0.0131473	0	0.0406358	0	0	0	0.00792386	0.0769713	0	0.0780479	0.0413515	0.000550753	0	0.223532	Base
P67_S5	P67	0.130508	0	0.0135404	0.0260182	0	0.207624	0.019565	0.089062	0	0.00901041	0.0343136	0	0	0	0.00500546	0.0539024	0	0.084138	0.0344809	0	0	0.292832	Base
P68_S1	P68	0.0765324	0	0.00279196	0	0.0304447	0.0298009	0.00692105	0.0161525	0	0	0.0381577	0	0	0	0	0	0	0.0214162	0	0	0.00279491	0.774988	Base
P68_S2	P68	0.107211	0	0.00353635	0	0	0.14531	0.0171078	0.076622	0	0	0.0788654	0	0	0	0.00786593	0.0133953	0	0.0482858	0.00560549	0	0	0.496196	Base
P68_S3	P68	0.0857031	0	0.0018771	0	0.00584914	0.085255	0.0144056	0.00266593	0	0	0	0.0194368	0	0	0.0393557	0	0	0.0226509	0	0.0392795	0.0137961	0.669725	HRV
P68_S4	P68	0.0567182	0	0.00375687	0	0	0.107038	0.0211156	0.0299152	0	0	0.0658821	0	0	0	0	0	0	0.0337259	0	0.0257437	0	0.656105	Base
P68_S6	P68	0.113814	0	0.00601479	0	0	0.141811	0.0151546	0.0517399	0	0	0.0494368	0	0	0	0	0.0169868	0.00140208	0.0881709	0.0338296	0	0.00685481	0.474784	Base
P68_S7	P68	0.197667	0	0.00845562	0	0.0394032	0.0557125	0	0.0800766	0.0336174	0	0.11949	0	0	0	0.0299538	0	3.52e-05	0.0622158	0	0.042639	0.000125944	0.330608	Cov
P68_S9	P68	0.125655	0	0.00761965	0.0241931	0	0.11251	0.0201379	0.123509	0.000877951	0	0.064627	0	0	0	0.017175	0.00721479	0.000228515	0.080528	0.0226235	0	0.0417573	0.351344	Base
P68_S10	P68	0.168819	0	0.00635241	0	0	0.160407	0.0281008	0	0	0	0.0663901	0	0	0	0	3.06e-05	0	0.0861181	0	0	0.0248473	0.458934	Base
P68_S12	P68	0.170952	0	0.00898017	0.116303	0	0.0973101	0.0297356	0.111876	0	0	0.0814953	0	0.0219569	0	0.0293782	0.037476	0.000286149	0.0690513	0.00338956	0.0125839	0	0.209226	Base
P68_S13	P68	0.108128	0	0.014413	0.0222805	0	0.0715714	0.00942597	0.0952053	0	0	0.0395283	0	0	0	0	0.011669	0.0104012	0.120946	0	0.0340583	0	0.462373	Base
P68_S14	P68	0.122524	0	0.011356	0.0230119	0	0.0767867	0.0225388	0.067323	0	0.0225536	0.0219572	0	0	0	0.00293774	0.0336281	0.00149314	0.0263501	0	0.0286677	0.0114824	0.52739	Base
P68_S15	P68	0.143451	0	0.00371792	0.121249	0	0.0613132	0.0457084	0.13127	0.008306	0	0.0542619	0.0011652	0.0148698	0	0.0932806	0.0684883	0.00479379	0.0275916	0	0.0253253	0.0230829	0.172126	HRV
P68_S16	P68	0.153146	0	0.0030193	0.0651081	0	0.0806052	0.0400011	0.0943822	0.00945412	0	0.0559334	0.0069951	0.0204466	0	0.0433553	0.0686837	0.00859215	0.0800286	0.0441811	0	0.0232052	0.202863	HRV
P68_S17	P68	0.113917	0	0.00859445	0.0812423	0	0.139676	0	0.0957668	0.0142291	0	0.0292294	0.00666821	0.00880738	0	0.0122445	0.0589103	0.0086898	0.048183	0.029599	0	0.0311479	0.313094	Base
P68_S18	P68	0.0607418	0.000781329	0.00232358	0.074744	0	0.173027	0	0.0738522	0.0051782	0	0.0922809	0	0.035962	0.0301117	0.000858556	0.0117488	0.00222824	0.0509287	0	0.0272403	0.0325484	0.325444	Base
P68_S19	P68	0.094977	0	0.0055218	0.0319063	0	0.0442657	0.0223825	0.0951746	0	0	0.0675184	0	0.0100578	0	0.00260264	0.0567461	0.00298564	0.0471339	0.00888289	0	0.0658635	0.443981	Base
P68_S20	P68	0.0654666	0	0.00617581	0.0050711	0	0.067835	0.00871849	0.041954	0	0	0	0.00902725	0.021078	0	0.00693001	0	0	0.0226381	0	0.00636553	0.0169398	0.7218	Base
P68_S21	P68	0.119885	0	0.0105188	0.0681164	0	0.0234821	0.0392753	0.123438	0	0	0.0436836	0.0395479	0.0163412	0	0.198915	0.0321485	0.00333855	0.0557896	0.0284719	0	0.00612608	0.190923	HRV
P68_S22	P68	0.034914	0	0.00713184	0	0	0.0330351	0.00337478	0.0213357	0	0	0.042163	0	0	0	0	0.0238112	0	0.0144177	0	0.0568632	0.00228888	0.760665	Base
P69_S2	P69	0.105344	0	0.0434601	0.0729593	0	0.0510136	0.0230985	0.0945573	0.0327781	0.0587054	0.0206618	0	0.0164251	0.0121018	0.0238114	0.0346655	0.00604867	0.0394494	0	0.0293991	0.0800316	0.255489	Base
P69_S3	P69	0.149155	0	0.0396117	0	0	0.0984192	0	0.0526848	0.00109455	0.0226961	0.058776	0	0.0720802	0.0135725	0.0211378	0.0784257	0.0178691	0.0556157	0	0.0258341	0.0640733	0.228954	Base
P69_S4	P69	0.113691	0	0.00714615	0.0693299	0	0.0614097	0.0391943	0.0891016	0.00637005	0	0.036003	0	0.0295127	0	0.0514693	0.060588	7.97e-05	0.0563213	0	0.0650133	0.0370513	0.277719	Base
P69_S5	P69	0.124904	0	0.0053747	0.0824194	0	0.0510522	0.0308313	0.114687	0.0116387	0	0.064008	0	0	0.00186551	0.0196674	0.0720703	0.0121711	0.0361181	0	0.024598	0.0335796	0.315015	Cov
P69_S6	P69	0.107363	0	0.0148056	0.0539254	0.0108636	0.00657087	0.00610604	0.128572	0.00406866	0	0.0438913	0	0	0.0142515	0.02495	0.0389282	0.00256218	0.0289856	0	0.0192946	0.0508351	0.444026	Base
P69_S7	P69	0.142819	0	0.0045332	0.04175	0.0287286	0	0	0.0181282	0	0.00606225	0.00213314	0.00826686	0.0224719	0	0	0.0374809	0	0.11524	0	0.0946729	0.0444082	0.433305	HRV
P69_S8	P69	0.0900249	0	0.00258056	0.0811379	0	0.073678	0.0193953	0.0838238	0.0153608	0	0.065208	0	0.0190524	0	0.0508526	0.0222991	0	0.0850316	0	0.0544868	0.0575398	0.279528	HRV
P69_S9	P69	0.0750808	0.00787921	0	0	0.151647	0	0.0345354	0.0658783	0	0.135924	0.0344717	0	0	0	0	0.0314648	0	0.0689409	0.0262379	0.0262685	0	0.341672	Base
P69_S10	P69	0.105423	0	0.00834497	0.202039	0	0	0.0876479	0.0878164	0	0	0.0823767	0.0195886	0.0354528	0	0.131772	0.0417294	0	0.0533736	0.0290439	0	0.00233765	0.113054	Cov
P69_S11	P69	0.0853412	0	0.00941677	0.0522752	0	0.0167115	0.0341125	0.0402576	0	0	0.00950654	0	0	0	0.022472	0	0.0106915	0.0345241	0.024311	0	0.0204128	0.639967	Cov
P69_S12	P69	0.0292863	0	0.00539292	0.0199531	0	0.0658926	0	0.0106409	0	0	0.0131837	0	0	0	0	0	0	0.0404167	0	0.125233	0.0114238	0.678577	Base
P70_S1	P70	0.114115	0	0.00880612	0	0	0.133698	0.00238078	0.0369852	0.000681671	0	0.0590341	0	0	0	0	0.00120981	0	0.068869	0.00062303	0.0114689	0.00367806	0.558451	Base
P70_S2	P70	0.170618	0	0.00274345	0.0226588	0.0109944	0.114227	0.00553262	0.0584697	0	0	0	0.0549624	0	0	0.0327311	0.0107097	0	0.111724	0	0.0735299	0	0.331099	Duo
P70_S3	P70	0.0659868	0	0.00621001	0	0.0482014	0.0387139	0.0247833	0	0	0	0.028114	0	0	0	0	0	0	0.0144235	0	0.0356639	0	0.737903	Cov
P70_S4	P70	0.0938044	0	0.0152489	0	0.0409317	0.0140492	0.0188821	0.0170774	0.00116813	0	0.0682482	0	0	0	0	0	0.00189592	0.0632682	0	0.0449593	0	0.620467	Base
P70_S5	P70	0.0877247	0	0.00871457	0	0.00193957	0.105971	0.0119884	0.0141329	0	0.0109965	0.038244	0	0	0	0	0	0	0.035811	0	0.0460016	0	0.638476	Base
P70_S6	P70	0.166875	0	0.0160267	0	0	0.14932	0.0141673	0.0639964	0	0	0.0617129	0	0	0	0.00106938	0.00488036	0	0.119844	0	0.0253871	0	0.37672	Base
P71_S1	P71	0.115743	0	0.015648	0.0157377	0	0.148733	0	0.0456652	0.0372329	0	0	0.0524095	0.0209477	0.0117345	0.00150323	0.0458518	0.0465625	0.0251072	0.0731151	0	0.300808	0.0432007	Base
P71_S2	P71	0.0690065	0	0.00790473	0	0.014487	0.112934	0.0103011	0	0	0	0.0189699	0.00121386	0	0	0	0.0104378	0.0204457	0.0356506	0	0.0285342	0.118791	0.551324	Base
P71_S3	P71	0.153824	0	0.023473	0	0	0.254969	0.0161511	0.0306117	0.00675288	0	0.055482	0	0.00994615	0	0	0.0866153	0.0433311	0.0843362	0.072581	0.0147487	0.0395715	0.107606	Base
P71_S4	P71	0.224857	0	0.0190282	0.00459676	0.0585967	0.115467	0	0.0222061	0	0	0.0280785	0.00969389	0.0020012	0	0	0.017014	0.0134356	0.0396833	0.0145578	0.0240532	0.156469	0.250262	Base
P71_S5	P71	0.176947	0	0.0117633	0	0	0.133606	0.000678614	0.040544	0	0	0.0202792	0.00359683	0.00826031	0.0021154	0	0.0539863	0.00876316	0.0796201	0.0709912	0.013888	0.215474	0.159486	Cov
P71_S6	P71	0.0904339	0	0.00726371	0.00672591	0	0.182667	0.0187375	0.00925263	0	0	0	0.0433323	0.0224103	0	0	0.0413943	0.0478495	0.0616152	0	0.0445883	0.335644	0.0880854	Base
P71_S7	P71	0.11381	0	0.0242764	0.0313504	0	0.172614	0	0.0581411	0	0	0	0.040919	0.0313114	0.00676663	0.014052	0.0372775	0.0404373	0.0881847	0.0496807	0.000153659	0.251097	0.039927	Base
P71_S9	P71	0.109723	0	0.0112695	0	0	0.200634	0.0213703	0.0117325	0	0	0.0362777	0	0	0	0.000498621	0.0189489	0.0274153	0.0818625	0.0334485	0.0358968	0.100788	0.310133	Cov
P71_S10	P71	0.153259	0	0.0182197	0	0	0.13095	0	0.0522758	0.0154509	0	0	0.0986697	0.023972	0.0153816	0.0238325	0.0196031	0.0365369	0.0515466	0.0981578	0	0.238848	0.0232963	Cov
P71_S11	P71	0.183002	0	0.0392788	0.00338235	0	0.210387	0	0.148683	0	0	0.0677273	0	0.0107307	0	0.0423552	0.0596449	0.0160173	0.0597278	0.0830526	0	0.0292617	0.0467496	HRV
P71_S12	P71	0.0891753	0.00366923	0.0243945	0.0475295	0	0.0863967	0	0.012436	0.0395619	0	0.0134781	0.0312705	0.0161548	0	0.000180258	0.102986	0.144505	0.0203778	0.101888	0	0.171179	0.0948183	Base
P71_S13	P71	0.193146	0	0.0258933	0.0206386	0	0.0505464	0	0.0481572	0.0211982	0	0	0.0709824	0	0.0184513	0	0	0.0610255	0.0311235	0	0.0645331	0.248397	0.145908	Base
P71_S14	P71	0.00597179	0.0117927	0	0.0187849	0.00674687	0.0308807	0	0.0121776	0	0	0	0.0467025	0.00876889	0	0	0	0.0169396	0.0468626	0	0.186595	0.428212	0.179566	HRV
P71_S15	P71	0.0428548	0	0.0116104	0.00117994	0	0.046128	0	0.00680372	0	0	0	0.0797357	0.0138362	0	0	0.0394998	0.0765878	0.0186566	0	0.0665801	0.521904	0.0746225	Base
P71_S16	P71	0.134881	0	0.0141931	0.0230995	0.0287753	0.0517917	0.0920652	0	0	0	0	0.00937793	0.00237565	0	0	0.0746547	0.0881806	0.130731	0	0.095436	0.200509	0.0539295	Base
P71_S17	P71	0.172359	0	0.0218387	0.0804851	0	0.0534134	0.0492698	0.0756776	0	0	0.0505879	0	0.0121792	0.000257651	0.0454293	0.0748151	0.0291334	0.0635365	0.0473245	0.0100025	0.0909331	0.122758	Base
P71_S18	P71	0.18091	0	0.0256438	0.0161934	0.0274962	0.0866805	0	0.0503815	0.0115863	0	0.0228634	0.0306499	0.0251683	0	0.0148231	0.0808335	0.0436117	0.0523058	0.0504174	0	0.188474	0.0919607	Base
P73_S3	P73	0.0821289	0	0.00869001	0	0.00742584	0.0458876	0.0295818	0.0212373	0	0	0.0183851	0	0	0	0	0	0	0.0169097	0	0	0	0.769754	HRV
P73_S4	P73	0.0468979	0	0	0	0.0211765	0.0470265	0.0334793	0	0	0	0.0227286	0	0	0	0.00286317	0.000743801	0	0.0140357	0	0.00897463	0	0.802074	HRV
P73_S5	P73	0.0263332	0	0	0	0.0153041	0.0640515	0.0466684	0	0	0	0.0303231	0	0	0	0.00997907	0.000691306	0	0.043682	0.0333558	0	0	0.729611	Cov
P73_S6	P73	0.074861	0	0	0	0	0.182146	0.0259906	0.0241289	0	0	0.0538041	0	0	0	0.0335371	0.0077704	0	0.0616613	0.0169851	0	0	0.519116	Base
P73_S7	P73	0.168618	0	0.010552	0	0.0241822	0.110153	0.0855353	0.0235545	0	0	0.055532	0	0	0	0.0274222	0.00705213	0	0.0480926	0	0.0157709	0	0.423535	Base
P73_S8	P73	0.0576591	0	0	0	0	0.119112	0.0337077	0.00564098	0	0	0.0461168	0	0	0	0	0.00971565	0	0.0330344	0.0220955	0	0	0.672918	Base
P73_S9	P73	0.145778	0	0.0148008	0	0	0.218008	0	0.0917449	0	0	0.0645574	0	0	0	0.0521486	0.00995183	0.00697024	0.0639183	0.0373388	0	0	0.294783	Cov
P73_S10	P73	0.10694	0	0.011682	0	0.000942724	0.085719	0	0.0203696	0.00321026	0	0.0406824	0	0	0	0.00233864	0	0	0.0506028	0	0.0170318	0	0.66048	Base
P73_S11	P73	0.0616718	0	0.00176584	0.0258842	0	0.100451	0.0376215	0.00451705	0	0	0.0181809	0.00406634	0.00685804	0	0.0117364	0.0277251	0.00570449	0.0230346	0.0713023	0	0	0.599481	Base
P73_S12	P73	0.0512147	0	0.000447102	0	0.0135752	0	0.0142124	0.0195968	0	0.00262649	0.030296	0	0.0178376	0	0	0	0	0.017324	0	0.0486771	0	0.784193	Base
P73_S13	P73	0.0819705	0	0.00817759	0	0	0.0795411	0.0164529	0.0338277	0	0	0.032028	0	0.00817563	0	0	0.0148094	0.003373	0.0300479	0.0212362	0.0392796	0	0.63108	Base
P73_S14	P73	0.0817936	0	0.00307582	0.0430472	0	0	0.00508615	0.0656037	0	0	0.0119508	0.0100897	0	0	0.00280088	0.0258281	0.00557886	0.0174952	0.0802814	0.0102696	0.0935794	0.54352	HRV
P73_S15	P73	0.0435782	0	0.00018178	0.0100148	0	0.0452493	0.000857681	0.0323482	0	0	0.0240497	0.00690435	0.00996716	0	0.000354667	0.0127779	0	0.0179162	0	0.0683763	0.0576592	0.669764	Base
P74_S1	P74	0.11348	0	0.0130878	0	0.0239965	0.0783807	0.013323	0.00640817	0	0	0.0176958	0	0	0	0	0.0163423	0	0.0415152	0	0.00403919	0.0283465	0.643384	Base
P74_S2	P74	0.093736	0	0.0116978	0	0.012755	0.0172293	0.0266237	0.0207206	0	0.0232338	0.0307919	0	0	0	0	0	0	0.0219861	0	0.00154621	0	0.73968	Cov
P74_S3	P74	0.0932358	0	0.00615522	0.0236411	0	0.108186	0.0582274	0.0406272	0	0	0.039307	0	0	0	0.0428278	0.0181877	0	0.0296045	0.0339861	0	0	0.506014	Cov
P74_S4	P74	0.0786936	0	0.00748115	0	0	0.0897211	0.018141	0.0300263	0	0	0.0549823	0	0	0	0.0116985	0.0152404	0	0.0348274	0.0161755	0	0.00669172	0.636321	Base
P74_S5	P74	0.108594	0	0.0106579	0	0	0.129317	0.0317404	0.0339966	0	0	0.0592941	0	0	0	0	0.0164382	0	0.0362117	0.0264553	0	0.0106251	0.53667	Base
P74_S6	P74	0.152369	0	0.0252944	0	0	0.0561981	0.00468897	0.0258273	0	0.00836564	0.00799797	0	0	0	0	0	0	0.033087	0	0.00841515	0	0.677757	Base
P76_S1	P76	0.0864992	0	0.0102708	0	0	0.00894042	0.00107178	0.0265205	0	0	0.0267651	0	0	0.00710965	0	0.0213643	0	0.00815237	0	0.0423061	0.00522426	0.755776	Base
P76_S2	P76	0.0729851	0	0.00759079	0.0995807	0	0.109847	0.0323745	0.110219	0	0	0.0386875	0.00968816	0.0230217	0.0232727	0.0135005	0.0767771	0.000896938	0.0574131	0.0145706	0	0.0218313	0.287743	Base
P76_S3	P76	0.0679922	0	0.00916315	0.0134668	0	0.0715354	0.0284859	0.0574213	0	0	0.0449738	0	0.00956296	0	0.00292051	0.0138017	0	0.0520589	0.0157648	0	0.0424714	0.570381	Base
P76_S4	P76	0.0471317	0	0.000248829	0.00337352	0	0.0619354	0.0313039	0.0620528	0	0	0.0469712	0	0	0	0	0.0543041	0	0.0245474	0.00494903	0	0.00720989	0.655972	Base
P76_S5	P76	0.0811525	0	0.0100574	0	0	0.00410162	0.00471738	0.0207015	0	0.0022966	0.0387249	0	0.0306319	0	0	0	0	0.00828061	0	0.0355795	0.0310275	0.732729	HRV
P76_S6	P76	0.0624412	0	0.00347446	0.0146813	0	0.049848	0.0122061	0.00772984	0	0	0.034011	0	0.0229281	0.0120654	0	0.00552464	0	0.0141571	0	0.0444194	0	0.716513	Base
P76_S7	P76	0.0446523	0	0.00398557	0.0146074	0	0.0348349	0.0218594	0.0100645	0	0	0.040672	0	2.46e-06	0.0246529	0	0.0178049	0	0.0395789	0.0143369	0.0117213	0.0353801	0.685847	Cov
P76_S8	P76	0.201872	0	0.0156854	0.0700148	0.129109	0.0302878	0.00213131	0	0	0.00327143	0	0	0.181883	0.00306495	0	0	0	0.137532	0	0.0483289	0	0.17682	Base
P76_S9	P76	0.0944008	0	0.0076949	0.0665417	0	0.0828882	0.0417916	0.0782056	0	0	0.0217567	0.0137436	0.0119216	0.0635426	0.0194967	0.120876	0.0185153	0.0429653	0.0422535	0	0.0590861	0.214319	Base
P76_S10	P76	0.0784319	0	0.0035193	0.0113392	0.00282972	0.0203649	0.0100598	0.014502	0.00568615	0	0.00356965	0.00866944	0.0156001	0.0148032	0	0.0279941	0	0.0217235	0	0.0613444	0.115154	0.584409	Base
P76_S11	P76	0.0907011	0	0.00838785	0.0253213	0	0.0794208	0.0401266	0.0736485	0	0	0.037481	0	0.0212757	0.053436	0.0137129	0.072066	0.00455021	0.0230651	0	0.0205295	0.026413	0.409865	Cov
P77_S1	P77	0.272439	0	0.0269417	0	0	0.134285	0.000783031	0.083775	0.015968	0	0.0773698	0	0.0385549	0.017545	0.0405393	0.0337021	0.0127969	0.0929844	0.0622388	0	0.0321286	0.0579481	Cov
P77_S2	P77	0.217299	0	0.0107529	0.00423055	0	0.209976	0.0653998	0.0431468	0	0	0.0855824	0	0.00827049	0.00911888	0.0241081	0.0310683	0.00373627	0.0931962	0	0.0175145	0.0017077	0.174892	Base
P77_S3	P77	0.189427	0	0.0404442	0.0167649	0	0.24775	0.00367915	0.0704419	0	0	0.0681613	0	0.00109952	0.0167378	0.0121887	0.0826772	0.00460454	0.0732502	0.0265009	0	0.00770071	0.138573	Base
P78_S1	P78	0.130918	0	0.0877858	0.0335042	0	0.0939779	0.0160527	0.089204	0.00987282	0.00175883	0.0598329	0	0.0410115	0.105839	0.00503461	0.0832184	0.0107554	0.0392325	0.0177263	0.00154008	0.0430145	0.12972	Base
P78_S2	P78	0.152444	0	0.0528178	0.0891569	0	0.0770657	0	0.0862386	0	0	0.0404989	0.0144622	0.0137928	0.0799893	0.00229512	0.0893012	0.00598551	0.0630779	0	0.0473101	0.0132682	0.172296	Base
P78_S3	P78	0.130524	0	0.0378295	0.108601	0	0.0564433	0.0703234	0.0898948	0	0	0.0515869	0.00157764	0.00536545	0.086153	0.00455795	0.162742	0.00482352	0.0431721	0.000364273	0.0182021	0.0132295	0.11461	Base
P78_S4	P78	0.0751588	0	0.0405116	0.0805944	0	0.0203539	0.0240415	0.128458	0	0	0.0476533	0.0018717	0.0769273	0.0513575	0.000589263	0.100733	0.00895564	0.0320563	0.0253683	0	0.00401431	0.281356	HRV
P78_S5	P78	0.0674309	0	0.0126619	0.00368066	0.00288344	0.0251315	0.0229595	0.0313045	0	0	0.0363169	0	0	0.0155146	0.008108	0	0.0141214	0.00134443	0	0.0192711	0.0699624	0.669309	Base
P78_S6	P78	0.160775	0	0.0290191	0.064469	0	0.0540377	0.0322408	0.0699429	0.00659331	0.0124938	0.0669917	0	0.0470483	0.0225042	0.0209197	0.170348	0.0273412	0.0317903	0.0271978	0.00663428	0.039911	0.109743	Base
P78_S7	P78	0.128578	0	0.0407309	0.00471791	0	0.0481631	0.0337671	0.0376352	0	0	0.0865211	0	0.00591497	0.100042	0.00529579	0.133559	0.0213006	0.0411914	0	0.0174229	0.0665349	0.228625	Base
P78_S8	P78	0.103982	0	0.0480134	0.150091	0	0.102919	0.0488876	0.110898	0	0.00062773	0.0522582	0	0.00806755	0.0350982	0.0050071	0.171403	0.00620074	0.0249751	0	0.0268829	0.00916372	0.0955239	Base
P78_S9	P78	0.150274	0	0.048291	0.0313599	0	0.113357	0.0323811	0	0.000982704	0	0.0767898	0	0.0782012	0.0544774	0.00377617	0.155967	0.0335587	0.0448753	0.0314879	0	0.0218688	0.122352	Base
P79_S1	P79	0.127622	0	0.0342511	0	0	0.194491	0.0250163	0.0540635	0.070514	0	0.0987643	0	0.00079061	0	0.000760929	0.0663311	0.0138093	0.0690044	0.024418	0.015628	0.0179564	0.186579	Base
P79_S2	P79	0.172057	0	0.019513	0.023204	0	0.217452	0.00851786	0.0667153	0.0194165	0.00668463	0.0571995	0	0.0134578	0	0.00700115	0.0843783	0.0206835	0.0517652	0.0520685	0	0.0254019	0.154484	Base
P79_S3	P79	0.115174	0	0.00127617	0.0263252	0	0.144196	0.0943341	0.034798	0	0	0.0946859	0.00126753	0.0058172	0	0.103666	0.0491297	0.0120975	0.0161207	0.040565	0	0	0.260546	HRV
P80_S1	P80	0.0741451	0	0.00841937	0	0.00321486	0.0675234	0	0.0136578	0	0	0.0283944	0	0	0	0	0.0140365	0	0.0114029	0	0.0402932	0	0.738913	Base
P80_S2	P80	0.0171387	0	0.00234077	0	0.0282884	0.0774684	0.0349957	0	0	0	0.021385	0	0	0	0.0676024	0.000251904	0	0.0519785	0	0.00836569	0.0193306	0.670854	Cov
P80_S3	P80	0.134299	0	0.01999	0.00657639	0	0.144535	0.0230493	0.0164861	0	0	0.0296019	0	0	0	0	0.0411804	0	0.0774201	0.0252007	0	0.0252182	0.456443	Base
P80_S4	P80	0.112338	0	0.0355427	0.00560379	0	0.179118	0.0205725	0.0182348	0	0	0.046978	0	0	0.019285	0	0.0365785	0	0.0396198	0.0254724	0.00477823	0.0101668	0.445712	Base
P80_S5	P80	0.0843751	0	0.0122436	0	0.0181408	0.0221352	0.0273218	0.0194495	0	0.0222276	0.0274174	0	0	0	0	0.0287529	0	0.0150032	0	0.0426274	0	0.680305	Base
P80_S6	P80	0.0786843	0	0	0	0.0297038	0.0713694	0.0259283	0.00544903	0	0	0	0.00562893	0	0	0.0147528	0.0332109	0	0.069527	0	0.0387709	0	0.626975	HRV
P80_S7	P80	0.108145	0	0.0109782	0.0868873	0	0.101016	0.0363406	0.0351043	0.00963355	0	0.0684869	0	0.038377	0.00601452	0	0	0	0.0599903	0.0198959	0	0.0573752	0.361755	Base
P80_S8	P80	0.0364724	0	0.0032098	0.0421963	0	0.0696799	0.0231131	0.0290566	0	0	0.0254197	0	0	0.0103321	0.000107593	0.0570185	0.00655741	0.0146632	0.0069542	0.00201647	0.0298201	0.643383	Base
P80_S9	P80	0.119619	0	0.0723117	0.0884261	0	0.0359972	0.0450853	0.1349	0.00363658	0	0.0740335	0	0.00818895	0.0650082	0.00884796	0.108572	0.0113472	0.0428021	0.0265227	0	0.014523	0.140179	HRV
P80_S10	P80	0.0691319	0	0.00331322	0.0349539	0	0.138069	0.00667829	0.0533606	0	0	0.02329	0	0	0.0128005	0.00542934	0.0686104	0	0.0159144	0	0.0612975	0.0466637	0.460488	Base
P80_S11	P80	0.139053	0	0.0090036	0.00185022	0	0.0747203	0.00606187	0.0257414	0.0068591	0.00652742	0.0015495	0.0157559	0.0371224	0	0.00334664	0	0.0189244	0.0477101	0	0.0638924	0.0247049	0.517177	Base
P80_S12	P80	0.0379317	0	0.00175537	0.0116888	0	0.0621727	0.0391671	0.0149398	0	0	0.0337979	0	0	0	0.00273814	0.0190422	0	0.0107661	0	0.00640666	0.00918539	0.750408	HRV
P80_S13	P80	0.0409888	0	0.00622027	0.00041292	0	0.0479752	0.0302992	0.021294	0	0	0.0233388	0	0	0	0.00690177	0.00393192	0	0.0159707	0	0.0303737	0.010433	0.76186	Base
P80_S14	P80	0.160487	0	0	0	0.0454014	0.0116537	0	0	0.00832695	0	0	0.0105604	0	0	0	0.00658021	0.0584213	0.0708711	0	0.0184315	0	0.609267	Base
P80_S15	P80	0.0710177	0	0.0111995	0	0	0.0450945	0	0.0165722	0	0	0.000719327	0.00551456	0	0	0	0.0166564	0	0.0151771	0	0.0447773	0.0395886	0.733683	Base
P82_S1	P82	0.0956538	0	0.0106649	0	0	0.127627	0.0444976	0.0128508	0	0	0.0510164	0	0	0	0.00482135	0.0383883	0.0139887	0.0392477	0.024755	0	5.52e-06	0.536483	HRV
P82_S2	P82	0.144551	0	0.0399692	0.00854062	0	0.132324	0.0208704	0.0253257	0.00674079	0.0013044	0.0615439	0	0	0.0260599	0.00431605	0.0178593	0.0194836	0.0575601	0.025512	0.018953	0.070914	0.318173	Base
P83_S1	P83	0.112945	0	0.0177767	0.0524557	0	0.111731	0.019661	0.101668	0.00303092	0	0.100718	0	0.00842661	0	0.00955587	0.0890417	0.0183526	0.0411005	0.00703754	0.0244956	0.0725411	0.209463	Base
P83_S2	P83	0.125168	0	0.0151946	0.12469	0	0.00830185	0.00969793	0.101018	0.0521095	0	0.0594525	0	0.0671951	0.0455669	0.0222356	0.0883195	0.0205985	0.0444469	0.0147794	0.00925988	0.0569266	0.135039	Base
P83_S3	P83	0.0781523	0	0.00381768	0.05475	0.0100253	0	0.0451223	0.0236981	0.0170192	0	0.0159336	0.0155653	0.0482035	0	0.00524688	0.0343494	0	0.0343025	0	0.0178434	0	0.595971	HRV
P83_S4	P83	0.0896212	0	0.0036724	0.209431	0	0	0.0539328	0.091237	0	0	0.107563	0.0237983	0.0399252	0.0131957	0.0272237	0.0994858	0.00637713	0.0268771	0.0171915	0	0.0179564	0.172511	HRV
P83_S5	P83	0.0863793	0	0.0181254	0.248528	0	0.0198226	0.0217582	0.143999	0.0579359	0	0.0862167	0.0168808	0.0882319	0.0176382	0.0507706	0.0439129	0.0271361	0.0030703	0.0326674	0	0.0163478	0.0205788	Base
P83_S6	P83	0.0330147	0	0.00740868	0.00899828	0	0.0142979	0.00711733	0.00756039	0	0	0.0118589	0	0	0	0	0	0	0.0111123	0.00447786	0	0	0.894154	Base
P83_S7	P83	0.124701	0	0.027719	0.119992	0	0.123781	0.00248131	0.125473	0.0169148	0	0.0850467	0	0.0409938	0.0141801	0.0260797	0.110419	0.0160268	0.0325662	0.0123967	0.010391	0.0273707	0.0834673	Base
P83_S8	P83	0.0622823	0	0.0076145	0.0100433	0	0.00926786	0	0.0324183	0.00572446	0	0.00252985	0.00897274	0.0213569	0	0.00347681	0.000351244	0	0.0321156	0	0.0977881	0.0836638	0.622394	Cov
P83_S9	P83	0.12187	0	0.0229682	0.122714	0	0.0173302	0.0712711	0.0862457	0	0	0.0589755	0.00338467	0.117083	0.0121114	0.0163684	0.0380378	0.0124452	0.0531878	0	0.0332705	0.0194892	0.193247	Base
P83_S10	P83	0.121606	0	0.0154535	0.0727687	0	0.000357615	0.017246	0.112233	0.0206207	0	0.0358175	0.00839678	0.0704072	0	0.0135273	0.0714233	0.0132905	0.0261171	0	0.0575442	0.0158468	0.327344	Base
P83_S11	P83	0.0898027	0	0.0425047	0.0973869	0	0.0425049	0	0.12503	0.0136104	0	0.040199	0.0103084	0.0510713	0.0250732	0.0280935	0.0802236	0.0210079	0.0484804	0	0.0374753	0.0374598	0.209768	Base
P83_S12	P83	0.0682524	0	0.00390644	0.00212366	0	0.0392274	0	0.0394269	0.0350051	0	0.0430036	0	0.0515154	0.0137696	0.00580994	0.00965172	0	0.0342712	0.0104229	0	0.0343545	0.609259	Cov
P83_S13	P83	0.130039	0	0.0231964	0.00340599	0.054457	0.00713615	0.00515623	0.00842041	0	0.0050699	0.0730967	0	0	0.0101611	0	0.000416074	0	0.0691055	0	0.0330731	0.0444941	0.532773	Base
P83_S14	P83	0.147326	0	0.0106565	0	0.129182	0.0404548	0.0358462	0.054409	0	0.0490636	0.0513959	0	0.00538334	0	0	0.0638157	0	0.107486	0.00397081	0.0154605	0.0267919	0.258759	Base
P84_S1	P84	0.0336798	0	0.000639083	0.0174358	0	0.0337834	0	0.0230515	0	0	0	0.0168553	0.0525295	0	0	0.0090869	0	0.0112257	0	0.00254571	0	0.799167	Base
P84_S2	P84	0	0.0201118	0	0.0247627	0	0.0234466	0.00313476	0	0	0	0	0.0430371	0.0373254	0	0	0	0	0.0160066	0.0153349	0	0	0.81684	Base
P84_S3	P84	0.100639	0	0.000161116	0.131321	0	0.00344313	0.112009	0.0260187	0	0	0	0.0913045	0.0536835	0	0.12191	0.0843448	0.0132821	0.0119474	0	0.055246	0.00108624	0.193603	Cov
P84_S4	P84	0.0987863	0	0.00307491	0.0010177	0	0.0384211	0.00811053	0.0736133	0.02315	0.0125716	0.013856	0.0151628	0.066743	0	0.0044429	0.0224413	0	0.0155134	0	0.025146	0	0.577949	Cov
P84_S5	P84	0.0925053	0	0.0163464	0.0483185	0	0.0788334	0	0.0326811	0.0154978	0	0.0221313	0.0232043	0.0188723	0.020393	0	0.0993821	0.0073717	0.0895938	0.00576192	0.0311754	0.0254146	0.372517	Base
P84_S6	P84	0.0858305	0.0182128	0.0126587	0.0530369	0	0.0544755	0	0.037571	0	0	0.0351614	0.000806835	0.0323479	0.00938518	0.00104829	0.0621141	0.0175687	0.0424	0.0386656	0	0.0224982	0.476218	Base
P84_S7	P84	0.0337218	0	0	0	0	0.0455806	0.0123618	0.00746339	0	0.00620652	0	0.0100373	0	0	0	0	0	0.0284894	0.0076373	0	0	0.848502	Base
P86_S1	P86	0.112183	0.032702	0.0118813	0.0364247	0	0.0424706	0.04263	0.0208544	0.0413858	0.0650344	0.0290476	0	0.0563574	0.0158207	0.0150204	0.00502888	0.038761	0.0237943	0.0439001	0.00802483	0.0678285	0.29085	Base
P86_S2	P86	0.112227	0	0.0117338	0.0864567	0	0.0447951	0.027298	0.0233714	0.0021777	0	0.0199155	0.0322654	0.0284269	0	0.00513353	0.0600438	0.0440371	0.0253717	0	0.111752	0.277861	0.0871328	Base
P86_S3	P86	0.0945212	0	0.0100699	0.0811175	0	0.00113311	0.0281112	0.0655942	0	0	0.00764996	0.0639069	0.0120522	0	0.0411215	0.0165965	0.00758636	0.0266811	0.00671772	0.0382124	0.137768	0.36116	HRV
P86_S4	P86	0.0195702	0.00910606	0	0.0143916	0	0.0465444	0.0286638	0.00630308	0	0	0	0.024499	0	0	0	0.0614771	0.0439845	0.0200206	0.0144971	0.0703032	0.30424	0.3364	Base
P86_S5	P86	0.126541	0	0.0224066	0.109424	0	0.00348065	0	0.0902127	2.97e-05	0	0.00893662	0.0259266	0.0701534	0.0133455	0.00687275	0.123812	0.0218222	0.0148311	0.0786851	0.00211905	0.222911	0.0584897	Base
P87_S1	P87	0.208427	0	0.0612908	0.035598	0	0.12039	0.00150284	0.0841028	0	0.0174792	0.038245	0.00025209	0.0815929	0.00954316	0.00800072	0.0803626	0.0159721	0.0572506	0.0543915	0	0.0307209	0.0948782	Base
P87_S2	P87	0.0952864	0	0.00994747	0.0441995	0	0.0234818	0.0303743	0.0520094	0.00663959	0.0204298	0.0371856	0	0.0677321	0	0.00505927	0.0399957	0.0113089	0.0185484	0	0.033668	0.0956603	0.408473	Base
P87_S3	P87	0.0126716	0	0.00262854	0	0.0163612	0	0.0171997	0.0150902	0	0	0.0303743	0	0	0.00981575	0	0.0135127	0	0.00771477	0.00248441	0	0.0587561	0.813391	Base
P87_S4	P87	0.0710189	0	0.00792032	0.0194151	0.0050035	0.0377195	0.00540897	0.027505	0	0	0	0.0580841	0.170002	0	0.137549	0.00454899	0	0.0186179	0	0.174058	0.00423906	0.25891	HRV
P87_S5	P87	0.10555	0	0.00402672	0.091584	0	0.0572594	0.0258797	0.0602425	0.0147711	0	0	0.0689317	0	0	0.096214	0.0544043	0.0018924	0.0144321	0	0.0957016	0.0702769	0.238833	HRV
P88_S1	P88	0.108639	0	0.0104109	0.0320426	0	0.117451	0.054083	0.033448	0.0127775	0	0.124289	0	0.0735803	0.0416203	0.00916585	0.159646	0.0134101	0.0284662	0	0.0287401	0.035679	0.116552	Base
P88_S2	P88	0.0416938	0	0	0	0.0259691	0.0288888	0.0418287	0.00629764	0	0	0.0349617	0	0	0	0	0.0251693	0	0.00571384	0	0.0250274	0.00648265	0.757967	Base
P88_S3	P88	0.00343755	0.016204	0	0	0.0218061	0	0.0156712	0.0225023	0	0	0.0358328	0	0	0	0	0	0.000375731	0.0179648	0.0227053	0	0.0447123	0.798788	Base
P88_S4	P88	0.0222449	0	0.00480747	0	0.000954081	0.00137739	0.014613	0.0168078	0	0	0.0348722	0	0	0	0	0.00425458	0	0.010562	0.0137885	0	0.0516938	0.824024	Base
P88_S5	P88	0.0721844	0	0.0061294	0	0	0.0320919	0.0586199	0.0163761	0	0	0.0436879	0	0	0	0	0.018141	0	0.0137932	0	0.0149047	0	0.724071	Base
P88_S6	P88	0.0522339	0	0.00606827	0	0	0.0394908	0.0111758	0.0337294	0	0	0.0448996	0	0	0.00409455	0.000260553	0.0621452	0	0.0186799	0.000343342	0.00356854	0.0572947	0.666015	HRV
P88_S7	P88	0.0778995	0	0.00925095	0	0	0.0718439	0.0122641	0.0245933	0	0	0.04281	0	0	0	0.00241645	0.0266755	0.000467745	0.0161364	0	0.0220958	0.0358188	0.657728	Base
P88_S8	P88	0.0470939	0	0.00336793	0	0	0.0450741	0.0490183	0.0168459	0	0.00244251	0.0400767	0	0	0.000242952	0.00337937	0.018914	0	0.0201506	0.00711115	0	0.0331248	0.713158	Base
P89_S1	P89	0.0889495	0	0.0190956	0.0566374	0	0.0525241	0.00379568	0.0547027	0.00315391	0	0.00976302	0.0110222	0	0.0175583	0	0.0877213	0.0190362	0.0837628	0.0493282	0.11283	0.125282	0.204837	Base
P89_S2	P89	0.107434	0	0.0492687	0.0389856	0	0.213208	0.0557743	0.019451	0	0	0.0753951	0	0.0348274	0.01122	0.00744535	0.0296214	0.0183114	0.0378628	0.0384741	0.0237039	0.041431	0.197586	Base
P89_S3	P89	0.0799393	0	0.00693709	0.034349	0	0.116784	0.0215486	0.0327911	0	0	0.0490201	0	0.00886216	0.0194073	0.00342899	0.0736026	0.0231455	0.0334373	0	0.0713207	0.216486	0.20894	Base
P89_S4	P89	0.165033	0	0.0803842	0.0845568	0	0.0765848	0.00761333	0.0955356	0	0.00318474	0.0272478	0.0201737	0.0710349	0.000896515	0.00641388	0.0565499	0.0219246	0.0300346	0.0664315	0.0288976	0.0564063	0.101096	Base
P89_S5	P89	0.129381	0	0.0256689	0.00752226	0.013029	0.0236282	0.00302988	0.087558	0	0.034212	0	0.0557889	0.0730986	0.00196439	0.020986	0.0360878	0.0371835	0.0612301	0.0119054	0.0477595	0.280683	0.0492832	HRV
P89_S6	P89	0.139183	0	0.0148318	0.0765394	0	0.0834547	0.0149525	0.0685666	0.0100577	0	0.0268292	0.0508569	0.03484	0.0203717	0.0459562	0.0762602	0.0140517	0.0402445	0.00553598	0.0808294	0.0733527	0.123286	Base
P89_S7	P89	0.0313073	0	0.000342265	0.0133318	0	0.0367551	0.00521472	0.00898902	0	0	0	0.015013	0	0	0	0.0347836	0.00311724	0.0445569	0	0.179622	0.402001	0.224965	Base
P89_S8	P89	0.20214	0	0.0231899	0	0	0.122031	0.0174505	0.0559362	0.0320053	0.0112757	0.0389925	0	0.00246919	0.00150364	0.0166931	0.107829	0.0252182	0.0322551	0.0168301	0.0126624	0.0342387	0.24728	Base
P89_S9	P89	0.10266	0	0.0135733	0.0537936	0	0.10438	0.0177468	0.0545346	0.000703051	0	0.0392404	0	0	0.0434562	0	0.123415	0.0119266	0.0774514	0.0103782	0.0668756	0.0472906	0.232575	Base
P90_S1	P90	0.0487308	0	0.00053664	0	0.00664342	0	0.0194378	0.0198246	0	0.0116673	0	0.00689107	0	0	0.000407586	0.0141218	0.00766221	0.0124419	0	0.021125	0.0968952	0.733615	Base
P90_S2	P90	0.0852659	0	0.00289939	0.0346453	0	0.0514334	0.0192941	0.0371224	0.00585708	0	0.00282459	0.0127644	0	0	0.00165207	0.0400454	0.00469793	0.0402026	0	0.104399	0.31671	0.240186	Base
P90_S3	P90	0.112758	0	0.00623435	0.0406917	0	0.0157086	0.0423824	0.0992847	0	0	0.0261273	0	0.0252283	0.00734803	0.0807135	0.0336493	0	0.0275843	0	0.0388208	0.097929	0.34554	HRV
P90_S4	P90	0.0660301	0	0.0027097	0.00685069	0.0092261	0.0148329	0.00319986	0.0378737	0	0	0.00759341	0.00908715	0	0	0.0028779	0.023284	0.00134925	0.0327335	0	0.137155	0.0669459	0.57825	Base
P90_S5	P90	0	0.0806743	0	0.0645596	0	0.000558708	0	0.0490072	0.0143995	0	0	0.0797694	0	0	0.00227525	0.0162977	0	0.0128867	0	0.265725	0	0.413847	Base
P90_S7	P90	0.0861708	0	0.00372682	0.0496792	0	0.0379186	0.0385414	0.0755264	0	0.0563689	0.00309305	0.0174358	0	0	0.079504	0.025656	0.00115139	0.0368282	0.00977361	0.000751202	0	0.477875	HRV
P91_S1	P91	0.119647	0	0.0150315	0.065207	0	0.11999	0.0627798	0.0663491	0	0.00915367	0.0718795	0	0.0482527	0.000184307	0.00662386	0.0679785	0.00733991	0.0437917	0	0.0431806	0.0190528	0.233558	Base
P91_S2	P91	0.0898315	0	0.0122592	0.059163	0	0.136511	0.0294981	0.0776769	0.00317542	0	0.074457	0	0.0145252	0	0.0224357	0.0419011	0.0118437	0.0325233	0.0329	0.0164284	0.00475645	0.340114	Base
P91_S3	P91	0.0581908	0	0.00708124	0.00604695	0	0.0509614	0.108284	0.0382256	0	0	0	0.0451433	0.0961864	0	0.0419966	0.00306851	0	0.0431751	0	0.160751	0	0.34089	HRV
P91_S4	P91	0.108451	0	0.0405158	0.086874	0	0.146256	0.0130825	0.0689671	0.00802861	0	0.0697718	0.00112603	0.0430089	0.00403106	0.0124684	0.0576336	0.00783566	0.027905	0	0.0295322	0.0266026	0.24791	HRV
P91_S5	P91	0.11597	0	0.0105352	0.0518735	0	0.076895	0.0267819	0.074356	0.00164413	0	0.0694386	0	0.0323293	0.0676214	0.0247265	0.104325	0.0172157	0.0202567	0.013584	0.0155541	0.0528188	0.224074	Base
P91_S6	P91	0.127588	0	0.012821	0.0370026	0	0.140187	0.0504451	0.0725153	0.00490179	0	0.0331478	0	0.0044288	0	0.0163542	0.0449432	0.0175535	0.0253865	0.007128	0.00936996	0	0.396227	Base
P91_S7	P91	0.0543239	0	0.0057811	0.00838137	0	0.0674759	0.0184675	0.0303791	0	0	0.0513198	0	0	0.013287	0.00158171	0.0241925	0	0.0130226	0.00310419	0.00524665	0.112845	0.590592	Base
P91_S8	P91	0.149987	0	0.0188333	0.0754113	0	0.135338	0.0142973	0.0818606	0.0283577	0	0.0534189	0	0	0.0174167	0.0088227	0.059415	0.00424349	0.0186067	0.00568024	0.0153869	0.0347215	0.278202	Base
P91_S9	P91	0.0834383	0	0.00810185	0.0720644	0	0.0722017	0.035414	0.0679715	0	0	0.0520613	0	0.02866	0.00610875	0.0141226	0.0329535	0.00668608	0.0156339	0.0178817	0	0	0.486701	Base
P92_S1	P92	0.0620437	0	0.00831451	0.0216386	0	0.0772251	0.0228305	0.0242875	0.00103085	0	0.00778421	0	0.00289285	0	0.0144982	0.0232607	0.000683686	0.0213983	0.0409876	0	0.0186782	0.652446	Base
P92_S2	P92	0.0924528	0	0.00813228	0.0333549	0.0116053	0.0123444	0.0410833	0.0382578	0	0	0.0473309	0	0.0270224	0.0163181	0.0507919	0.00960507	0.015373	0.015379	0.0242678	0	0.0737914	0.48289	Base
P92_S3	P92	0.136487	0	0.0143703	0.0202033	0	0.0752677	0.0374199	0.020573	0	0	0.0143967	0	0.00102187	0	0.0167403	0.0364379	0.00841517	0.0524744	0.00654873	0	0.0204833	0.539161	RSV
P92_S4	P92	0.0332619	0	0.00509544	0.0144274	0	0.0622265	0.0181619	0.0661576	0	0	0.0435252	0	0.0113142	0.0123705	0.00159152	0.0162131	0	0.0228736	0	0.0320804	0.0431978	0.617503	RSV
P92_S5	P92	0.0528854	0	0.00910176	0.0273989	0	0.0328934	0.0187217	0.0253399	0.00534163	0	0.00257474	0	0	0.00337151	0.00354313	0.0525844	0	0.0089905	0.00427089	0	0.043667	0.709315	Cov
P92_S6	P92	0.0765409	0	0.0056762	0.0467332	0	0.0428379	0.0519829	0.0292537	0	0	0.0724254	0	0.0196081	0.0180331	0.0402423	0.0984901	0.0111025	0.0161438	0.00208402	0.00515537	0.0509887	0.412702	Base
P92_S7	P92	0.0372079	0	0.0048417	0.034918	0	0.0469859	0.0189734	0.0244411	0	0	0.0468572	0	0	0.0140636	0.00715956	0.0389198	0.00257566	0.0154132	0	0.00516228	0.038072	0.664409	Base
P92_S8	P92	0.0874637	0	0.0228025	0.108575	0	0.105969	0.0284569	0.067699	0.00626444	0	0.0689937	0	0.0347065	0	0.00814762	0.0620622	0.000859192	0.0481042	0.00419129	0.0130234	0.0439108	0.28877	Base
P92_S9	P92	0.0118831	0	0.00305688	0.0090071	0	0	0.0128754	0.0125222	0	0	0.0242957	0	0	0.00622222	0	0.00616575	0	0.00412604	0.0167394	0	0.0372295	0.855877	Base
P92_S10	P92	0.0613171	0	0.00441388	0.0186682	0	0.0325457	0.0201404	0.0309475	0	0	0.0268407	0	0.00354253	0.00837784	0.00469519	0.00815892	0	0.0312646	0	0.00322457	0.0733037	0.672559	Base
P92_S11	P92	0.0960624	0	0.00671676	0.102114	0.00120163	0	0.0721945	0.0615918	0	0.00735645	0.0370689	0.0218172	0.0750689	0	0.125257	0.0641003	0	0.0628134	0	0.0313989	0.0127619	0.222476	HRV
P92_S12	P92	0.133129	0	0.025776	0.045626	0	0.0782113	0.0569441	0.0839542	0.00352937	0	0.0790161	0	0.0336377	0	0.0143179	0.0636555	0.0094144	0.0254886	0.030042	0	0.0702319	0.247026	Base
P92_S13	P92	0.179673	0	0.0148868	0.0837998	0	0.0986948	0.0164388	0.117321	0	0	0.0526069	0	0.070686	0	0.0114184	0.0209477	0.00423093	0.0421314	0.00403042	0.00968975	0.0298538	0.24359	Base
P92_S14	P92	0.0804213	0	0.0151821	0.0938465	0	0.0702785	0.0147301	0.0675722	0	0	0.0645732	0	0.0257669	0	0.00351066	0.0527715	0.00677347	0.0430382	0.0280834	0.00417638	0.032987	0.396289	Base
P95_S1	P95	0.0550328	0	0.00599934	0.0451759	0	0.0434944	0.0134037	0.0549401	0.00980834	0	0.0157705	0.00365934	0	0.00334612	0.0173711	0.0417374	0.0047419	0.015108	0.0636101	0	0.123122	0.483679	Base
P95_S2	P95	0.0580987	0	0.00276829	0.0128936	0	0.0295418	0.0330611	0.0222703	0	0	0.00739461	0.00316912	0	0.00979899	0.000711486	0.0206357	0.00329751	0.0125197	0.0398125	0	0.101108	0.642918	Base
P95_S3	P95	0.0493632	0	0.00204201	0.0328101	0	0.0322483	0.0119224	0.0648895	0	0	0	0.0180396	0	0.00576221	0.000772667	0.0406093	0.00504103	0.017235	0.0340051	0	0.0862951	0.598965	Base
P95_S4	P95	0.0334494	0	0.00147839	0.00271928	0.00169822	0.0327491	0.0199203	0.00701744	0	0	0.00722467	0.0110641	0	0	0.00253891	0.0376261	0.0104556	0.00995492	0	0.0170441	0.139293	0.665766	Base
P95_S5	P95	0.0542655	0	0.00688987	0	0	0.0600007	0	0.0346962	0.000422852	0	0.0290117	0	0	0	0	0.0307505	0.000959858	0.0172645	0.011471	0.0223759	0.120364	0.611528	Base
P95_S6	P95	0.120829	0	0.0320911	0.0741045	0	0.129879	0.00208567	0.0723764	0.0156402	0	0.052352	0	0.025998	0	0.0120978	0.0526776	0.0231091	0.026474	0.124193	0.0151885	0.0221289	0.198775	Base
P95_S7	P95	0.10792	0	0.017888	0.0972353	0	0.030762	0.00987903	0.0664561	0.00719872	0.00542779	0.0355905	0	0.011676	0	0.0100498	0.0651518	0.0284826	0.0224145	0.142208	0.0361346	0.0292702	0.276256	Base
P95_S8	P95	0.121791	0	0.020453	0.0278166	0	0.123019	0.0296616	0.0384996	0.00119582	0	0.035941	0	0.0278825	0.0457219	0.00548894	0.0279609	0.00983512	0.00819662	0.00509876	0.0108423	0.134416	0.326179	Base
P95_S9	P95	0.0570644	0	0.00666272	0	0	0.0521118	0.0128871	0.0306064	0	0.00670143	0.0106422	0.000378961	0	0	0.00350524	0.0260349	0.00349962	0.00907492	0	0.0738814	0.279417	0.427532	Base
P95_S10	P95	0.117552	0	0.0196947	0.0341085	0	0.105006	0.0313871	0.0666342	0.0308467	0	0.0399748	0.00400081	0.0439353	0	0.00613129	0.0309643	0.0247848	0.0155633	0.0451559	0.0202863	0.0195154	0.344458	Base
P95_S11	P95	0.065812	0.0120031	0	0.0388295	0	0.0990253	0.00591102	0.0286325	0	0	0.0165887	0.0353434	0.0213271	0	0.000165414	0.0155769	0.00131787	0.0270122	0.0737019	0.00351734	0.0299675	0.525268	HRV
P95_S12	P95	0.1463	0	0.00422331	0.0150635	0	0.105959	0	0.0497421	0.0260278	0	0.0104557	0.0160101	0	0.0164694	0	0.0115971	0.000673143	0.0162985	0.017202	0	0.0831281	0.480851	Base
P95_S13	P95	0.137479	0	0.00569662	0.141261	0	0.0625951	0	0.107078	0.0285638	0	0	0.0729567	0.0144057	0.00936119	0.0125326	0.0433883	0.0394431	0	0.148842	0	0	0.176397	Base
P95_S14	P95	0.063688	0	0	0.0303492	0	0.0402595	0.0149664	0.0473308	0.00414841	0	0	0.0415834	0	0.0155435	0.0042173	0.00973024	0.00243263	0.0152319	0.0168191	0	0.077306	0.616394	Base
P95_S15	P95	0.0941882	0	0.0169873	0.0372527	0	0.115131	0.021228	0.0339016	0.000386889	0	0.0376901	0.00426009	0	0	0.000490449	0.033063	0.0118735	0.0167651	0.0305251	0.0101203	0.0950744	0.441062	Base
P95_S16	P95	0.131633	0	0.0337086	0.0428671	0	0.0808026	0.0152349	0.0452994	0.0143014	0	0.0614308	0	0.00878767	0	0.00247095	0.0350255	0.0106148	0.027594	0.194283	0.0112124	0.0442794	0.240456	Base
P97_S1	P97	0.128152	0	0.00503585	0.0518224	0	0.0477862	0.0530487	0.0118057	0	0.00531608	0.026893	0	0	0.00713601	0.00530251	0.0249576	0.0106918	0.0432817	0	0.0639274	0.110699	0.404144	Base
P97_S2	P97	0.0820051	0	0.00211911	0.163109	0	0.0780668	0.0450021	0.0970857	0.00702691	0	0.0433751	0	0	0.000729567	0.0233383	0.091691	0.0129411	0.0213969	0.0347583	0.0384289	0	0.258926	Base
P97_S3	P97	0.0603507	0	0	0.00629128	0.00498585	0.0306022	0	0	0	0	0	0.0137416	0	0	0	0.0549169	0.0104038	0.0355363	0	0.228907	0.203292	0.350973	HRV
P97_S4	P97	0.065827	0.0153705	0	0	0	0.0560045	0	0.00784911	0	0	0	0.0151571	0	0	0	0.0357563	0	0.0772482	0	0.150973	0	0.575814	Base
P97_S5	P97	0.0392291	0	0.000424077	0.0285017	0	0.0451488	0.0582112	0.0227888	0	6.97e-05	0	0.042005	0.0053662	0	0.00810652	0.0417513	0	0.0248672	0	0.204577	0.00100165	0.477952	HRV
P97_S6	P97	0.136445	0	0.0197042	0.0797612	0	0.122329	0.00690219	0.102358	0	0	0	0.0395566	0	0	0.0060339	0.0335402	0	0.0319081	0.0145248	0.0224597	0.0350985	0.349379	Base
P97_S7	P97	0.174703	0	0.0086078	0.139051	0	0.0683035	0.0538457	0.137592	0	0	0.0677734	0.00303952	0	0	0.0328222	0.0752981	0.000917005	0.0275822	0	0.0183091	0.0038091	0.188346	Base
P97_S8	P97	0.0738709	0	0.00520527	0.0484517	0	0.122645	0.00631538	0.0452614	0	0	0.0369463	0	0	0	0.00324213	0.0455693	0.0174991	0.0223777	0	0.0670283	0.0656666	0.439921	Base
P97_S9	P97	0.147172	0	0.00064971	0.0461204	0	0.15147	0.026186	0.0795961	0	0	0.0319771	0.00821934	0	0	0.0172893	0.0635226	0.0154032	0.044978	0.0241769	0.0190655	0.0340273	0.290147	Base
P97_S10	P97	0.0861518	0	0	0.045105	0	0.0312458	0.00583231	0.0543202	0.00163342	0.0335479	0	0.0155375	0	0	0.0198277	0.0453765	0	0.0155888	0	0.224924	0.0390577	0.381851	HRV
P97_S11	P97	0.0971726	0	0.0102031	0.0664959	0	0.0330985	0.00341733	0.0533055	0.00700635	0	0	0.0317964	0.0147984	0	0.00912575	0.0127176	0.064279	0.0696711	0	0.113256	0.0372693	0.376387	Base
P97_S12	P97	0.114129	0	0.00478794	0.105432	0	0.0242741	0.113806	0.063926	0	0	0	0.0838582	0.0746854	0	0.200796	0.039241	0	0.0311481	0	0.0282401	0	0.115676	HRV
P97_S13	P97	0.13822	0	0	0.147239	0	0.0109352	0.0496789	0.14098	0.0253862	0	0.0422277	0.0119376	0.00108124	0	0.0764365	0.087187	0.0352732	0.00972146	0.0204018	0.0100134	0.0495284	0.143752	Base
P97_S14	P97	0.128733	0	0.0118728	0.124303	0	0.0548009	0.042646	0.107275	0.0119259	0	0.0487676	0.0239342	0	0	0.0137937	0.0754417	0.00542421	0.0427902	0.0341097	0	0.0258307	0.248352	Base
P98_S1	P98	0.0938914	0.0162654	0	0.0352341	0.0031472	0	0.0648441	0.0559271	0	0	0.059927	0	0	0	0.0190902	0.0489943	0	0.0511028	0.00414232	0	0.02222	0.525214	Base
P98_S2	P98	0.0803838	0	0.00261099	0.0474862	0.0275597	0.0275823	0.0489613	0.0241763	0	0	0	0.0801592	0.0415267	0	0.121571	0.018591	0	0.0547124	0	0.0227843	0	0.401895	Base
P98_S3	P98	0.133415	0	0.0170876	0.130414	0	0.0679517	0.0405077	0.0886902	0.00816547	0	0.0345924	0.0136916	0	0	0.0262078	0.106171	0.00733664	0.0498735	0	0.0266138	0.0245371	0.224745	Base
P98_S4	P98	0.0959254	0	0.00837761	0.0342182	0	0.077248	0.0103158	0.0784755	0	0	0.00211381	0.0195709	0	0	0.00861606	0.0243	0.010011	0.0163815	0.00690179	0.0484302	0.0432631	0.515851	HRV
P98_S5	P98	0.0837942	0	0	0.0973428	0	0.0622899	0.0576929	0.0822365	0	0	0.0201819	0.0244183	0	0	0.0532131	0.0189675	0.00471498	0.0238252	0	0.045164	0.00111258	0.425046	HRV
P98_S6	P98	0.0797947	0	0	0.0885183	0	0.0306231	0.0345691	0.0830784	0.00631694	0	0.0256577	0.0195566	0	0	0.0666315	0.0442006	0.0152094	0.00794364	0	0.0441417	0	0.453758	HRV
P98_S7	P98	0.0736821	0.00274917	0.000264317	0.241684	0	0.0347537	0.0497001	0.16698	0.0276873	0	0.0686301	0.00686105	0.0195593	0	0.0478039	0.141977	0.0181316	0.0109829	0.00236865	0.00940809	0.00196747	0.0748092	Base
P99_S1	P99	0.0983573	0	0	0.141533	0	0	0.00689727	0.115931	0.000569347	0	0	0.0645958	0.0370368	0	0.0364105	0.0880181	0.0286229	0.0297282	0	0.0925182	0.129267	0.130515	Base
P99_S2	P99	0.0422882	0	0.00144732	0.0305943	0.00634195	0.0511758	0.0301487	0.0090274	0	0	0.0174541	0.00946723	0	0	0	0.0635221	0.0664361	0.0445263	0	0.102634	0.0136776	0.511258	Base
P99_S3	P99	0.0973217	0	0.00663636	0	0.0432258	0.0103577	0	0.0251849	0	0	0	0.0181041	0	0	0	0.0115262	0	0.0289929	0	0.0616136	0.0864239	0.610613	Base
P99_S4	P99	0.0709689	0	0.00337809	0.0451984	0	0.033979	0.00437113	0.0365354	0	0	0	0.0183765	0	0	0	0.0355486	0.0318788	0.0774395	0	0.142508	0.137446	0.362372	Base
P99_S5	P99	0.0446488	0.000904037	0.0424542	0	0	0.0502413	0	0.0355077	0	0.0315991	0	0.0196215	0	0	0	0.0304324	0	0.0324393	0	0.132417	0.0170754	0.562659	HRV
P99_S6	P99	0.166864	0	0.0426681	0.165249	0	0.0116662	0.0635888	0.0742137	0.0144356	0	0.0908439	0	0.0262842	0	0.0533106	0.0338519	0.0276447	0.0267564	0.00755549	0.0267556	0.0341712	0.134141	Base
P99_S7	P99	0.166299	0	0.00794233	0.028782	0	0.112711	0.0328188	0.0648854	0.00516418	0	0.0206377	0.0177877	0.0121497	0	0.0495191	0.0488988	0.0088047	0.0324034	0	0.0544099	0.0236743	0.313112	Base
P99_S8	P99	0.128422	0	0.00944428	0.0913177	0	0.0620006	0.00799109	0.0634721	0.0457956	0	0.0664276	0	0.0619063	0	0.0059715	0.0565057	0.0191065	0.0266312	0	0.074988	0.00471338	0.275306	Base
P99_S9	P99	0.106239	0.0230138	0.0137916	0.118996	0	0.102478	0.0398214	0.107475	0.0287035	0	0.0751411	0	0.0534838	0.0101098	0.0168137	0.11395	0.0232874	0.0330941	0.0267468	0.016862	0.0223937	0.0675997	Base
P99_S10	P99	0.110773	0	0.00634596	0.164741	0	0.0421285	0.057959	0.0982546	0.016585	0	0.0736682	0	0.0396743	0	0.026534	0.0746606	0.0160733	0.0494801	0	0.0225444	0	0.200578	Base
P99_S11	P99	0.0302077	0	0.00210356	0.00221684	0	0.0551124	0	0.00625767	0	0	0.00337771	0.0071521	0.0251677	0	0	0	0.0429738	0.0374958	0	0.146398	0.190781	0.450756	Base
P99_S12	P99	0.118626	0	0.0160514	0.0180717	0	0.0969161	0.00752528	0.0385421	0	0	0.0477976	0	0.0588796	0	0.0159073	0.0479894	0.0257327	0.0192558	0	0.0440448	0.165992	0.278668	Base
P99_S13	P99	0.0399316	0	0.00278692	0.0213542	0	0.0203792	0	0.032266	0	0	0	0.0378528	0	0	0.0167699	0.0404737	0.00694733	0.0072445	0	0.102277	0.063219	0.608498	HRV
P99_S14	P99	0.1638	0	0.0153821	0.0595033	0	0.0409232	0.0378019	0.082345	0	0.0035188	0.068739	0	0.0262826	0	0.0273404	0.0574748	0.0232439	0.0242326	0	0.0752388	0.023932	0.270241	HRV
P99_S15	P99	0.0859283	0	0.00410736	0.0503015	0	0.110937	0.0495793	0.0627559	0	0	0	0.0768684	0.0196842	0	0.04947	0.0836536	0.016871	0.013867	0	0.150855	0.129622	0.0954992	HRV
P100_S1	P100	0.0508607	0	0.000407828	0.0289407	0	0.0187242	0.0138519	0	0.00605438	0	0	0.0404255	0	0	0	0.00748634	0	0.00861852	0.0122094	0	0.0319563	0.780464	Base
P100_S2	P100	0.0456968	0	0	0	0	0.0521764	0.00929928	0.0268408	0	0	0	0.0185679	0	0	0.000478901	0.0184685	0	0.00920531	0	0.0799369	0.0509661	0.688363	Base
P100_S3	P100	0.126205	0	0	0.116768	0	0.0735153	0.0327019	0.109176	0.0175683	0	0.0696792	0	0	0	0	0.0453954	0.00199644	0.0429784	0	0.0406238	0.0221318	0.30126	Base
P100_S4	P100	0.0539184	0	0.000337437	0	0	0.0370436	0	0.0349892	0	0	0	0.040488	0	0	0.0392855	0.00527502	0	0.0922135	0	0.161633	0.0111435	0.523673	HRV
P100_S5	P100	0.0492608	0	0.00183158	0.000398761	0	0.0360685	0	0.0236627	0	0	0	0.0181206	0	0	0.00258726	0	0	0.018398	0	0.111851	0.0136858	0.724135	Base
P100_S6	P100	0.0929336	0	0.00026457	0.0271584	0	0.0681993	0	0.0937628	0	0	0.0464721	0	0	0.00446018	0.0219945	0.0553382	0.0101697	0.0301209	0.00588397	0	0.0140576	0.529184	Base
P100_S7	P100	0.0548239	0	0	0.0516581	0.0139831	0.000984706	0	0.0549794	0.00766497	0	0.00596173	0.0204488	0.068213	0.00668757	0.00547637	0.0191061	0	0.0156137	0	0.131839	0.0746766	0.467883	Base
P100_S8	P100	0.094009	0	0	0.0318962	0	0.061713	0	0.111575	0	0	0.0353916	0.00445047	0.0405518	0.0026752	0.00244488	0.0203286	0	0.0350667	0	0.0715761	0.0295523	0.458769	Base
P102_S1	P102	0.211884	0	0.0338764	0.0589179	0	0.121466	0.0246811	0.109742	0	0	0.0922365	0	0.014919	0.0103103	0.0421624	0.0983887	0.0283198	0.0339032	0.0130316	0.00444658	0.0214532	0.080262	Base
P102_S2	P102	0.0627268	0	0.0109263	0.0153054	0	0.0459139	0	0.0339188	0.0274207	0	0	0.0207036	0	0.0230881	0	0.0403459	0.0215647	0.0404296	0	0.067606	0.0450329	0.545017	HRV
P103_S1	P103	0.0382703	0	0.00363074	0	0	0.044314	0.0317453	0.0259372	0	0	0.0260603	0	0	0	0	0.0202073	0.0125786	0.0162926	0.0333886	0	0.0186079	0.728967	Base
P103_S2	P103	0.0765907	0	0.00306202	0.0140256	0	0.0652756	0.0275734	0.0269369	0	0	0.0101025	0	0	0	0	0.0266417	0.010611	0.0181129	0.0584734	0.00453786	0	0.658056	Base
P103_S3	P103	0.0763698	0	0.00599049	0	0	0.0270011	0.0163088	0.0448053	0	0	0.0258076	0	0	0	0	0.030545	0.0049728	0.0238614	0.0227727	0.0146426	0.00914276	0.69778	Base
P103_S4	P103	0.0431336	0	0.00406075	0.0173598	0	0.0321352	0.0216972	0.0256514	0	0.000701803	0.0342659	0.00519638	0.0753235	0	0.0295351	0.0147991	0	0.0547133	0.00342711	0.006024	0	0.631976	HRV
P103_S5	P103	0.0799831	0	0	0.0871333	0	0.0153181	0.0714989	0.0901955	0	0	0.0717762	0	0.0125292	0	0.0795489	0.0422332	0.03589	0.0431005	0.0459587	0	0	0.324834	HRV
P103_S6	P103	0.0608222	0	0.00889036	0	0	0.0271376	0.03623	0.0278453	0	0	0	0.0211442	0	0	0.00358216	0.00826353	0	0.0229822	0	0.0809701	0.00365998	0.698472	HRV
P104_S1	P104	0.0370364	0	0	0	0.0256023	0.0240935	0.0169886	0	0	0	0.0427255	0	0	0	0	0.0297516	0	0.00516103	0.00153145	0	0	0.81711	Base
P104_S2	P104	0.0309445	0	0	0.012538	0.003997	0.039799	0.0154171	0.00493797	0	0	0.0253329	0	0	0	0.000930838	0.0137758	0	0.0142189	0	0.0635023	0	0.774606	Base
P104_S3	P104	0.0287619	0	0.00651142	0	0	0.00825631	0.0024401	0.0157699	0	0	0.0323107	0	0	0	0	0.0251329	0	0.00839017	0	0.00925188	0.00698931	0.856185	Base
P104_S4	P104	0.0208722	0	0.0040573	0	0	0.0189173	0.0192177	0.024561	0	0	0.028362	0	0	0	0	0.0277809	0.00253172	0.00908021	0	0.0220445	0.0308751	0.7917	HRV
P104_S5	P104	0.0148581	0.00997929	0	0.044655	0	0.0293925	0	0.00177471	0.0166323	0	0	0.0379273	0.0182504	0	0	0	0.00202451	0.00738938	0	0.0372276	0.0228673	0.757022	Base
