# Supplementary material for: Virome Data Explorer: A web resource to longitudinally explore respiratory viral infections, their interactions with other pathogens and host transcriptomic changes in over 100 people
Source: PLoS Biol. 2024 Jan 18;22(1):e3002089. doi: 10.1371/journal.pbio.3002089 (PMC10796020; doi:10.1371/journal.pbio.3002089)
Supplement: S18 Data — DESEQ2 results tables for the individual viruses analysis in alternative designs (1) LRT between model with and without specification of type_infection (here type_infection does include negative samples), (2) Virus_vs_asymptomatic_negative: baseline comparison is performed using only asymptomatic negative sample. (XLSX) [file pbio.3002089.s027.xlsx]

## Sheet: list_samples_included
Sample_ID	ID
P1_S1	P1
P1_S2	P1
P1_S3	P1
P1_S4	P1
P1_S5	P1
P1_S6	P1
P1_S7	P1
P1_S8	P1
P1_S9	P1
P1_S11	P1
P1_S12	P1
P1_S13	P1
P1_S14	P1
P3_S1	P3
P3_S2	P3
P3_S3	P3
P3_S4	P3
P3_S5	P3
P3_S6	P3
P3_S7	P3
P3_S8	P3
P3_S9	P3
P3_S10	P3
P3_S11	P3
P3_S12	P3
P3_S13	P3
P3_S14	P3
P3_S15	P3
P3_S16	P3
P3_S17	P3
P3_S18	P3
P4_S1	P4
P4_S2	P4
P4_S3	P4
P4_S4	P4
P4_S5	P4
P4_S6	P4
P4_S7	P4
P4_S8	P4
P4_S9	P4
P4_S10	P4
P4_S11	P4
P4_S12	P4
P4_S13	P4
P4_S14	P4
P4_S17	P4
P5_S2	P5
P5_S3	P5
P5_S4	P5
P5_S5	P5
P5_S6	P5
P5_S7	P5
P5_S8	P5
P5_S10	P5
P5_S12	P5
P5_S13	P5
P5_S14	P5
P5_S15	P5
P5_S17	P5
P5_S18	P5
P5_S19	P5
P5_S20	P5
P7_S1	P7
P7_S2	P7
P7_S3	P7
P7_S4	P7
P8_S2	P8
P8_S3	P8
P8_S4	P8
P8_S5	P8
P8_S6	P8
P8_S7	P8
P8_S8	P8
P8_S9	P8
P8_S10	P8
P8_S11	P8
P9_S1	P9
P9_S2	P9
P9_S3	P9
P9_S4	P9
P9_S5	P9
P9_S6	P9
P9_S7	P9
P9_S8	P9
P9_S9	P9
P9_S10	P9
P9_S11	P9
P9_S12	P9
P9_S13	P9
P9_S14	P9
P9_S15	P9
P9_S16	P9
P10_S1	P10
P10_S2	P10
P10_S3	P10
P10_S4	P10
P10_S5	P10
P10_S6	P10
P10_S7	P10
P10_S8	P10
P11_S1	P11
P11_S3	P11
P11_S4	P11
P11_S5	P11
P11_S6	P11
P13_S1	P13
P13_S2	P13
P13_S3	P13
P13_S4	P13
P13_S5	P13
P13_S6	P13
P13_S7	P13
P13_S8	P13
P13_S9	P13
P13_S10	P13
P13_S11	P13
P13_S12	P13
P13_S13	P13
P13_S14	P13
P13_S15	P13
P13_S16	P13
P15_S1	P15
P15_S4	P15
P15_S5	P15
P15_S6	P15
P15_S7	P15
P15_S8	P15
P15_S9	P15
P15_S10	P15
P15_S13	P15
P15_S14	P15
P15_S15	P15
P15_S16	P15
P16_S1	P16
P16_S2	P16
P16_S3	P16
P16_S4	P16
P16_S5	P16
P16_S6	P16
P16_S7	P16
P16_S8	P16
P18_S1	P18
P18_S2	P18
P18_S3	P18
P18_S4	P18
P18_S5	P18
P18_S6	P18
P18_S7	P18
P18_S8	P18
P18_S9	P18
P18_S10	P18
P19_S2	P19
P19_S3	P19
P19_S4	P19
P19_S6	P19
P19_S7	P19
P19_S8	P19
P19_S9	P19
P20_S1	P20
P20_S3	P20
P20_S4	P20
P22_S1	P22
P22_S2	P22
P22_S3	P22
P22_S5	P22
P24_S1	P24
P24_S2	P24
P24_S3	P24
P24_S4	P24
P24_S5	P24
P24_S6	P24
P25_S1	P25
P25_S2	P25
P25_S3	P25
P25_S4	P25
P26_S1	P26
P26_S2	P26
P26_S3	P26
P26_S4	P26
P26_S5	P26
P27_S1	P27
P27_S2	P27
P27_S3	P27
P27_S4	P27
P27_S5	P27
P27_S6	P27
P28_S1	P28
P28_S5	P28
P28_S6	P28
P28_S7	P28
P28_S9	P28
P30_S1	P30
P30_S2	P30
P32_S2	P32
P32_S3	P32
P32_S4	P32
P32_S5	P32
P32_S6	P32
P33_S1	P33
P33_S2	P33
P33_S3	P33
P33_S4	P33
P33_S5	P33
P34_S2	P34
P34_S3	P34
P34_S4	P34
P34_S5	P34
P34_S6	P34
P34_S7	P34
P34_S8	P34
P34_S9	P34
P34_S10	P34
P34_S12	P34
P34_S13	P34
P35_S1	P35
P35_S2	P35
P35_S3	P35
P35_S4	P35
P35_S5	P35
P35_S6	P35
P36_S1	P36
P36_S2	P36
P36_S4	P36
P36_S5	P36
P36_S6	P36
P36_S7	P36
P36_S8	P36
P36_S9	P36
P36_S10	P36
P37_S1	P37
P37_S2	P37
P37_S3	P37
P39_S1	P39
P39_S2	P39
P39_S3	P39
P39_S4	P39
P39_S5	P39
P40_S1	P40
P40_S2	P40
P40_S3	P40
P40_S4	P40
P44_S1	P44
P44_S2	P44
P44_S4	P44
P44_S5	P44
P44_S6	P44
P46_S1	P46
P46_S2	P46
P46_S3	P46
P46_S4	P46
P46_S5	P46
P46_S6	P46
P46_S7	P46
P46_S9	P46
P46_S10	P46
P48_S1	P48
P48_S2	P48
P48_S3	P48
P48_S4	P48
P48_S5	P48
P48_S6	P48
P48_S7	P48
P48_S8	P48
P48_S9	P48
P48_S10	P48
P48_S11	P48
P48_S12	P48
P48_S13	P48
P48_S14	P48
P48_S15	P48
P48_S16	P48
P48_S17	P48
P48_S18	P48
P48_S19	P48
P48_S20	P48
P49_S1	P49
P49_S2	P49
P49_S3	P49
P49_S4	P49
P49_S5	P49
P50_S3	P50
P50_S4	P50
P50_S5	P50
P50_S6	P50
P50_S7	P50
P51_S1	P51
P51_S2	P51
P51_S3	P51
P51_S4	P51
P51_S5	P51
P51_S6	P51
P51_S7	P51
P51_S8	P51
P52_S2	P52
P52_S3	P52
P52_S4	P52
P52_S5	P52
P52_S6	P52
P53_S1	P53
P53_S2	P53
P53_S3	P53
P53_S4	P53
P53_S5	P53
P54_S1	P54
P54_S2	P54
P54_S3	P54
P54_S4	P54
P54_S5	P54
P54_S6	P54
P54_S7	P54
P55_S1	P55
P55_S2	P55
P55_S4	P55
P55_S5	P55
P55_S6	P55
P55_S7	P55
P55_S8	P55
P55_S9	P55
P55_S10	P55
P55_S11	P55
P55_S12	P55
P55_S13	P55
P57_S1	P57
P57_S2	P57
P57_S3	P57
P57_S4	P57
P57_S5	P57
P57_S6	P57
P57_S7	P57
P57_S8	P57
P57_S9	P57
P58_S1	P58
P58_S2	P58
P59_S2	P59
P59_S4	P59
P59_S8	P59
P59_S9	P59
P59_S10	P59
P59_S11	P59
P59_S12	P59
P59_S13	P59
P59_S14	P59
P59_S17	P59
P59_S18	P59
P59_S19	P59
P59_S20	P59
P59_S21	P59
P60_S1	P60
P60_S2	P60
P60_S3	P60
P60_S6	P60
P60_S8	P60
P60_S12	P60
P60_S13	P60
P60_S14	P60
P60_S15	P60
P60_S16	P60
P60_S17	P60
P60_S18	P60
P60_S19	P60
P60_S21	P60
P60_S22	P60
P60_S23	P60
P60_S24	P60
P60_S25	P60
P60_S26	P60
P62_S1	P62
P62_S2	P62
P63_S1	P63
P63_S2	P63
P63_S3	P63
P64_S2	P64
P64_S3	P64
P64_S4	P64
P64_S5	P64
P64_S6	P64
P66_S2	P66
P66_S3	P66
P66_S4	P66
P66_S5	P66
P67_S1	P67
P67_S2	P67
P67_S3	P67
P67_S4	P67
P67_S5	P67
P68_S1	P68
P68_S2	P68
P68_S3	P68
P68_S4	P68
P68_S6	P68
P68_S7	P68
P68_S9	P68
P68_S10	P68
P68_S12	P68
P68_S13	P68
P68_S14	P68
P68_S15	P68
P68_S16	P68
P68_S17	P68
P68_S18	P68
P68_S19	P68
P68_S20	P68
P68_S21	P68
P68_S22	P68
P69_S1	P69
P69_S2	P69
P69_S3	P69
P69_S4	P69
P69_S5	P69
P69_S6	P69
P69_S7	P69
P69_S8	P69
P69_S9	P69
P69_S10	P69
P69_S11	P69
P69_S12	P69
P70_S1	P70
P70_S2	P70
P70_S3	P70
P70_S4	P70
P70_S5	P70
P70_S6	P70
P70_S8	P70
P70_S10	P70
P71_S1	P71
P71_S2	P71
P71_S3	P71
P71_S4	P71
P71_S5	P71
P71_S6	P71
P71_S7	P71
P71_S9	P71
P71_S10	P71
P71_S11	P71
P71_S12	P71
P71_S13	P71
P71_S14	P71
P71_S15	P71
P71_S18	P71
P73_S3	P73
P73_S4	P73
P73_S5	P73
P73_S6	P73
P73_S7	P73
P73_S8	P73
P73_S9	P73
P73_S10	P73
P73_S11	P73
P73_S12	P73
P73_S13	P73
P73_S14	P73
P73_S15	P73
P74_S1	P74
P74_S2	P74
P74_S3	P74
P74_S4	P74
P74_S5	P74
P74_S6	P74
P76_S3	P76
P76_S4	P76
P76_S5	P76
P76_S6	P76
P76_S7	P76
P76_S11	P76
P77_S1	P77
P77_S2	P77
P77_S3	P77
P78_S1	P78
P78_S2	P78
P78_S3	P78
P78_S4	P78
P78_S8	P78
P78_S9	P78
P79_S1	P79
P79_S2	P79
P79_S3	P79
P80_S1	P80
P80_S2	P80
P80_S3	P80
P80_S4	P80
P80_S5	P80
P80_S6	P80
P80_S7	P80
P80_S8	P80
P80_S9	P80
P80_S10	P80
P80_S11	P80
P80_S12	P80
P80_S13	P80
P80_S14	P80
P82_S1	P82
P82_S2	P82
P83_S1	P83
P83_S3	P83
P83_S4	P83
P83_S6	P83
P83_S8	P83
P83_S12	P83
P84_S1	P84
P84_S2	P84
P84_S3	P84
P84_S4	P84
P84_S5	P84
P84_S6	P84
P84_S7	P84
P86_S1	P86
P86_S3	P86
P86_S4	P86
P86_S5	P86
P87_S3	P87
P87_S4	P87
P87_S5	P87
P88_S1	P88
P88_S2	P88
P88_S3	P88
P88_S4	P88
P88_S5	P88
P88_S6	P88
P88_S7	P88
P89_S1	P89
P89_S2	P89
P89_S3	P89
P89_S4	P89
P89_S5	P89
P89_S6	P89
P89_S7	P89
P89_S8	P89
P89_S9	P89
P90_S1	P90
P90_S2	P90
P90_S3	P90
P90_S4	P90
P90_S5	P90
P90_S7	P90
P91_S1	P91
P91_S2	P91
P91_S3	P91
P91_S4	P91
P91_S6	P91
P91_S7	P91
P91_S8	P91
P91_S9	P91
P92_S1	P92
P92_S2	P92
P92_S3	P92
P92_S4	P92
P92_S5	P92
P92_S6	P92
P92_S7	P92
P92_S8	P92
P92_S9	P92
P92_S10	P92
P92_S11	P92
P92_S12	P92
P92_S13	P92
P92_S14	P92
P95_S1	P95
P95_S2	P95
P95_S3	P95
P95_S4	P95
P95_S5	P95
P95_S6	P95
P95_S7	P95
P95_S8	P95
P95_S9	P95
P95_S10	P95
P95_S11	P95
P95_S12	P95
P95_S13	P95
P95_S14	P95
P95_S15	P95
P97_S1	P97
P97_S2	P97
P97_S3	P97
P97_S4	P97
P97_S5	P97
P97_S6	P97
P97_S7	P97
P97_S8	P97
P97_S9	P97
P97_S10	P97
P97_S11	P97
P97_S12	P97
P97_S13	P97
P97_S14	P97
P98_S1	P98
P98_S2	P98
P98_S3	P98
P98_S4	P98
P98_S5	P98
P98_S6	P98
P99_S1	P99
P99_S2	P99
P99_S3	P99
P99_S4	P99
P99_S5	P99
P99_S6	P99
P99_S7	P99
P99_S8	P99
P99_S9	P99
P99_S10	P99
P99_S11	P99
P99_S12	P99
P99_S13	P99
P99_S14	P99
P99_S15	P99
P100_S1	P100
P100_S4	P100
P102_S1	P102
P102_S2	P102
P103_S2	P103
P103_S3	P103
P103_S4	P103
P103_S5	P103
P103_S6	P103
P104_S4	P104
P104_S5	P104

## Sheet: resHRVvsAsymptomatic_negative
row	baseMean	log2FoldChange	lfcSE	stat	pvalue	padj
CXCL10	486.336	3.64602	0.201426	18.101	3.12721e-73	5.08547e-69
CXCL11	151.277	3.95703	0.229088	17.273	7.51578e-67	6.11108e-63
RSAD2	970.937	2.51985	0.158187	15.9295	3.95478e-57	2.14376e-53
IFI6	498.532	1.96059	0.124585	15.7369	8.45029e-56	3.43546e-52
CXCL9	192.504	2.74878	0.182483	15.0632	2.82708e-51	9.19479e-48
GBP1	1334.7	1.72148	0.115845	14.8602	5.97125e-50	1.61841e-46
CCL8	52.8256	5.49031	0.383362	14.3215	1.60667e-46	3.73252e-43
IFIT3	1463.12	1.95975	0.137424	14.2606	3.85061e-46	7.82732e-43
IFIT1	785.568	2.16004	0.153894	14.0359	9.39726e-45	1.69798e-41
SLAMF7	150.367	1.54099	0.110176	13.9867	1.88037e-44	3.05786e-41
GBP4	646.173	1.57228	0.11289	13.9276	4.30801e-44	6.3688e-41
BATF2	101.626	1.64013	0.118613	13.8275	1.73869e-43	2.35621e-40
CD274	270.308	1.5999	0.116015	13.7904	2.91201e-43	3.64269e-40
CMPK2	294.082	1.58922	0.116816	13.6045	3.76742e-42	4.37613e-39
IFIT2	2497.44	2.16258	0.15954	13.5551	7.39099e-42	8.01281e-39
IFI44L	461.929	1.70854	0.128058	13.3419	1.32025e-40	1.34187e-37
EPSTI1	288.359	1.3159	0.0990029	13.2915	2.59163e-40	2.47913e-37
SERPING1	152.095	1.84587	0.139422	13.2394	5.19604e-40	4.69433e-37
CCL2	79.2569	2.84868	0.217779	13.0806	4.24868e-39	3.63642e-36
ISG15	468.523	2.15195	0.16528	13.02	9.41346e-39	7.65409e-36
DDX58	596.312	1.25295	0.0982841	12.7482	3.189e-37	2.4695e-34
SAMD9L	858.537	1.165	0.0932517	12.4931	8.14149e-36	6.01804e-33
DDX60	518.243	1.12621	0.0917766	12.2712	1.29336e-34	8.8356e-32
LILRB1	82.7137	1.71273	0.13958	12.2705	1.30399e-34	8.8356e-32
OAS2	698.116	1.16519	0.0958802	12.1526	5.55641e-34	3.61433e-31
MX1	2074.35	1.02747	0.0855713	12.0072	3.25776e-33	2.0376e-30
HERC5	256.298	1.79634	0.150609	11.9271	8.54537e-33	5.14684e-30
CYBB	368.115	1.16206	0.0975065	11.9177	9.56835e-33	5.55716e-30
GZMB	63.0105	1.71984	0.144384	11.9116	1.02974e-32	5.77436e-30
OASL	264.583	1.45623	0.123321	11.8084	3.53282e-32	1.91503e-29
IFI35	171.217	0.988219	0.0839471	11.7719	5.44683e-32	2.8573e-29
ETV7	83.1131	1.14099	0.0974756	11.7054	1.1956e-31	6.07587e-29
BST2	175.479	1.01373	0.0868096	11.6776	1.65911e-31	8.17589e-29
STAT1	2274.39	0.759574	0.0656814	11.5645	6.23422e-31	2.90447e-28
TRIM22	1105.22	0.82632	0.0714545	11.5643	6.25117e-31	2.90447e-28
TAP1	1331.13	0.812729	0.0703143	11.5585	6.68603e-31	3.02023e-28
OAS3	1145.2	1.14083	0.100422	11.3604	6.58786e-30	2.89545e-27
GBP5	1701.27	1.52689	0.134696	11.3358	8.72677e-30	3.7346e-27
IL4I1	60.5399	1.489	0.132713	11.2197	3.26504e-29	1.36144e-26
IFITM3	682.765	1.08044	0.0973275	11.101	1.23998e-28	5.04112e-26
UBE2L6	409.592	0.810985	0.0737582	10.9952	4.03116e-28	1.5989e-25
PARP9	942.549	0.62868	0.0572183	10.9874	4.39494e-28	1.70168e-25
IFIT5	284.821	0.96985	0.0884521	10.9647	5.64986e-28	2.1367e-25
TIFA	85.193	0.973078	0.088783	10.9602	5.93808e-28	2.19466e-25
PARP14	2570.65	0.817043	0.0747009	10.9375	7.62617e-28	2.75593e-25
CD163	234.481	1.33118	0.12459	10.6845	1.20318e-26	4.2535e-24
DTX3L	815.398	0.557065	0.052173	10.6773	1.30028e-26	4.49897e-24
IFITM1	876.259	1.0398	0.0976367	10.6497	1.75018e-26	5.92946e-24
XAF1	648.376	1.06364	0.100884	10.5431	5.4641e-26	1.81341e-23
APOL6	1640.79	0.673609	0.0642374	10.4863	9.99102e-26	3.24948e-23
STAT2	1207.54	0.625184	0.0601451	10.3946	2.62355e-25	8.36554e-23
ANKRD22	111.108	0.907082	0.0879101	10.3183	5.82499e-25	1.82165e-22
CCL4	218.184	1.78571	0.173157	10.3126	6.17793e-25	1.89558e-22
APOL2	494.282	0.602156	0.0584099	10.3092	6.40633e-25	1.92925e-22
IFI44	355.249	1.02661	0.100099	10.2559	1.11312e-24	3.2912e-22
TMEM176B	42.2115	1.2263	0.119971	10.2216	1.58632e-24	4.60657e-22
SPP1	44.1372	1.82247	0.178425	10.2142	1.7131e-24	4.88746e-22
LAMP3	123.472	1.15653	0.114176	10.1293	4.09641e-24	1.14855e-21
CCL3	196.807	1.80017	0.177892	10.1194	4.53031e-24	1.24868e-21
SIGLEC1	69.6422	1.5378	0.153785	9.99967	1.52899e-23	4.07614e-21
TFEC	60.2308	1.33641	0.133639	10.0002	1.52118e-23	4.07614e-21
FCGR1A	110.581	1.56314	0.156466	9.9903	1.6808e-23	4.40858e-21
HERC6	520.933	0.848211	0.0853428	9.93888	2.81993e-23	7.27899e-21
GCH1	283.017	0.713567	0.0721449	9.89075	4.56586e-23	1.16016e-20
TAP2	721.004	0.534068	0.0543627	9.82415	8.86156e-23	2.21703e-20
LAIR1	114.209	1.03696	0.10578	9.80301	1.0928e-22	2.69258e-20
P2RY14	65.8729	1.74673	0.178265	9.79848	1.14297e-22	2.77417e-20
CD69	312.655	1.67047	0.170999	9.7689	1.53107e-22	3.66151e-20
ZNFX1	1624.53	0.413253	0.0423249	9.76383	1.60965e-22	3.79365e-20
LAP3	686.072	0.896747	0.0921793	9.72828	2.28411e-22	5.30632e-20
ZBP1	132.787	1.38646	0.14298	9.69692	3.10724e-22	7.11689e-20
GBP1P1	40.7136	1.3635	0.140727	9.68897	3.35906e-22	7.58681e-20
EIF2AK2	565.337	0.62721	0.0647696	9.68371	3.53647e-22	7.87809e-20
PLSCR1	657.867	0.556593	0.0581425	9.57291	1.03938e-21	2.2841e-19
SOCS1	56.305	1.39976	0.146472	9.55653	1.21772e-21	2.64034e-19
IFIH1	399.34	1.08112	0.113293	9.54273	1.39125e-21	2.9769e-19
PML	493.087	0.631803	0.0669784	9.43294	3.98769e-21	8.42179e-19
IDO1	941.546	1.19266	0.126515	9.42699	4.22012e-21	8.79842e-19
IRF7	500.484	1.00669	0.107119	9.3979	5.56629e-21	1.14581e-18
IFI30	981.131	0.757543	0.080628	9.39552	5.6934e-21	1.15733e-18
PSMB9	354.856	0.610002	0.0655647	9.30381	1.35496e-20	2.72029e-18
USP18	91.4019	1.22453	0.131808	9.29025	1.53932e-20	3.05273e-18
LAG3	21.8508	1.35297	0.1457	9.28601	1.60175e-20	3.13826e-18
IRF8	86.3458	0.917318	0.0989675	9.26888	1.8811e-20	3.64172e-18
C3AR1	82.7612	1.24588	0.134976	9.23043	2.69541e-20	5.1568e-18
PRF1	53.6342	1.27368	0.139649	9.1206	7.47086e-20	1.41269e-17
CD300E	78.33	1.79058	0.196674	9.10432	8.68087e-20	1.62262e-17
SLC25A28	140.242	0.468487	0.0515209	9.09315	9.62093e-20	1.7779e-17
APOL1	581.621	0.644905	0.0717197	8.99202	2.42735e-19	4.43523e-17
XRN1	986.559	0.487924	0.0543576	8.97619	2.80312e-19	5.06493e-17
SUCNR1	15.5807	1.49455	0.166706	8.96514	3.09885e-19	5.53775e-17
SAMD9	1350.89	0.655235	0.0733442	8.93371	4.11963e-19	7.28189e-17
TRIM5	150.434	0.55721	0.0625499	8.90824	5.18478e-19	9.06611e-17
HAPLN3	82.2517	1.00444	0.113034	8.88618	6.32453e-19	1.09414e-16
HAVCR2	74.7351	0.924874	0.104837	8.82201	1.12425e-18	1.92448e-16
CCR2	14.0912	1.55518	0.176628	8.80484	1.31043e-18	2.21981e-16
CCR5	56.1095	1.03064	0.117605	8.76356	1.89173e-18	3.13911e-16
SLAMF8	24.0612	1.08398	0.123681	8.76431	1.87931e-18	3.13911e-16
SERPINB9	350.734	1.04973	0.1202	8.73322	2.47529e-18	4.06598e-16
TRIM21	187.573	0.533006	0.0611497	8.7164	2.87182e-18	4.67016e-16
MARCO	7.33985	2.35578	0.271796	8.66746	4.41879e-18	7.11469e-16
MAFB	126.607	0.738969	0.0854347	8.64951	5.17191e-18	8.24565e-16
IL10	13.7931	1.34444	0.155877	8.62503	6.40739e-18	1.01162e-15
P2RX7	46.1202	1.0469	0.121548	8.61304	7.11506e-18	1.11255e-15
JAK2	422.596	0.426214	0.0497519	8.56678	1.0642e-17	1.64819e-15
SLC2A6	23.0242	1.10166	0.129355	8.51654	1.64388e-17	2.52196e-15
DDX60L	1157.17	0.927099	0.109641	8.45578	2.77226e-17	4.21332e-15
NOS2	772.699	1.08404	0.128626	8.42786	3.52042e-17	5.30083e-15
TLR7	31.4822	1.01345	0.120283	8.42553	3.59116e-17	5.35775e-15
PSTPIP2	119.962	0.673733	0.0800141	8.42018	3.75896e-17	5.55711e-15
IRF9	731.063	0.348231	0.0414267	8.40595	4.24407e-17	6.21776e-15
LACTB	115.673	0.541227	0.0644874	8.39275	4.74893e-17	6.89527e-15
IFI16	1320	0.405446	0.0484231	8.37298	5.61773e-17	8.08456e-15
TNFAIP6	189.972	1.47124	0.175771	8.37025	5.74984e-17	8.2021e-15
GIMAP6	44.5595	0.98584	0.118204	8.34013	7.42069e-17	1.04935e-14
CCRL2	113.421	1.01204	0.121491	8.33017	8.07247e-17	1.13168e-14
ENPP2	64.6271	1.1406	0.136946	8.32882	8.16532e-17	1.13491e-14
TOR1B	227.689	0.480282	0.0581555	8.25858	1.47419e-16	2.03164e-14
RHBDF2	271.608	0.52918	0.0641632	8.24741	1.6186e-16	2.21191e-14
CD86	68.3002	0.96899	0.11802	8.21035	2.20544e-16	2.98874e-14
PARP12	377.498	0.547475	0.0667293	8.20442	2.31698e-16	3.11394e-14
RTP4	86.2445	0.806683	0.0986699	8.17558	2.94443e-16	3.92478e-14
GPR84	26.2492	1.46325	0.179746	8.14068	3.93076e-16	5.19691e-14
GBP2	1057.9	0.855831	0.105219	8.1338	4.16026e-16	5.45598e-14
NLRC5	1006.36	0.455991	0.0562242	8.11022	5.05289e-16	6.57361e-14
PIK3AP1	698.882	0.930759	0.115342	8.06958	7.05379e-16	9.10387e-14
SLAMF1	28.2028	1.0751	0.133342	8.06271	7.46203e-16	9.55493e-14
LILRB4	77.7889	0.940606	0.116781	8.05442	7.98576e-16	1.01457e-13
NBN	543.97	0.554212	0.0688785	8.04622	8.53888e-16	1.07643e-13
TMEM176A	24.1214	1.13283	0.141001	8.03421	9.41816e-16	1.17814e-13
NMI	232.382	0.584214	0.0728379	8.02074	1.05108e-15	1.30478e-13
IFNG	8.38853	1.58645	0.197941	8.01477	1.10344e-15	1.35571e-13
TNFSF10	1996.54	0.595758	0.074338	8.01418	1.10878e-15	1.35571e-13
PDCD1LG2	14.371	1.16267	0.145107	8.01248	1.12415e-15	1.36425e-13
APOL3	134.02	0.836552	0.104522	8.00363	1.20804e-15	1.4552e-13
GNB4	255.152	0.640679	0.0805161	7.95716	1.76037e-15	2.10494e-13
TRAFD1	484.795	0.417129	0.0524757	7.94901	1.88014e-15	2.23174e-13
CX3CL1	171.605	1.10191	0.139541	7.89669	2.86409e-15	3.37506e-13
FLVCR2	54.3519	0.726274	0.0920342	7.89135	2.98937e-15	3.49735e-13
CD80	23.3505	1.22668	0.155871	7.86987	3.55021e-15	4.12382e-13
STARD8	33.1051	0.975983	0.124037	7.86847	3.59004e-15	4.14051e-13
RASSF4	96.403	0.778175	0.0994314	7.82625	5.02635e-15	5.75624e-13
APOL4	111.119	0.930021	0.11885	7.82518	5.06938e-15	5.76491e-13
FCER1G	270.473	1.0418	0.133764	7.78834	6.78938e-15	7.66728e-13
NKG7	27.064	1.07212	0.138228	7.75621	8.75029e-15	9.8136e-13
LHFPL2	145.707	0.615229	0.0793515	7.75321	8.95985e-15	9.9798e-13
PSMB8	588.183	0.370269	0.0477641	7.75204	9.04298e-15	1.00039e-12
GZMA	34.7135	1.17637	0.151858	7.7465	9.44611e-15	1.03792e-12
ISG20	424.133	0.720903	0.0932509	7.73079	1.06884e-14	1.16654e-12
C4B	28.9263	1.25407	0.162339	7.72503	1.11823e-14	1.21231e-12
CD48	99.9328	0.956996	0.124091	7.71203	1.23828e-14	1.33357e-12
CASP5	60.6206	1.45814	0.189169	7.70812	1.27684e-14	1.36605e-12
AIM2	47.3934	1.00731	0.130745	7.70445	1.31412e-14	1.39675e-12
IRF1	2503.94	0.610911	0.0794502	7.68923	1.48023e-14	1.56308e-12
NUB1	371.189	0.456553	0.0595029	7.67278	1.68307e-14	1.76581e-12
FCGR1B	93.1408	1.31553	0.171497	7.67082	1.70902e-14	1.78154e-12
DAPP1	527.485	0.443288	0.0578168	7.66711	1.75918e-14	1.82215e-12
FFAR3	33.2892	1.75542	0.230535	7.61455	2.64616e-14	2.72354e-12
MTHFD2	160.19	0.452766	0.0595786	7.59947	2.9735e-14	3.0412e-12
FBXO6	99.8414	0.535686	0.0708468	7.56118	3.99417e-14	4.05958e-12
IL2RA	19.6561	1.16871	0.155095	7.53544	4.86698e-14	4.91595e-12
LGALS9	306.855	0.409343	0.0544509	7.51765	5.57689e-14	5.59824e-12
IL18BP	59.9327	0.619159	0.0825815	7.49754	6.50251e-14	6.48735e-12
KCNA3	13.5652	1.11627	0.148937	7.49488	6.63598e-14	6.58014e-12
GIMAP8	36.2907	0.978681	0.130771	7.48396	7.21166e-14	7.10763e-12
UBD	55.2676	1.23432	0.165592	7.45399	9.05565e-14	8.87126e-12
CD84	120.147	0.659277	0.0889497	7.41179	1.24601e-13	1.21333e-11
SP100	952.93	0.38153	0.0515814	7.39666	1.39657e-13	1.35185e-11
FGD2	106.336	0.678894	0.0923672	7.34994	1.98294e-13	1.90808e-11
FRMD3	33.4117	0.845621	0.11509	7.34747	2.01991e-13	1.93222e-11
IL2RB	74.7015	0.95882	0.13056	7.34391	2.0745e-13	1.97284e-11
ADAR	2608.33	0.311152	0.0424701	7.32637	2.36462e-13	2.23566e-11
CASP1	267.047	0.691208	0.095529	7.23558	4.63541e-13	4.35728e-11
RIPK2	141.68	0.624524	0.0867917	7.19567	6.21534e-13	5.80884e-11
SP110	380.703	0.645721	0.0899036	7.18238	6.851e-13	6.36634e-11
TYMP	1203.27	0.539262	0.0757613	7.11791	1.09575e-12	1.01245e-10
ZC3HAV1	753.176	0.448996	0.0631247	7.11284	1.13677e-12	1.04441e-10
PSME2	421.789	0.46788	0.0658613	7.10403	1.21174e-12	1.10704e-10
GIMAP7	15.6908	0.97596	0.137634	7.09097	1.3318e-12	1.20993e-10
MT2A	125.013	0.867872	0.122486	7.08545	1.38596e-12	1.25214e-10
EMILIN2	151.909	0.681438	0.0963132	7.07523	1.49198e-12	1.33311e-10
PLEK	2985.93	1.14783	0.162223	7.07564	1.48765e-12	1.33311e-10
TMEM140	203.275	0.809995	0.114508	7.07372	1.50831e-12	1.34033e-10
HK3	83.7656	1.22044	0.172851	7.06067	1.65697e-12	1.46444e-10
FAS	183.721	0.616114	0.0873206	7.05577	1.71647e-12	1.50882e-10
PATL1	246.597	0.337817	0.0479442	7.04605	1.84073e-12	1.60935e-10
TNFSF13B	307.326	1.02666	0.145754	7.04378	1.87093e-12	1.62701e-10
CCR1	584.374	1.0171	0.145328	6.99862	2.58489e-12	2.23593e-10
DSE	343.536	0.525424	0.0753025	6.97751	3.00457e-12	2.58521e-10
FN1	90.2943	1.44534	0.208003	6.94863	3.68847e-12	3.15694e-10
ATF5	75.7725	0.526817	0.0760188	6.93009	4.20575e-12	3.56218e-10
CTLA4	6.78796	1.29837	0.187337	6.93067	4.18866e-12	3.56218e-10
HAMP	15.8743	1.27109	0.183941	6.9103	4.83643e-12	4.07513e-10
DRAM1	146.871	0.504206	0.0731916	6.88886	5.62414e-12	4.69507e-10
HLA-DRA	2568.88	0.599591	0.0870396	6.88871	5.62993e-12	4.69507e-10
TAGAP	1560.23	1.08447	0.1582	6.85506	7.12845e-12	5.91443e-10
CXCL13	10.2995	1.5052	0.219746	6.84973	7.39911e-12	6.10783e-10
IL21R	35.6928	0.824087	0.120756	6.82441	8.82868e-12	7.25111e-10
RHOH	139.279	0.958267	0.140521	6.81941	9.14149e-12	7.47029e-10
CMKLR1	43.7426	0.841494	0.123579	6.80936	9.80349e-12	7.97122e-10
HLA-F	860.871	0.361722	0.0532273	6.7958	1.07716e-11	8.71485e-10
SECTM1	780.008	0.595284	0.0876064	6.79498	1.08327e-11	8.72088e-10
TNS3	143.523	0.578506	0.085171	6.79229	1.10368e-11	8.84143e-10
BIRC3	342.937	0.466832	0.0688174	6.78363	1.17197e-11	9.34246e-10
SLC43A3	107.733	0.539492	0.079608	6.77686	1.22813e-11	9.74238e-10
PARP10	356.84	0.502252	0.0745172	6.74008	1.583e-11	1.24965e-09
GRINA	394.661	0.440509	0.0661338	6.66088	2.72195e-11	2.13838e-09
IL27	8.02684	1.65854	0.249114	6.65773	2.78088e-11	2.17417e-09
IFI27	729.873	0.701395	0.105425	6.65305	2.87072e-11	2.23367e-09
CIITA	434.007	0.501151	0.0754395	6.64308	3.07195e-11	2.36759e-09
SP140	129.974	0.743315	0.111889	6.64331	3.06722e-11	2.36759e-09
MX2	1279.79	0.753682	0.113625	6.63307	3.28771e-11	2.52192e-09
LMO2	143.319	0.430882	0.0649795	6.63104	3.33322e-11	2.54483e-09
MYO1G	138.432	0.663616	0.10072	6.5887	4.43704e-11	3.37174e-09
MLKL	217.99	0.714155	0.108828	6.56222	5.30113e-11	4.00962e-09
PHF11	191.228	0.382716	0.0584009	6.55325	5.62969e-11	4.23843e-09
CSF1R	174.149	0.541643	0.082675	6.55147	5.69721e-11	4.2695e-09
RNF19B	889.359	0.483445	0.0740041	6.53268	6.46038e-11	4.81921e-09
C4A	51.8372	0.785365	0.120244	6.53141	6.51554e-11	4.83816e-09
NUCB1	588.581	0.244217	0.0375727	6.49987	8.03888e-11	5.9422e-09
HLA-DRB1	1130.5	0.589394	0.0908326	6.4888	8.65249e-11	6.33814e-09
RGS1	127.758	0.828466	0.127669	6.48918	8.63048e-11	6.33814e-09
ACHE	13.388	0.989581	0.152974	6.46896	9.86813e-11	7.19621e-09
C1QB	118.285	0.802168	0.124219	6.45771	1.06298e-10	7.71706e-09
IL1B	3639.73	1.18025	0.18337	6.43645	1.22298e-10	8.83914e-09
DHX58	163.424	0.544543	0.0846406	6.43359	1.24623e-10	8.96733e-09
IL7R	81.7416	0.775414	0.120671	6.42588	1.31111e-10	9.3926e-09
FCGR3A	478.268	0.895734	0.139495	6.42126	1.35151e-10	9.6396e-09
KCTD12	250.877	0.543412	0.0847348	6.41309	1.42602e-10	1.01266e-08
LMNB1	350.861	0.798759	0.12465	6.40801	1.47427e-10	1.04237e-08
TMEM150B	4.23085	1.41773	0.221268	6.40732	1.48103e-10	1.04262e-08
HLA-A	7199.67	0.2913	0.0455268	6.39843	1.56981e-10	1.10035e-08
MS4A6A	133.714	0.607949	0.0951385	6.39014	1.65733e-10	1.15672e-08
TIMP1	402.592	0.550721	0.0862811	6.38287	1.73801e-10	1.20784e-08
CLIC4	170.985	0.434876	0.0681427	6.38184	1.74971e-10	1.2108e-08
FFAR2	1472.25	1.11281	0.174666	6.37109	1.87692e-10	1.29332e-08
GNLY	23.4418	1.06046	0.16654	6.36757	1.92049e-10	1.31776e-08
ATP10A	48.4626	0.696649	0.109506	6.36172	1.99504e-10	1.36317e-08
TNF	56.7926	0.814106	0.128889	6.31633	2.67846e-10	1.82247e-08
TGM2	1052.67	0.68441	0.108486	6.30875	2.81295e-10	1.90601e-08
CD74	5248.87	0.514764	0.0817545	6.29646	3.04521e-10	2.05482e-08
CCL4L2	130.593	1.43635	0.228224	6.29359	3.10213e-10	2.08458e-08
ABI3	54.5764	0.598282	0.0952526	6.281	3.36397e-10	2.25123e-08
ZEB2	386.699	0.690423	0.110183	6.26613	3.7014e-10	2.46689e-08
DPYSL2	76.8453	0.562969	0.0899883	6.25602	3.94916e-10	2.62127e-08
STAB1	272.017	0.566903	0.0906281	6.25527	3.96831e-10	2.62328e-08
NCOA7	523.731	0.512061	0.0820369	6.24184	4.32463e-10	2.84725e-08
DOK2	29.1608	0.672754	0.107864	6.23707	4.45854e-10	2.92358e-08
BAZ1A	1017.4	0.337736	0.0541849	6.23302	4.57515e-10	2.988e-08
LILRA5	353.648	1.03149	0.165766	6.22254	4.89163e-10	3.18191e-08
BATF	83.9732	0.562423	0.090707	6.20044	5.63066e-10	3.64804e-08
ARHGAP31	103.64	0.471426	0.0763365	6.17563	6.59009e-10	4.2527e-08
EBI3	4.39014	1.1783	0.190823	6.17485	6.62277e-10	4.2569e-08
CLEC4D	44.1553	1.12977	0.18332	6.16282	7.14617e-10	4.57524e-08
EPB41L3	83.8325	0.621067	0.100801	6.16133	7.2136e-10	4.6003e-08
SLC1A3	29.1533	0.752476	0.122441	6.14561	7.96552e-10	5.05997e-08
HLA-DPA1	794.2	0.540511	0.0880687	6.13739	8.38894e-10	5.30821e-08
GPRIN3	114.434	0.515366	0.08402	6.13384	8.57811e-10	5.40687e-08
IL1RN	1789.96	0.789169	0.128819	6.12619	9.00106e-10	5.65156e-08
BTN3A3	161.546	0.396088	0.0650535	6.08866	1.13863e-09	7.1217e-08
KCNJ2	471.59	0.857898	0.141068	6.08147	1.19089e-09	7.41999e-08
HLA-DPB1	586.965	0.482899	0.079474	6.07618	1.23077e-09	7.63925e-08
CXCR2P1	7.00335	1.8061	0.298909	6.04231	1.51925e-09	9.39395e-08
NCKAP1L	243.878	0.475821	0.0787667	6.04089	1.53263e-09	9.44078e-08
ADAP2	59.6128	0.522241	0.0864601	6.04026	1.53869e-09	9.44234e-08
C3	2101.52	0.736932	0.122153	6.03288	1.61065e-09	9.84675e-08
HCAR3	1196.84	1.05762	0.175795	6.01622	1.78541e-09	1.08743e-07
IL1A	52.2112	1.04613	0.174513	5.99458	2.04008e-09	1.2379e-07
P2RY6	26.1767	0.68513	0.114408	5.9885	2.11786e-09	1.28032e-07
MR1	275.455	0.263594	0.0440841	5.97934	2.24041e-09	1.34939e-07
TDRD7	195.648	0.380731	0.0637262	5.97449	2.30816e-09	1.38507e-07
GVINP1	116.996	0.608557	0.101891	5.97261	2.33482e-09	1.39591e-07
CXorf21	46.8271	0.908365	0.152328	5.96321	2.4733e-09	1.47329e-07
FCHSD2	307.59	0.216981	0.0365324	5.93941	2.86058e-09	1.69776e-07
IL15RA	46.9645	0.476827	0.0803488	5.93447	2.94799e-09	1.74328e-07
PRKCQ	18.32	0.777746	0.131126	5.93129	3.00563e-09	1.77093e-07
BATF3	7.6234	1.02087	0.172322	5.9242	3.13829e-09	1.83694e-07
PSME1	601.056	0.256237	0.0432534	5.92409	3.14026e-09	1.83694e-07
HLA-DMA	264.818	0.474988	0.0802669	5.91761	3.26658e-09	1.90398e-07
GLRX	283.862	0.318169	0.0538108	5.91274	3.36456e-09	1.95409e-07
ARL5B	447.539	0.449831	0.076265	5.89827	3.6734e-09	2.12587e-07
GBP7	6.56453	1.62419	0.275509	5.89524	3.74129e-09	2.15747e-07
APOBEC3G	113.196	0.470705	0.0799081	5.89058	3.84835e-09	2.21138e-07
HELB	194.845	0.618946	0.105339	5.87574	4.2095e-09	2.41038e-07
C1QA	75.9294	0.727096	0.123806	5.87288	4.2829e-09	2.44381e-07
VCPIP1	573.353	0.198914	0.0338938	5.86875	4.39101e-09	2.49674e-07
PDCD1	13.6587	0.822411	0.14046	5.85511	4.76698e-09	2.70106e-07
ANXA6	90.0056	0.453694	0.0777177	5.83771	5.29221e-09	2.97792e-07
IL32	50.8961	0.527809	0.090406	5.83821	5.27644e-09	2.97792e-07
ZCCHC2	289.476	0.37068	0.0635103	5.83654	5.32964e-09	2.98864e-07
BTN3A1	438.908	0.327906	0.0562514	5.8293	5.56598e-09	3.10427e-07
FMNL3	163.136	0.484226	0.083071	5.82906	5.57402e-09	3.10427e-07
RIPK1	398.134	0.175748	0.0301696	5.82534	5.69955e-09	3.16335e-07
TAPBP	2138.94	0.193757	0.0333645	5.80729	6.34937e-09	3.51202e-07
LRRC3	10.8773	0.810735	0.140016	5.7903	7.02594e-09	3.87308e-07
GZMH	10.0316	1.03197	0.178277	5.78856	7.09937e-09	3.90034e-07
VASH1	93.3131	0.513603	0.0888309	5.7818	7.39048e-09	4.0466e-07
FCN1	144.018	1.05008	0.181891	5.77313	7.78145e-09	4.24637e-07
PPP1R16B	120.035	0.55246	0.0957229	5.77145	7.85914e-09	4.27443e-07
LPCAT2	237.098	0.551918	0.0958955	5.75541	8.64314e-09	4.68516e-07
C2CD4A	22.8333	0.760732	0.132209	5.75399	8.7159e-09	4.7089e-07
SNX20	163.247	0.727161	0.126401	5.7528	8.77766e-09	4.72657e-07
PTPN1	385.462	0.204091	0.0354924	5.75027	8.90992e-09	4.78195e-07
DUOXA2	711.886	0.690418	0.120322	5.73809	9.57481e-09	5.12189e-07
CD68	313.076	0.398923	0.0698235	5.7133	1.10808e-08	5.90809e-07
OLFML2B	21.2219	0.734865	0.1287	5.70991	1.13036e-08	6.00716e-07
OTOF	23.6302	1.25322	0.219961	5.69745	1.2161e-08	6.44179e-07
MARCKS	1113.26	0.385235	0.0678316	5.67929	1.35258e-08	7.14147e-07
ICAM1	1154.22	0.748189	0.132445	5.64906	1.61324e-08	8.49013e-07
TRPV2	48.5411	0.549145	0.097279	5.64505	1.65134e-08	8.66259e-07
TBX21	11.4379	0.904868	0.160744	5.62927	1.80977e-08	9.46315e-07
ADA	14.7734	0.688706	0.122578	5.61852	1.92602e-08	1.00388e-06
TRIM38	626.962	0.301267	0.0538112	5.59859	2.16105e-08	1.12278e-06
TRAF1	129.931	0.512118	0.0914939	5.59729	2.17729e-08	1.12762e-06
PAG1	284.346	0.535859	0.0957699	5.59527	2.20274e-08	1.13717e-06
CD4	125.033	0.428647	0.0767292	5.58649	2.31708e-08	1.18865e-06
MIR155HG	12.0855	0.820806	0.146924	5.58659	2.31572e-08	1.18865e-06
LDLRAD3	14.0347	0.77696	0.139257	5.57933	2.41449e-08	1.23473e-06
HCP5	487.656	0.238418	0.0427452	5.57766	2.4377e-08	1.24269e-06
GIMAP4	173.967	0.809605	0.1452	5.5758	2.46394e-08	1.25215e-06
PSMB10	357.64	0.257213	0.046223	5.5646	2.62748e-08	1.33109e-06
LGALS1	56.7629	0.567194	0.102102	5.55518	2.77319e-08	1.40055e-06
C6orf62	797.097	0.162901	0.0293463	5.551	2.84048e-08	1.43009e-06
NAPSB	44.0566	0.561028	0.101144	5.54685	2.90865e-08	1.45989e-06
HLA-DQB1	318.356	0.471028	0.0849634	5.54389	2.95818e-08	1.48018e-06
CARD17	5.98337	1.29913	0.234531	5.53928	3.03724e-08	1.51508e-06
LRRC8C	51.7034	0.484353	0.0874599	5.538	3.05951e-08	1.52152e-06
SNX10	207.839	0.796015	0.143886	5.53227	3.16118e-08	1.56729e-06
MILR1	23.2425	0.598428	0.108247	5.52837	3.23212e-08	1.59759e-06
SLC8A1	201.686	0.569559	0.103108	5.52389	3.31578e-08	1.63398e-06
VAMP5	109.771	0.411734	0.0745647	5.52184	3.35463e-08	1.64813e-06
CSF1	100.098	0.631094	0.114347	5.51912	3.40707e-08	1.66885e-06
WSB1	768.128	0.299251	0.0542305	5.51812	3.42641e-08	1.67328e-06
CEACAM1	297.493	0.419295	0.0761115	5.50895	3.60983e-08	1.75758e-06
FPR3	56.03	0.587208	0.106818	5.49726	3.85746e-08	1.86696e-06
HIVEP2	659.131	0.258829	0.047079	5.49776	3.84652e-08	1.86696e-06
IGFLR1	57.092	0.439621	0.0799998	5.49528	3.90091e-08	1.88239e-06
HLA-DMB	260.781	0.449504	0.0820832	5.47619	4.34575e-08	2.09084e-06
SIGLEC12	8.45214	1.19601	0.218432	5.47543	4.36451e-08	2.09368e-06
PLXND1	106.614	0.467719	0.0855065	5.46998	4.50078e-08	2.1527e-06
IL31RA	8.94969	1.27106	0.233528	5.44284	5.24379e-08	2.50072e-06
SAA1	225.956	0.716564	0.131671	5.44209	5.26584e-08	2.50389e-06
OLR1	112.945	0.826137	0.151855	5.4403	5.3192e-08	2.52189e-06
BCL2L14	72.1402	0.554388	0.101922	5.43934	5.34772e-08	2.52804e-06
SH2D2A	17.3089	0.700971	0.128936	5.43659	5.43098e-08	2.55996e-06
GSTO1	148.237	0.369175	0.067957	5.43248	5.55768e-08	2.61211e-06
NFKB1	501.185	0.249748	0.0460467	5.4238	5.83436e-08	2.73425e-06
DOCK4	520.262	0.30168	0.0556974	5.41642	6.08054e-08	2.84143e-06
RAB20	134.395	0.411018	0.0759243	5.41352	6.17974e-08	2.87951e-06
SPATC1	5.51057	1.25396	0.231727	5.41137	6.2543e-08	2.90593e-06
B2M	19316.4	0.29785	0.0550906	5.40655	6.42513e-08	2.97679e-06
CCR7	17.5972	0.86304	0.159813	5.40031	6.65242e-08	3.07334e-06
MICB	44.4383	0.509262	0.094515	5.38816	7.1184e-08	3.27931e-06
IRAK2	217.541	0.501095	0.0931662	5.3785	7.51083e-08	3.45031e-06
SHISA5	734.314	0.291584	0.0542627	5.37357	7.71949e-08	3.53618e-06
PINK1	296.34	-0.235793	0.0439199	-5.36871	7.93006e-08	3.62243e-06
CXCR3	14.3704	0.700592	0.130539	5.36693	8.00879e-08	3.64815e-06
CCND2	110.223	0.487076	0.0908649	5.36044	8.30187e-08	3.76259e-06
FAM20A	100.394	0.509788	0.0951126	5.35984	8.32943e-08	3.76259e-06
ITGA4	142.394	0.462494	0.086281	5.36032	8.30742e-08	3.76259e-06
CD244	18.8376	0.61168	0.114265	5.35316	8.64321e-08	3.89352e-06
C1QC	126.442	0.616077	0.115334	5.34167	9.20954e-08	4.13717e-06
CD7	58.8503	0.497338	0.093219	5.33515	9.54652e-08	4.27674e-06
CD83	210.32	0.705424	0.132443	5.32624	1.00266e-07	4.47947e-06
MS4A1	47.3612	0.866163	0.162962	5.31511	1.06592e-07	4.74906e-06
HEG1	85.9717	0.509846	0.0960073	5.31049	1.09331e-07	4.85776e-06
TNFAIP3	1712.39	0.554243	0.104528	5.30235	1.14322e-07	5.0657e-06
NAIP	323.675	0.514809	0.0972164	5.29549	1.18694e-07	5.24513e-06
ENG	61.2089	0.459687	0.0869657	5.28584	1.25131e-07	5.51458e-06
IL10RA	264.796	0.547236	0.103659	5.27918	1.29763e-07	5.70328e-06
GIMAP2	29.7687	0.680248	0.128869	5.27861	1.30168e-07	5.70564e-06
LY96	85.6822	0.674133	0.127792	5.27523	1.32589e-07	5.79615e-06
CFB	2021.91	0.535207	0.101682	5.26353	1.41313e-07	6.15398e-06
IKZF3	115.332	0.589868	0.112073	5.26325	1.41532e-07	6.15398e-06
IRF4	58.7717	0.651092	0.124552	5.22747	1.71843e-07	7.45204e-06
GBP3	576.385	0.422511	0.080955	5.21908	1.79817e-07	7.77094e-06
TOP1	532.26	0.209543	0.040152	5.21873	1.80153e-07	7.77094e-06
HLA-E	6896.73	0.318797	0.0611225	5.21571	1.83111e-07	7.87765e-06
STARD5	36.6255	0.455427	0.0874625	5.20711	1.918e-07	8.22968e-06
ADAMTS2	13.2443	1.15287	0.221684	5.20054	1.98707e-07	8.50362e-06
STOM	499.661	0.342274	0.0658411	5.19848	2.00924e-07	8.57592e-06
CLEC2B	307.006	0.452365	0.0870702	5.1954	2.04278e-07	8.69624e-06
LINC00189	11.509	0.962219	0.185519	5.18665	2.14115e-07	9.081e-06
ZNF267	455.798	0.48494	0.0935029	5.18637	2.14433e-07	9.081e-06
EGR2	116.006	0.778893	0.150524	5.17454	2.28474e-07	9.65051e-06
SGTB	74.3821	0.487868	0.0942982	5.17367	2.29543e-07	9.67053e-06
HLA-B	11747	0.244625	0.0473051	5.17123	2.32563e-07	9.77246e-06
GYPC	36.4247	0.475803	0.092274	5.15642	2.51716e-07	1.055e-05
CLEC12A	63.2794	0.792051	0.153906	5.14633	2.6563e-07	1.11046e-05
GPR183	91.999	0.65621	0.128049	5.12468	2.98043e-07	1.24276e-05
CD40	75.8687	0.451159	0.0880562	5.12354	2.9985e-07	1.2471e-05
ICOS	13.6938	0.813322	0.159386	5.10286	3.34562e-07	1.38792e-05
IGSF6	333.375	0.656304	0.129195	5.07994	3.77563e-07	1.56232e-05
GK	1048.12	0.465864	0.0917444	5.07784	3.81741e-07	1.5756e-05
NAPA	552.202	0.228811	0.0450697	5.07682	3.83801e-07	1.58009e-05
MUC13	249.873	0.659767	0.130032	5.0739	3.89747e-07	1.60052e-05
TRPM2	93.1828	0.53188	0.104951	5.06787	4.0229e-07	1.64787e-05
MGAT4A	343.544	0.25021	0.0494707	5.05774	4.24244e-07	1.73343e-05
MS4A7	74.4212	0.50032	0.0990295	5.05223	4.36683e-07	1.77978e-05
RFX5	213.692	0.288727	0.0571633	5.05093	4.39674e-07	1.7875e-05
LILRB2	411.909	0.724998	0.143743	5.04372	4.56559e-07	1.85151e-05
TANK	386.946	0.330293	0.0655721	5.03709	4.72665e-07	1.91206e-05
CDKN1A	547.63	0.362503	0.0719791	5.03623	4.74795e-07	1.91591e-05
SLC31A2	180.893	0.401225	0.0797	5.03419	4.79875e-07	1.93161e-05
CARD16	156.498	0.652217	0.129716	5.02802	4.95565e-07	1.98985e-05
TMSB10	2157.67	0.317645	0.0632371	5.02308	5.08484e-07	2.03669e-05
VSIG4	17.5933	0.781547	0.155608	5.02254	5.09917e-07	2.03741e-05
TLR8	269.429	0.810544	0.161415	5.02149	5.12718e-07	2.04358e-05
RUFY4	23.7477	0.664263	0.132584	5.01015	5.43889e-07	2.16252e-05
SLFN5	885.725	0.39578	0.0790438	5.0071	5.52565e-07	2.19166e-05
TPP1	228.551	0.242208	0.0484476	4.99938	5.75136e-07	2.27564e-05
CD44	1738.42	0.335564	0.0672022	4.99335	5.93416e-07	2.33659e-05
RELB	169.991	0.48103	0.096332	4.99346	5.93074e-07	2.33659e-05
GIMAP1	19.1279	0.654021	0.131296	4.98126	6.31724e-07	2.48142e-05
CD53	774.54	0.651914	0.131147	4.97086	6.66565e-07	2.60569e-05
FBXO39	8.78501	0.804533	0.161844	4.97104	6.65937e-07	2.60569e-05
MIAT	130.979	0.441036	0.0893383	4.93669	7.94582e-07	3.09127e-05
SAA2	174.949	0.602154	0.121968	4.93697	7.93467e-07	3.09127e-05
TGIF2	72.0636	0.306953	0.0622142	4.93382	8.06374e-07	3.12966e-05
MRAS	27.4559	0.484469	0.0983003	4.92846	8.28806e-07	3.20906e-05
AIF1	227.369	0.670438	0.136148	4.92435	8.46424e-07	3.26949e-05
APOBEC3A	510.84	0.669722	0.136164	4.91849	8.72149e-07	3.36087e-05
MOB1A	718.856	0.173979	0.0353813	4.91725	8.77698e-07	3.37426e-05
STX11	353.074	0.570273	0.116128	4.91075	9.073e-07	3.47984e-05
PRR5L	115.982	0.398493	0.0812448	4.90485	9.35007e-07	3.57766e-05
IL6	13.6178	1.00189	0.204298	4.90408	9.38663e-07	3.58322e-05
PTPRCAP	47.5428	0.558389	0.114109	4.89349	9.90635e-07	3.77276e-05
IL18RAP	231.613	0.658607	0.135005	4.8784	1.06949e-06	4.06357e-05
PTPN22	107.176	0.398805	0.0818548	4.8721	1.10417e-06	4.18556e-05
CLEC6A	2.94688	1.77436	0.365107	4.85984	1.17482e-06	4.443e-05
AFF1	1095.84	0.162822	0.033567	4.85066	1.23052e-06	4.64286e-05
CASP10	187.501	0.325852	0.0673323	4.83947	1.30189e-06	4.90077e-05
CD8A	70.9341	0.650583	0.134606	4.83322	1.34342e-06	5.04542e-05
PLEKHO1	188.18	0.488261	0.101073	4.83079	1.3599e-06	5.09555e-05
TRANK1	963.677	0.37851	0.0783685	4.82987	1.36621e-06	5.10744e-05
RGS10	55.6949	0.312834	0.0647969	4.82792	1.37968e-06	5.14594e-05
RASGRP3	74.5247	0.426096	0.0884727	4.81613	1.46372e-06	5.44691e-05
CD22	39.2662	0.707698	0.147384	4.80172	1.57307e-06	5.84045e-05
RARRES1	471.452	0.626354	0.130591	4.79629	1.61632e-06	5.98737e-05
PTPN2	242	0.245925	0.0513313	4.79093	1.66008e-06	6.13552e-05
PNPT1	208.54	0.406871	0.0850638	4.78313	1.72586e-06	6.36415e-05
SPIB	24.5923	0.643013	0.13451	4.78043	1.74925e-06	6.43581e-05
LY86	11.0189	0.615076	0.128814	4.77491	1.7979e-06	6.59987e-05
SCO2	147.894	0.436445	0.0915228	4.7687	1.85418e-06	6.79113e-05
CD180	23.0243	0.547398	0.115001	4.75995	1.93643e-06	7.07646e-05
PTGER4	189.144	0.27143	0.0571067	4.75303	2.00386e-06	7.30645e-05
CSF2RB	2347.12	0.724863	0.152583	4.7506	2.0281e-06	7.37828e-05
GZMK	3.04966	1.35986	0.286444	4.74739	2.06054e-06	7.47959e-05
CASP4	994.781	0.322687	0.0680262	4.74357	2.09981e-06	7.60513e-05
DENND4A	346.071	0.233134	0.0492085	4.73768	2.16183e-06	7.81236e-05
IL12RB2	16.567	0.657633	0.139992	4.69765	2.63166e-06	9.48915e-05
HSH2D	400.838	0.374051	0.0796802	4.6944	2.67384e-06	9.61991e-05
COL6A6	219.751	-0.518528	0.110566	-4.68975	2.73537e-06	9.81955e-05
CD3D	28.7403	0.592489	0.126375	4.68834	2.75424e-06	9.86553e-05
DUSP6	407.827	0.471256	0.100566	4.68605	2.78526e-06	9.93457e-05
GIMAP5	22.8653	0.904751	0.193075	4.68602	2.78574e-06	9.93457e-05
LILRA4	12.2893	0.913433	0.196092	4.65818	3.19022e-06	0.000113522
ATF3	177.076	0.427176	0.0917248	4.65715	3.20622e-06	0.000113842
SLC7A7	76.8414	0.426376	0.0915879	4.65538	3.23388e-06	0.000114574
CD52	45.2942	0.533666	0.115143	4.63482	3.57254e-06	0.000126297
LILRA3	31.7927	0.998244	0.215723	4.62744	3.70219e-06	0.000130596
HCAR2	901.827	0.665948	0.144055	4.62288	3.7844e-06	0.00013292
PDZD8	535.859	-0.190227	0.0411459	-4.62324	3.7779e-06	0.00013292
LGMN	391.582	0.436497	0.094499	4.61906	3.85485e-06	0.000135102
CD3E	25.5727	0.565877	0.122576	4.61653	3.90202e-06	0.000136462
RNASE2	5.60785	0.955269	0.207517	4.60334	4.15776e-06	0.000145093
TMEM106A	69.9741	0.320191	0.0695687	4.60252	4.17417e-06	0.000145354
HIF1A	1408.7	0.339879	0.0738853	4.60008	4.22322e-06	0.000146748
MICAL1	379.583	0.227547	0.0495091	4.59607	4.30534e-06	0.000149283
CHD4	1634.41	-0.145314	0.031655	-4.59057	4.42045e-06	0.000152947
ULK1	434.202	-0.240559	0.0526955	-4.56508	4.99295e-06	0.000172389
CALB1	53.8707	-0.675865	0.148303	-4.55733	5.18071e-06	0.000178493
ITPR2	312.854	0.329327	0.07238	4.54997	5.36538e-06	0.000184465
MLLT6	970.364	0.193339	0.0424977	4.54939	5.38007e-06	0.00018458
CLC	29.0292	1.32731	0.291823	4.54834	5.40699e-06	0.000185113
ARHGEF6	212.607	0.230472	0.0508117	4.53579	5.73872e-06	0.000196057
VCAN	266.691	0.640195	0.141622	4.52046	6.17052e-06	0.000210367
LPXN	88.6354	0.269055	0.0596157	4.51315	6.38711e-06	0.000217295
CLEC10A	19.0151	0.693341	0.153652	4.5124	6.40967e-06	0.000217608
WTAP	526.334	0.205508	0.0455803	4.50869	6.52287e-06	0.000220989
TNFRSF10A	84.4609	0.26757	0.0594672	4.49945	6.81298e-06	0.000230338
SORT1	940.184	-0.229777	0.0511196	-4.49489	6.96067e-06	0.000234843
SYT11	29.1988	0.46318	0.103169	4.48953	7.13813e-06	0.000240332
ERAP2	227.992	0.31739	0.0707473	4.48625	7.24863e-06	0.000243548
DOCK10	182.35	0.362013	0.0808855	4.47563	7.61876e-06	0.000254931
FPR2	728.976	0.763126	0.170492	4.47603	7.60451e-06	0.000254931
ACSL5	327.697	0.268592	0.0600855	4.47017	7.81589e-06	0.00026099
RAB8B	394.045	0.428174	0.0958279	4.46816	7.88948e-06	0.000262907
HS3ST3B1	51.2415	0.439149	0.0983064	4.46715	7.92702e-06	0.000263618
GTF2B	220.745	0.217744	0.04879	4.46289	8.08635e-06	0.000268368
FGR	567.807	0.668343	0.149783	4.46208	8.11662e-06	0.000268699
SLC39A8	183.455	0.347164	0.077809	4.46175	8.12937e-06	0.000268699
ARSB	70.0044	0.309795	0.0694885	4.45822	8.26425e-06	0.000272603
STAT4	37.3563	0.456951	0.102868	4.44211	8.90823e-06	0.00029325
HLA-DOA	107.654	0.396382	0.0892839	4.43958	9.01365e-06	0.000296121
S100A12	89.8118	0.739863	0.166788	4.43595	9.16668e-06	0.000299937
TNIP3	102.012	0.629701	0.141952	4.43602	9.16373e-06	0.000299937
ELF1	789.519	0.241871	0.0545835	4.43121	9.37064e-06	0.000305995
SLA2	30.1596	0.50585	0.11422	4.42872	9.47961e-06	0.000308933
FASLG	13.5574	0.641656	0.145183	4.41964	9.88654e-06	0.00032155
SOD2	9281.93	0.556909	0.126021	4.41916	9.90838e-06	0.000321617
ELOVL7	36.8048	0.441891	0.100032	4.41751	9.98433e-06	0.000323436
GPR132	125.577	0.529514	0.119907	4.41604	1.00525e-05	0.000324999
CPVL	58.0366	0.43419	0.0987382	4.39739	1.09562e-05	0.00035351
CCL3L1	41.386	1.16377	0.264963	4.3922	1.12207e-05	0.00036133
CD247	19.3408	0.609108	0.139118	4.37837	1.19572e-05	0.000384284
CD72	20.8998	0.47891	0.10951	4.37322	1.2243e-05	0.000392693
KLC1	463.539	-0.148026	0.0338755	-4.36972	1.24404e-05	0.00039824
MS4A4A	18.9981	0.659623	0.151064	4.36652	1.26244e-05	0.000403334
DEGS1	99.6672	0.279659	0.0640976	4.36302	1.28279e-05	0.000408697
WIPI2	396.389	-0.149677	0.0343078	-4.36277	1.28425e-05	0.000408697
NR1H3	40.621	0.358148	0.0821057	4.36204	1.28857e-05	0.000409271
KLHDC7B	62.4908	0.529539	0.12144	4.36052	1.29754e-05	0.000411316
SLFN11	122.351	0.464486	0.106717	4.3525	1.34593e-05	0.000425826
OSBPL2	717.052	-0.11083	0.025524	-4.34221	1.41059e-05	0.000445417
MOB3C	147.006	0.283206	0.0652537	4.34008	1.42433e-05	0.000448886
IL15	53.358	0.373174	0.086043	4.33707	1.44397e-05	0.000454195
TNFAIP2	2569.91	0.346596	0.079938	4.33581	1.45227e-05	0.000455923
NEXN	11.7716	0.797081	0.184049	4.33081	1.48561e-05	0.00046549
CD79B	6.4524	0.879889	0.203235	4.32942	1.495e-05	0.000467531
P2RX5	9.22789	0.730576	0.169258	4.31634	1.58639e-05	0.00049516
TRIM14	241.736	0.306932	0.0711225	4.31554	1.59215e-05	0.000496006
DDX21	627.582	0.191125	0.0443129	4.31309	1.60991e-05	0.000500582
CD300A	244.84	0.638302	0.148023	4.31217	1.61659e-05	0.000501697
BACH1	962.485	0.350229	0.0812477	4.31063	1.62787e-05	0.000504236
FNDC3B	1131.72	0.201581	0.0469066	4.29751	1.72728e-05	0.000534012
CST7	72.38	0.615577	0.143292	4.29597	1.7393e-05	0.000536707
SELL	1171.83	0.672757	0.156647	4.29473	1.74905e-05	0.000538693
FOXO3	698.172	-0.162194	0.0378141	-4.28925	1.7928e-05	0.000551126
TFRC	532.064	0.213581	0.0498452	4.28489	1.82831e-05	0.000560981
DPYD	380.155	0.179537	0.0419865	4.27606	1.90232e-05	0.000582591
RBCK1	305.277	0.228087	0.0533544	4.27494	1.91185e-05	0.000583311
SSTR2	81.12	0.806382	0.188617	4.27525	1.90927e-05	0.000583311
BTN2A2	105.815	0.262812	0.0615801	4.26781	1.974e-05	0.000601145
ASGR2	6.04658	0.714267	0.167667	4.26004	2.0439e-05	0.000621271
CISH	106.001	0.553004	0.129827	4.25955	2.04842e-05	0.000621482
CTSZ	382.788	0.240414	0.0564694	4.25743	2.06791e-05	0.000625063
DCUN1D2	78.0501	-0.247865	0.058214	-4.25782	2.0643e-05	0.000625063
EDEM1	519.044	0.165207	0.0388212	4.25559	2.085e-05	0.00062906
CLEC4E	191.394	0.685021	0.161213	4.24916	2.14575e-05	0.000646188
CXCR6	47.797	0.564998	0.133065	4.24605	2.17574e-05	0.000654008
CALCOCO2	363.327	0.137802	0.0324929	4.24097	2.22551e-05	0.000667736
PRLR	18.3465	0.804911	0.189911	4.23837	2.25153e-05	0.000674297
CSGALNACT2	124.383	0.370483	0.087425	4.23772	2.25799e-05	0.00067499
TLR2	612.439	0.502436	0.118611	4.23598	2.27558e-05	0.000679001
NPEPPS	896.386	-0.148406	0.0350516	-4.23392	2.29652e-05	0.000683992
KRT39	6.16891	0.728798	0.1726	4.22248	2.41629e-05	0.00071835
ACTR3	1237.61	0.248506	0.0588593	4.22203	2.42107e-05	0.000718456
HM13	569.665	0.154589	0.0366198	4.22145	2.42737e-05	0.000719014
CNP	340.011	0.283877	0.0672587	4.22068	2.43568e-05	0.000720165
HSPA7	50.1457	0.399142	0.0946399	4.21748	2.47045e-05	0.00072912
RAB3B	162.802	-0.69591	0.165155	-4.21369	2.51237e-05	0.000740147
RB1	293.129	0.188294	0.0447725	4.20557	2.60419e-05	0.000765812
SLC38A5	9.88443	0.787609	0.187313	4.20479	2.6133e-05	0.000767104
CSF3	42.9642	0.68179	0.162216	4.20299	2.63415e-05	0.000771829
DEK	312.147	0.202701	0.0482558	4.20055	2.66268e-05	0.000777581
NAGK	264.615	0.18653	0.0444066	4.20049	2.66334e-05	0.000777581
SIGLEC10	206.033	0.557618	0.132801	4.1989	2.68219e-05	0.00078168
SCARF1	309.115	0.502667	0.119898	4.19246	2.75946e-05	0.00080276
CACNA1I	20.433	0.657093	0.156821	4.19008	2.78856e-05	0.000809779
IL19	118.717	0.536368	0.128034	4.18926	2.79864e-05	0.000811256
IL6ST	867.468	0.1659	0.0396097	4.18836	2.80981e-05	0.000813044
FZD2	7.03914	0.743291	0.177779	4.18099	2.90244e-05	0.000838357
SAMHD1	1134.51	0.373292	0.0893797	4.17648	2.9606e-05	0.00085364
CD27	6.34742	0.72179	0.172851	4.17578	2.96962e-05	0.000854724
ATP11C	138.81	0.190126	0.0455504	4.17397	2.9934e-05	0.000860047
KLHDC8A	33.384	-0.79256	0.190033	-4.17066	3.03725e-05	0.000871107
CHI3L2	15.8834	0.611366	0.146676	4.16813	3.07105e-05	0.000879251
HIVEP1	600.417	0.128211	0.0307675	4.16709	3.08507e-05	0.000881711
TIFAB	6.54048	0.863637	0.207295	4.16621	3.097e-05	0.000883569
IL18R1	66.4068	0.378945	0.0910938	4.15995	3.18321e-05	0.000906573
JAK3	465.005	0.503854	0.12127	4.15482	3.25547e-05	0.000925532
RNF114	365.769	0.206154	0.0496305	4.15377	3.27038e-05	0.000928149
ACOX1	761.282	-0.123094	0.0296504	-4.15152	3.3027e-05	0.000935688
ARID5A	284.758	0.402026	0.0970296	4.14333	3.42295e-05	0.000968071
C1orf162	21.8659	0.497759	0.120186	4.14158	3.44915e-05	0.000973252
TRIM31	92.1686	0.519985	0.125561	4.14131	3.45324e-05	0.000973252
KCNK13	4.83022	0.78165	0.188792	4.14027	3.46904e-05	0.000976012
DCP1A	197.286	0.138483	0.0334568	4.13916	3.48586e-05	0.000979052
CRTAM	11.1444	0.625397	0.151188	4.13654	3.52587e-05	0.000987639
SCAP	560.37	-0.15792	0.0381784	-4.13636	3.52858e-05	0.000987639
VWF	236.976	-0.368741	0.0893228	-4.12819	3.6563e-05	0.00102163
GADD45B	504.666	0.449914	0.10905	4.12574	3.69538e-05	0.00102976
LY6E	1631.41	0.353037	0.0855727	4.12558	3.69806e-05	0.00102976
C21orf91	197.202	0.254039	0.06159	4.12469	3.71237e-05	0.00103022
UBTD1	126.393	-0.257551	0.0624375	-4.12495	3.7082e-05	0.00103022
NOD2	247.459	0.4357	0.105774	4.11918	3.80231e-05	0.00105338
HLA-DOB	15.2146	0.478822	0.116497	4.11018	3.95345e-05	0.00109338
CYGB	7.51435	-0.841019	0.204676	-4.10903	3.97327e-05	0.00109663
PLEKHA2	429.07	0.168589	0.041032	4.10872	3.97866e-05	0.00109663
CD5	22.5059	0.453749	0.110622	4.10181	4.09929e-05	0.00112796
RGL1	157.283	0.392852	0.0958542	4.09843	4.15956e-05	0.00114262
ETS1	199.521	0.269072	0.0657277	4.09375	4.24458e-05	0.001164
SEMA6B	110.189	0.521686	0.127478	4.09235	4.27022e-05	0.00116906
ACOT9	267.026	0.201817	0.0493628	4.08844	4.34278e-05	0.00118693
ADAM19	256.143	0.488773	0.119571	4.08774	4.35599e-05	0.00118854
IL2RG	169.968	0.443186	0.108519	4.08395	4.42774e-05	0.0012061
SLCO2B1	120.724	0.423248	0.103743	4.07977	4.50805e-05	0.00122592
FLT1	68.3801	0.583933	0.143532	4.06831	4.73559e-05	0.00128565
CAMK1G	8.42386	1.07489	0.264473	4.06426	4.81845e-05	0.00130596
INSIG1	351.047	0.230474	0.0567586	4.0606	4.89468e-05	0.00132421
QKI	615.055	0.246531	0.0607182	4.06025	4.90208e-05	0.00132421
GSDMD	251.603	0.223658	0.0550951	4.05948	4.91817e-05	0.00132636
UBE4B	337.286	-0.124726	0.030868	-4.04064	5.3306e-05	0.0014352
MPEG1	354.177	0.364713	0.090382	4.03524	5.45472e-05	0.00146619
CAPZA1	1067.11	0.169032	0.0419335	4.03096	5.55506e-05	0.0014907
TBC1D8	894.22	-0.419745	0.104152	-4.03012	5.57484e-05	0.00149354
BAK1	135.567	0.234433	0.0581955	4.02838	5.61634e-05	0.00150218
VIM	742.805	0.381743	0.0947815	4.0276	5.63481e-05	0.00150465
CD38	145.449	0.598641	0.148674	4.02654	5.66036e-05	0.001509
RBMS1	447.775	0.13965	0.0347028	4.02416	5.71785e-05	0.00152183
CD2	57.0903	0.521194	0.129611	4.02121	5.78987e-05	0.00153597
SRSF5	1120.1	-0.12706	0.0315951	-4.02152	5.78241e-05	0.00153597
GPLD1	40.1219	-0.47385	0.117868	-4.02017	5.81556e-05	0.00154027
SLC15A3	182.875	0.419481	0.104461	4.01568	5.92755e-05	0.00156738
ZNF438	87.1976	0.374398	0.0932649	4.01435	5.96091e-05	0.00157364
ANXA3	582.032	0.186051	0.046366	4.01267	6.00365e-05	0.00157812
GPR171	13.3067	0.56072	0.139742	4.01254	6.007e-05	0.00157812
MYD88	708.621	0.227542	0.0566987	4.01318	5.99068e-05	0.00157812
TNFRSF4	6.25825	0.724357	0.181169	3.99824	6.3816e-05	0.00167383
KBTBD8	24.578	0.376655	0.0942808	3.99504	6.46843e-05	0.00169387
AKR1B1	163.006	-0.373261	0.0934564	-3.99396	6.49784e-05	0.00169884
MCOLN2	51.5554	0.391371	0.0981208	3.98867	6.64455e-05	0.00173441
LINC00479	14.5472	-0.609585	0.152853	-3.98806	6.66171e-05	0.0017361
SEMA7A	101.003	0.415312	0.104155	3.98744	6.67896e-05	0.00173781
LYSMD2	76.517	0.327421	0.0821423	3.98602	6.71898e-05	0.00174543
SH2D1A	8.60893	0.661846	0.166141	3.98365	6.78653e-05	0.00176017
ETV5	24.641	0.417664	0.104965	3.97908	6.91828e-05	0.00179148
CR1	527.881	0.601203	0.151178	3.97679	6.98514e-05	0.00180592
FNIP2	196.783	0.260494	0.0655517	3.97387	7.07144e-05	0.00182533
CMTM3	59.3325	0.301064	0.0757725	3.97325	7.08975e-05	0.00182715
SERPINB1	1437.95	0.337156	0.0849539	3.96869	7.22699e-05	0.00185958
C3orf38	181.568	0.234553	0.0591772	3.96357	7.38366e-05	0.00189689
NKPD1	7.59773	-0.827896	0.209167	-3.95806	7.55598e-05	0.0019381
AP1S2	37.2524	0.452401	0.114379	3.95528	7.64454e-05	0.00195772
MOV10	399.089	0.243407	0.0616101	3.95076	7.79045e-05	0.00199195
KLF6	1135.01	0.255108	0.0646681	3.94488	7.98389e-05	0.00203821
ZRANB1	301.571	-0.126823	0.0321527	-3.94439	8.00023e-05	0.00203918
CBR3	72.7709	0.464583	0.117832	3.94275	8.05511e-05	0.00204996
RAB32	34.8646	0.302381	0.0767928	3.93762	8.22944e-05	0.00209105
HSD11B1	9.70112	0.630776	0.160387	3.93284	8.39471e-05	0.00212972
FCGR2C	119.382	0.465518	0.118477	3.92918	8.52349e-05	0.00215902
SLC47A2	13.0379	-0.749152	0.190804	-3.9263	8.62629e-05	0.00218166
DDIT4L	29.4272	-0.529917	0.135058	-3.92361	8.72303e-05	0.00219929
TLR1	572.382	0.418484	0.106652	3.92382	8.71553e-05	0.00219929
ZAP70	60.2041	0.457904	0.116791	3.92072	8.82857e-05	0.00222245
PITX1	466.411	-0.349901	0.0894452	-3.9119	9.15716e-05	0.0023016
ATP6V1B2	806.339	0.296439	0.0758052	3.91054	9.209e-05	0.00231106
GPR25	6.68123	0.719299	0.184369	3.9014	9.56371e-05	0.00239638
CDC42BPG	647.966	-0.245979	0.0630715	-3.9	9.61909e-05	0.00240174
FCN3	3.63194	-0.9644	0.247298	-3.89974	9.62942e-05	0.00240174
PANX2	134.103	-0.260706	0.0668462	-3.90008	9.61591e-05	0.00240174
SGPP1	34.1705	0.328996	0.0844024	3.89795	9.7012e-05	0.00241594
IL10RB	300.216	0.151783	0.0389848	3.89339	9.88534e-05	0.00245803
SNX6	376.822	0.158934	0.0408316	3.89243	9.92442e-05	0.00246398
RNF144B	478.048	0.1408	0.0362118	3.88824	0.000100972	0.00250306
ANKRD33B	41.4101	0.504949	0.129892	3.88745	0.000101302	0.002504
MSR1	119.735	0.44201	0.113703	3.88741	0.000101318	0.002504
GPR141	14.9105	0.593288	0.152672	3.88604	0.000101893	0.0025144
PIM1	430.48	0.252247	0.0649478	3.88385	0.000102816	0.00253333
IFNGR2	500.02	0.252874	0.0651162	3.88342	0.000102998	0.00253396
SERINC5	654.849	-0.205486	0.0529417	-3.88135	0.000103877	0.00254789
SLC44A2	1502.52	-0.140765	0.036264	-3.88167	0.000103743	0.00254789
PRKDC	1605.59	-0.191725	0.049406	-3.8806	0.000104199	0.00255192
IYD	67.3013	-0.426839	0.110179	-3.87404	0.000107047	0.00261774
CD79A	13.7042	0.686704	0.177297	3.87318	0.000107425	0.00262232
SRGN	4908.27	0.61246	0.158141	3.87288	0.000107557	0.00262232
RASGEF1B	296.097	0.246048	0.0635713	3.87042	0.000108649	0.00264498
MICAL2	385.416	-0.19641	0.0508293	-3.86412	0.000111492	0.00271014
HDX	20.2069	0.409697	0.106176	3.85866	0.000114012	0.00276727
ACSL4	345.559	0.266948	0.0692494	3.85488	0.000115787	0.00280616
FCGR3B	2961.61	0.668117	0.173334	3.85451	0.000115963	0.00280624
CTSW	16.9172	0.565737	0.146813	3.85347	0.000116457	0.00281401
PTPRC	2993.18	0.506484	0.131504	3.85148	0.000117405	0.00283271
TIGIT	17.3807	0.567169	0.1474	3.84782	0.000119175	0.00287114
MXI1	126.094	-0.192944	0.0501741	-3.84549	0.00012031	0.00289421
SIT1	8.51409	0.583308	0.151709	3.84492	0.000120592	0.00289671
TPM2	71.9734	-0.38607	0.100465	-3.84285	0.000121615	0.00291698
ZNF398	207.865	-0.162285	0.0422372	-3.84222	0.000121926	0.00292011
CD226	59.9396	0.363576	0.0946974	3.83935	0.000123362	0.00295015
AQP9	2021.1	0.624366	0.162757	3.83618	0.000124962	0.00298405
ABHD2	3326.23	-0.148763	0.0388044	-3.83366	0.000126249	0.00301036
IL12RB1	46.4307	0.379108	0.099058	3.82713	0.000129644	0.00308679
VWCE	16.1857	-0.566888	0.148306	-3.82244	0.00013214	0.0031416
HOXB4	3.64115	0.821906	0.215737	3.80976	0.000139102	0.00329799
TPRG1L	248.703	-0.16979	0.0445675	-3.80972	0.000139123	0.00329799
F13A1	20.9861	0.523488	0.137536	3.8062	0.000141117	0.00333938
RARRES2	34.53	-0.471321	0.123839	-3.80592	0.00014128	0.00333938
CCL18	7.24979	0.720519	0.18941	3.80402	0.000142365	0.00336014
TRIM25	1513.66	0.341763	0.0898713	3.80281	0.000143066	0.00337181
SPIRE1	149.627	-0.271778	0.071482	-3.80204	0.000143508	0.00337732
KDM3B	1009.96	-0.0996564	0.0262409	-3.79775	0.000146015	0.00343136
MFGE8	41.4984	-0.348598	0.0918215	-3.79648	0.000146764	0.00344398
GRIN3A	10.2243	1.07168	0.28244	3.79435	0.000148032	0.00346873
MYH7	11.7988	0.825475	0.217586	3.79379	0.000148368	0.0034716
RBM7	125.28	0.17515	0.0462277	3.78884	0.000151351	0.00353631
FPR1	1873.05	0.615925	0.162687	3.78594	0.000153126	0.00357265
HLA-C	7878.09	0.187404	0.0495122	3.78501	0.000153701	0.00358093
SAT1	14239.7	0.19787	0.0522953	3.7837	0.000154513	0.00359469
PFKFB2	326.033	-0.181675	0.0480422	-3.78158	0.000155836	0.00362029
EMP2	918.094	-0.343101	0.0908779	-3.77541	0.000159747	0.00370585
CBX7	162.126	-0.214725	0.0569077	-3.77321	0.000161157	0.00373325
SEC24A	390.839	0.187155	0.0496253	3.77136	0.000162358	0.00375572
GAPT	60.0977	0.509161	0.135053	3.77008	0.000163196	0.00376439
PPA1	347.274	0.279663	0.0741789	3.77012	0.00016317	0.00376439
ARID4B	595.776	0.163189	0.0433053	3.76833	0.000164341	0.00378542
CLEC4A	79.6768	0.563007	0.149774	3.75905	0.000170562	0.00392316
PDE4B	1382.72	0.601193	0.15996	3.7584	0.000171001	0.00392771
SULT1A1	300.843	-0.407738	0.108524	-3.75713	0.000171876	0.00394223
KMO	32.543	0.464445	0.123861	3.74973	0.000177028	0.00405468
CPE	30.0207	-0.381421	0.101756	-3.74839	0.000177971	0.00407057
ZBTB32	6.71666	0.805133	0.214888	3.74676	0.000179133	0.00409137
BRCA2	93.803	0.308791	0.0825111	3.74242	0.000182256	0.00415688
MAPRE1	409.622	0.13492	0.0360635	3.74118	0.000183155	0.00417152
C2orf68	149.561	-0.168905	0.0451641	-3.7398	0.000184168	0.00418873
LIMK2	2068.61	0.285697	0.0764242	3.7383	0.000185268	0.00420786
FGL2	695.12	0.483945	0.129468	3.73794	0.000185535	0.00420805
ERLIN2	667.82	-0.479135	0.128206	-3.73724	0.000186055	0.0042094
RNF224	21.8925	-0.418365	0.111947	-3.73716	0.000186112	0.0042094
ATG3	386.022	0.234472	0.0627579	3.73613	0.000186874	0.00422075
PCDHB1	62.6328	-0.739001	0.197848	-3.73519	0.000187576	0.00423074
BRIP1	52.4434	0.368079	0.0986465	3.73129	0.000190503	0.00429081
KCNQ1	133.799	-0.191564	0.051359	-3.7299	0.000191558	0.00430861
ACSL1	2728.93	0.429801	0.115418	3.72388	0.000196186	0.00440661
TGFBI	291.998	0.314889	0.0846138	3.72148	0.000198057	0.00444249
TLR4	950.33	0.516844	0.139143	3.71448	0.000203626	0.0045611
HLA-DQA2	80.9641	0.630451	0.169768	3.7136	0.000204329	0.00456429
LPAR6	145.899	0.302859	0.0815523	3.71368	0.00020427	0.00456429
NDRG4	35.7572	-0.496395	0.133779	-3.71056	0.000206799	0.00461312
TXNRD1	1714.72	-0.185498	0.0500205	-3.70845	0.000208534	0.00464544
ARPC5	856.066	0.214405	0.057844	3.7066	0.000210063	0.00466257
P2RY13	365.899	0.601424	0.162263	3.70648	0.000210162	0.00466257
TNFSF18	3.08463	0.916494	0.247259	3.70662	0.000210042	0.00466257
GRAP2	23.9685	0.466276	0.125826	3.70572	0.000210787	0.00467005
PIAS2	441.161	-0.386005	0.104185	-3.705	0.000211389	0.00467703
PHF19	30.7588	0.357438	0.0965618	3.70165	0.000214205	0.00473287
NFKBIA	2070.5	0.40025	0.108278	3.69649	0.000218599	0.00482342
LGALS3BP	1210.26	0.345624	0.093566	3.6939	0.000220841	0.00486628
IKZF1	262.259	0.367351	0.0994856	3.6925	0.000222057	0.00488645
C9orf50	4.12375	-1.02939	0.278908	-3.69078	0.00022357	0.0049131
SDS	108.586	0.372295	0.101022	3.6853	0.000228433	0.00501319
GPX3	81.2617	-0.282629	0.0767046	-3.68464	0.000229028	0.00501948
FKBP15	387.975	0.107331	0.0291548	3.68142	0.000231936	0.00507636
FAP	8.94674	1.11881	0.303965	3.68071	0.000232588	0.0050838
GMPR	44.9684	0.442057	0.120175	3.67844	0.000234666	0.00512232
GNA13	812.613	0.249738	0.0679147	3.67722	0.000235787	0.00513991
ABCD1	95.7841	0.213343	0.0581168	3.67093	0.000241672	0.00526113
ITGA1	119.669	0.389482	0.106116	3.67033	0.000242234	0.00526632
MEFV	784.02	0.587278	0.160148	3.6671	0.000245322	0.00532633
GCA	747.098	0.490049	0.133881	3.66034	0.000251878	0.00546138
BCL2A1	1409.62	0.616211	0.168604	3.65478	0.000257404	0.00557377
CD28	11.5689	0.595808	0.163243	3.64981	0.00026243	0.00567505
ELF4	248.367	0.230433	0.063281	3.64143	0.000271133	0.00585546
PSMB3	308.458	0.144473	0.0397333	3.63606	0.000276836	0.0059707
B4GALT5	1767.68	0.135143	0.037192	3.63366	0.000279425	0.00601855
ADH6	27.7217	-0.784244	0.215866	-3.63302	0.000280127	0.0060257
KIAA0040	278.093	0.397731	0.109538	3.63098	0.000282343	0.00606533
BLZF1	148.694	0.184539	0.0508431	3.62957	0.000283898	0.00608266
UBE2H	902.962	-0.135749	0.0373979	-3.62986	0.000283577	0.00608266
HCK	930.392	0.516937	0.142439	3.62919	0.000284316	0.00608362
GGT5	32.2516	0.691892	0.190742	3.62738	0.000286317	0.00611838
CDC14A	131.134	-0.301239	0.0831689	-3.62202	0.000292316	0.00623019
WDR26	981.988	-0.0960869	0.0265282	-3.62207	0.000292254	0.00623019
ARC	19.2102	-0.584352	0.161592	-3.61622	0.000298939	0.00636302
LIFR	431.838	0.371194	0.102779	3.61158	0.000304333	0.00646937
CD33	13.7663	0.478461	0.132558	3.60944	0.000306853	0.00650593
MEP1A	9.12989	-0.711049	0.196981	-3.60972	0.000306524	0.00650593
ADCY7	252.492	0.274781	0.0761378	3.60899	0.000307393	0.00650888
IP6K1	362.843	-0.12457	0.0345338	-3.6072	0.000309518	0.00654537
SFMBT2	126.878	0.273341	0.075795	3.60632	0.000310575	0.00655918
GRAMD1A	280.057	0.449809	0.124838	3.60314	0.000314396	0.00663127
ESPNP	11.3269	-0.848505	0.235578	-3.6018	0.00031602	0.00665689
MEPCE	335.333	-0.136887	0.0380277	-3.59965	0.000318642	0.00670343
PROS1	75.0569	-0.600682	0.166928	-3.59846	0.000320107	0.00672555
SOCS3	3597.69	0.555924	0.154504	3.59811	0.000320534	0.00672583
DNAJA1	877.538	0.15632	0.0435272	3.59131	0.000329026	0.00689514
AHDC1	779.196	-0.429956	0.119902	-3.58588	0.000335941	0.0070164
CAMK2G	505.037	-0.158547	0.0442085	-3.58634	0.000335349	0.0070164
CPNE5	16.8013	0.521649	0.145478	3.58575	0.000336107	0.0070164
OLIG2	5.63738	1.12634	0.314205	3.58472	0.000337434	0.00703507
FKBP5	204.33	0.296965	0.0828985	3.58227	0.000340616	0.00708335
PDZK1IP1	147.971	0.337001	0.0940747	3.58227	0.000340621	0.00708335
SAMSN1	571.269	0.546433	0.152667	3.57925	0.000344579	0.00715651
PLA2G2F	25.4411	-0.583996	0.163389	-3.57427	0.000351213	0.00728497
TPM3	1346.97	0.141836	0.0396888	3.57371	0.000351959	0.00729115
BTK	61.6772	0.426526	0.119467	3.57025	0.000356637	0.00737866
ERLIN1	286.858	0.157475	0.0441757	3.56473	0.000364225	0.00752609
CYLD	708.825	0.151086	0.0424096	3.56253	0.000367295	0.00757028
HSPA2	101.38	-0.277527	0.0778952	-3.56283	0.00036688	0.00757028
LCP2	1183.17	0.494695	0.139049	3.55771	0.000374103	0.00768336
PLVAP	3.43824	0.771354	0.216808	3.55777	0.000374014	0.00768336
ZNF222	16.1671	0.302807	0.0851146	3.55764	0.000374199	0.00768336
PLEKHO2	574.388	0.337668	0.0949237	3.55726	0.000374741	0.00768479
HESX1	6.17425	0.760498	0.214127	3.55161	0.000382876	0.00784117
TBK1	261.338	0.129082	0.0363478	3.5513	0.000383331	0.00784117
AQP7	41.7449	-0.495653	0.13966	-3.549	0.000386702	0.00790018
FCGR2A	2068.25	0.537516	0.151742	3.5423	0.000396659	0.00809344
LYN	2163.85	0.245443	0.0693534	3.53902	0.000401617	0.00817409
STAT5A	333.898	0.207788	0.058713	3.53904	0.000401589	0.00817409
ANKFY1	610.427	0.151163	0.0427456	3.53635	0.000405699	0.00824684
CARD6	138.617	0.169463	0.0479595	3.53346	0.000410163	0.00831679
TNNC1	18.9344	-0.47509	0.134446	-3.53368	0.000409809	0.00831679
IFITM2	1197.91	0.477705	0.13531	3.53045	0.000414846	0.00840127
MORC3	496.213	0.113169	0.0320608	3.52983	0.000415824	0.00841061
FBXO15	300.188	-0.634502	0.179873	-3.5275	0.000419498	0.00847438
CALHM2	15.6126	0.386463	0.109618	3.52556	0.000422592	0.00852629
ACSBG1	43.8841	-0.577633	0.163944	-3.52334	0.000426137	0.00858716
C2CD4B	21.7167	0.381728	0.108379	3.52217	0.000428024	0.00861451
GNG2	157.923	0.419755	0.119218	3.52091	0.000430071	0.00864502
LCP1	3240.55	0.464572	0.131971	3.52026	0.000431121	0.00865543
GFOD2	187.595	-0.245121	0.0696658	-3.51852	0.00043396	0.00870166
OVGP1	46.0376	-0.367648	0.104518	-3.51754	0.000435562	0.00872304
SOX2-OT	147.816	-0.538785	0.153267	-3.51532	0.000439216	0.00878541
SLC7A2	157.563	-0.623659	0.177587	-3.51185	0.000445006	0.00889027
EDEM2	115.181	0.133639	0.0380584	3.51143	0.000445706	0.00889334
KLRC1	23.2994	0.456252	0.129948	3.51104	0.000446363	0.00889553
CMBL	40.4886	-0.449198	0.128061	-3.50769	0.00045202	0.00898626
COL22A1	13.9951	1.07952	0.307758	3.5077	0.00045199	0.00898626
SCGB3A1	154.17	-0.633314	0.180572	-3.50727	0.000452721	0.0089892
RAP2C	217.843	0.174356	0.049768	3.50338	0.000459389	0.00911046
MCTP1	147.567	0.313093	0.0893898	3.50255	0.000460822	0.00912775
LITAF	2939.15	0.355224	0.101489	3.50013	0.000465036	0.00918885
MBNL1	838.235	0.10514	0.0300373	3.50032	0.000464697	0.00918885
CFH	904.813	0.32138	0.0918586	3.49864	0.000467646	0.00922919
PDGFB	14.0355	0.498586	0.142566	3.49723	0.000470112	0.00926662
DMKN	198.217	-0.397185	0.113613	-3.49595	0.000472381	0.00930008
RAB11FIP1	2989.24	-0.118427	0.0338805	-3.49544	0.000473277	0.00930645
PTK2B	550.782	0.237999	0.0682287	3.48825	0.000486186	0.00954873
APBB1IP	364.2	0.466991	0.133966	3.48588	0.000490513	0.0096221
SLC16A10	30.5971	0.505644	0.145121	3.4843	0.000493422	0.0096675
LILRB3	571.137	0.548936	0.157743	3.47993	0.000501536	0.00980997
NFE2L2	1376.24	0.119156	0.034246	3.47942	0.000502503	0.00980997
ZNF654	134.729	0.151085	0.0434195	3.47965	0.000502078	0.00980997
GPR137B	108.513	0.209028	0.0601057	3.47767	0.000505793	0.00986235
SYAP1	656.744	-0.180748	0.0519877	-3.47675	0.000507532	0.00988442
NSFL1C	352.129	-0.114299	0.032974	-3.46634	0.000527602	0.010263
SERPINA1	1060.82	0.477124	0.137748	3.46376	0.000532688	0.0103495
SSBP3	139.105	-0.226441	0.0654408	-3.46024	0.0005397	0.0104733
TRIM26	407.893	0.177656	0.0513658	3.45864	0.000542906	0.0105229
FAM20C	50.6814	0.301501	0.0872747	3.45462	0.000551074	0.0106685
ARPC3	852.235	0.134336	0.0388973	3.45361	0.00055314	0.0106831
MAML3	213.15	-0.125969	0.0364741	-3.45366	0.000553041	0.0106831
ST6GALNAC2	153.844	-0.299051	0.0865989	-3.45329	0.000553801	0.0106832
ZFYVE26	445.94	0.196915	0.0570692	3.45046	0.000559639	0.010783
ACOT11	156.288	-0.304841	0.0884512	-3.44643	0.000568037	0.0109318
CABYR	33.7717	-0.380067	0.110295	-3.44592	0.000569113	0.0109396
C15orf48	554.833	0.277281	0.0805043	3.4443	0.000572545	0.0109926
GNG5	299.696	0.13417	0.038962	3.44362	0.000573991	0.0110074
EXOC3	437.375	-0.144055	0.0418517	-3.44203	0.000577357	0.0110589
VENTX	14.1072	0.452206	0.131431	3.44062	0.000580377	0.0111036
F5	79.8915	0.526093	0.152993	3.43867	0.000584572	0.0111707
SMPD5	2.95833	0.872543	0.25414	3.43331	0.000596251	0.0113806
NLRP3	222.038	0.51177	0.149084	3.43277	0.00059745	0.0113901
GPSM2	119.411	-0.241467	0.0704371	-3.42813	0.000607762	0.0115731
LAT2	245.535	0.457864	0.133721	3.42403	0.000617003	0.0117353
MAPK13	337.473	-0.120594	0.0352231	-3.4237	0.00061774	0.0117356
ILK	222.988	0.111299	0.0325135	3.42315	0.000618989	0.0117456
ADAMDEC1	57.1167	0.396097	0.115735	3.42246	0.00062058	0.0117621
ANKRD16	35.9599	-0.336593	0.098387	-3.42111	0.000623654	0.0118066
ATP2A3	1444.46	-0.192449	0.0562788	-3.41956	0.000627224	0.0118604
GBGT1	28.5185	0.359005	0.105009	3.41879	0.000628993	0.01188
FLOT1	568.943	0.239472	0.0701409	3.41416	0.00063979	0.0120631
NFKBIE	163.693	0.298238	0.0873574	3.414	0.000640173	0.0120631
FADS3	277.485	-0.451725	0.132446	-3.41064	0.000648101	0.0121984
PLXDC2	223.84	0.310301	0.091017	3.40926	0.000651391	0.0122462
RHOB	535.984	-0.177173	0.0519733	-3.40893	0.000652174	0.0122467
AOAH	159.04	0.378358	0.111147	3.40413	0.000663756	0.0124498
RBKS	136.756	-0.426187	0.125347	-3.40006	0.000673707	0.0126219
TRIM33	737.99	-0.176765	0.052007	-3.39887	0.000676637	0.0126622
CLIC2	21.5251	0.336637	0.0990608	3.39829	0.000678096	0.0126749
TNFRSF14	454.674	0.181144	0.0533137	3.39771	0.000679536	0.0126873
CCL3L3	106.333	0.837776	0.246713	3.39574	0.000684424	0.0127639
SRMS	5.67846	-0.621845	0.183289	-3.39271	0.000692056	0.0128914
GNMT	10.0912	-0.391222	0.115606	-3.38411	0.000714093	0.0132867
KLRC3	6.14291	0.652688	0.19289	3.38373	0.000715091	0.0132901
PORCN	72.3047	-0.245194	0.0725358	-3.38032	0.000724008	0.0134404
PCDH19	23.4578	-0.532764	0.157626	-3.37991	0.000725083	0.013445
VEGFC	42.4956	-0.346633	0.102577	-3.37924	0.000726872	0.0134629
WDR66	531.744	-0.550814	0.163063	-3.37792	0.000730363	0.0135121
CLEC7A	928.81	0.351561	0.104186	3.37434	0.000739924	0.0136735
IFNAR1	670.721	0.126371	0.0374822	3.3715	0.000747612	0.0137998
TMEM37	45.8147	-0.404152	0.119892	-3.37097	0.000749031	0.0138104
KIAA0232	724.906	-0.136454	0.040499	-3.36932	0.00075355	0.0138622
SP140L	239.428	0.195344	0.0579737	3.36953	0.000752963	0.0138622
CLDN8	20.2174	-0.493352	0.146589	-3.36555	0.000763914	0.014037
ADPRHL1	44.0129	-0.419502	0.124811	-3.36111	0.0007763	0.0142485
CEACAM19	22.6747	-0.371668	0.110609	-3.3602	0.000778856	0.0142793
NFKB2	727.038	0.299521	0.0891544	3.35958	0.00078062	0.0142934
NLRC3	82.2735	0.38684	0.115155	3.35931	0.000781382	0.0142934
PIGZ	22.9124	-0.374668	0.111634	-3.35622	0.000790165	0.0144378
CD14	733.712	0.440415	0.13135	3.35298	0.000799476	0.0145916
EDNRB	8.51835	0.645978	0.192744	3.35149	0.000803788	0.0146538
KAT8	179.542	-0.130164	0.038863	-3.3493	0.000810157	0.0147534
FBXL20	249.524	-0.164146	0.0490257	-3.34815	0.000813531	0.0147983
SASH3	269.874	0.35391	0.105724	3.3475	0.000815437	0.0148164
ACSS3	63.7614	-0.405291	0.121098	-3.34682	0.000817454	0.0148364
POLR2A	1348.87	-0.100489	0.0300381	-3.34538	0.000821691	0.0148861
TRIM8	1054.43	-0.168128	0.0502584	-3.34527	0.000822019	0.0148861
S100A8	3894.35	0.459442	0.137391	3.34404	0.000825667	0.0149355
PTAFR	767.788	0.292867	0.0876203	3.34245	0.000830412	0.0150046
TMEM156	12.0332	0.502942	0.150498	3.34186	0.00083218	0.0150199
RMI2	15.2901	0.351466	0.105241	3.33962	0.000838919	0.0151247
RASL11A	18.0818	-0.334783	0.100304	-3.33768	0.000844822	0.0152143
USP19	446.603	-0.12261	0.0367553	-3.33585	0.000850377	0.0152974
CD96	61.8934	0.39461	0.118407	3.33265	0.000860219	0.0154573
AKTIP	126.705	-0.184388	0.05543	-3.3265	0.000879433	0.0157852
TUBG2	35.2793	-0.28316	0.0852044	-3.3233	0.000889596	0.01595
ANKRD11	887.122	-0.119945	0.0361087	-3.32177	0.000894493	0.0160201
HLA-DRB5	312.043	0.508317	0.153102	3.32012	0.000899788	0.0160972
LYZ	1636.76	0.239747	0.0722202	3.31967	0.000901241	0.0161055
CDH26	237.033	-0.286339	0.0862716	-3.31904	0.00090327	0.016124
ETV3	323.448	-0.110576	0.0333283	-3.31778	0.000907358	0.0161792
ARHGEF12	1823.36	-0.280713	0.0847093	-3.31384	0.000920244	0.0163195
GSTO2	87.845	-0.371109	0.111987	-3.31384	0.000920234	0.0163195
ITGA2	712.679	-0.243177	0.0733667	-3.31454	0.000917934	0.0163195
MAP4K2	101.755	-0.230573	0.0695747	-3.31403	0.00091962	0.0163195
RAB33A	4.61535	0.603069	0.181966	3.31419	0.000919094	0.0163195
FCRL2	15.0979	0.644063	0.194496	3.31145	0.000928137	0.0164416
MPZL1	526.025	-0.113061	0.0341772	-3.30809	0.000939351	0.0166221
ZNF687	255.766	-0.11965	0.0361848	-3.30665	0.000944183	0.0166895
ANXA11	2673.45	-0.116044	0.0351014	-3.30597	0.000946485	0.016712
IKBKE	153.311	0.234009	0.0708293	3.30385	0.000953673	0.0168161
SNORA52	30.6547	0.471714	0.142787	3.30362	0.000954451	0.0168161
EML4	738.255	0.127326	0.0386668	3.29289	0.00099162	0.0174417
SPN	99.4419	0.280445	0.0851702	3.29276	0.000992102	0.0174417
POMP	246.845	0.162618	0.0493955	3.29217	0.000994175	0.0174593
NUPR1	215.089	0.336295	0.102172	3.29144	0.000996762	0.0174858
ARHGEF26	149.544	-0.381902	0.116193	-3.28681	0.00101331	0.0177378
TNFAIP8	180.285	0.20516	0.062418	3.28687	0.00101309	0.0177378
EIF4EBP2	1017.93	-0.138983	0.0422938	-3.28614	0.00101571	0.0177608
TLCD2	136.554	-0.222579	0.0677693	-3.28436	0.00102214	0.017854
RCOR3	205.577	-0.187988	0.0572449	-3.28393	0.00102369	0.0178618
FOLR1	16.2034	-0.469783	0.143328	-3.27769	0.0010466	0.0182421
MATN2	112.367	-0.343705	0.1049	-3.27651	0.00105097	0.0182986
EXOC3L1	8.88497	0.590011	0.180096	3.27609	0.00105254	0.0183063
CYP26A1	62.0376	-0.44863	0.13696	-3.27564	0.00105422	0.018316
HMGN4	88.9586	0.213605	0.0653072	3.27077	0.00107257	0.0186148
DTNBP1	51.5646	0.175931	0.0538001	3.27008	0.00107518	0.0186402
C4BPA	14.7039	0.645792	0.197509	3.26969	0.00107664	0.0186458
CDC42SE2	566.427	0.130716	0.0399918	3.26857	0.00108092	0.0186999
GPR82	30.7325	0.448046	0.137097	3.26809	0.00108275	0.0187117
MAEA	373.826	-0.109991	0.0336618	-3.26753	0.00108492	0.0187293
RRAGC	113.011	0.160959	0.0493557	3.2612	0.00110942	0.0191319
GPR65	416.882	0.506883	0.155521	3.25925	0.00111707	0.0192231
KLF10	222.983	0.19897	0.0610458	3.25935	0.00111666	0.0192231
AGAP11	25.5749	-0.44439	0.136365	-3.25882	0.00111876	0.0192318
TXNL4B	46.7686	0.184378	0.0565923	3.258	0.001122	0.0192671
PLEK2	47.6169	0.297099	0.0912347	3.25643	0.00112824	0.0193539
GSTM2	119.654	-0.454185	0.139578	-3.254	0.00113794	0.0194792
PMP22	33.5982	0.383571	0.117874	3.25407	0.00113765	0.0194792
ATP13A3	1045.7	0.135026	0.0415038	3.25333	0.00114059	0.019504
ADORA2A	121.182	0.475482	0.146218	3.25186	0.00114651	0.0195231
MAB21L2	4.62862	0.927941	0.285333	3.25214	0.00114541	0.0195231
TMEM185B	190.347	0.230496	0.0708757	3.25211	0.00114551	0.0195231
UNKL	172.007	-0.170959	0.0525644	-3.25237	0.00114448	0.0195231
CDYL2	28.2766	0.316429	0.097362	3.25003	0.00115394	0.0196291
C14orf132	51.8199	-0.529684	0.16305	-3.2486	0.00115976	0.0197075
SLC22A13	13.0746	-0.527497	0.162465	-3.24684	0.00116694	0.0198088
MMP13	89.9119	0.466394	0.143712	3.24534	0.00117312	0.019893
SH3RF3	31.0773	-0.506213	0.156083	-3.24323	0.00118182	0.0199987
TNFSF14	103.984	0.422218	0.130181	3.24331	0.00118151	0.0199987
EPHB6	91.9097	-0.222239	0.0685407	-3.24244	0.00118509	0.0200332
FOXO1	290.941	-0.145685	0.0449529	-3.24085	0.00119174	0.0201247
FKBP9	229.44	-0.293283	0.0905115	-3.24028	0.0011941	0.0201437
GUCA1B	13.9276	-0.332051	0.102609	-3.23609	0.00121178	0.0204208
DUSP4	416.64	-0.227929	0.0705145	-3.23236	0.00122771	0.0206677
PCDHB14	36.8893	-0.329013	0.101848	-3.23045	0.00123597	0.0207852
SLAMF6	21.2774	0.399447	0.123684	3.22959	0.0012397	0.0208264
HAGH	182.458	-0.280391	0.086839	-3.22886	0.00124284	0.0208577
DALRD3	118.431	-0.267779	0.0829941	-3.22648	0.00125325	0.0209919
WDFY1	567.055	0.189668	0.0587857	3.22644	0.00125342	0.0209919
AMFR	733.282	-0.310186	0.0962295	-3.2234	0.00126678	0.0211939
ATP6V1C2	86.7916	-0.293379	0.091062	-3.22175	0.00127412	0.0212851
TP53AIP1	22.7913	-0.442175	0.137254	-3.22158	0.00127486	0.0212851
PPARGC1A	46.9068	-0.468139	0.145416	-3.2193	0.00128502	0.0214329
JDP2	176.898	-0.16159	0.0502256	-3.21729	0.0012941	0.0215304
NPC2	286.608	0.139934	0.0434922	3.21745	0.00129337	0.0215304
TUSC3	216.262	-0.355131	0.110388	-3.21712	0.00129484	0.0215304
STAT3	2403	0.118357	0.0368147	3.21493	0.00130477	0.0216733
NLRC4	54.4345	0.514899	0.160226	3.21358	0.0013109	0.0217529
CCL20	37.666	0.430832	0.134122	3.21224	0.00131706	0.0218107
MAN1A1	479.084	0.128881	0.0401198	3.2124	0.00131632	0.0218107
CUL3	629.931	-0.097727	0.0304279	-3.21176	0.00131926	0.0218248
MNDA	1819.87	0.537489	0.167488	3.20911	0.00133146	0.0220042
PIP5KL1	29.3064	-0.35246	0.109865	-3.20813	0.00133603	0.0220367
ZSCAN12P1	14.4858	-0.377153	0.117562	-3.2081	0.00133613	0.0220367
FAM102B	131.478	0.208882	0.065148	3.20627	0.00134466	0.0221507
FCGR2B	175.666	0.461633	0.143989	3.20604	0.00134577	0.0221507
ATG2B	431.014	-0.15086	0.0470611	-3.20563	0.00134769	0.02216
PBXIP1	621.553	-0.156669	0.0488843	-3.20489	0.00135115	0.0221943
IRF2	310.31	0.157212	0.0491011	3.2018	0.00136574	0.0224051
REM1	8.42685	-0.904356	0.282471	-3.20159	0.00136674	0.0224051
RRP12	354.532	-0.186181	0.0581623	-3.20106	0.00136921	0.022423
CYB5R1	297.522	-0.204193	0.0638238	-3.19933	0.00137746	0.0225128
SLC23A2	328.879	-0.16244	0.0507713	-3.19944	0.00137696	0.0225128
PTGDS	11.9406	0.608435	0.190256	3.19798	0.00138393	0.0225959
HCST	28.9647	0.371309	0.116172	3.19621	0.00139247	0.0227021
ZNF527	184.674	-0.415579	0.130029	-3.19605	0.00139323	0.0227021
FOXN2	143.759	0.18686	0.0584852	3.195	0.00139832	0.0227622
PRDM1	402.014	0.243632	0.076316	3.19241	0.0014109	0.0229441
LILRA6	256.187	0.493017	0.154453	3.19202	0.00141282	0.0229523
ADAM11	11.4915	-0.495854	0.155394	-3.19094	0.00141812	0.0230154
SPATS2L	626.463	0.238373	0.0747545	3.18874	0.00142893	0.0231677
ADAMTS9	63.5687	-0.356027	0.111714	-3.18694	0.00143787	0.0232895
MMAA	43.4633	0.259245	0.0816071	3.17674	0.00148939	0.0241
TUBGCP2	377.052	-0.159881	0.0503376	-3.17618	0.00149229	0.0241228
ERP44	290.548	0.118218	0.0372354	3.17487	0.00149902	0.0242076
HDAC9	274.592	0.2191	0.0690426	3.17341	0.0015066	0.0242817
TLR3	114.609	0.326942	0.103017	3.17366	0.00150528	0.0242817
TCEANC2	151.85	-0.333357	0.105083	-3.17234	0.00151218	0.0243475
BPIFA2	31.2521	-0.398007	0.125474	-3.17204	0.00151375	0.0243487
OPTN	507.218	0.243077	0.0766586	3.1709	0.00151969	0.0244201
LDHA	906.541	0.154787	0.0488257	3.1702	0.00152332	0.0244544
TOMM20L	3.94703	-0.492695	0.155461	-3.16926	0.00152828	0.0245098
BNIPL	108.119	-0.249053	0.0786237	-3.16766	0.0015367	0.0245747
CXCR4	687.431	0.45325	0.14308	3.16782	0.00153586	0.0245747
SMG1	1704.24	0.103656	0.0327235	3.16763	0.00153686	0.0245747
GRB2	725.224	0.163114	0.0515192	3.16609	0.00154505	0.0246814
NSUN7	277.083	-0.28694	0.0906641	-3.16487	0.00155151	0.0247603
LCN12	5.66354	-0.52844	0.167036	-3.16363	0.00155817	0.0248177
TAGLN3	10.9739	-0.764605	0.241678	-3.16373	0.00155762	0.0248177
TRIM39	136.865	-0.158225	0.0500271	-3.16279	0.00156267	0.0248651
PPP1R12B	347.702	-0.178158	0.056348	-3.16174	0.00156827	0.0249298
ITGAE	131.154	0.313372	0.0991406	3.16089	0.00157288	0.0249787
RAC2	435.461	0.40799	0.12922	3.15733	0.00159219	0.025236
RNF11	443.667	-0.111316	0.0352558	-3.15739	0.00159188	0.025236
ADRA2B	23.5296	-0.497093	0.157514	-3.15587	0.00160022	0.0253387
CD101	43.4123	0.293233	0.0929683	3.15411	0.00160987	0.0254666
WDR86	16.286	-0.694787	0.220348	-3.15314	0.00161526	0.025527
ARAP2	753.906	0.152956	0.0485671	3.14939	0.00163614	0.0258073
CCL5	127.465	0.40217	0.127698	3.14938	0.00163616	0.0258073
FAM49B	735.651	0.237501	0.0754816	3.14648	0.00165248	0.0260394
FBXO33	329.005	-0.31731	0.10094	-3.14353	0.00166921	0.0262521
POMT2	147.871	-0.353056	0.112308	-3.14364	0.00166859	0.0262521
CTBP2	532.084	-0.125572	0.0399782	-3.141	0.00168372	0.0264382
RAI2	16.9837	-0.381604	0.121495	-3.1409	0.00168429	0.0264382
SMCHD1	3219.31	0.294739	0.0938898	3.1392	0.0016941	0.0265665
CORO2B	11.512	-0.490457	0.156279	-3.13834	0.0016991	0.026568
DAPK3	148.775	-0.145825	0.0464646	-3.13841	0.00169868	0.026568
MAN2B2	424.066	-0.137894	0.0439312	-3.13886	0.00169606	0.026568
BFSP1	10.3801	-0.503982	0.16066	-3.13695	0.00170717	0.0266686
FOXN3	857.365	-0.102633	0.0327347	-3.13529	0.00171683	0.0267938
OGFR	429.493	0.147459	0.0470732	3.13255	0.00173297	0.0270197
COL17A1	24.5416	-0.586343	0.187205	-3.13209	0.00173568	0.027036
GMFG	254.432	0.464563	0.148355	3.13143	0.00173956	0.0270447
TRIM69	131.379	0.323209	0.10321	3.13155	0.00173884	0.0270447
RAB11FIP4	466.471	-0.122815	0.0392498	-3.12907	0.0017536	0.0272369
LAPTM5	1735.07	0.354107	0.113187	3.12851	0.00175696	0.0272631
CAPG	256.36	0.172491	0.0551643	3.12686	0.00176685	0.0273772
SUSD3	22.485	0.282218	0.0902602	3.12672	0.00176768	0.0273772
RASAL3	87.9017	0.273689	0.0875721	3.1253	0.00177622	0.0274571
STAMBPL1	31.7026	0.301144	0.0963517	3.12546	0.00177524	0.0274571
ZYG11B	296.491	-0.132437	0.0424258	-3.1216	0.00179869	0.0277781
COX7A1	8.53212	-0.536009	0.17179	-3.12015	0.0018076	0.0278892
MYL12A	988.872	0.130902	0.0419922	3.11729	0.00182523	0.0280812
PHF13	86.7329	-0.151539	0.0486083	-3.11755	0.00182359	0.0280812
PHKG2	185.094	-0.157637	0.050565	-3.1175	0.0018239	0.0280812
FMO5	115.272	-0.358225	0.115162	-3.11061	0.00186702	0.0286971
DNAH8	22.4528	0.795429	0.255767	3.10997	0.00187104	0.0287317
FOXD1	5.2842	-0.605027	0.194762	-3.1065	0.00189316	0.0290439
CLCN4	49.0199	-0.285762	0.092008	-3.10584	0.00189739	0.0290813
CLEC17A	9.24029	0.598605	0.192781	3.10511	0.00190209	0.029126
BCL7A	110.662	-0.300797	0.0968859	-3.10465	0.00190502	0.0291435
CCDC8	17.2707	-0.613799	0.197744	-3.10401	0.00190917	0.0291795
FBXL18	359.853	-0.343283	0.110636	-3.10281	0.00191691	0.0292703
CCL17	12.3307	-0.505892	0.163076	-3.10218	0.00192102	0.0293055
VLDLR	93.866	-0.239598	0.077275	-3.10059	0.00193137	0.0294358
ALPK3	140.912	-0.200102	0.0645503	-3.09993	0.00193564	0.0294617
HK2	1167.9	0.163878	0.0528679	3.09977	0.0019367	0.0294617
SERPINE2	76.6838	-0.44917	0.145124	-3.09509	0.00196755	0.0299031
ZMYM2	735.878	-0.136204	0.044013	-3.09462	0.00197064	0.029922
RP2	199.705	0.240099	0.0776215	3.0932	0.00198012	0.030038
LDB1	303.396	-0.108062	0.0349791	-3.08934	0.00200602	0.0304025
AMZ2	161.838	-0.230228	0.0745526	-3.08813	0.00201422	0.0304902
GFI1	31.0582	0.358442	0.116078	3.08793	0.00201555	0.0304902
ADPGK	308.273	0.123127	0.039885	3.08705	0.00202156	0.0305242
FOXP2	207.446	-0.389838	0.12628	-3.0871	0.00202117	0.0305242
THEMIS	32.622	0.385629	0.125061	3.08352	0.00204568	0.0308598
TNFRSF1B	1153.44	0.43069	0.139812	3.08049	0.00206663	0.0311469
ALOX5	460.302	0.385493	0.125164	3.0799	0.00207067	0.031179
C20orf197	8.48756	-0.458364	0.148861	-3.07915	0.00207593	0.0311908
LHFPL1	7.21611	0.450635	0.146359	3.07896	0.00207721	0.0311908
SFT2D1	121.238	0.11744	0.0381375	3.07939	0.00207427	0.0311908
SYN1	7.67493	0.722223	0.234916	3.07439	0.0021093	0.0316434
PARD6B	587.732	-0.31617	0.102856	-3.07391	0.0021127	0.0316652
BHLHE41	79.6257	-0.345787	0.112513	-3.0733	0.00211706	0.0317013
C11orf53	5.70142	-0.783269	0.254974	-3.07196	0.00212661	0.0318016
CDHR2	17.2253	-0.530969	0.172852	-3.07181	0.00212767	0.0318016
MMP12	49.123	0.51905	0.169033	3.07071	0.00213551	0.0318894
SH3GL3	11.2684	-0.484342	0.157749	-3.07034	0.00213813	0.0318993
CXXC4	20.6101	-0.537154	0.175007	-3.06933	0.00214539	0.0319783
PLA2R1	384.785	-0.265903	0.0866706	-3.06797	0.00215522	0.0320954
CD8B	11.6241	0.47045	0.153451	3.06579	0.00217094	0.0323
NCALD	994.797	-0.482769	0.157541	-3.0644	0.00218105	0.0324207
HR	136.537	-0.310388	0.101332	-3.06307	0.00219075	0.0325352
PFN1	1161.61	0.135164	0.0441395	3.06221	0.00219712	0.0325999
KLLN	39.269	-0.33575	0.109719	-3.0601	0.00221264	0.0327705
PVRIG	15.4721	0.489796	0.16005	3.06028	0.00221133	0.0327705
PRKCZ	146.369	-0.160165	0.0523455	-3.05977	0.00221505	0.0327763
CCDC28A	114.61	-0.181487	0.0593494	-3.05794	0.00222863	0.0329473
GDE1	635.416	-0.182708	0.0597546	-3.05764	0.0022309	0.0329509
CNBD1	5.71546	-0.767828	0.251236	-3.05621	0.00224154	0.033048
GNGT2	5.37539	0.405884	0.132798	3.05639	0.00224016	0.033048
NAMPT	10893.4	0.384578	0.125848	3.05588	0.00224398	0.033054
AXDND1	18.7759	-0.471681	0.154417	-3.05459	0.00225372	0.0331075
LY6G5C	14.3584	-0.406697	0.133143	-3.0546	0.00225364	0.0331075
POLR2E	282.145	-0.139768	0.0457552	-3.0547	0.00225284	0.0331075
TMEM212	140.276	-0.575697	0.188521	-3.05376	0.00225991	0.0331684
TREX1	120.183	0.247514	0.0810976	3.05205	0.00227285	0.0333283
NLRP14	9.37757	-0.603709	0.197856	-3.05125	0.00227892	0.0333872
SLA	713.083	0.415084	0.136062	3.05069	0.00228315	0.0334191
JPH3	17.0937	-0.670022	0.219655	-3.05033	0.00228588	0.033429
ZFR2	14.246	-0.704893	0.231115	-3.04996	0.00228871	0.0334402
CD1D	18.7184	0.350928	0.115098	3.04895	0.00229642	0.0335229
MIR3945	37.3055	0.627686	0.205947	3.04781	0.00230516	0.0336202
PKD1L3	26.1445	-0.504932	0.165687	-3.0475	0.00230752	0.0336244
CNIH4	98.0277	0.161718	0.0530782	3.04679	0.00231301	0.0336743
TLCD1	58.9138	-0.304047	0.099833	-3.04556	0.00232249	0.0337821
FYN	85.7884	0.285044	0.0937912	3.03914	0.00237256	0.0344721
ZNF391	23.2816	-0.438327	0.144237	-3.03893	0.00237417	0.0344721
ACO1	133.336	-0.285821	0.0940695	-3.0384	0.00237837	0.0345022
PRPF8	1610.8	-0.164191	0.0540517	-3.03766	0.00238419	0.0345559
SLC6A20	182.311	0.250978	0.0826723	3.03582	0.00239882	0.034737
CREG1	246.669	0.156215	0.0514628	3.0355	0.00240137	0.034743
TTC28	343.561	-0.402462	0.132706	-3.03273	0.00242356	0.0350328
PKP1	219.096	-0.354179	0.116885	-3.03015	0.00244434	0.0352705
YOD1	342.977	-0.242234	0.0799388	-3.03024	0.00244356	0.0352705
LONRF1	130.525	0.15249	0.0503308	3.02975	0.00244753	0.0352852
BRD1	413.588	-0.144354	0.0476553	-3.02912	0.00245265	0.0352964
UNC45A	222.531	-0.150814	0.0497867	-3.02919	0.00245207	0.0352964
CLCA2	103.156	-0.350364	0.115702	-3.02817	0.0024604	0.0353767
PLXNA2	338.477	-0.193426	0.0639002	-3.02701	0.00246988	0.0354816
ALDH7A1	141.048	-0.297487	0.09832	-3.02571	0.00248054	0.0355719
BCAS3	244.672	-0.20229	0.0668544	-3.02583	0.00247949	0.0355719
ITK	74.1967	0.347068	0.114735	3.02496	0.00248669	0.0356287
PDPK1	568.931	-0.108954	0.036031	-3.02389	0.00249551	0.0357235
GPM6B	58.2463	-0.377878	0.125007	-3.02285	0.00250409	0.0358149
MPP1	163.874	0.352373	0.116593	3.02224	0.00250909	0.0358548
BCL2	64.3548	0.25276	0.0837131	3.01935	0.00253314	0.0361667
MMP7	17.8858	-0.366468	0.121421	-3.01816	0.00254317	0.0362781
CSNK1E	535.789	-0.185575	0.0615095	-3.01702	0.00255276	0.036364
SEC61A2	58.6216	-0.176802	0.0586084	-3.01667	0.00255567	0.036364
UBA7	402.164	0.176396	0.0584796	3.01638	0.00255814	0.036364
WNT9A	41.7324	-0.334886	0.111017	-3.01654	0.00255678	0.036364
MEGF10	23.2487	-0.446872	0.14825	-3.01432	0.00257557	0.0365479
XIAP	524.261	0.115864	0.0384365	3.01442	0.00257474	0.0365479
MAPKBP1	299.16	-0.219881	0.0729727	-3.01319	0.00258513	0.0366516
ART3	7.25882	0.790778	0.262574	3.01164	0.00259844	0.0367443
HECW2	123.061	-0.217048	0.0720579	-3.01214	0.00259415	0.0367443
OXSM	33.4828	-0.222166	0.0737635	-3.01187	0.00259645	0.0367443
ACTB	15288.9	0.192575	0.0639677	3.0105	0.00260814	0.0368494
MKRN1	726.7	-0.0856023	0.0284643	-3.00736	0.00263525	0.0372
RPS6KA6	749.861	-0.485919	0.161638	-3.00622	0.00264522	0.0373083
H1FX-AS1	17.2544	-0.412543	0.137244	-3.00591	0.00264785	0.0373131
AK4	32.6831	0.368569	0.122674	3.00447	0.00266047	0.0374123
C1orf56	15.3447	-0.314645	0.104731	-3.00432	0.00266179	0.0374123
OBSL1	175.401	-0.293045	0.0975335	-3.00456	0.00265966	0.0374123
SLFN12	43.9915	0.311754	0.103856	3.00177	0.00268411	0.0376934
PALMD	57.4662	-0.491944	0.163927	-3.001	0.00269092	0.0377565
TIMP3	173.526	-0.336337	0.112108	-3.00011	0.00269885	0.0378351
CDK19	197.739	-0.163537	0.0545505	-2.99791	0.00271838	0.0380028
RBP1	67.107	-0.308854	0.103016	-2.9981	0.00271669	0.0380028
SDCBP	1621.95	0.22366	0.0745924	2.99844	0.0027137	0.0380028
SVOPL	31.0576	-0.412137	0.137484	-2.99771	0.00272016	0.0380028
HPGDS	6.42703	-0.546748	0.182481	-2.9962	0.00273369	0.0381591
UCHL1	13.9624	-0.493796	0.164839	-2.99562	0.00273889	0.0381988
RNF208	16.7838	-0.280333	0.0936535	-2.9933	0.00275978	0.0384572
MAGI2-AS3	54.2529	-0.424604	0.141904	-2.99218	0.00276991	0.0385326
SLC6A13	7.19987	-0.601395	0.200989	-2.99218	0.00276993	0.0385326
TNRC18	1465.42	-0.140828	0.0471188	-2.98879	0.00280084	0.0389293
KCTD14	9.11461	0.632827	0.211827	2.98747	0.00281299	0.0390373
NIPSNAP3B	11.7825	-0.478531	0.160182	-2.98742	0.00281341	0.0390373
HDAC5	264.161	-0.135459	0.0453798	-2.98502	0.00283561	0.0393118
ZC3H6	277.812	-0.250691	0.083996	-2.98456	0.0028399	0.0393376
APOBEC3B	51.7052	0.276844	0.0927743	2.98406	0.00284456	0.0393686
KRT14	118.465	-0.56536	0.18954	-2.9828	0.00285625	0.0394969
ARIH1	682.456	-0.0916959	0.0307507	-2.98191	0.00286459	0.0395785
MYLPF	6.08703	-0.418328	0.14031	-2.98146	0.00286874	0.0396022
DCBLD2	188.348	-0.321113	0.107801	-2.97875	0.00289424	0.0399204
RANGAP1	291.693	0.189559	0.063682	2.97665	0.00291414	0.0401609
TIMM50	684.186	-0.383164	0.128735	-2.97638	0.00291676	0.0401628
APPL2	305.284	-0.147089	0.0494755	-2.97298	0.00294925	0.0405759
MGAT1	748	0.125147	0.0421168	2.97142	0.00296422	0.0407157
PSAP	4980.4	0.111774	0.0376186	2.97124	0.00296604	0.0407157
TRNAU1AP	98.6914	-0.182302	0.0613574	-2.97114	0.00296692	0.0407157
STAR	7.41205	-0.612833	0.206329	-2.97018	0.00297624	0.0408091
USP7	694.68	-0.101143	0.0340696	-2.96872	0.00299044	0.0409693
SAMD3	15.8399	0.459827	0.154952	2.96755	0.00300182	0.0410906
SPRED1	114.283	0.230131	0.077584	2.96622	0.00301488	0.0412346
PRKAR2A-AS1	32.8656	-0.325292	0.109698	-2.96534	0.00302345	0.0413171
SSH3	281.621	-0.157858	0.0532582	-2.96402	0.00303649	0.0414605
SPSB3	243.268	-0.155457	0.052482	-2.96211	0.00305542	0.041684
RGL2	561.751	-0.131427	0.0443853	-2.96105	0.00306591	0.0417843
RUSC2	109.189	-0.208436	0.0703975	-2.96085	0.00306792	0.0417843
PPP2R2D	179.916	-0.103417	0.0349512	-2.95889	0.0030875	0.0420159
PDIA3	1534.01	0.218167	0.0737426	2.95849	0.00309146	0.0420346
RAPGEF4	14.8002	-0.51344	0.173577	-2.95799	0.00309652	0.0420682
CHRNA9	13.4187	-0.472766	0.159852	-2.95753	0.00310112	0.0420955
MLLT11	17.7333	-0.358491	0.121241	-2.95683	0.00310816	0.0421559
ABCA12	386.593	-0.23377	0.079094	-2.9556	0.00312066	0.0422902
PLD4	33.7483	0.308557	0.104419	2.955	0.00312667	0.0423363
AFAP1L2	22.7835	-0.334607	0.113309	-2.95306	0.00314638	0.0425561
NCF4	387.088	0.409344	0.138625	2.95289	0.00314813	0.0425561
IGFBP2	442.233	-0.422251	0.143026	-2.95226	0.00315456	0.0425722
MIR21	10.8071	0.427265	0.144719	2.95237	0.0031534	0.0425722
LCK	50.4166	0.330825	0.112163	2.94951	0.00318276	0.0428544
PGBD4	136.45	-0.369883	0.125418	-2.9492	0.00318602	0.0428544
PPP1R12A	546.554	0.126282	0.0428162	2.94939	0.00318399	0.0428544
TSPAN19	77.6845	-0.598944	0.203045	-2.94982	0.00317962	0.0428544
DLX3	6.50923	-0.489135	0.165962	-2.94728	0.00320585	0.0430856
SLC39A1	253.788	0.0986853	0.033489	2.9468	0.00321083	0.0431168
PHEX	38.8377	-0.255952	0.0868822	-2.94597	0.00321949	0.0431974
ARPC4	477.879	0.117399	0.0398613	2.94518	0.00322767	0.0432359
HDAC4	253.508	0.20263	0.0687998	2.94521	0.00322735	0.0432359
ZNF295-AS1	8.15066	-0.732874	0.248863	-2.94488	0.00323075	0.0432416
DEDD2	314.823	-0.151228	0.0513623	-2.94435	0.00323638	0.0432457
RAB40A	7.20909	-0.555576	0.18868	-2.94455	0.00323427	0.0432457
EVI2A	191.55	0.430894	0.146442	2.94242	0.00325655	0.0434795
DAPK2	174.488	-0.178804	0.0607859	-2.94154	0.00326587	0.0435325
WDTC1	415.72	-0.115636	0.0393102	-2.94164	0.00326481	0.0435325
ADAM28	661.302	0.238209	0.0810027	2.94076	0.00327412	0.0436067
CR2	12.4606	0.607912	0.206745	2.9404	0.00327794	0.0436218
DMXL2	833.771	0.142524	0.0485086	2.93811	0.00330222	0.043909
ZC3H8	642.615	-0.430377	0.14651	-2.93752	0.00330853	0.043957
RAB8A	386.745	0.103895	0.0353899	2.93572	0.00332774	0.0441761
LILRA1	69.7069	0.475164	0.161896	2.93499	0.00333557	0.0442079
STK16	131.437	-0.167581	0.057094	-2.93517	0.00333364	0.0442079
C17orf50	2.72608	-0.873829	0.297887	-2.93343	0.0033524	0.0443268
NCK2	359.259	-0.141368	0.0481924	-2.9334	0.00335272	0.0443268
TNFAIP8L2	23.4559	0.41085	0.140059	2.9334	0.00335272	0.0443268
GAPVD1	1098.49	-0.179894	0.0613404	-2.93272	0.00336004	0.0443874
LINC00174	127.952	-0.230276	0.0785282	-2.93239	0.00336361	0.0443986
ITPRIPL1	16.0763	0.366023	0.124871	2.93122	0.00337636	0.0445307
ISYNA1	157.858	-0.219672	0.0749673	-2.93024	0.00338704	0.0446353
NINJ1	509.853	0.309273	0.105627	2.92796	0.0034119	0.0449265
GAL3ST4	18.9722	0.366227	0.125177	2.92567	0.00343715	0.0452224
MIR628	2.55639	-0.461111	0.157633	-2.92521	0.00344226	0.0452531
HECTD1	2411.94	-0.189004	0.0646234	-2.9247	0.00344787	0.0452903
DMBT1	27.1001	-0.579884	0.198395	-2.92287	0.00346819	0.0455204
ATP6V1C1	338.852	0.131116	0.0448681	2.92226	0.00347504	0.0455735
ZNF410	213.852	0.105652	0.0361686	2.9211	0.00348803	0.0457069
SFRP1	12.314	0.590942	0.202479	2.91853	0.00351687	0.0460478
BCAM	62.619	-0.303385	0.103977	-2.9178	0.00352506	0.0461115
CACNA2D1	12.3009	0.51998	0.178222	2.9176	0.00352741	0.0461115
SATB1	435.075	-0.126535	0.0433916	-2.91612	0.00354415	0.0462932
CHDH	68.4142	-0.272631	0.0935217	-2.91516	0.00355506	0.0463612
KBTBD6	343.618	-0.440899	0.151235	-2.91532	0.00355329	0.0463612
RENBP	33.2044	0.293397	0.100676	2.91426	0.00356531	0.0464575
BCAS4	82.2699	-0.281577	0.0966512	-2.91333	0.00357594	0.0464844
PARP11	65.6622	0.242051	0.0830781	2.91354	0.00357359	0.0464844
PLIN2	87.9303	0.283351	0.097257	2.91342	0.0035749	0.0464844
XPC	212.736	-0.0964709	0.0331242	-2.9124	0.00358667	0.0465866
CFL1	1658.26	0.103667	0.0356518	2.90777	0.00364017	0.0472438
HIVEP3	109.384	0.222038	0.0764156	2.90566	0.00366476	0.0475249
ERCC4	268.868	-0.371276	0.127831	-2.90442	0.00367936	0.0476622
LTC4S	12.3237	-0.288981	0.0995025	-2.90426	0.0036812	0.0476622
ENDOD1	145.242	0.268938	0.0926383	2.9031	0.00369489	0.047793
MCOLN3	46.8329	-0.422414	0.145514	-2.90291	0.00369718	0.047793
C7orf26	94.646	-0.141074	0.0486173	-2.90172	0.00371123	0.0479365
CD37	133.008	0.359252	0.123997	2.89727	0.00376431	0.0484297
DGKZ	419.04	-0.111357	0.0384261	-2.89796	0.00375598	0.0484297
SPG7	2647.81	-0.328278	0.113301	-2.8974	0.00376273	0.0484297
USP43	189.609	-0.223635	0.0771701	-2.89795	0.00375616	0.0484297
ZNF18	73.6383	-0.138295	0.0477255	-2.89771	0.003759	0.0484297
USP49	120.406	-0.314328	0.108555	-2.89555	0.00378497	0.048657
BCDIN3D	689.205	-0.43995	0.152193	-2.89073	0.00384353	0.0492002
CTSS	2207.02	0.222938	0.0771124	2.89108	0.00383922	0.0492002
KLHL18	156.188	-0.0969701	0.0335488	-2.89042	0.00384731	0.0492002
MIR205	5.24095	-0.494817	0.171197	-2.89033	0.0038484	0.0492002
SIGLEC8	18.4431	0.547969	0.189508	2.89154	0.00383355	0.0492002
SLC28A2	33.5467	-0.586153	0.202751	-2.89099	0.00384025	0.0492002
SVOP	15.6709	-0.564698	0.195334	-2.89094	0.00384097	0.0492002
C9orf147	13.2158	-0.435891	0.150884	-2.88891	0.00386584	0.0493612
SERTAD2	239.866	-0.116097	0.0401884	-2.88881	0.00386706	0.0493612
SLC7A5	235.82	0.379231	0.131384	2.88644	0.00389627	0.049695
STS	456.784	0.223808	0.0775464	2.88611	0.00390032	0.0497076
ATG9B	132.53	-0.31813	0.110262	-2.88522	0.00391142	0.0498101
NUAK1	80.8334	-0.22949	0.0795554	-2.88465	0.00391844	0.0498605
SLC9A5	21.2799	-0.339137	0.117596	-2.88392	0.00392764	0.0499384
HOMER2	413.372	-0.232838	0.0807589	-2.88313	0.00393747	0.0499852
SPEN	860.753	-0.0856385	0.0297014	-2.88331	0.00393517	0.0499852
GTPBP2	324.205	0.122193	0.0423933	2.88238	0.00394688	0.0500656
GPR18	10.6477	0.428516	0.148769	2.88041	0.0039716	0.050329
GRM7	42.7216	-0.609681	0.211678	-2.88023	0.00397383	0.050329
TMPRSS7	12.145	-0.59285	0.205881	-2.87958	0.00398204	0.0503937
PCDHB16	21.3848	-0.352475	0.122442	-2.87871	0.003993	0.0504931
BIRC2	376.216	0.104749	0.0363993	2.87778	0.00400488	0.0505831
KRT5	580.339	-0.367845	0.127828	-2.87766	0.00400634	0.0505831
ACP2	232.13	0.24335	0.0845859	2.87696	0.00401525	0.0506171
NEDD4L	586.382	-0.213913	0.0743518	-2.87704	0.00401429	0.0506171
PGPEP1	258.254	-0.226079	0.0786147	-2.87579	0.00403019	0.050766
ADCY3	112.511	0.199962	0.0695672	2.87438	0.00404822	0.0509537
TTC21A	351.781	-0.370899	0.129068	-2.87367	0.00405734	0.051029
PROC	14.7086	-0.394574	0.137414	-2.87143	0.00408624	0.0513527
TSPAN6	740.339	-0.300811	0.10481	-2.87005	0.00410411	0.051516
USP15	1060.25	0.223634	0.0779242	2.8699	0.00410606	0.051516
WDR13	272.326	-0.186457	0.0649748	-2.86969	0.00410874	0.051516
RND2	31.7801	-0.461045	0.160871	-2.86594	0.00415779	0.0520909
ZMAT3	208.755	-0.186832	0.065209	-2.86512	0.00416845	0.0521843
RALB	426.918	0.221467	0.0773074	2.86476	0.00417331	0.0522048
ADPRH	58.8867	0.215641	0.0753007	2.86373	0.00418686	0.0522538
AGBL4	20.9501	-0.592233	0.206795	-2.86386	0.00418512	0.0522538
STX10	255.468	-0.148544	0.0518621	-2.86421	0.00418044	0.0522538
ANKRD35	135.235	-0.275558	0.0962716	-2.8623	0.00420585	0.0523542
C1orf141	24.7344	-0.683625	0.238847	-2.86219	0.00420726	0.0523542
HSPA4	1357.31	-0.278255	0.0972187	-2.86215	0.00420778	0.0523542
PTPRO	16.2126	0.412428	0.144093	2.86223	0.00420667	0.0523542
IRS4	3.6143	-0.678652	0.237266	-2.8603	0.00423237	0.0526199
CCNDBP1	410.646	-0.188669	0.0659697	-2.85993	0.00423733	0.0526347
RAB27A	277.301	0.124324	0.0434778	2.85949	0.00424327	0.0526347
SPPL3	239.798	-0.104016	0.0363746	-2.85959	0.00424187	0.0526347
CPZ	5.24013	-0.659833	0.230789	-2.85904	0.0042493	0.0526693
ENOX1	36.0687	-0.469818	0.164601	-2.85429	0.00431336	0.0533819
ZER1	385.773	-0.1141	0.0399723	-2.85448	0.00431069	0.0533819
RASIP1	21.8083	-0.298487	0.10461	-2.85334	0.00432619	0.0535
RRAS	12.778	0.325266	0.114093	2.85087	0.00435993	0.0538763
DENND5A	737.876	0.304817	0.106934	2.85053	0.00436463	0.0538934
ACAD10	144.167	-0.182622	0.0641137	-2.8484	0.00439392	0.0542139
ASPHD2	82.9097	0.20049	0.0704016	2.8478	0.00440231	0.0542763
CALCOCO1	450.308	-0.104118	0.0365762	-2.84662	0.00441866	0.0543423
CXCR5	11.062	0.578018	0.203078	2.84628	0.00442331	0.0543423
PHLDB3	131.151	-0.21226	0.0745609	-2.84681	0.00441601	0.0543423
TCTN1	261.981	-0.400345	0.140624	-2.84692	0.00441448	0.0543423
UBAC2-AS1	8.37869	-0.37085	0.130296	-2.8462	0.00442438	0.0543423
CCT6B	71.1591	-0.310363	0.10908	-2.84528	0.00443724	0.0544591
SLC2A11	55.0631	-0.290188	0.102007	-2.84479	0.0044441	0.0545022
CRY2	271.749	-0.228797	0.0804411	-2.84427	0.00445128	0.0545491
GLIPR2	447.345	0.21381	0.0751919	2.84353	0.00446169	0.0546305
GPR34	27.3934	0.34989	0.123057	2.84332	0.00446464	0.0546305
PLEKHG3	436.746	-0.231996	0.0816101	-2.84274	0.00447276	0.0546888
CA5B	131.292	-0.292419	0.102917	-2.84132	0.00449275	0.0548095
EFHC1	706.362	-0.441624	0.155427	-2.84136	0.00449213	0.0548095
EID3	57.8124	-0.2476	0.0871302	-2.84173	0.00448697	0.0548095
COQ7	145.581	-0.191486	0.0674186	-2.84025	0.00450782	0.0549521
MUCL1	25.8159	-0.346964	0.122321	-2.83651	0.004561	0.0555588
ATOH8	39.7404	-0.345831	0.121958	-2.83566	0.00457315	0.0556651
SLC1A1	69.6041	-0.256384	0.0904458	-2.83467	0.00458736	0.0557963
ANXA8L1	17.9173	-0.446558	0.157601	-2.83347	0.00460455	0.0559635
EFNA1	163.745	-0.212662	0.075084	-2.83232	0.00462113	0.056079
MTHFSD	77.2434	-0.211354	0.0746281	-2.8321	0.0046244	0.056079
NHS	164.479	-0.192283	0.0678921	-2.83219	0.00462307	0.056079
RASAL1	144.331	-0.247009	0.0872306	-2.83168	0.00463048	0.0561109
OXTR	60.0036	-0.563303	0.199009	-2.83053	0.00464704	0.0562279
SCN4B	18.8811	-0.465446	0.164424	-2.83077	0.00464359	0.0562279
ERI1	148.099	0.214177	0.0756843	2.82987	0.00465665	0.0563022
APBA2	17.2232	0.390218	0.138041	2.82683	0.00470108	0.0567972
HLA-DRB6	13.9047	0.452275	0.160035	2.82611	0.00471175	0.0568665
LGALS2	7.52706	0.428421	0.151602	2.82597	0.00471381	0.0568665
MAP2K7	145.967	-0.130476	0.0461829	-2.8252	0.00472512	0.0569607
SIRPA	451.605	0.301595	0.106764	2.82487	0.00473004	0.0569777
MIER1	405.185	0.109288	0.0387176	2.82269	0.00476221	0.0573227
KLHL23	7.84357	-0.536362	0.190061	-2.82206	0.00477167	0.0573942
MAP4K1	49.9545	0.277559	0.098443	2.81949	0.00481005	0.0578131
ZFP36	3468.46	0.366801	0.130127	2.81879	0.00482046	0.0578954
UBE2D3	1620.78	0.117224	0.0415971	2.81808	0.00483116	0.057981
UCA1	194.002	-0.330141	0.117182	-2.81733	0.00484246	0.058031
ZNF831	28.0969	0.366643	0.130129	2.81755	0.0048392	0.058031
ARNT2	23.5702	0.366098	0.130001	2.81611	0.00486085	0.0582084
PPM1A	528.875	-0.0797619	0.0283375	-2.81471	0.00488216	0.0583855
XPNPEP3	250.529	-0.265979	0.0944975	-2.81466	0.00488281	0.0583855
CNTNAP1	41.805	-0.405049	0.143949	-2.81384	0.00489539	0.0583996
COL14A1	13.3493	-0.724454	0.257479	-2.81364	0.00489836	0.0583996
ITGAM	338.709	0.414801	0.147391	2.81429	0.00488849	0.0583996
MIR181A2HG	2.98512	-0.774585	0.275278	-2.81383	0.00489546	0.0583996
CHMP5	359.55	0.161843	0.0575698	2.81126	0.00493482	0.0587482
GSTA2	224.987	-0.65218	0.231975	-2.81142	0.00493233	0.0587482
PDS5B	279.618	-0.117512	0.0418067	-2.81084	0.00494119	0.058781
C2	152.324	0.244529	0.0870155	2.81018	0.00495139	0.0588163
SERAC1	109.175	-0.197828	0.0703949	-2.81026	0.00495014	0.0588163
PNPLA4	103.266	-0.280687	0.099903	-2.8096	0.00496035	0.0588207
RAMP1	28.7731	-0.402981	0.143438	-2.80945	0.00496261	0.0588207
TUBE1	92.1648	-0.308537	0.109811	-2.8097	0.00495874	0.0588207
AIP	74.4829	0.124486	0.0443194	2.80884	0.00497205	0.0588896
SELE	5.85602	-0.830433	0.296015	-2.80537	0.00502589	0.059484
FCHSD1	248.588	-0.187267	0.0667694	-2.80468	0.00503663	0.0595355
PSMA2	219.65	0.199093	0.0709876	2.80462	0.00503756	0.0595355
PLCD3	220.194	-0.231535	0.0825641	-2.80431	0.0050425	0.0595505
RECK	10.3756	0.489556	0.174625	2.80348	0.00505549	0.0596174
TNFRSF11B	9.80358	-0.698612	0.249179	-2.80365	0.0050527	0.0596174
ADIPOR1	832.846	-0.0871871	0.0311045	-2.80304	0.00506236	0.0596552
CYTH4	1425.49	0.390838	0.139486	2.80199	0.00507882	0.0598058
SMAD2	754.511	-0.161335	0.0575877	-2.80155	0.00508574	0.0598439
AGBL1	15.2703	-0.586553	0.209442	-2.80055	0.00510148	0.0599858
ETV4	25.0008	-0.3042	0.10864	-2.80006	0.00510928	0.060034
BRI3	251.945	0.139314	0.0497647	2.79945	0.00511901	0.060105
MXRA7	151.817	-0.227441	0.0812776	-2.79833	0.00513684	0.0602707
ZBTB20	942.271	-0.322281	0.115233	-2.79677	0.00516155	0.060517
HPS5	212.41	0.118597	0.0424092	2.79648	0.00516622	0.0605282
NHSL1	288.493	-0.21018	0.0751792	-2.79572	0.00517838	0.0606269
CLTB	440.715	-0.17147	0.0613394	-2.79542	0.00518318	0.0606395
DNAJC25	50.0722	-0.155727	0.0557244	-2.79459	0.00519656	0.0607086
EPG5	526.335	0.0987136	0.0353203	2.79481	0.00519303	0.0607086
RELA	431.798	0.0980808	0.0351247	2.79236	0.00523251	0.0610449
ZNF516	550.191	-0.118453	0.0424207	-2.79234	0.00523285	0.0610449
CCDC69	392.918	-0.141351	0.0506526	-2.7906	0.00526108	0.0612424
GAK	1154.77	-0.113738	0.0407568	-2.79066	0.00526004	0.0612424
PRRT3	116.042	-0.29962	0.107351	-2.79104	0.00525392	0.0612424
IGF1R	1209.8	-0.183459	0.0657497	-2.79027	0.00526647	0.0612613
CPNE2	158.856	-0.171021	0.0613409	-2.78805	0.00530264	0.061638
ATP2A1	23.6828	-0.314006	0.112662	-2.78714	0.0053175	0.0617666
CMIP	589.425	-0.11538	0.041419	-2.78568	0.00534152	0.0620013
PLCD4	25.3162	-0.357249	0.128267	-2.7852	0.00534951	0.0620055
RB1CC1	782.081	-0.0890463	0.0319711	-2.78521	0.00534923	0.0620055
ARL11	61.0716	0.337508	0.121209	2.7845	0.00536105	0.062095
HGD	18.4983	-0.373808	0.134345	-2.78246	0.00539485	0.0623977
ZNF503-AS2	11.3295	-0.348365	0.125191	-2.78267	0.00539141	0.0623977
MYO15A	60.8584	-0.373162	0.134134	-2.78201	0.00540241	0.0624407
PGAP2	89.2232	-0.177029	0.0636492	-2.78133	0.00541372	0.0624826
RNF150	141.854	-0.391718	0.140834	-2.78141	0.00541228	0.0624826
ATL1	52.9971	-0.271504	0.097688	-2.7793	0.00544769	0.06283
SPI1	570.961	0.38037	0.136892	2.77862	0.00545911	0.0629172
SSBP2	184.75	-0.22861	0.0823126	-2.77734	0.00548065	0.0631206
MEI1	18.4344	0.364587	0.131294	2.77687	0.00548858	0.0631672
CAT	349.56	-0.168738	0.0607811	-2.77616	0.00550053	0.06326
RAET1G	27.8223	-0.252725	0.0910719	-2.77501	0.00552002	0.0634393
CLDN9	8.82554	-0.450877	0.16265	-2.77206	0.00557021	0.0639489
WDFY2	191.133	-0.123297	0.0444803	-2.77195	0.00557223	0.0639489
HCFC1R1	63.5572	-0.212423	0.0766416	-2.77163	0.00557755	0.0639649
STK33	247.926	-0.465426	0.167977	-2.77078	0.00559226	0.0640883
FGFR4	9.72939	-0.414186	0.149555	-2.76946	0.005615	0.0643036
RAB1A	641.998	0.0837348	0.0302498	2.76811	0.00563821	0.0645239
GYG1	199.43	0.137081	0.0495338	2.76742	0.00565027	0.0646165
AP2A1	382.341	-0.104026	0.0376173	-2.76537	0.00568583	0.0649775
C17orf82	14.0715	-0.418646	0.151413	-2.76493	0.00569347	0.0650192
TSC2	745.67	-0.160922	0.05822	-2.76404	0.0057091	0.0651519
FAM193B	328.577	-0.145895	0.0527957	-2.76339	0.00572035	0.0652345
GJC3	6.2078	-0.502957	0.182049	-2.76276	0.00573157	0.0652708
SNORD15B	32.8721	0.34312	0.124188	2.7629	0.00572909	0.0652708
PARVG	173.289	0.281153	0.10185	2.76046	0.00577207	0.0656861
RUNX2	245.894	-0.117121	0.0424471	-2.75923	0.00579378	0.0658679
SRSF4	558.543	-0.215852	0.0782327	-2.7591	0.00579615	0.0658679
ALOX5AP	291.396	0.398564	0.144531	2.75765	0.0058219	0.0660682
CAPZA2	645.075	0.132382	0.0480038	2.75774	0.00582032	0.0660682
FAM66E	5.38354	-0.739331	0.268158	-2.75708	0.00583204	0.066091
PLA2G7	55.2676	0.3172	0.115044	2.75721	0.00582971	0.066091
FAM201A	16.935	-0.436809	0.158458	-2.75662	0.00584015	0.0661005
LCN1	4.07705	2.22742	0.808037	2.75658	0.005841	0.0661005
TNXB	54.6448	-0.295055	0.107095	-2.75507	0.00586796	0.0663594
CD55	3575.44	0.1182	0.0429151	2.75426	0.00588244	0.0664769
FAM47E	133.714	-0.384159	0.139537	-2.7531	0.00590343	0.0666574
KIF17	19.832	-0.488355	0.177395	-2.75292	0.00590661	0.0666574
USP8	836.001	-0.212516	0.0772102	-2.75244	0.00591536	0.0667098
NRP1	149.407	0.258708	0.0940034	2.75212	0.00592113	0.0667286
ASS1	1662.6	0.245431	0.0891975	2.75154	0.00593152	0.0667994
CLASRP	258.953	-0.113159	0.0411489	-2.75	0.00595961	0.0670693
CDC34	166.303	-0.10863	0.0395243	-2.74844	0.00598796	0.0673418
PITRM1	463.214	-0.168986	0.0615344	-2.7462	0.00602894	0.067709
SCARNA2	689.396	0.184871	0.0673138	2.74641	0.00602521	0.067709
TADA2B	190.403	-0.0867758	0.0316073	-2.74543	0.00604314	0.0677939
TUBA4A	173.779	-0.162562	0.0592137	-2.74534	0.00604483	0.0677939
KANK3	19.7122	-0.325454	0.118566	-2.74491	0.00605277	0.0678361
MAPK8IP1	244.743	-0.397198	0.144747	-2.74408	0.00606813	0.0679614
IGSF10	132.424	-0.428555	0.156193	-2.74375	0.00607413	0.0679818
MAP2K6	78.7345	0.230269	0.0839554	2.74275	0.00609266	0.0681422
MAPK3	300.048	-0.101402	0.0369889	-2.74141	0.0061176	0.0683742
CDK13	695.441	-0.129485	0.047244	-2.74077	0.00612963	0.0684616
CNNM1	68.5749	-0.313907	0.114585	-2.73952	0.0061529	0.0686743
HGS	618.175	-0.112953	0.0412352	-2.73923	0.00615831	0.0686875
ACSF2	137.831	-0.245191	0.0895257	-2.73878	0.00616685	0.0687116
DDX42	617.79	-0.156842	0.0572693	-2.73867	0.00616891	0.0687116
TEX9	178.935	-0.382279	0.139633	-2.73775	0.0061862	0.0688569
CAPN9	166.31	-0.32021	0.116975	-2.73742	0.00619232	0.0688682
MAOB	31.4181	-0.49492	0.18081	-2.73723	0.00619582	0.0688682
VSTM5	4.25027	-0.612671	0.223846	-2.73702	0.00619991	0.0688682
ZXDC	390.64	-0.112164	0.0409954	-2.73601	0.00621887	0.0690316
CHD3	1212.1	-0.158419	0.0579133	-2.73545	0.00622956	0.0691031
EMP3	82.3967	0.318111	0.116386	2.73324	0.00627143	0.0695201
THAP1	32.949	0.186391	0.0682197	2.73222	0.00629089	0.0696884
KDM5C	1010.24	-0.0977677	0.0358019	-2.7308	0.00631814	0.0699425
HES2	79.9162	-0.274896	0.100718	-2.72938	0.00634539	0.0701907
ZNF688	138.686	-0.317141	0.116204	-2.72918	0.00634919	0.0701907
PPP1R3B	474.566	0.348303	0.127658	2.72841	0.00636409	0.0702975
S1PR1	15.4077	0.396795	0.14544	2.72823	0.0063675	0.0702975
TYROBP	392.387	0.366261	0.134334	2.72648	0.00640129	0.0706227
ELK3	173.799	-0.199773	0.0732952	-2.72559	0.00641858	0.0707654
PCDH17	35.1402	0.325529	0.119485	2.72443	0.00644129	0.0709677
KDM5B	884.221	-0.112044	0.0411485	-2.72293	0.00647062	0.0712426
RAF1	892.065	-0.116155	0.0426686	-2.72226	0.00648377	0.0713391
SIRPB1	197.121	0.404427	0.148603	2.72152	0.00649818	0.0714492
SEC22B	387.057	0.119385	0.043882	2.72059	0.00651662	0.0716036
CD209	19.2622	0.325481	0.119695	2.71926	0.00654277	0.0716506
FAM131A	107.543	-0.172758	0.0635218	-2.71966	0.00653485	0.0716506
NADK	965.456	0.192362	0.0707407	2.71925	0.00654293	0.0716506
POFUT2	250.488	-0.159927	0.058804	-2.71965	0.00653502	0.0716506
WIPF1	707.716	0.330841	0.121626	2.72015	0.00652532	0.0716506
PPP4R1	1094.25	-0.0746994	0.0274777	-2.71855	0.00655693	0.0717556
MS4A14	7.85912	0.422001	0.155247	2.71826	0.0065626	0.0717694
SH2B3	229.831	0.187915	0.069159	2.71714	0.00658483	0.071964
EFNB1	71.3286	-0.209228	0.0770126	-2.7168	0.0065917	0.0719907
TCP11L2	355.727	-0.123405	0.0454348	-2.7161	0.00660567	0.0720949
PMS2	84.4656	-0.208186	0.0766631	-2.71559	0.00661579	0.0721569
ITGB7	99.5676	0.210144	0.0773952	2.7152	0.00662355	0.0721932
LGALS7B	31.4698	-0.436555	0.160814	-2.71466	0.00663434	0.0722623
DHRS11	39.0462	-0.239874	0.0883871	-2.71391	0.0066495	0.0723789
MYLK	93.4093	-0.425729	0.156893	-2.71349	0.00665777	0.0724206
MAPK10	645.992	-0.269617	0.0993945	-2.71259	0.00667596	0.0724729
PRKCSH	603.967	-0.107602	0.0396665	-2.71267	0.00667428	0.0724729
RHOG	305.152	0.264584	0.0975368	2.71266	0.00667461	0.0724729
NDRG2	955.563	-0.199276	0.0734724	-2.71226	0.00668264	0.0724971
PPP1R14C	102.788	-0.267743	0.0987757	-2.71062	0.00671579	0.0728081
C11orf49	165.26	-0.312056	0.115167	-2.70959	0.00673666	0.0729857
DCK	84.5405	0.179359	0.0662263	2.70828	0.00676332	0.073177
KDR	14.6242	0.46618	0.172119	2.70848	0.00675918	0.073177
APOBEC3F	47.5091	0.249472	0.0921318	2.70778	0.00677354	0.0732018
GPR156	16.7022	-0.52379	0.193443	-2.70773	0.00677461	0.0732018
PARD6G	20.4218	-0.29887	0.110407	-2.70698	0.0067899	0.0733183
CSN1S1	2.96935	-0.872016	0.322181	-2.70661	0.00679744	0.073351
GRK7	6.39173	-0.485066	0.179271	-2.70577	0.00681465	0.0734879
C4orf51	3.38094	-0.724026	0.267639	-2.70523	0.00682566	0.0735579
CADM1	1890.85	-0.387112	0.143161	-2.70403	0.00685033	0.0737749
TPH1	111.471	-0.485367	0.179681	-2.70127	0.00690754	0.0743418
PRR7	53.3673	-0.293747	0.108757	-2.70095	0.0069141	0.0743632
NFS1	105.572	-0.229719	0.0850715	-2.7003	0.00692762	0.0744593
CCDC80	1131.34	-0.305361	0.113139	-2.69899	0.00695493	0.0747035
AK2	375.94	0.145121	0.0537882	2.698	0.00697568	0.0747661
ARHGAP15	227.44	0.338751	0.125568	2.69775	0.00698097	0.0747661
DNM1	44.3907	-0.333941	0.12378	-2.69786	0.00697877	0.0747661
FERMT3	349.184	0.301983	0.111944	2.69762	0.00698375	0.0747661
LCMT2	6025.57	-0.446118	0.165327	-2.6984	0.00696746	0.0747661
KCNAB2	152.538	0.21456	0.0796061	2.69527	0.00703309	0.075226
TPK1	42.3672	0.258148	0.0957831	2.69514	0.00703596	0.075226
PPP1R14D	3.84917	-0.506828	0.188075	-2.69481	0.00704277	0.0752494
TUFT1	222.129	-0.156562	0.0581119	-2.69415	0.00705677	0.0753494
AFF2	114.812	0.441062	0.163838	2.69206	0.00710131	0.075703
DYSF	885.96	0.426262	0.158348	2.69194	0.00710385	0.075703
SLC9A1	354.635	-0.134264	0.049876	-2.69196	0.00710324	0.075703
KLF15	2571.36	-0.446804	0.165996	-2.69166	0.00710964	0.0757151
FGFR1OP	325.484	-0.268015	0.0995953	-2.69104	0.00712292	0.0758068
ARPC1B	559.485	0.144232	0.0536145	2.69017	0.0071415	0.0759549
TMEM134	92.2634	-0.198765	0.0738924	-2.68993	0.00714667	0.0759603
KIR2DL4	5.25846	0.62467	0.232251	2.68963	0.00715316	0.0759794
TSPYL2	141.986	-0.161237	0.0599525	-2.68941	0.00715781	0.0759794
REEP2	12.8148	-0.416453	0.154954	-2.68758	0.00719713	0.0763469
CMTM2	99.259	0.469942	0.174917	2.68665	0.00721718	0.0765097
SAA4	6.74155	0.586955	0.218572	2.68541	0.00724414	0.0767454
PTDSS2	82.9591	-0.203275	0.0757038	-2.68514	0.00725001	0.0767576
C1GALT1	338.388	0.14144	0.052681	2.68483	0.00725658	0.0767771
CPNE9	4.81522	-0.648222	0.241478	-2.68439	0.00726619	0.0768288
CAPN12	23.1233	-0.311908	0.116355	-2.68066	0.00734775	0.0776407
MYO9A	885.979	-0.308424	0.115206	-2.67715	0.00742509	0.078407
CPSF7	350.948	-0.0713041	0.0266375	-2.67684	0.00743208	0.0784299
SLC24A3	14.1465	-0.347904	0.130052	-2.67512	0.00747033	0.0787743
WDR1	1796.75	-0.0589098	0.0220229	-2.67493	0.00747441	0.0787743
UBE2D1	271.126	0.179731	0.0672008	2.67454	0.00748322	0.0788162
ANXA8	31.5014	-0.501424	0.187509	-2.67413	0.00749235	0.0788232
RAB33B	104.036	0.191466	0.071601	2.67407	0.00749358	0.0788232
CYHR1	161.76	-0.127002	0.0475005	-2.6737	0.00750186	0.0788592
EDNRA	8.78513	0.58241	0.217936	2.67239	0.00753123	0.0789932
EGF	42.8247	-0.313195	0.117202	-2.67227	0.00753403	0.0789932
LEPR	14.9802	0.411937	0.154116	2.67291	0.00751961	0.0789932
LTA4H	265.9	0.105746	0.0395684	2.67248	0.00752924	0.0789932
NR6A1	67.505	-0.15742	0.0589265	-2.67146	0.00755226	0.0791333
MMP19	25.2555	0.462224	0.173059	2.67091	0.0075645	0.0792105
CD300C	12.4728	0.31067	0.116334	2.6705	0.00757386	0.0792574
PTGER1	5.77959	-0.446644	0.167271	-2.67018	0.00758115	0.0792828
CACNA1D	183.295	-0.292693	0.10963	-2.66983	0.00758905	0.0793144
CITED2	361.575	-0.178231	0.0667687	-2.66937	0.0075993	0.0793512
EPHA2	1154.64	-0.195745	0.0733337	-2.66924	0.00760233	0.0793512
C10orf67	40.9361	-0.487984	0.183089	-2.66528	0.0076924	0.0802397
CCDC122	192.949	-0.353299	0.132629	-2.6638	0.00772626	0.0804897
TXNIP	4885.78	0.15338	0.0575783	2.66385	0.00772515	0.0804897
NUP50	758.164	-0.0739528	0.0277674	-2.6633	0.00773787	0.080559
UBE2G1	344.71	-0.11054	0.0415208	-2.66228	0.00776135	0.0807518
PLEKHD1	39.9435	-0.297764	0.1119	-2.66098	0.00779129	0.0810046
VMP1	1669.67	0.159859	0.0600792	2.6608	0.00779561	0.0810046
KRT23	1111.48	0.168901	0.0634929	2.66015	0.00781057	0.0811083
DENND2D	203.113	0.15335	0.0576556	2.65976	0.0078196	0.0811502
CNNM3	127.364	-0.143331	0.0539452	-2.65698	0.00788448	0.0817713
ZNF445	309.243	-0.18759	0.0706314	-2.65591	0.00790955	0.0819791
NACC2	275.32	-0.121815	0.0458721	-2.65553	0.00791829	0.0820174
CLCA3P	8.35863	0.542351	0.204273	2.65503	0.00793009	0.0820873
FBXL2	126.343	-0.30918	0.116513	-2.65362	0.00796341	0.0823798
BEX2	21.5877	-0.265441	0.100073	-2.65248	0.00799017	0.0826041
C14orf39	18.7196	-0.320365	0.120803	-2.65195	0.00800282	0.0826822
SPTAN1	1883.7	-0.160535	0.0605482	-2.65137	0.0080167	0.0827731
ANKUB1	170.201	-0.489756	0.18478	-2.65048	0.00803776	0.0829378
C1orf74	48.3305	-0.201383	0.0760096	-2.64944	0.00806257	0.0830462
CLEC12B	7.35847	0.539063	0.203465	2.64942	0.00806301	0.0830462
SRPK3	8.72528	-0.522781	0.197321	-2.6494	0.00806358	0.0830462
PCMTD2	220.227	-0.14483	0.0547287	-2.64634	0.0081369	0.0837482
MIPOL1	394.363	-0.323447	0.122261	-2.64554	0.00815603	0.0838726
SERPINC1	4.16246	-0.59871	0.226321	-2.64541	0.00815929	0.0838726
GIPR	120.21	-0.296544	0.112124	-2.6448	0.00817402	0.0839054
MAPK9	188.24	-0.172328	0.0651646	-2.6445	0.00818123	0.0839054
TMEM210	2.66534	-0.578437	0.218712	-2.64474	0.00817525	0.0839054
TPD52L1	263.626	-0.229885	0.0869323	-2.64442	0.00818312	0.0839054
PAQR7	56.0454	-0.246955	0.0934145	-2.64364	0.0082019	0.0840449
LINC00271	34.0733	-0.42938	0.162448	-2.64319	0.00821283	0.0841039
EXOSC6	220.042	-0.215654	0.0816018	-2.64277	0.00822319	0.0841041
LRAT	50.5966	-0.437771	0.165641	-2.64289	0.00822005	0.0841041
CCNL1	1302.9	0.204985	0.077576	2.64238	0.00823264	0.0841479
RILPL1	75.4851	-0.239122	0.0905023	-2.64216	0.00823794	0.0841491
LINC00476	63.0923	-0.248163	0.0939351	-2.64185	0.00824543	0.0841728
APLP2	2695.02	-0.105844	0.0400761	-2.64108	0.00826417	0.0842629
VSIG10	209.056	-0.188599	0.0714101	-2.64106	0.00826462	0.0842629
STOML1	66.4347	0.238879	0.0904683	2.64047	0.00827918	0.0843584
C1R	44.6367	0.26302	0.099631	2.63994	0.00829201	0.0844
HAP1	18.843	-0.43278	0.163942	-2.63983	0.0082947	0.0844
SIRT7	292.397	-0.118814	0.0450109	-2.63966	0.00829884	0.0844
TRIM24	233.068	-0.130337	0.0494359	-2.63647	0.00837728	0.0851446
FBXO3	210.011	-0.16762	0.0636024	-2.63543	0.00840296	0.085299
ZNF394	239.337	-0.096052	0.0364457	-2.63548	0.00840184	0.085299
DSCAML1	36.4161	-0.58677	0.223061	-2.63053	0.00852512	0.0864311
WNT4	26.1472	-0.294664	0.112008	-2.63074	0.00852003	0.0864311
UBR1	377.889	0.116084	0.0441403	2.62989	0.00854117	0.0864362
VMAC	50.5653	-0.23997	0.0912475	-2.62988	0.00854157	0.0864362
ZNF491	14.5211	-0.462605	0.175878	-2.63025	0.00853209	0.0864362
ABCB6	145.953	-0.231159	0.087908	-2.62955	0.00854968	0.0864645
FAM49A	177.406	0.319905	0.121678	2.62911	0.00856082	0.0865233
SERINC1	842.385	0.0972006	0.0369978	2.6272	0.00860917	0.086958
HNRNPC	1225.82	0.0800601	0.0304789	2.62673	0.00862086	0.0869732
ZBTB37	185.282	-0.148177	0.0564115	-2.62671	0.00862137	0.0869732
CCDC153	80.2279	-0.391665	0.149167	-2.62568	0.00864751	0.0871828
MAGI2	56.2163	-0.329893	0.125679	-2.62487	0.00866813	0.0873365
COL4A1	15.377	0.637885	0.243062	2.62437	0.00868088	0.0873924
MRC1	24.171	0.399091	0.152079	2.62423	0.00868442	0.0873924
SNED1	92.6797	-0.337752	0.128725	-2.62382	0.00869495	0.0874442
GRB10	96.2238	-0.194693	0.0742243	-2.62303	0.00871504	0.0875921
INPP5K	201.887	-0.0941931	0.0359132	-2.6228	0.00872109	0.0875987
JAKMIP3	23.267	-0.362402	0.138185	-2.62258	0.00872663	0.0876002
RAP1B	480.926	0.101377	0.0386598	2.62228	0.00873433	0.0876235
ABHD5	604.348	-0.16609	0.063344	-2.62203	0.00874068	0.0876332
CIR1	289.431	0.137459	0.0524636	2.62008	0.00879088	0.088067
CXorf58	5.86368	-0.531758	0.202982	-2.61973	0.00879986	0.088067
CYTH3	102.518	-0.154838	0.0591047	-2.61972	0.0088002	0.088067
SLC35E2B	259.477	-0.115125	0.0439504	-2.61944	0.00880752	0.088086
KLF8	90.3268	-0.247248	0.0944018	-2.61911	0.00881603	0.088117
F11R	1726.96	-0.0970277	0.0370535	-2.61858	0.00882959	0.0881982
MKNK2	1260.38	-0.129933	0.0496289	-2.61809	0.00884239	0.0882719
PCDHGB4	11.2959	-0.373302	0.142605	-2.61773	0.00885178	0.0883114
FBXL22	8.45081	-0.319519	0.122104	-2.61678	0.00887633	0.0884869
GSDMB	221.016	0.237662	0.0908421	2.61621	0.00889113	0.0884869
TUBB	429.514	0.158881	0.0607208	2.61658	0.00888155	0.0884869
UCKL1-AS1	88.7769	-0.347592	0.132854	-2.61634	0.00888769	0.0884869
RAD54L2	592.198	-0.281715	0.107767	-2.61412	0.00894569	0.0889754
FCRL3	17.1374	0.499859	0.191295	2.61303	0.00897435	0.0892059
MIR4720	5.88646	-0.418562	0.160239	-2.61212	0.0089983	0.0893894
ZNF219	172.078	-0.193231	0.0740075	-2.61096	0.00902882	0.0896378
FAM78A	46.404	0.226023	0.0866208	2.60934	0.00907169	0.0898987
GMEB2	123.982	-0.101023	0.038715	-2.6094	0.0090701	0.0898987
LGALS7	12.9336	-0.43557	0.166913	-2.60956	0.00906577	0.0898987
ZZEF1	1009.08	-0.0777502	0.0298174	-2.60755	0.00911931	0.0903156
DUOX2	6112.82	0.269659	0.10346	2.60642	0.00914943	0.0904486
PCSK1N	8.09898	-0.590552	0.226566	-2.60653	0.0091465	0.0904486
TGFA	325.163	-0.115532	0.044319	-2.60684	0.00913831	0.0904486
ATXN2	285.541	-0.173373	0.066601	-2.60316	0.0092369	0.0912579
PEA15	367.428	0.158725	0.060992	2.60239	0.00925775	0.0914084
CCDC136	43.7665	-0.270553	0.104063	-2.59989	0.00932545	0.0919651
RASA4	75.3453	-0.32128	0.123566	-2.60007	0.00932057	0.0919651
PLAT	252.073	-0.350702	0.13491	-2.59954	0.00933501	0.0920036
DENND2C	402.551	-0.184187	0.0708911	-2.59816	0.00937237	0.0921484
HP	10.3447	0.466622	0.179572	2.59852	0.00936265	0.0921484
TGFB2	106.898	-0.249264	0.0959335	-2.5983	0.00936877	0.0921484
TMPRSS2	1066.34	-0.196263	0.0755333	-2.59836	0.00936692	0.0921484
DUSP19	51.8767	-0.434705	0.167327	-2.59794	0.00937846	0.0921525
CEACAM3	212.433	0.383907	0.14781	2.59729	0.00939627	0.0921733
CHKA	304.594	-0.21676	0.0834559	-2.5973	0.00939587	0.0921733
FYTTD1	297.943	0.145426	0.0559929	2.59722	0.00939817	0.0921733
INHBB	44.158	-0.422417	0.162654	-2.59703	0.00940324	0.0921733
BMP2K	300.175	0.107537	0.0414329	2.59544	0.00944701	0.0924909
CBWD1	162.095	-0.193302	0.0744758	-2.59549	0.00944548	0.0924909
FLI1	191.885	0.334499	0.128916	2.59471	0.00946713	0.0925961
NDST1	414.174	-0.101313	0.039047	-2.59463	0.00946915	0.0925961
BAIAP3	427.823	-0.363167	0.1401	-2.5922	0.0095364	0.0931417
PHLDA3	115.495	-0.201637	0.0777817	-2.59235	0.00953232	0.0931417
MACROD2	62.2139	-0.315463	0.121717	-2.59178	0.00954804	0.0931994
RNF103	388.643	-0.100036	0.0386012	-2.59153	0.00955503	0.0932117
NCAPG2	68.5948	-0.184961	0.0714604	-2.5883	0.00964501	0.0939767
ST7-AS1	9.84011	-0.317014	0.122472	-2.58846	0.0096407	0.0939767
BRD8	222.393	-0.133974	0.0517892	-2.58691	0.00968409	0.0941824
GPBP1	659.386	0.0958407	0.0370539	2.58652	0.00969507	0.0941824
LDLR	595.837	0.193912	0.0749491	2.58725	0.00967468	0.0941824
PTPRS	266.627	-0.235355	0.0909763	-2.58699	0.00968193	0.0941824
S100B	5.76029	0.459356	0.177585	2.58667	0.00969071	0.0941824
SNHG9	20.6052	-0.233494	0.0902827	-2.58625	0.00970261	0.0941993
ABHD11-AS1	14.5055	-0.277755	0.107418	-2.58573	0.00971717	0.0942528
DEFB1	40.4439	0.250618	0.0969272	2.58563	0.00972004	0.0942528
SNORA71A	20.0481	0.380001	0.146978	2.58544	0.00972551	0.0942528
DMGDH	25.8776	-0.331625	0.128308	-2.5846	0.00974922	0.0943701
DNAJC13	423.806	0.10744	0.0415669	2.58476	0.00974473	0.0943701
SKAP2	222.573	0.357137	0.13821	2.58402	0.00976575	0.0944739
NAB1	272.232	0.0910014	0.035224	2.5835	0.00978025	0.094558
DCTN1	591.76	-0.120035	0.0464726	-2.58291	0.00979709	0.0946645
ARL6IP6	66.8878	0.121707	0.0471261	2.58259	0.00980618	0.0946651
FCER1A	26.1848	-0.33584	0.130065	-2.58209	0.00982044	0.0946651
KLC4	116.979	-0.168574	0.0652784	-2.58238	0.00981216	0.0946651
USP2	107.981	-0.427311	0.165486	-2.58216	0.00981839	0.0946651
ANKRD6	170.533	-0.188396	0.0729894	-2.58114	0.0098475	0.0948697
PLXNA4	22.0669	0.461838	0.178957	2.58072	0.00985933	0.0948763
PPARA	761.096	-0.291916	0.113115	-2.58071	0.00985985	0.0948763
MEIS2	220.164	-0.23107	0.0895841	-2.57937	0.00989816	0.0951355
MYLK3	112.741	-0.40698	0.157784	-2.57936	0.00989849	0.0951355
LRRC36	31.8053	-0.524471	0.203446	-2.57794	0.00993921	0.0954704
ENTPD3-AS1	21.6267	-0.276139	0.107125	-2.57772	0.00994542	0.0954737
SLC25A3	918.997	-0.123268	0.0478284	-2.57729	0.0099579	0.0955371
ATG9A	258.019	-0.130115	0.050502	-2.57642	0.00998284	0.0957199
PGK1	1342.39	0.0914022	0.035483	2.57594	0.00999673	0.0957966
ABCB11	142.616	-0.39178	0.152123	-2.57543	0.0100116	0.0958598
ELMO2	181.105	0.109142	0.0423825	2.57516	0.0100193	0.0958598
EVI5	299.223	-0.144484	0.0561171	-2.5747	0.0100328	0.0958598
NTNG2	106.068	0.443744	0.172328	2.575	0.0100241	0.0958598
USP27X	33.4399	-0.306686	0.119111	-2.5748	0.0100297	0.0958598
HPN	8.577	0.559416	0.217384	2.5734	0.0100705	0.0961634
ANKK1	38.1989	-0.325678	0.126614	-2.5722	0.0101054	0.0964401
SLC2A9	36.9494	-0.195262	0.075933	-2.57151	0.0101256	0.0965766
RAB11FIP5	137.649	-0.196107	0.0762681	-2.57129	0.0101322	0.0965821
DEFA3	15.4923	0.722051	0.280872	2.57075	0.010148	0.0966761
BMF	177.749	-0.152277	0.059246	-2.57026	0.0101623	0.0967562
APC	507.335	-0.073117	0.0284506	-2.56996	0.010171	0.096782
SCYL1	381.06	-0.0793684	0.0309007	-2.5685	0.0102141	0.0971353
XCL1	4.26458	0.559269	0.217963	2.56589	0.0102911	0.0978109
CABIN1	573.888	-0.156734	0.0610997	-2.56521	0.0103113	0.0978481
CHMP1B	886.911	-0.0873103	0.0340371	-2.56515	0.0103131	0.0978481
KLF9	179.243	-0.21818	0.0850537	-2.5652	0.0103117	0.0978481
RMND5A	544.579	-0.0905233	0.035295	-2.56476	0.0103247	0.0979009
KCNJ10	5.21104	0.624516	0.243561	2.5641	0.0103444	0.0980306
LRRC66	6.42005	-0.456285	0.178	-2.56341	0.010365	0.098169
DAPK1	579.633	-0.125471	0.0489693	-2.56223	0.0104001	0.0984438
CD207	18.8422	-0.416714	0.162722	-2.56089	0.0104404	0.0986446
CMTM4	639.197	-0.244794	0.0956032	-2.56052	0.0104516	0.0986446
PIGT	557.81	-0.185874	0.0725919	-2.56054	0.0104511	0.0986446
ZNF414	47.4854	-0.16345	0.0638274	-2.56082	0.0104426	0.0986446
ZNF529	88.0187	-0.232565	0.0908261	-2.56055	0.0104507	0.0986446
ABCC5	441.551	-0.150038	0.0586045	-2.56018	0.0104619	0.0986844
BTN2A1	292.437	0.100831	0.0393975	2.55933	0.0104873	0.0987517
PLAGL1	83.0423	0.173942	0.067957	2.55959	0.0104795	0.0987517
TBC1D17	160.431	-0.135571	0.0529673	-2.55952	0.0104818	0.0987517
CKLF	71.6599	0.280157	0.109537	2.55764	0.0105386	0.0990045
LRRK2	1791.36	0.358077	0.14001	2.5575	0.0105426	0.0990045
MAPK8IP3	856.7	-0.166106	0.0649304	-2.55822	0.0105209	0.0990045
SECISBP2L	690.959	-0.147905	0.0578331	-2.55744	0.0105446	0.0990045
TPRXL	68.8364	-0.296081	0.115761	-2.55769	0.0105371	0.0990045
CAB39L	263.286	-0.18263	0.0714328	-2.55667	0.0105679	0.0991663
GADD45A	87.7546	-0.176459	0.0690315	-2.55621	0.0105818	0.0992393
PCDH9	1021.74	-0.450098	0.176202	-2.55444	0.0106358	0.0995588
SP3	988.609	-0.0615504	0.0240968	-2.55429	0.0106403	0.0995588
SUB1	395.112	0.124225	0.0486272	2.55464	0.0106298	0.0995588
UCN3	18.151	-0.641197	0.251	-2.55457	0.010632	0.0995588
NEIL2	61.7952	-0.250182	0.097973	-2.55358	0.0106623	0.0997068
PGAM2	5.5373	-0.565848	0.221647	-2.55293	0.0106822	0.0998022
SLC20A2	481.388	-0.196058	0.0767999	-2.55284	0.0106848	0.0998022
KCNH4	10.6766	0.472856	0.185257	2.55243	0.0106973	0.0998622
MGAT4B	553.202	-0.182022	0.071324	-2.55205	0.0107091	0.0999143
LRRC57	151.078	-0.185409	0.0726658	-2.55153	0.0107252	0.0999904
ZNF713	49.6237	-0.30555	0.119759	-2.55139	0.0107295	0.0999904
MPRIP	954.848	-0.165172	0.0648052	-2.54875	0.010811	0.100692
GABARAP	646.84	0.114881	0.0450771	2.54854	0.0108175	0.100695
KCNC4	73.1833	-0.25966	0.10192	-2.54769	0.0108437	0.100882
WDR20	167.623	-0.0938989	0.0368594	-2.54749	0.0108502	0.100884
TNFRSF1A	1017.18	0.192235	0.0754677	2.54724	0.0108577	0.100896
CXCR1	1234.09	0.438709	0.17226	2.54679	0.0108719	0.10097
KIFC2	118.822	-0.185415	0.0728269	-2.54597	0.0108974	0.101149
COTL1	770.024	0.286144	0.112405	2.54565	0.0109074	0.101184
LRRFIP1	1462.06	-0.0729726	0.0286687	-2.54537	0.0109162	0.101208
PLCD1	98.9373	-0.164429	0.0646587	-2.54303	0.0109895	0.101829
ZDHHC7	403.086	-0.0901234	0.035461	-2.54148	0.0110385	0.102226
PLXNC1	1014.83	0.330113	0.129911	2.54107	0.0110515	0.102288
TESC	10.5987	0.350017	0.13777	2.54059	0.0110665	0.102368
FGF20	2.83588	-0.608405	0.239553	-2.53975	0.0110931	0.102556
AOC3	25.1467	-0.337138	0.132861	-2.53752	0.0111641	0.102825
EAF1	211.778	0.0957533	0.0377227	2.53834	0.0111379	0.102825
FAM168B	462.313	-0.120691	0.0475632	-2.53749	0.0111651	0.102825
ITGB2	1162.37	0.297416	0.117211	2.53745	0.0111664	0.102825
PBLD	78.0769	-0.24584	0.0968685	-2.53788	0.0111527	0.102825
UBE2B	298.787	0.168574	0.0664036	2.53863	0.0111287	0.102825
ZNF346	67.2815	-0.162682	0.0640976	-2.53803	0.0111478	0.102825
POLR2J4	109.285	-0.173734	0.0684764	-2.53713	0.0111764	0.102858
TMED8	114.134	-0.143984	0.0567641	-2.53653	0.0111958	0.102979
ZDHHC21	272.779	-0.182318	0.071889	-2.53611	0.0112093	0.103044
GNL1	230.719	-0.103913	0.040984	-2.53546	0.01123	0.10306
GPR75	26.5641	-0.186705	0.0736339	-2.53559	0.0112258	0.10306
S100A1	3.92676	-0.724156	0.285568	-2.53585	0.0112176	0.10306
MON1B	466.448	-0.149175	0.0588441	-2.53509	0.0112419	0.103111
BAIAP2	368.355	-0.168669	0.0665471	-2.53458	0.0112581	0.103156
OXR1	420.806	-0.159587	0.0629648	-2.53454	0.0112595	0.103156
C12orf75	99.5999	-0.410083	0.161899	-2.53295	0.0113106	0.103566
KLHL5	214.386	0.105577	0.0416846	2.53276	0.011317	0.103566
ADAM32	402.25	-0.323381	0.127728	-2.53179	0.0113482	0.103793
KCNH3	69.36	-0.419527	0.165845	-2.52964	0.011418	0.104315
RNF13	711.952	0.127158	0.0502648	2.52976	0.011414	0.104315
SIGLEC14	96.2683	0.410853	0.162446	2.52917	0.0114332	0.104394
CD200R1	298.781	-0.281602	0.111425	-2.52728	0.0114949	0.104899
RBMS2	343.603	0.195826	0.0775126	2.52637	0.0115247	0.105112
UACA	198.41	-0.235474	0.0932256	-2.52585	0.0115417	0.105208
ANKLE2	607.946	-0.118668	0.0470155	-2.52402	0.0116022	0.105701
GPR37L1	33.7181	-0.272695	0.108077	-2.52315	0.0116308	0.105902
IDI1	422.557	0.171385	0.0679618	2.52179	0.011676	0.106194
NECAP2	218.502	0.0997116	0.0395397	2.52181	0.0116753	0.106194
FAM8A1	408.485	0.15892	0.0630354	2.52112	0.0116982	0.106277
KLHL31	18.2652	-0.302517	0.119988	-2.52122	0.011695	0.106277
CD300LF	132.219	0.242616	0.0962597	2.52043	0.011721	0.106365
SLC35A2	231.559	-0.128662	0.0510449	-2.52056	0.0117168	0.106365
FCRL1	16.1434	0.426226	0.169186	2.51927	0.0117598	0.106658
STRN	594.101	-0.100779	0.0400114	-2.51875	0.0117771	0.106755
AKR1C4	3.11973	-0.777978	0.309017	-2.51759	0.011816	0.106988
SLC2A3	2055.66	0.400777	0.15918	2.51776	0.0118102	0.106988
TCN2	142.611	0.241661	0.0960009	2.51727	0.0118267	0.107026
DZIP1	72.214	-0.41331	0.164353	-2.51478	0.0119108	0.107488
LOX	146.166	0.254793	0.101313	2.5149	0.0119065	0.107488
PSMA6	402.375	0.160532	0.0638233	2.51526	0.0118944	0.107488
SCARNA5	616.878	0.308458	0.12264	2.51515	0.0118982	0.107488
SMARCA2	855.588	-0.128417	0.0510528	-2.51537	0.0118906	0.107488
SRC	318.417	0.136047	0.0541236	2.51364	0.0119494	0.107776
CEBPE	5.96942	0.616923	0.245593	2.51197	0.0120058	0.108185
TRPM3	26.4973	-0.508182	0.202341	-2.51152	0.0120213	0.108185
VAPA	935.517	-0.0976127	0.0388601	-2.5119	0.0120083	0.108185
ZNF362	101.326	-0.165821	0.0660233	-2.51156	0.0120199	0.108185
RALGDS	750.97	0.174366	0.0694445	2.51086	0.0120436	0.108326
TMCO5A	12.438	-0.550249	0.219187	-2.5104	0.0120593	0.108407
ARHGAP40	32.5923	-0.34448	0.13729	-2.50914	0.0121026	0.108676
GTF3C1	810.01	-0.151514	0.0603819	-2.50927	0.0120981	0.108676
AKR1B15	45.6732	-0.325316	0.129746	-2.50734	0.0121645	0.109171
ST3GAL1	410.19	0.128649	0.051321	2.50676	0.0121844	0.10929
POLR1D	210.539	-0.177417	0.0708107	-2.50552	0.0122272	0.109614
CYP27C1	25.4833	-0.376024	0.150148	-2.50435	0.0122678	0.109856
IFFO1	43.9965	0.196886	0.0786177	2.50435	0.0122677	0.109856
LAYN	76.6569	-0.238823	0.095383	-2.50383	0.0122855	0.109955
ALDH1A2	21.1771	0.418588	0.16724	2.50291	0.0123177	0.11017
SYT6	5.95152	0.782604	0.312697	2.50275	0.0123232	0.11017
CD9	1388.74	-0.193695	0.0774048	-2.50237	0.0123366	0.11023
PITPNA	598.67	0.0870489	0.0347943	2.50181	0.0123559	0.110341
FAM89A	5.67288	0.420745	0.168203	2.50141	0.0123701	0.110408
SLC16A1	32.2206	0.244745	0.0978689	2.50075	0.0123932	0.110553
GPR55	9.40674	0.434947	0.173997	2.49974	0.0124284	0.110806
EIF3F	245.978	-0.18576	0.0743189	-2.4995	0.0124369	0.110821
YEATS2	203.643	0.144767	0.0579313	2.49895	0.0124563	0.110933
AKT1	845.329	-0.0776111	0.0310649	-2.49835	0.0124772	0.111059
AFAP1L1	33.4257	-0.254971	0.102115	-2.4969	0.0125284	0.111331
HABP4	35.4441	-0.244291	0.0978318	-2.49705	0.0125231	0.111331
PPT1	435.635	0.130625	0.0523138	2.49695	0.0125268	0.111331
ING1	110.56	-0.193073	0.0773691	-2.49548	0.0125786	0.111717
ADM	572.094	0.30026	0.120355	2.49479	0.0126032	0.111813
IRX6	12.1813	-0.404454	0.162114	-2.49486	0.0126005	0.111813
ITGAL	315.235	0.244943	0.0982647	2.49268	0.0126782	0.112356
SUSD5	7.88585	-0.495918	0.198938	-2.49282	0.0126733	0.112356
LIPN	54.6867	0.449289	0.180312	2.49174	0.012712	0.112594
CR1L	10.1684	0.411925	0.165333	2.49149	0.012721	0.112613
CABLES1	54.2989	-0.209192	0.0840418	-2.48915	0.0128049	0.113294
LRRC25	221.099	0.344161	0.138296	2.48859	0.0128252	0.113411
OR1M1	12.8463	-0.474567	0.190712	-2.48839	0.0128324	0.113413
DHX40	299.893	-0.162538	0.0653513	-2.48714	0.0128776	0.113628
METTL4	68.9084	0.139496	0.0560867	2.48715	0.0128771	0.113628
SLIT1	29.8062	-0.423959	0.170447	-2.48734	0.0128703	0.113628
ANXA5	693.016	0.138592	0.0557473	2.48607	0.0129164	0.113908
COL7A1	98.6239	-0.291578	0.117305	-2.48564	0.0129318	0.113982
ENDOV	67.2421	-0.206366	0.0830364	-2.48525	0.012946	0.114046
CACNB3	93.6881	-0.24981	0.100566	-2.48404	0.01299	0.114221
SCARNA10	3533.72	0.260222	0.104741	2.48443	0.0129758	0.114221
SNORA53	395.755	0.251037	0.101056	2.48415	0.0129862	0.114221
ZNF668	68.5133	-0.169344	0.0681757	-2.48393	0.0129941	0.114221
NMU	68.127	-0.257757	0.103804	-2.48311	0.013024	0.114423
CUX1	680.605	-0.138095	0.0556194	-2.48286	0.0130331	0.11444
TRAT1	4.69653	0.523948	0.211209	2.48071	0.0131123	0.115074
TFDP1	269.161	-0.108997	0.0439522	-2.47991	0.0131417	0.11527
RCN2	220.54	-0.209223	0.0843978	-2.47901	0.0131749	0.115499
UBASH3B	154.069	0.124824	0.0503569	2.47879	0.0131827	0.115505
EIF5	1464.87	-0.108997	0.0439921	-2.47765	0.0132251	0.115726
PTGER2	31.1242	0.339895	0.137184	2.47766	0.0132248	0.115726
TREML4	25.1852	0.637067	0.257137	2.47754	0.0132293	0.115726
ADAMTSL4	142.398	0.351308	0.141853	2.47657	0.0132653	0.115812
HDDC3	43.7129	-0.188568	0.0761405	-2.47658	0.0132646	0.115812
LINC00487	4.47258	0.818685	0.330581	2.4765	0.0132677	0.115812
PPM1J	21.0894	0.243773	0.09843	2.47661	0.0132636	0.115812
AGTRAP	160.674	0.154834	0.0625763	2.47433	0.0133486	0.116269
OSM	1588.75	0.454014	0.183488	2.47436	0.0133477	0.116269
PLAU	538.604	0.254643	0.102904	2.47458	0.0133394	0.116269
ZNF302	1545.06	-0.316606	0.12794	-2.47464	0.013337	0.116269
MYO1H	11.054	-0.463069	0.187206	-2.47358	0.0133766	0.116451
CBR4	114.696	-0.186683	0.0754877	-2.47303	0.0133973	0.116562
FCRLB	4.28366	0.473724	0.191569	2.47286	0.0134037	0.116562
FETUB	8.15912	-0.821475	0.332374	-2.47154	0.0134532	0.116867
SYCE1L	17.1024	-0.224886	0.0909884	-2.47159	0.0134514	0.116867
LGSN	18.5808	-0.404753	0.163796	-2.47108	0.0134707	0.116957
NANOS1	15.9342	-0.345679	0.139928	-2.4704	0.0134961	0.117115
PSAT1	20.4223	0.33366	0.135118	2.4694	0.0135338	0.11738
DSTN	898.735	-0.22262	0.0901608	-2.46915	0.0135435	0.117401
ABAT	176.824	-0.148554	0.0601731	-2.46877	0.0135578	0.117463
ASCL2	17.8422	0.26518	0.107451	2.46792	0.0135902	0.117661
NUP62	185.553	0.136501	0.0553131	2.46779	0.0135952	0.117661
ZFAND5	1264.46	-0.0819298	0.0332033	-2.46752	0.0136052	0.117685
CMTM8	26.3777	-0.221963	0.0900041	-2.46614	0.0136577	0.118076
OTUD7B	505.721	-0.195129	0.0791435	-2.46551	0.0136818	0.118159
TMCC2	41.0609	-0.336567	0.136507	-2.46557	0.0136797	0.118159
ABCB1	23.402	0.335905	0.136286	2.46471	0.0137125	0.118258
COL8A2	15.4202	0.342902	0.139123	2.46475	0.0137111	0.118258
TNIP1	936.767	0.125106	0.0507602	2.46464	0.0137151	0.118258
CD1E	13.6008	-0.390643	0.158575	-2.46345	0.0137606	0.118493
FIS1	186.014	-0.166549	0.0676092	-2.46341	0.0137622	0.118493
SEMA3B	66.9382	-0.185701	0.0753854	-2.46336	0.0137642	0.118493
CDK11B	155.052	-0.0937106	0.0380507	-2.46278	0.0137864	0.11854
LAMB3	1458.56	-0.169038	0.0686346	-2.46287	0.0137828	0.11854
PCDHB5	7.47458	-0.408051	0.165696	-2.46265	0.0137915	0.11854
NEIL1	139.691	-0.234955	0.0954271	-2.46214	0.013811	0.118645
UCN2	3.00159	-0.646981	0.262817	-2.46172	0.0138273	0.118722
PPIF	1114.93	0.282189	0.11467	2.46087	0.0138599	0.118877
PSMA4	363.428	0.152556	0.0619898	2.46099	0.0138556	0.118877
DEFB124	3.88892	-0.71018	0.28884	-2.45873	0.013943	0.119526
OSBPL3	420.873	-0.158871	0.0646237	-2.45841	0.0139555	0.11957
C6orf52	7.55423	-0.476916	0.194046	-2.45775	0.013981	0.119726
DNAL1	337.448	-0.33597	0.136776	-2.45635	0.0140358	0.120005
NOS3	44.9791	-0.305109	0.124201	-2.45657	0.014027	0.120005
RPL32P3	110.899	-0.238101	0.0969266	-2.4565	0.0140296	0.120005
VIPR1	161.404	-0.232055	0.0944867	-2.45595	0.0140513	0.120075
ANXA2P2	7.50139	-0.299978	0.122176	-2.4553	0.0140768	0.120217
EVI2B	380.685	0.343714	0.140027	2.45464	0.0141027	0.120217
HERC2P7	4.61946	-0.569054	0.231822	-2.4547	0.0141003	0.120217
RHOT1	220.701	0.0897614	0.0365732	2.4543	0.0141161	0.120217
SNORA84	6.61409	0.381437	0.155396	2.45461	0.0141039	0.120217
TCFL5	47.625	-0.192649	0.0784879	-2.4545	0.0141079	0.120217
TMCO3	452.942	-0.14736	0.0600441	-2.4542	0.0141197	0.120217
ITPKA	24.4991	-0.291409	0.118787	-2.4532	0.0141593	0.120491
CREB5	338.077	0.359702	0.146757	2.451	0.0142462	0.120851
LAMA2	45.072	-0.424563	0.17321	-2.45115	0.0142401	0.120851
LAT	44.0167	0.207468	0.0846297	2.45148	0.0142268	0.120851
MXD1	3017	0.277367	0.113145	2.45143	0.014229	0.120851
PTOV1	278.263	-0.131178	0.0535153	-2.45123	0.014237	0.120851
RALBP1	538.573	-0.070517	0.0287659	-2.45141	0.0142299	0.120851
KIAA1324L	67.8863	-0.240758	0.0982639	-2.45012	0.0142809	0.121019
MOAP1	123.875	-0.135085	0.0551339	-2.45013	0.0142805	0.121019
PPP1R13B	279.079	-0.17378	0.0709428	-2.44958	0.0143025	0.121139
ADD1	772.346	-0.0723947	0.0295672	-2.44848	0.0143461	0.121444
TRIM2	1540.51	-0.208033	0.0849706	-2.4483	0.0143534	0.121444
ATG14	181.201	-0.17578	0.0718141	-2.4477	0.014377	0.121454
PHF12	348.826	-0.112328	0.0458862	-2.44797	0.0143665	0.121454
PMEPA1	102.663	-0.241199	0.0985377	-2.44779	0.0143737	0.121454
KLHL32	17.1002	-0.554589	0.226617	-2.44725	0.0143949	0.121542
PANK1	19.695	-0.336073	0.137337	-2.44706	0.0144025	0.121543
PLBD1	393.22	0.113357	0.0463273	2.44687	0.0144105	0.121547
C1orf35	56.8607	-0.194701	0.0795861	-2.44643	0.0144281	0.121612
SGSM2	628.273	-0.166907	0.0682284	-2.4463	0.0144331	0.121612
MOB3B	47.5355	0.183515	0.0750598	2.44492	0.0144884	0.121952
SLC4A3	19.4567	-0.32667	0.133603	-2.44509	0.0144817	0.121952
KBTBD2	244.644	0.127501	0.0521638	2.44425	0.0145155	0.122117
UNC119B	302.613	-0.262202	0.107298	-2.44369	0.014538	0.122243
CD6	54.1667	0.259569	0.106247	2.44307	0.014563	0.12239
CXCR2	1687.1	0.408849	0.167379	2.44265	0.01458	0.12244
PUM2	866.49	-0.0942442	0.0385844	-2.44255	0.014584	0.12244
DNHD1	273.043	-0.248812	0.101877	-2.44227	0.0145953	0.122471
GLS2	9.43105	-0.398404	0.163144	-2.44204	0.0146046	0.122486
CCDC162P	77.8811	-0.423253	0.173339	-2.44176	0.0146159	0.122517
ACAP1	163.15	0.21917	0.0897759	2.4413	0.0146345	0.12261
DGCR6	77.0281	-0.298773	0.122418	-2.44059	0.0146633	0.122725
MNT	242.471	-0.112312	0.0460166	-2.44068	0.0146595	0.122725
NIT2	154.29	-0.21444	0.0879139	-2.4392	0.0147197	0.123134
RNF24	534.972	0.228268	0.0936147	2.43837	0.0147535	0.123353
SETX	1364.98	0.104859	0.0430101	2.43802	0.014768	0.123411
NRAP	13.6056	-0.436916	0.179316	-2.43657	0.0148273	0.123842
YPEL5	929.203	-0.132182	0.0542732	-2.43549	0.0148716	0.124149
ZNF843	14.5108	-0.372925	0.153216	-2.43398	0.0149339	0.124605
OXGR1	6.87188	-0.528887	0.21732	-2.43368	0.0149463	0.124645
HOMER1	104.483	-0.120824	0.0496745	-2.43232	0.0150024	0.125024
MTMR3	1073.21	-0.077856	0.0320105	-2.4322	0.0150072	0.125024
RHBDL2	131.133	-0.17951	0.0738136	-2.43193	0.0150185	0.125054
ANK3	1222.56	-0.24702	0.101647	-2.43019	0.0150911	0.125274
ARMC7	56.0143	-0.135415	0.0557219	-2.4302	0.0150906	0.125274
C19orf38	51.8879	0.334169	0.137476	2.43074	0.0150679	0.125274
FNIP1	526.786	0.12795	0.0526458	2.43039	0.0150825	0.125274
SHISA4	21.2761	-0.247222	0.101725	-2.43029	0.0150869	0.125274
SLC16A12	8.89046	-0.616246	0.253495	-2.431	0.0150573	0.125274
ICOSLG	68.2865	0.222556	0.0915981	2.4297	0.0151112	0.125313
SDC1	2010.75	-0.195479	0.0804535	-2.42971	0.0151108	0.125313
SNRNP25	67.2047	-0.220378	0.0907271	-2.42902	0.0151399	0.125486
UBXN6	405.268	-0.123996	0.0510748	-2.42774	0.0151933	0.125865
CCNY	392.846	-0.0831918	0.0342873	-2.42631	0.0152531	0.12604
LOXHD1	53.923	-0.388232	0.160008	-2.42633	0.0152524	0.12604
PON2	157.748	-0.198258	0.0817048	-2.42652	0.0152444	0.12604
RPL23AP82	58.872	-0.272141	0.112144	-2.42671	0.0152364	0.12604
TTC8	88.7725	-0.254491	0.104872	-2.42668	0.0152377	0.12604
STX16	295.041	-0.0898577	0.0370496	-2.42533	0.0152943	0.126302
TRAPPC5	185.962	-0.148412	0.0611961	-2.42519	0.0153004	0.126302
HIC1	79.8893	0.219983	0.0907274	2.42465	0.015323	0.126424
TLR10	41.9529	0.264913	0.109272	2.42435	0.0153357	0.126465
EPHX3	37.5812	-0.257714	0.106323	-2.42388	0.0153558	0.126567
ERRFI1	161.412	-0.168325	0.0694636	-2.42321	0.015384	0.126671
NCF2	1614.79	0.315191	0.130065	2.42332	0.0153792	0.126671
DST	474.782	-0.208698	0.0861412	-2.42274	0.0154041	0.126772
ODF3B	409.815	0.247511	0.102177	2.42238	0.0154191	0.126831
MMRN2	30.163	-0.322734	0.133369	-2.41985	0.0155267	0.127652
SCAI	100.282	-0.21246	0.0878141	-2.41943	0.015545	0.127737
RNF139	187.241	-0.0869522	0.0359458	-2.41898	0.0155642	0.12783
CLIC1	1844.19	0.0810303	0.0335151	2.41773	0.0156178	0.128077
CTSC	1361.79	0.159291	0.0658802	2.41789	0.0156106	0.128077
DIO1	5.95722	-0.55455	0.229368	-2.41773	0.0156178	0.128077
ASH1L	950.588	-0.072957	0.0301783	-2.41753	0.0156263	0.128082
CALR	1676.92	0.16745	0.0692791	2.41703	0.0156477	0.128128
SETD1B	417.533	-0.107853	0.0446218	-2.41705	0.015647	0.128128
GNAS	1643.5	-0.101318	0.0419366	-2.41598	0.0156929	0.128369
SUCLA2	156.953	-0.183788	0.0760673	-2.41612	0.015687	0.128369
INPP5D	359.883	0.222111	0.0919451	2.41569	0.0157054	0.128407
DAAM1	268.643	-0.16711	0.0691851	-2.41541	0.0157177	0.128443
GLIS2	40.7854	-0.22877	0.0947371	-2.41479	0.0157442	0.12853
NGB	3.43344	-0.848064	0.351193	-2.41481	0.0157435	0.12853
C11orf54	127.194	-0.12379	0.0512884	-2.4136	0.0157956	0.128756
FOXQ1	146.425	-0.194063	0.0803967	-2.41382	0.0157862	0.128756
NOVA1	47.9953	-0.556964	0.23076	-2.41361	0.0157954	0.128756
TFPI	231.16	-0.257879	0.106855	-2.41337	0.0158058	0.128775
CXorf40A	64.4041	-0.1278	0.0529789	-2.41228	0.0158533	0.128839
FBXO24	16.6488	-0.321429	0.133247	-2.41228	0.0158529	0.128839
MCMBP	271.394	0.0813819	0.0337349	2.4124	0.015848	0.128839
[truncated: 16,880 more rows]

## Sheet: resCoVvsAsymptomatic_negative
row	baseMean	log2FoldChange	lfcSE	stat	pvalue	padj
CXCL10	486.336	4.31928	0.275456	15.6805	2.05717e-55	3.12463e-51
CXCL11	151.277	4.8804	0.313575	15.5637	1.28397e-54	9.75108e-51
RSAD2	970.937	3.35404	0.216755	15.4739	5.204e-54	2.63478e-50
CXCL9	192.504	3.40523	0.249189	13.6652	1.63753e-42	6.21811e-39
IFIT3	1463.12	2.48892	0.188432	13.2086	7.82627e-40	2.37746e-36
SLAMF7	150.367	1.94656	0.150478	12.9359	2.82401e-38	7.14898e-35
IFIT1	785.568	2.71187	0.210869	12.8604	7.51392e-38	1.63041e-34
CCL8	52.8256	6.58269	0.524172	12.5583	3.5814e-36	6.79974e-33
GBP1	1334.7	1.96586	0.158832	12.377	3.48165e-35	5.87587e-32
IFI6	498.532	2.11018	0.17062	12.3677	3.90903e-35	5.93743e-32
OASL	264.583	2.08002	0.168596	12.3373	5.70104e-35	7.8721e-32
OAS3	1145.2	1.69546	0.137606	12.3211	6.97449e-35	8.82796e-32
IFIT2	2497.44	2.6945	0.21886	12.3115	7.85227e-35	9.17447e-32
BATF2	101.626	1.97842	0.161881	12.2214	2.38832e-34	2.59116e-31
CMPK2	294.082	1.94414	0.159629	12.1791	4.01705e-34	4.06766e-31
EPSTI1	288.359	1.64222	0.13528	12.1395	6.52519e-34	6.19444e-31
SIGLEC1	69.6422	2.52345	0.208949	12.0769	1.39911e-33	1.25006e-30
GBP4	646.173	1.8392	0.154645	11.8931	1.28545e-32	1.08471e-29
MX1	2074.35	1.38747	0.1173	11.8284	2.78297e-32	2.22477e-29
IFI44L	461.929	2.07124	0.175325	11.8138	3.31406e-32	2.51687e-29
HERC5	256.298	2.41672	0.206011	11.731	8.8409e-32	6.3945e-29
PARP14	2570.65	1.18389	0.102407	11.5606	6.52801e-31	4.507e-28
DDX58	596.312	1.54546	0.134573	11.4842	1.58437e-30	1.0463e-27
CD274	270.308	1.80621	0.158784	11.3753	5.55182e-30	3.51361e-27
TAP1	1331.13	1.0898	0.0963145	11.315	1.10614e-29	6.72046e-27
SAMD9L	858.537	1.42292	0.127749	11.1384	8.15565e-29	4.76447e-26
DDX60	518.243	1.36642	0.125578	10.8811	1.41826e-27	7.97848e-25
IL4I1	60.5399	1.93197	0.180964	10.676	1.31781e-26	7.14867e-24
GZMB	63.0105	2.10166	0.197078	10.6641	1.49841e-26	7.84804e-24
APOL6	1640.79	0.934313	0.087983	10.6192	2.4252e-26	1.22788e-23
IFI35	171.217	1.21157	0.114463	10.5848	3.50602e-26	1.71784e-23
SERPING1	152.095	2.01127	0.190501	10.5578	4.6748e-26	2.21892e-23
CD163	234.481	1.79496	0.170312	10.5392	5.69803e-26	2.62265e-23
OAS2	698.116	1.36373	0.131266	10.3891	2.78095e-25	1.24235e-22
CCL2	79.2569	3.09707	0.298676	10.3693	3.41925e-25	1.48385e-22
ISG15	468.523	2.32687	0.226376	10.2788	8.785e-25	3.70654e-22
LILRB1	82.7137	1.94032	0.190588	10.1807	2.41923e-24	9.93127e-22
TAP2	721.004	0.7555	0.0742955	10.1689	2.73103e-24	1.09162e-21
GBP5	1701.27	1.8569	0.18477	10.0498	9.20697e-24	3.58576e-21
CD80	23.3505	2.10091	0.210196	9.99503	1.60232e-23	6.0844e-21
IRF7	500.484	1.45871	0.146617	9.94909	2.5449e-23	9.42793e-21
ZBP1	132.787	1.92052	0.195242	9.83659	7.8321e-23	2.83242e-20
PML	493.087	0.889386	0.0914988	9.72019	2.47319e-22	8.7361e-20
LAIR1	114.209	1.40191	0.144414	9.70752	2.80075e-22	9.66831e-20
TFEC	60.2308	1.76752	0.182196	9.70122	2.97919e-22	1.00558e-19
ETV7	83.1131	1.28227	0.132497	9.67773	3.74949e-22	1.23806e-19
TRIM22	1105.22	0.944856	0.0978524	9.65593	4.63924e-22	1.49927e-19
XAF1	648.376	1.33224	0.138214	9.63895	5.47463e-22	1.73238e-19
IFIT5	284.821	1.16356	0.120885	9.62533	6.25058e-22	1.93755e-19
HAVCR2	74.7351	1.36996	0.142597	9.60721	7.4543e-22	2.26447e-19
APOL2	494.282	0.760626	0.0797947	9.53229	1.53856e-21	4.58219e-19
STAT1	2274.39	0.857767	0.0900187	9.52876	1.59175e-21	4.64945e-19
IFITM3	682.765	1.26349	0.133293	9.47898	2.5679e-21	7.22294e-19
ZC3HAV1	753.176	0.818188	0.0863062	9.48006	2.54138e-21	7.22294e-19
PARP9	942.549	0.741929	0.0782951	9.47605	2.64099e-21	7.29345e-19
MAFB	126.607	1.10097	0.116325	9.46458	2.94744e-21	7.99441e-19
IFITM1	876.259	1.26533	0.133787	9.45784	3.14382e-21	8.37744e-19
ZNFX1	1624.53	0.547203	0.0578878	9.45282	3.29819e-21	8.63729e-19
IRF8	86.3458	1.26522	0.134862	9.38154	6.50133e-21	1.67371e-18
DTX3L	815.398	0.664872	0.0713256	9.32165	1.14546e-20	2.89973e-18
BST2	175.479	1.09248	0.118407	9.22652	2.79573e-20	6.96136e-18
APOL1	581.621	0.90379	0.0980412	9.21847	3.01366e-20	7.38298e-18
IL6	13.6178	2.53494	0.27555	9.19955	3.59448e-20	8.66611e-18
IFI44	355.249	1.25776	0.136843	9.19121	3.88434e-20	9.21864e-18
NLRC5	1006.36	0.702865	0.0769107	9.13872	6.31986e-20	1.4768e-17
UBE2L6	409.592	0.920594	0.100805	9.13239	6.7002e-20	1.54196e-17
PARP12	377.498	0.826467	0.0910849	9.07359	1.15158e-19	2.61065e-17
ENPP2	64.6271	1.69237	0.186661	9.06653	1.2287e-19	2.74451e-17
TMEM176B	42.2115	1.47185	0.162994	9.03007	1.71565e-19	3.77666e-17
OTOF	23.6302	2.6468	0.29392	9.00516	2.15349e-19	4.67277e-17
PRF1	53.6342	1.7097	0.18999	8.99889	2.2801e-19	4.87781e-17
STAT2	1207.54	0.73759	0.0823226	8.95975	3.2541e-19	6.86479e-17
GIMAP6	44.5595	1.43719	0.160584	8.94974	3.56323e-19	7.41396e-17
IFI30	981.131	0.982986	0.110436	8.90099	5.53516e-19	1.13613e-16
CYBB	368.115	1.16662	0.133495	8.73903	2.35129e-18	4.76183e-16
HAPLN3	82.2517	1.34295	0.154007	8.72009	2.77979e-18	5.55555e-16
LILRB4	77.7889	1.38073	0.158943	8.68696	3.7226e-18	7.34319e-16
RASSF4	96.403	1.17478	0.135433	8.67428	4.16184e-18	8.10437e-16
CCL3	196.807	2.10874	0.243677	8.65384	4.97937e-18	9.57362e-16
GIMAP8	36.2907	1.53448	0.17751	8.64447	5.40536e-18	1.02628e-15
SPP1	44.1372	2.08444	0.242884	8.58204	9.32062e-18	1.74779e-15
C3AR1	82.7612	1.57954	0.184763	8.54898	1.2418e-17	2.3002e-15
USP18	91.4019	1.53558	0.179753	8.54268	1.31148e-17	2.4e-15
SAMD9	1350.89	0.857923	0.100486	8.53774	1.36868e-17	2.47487e-15
SOCS1	56.305	1.7052	0.199832	8.53317	1.42392e-17	2.54445e-15
CD86	68.3002	1.37021	0.16114	8.50324	1.84365e-17	3.25618e-15
TOR1B	227.689	0.671319	0.0791845	8.4779	2.29287e-17	4.00304e-15
UBD	55.2676	1.89853	0.225238	8.42899	3.48671e-17	6.01814e-15
TRAFD1	484.795	0.601559	0.0715918	8.40262	4.36622e-17	7.45151e-15
NAPA	552.202	0.515088	0.0614626	8.3805	5.27023e-17	8.89439e-15
LAG3	21.8508	1.65297	0.197288	8.37848	5.3614e-17	8.94883e-15
LMO2	143.319	0.73913	0.0882677	8.37373	5.58214e-17	9.21599e-15
GBP1P1	40.7136	1.60107	0.191873	8.34446	7.15402e-17	1.16841e-14
GCH1	283.017	0.820654	0.0984746	8.33366	7.83777e-17	1.26647e-14
ISG20	424.133	1.0515	0.127622	8.23912	1.73488e-16	2.7738e-14
TMEM176A	24.1214	1.56905	0.191017	8.2142	2.1358e-16	3.37923e-14
CCR5	56.1095	1.31444	0.160142	8.20793	2.25035e-16	3.48781e-14
SERPINB9	350.734	1.35122	0.164613	8.20848	2.24008e-16	3.48781e-14
FLVCR2	54.3519	1.02312	0.124862	8.19401	2.5266e-16	3.87641e-14
CCR2	14.0912	1.95493	0.239293	8.16962	3.09353e-16	4.69876e-14
STARD8	33.1051	1.36935	0.168356	8.13367	4.16501e-16	6.26359e-14
EIF2AK2	565.337	0.719057	0.0886205	8.11389	4.9023e-16	7.3001e-14
IFNG	8.38853	2.18784	0.269702	8.11205	4.97727e-16	7.33978e-14
IDO1	941.546	1.40555	0.173338	8.10873	5.11516e-16	7.47059e-14
XRN1	986.559	0.602889	0.0743625	8.10743	5.16996e-16	7.47872e-14
LAP3	686.072	1.01675	0.126164	8.05899	7.69244e-16	1.10227e-13
ANKRD22	111.108	0.963209	0.119661	8.04947	8.31563e-16	1.18043e-13
SLAMF8	24.0612	1.34751	0.168002	8.02079	1.05064e-15	1.47761e-13
TRIM5	150.434	0.681252	0.085117	8.00372	1.20715e-15	1.68215e-13
LHFPL2	145.707	0.862189	0.107916	7.98946	1.35527e-15	1.87138e-13
SECTM1	780.008	0.957444	0.119977	7.98025	1.46039e-15	1.99837e-13
P2RX7	46.1202	1.32196	0.165798	7.97332	1.54465e-15	2.0948e-13
IL2RA	19.6561	1.67665	0.210792	7.95404	1.80521e-15	2.4265e-13
SP140	129.974	1.20544	0.152697	7.89438	2.91761e-15	3.88734e-13
CD84	120.147	0.956526	0.121243	7.88932	3.03831e-15	4.01294e-13
CMKLR1	43.7426	1.32369	0.167844	7.88642	3.10984e-15	4.07201e-13
CD300E	78.33	2.12103	0.269128	7.8811	3.24503e-15	4.21272e-13
CXCR2P1	7.00335	3.15061	0.399929	7.87791	3.32913e-15	4.28527e-13
TRIM38	626.962	0.577169	0.0735014	7.85249	4.0786e-15	5.20586e-13
DDX60L	1157.17	1.17832	0.150318	7.83884	4.54744e-15	5.75593e-13
SP100	952.93	0.551325	0.0705198	7.81802	5.3661e-15	6.73601e-13
HSD11B1	9.70112	1.63795	0.212527	7.70703	1.28776e-14	1.60326e-12
ZCCHC2	289.476	0.663668	0.0866178	7.66203	1.83018e-14	2.26005e-12
CD69	312.655	1.796	0.234444	7.66069	1.84935e-14	2.26531e-12
RHBDF2	271.608	0.667677	0.0875246	7.62845	2.37592e-14	2.88703e-12
DRAM1	146.871	0.75733	0.0995433	7.60805	2.78258e-14	3.35433e-12
GBP2	1057.9	1.09632	0.144254	7.5999	2.96368e-14	3.54452e-12
GNLY	23.4418	1.71451	0.225722	7.59567	3.06214e-14	3.63366e-12
CCL4	218.184	1.78875	0.237478	7.53228	4.9863e-14	5.87108e-12
NUB1	371.189	0.609135	0.0812072	7.50099	6.33366e-14	7.40015e-12
KCNA3	13.5652	1.50218	0.200385	7.4965	6.55445e-14	7.59966e-12
JAK2	422.596	0.507013	0.0678529	7.47223	7.88456e-14	9.07262e-12
LAMP3	123.472	1.16001	0.155893	7.44106	9.98806e-14	1.14067e-11
FPR3	56.03	1.08051	0.145271	7.43785	1.02339e-13	1.16003e-11
ADAR	2608.33	0.431531	0.0581454	7.42159	1.15727e-13	1.29248e-11
IL7R	81.7416	1.22563	0.16513	7.42221	1.15181e-13	1.29248e-11
SLC43A3	107.733	0.801341	0.108164	7.4086	1.27643e-13	1.41516e-11
IRF1	2503.94	0.803943	0.108956	7.37857	1.59995e-13	1.76099e-11
AIM2	47.3934	1.30959	0.177812	7.36503	1.77105e-13	1.92906e-11
PLSCR1	657.867	0.585767	0.0795392	7.36451	1.77805e-13	1.92906e-11
RGS1	127.758	1.28381	0.174415	7.36066	1.83001e-13	1.97135e-11
ATF3	177.076	0.919519	0.125219	7.34328	2.08423e-13	2.22939e-11
PDCD1LG2	14.371	1.44058	0.196244	7.3408	2.12327e-13	2.25527e-11
NKG7	27.064	1.37542	0.187877	7.32088	2.46344e-13	2.59842e-11
LGALS9	306.855	0.541875	0.0742136	7.30156	2.84441e-13	2.97957e-11
MYO1G	138.432	1.00049	0.137489	7.27686	3.41669e-13	3.55453e-11
IL10	13.7931	1.53594	0.211261	7.27034	3.58591e-13	3.70519e-11
ADAMTS2	13.2443	2.17603	0.299508	7.26535	3.72076e-13	3.79743e-11
TRIM21	187.573	0.605604	0.083357	7.26519	3.72518e-13	3.79743e-11
EPB41L3	83.8325	0.996982	0.137316	7.26049	3.8569e-13	3.9055e-11
TYMP	1203.27	0.745346	0.103812	7.17977	6.98288e-13	7.02404e-11
SUCNR1	15.5807	1.64202	0.228931	7.17255	7.36152e-13	7.3562e-11
GIMAP7	15.6908	1.33892	0.187071	7.15727	8.2297e-13	8.16999e-11
CD7	58.8503	0.904618	0.126542	7.14875	8.75735e-13	8.63737e-11
HLA-F	860.871	0.516748	0.072754	7.10267	1.22374e-12	1.19918e-10
BATF3	7.6234	1.63152	0.230455	7.07956	1.4461e-12	1.408e-10
TNS3	143.523	0.819105	0.115996	7.06149	1.64728e-12	1.59366e-10
GZMA	34.7135	1.45221	0.206598	7.02913	2.07823e-12	1.99787e-10
IFI16	1320	0.465101	0.0662558	7.01977	2.22228e-12	2.12291e-10
FGD2	106.336	0.882846	0.12597	7.00839	2.41079e-12	2.2886e-10
IL21R	35.6928	1.1511	0.164299	7.00616	2.44952e-12	2.31092e-10
HLA-DPA1	794.2	0.843711	0.120613	6.9952	2.64889e-12	2.48358e-10
PATL1	246.597	0.455764	0.0652575	6.98409	2.86703e-12	2.67162e-10
SLAMF1	28.2028	1.26881	0.181735	6.98164	2.91744e-12	2.70201e-10
GNB4	255.152	0.764009	0.109921	6.9505	3.63982e-12	3.35062e-10
APOL4	111.119	1.12356	0.162249	6.92495	4.36142e-12	3.9907e-10
TLR7	31.4822	1.12885	0.163193	6.91725	4.60491e-12	4.18826e-10
FRMD3	33.4117	1.08177	0.156695	6.90369	5.06679e-12	4.58092e-10
RIPK2	141.68	0.816607	0.11843	6.89525	5.37691e-12	4.83253e-10
SLC1A3	29.1533	1.14126	0.165849	6.88134	5.92939e-12	5.29773e-10
CD68	313.076	0.652716	0.0952902	6.84978	7.39648e-12	6.56989e-10
TNFSF10	1996.54	0.696975	0.101884	6.8409	7.86981e-12	6.94968e-10
SP110	380.703	0.839638	0.123026	6.82486	8.80088e-12	7.72697e-10
IFIH1	399.34	1.0575	0.155114	6.81756	9.25981e-12	8.08318e-10
P2RY6	26.1767	1.05478	0.154794	6.81409	9.48616e-12	8.23345e-10
IL2RB	74.7015	1.20887	0.17782	6.79828	1.05872e-11	9.13691e-10
DSE	343.536	0.698673	0.102919	6.78857	1.13248e-11	9.68428e-10
FBXO39	8.78501	1.46714	0.216129	6.78826	1.1349e-11	9.68428e-10
TNF	56.7926	1.19194	0.175826	6.77911	1.20922e-11	1.02608e-09
EMILIN2	151.909	0.890708	0.131458	6.77562	1.23872e-11	1.04527e-09
CCL18	7.24979	1.71855	0.254029	6.76519	1.33136e-11	1.11724e-09
TRPM2	93.1828	0.964008	0.142787	6.75137	1.46458e-11	1.22228e-09
IRF9	731.063	0.380943	0.0565628	6.73486	1.64085e-11	1.3619e-09
PSMB9	354.856	0.602612	0.0895933	6.72608	1.74293e-11	1.43877e-09
ENG	61.2089	0.792143	0.117921	6.71757	1.84777e-11	1.51707e-09
HLA-DQB1	318.356	0.781291	0.116354	6.71476	1.88379e-11	1.5301e-09
OLFML2B	21.2219	1.16643	0.173693	6.71548	1.87442e-11	1.5301e-09
FCGR1A	110.581	1.43738	0.214619	6.69738	2.12186e-11	1.71431e-09
MCOLN2	51.5554	0.889394	0.132815	6.69649	2.13486e-11	1.71569e-09
ATF5	75.7725	0.691042	0.103231	6.69412	2.16969e-11	1.73449e-09
MX2	1279.79	1.04228	0.155854	6.68754	2.26954e-11	1.80482e-09
VASH1	93.3131	0.805865	0.120788	6.67173	2.52808e-11	1.99995e-09
TIFA	85.193	0.805981	0.121082	6.65651	2.80415e-11	2.20685e-09
IL32	50.8961	0.817383	0.122847	6.65365	2.85912e-11	2.23851e-09
NMI	232.382	0.659134	0.099476	6.62606	3.44767e-11	2.68547e-09
HERC6	520.933	0.773307	0.116769	6.62252	3.53119e-11	2.73649e-09
STAT4	37.3563	0.922098	0.139553	6.60749	3.90894e-11	3.01385e-09
KLF6	1135.01	0.584741	0.088546	6.6038	4.00738e-11	3.07414e-09
TMEM140	203.275	1.03381	0.156603	6.60149	4.07058e-11	3.10693e-09
GPR84	26.2492	1.62002	0.245625	6.59548	4.23881e-11	3.21916e-09
MS4A6A	133.714	0.853295	0.129771	6.5754	4.85212e-11	3.66661e-09
CCR7	17.5972	1.41865	0.216051	6.56624	5.16019e-11	3.8801e-09
MS4A4A	18.9981	1.33367	0.203685	6.54775	5.84116e-11	4.37051e-09
HLA-DRA	2568.88	0.780951	0.119351	6.54333	6.01633e-11	4.47951e-09
APOL3	134.02	0.9307	0.14261	6.52621	6.74566e-11	4.99804e-09
HLA-DRB1	1130.5	0.811968	0.124447	6.52462	6.8176e-11	5.02682e-09
CCRL2	113.421	1.08064	0.16592	6.51304	7.36427e-11	5.40367e-09
HLA-DPB1	586.965	0.707951	0.108783	6.5079	7.62078e-11	5.565e-09
MSR1	119.735	1.00761	0.154871	6.50613	7.71136e-11	5.6042e-09
SDS	108.586	0.891145	0.137376	6.4869	8.76207e-11	6.33748e-09
LGALS1	56.7629	0.89714	0.138791	6.46396	1.01995e-10	7.34216e-09
TRANK1	963.677	0.692234	0.107311	6.45072	1.1132e-10	7.97564e-09
NAPSB	44.0566	0.882259	0.13699	6.44031	1.19227e-10	8.50209e-09
C15orf48	554.833	0.709098	0.110155	6.43727	1.21638e-10	8.59331e-09
IL27	8.02684	2.1611	0.335705	6.43751	1.21451e-10	8.59331e-09
SAT1	14239.7	0.459299	0.0717502	6.40136	1.54002e-10	1.08293e-08
GLRX	283.862	0.469326	0.0733498	6.39847	1.5694e-10	1.09851e-08
CLIC4	170.985	0.593582	0.0928233	6.39476	1.60803e-10	1.12039e-08
TBX21	11.4379	1.38583	0.217363	6.37564	1.82205e-10	1.2637e-08
CSF1R	174.149	0.716043	0.112822	6.34664	2.20067e-10	1.51936e-08
ELF1	789.519	0.472983	0.0746141	6.33906	2.31177e-10	1.58884e-08
RAB8A	386.745	0.301951	0.0480685	6.28169	3.34911e-10	2.29143e-08
CASP1	267.047	0.820039	0.13066	6.27614	3.47092e-10	2.36412e-08
DOCK4	520.262	0.476285	0.076058	6.26213	3.79762e-10	2.57509e-08
ATP10A	48.4626	0.931126	0.148712	6.26128	3.81829e-10	2.5776e-08
CHRD	11.57	1.7566	0.280614	6.25983	3.854e-10	2.59019e-08
SLC25A28	140.242	0.438101	0.0700791	6.25151	4.06491e-10	2.71991e-08
CD83	210.32	1.13283	0.181289	6.24874	4.13767e-10	2.75645e-08
PHF11	191.228	0.496673	0.0795634	6.24248	4.30699e-10	2.8443e-08
TRAF1	129.931	0.778872	0.124769	6.24252	4.30566e-10	2.8443e-08
IL18BP	59.9327	0.700864	0.112294	6.24133	4.33872e-10	2.85285e-08
DHX58	163.424	0.719622	0.115331	6.23964	4.38571e-10	2.87132e-08
PARP10	356.84	0.634184	0.101758	6.2323	4.59629e-10	2.99627e-08
RNF19B	889.359	0.631333	0.101368	6.22811	4.72085e-10	3.06432e-08
PIK3AP1	698.882	0.982177	0.158085	6.21299	5.19869e-10	3.36012e-08
CSF1	100.098	0.96589	0.155995	6.19179	5.9485e-10	3.82847e-08
HELB	194.845	0.889622	0.144028	6.17674	6.54407e-10	4.19401e-08
LACTB	115.673	0.541195	0.0877633	6.16653	6.98035e-10	4.45481e-08
HLA-E	6896.73	0.516897	0.0838421	6.16513	7.04247e-10	4.47565e-08
ACHE	13.388	1.26577	0.205376	6.16316	7.13077e-10	4.49416e-08
VAMP5	109.771	0.625511	0.101482	6.16375	7.1041e-10	4.49416e-08
CEACAM1	297.493	0.640594	0.104039	6.15725	7.40194e-10	4.64579e-08
MICB	44.4383	0.781907	0.1275	6.13262	8.64442e-10	5.4033e-08
CARD17	5.98337	1.94644	0.317653	6.12755	8.92419e-10	5.55531e-08
MS4A7	74.4212	0.824061	0.134765	6.11479	9.6685e-10	5.99408e-08
TRPV2	48.5411	0.806272	0.131919	6.11185	9.84829e-10	6.08072e-08
ABCD1	95.7841	0.478422	0.0783229	6.10832	1.00683e-09	6.19137e-08
SSTR2	81.12	1.57509	0.258633	6.09006	1.1287e-09	6.91284e-08
HLA-B	11747	0.394033	0.0648769	6.07354	1.25122e-09	7.63243e-08
C1R	44.6367	0.816273	0.134449	6.07124	1.26928e-09	7.68809e-08
SFMBT2	126.878	0.626709	0.103228	6.07109	1.27047e-09	7.68809e-08
SLC2A6	23.0242	1.05987	0.175439	6.04123	1.52946e-09	9.21865e-08
HLA-A	7199.67	0.377012	0.0624234	6.0396	1.54494e-09	9.27514e-08
TNFSF13B	307.326	1.20552	0.19978	6.03424	1.59712e-09	9.55066e-08
GPRIN3	114.434	0.690981	0.114702	6.02413	1.7002e-09	1.01272e-07
ADAP2	59.6128	0.707711	0.117655	6.01514	1.79735e-09	1.0664e-07
C1S	42.1935	0.90016	0.150191	5.99344	2.05451e-09	1.21424e-07
STAB1	272.017	0.741193	0.123823	5.98588	2.15217e-09	1.26703e-07
SHISA5	734.314	0.443148	0.0741632	5.97531	2.29659e-09	1.34683e-07
PLXND1	106.614	0.694622	0.116312	5.97206	2.34274e-09	1.36861e-07
CD79A	13.7042	1.41265	0.236575	5.97126	2.35435e-09	1.37012e-07
ANXA6	90.0056	0.627599	0.10574	5.93532	2.93274e-09	1.70021e-07
ABHD2	3326.23	-0.315044	0.0531454	-5.92798	3.06693e-09	1.77124e-07
APOBEC3G	113.196	0.643787	0.10884	5.91496	3.31952e-09	1.90986e-07
RTP4	86.2445	0.793677	0.134469	5.90229	3.58491e-09	2.05476e-07
MTHFD2	160.19	0.478893	0.0811919	5.89829	3.67291e-09	2.09729e-07
HSPA7	50.1457	0.756584	0.128405	5.89217	3.81163e-09	2.16834e-07
ACOT9	267.026	0.395143	0.0671118	5.88783	3.9129e-09	2.20941e-07
HAMP	15.8743	1.49782	0.254385	5.88799	3.90926e-09	2.20941e-07
LRRC8C	51.7034	0.698937	0.118786	5.88402	4.00426e-09	2.25262e-07
CD247	19.3408	1.10208	0.18733	5.88307	4.02732e-09	2.25723e-07
HS3ST3B1	51.2415	0.785617	0.133643	5.87848	4.14051e-09	2.31214e-07
TPP1	228.551	0.387502	0.0659586	5.87493	4.23015e-09	2.35354e-07
IRF4	58.7717	0.996124	0.169669	5.87098	4.33237e-09	2.40162e-07
ARHGAP31	103.64	0.60946	0.103946	5.86321	4.54004e-09	2.50759e-07
CD48	99.9328	0.990153	0.169607	5.83791	5.28592e-09	2.90898e-07
FN1	90.2943	1.6525	0.283356	5.83189	5.48045e-09	3.00515e-07
IL15RA	46.9645	0.632091	0.108738	5.81296	6.1377e-09	3.35344e-07
LDLRAD3	14.0347	1.09267	0.18828	5.80347	6.49577e-09	3.53635e-07
BTN3A1	438.908	0.445777	0.0768386	5.80148	6.57335e-09	3.5658e-07
KCTD12	250.877	0.671694	0.115845	5.79824	6.70156e-09	3.61139e-07
NUCB1	588.581	0.296814	0.0511911	5.79815	6.70492e-09	3.61139e-07
RASGEF1B	296.097	0.502503	0.0867371	5.79341	6.89731e-09	3.70188e-07
BIRC3	342.937	0.543951	0.0940645	5.78275	7.34913e-09	3.93049e-07
IL10RA	264.796	0.819867	0.14186	5.7794	7.49658e-09	3.99528e-07
DAPP1	527.485	0.456291	0.0790337	5.77337	7.77005e-09	4.12655e-07
MMP12	49.123	1.32614	0.229767	5.77169	7.84808e-09	4.15347e-07
CIITA	434.007	0.594705	0.103177	5.76393	8.21772e-09	4.33399e-07
NOS2	772.699	1.01566	0.176241	5.76293	8.26657e-09	4.34467e-07
DOCK10	182.35	0.636682	0.110511	5.76124	8.34985e-09	4.3733e-07
TNFAIP6	189.972	1.38855	0.241116	5.75884	8.46952e-09	4.42074e-07
GYPC	36.4247	0.718017	0.124975	5.7453	9.17567e-09	4.77292e-07
RIPK1	398.134	0.235229	0.0409599	5.74291	9.30624e-09	4.82431e-07
HCP5	487.656	0.334465	0.0582606	5.74085	9.42042e-09	4.8669e-07
PRKCQ	18.32	1.01611	0.177274	5.73188	9.93257e-09	5.1141e-07
GADD45B	504.666	0.856158	0.149393	5.73089	9.99041e-09	5.1265e-07
SLC31A2	180.893	0.622175	0.108635	5.72721	1.02093e-08	5.22117e-07
GZMH	10.0316	1.38991	0.242834	5.72373	1.04213e-08	5.31173e-07
IRAK2	217.541	0.727601	0.127227	5.71893	1.07197e-08	5.44552e-07
TAPBP	2138.94	0.260829	0.045622	5.71717	1.08311e-08	5.48377e-07
C1QA	75.9294	0.96344	0.168636	5.71313	1.10916e-08	5.59701e-07
KDR	14.6242	1.31847	0.230854	5.71127	1.12139e-08	5.63999e-07
RHOH	139.279	1.09716	0.192268	5.70643	1.15369e-08	5.78329e-07
RGS10	55.6949	0.499377	0.0876209	5.69929	1.20308e-08	6.01105e-07
KLHDC7B	62.4908	0.931404	0.164606	5.65838	1.52811e-08	7.60999e-07
C1QC	126.442	0.888486	0.15733	5.64729	1.63001e-08	8.09092e-07
TDRD7	195.648	0.489895	0.0868357	5.64163	1.6845e-08	8.33417e-07
BAZ1A	1017.4	0.417548	0.0741508	5.63107	1.79094e-08	8.77505e-07
CCND2	110.223	0.698408	0.12402	5.63144	1.78715e-08	8.77505e-07
MIR155HG	12.0855	1.11863	0.19864	5.63143	1.78719e-08	8.77505e-07
PSTPIP2	119.962	0.614165	0.109262	5.62105	1.89797e-08	9.26953e-07
CD22	39.2662	1.12073	0.199401	5.62046	1.90452e-08	9.27173e-07
CACNA1I	20.433	1.1822	0.210526	5.61545	1.96047e-08	9.51362e-07
HIVEP2	659.131	0.360737	0.0642886	5.61121	2.0092e-08	9.71903e-07
KPTN	25.6133	0.646649	0.116168	5.5665	2.59902e-08	1.24925e-06
PLEKHO1	188.18	0.768844	0.138111	5.56686	2.59372e-08	1.24925e-06
SLC16A10	30.5971	1.09243	0.196395	5.56241	2.66074e-08	1.27489e-06
C1QB	118.285	0.941508	0.169304	5.56104	2.68168e-08	1.28088e-06
ITGA4	142.394	0.654951	0.117826	5.5586	2.71941e-08	1.29483e-06
RASGRP3	74.5247	0.66166	0.120106	5.50898	3.60921e-08	1.71313e-06
MLKL	217.99	0.818787	0.148868	5.50008	3.7961e-08	1.79623e-06
NCOA7	523.731	0.616708	0.11218	5.49748	3.85248e-08	1.81724e-06
GBP7	6.56453	2.00501	0.365521	5.48535	4.12654e-08	1.9405e-06
OLR1	112.945	1.13863	0.207672	5.48281	4.18614e-08	1.96245e-06
NBN	543.97	0.515339	0.094218	5.46964	4.50945e-08	2.10751e-06
HLA-DRB5	312.043	1.11293	0.203495	5.46909	4.52363e-08	2.10765e-06
TNFAIP3	1712.39	0.780025	0.143361	5.44099	5.29861e-08	2.46118e-06
BATF	83.9732	0.671235	0.123645	5.42873	5.67555e-08	2.62823e-06
HES4	143.769	0.778376	0.143434	5.42672	5.73992e-08	2.64996e-06
ICAM1	1154.22	0.984955	0.181653	5.42218	5.8877e-08	2.70995e-06
GIMAP1	19.1279	0.958428	0.177117	5.41127	6.25777e-08	2.87158e-06
RBCK1	305.277	0.393019	0.072679	5.40761	6.3871e-08	2.9221e-06
IL1RN	1789.96	0.955147	0.176746	5.40408	6.51436e-08	2.97137e-06
APOBEC3A	510.84	1.00812	0.186591	5.40282	6.56015e-08	2.9833e-06
FAP	8.94674	2.20552	0.408326	5.40136	6.61386e-08	2.99315e-06
FMNL3	163.136	0.612865	0.113469	5.40116	6.62123e-08	2.99315e-06
ADA	14.7734	0.88583	0.164095	5.39827	6.7288e-08	3.02513e-06
HLA-DQA1	1862.11	0.896717	0.166115	5.39819	6.7318e-08	3.02513e-06
FAM20A	100.394	0.697239	0.129358	5.38998	7.04661e-08	3.15726e-06
ICOS	13.6938	1.15835	0.215746	5.36903	7.9161e-08	3.5364e-06
MARCO	7.33985	1.98732	0.370549	5.36317	8.17756e-08	3.64249e-06
TGFBI	291.998	0.618049	0.115587	5.34707	8.93914e-08	3.97007e-06
P2RY14	65.8729	1.3059	0.244816	5.33419	9.59704e-08	4.24984e-06
CD74	5248.87	0.597073	0.11215	5.32386	1.01586e-07	4.48544e-06
LGMN	391.582	0.684402	0.129106	5.30108	1.15121e-07	5.06832e-06
SH2D2A	17.3089	0.926484	0.175115	5.29072	1.21833e-07	5.34098e-06
ZEB2	386.699	0.798648	0.15096	5.29045	1.22017e-07	5.34098e-06
TMSB10	2157.67	0.458164	0.0866358	5.28838	1.23401e-07	5.38603e-06
TMEM185B	190.347	0.508052	0.0962666	5.27756	1.30917e-07	5.69771e-06
TNIP3	102.012	1.02334	0.194173	5.27024	1.36248e-07	5.91277e-06
SLC8A2	9.09142	1.35851	0.257812	5.26939	1.36879e-07	5.92323e-06
ARL5B	447.539	0.549183	0.104366	5.26211	1.42412e-07	6.14518e-06
GPR183	91.999	0.920273	0.175059	5.25692	1.46489e-07	6.30318e-06
HLA-DOB	15.2146	0.825232	0.157185	5.25006	1.52053e-07	6.52408e-06
NAGK	264.615	0.317234	0.0604392	5.24882	1.5308e-07	6.54966e-06
CASP10	187.501	0.480411	0.0917222	5.23767	1.6262e-07	6.9383e-06
MAF	99.5057	0.511562	0.0977947	5.23098	1.68614e-07	7.13486e-06
NCKAP1L	243.878	0.563373	0.1077	5.23096	1.68636e-07	7.13486e-06
SLC8A1	201.686	0.737524	0.140973	5.23166	1.67997e-07	7.13486e-06
FAS	183.721	0.622525	0.119266	5.21966	1.79254e-07	7.56304e-06
SAA2	174.949	0.869712	0.166642	5.21906	1.79833e-07	7.56646e-06
CTSZ	382.788	0.401512	0.0770448	5.21141	1.87411e-07	7.86349e-06
PDCD1	13.6587	0.987933	0.18968	5.20841	1.9047e-07	7.96982e-06
CPVL	58.0366	0.700332	0.134553	5.20487	1.94133e-07	8.10079e-06
PSMB8	588.183	0.339134	0.0652149	5.20026	1.99013e-07	8.28165e-06
PDGFB	14.0355	0.991744	0.190841	5.1967	2.02857e-07	8.41858e-06
LGALS2	7.52706	1.0425	0.200781	5.19224	2.07777e-07	8.59927e-06
TIGIT	17.3807	1.03026	0.198861	5.18079	2.20946e-07	9.11943e-06
IKZF3	115.332	0.792371	0.153466	5.16316	2.42821e-07	9.99514e-06
DPYSL2	76.8453	0.632327	0.122627	5.15652	2.51586e-07	1.0328e-05
C2CD4A	22.8333	0.920835	0.178719	5.15241	2.57158e-07	1.05282e-05
PTGER4	189.144	0.400806	0.0778233	5.15021	2.60199e-07	1.06241e-05
HSH2D	400.838	0.560129	0.108925	5.14234	2.71341e-07	1.10493e-05
CD28	11.5689	1.13115	0.220181	5.13735	2.78632e-07	1.13159e-05
IL15	53.358	0.598204	0.116557	5.1323	2.86216e-07	1.15929e-05
IGFLR1	57.092	0.55657	0.108817	5.11474	3.14177e-07	1.26916e-05
NFKBIE	163.693	0.609022	0.11916	5.11096	3.20528e-07	1.29138e-05
CLIC2	21.5251	0.677397	0.132836	5.09951	3.40539e-07	1.36837e-05
ABCA1	1176.43	0.488083	0.0957289	5.09859	3.42186e-07	1.37136e-05
TRIM31	92.1686	0.871715	0.171023	5.09707	3.44956e-07	1.37883e-05
CCR1	584.374	1.01431	0.199305	5.08924	3.59503e-07	1.43145e-05
SLCO2B1	120.724	0.719523	0.141389	5.08897	3.60006e-07	1.43145e-05
CAT	349.56	-0.42235	0.0830812	-5.08358	3.70391e-07	1.4689e-05
HLA-DMB	260.781	0.569349	0.112055	5.081	3.75463e-07	1.48513e-05
SAA1	225.956	0.91335	0.1799	5.077	3.83448e-07	1.51278e-05
DRAP1	208.613	0.333303	0.0656759	5.07497	3.87553e-07	1.52501e-05
SCO2	147.894	0.63529	0.125246	5.07233	3.92973e-07	1.54234e-05
C4B	28.9263	1.1361	0.224231	5.06666	4.04864e-07	1.58492e-05
KBTBD8	24.578	0.643827	0.1271	5.06552	4.07279e-07	1.59027e-05
PLA2G7	55.2676	0.789633	0.156435	5.04767	4.47232e-07	1.7418e-05
NFKB1	501.185	0.316356	0.0627953	5.03789	4.70693e-07	1.82848e-05
AFF1	1095.84	0.230648	0.045823	5.03346	4.81694e-07	1.86644e-05
CXorf21	46.8271	1.04988	0.208614	5.03266	4.83713e-07	1.8695e-05
FCGR1B	93.1408	1.18492	0.236496	5.01034	5.43339e-07	2.09461e-05
USP25	539.25	0.25569	0.0513085	4.98338	6.24829e-07	2.40267e-05
PPP1R16B	120.035	0.648792	0.130759	4.96175	6.98626e-07	2.67965e-05
MOB3C	147.006	0.438417	0.0888261	4.93568	7.98713e-07	3.05583e-05
HLA-DMA	264.818	0.540014	0.109616	4.92641	8.37523e-07	3.19627e-05
ICOSLG	68.2865	0.610173	0.124201	4.9128	8.97863e-07	3.41796e-05
CX3CL1	171.605	0.935534	0.190502	4.91089	9.06634e-07	3.44272e-05
FASLG	13.5574	0.96605	0.197235	4.89796	9.6836e-07	3.66793e-05
TAGAP	1560.23	1.06249	0.217064	4.89482	9.83974e-07	3.70858e-05
TMEM99	19.8372	-0.761796	0.155631	-4.89487	9.8369e-07	3.70858e-05
DUOXA2	711.886	0.805931	0.164798	4.89042	1.00623e-06	3.78308e-05
SYT11	29.1988	0.682066	0.139579	4.88661	1.02589e-06	3.838e-05
UBE4B	337.286	-0.205159	0.0419829	-4.88673	1.02524e-06	3.838e-05
ARID5A	284.758	0.646363	0.132693	4.8711	1.10978e-06	4.14164e-05
EDNRA	8.78513	1.41006	0.289856	4.8647	1.14631e-06	4.26746e-05
ZNF692	96.488	-0.418827	0.0862042	-4.85854	1.18252e-06	4.39151e-05
CXCL13	10.2995	1.47956	0.304754	4.85493	1.20427e-06	4.46139e-05
FLT1	68.3801	0.946385	0.19536	4.84432	1.27046e-06	4.69515e-05
PRKD2	456.214	0.288219	0.0595203	4.84236	1.28309e-06	4.73031e-05
TFRC	532.064	0.329197	0.0680365	4.83853	1.30803e-06	4.81057e-05
ARNT2	23.5702	0.844367	0.174733	4.83234	1.3494e-06	4.9388e-05
GVINP1	116.996	0.672592	0.139181	4.83251	1.34825e-06	4.9388e-05
IL31RA	8.94969	1.53959	0.318772	4.82975	1.36705e-06	4.99138e-05
SLC7A7	76.8414	0.599652	0.12441	4.81997	1.4358e-06	5.22983e-05
IGF1R	1209.8	-0.433913	0.0900387	-4.81919	1.44144e-06	5.23782e-05
IQCE	358.257	-0.565039	0.117385	-4.81356	1.48266e-06	5.36195e-05
TOMM34	140.644	-0.620327	0.128865	-4.81379	1.48091e-06	5.36195e-05
FAM86C2P	19.7494	-0.912376	0.189749	-4.80834	1.52192e-06	5.49083e-05
CFB	2021.91	0.669385	0.139426	4.80102	1.57856e-06	5.66825e-05
TRIM40	5.5606	1.53126	0.318929	4.80126	1.57672e-06	5.66825e-05
RNF144A	62.1891	0.498219	0.10382	4.79887	1.59567e-06	5.71617e-05
FZD2	7.03914	1.12575	0.234775	4.79503	1.62653e-06	5.81303e-05
EDEM1	519.044	0.253442	0.0528932	4.79158	1.65471e-06	5.89987e-05
GIMAP4	173.967	0.95223	0.198861	4.78841	1.68109e-06	5.97989e-05
LRRC56	280.582	-0.965571	0.201681	-4.78761	1.68778e-06	5.98963e-05
SCML4	35.4024	0.731282	0.153128	4.77561	1.79163e-06	6.34336e-05
HLA-C	7878.09	0.324125	0.0678988	4.77365	1.80914e-06	6.37563e-05
STOM	499.661	0.429693	0.0900056	4.77407	1.80544e-06	6.37563e-05
ZAP70	60.2041	0.75811	0.158919	4.77042	1.83841e-06	6.46382e-05
MPEG1	354.177	0.58949	0.123637	4.7679	1.86158e-06	6.50013e-05
MYD88	708.621	0.369628	0.0775238	4.76793	1.86132e-06	6.50013e-05
VSIG4	17.5933	0.993603	0.208359	4.7687	1.85417e-06	6.50013e-05
CCL3L1	41.386	1.73634	0.364855	4.75898	1.9457e-06	6.77825e-05
TCEA2	38.5546	-0.637916	0.134177	-4.75427	1.99167e-06	6.92252e-05
KIR2DL4	5.25846	1.50271	0.316332	4.75041	2.03007e-06	7.0399e-05
CXCR5	11.062	1.28716	0.271744	4.73667	2.17254e-06	7.51679e-05
ZBTB32	6.71666	1.35741	0.286745	4.73387	2.20279e-06	7.60413e-05
PLXNA4	22.0669	1.1276	0.238232	4.7332	2.2101e-06	7.61206e-05
ATP2C2	443.915	-0.63464	0.134325	-4.72465	2.30516e-06	7.90434e-05
MOV10	399.089	0.397113	0.0840516	4.72463	2.30537e-06	7.90434e-05
FAM71A	4.49561	1.36465	0.288995	4.72206	2.33471e-06	7.98693e-05
DOK2	29.1608	0.694739	0.147252	4.71804	2.38133e-06	8.1281e-05
TMEM163	11.8238	0.856791	0.181694	4.71556	2.41042e-06	8.20893e-05
CD52	45.2942	0.740012	0.157152	4.70888	2.49077e-06	8.44471e-05
CDKN1A	547.63	0.463892	0.0985108	4.70905	2.48878e-06	8.44471e-05
ADAMDEC1	57.1167	0.73989	0.157178	4.70732	2.50992e-06	8.49067e-05
HSD17B13	354.934	-1.04196	0.221748	-4.69887	2.61608e-06	8.83014e-05
FCGR3A	478.268	0.897667	0.191193	4.69509	2.66486e-06	8.97485e-05
CASP5	60.6206	1.21454	0.259016	4.68903	2.74498e-06	9.22422e-05
KIAA0232	724.906	-0.259206	0.0553117	-4.68628	2.78213e-06	9.32842e-05
PTPRN2	209.384	-0.619042	0.13222	-4.68193	2.84193e-06	9.50796e-05
WNK1	1387.41	-0.176851	0.0377905	-4.67978	2.87185e-06	9.58691e-05
CD72	20.8998	0.690085	0.147586	4.67583	2.92769e-06	9.75189e-05
HEG1	85.9717	0.612072	0.130989	4.67269	2.97284e-06	9.88064e-05
PLAU	538.604	0.658336	0.140931	4.67135	2.99231e-06	9.92361e-05
CCL4L2	130.593	1.47915	0.316675	4.6709	2.99889e-06	9.92379e-05
FBXO6	99.8414	0.449426	0.0964058	4.66181	3.13438e-06	0.000103496
ZNF267	455.798	0.596248	0.128039	4.65676	3.21228e-06	0.000105838
CD180	23.0243	0.725818	0.156338	4.64261	3.44039e-06	0.000113108
ACOX1	761.282	-0.187141	0.0403904	-4.63332	3.59854e-06	0.000118052
TRIM25	1513.66	0.570784	0.123205	4.6328	3.60753e-06	0.000118092
ABI3	54.5764	0.599147	0.129373	4.63116	3.63626e-06	0.000118777
STX11	353.074	0.735476	0.158994	4.62582	3.73118e-06	0.000121616
CALCOCO2	363.327	0.203832	0.0441026	4.62178	3.80465e-06	0.000123745
TGOLN2	1020.61	-0.153673	0.0332612	-4.62018	3.83405e-06	0.000124435
TMTC1	143.944	0.490946	0.106463	4.61142	3.9992e-06	0.000129518
ADCY7	252.492	0.478732	0.103922	4.60666	4.09183e-06	0.000132236
FCRL3	17.1374	1.19633	0.259878	4.60345	4.15542e-06	0.000134006
HIF1A	1408.7	0.466011	0.101252	4.6025	4.17447e-06	0.000134335
CACNA1D	183.295	-0.688868	0.15008	-4.58999	4.43257e-06	0.000142339
GIMAP2	29.7687	0.803027	0.175167	4.58436	4.55383e-06	0.000145924
MB21D2	20.4172	0.668427	0.146312	4.56851	4.91209e-06	0.000157073
TRIM69	131.379	0.647147	0.14169	4.56735	4.93929e-06	0.000157611
P4HTM	323.619	-0.710323	0.155589	-4.56538	4.98594e-06	0.000158766
GRIP2	33.6034	0.798919	0.175067	4.5635	5.0307e-06	0.000159856
PEX6	105.576	-0.581042	0.127385	-4.5613	5.08379e-06	0.000161042
UNC119B	302.613	-0.670161	0.146931	-4.56108	5.08923e-06	0.000161042
P2RX5	9.22789	1.05812	0.232075	4.55941	5.12985e-06	0.00016199
CTLA4	6.78796	1.1518	0.252662	4.55866	5.14816e-06	0.000162231
SRGAP2	245.389	0.388167	0.085192	4.55637	5.20449e-06	0.000163667
PRLR	18.3465	1.16507	0.255796	4.55468	5.24655e-06	0.000164648
MT2A	125.013	0.761747	0.167321	4.55262	5.29809e-06	0.000165923
IDO2	16.3077	0.929861	0.204305	4.55133	5.33084e-06	0.000166605
MSC	7.39191	0.93729	0.206	4.54995	5.36585e-06	0.000167355
HPSE	249.206	0.361114	0.079382	4.54906	5.3885e-06	0.000167717
CD4	125.033	0.475372	0.104563	4.54626	5.46069e-06	0.000169617
DENND4A	346.071	0.305115	0.0671462	4.54403	5.51877e-06	0.000171071
ITK	74.1967	0.711498	0.156736	4.53946	5.63996e-06	0.000174471
BAK1	135.567	0.358879	0.0791714	4.53293	5.81699e-06	0.000179582
SNRNP25	67.2047	-0.56249	0.124151	-4.5307	5.87894e-06	0.000181126
FFAR2	1472.25	1.08548	0.239669	4.52905	5.92483e-06	0.000182171
CAPN9	166.31	-0.724495	0.160075	-4.52597	6.01186e-06	0.000184473
ANKRD33B	41.4101	0.797779	0.17635	4.52384	6.0729e-06	0.00018597
CNP	340.011	0.414633	0.0916804	4.52259	6.10872e-06	0.000186316
COL22A1	13.9951	1.86626	0.412622	4.52293	6.09884e-06	0.000186316
LOXL3	19.1634	0.65975	0.145941	4.52067	6.16441e-06	0.000187638
CROCC	535.764	-0.844337	0.186935	-4.51675	6.27967e-06	0.000190764
RELB	169.991	0.594034	0.131568	4.51504	6.3306e-06	0.000191927
FCER1G	270.473	0.82693	0.183284	4.51174	6.42982e-06	0.000194547
TIFAB	6.54048	1.28579	0.285234	4.50785	6.54877e-06	0.000197752
SPIB	24.5923	0.82045	0.182093	4.50567	6.61631e-06	0.000199395
CD5	22.5059	0.669759	0.148751	4.50255	6.71442e-06	0.000201552
TIMP1	402.592	0.531769	0.118102	4.50262	6.71209e-06	0.000201552
ZNF214	40.9456	-1.04007	0.231086	-4.50078	6.77032e-06	0.000202829
PDZK1IP1	147.971	0.577025	0.128283	4.49806	6.85751e-06	0.000205037
RGL1	157.283	0.587711	0.130785	4.49373	6.99867e-06	0.000208846
C1orf189	15.8092	-1.23956	0.276225	-4.4875	7.20634e-06	0.000214622
PPP1R16A	325.004	-0.628568	0.140202	-4.48329	7.35015e-06	0.000218476
TOP1	532.26	0.245037	0.0547814	4.47299	7.71331e-06	0.000228823
NAIP	323.675	0.593425	0.133131	4.45746	8.29382e-06	0.000245565
NFKBIA	2070.5	0.661961	0.148536	4.45657	8.32829e-06	0.000246106
CPSF7	350.948	-0.161405	0.0362475	-4.45285	8.47383e-06	0.00024992
WTAP	526.334	0.276868	0.0622003	4.45123	8.53787e-06	0.000251321
STAT5A	333.898	0.356432	0.0800904	4.45037	8.57228e-06	0.000251846
PYCR2	186.389	-0.513157	0.115576	-4.44001	8.9954e-06	0.000263767
LRRC3	10.8773	0.836348	0.188607	4.43435	9.235e-06	0.000269751
VCPIP1	573.353	0.204634	0.0461473	4.43436	9.23447e-06	0.000269751
TMCO6	72.0708	-0.418324	0.0943779	-4.43243	9.31756e-06	0.00027164
PITPNM1	727.953	-0.366146	0.0826886	-4.42801	9.51072e-06	0.00027674
CR2	12.4606	1.23476	0.279227	4.42207	9.77589e-06	0.000283912
CARD16	156.498	0.784511	0.177538	4.41884	9.92298e-06	0.000287634
ERLIN2	667.82	-0.776713	0.17588	-4.41615	1.00476e-05	0.000290139
PLEK	2985.93	0.983218	0.222642	4.41615	1.00475e-05	0.000290139
TSPAN8	338.126	-0.854286	0.19355	-4.41377	1.01587e-05	0.000292789
MAPRE3	142.062	-0.718674	0.162856	-4.41295	1.01971e-05	0.000293341
PLCB4	302.109	-0.684105	0.15508	-4.41131	1.02747e-05	0.000295013
PIM1	430.48	0.391472	0.088772	4.40985	1.03441e-05	0.000296446
BTN3A3	161.546	0.391359	0.0887596	4.4092	1.03754e-05	0.000296783
FAM177B	28.0478	-0.816397	0.185571	-4.39938	1.08559e-05	0.000309944
LPXN	88.6354	0.356877	0.0811646	4.39695	1.09784e-05	0.000312854
PRDM1	402.014	0.459142	0.104438	4.3963	1.10112e-05	0.000313201
CCDC96	84.6513	-0.873618	0.198826	-4.39388	1.11347e-05	0.000316122
C10orf95	71.0338	-0.982788	0.223981	-4.38783	1.14488e-05	0.000324433
MAZ	368.729	-0.40334	0.0919791	-4.38513	1.15917e-05	0.000327457
RRAGC	113.011	0.29398	0.0670422	4.385	1.15987e-05	0.000327457
SGPP1	34.1705	0.499515	0.113926	4.38457	1.16215e-05	0.000327493
C8orf37	31.2845	-0.871137	0.19879	-4.3822	1.17488e-05	0.000330468
PRPF8	1610.8	-0.324116	0.0740014	-4.37986	1.18754e-05	0.000333412
IL12RB2	16.567	0.832651	0.190137	4.37923	1.19101e-05	0.000333769
MBNL1	838.235	0.17913	0.040961	4.37318	1.22447e-05	0.000342514
APOD	138.72	-0.911544	0.208735	-4.36699	1.2597e-05	0.000351076
IER5	327.451	0.461861	0.105762	4.36701	1.25961e-05	0.000351076
ATP2A3	1444.46	-0.336147	0.0770046	-4.36529	1.26956e-05	0.000353175
EXOC3L1	8.88497	1.03714	0.237665	4.36389	1.2777e-05	0.000354789
LYSMD2	76.517	0.485869	0.111491	4.35792	1.31303e-05	0.000363935
CCDC24	91.5167	-0.67191	0.154318	-4.35405	1.33642e-05	0.000369743
FMO6P	27.2132	-0.97081	0.223233	-4.34886	1.36848e-05	0.000377925
CHI3L2	15.8834	0.872153	0.200592	4.34789	1.37456e-05	0.000378692
PTPN2	242	0.304076	0.0699407	4.34762	1.37625e-05	0.000378692
PDE8B	92.5281	-0.93965	0.216164	-4.34693	1.38057e-05	0.000379194
ZNF33A	420.999	-0.270068	0.0621641	-4.34443	1.39635e-05	0.000382837
LMNB1	350.861	0.741853	0.1708	4.3434	1.40291e-05	0.000383943
ARHGEF38	116.187	-0.693233	0.15963	-4.34275	1.4071e-05	0.000384397
LY6E	1631.41	0.508429	0.117248	4.33634	1.44874e-05	0.00039506
SLFN12L	47.3088	0.733897	0.169484	4.33017	1.48993e-05	0.000405565
CMTM3	59.3325	0.444671	0.102761	4.32722	1.51e-05	0.000410292
BTLA	9.82283	0.929411	0.214946	4.32393	1.53275e-05	0.00041499
KCNK13	4.83022	1.08819	0.251648	4.32427	1.53034e-05	0.00041499
LY6H	21.1134	-1.18207	0.273443	-4.3229	1.5399e-05	0.000415445
SMARCA2	855.588	-0.301817	0.0698145	-4.32313	1.5383e-05	0.000415445
RENBP	33.2044	0.588879	0.136283	4.32101	1.55317e-05	0.000418283
HMOX1	280.742	0.475009	0.109954	4.32006	1.55987e-05	0.000418602
PTPN1	385.462	0.208794	0.0483289	4.32028	1.55835e-05	0.000418602
NUDC	350.809	-0.580804	0.13458	-4.31569	1.59107e-05	0.000426221
DYNC2H1	633.265	-0.905703	0.210085	-4.31113	1.62426e-05	0.000434345
CXCR6	47.797	0.779335	0.180908	4.30791	1.64806e-05	0.000439937
ZDHHC1	139.055	-0.752853	0.174865	-4.30534	1.66728e-05	0.000444287
BRD8	222.393	-0.303936	0.0706742	-4.30052	1.70396e-05	0.000453177
HEPACAM2	37.0301	-0.965462	0.224517	-4.30018	1.70661e-05	0.000453177
KCNJ12	23.1574	0.754165	0.175556	4.29585	1.74021e-05	0.000461293
SIGLEC12	8.45214	1.27037	0.295782	4.29494	1.74743e-05	0.000462364
TRIB2	601.645	0.4767	0.111001	4.29457	1.75034e-05	0.000462364
ASL	191.141	-0.372798	0.0868304	-4.2934	1.75958e-05	0.000463193
SPHK1	133.511	0.488991	0.113891	4.29348	1.75893e-05	0.000463193
FOLR2	8.28672	0.915074	0.213187	4.29235	1.76792e-05	0.000464584
CCDC61	43.1106	-0.522153	0.121687	-4.29095	1.77914e-05	0.000466334
CYP2A6	160.858	-0.807873	0.188283	-4.29075	1.78072e-05	0.000466334
CCDC162P	77.8811	-1.04121	0.242732	-4.28953	1.79048e-05	0.000468084
FOXN4	99.6054	-0.963927	0.224776	-4.28838	1.7998e-05	0.00046971
APPL2	305.284	-0.289471	0.0675183	-4.2873	1.80859e-05	0.000471196
WSB1	768.128	0.317865	0.0741782	4.28516	1.82608e-05	0.000474936
MSTO1	77.8691	-0.447209	0.1044	-4.28361	1.83885e-05	0.000477441
BACH1	962.485	0.475678	0.111291	4.27419	1.91837e-05	0.000497237
CES4A	180.508	-0.848075	0.198484	-4.27277	1.93061e-05	0.000497962
HLA-DRB6	13.9047	0.872629	0.204232	4.27272	1.931e-05	0.000497962
RIMS3	24.9422	0.653544	0.152936	4.27332	1.92582e-05	0.000497962
SEMA6B	110.189	0.743448	0.174184	4.26818	1.97074e-05	0.000507349
WDR34	259.305	-0.679941	0.159643	-4.25912	2.05229e-05	0.00052745
ADHFE1	40.487	-0.615445	0.144758	-4.25154	2.12303e-05	0.000544709
MAPK15	452.172	-1.15846	0.272755	-4.24725	2.16407e-05	0.000554302
SOSTDC1	31.7717	-0.748989	0.1766	-4.24115	2.22375e-05	0.000568629
CCDC17	755.137	-0.911452	0.214951	-4.24028	2.23238e-05	0.000568921
GNL3L	190.624	-0.208281	0.0491192	-4.24031	2.23215e-05	0.000568921
CBX8	28.3612	-0.513292	0.121088	-4.23899	2.24525e-05	0.000571242
TP53AIP1	22.7913	-0.80566	0.190076	-4.23862	2.24902e-05	0.000571243
GGT5	32.2516	1.10512	0.260795	4.23752	2.26003e-05	0.000573081
ETS1	199.521	0.379808	0.0896848	4.23492	2.28629e-05	0.000578775
HAGHL	86.4338	-0.9602	0.226933	-4.2312	2.32445e-05	0.000587455
IL12RB1	46.4307	0.568277	0.134323	4.23066	2.33005e-05	0.000587892
CCL20	37.666	0.768304	0.181792	4.22629	2.3758e-05	0.000598441
JUN	405.599	0.329138	0.077893	4.22551	2.38397e-05	0.000599506
TEKT2	184.05	-1.10891	0.262538	-4.2238	2.4022e-05	0.000603092
ARMC2	133.894	-0.788978	0.186846	-4.22261	2.41495e-05	0.000603299
MUC5AC	42561.8	-0.732403	0.173444	-4.22272	2.41377e-05	0.000603299
TUSC2	134.873	-0.375571	0.08894	-4.22275	2.41338e-05	0.000603299
ODF2	283.874	-0.60044	0.142223	-4.22182	2.42337e-05	0.000604409
PRADC1	57.8486	-0.614928	0.145726	-4.21977	2.44549e-05	0.000608928
DCP1A	197.286	0.190676	0.0452114	4.21744	2.47095e-05	0.00061426
GPR174	39.3668	0.829464	0.1967	4.21689	2.47693e-05	0.000614741
CYP2A13	338.751	-0.821042	0.19479	-4.21502	2.49756e-05	0.000618849
NRBP2	140.657	-0.474369	0.112631	-4.2117	2.53461e-05	0.000627005
NRP1	149.407	0.539035	0.128055	4.20941	2.56038e-05	0.000632351
XPNPEP3	250.529	-0.544809	0.129446	-4.20878	2.56756e-05	0.000633096
ITPR2	312.854	0.416187	0.0989052	4.20794	2.57711e-05	0.000634421
SERTAD1	122.524	0.277293	0.0659283	4.20598	2.59953e-05	0.000638905
C21orf58	142.823	-0.926598	0.220334	-4.20542	2.60597e-05	0.000639451
HACL1	107.6	-0.4778	0.113645	-4.20432	2.61866e-05	0.000641529
FANK1	187.644	-0.855641	0.203551	-4.20357	2.62742e-05	0.000642638
TFDP1	269.161	-0.251547	0.0598537	-4.20271	2.63743e-05	0.000644051
CALML4	223.721	-0.64469	0.153481	-4.20046	2.66374e-05	0.000648734
PMP22	33.5982	0.673422	0.160326	4.20034	2.66515e-05	0.000648734
FFAR3	33.2892	1.33672	0.318377	4.19854	2.68647e-05	0.000652876
DNAJA4	634.752	-0.625836	0.149111	-4.19713	2.70323e-05	0.000654854
FHAD1	346.433	-0.874046	0.208245	-4.1972	2.70238e-05	0.000654854
MTX1	114.227	-0.284757	0.0678889	-4.19446	2.7352e-05	0.000661543
PFN2	453.989	-0.754512	0.179928	-4.19341	2.74796e-05	0.000663574
WDR90	573.601	-0.669045	0.159584	-4.19243	2.75983e-05	0.000665382
PARP15	129.49	0.726202	0.173318	4.18999	2.78964e-05	0.000671503
ANKDD1B	58.0511	-0.786913	0.187845	-4.18915	2.79999e-05	0.000672789
HLA-DQA2	80.9641	0.961951	0.229666	4.18848	2.80827e-05	0.000672789
TF	222.749	0.811617	0.193762	4.18872	2.80526e-05	0.000672789
ACADVL	1260.38	-0.322403	0.0769806	-4.1881	2.81296e-05	0.000672851
CLEC2B	307.006	0.498898	0.11914	4.18748	2.82067e-05	0.000673636
CBX5	660.098	-0.513839	0.122729	-4.18678	2.82938e-05	0.000674653
CD3D	28.7403	0.718347	0.171809	4.18109	2.90112e-05	0.000690676
CCDC89	59.66	-0.797868	0.190944	-4.17855	2.93372e-05	0.000696254
SMYD2	177.681	-0.802357	0.192012	-4.17869	2.93193e-05	0.000696254
DCAF8	459.552	-0.307528	0.0736739	-4.17418	2.99061e-05	0.000708649
FCRLA	8.93995	1.22436	0.293465	4.17208	3.01833e-05	0.000714102
CTXN1	68.5123	-1.11941	0.268425	-4.17028	3.04219e-05	0.000718629
THBS1	404.21	0.736552	0.176675	4.16896	3.05988e-05	0.000721684
SLC45A3	124.699	-0.577891	0.13866	-4.16769	3.07699e-05	0.000724594
GTPBP2	324.205	0.240095	0.057614	4.16731	3.08218e-05	0.000724694
PNISR	514.206	-0.24766	0.0594468	-4.16607	3.09896e-05	0.000727512
FAM20C	50.6814	0.491079	0.117931	4.16411	3.12575e-05	0.000732671
RIBC1	87.4165	-1.03519	0.248631	-4.16359	3.13287e-05	0.000733208
PAG1	284.346	0.545307	0.131061	4.16069	3.17282e-05	0.000741416
FXYD5	81.9514	0.386315	0.0928816	4.15923	3.19329e-05	0.000745052
IGSF10	132.424	-0.890193	0.214093	-4.15798	3.21073e-05	0.000746826
KIAA0556	672.768	-0.390537	0.0939234	-4.15804	3.20993e-05	0.000746826
SNED1	92.6797	-0.731829	0.176086	-4.15609	3.2374e-05	0.000751878
ADORA2A	121.182	0.830121	0.199926	4.15213	3.29392e-05	0.000763072
MRAS	27.4559	0.550452	0.132575	4.15201	3.29564e-05	0.000763072
TRAPPC1	83.0794	-0.297188	0.0716088	-4.15016	3.32242e-05	0.000768102
HESX1	6.17425	1.18196	0.285068	4.14623	3.38e-05	0.000777861
KDM3B	1009.96	-0.148279	0.0357579	-4.14675	3.37223e-05	0.000777861
STK36	266.105	-0.578344	0.139486	-4.14626	3.37949e-05	0.000777861
MMP19	25.2555	0.971287	0.234349	4.14462	3.40375e-05	0.000782141
ESPN	90.8638	-0.685968	0.165522	-4.14426	3.40911e-05	0.000782191
RUVBL2	376.591	-0.659572	0.159289	-4.14072	3.46214e-05	0.00079316
COQ7	145.581	-0.380637	0.0919487	-4.13967	3.47809e-05	0.000795613
CCDC157	169.606	-0.728904	0.176102	-4.1391	3.48668e-05	0.000796378
UBXN11	313.42	-0.674574	0.163043	-4.13739	3.51279e-05	0.000801138
CD2	57.0903	0.732359	0.177166	4.13373	3.56917e-05	0.000811657
PRRT3	116.042	-0.605262	0.146421	-4.13371	3.5696e-05	0.000811657
SSU72	394.173	-0.182555	0.0441957	-4.13061	3.61804e-05	0.000821441
NIPAL4	6.95017	1.21483	0.29422	4.12897	3.64392e-05	0.000825944
NRXN2	9.4575	1.70385	0.412687	4.12867	3.64875e-05	0.000825944
SERPINA3	97.5614	0.897966	0.21758	4.12705	3.67444e-05	0.000830521
ANG	42.8427	-0.626909	0.151956	-4.1256	3.69776e-05	0.000833313
POLD2	159.623	-0.592754	0.143673	-4.12572	3.69569e-05	0.000833313
SCGB2A1	91.5056	-0.875782	0.212418	-4.12293	3.74086e-05	0.000841776
SLA2	30.1596	0.639131	0.15507	4.12155	3.76333e-05	0.00084558
ADAM19	256.143	0.6743	0.163662	4.12008	3.78747e-05	0.000849746
ELL3	81.5512	-0.611984	0.148558	-4.11949	3.79712e-05	0.000850656
LRRC23	440.692	-1.02441	0.248845	-4.11666	3.84402e-05	0.000859894
CD226	59.9396	0.534416	0.129838	4.11602	3.85463e-05	0.000861
EIF3L	434.725	-0.357606	0.0869581	-4.1124	3.91571e-05	0.000873358
IFT88	142.597	-0.64804	0.157604	-4.11182	3.92551e-05	0.000874261
KRT23	1111.48	0.357364	0.0869317	4.11086	3.94194e-05	0.000876634
CAPS	1620.41	-0.973482	0.237144	-4.10502	4.04275e-05	0.000896906
N4BP2L1	58.6701	0.354719	0.0864207	4.10456	4.05081e-05	0.000896906
SAMD15	101.206	-0.967139	0.235606	-4.10489	4.04499e-05	0.000896906
MS4A14	7.85912	0.869491	0.211933	4.10267	4.08409e-05	0.000902959
VIM	742.805	0.532751	0.129882	4.10181	4.09931e-05	0.000905005
FOXJ1	1007.65	-1.14241	0.278596	-4.1006	4.12077e-05	0.000907108
GSTA1	1097.78	-0.822478	0.20057	-4.10071	4.1188e-05	0.000907108
SDC2	49.8021	0.492389	0.120118	4.0992	4.14573e-05	0.00091128
PLA2G4C	33.745	0.82295	0.200799	4.09838	4.16057e-05	0.00091322
RPL32P3	110.899	-0.544118	0.132793	-4.09748	4.17677e-05	0.000915455
CABIN1	573.888	-0.342344	0.083573	-4.09634	4.1973e-05	0.000918627
TRIM3	186.785	-0.525855	0.128427	-4.09458	4.22926e-05	0.000924292
RABL2A	131.497	-0.824438	0.201426	-4.09301	4.25815e-05	0.000929268
TSTD1	109.173	-0.442366	0.10812	-4.09144	4.28698e-05	0.000934217
VAPA	935.517	-0.217261	0.0531063	-4.09106	4.29411e-05	0.00093443
GZMM	6.45814	0.821085	0.200798	4.08911	4.33024e-05	0.000940944
DNAH1	757.495	-0.562014	0.13749	-4.08767	4.35728e-05	0.000945467
TTYH2	23.9015	0.540189	0.132188	4.08651	4.37913e-05	0.000948852
CBR3	72.7709	0.654335	0.160329	4.08121	4.48015e-05	0.000969358
GIPR	120.21	-0.626225	0.153715	-4.07393	4.6226e-05	0.000998757
RNF167	286.083	-0.168092	0.0412899	-4.07102	4.68068e-05	0.00100987
SEMA7A	101.003	0.579017	0.142242	4.07064	4.68851e-05	0.00101012
ABCB11	142.616	-0.847791	0.208314	-4.06978	4.70578e-05	0.00101241
TSGA10	193.807	-0.758643	0.186535	-4.06702	4.76178e-05	0.00102301
KLHDC9	48.0166	-0.831259	0.204567	-4.06351	4.83409e-05	0.00103708
PROM1	1700.06	-0.782316	0.192679	-4.06019	4.90318e-05	0.00105041
CREG1	246.669	0.284159	0.07004	4.0571	4.96852e-05	0.00106142
FCN1	144.018	1.01133	0.249256	4.05738	4.9626e-05	0.00106142
TMEM234	95.6162	-0.361888	0.0892346	-4.05547	5.00344e-05	0.00106738
PLEKHA2	429.07	0.226614	0.0559087	4.05329	5.05025e-05	0.00107585
ALDH3B1	1060.3	-0.599513	0.147951	-4.0521	5.07601e-05	0.00107982
LRRC46	150.077	-1.12074	0.276687	-4.05058	5.10907e-05	0.00108534
VWA3A	392.444	-1.10522	0.273366	-4.043	5.27719e-05	0.00111949
B2M	19316.4	0.30549	0.0755998	4.04089	5.32489e-05	0.00112646
RBL2	595.093	-0.218022	0.0539515	-4.04107	5.32081e-05	0.00112646
TNFSF12	16.466	0.526255	0.130268	4.0398	5.34977e-05	0.00113015
EDN1	33.1597	0.682375	0.169045	4.03665	5.42203e-05	0.00114382
HLA-DOA	107.654	0.491124	0.1217	4.03553	5.44789e-05	0.00114609
LY9	28.5579	0.649141	0.160844	4.03585	5.44059e-05	0.00114609
AEBP1	11.65	1.17451	0.291082	4.03498	5.46079e-05	0.00114722
ANKZF1	257.563	-0.416585	0.10326	-4.03434	5.4757e-05	0.00114876
HSD17B8	35.2114	-0.596481	0.147877	-4.03362	5.49234e-05	0.00115066
MS4A1	47.3612	0.895904	0.222267	4.03075	5.55986e-05	0.00116321
GRINA	394.661	0.364156	0.0904051	4.02805	5.62419e-05	0.00117505
TCTA	156.367	-0.435586	0.108151	-4.02757	5.63568e-05	0.00117583
STOX2	130.054	-0.587362	0.145877	-4.02643	5.66292e-05	0.00117989
KCNJ2	471.59	0.778929	0.19349	4.02569	5.68087e-05	0.00118039
PSPH	51.2636	-0.709623	0.176267	-4.02584	5.67729e-05	0.00118039
MAPK8IP1	244.743	-0.797107	0.198084	-4.02408	5.71982e-05	0.00118686
RSPH3	247.428	-0.523682	0.130255	-4.02042	5.80939e-05	0.0012038
POLR2L	186.709	-0.448223	0.111502	-4.01987	5.82308e-05	0.001205
OVGP1	46.0376	-0.572676	0.142512	-4.01846	5.85807e-05	0.00121059
TXNDC12	199.88	-0.203643	0.0507069	-4.01607	5.91762e-05	0.00122123
MASTL	97.8066	0.286335	0.0713032	4.01574	5.92584e-05	0.00122127
WRAP53	74.9933	-0.608809	0.151618	-4.01542	5.93405e-05	0.00122131
RPL26	676.992	-0.59315	0.147737	-4.01489	5.94725e-05	0.00122237
BTBD3	301.853	-0.631065	0.157255	-4.013	5.99523e-05	0.00123056
ANKRD35	135.235	-0.527277	0.131452	-4.01116	6.04215e-05	0.00123352
CDYL2	28.2766	0.532031	0.132638	4.01116	6.04208e-05	0.00123352
COG1	185.149	-0.358206	0.0892901	-4.01171	6.02794e-05	0.00123352
SERPINB11	186.32	-0.623356	0.155385	-4.01167	6.02896e-05	0.00123352
CXCR3	14.3704	0.705872	0.176081	4.00879	6.10294e-05	0.00124426
CCDC146	405.193	-0.650578	0.162334	-4.00766	6.13239e-05	0.00124859
SNRNP70	695.42	-0.263601	0.065787	-4.00688	6.15262e-05	0.00125103
RXRB	172.24	-0.189864	0.0474129	-4.00449	6.21521e-05	0.00126207
CISH	106.001	0.711368	0.177673	4.00381	6.23297e-05	0.00126399
ATXN2	285.541	-0.36442	0.0910378	-4.00295	6.25565e-05	0.00126517
C20orf85	403.491	-1.20265	0.300435	-4.00303	6.25361e-05	0.00126517
DCDC2B	78.9423	-1.2132	0.303099	-4.00265	6.26379e-05	0.00126517
CCDC78	400.874	-1.07512	0.268664	-4.00171	6.28853e-05	0.00126848
SNHG4	26.3075	-0.577631	0.144364	-4.00121	6.30191e-05	0.00126949
SLFN12	43.9915	0.564745	0.141168	4.00052	6.32041e-05	0.00127153
CLMN	560.394	-0.743191	0.185825	-3.99942	6.34985e-05	0.00127474
PTK2B	550.782	0.373092	0.0932895	3.99929	6.35315e-05	0.00127474
DDX27	225.987	-0.21338	0.0534147	-3.99479	6.47524e-05	0.00129752
SP140L	239.428	0.315581	0.0790072	3.99433	6.48775e-05	0.00129832
HDAC10	153.956	-0.37316	0.0934586	-3.99278	6.53028e-05	0.00130511
BEST4	110.703	-1.06113	0.265829	-3.99178	6.55801e-05	0.00130721
KIAA1324	757.393	-0.356459	0.0892965	-3.99185	6.55586e-05	0.00130721
POLR3E	237.442	-0.40023	0.100273	-3.9914	6.56855e-05	0.0013076
ZNF438	87.1976	0.507006	0.127036	3.99103	6.57871e-05	0.00130791
TMEM231	568.573	-0.957984	0.240147	-3.98915	6.63093e-05	0.00131656
IL2RG	169.968	0.591834	0.14839	3.98836	6.65323e-05	0.00131755
NDUFA10	298.529	-0.331013	0.0829905	-3.98856	6.6475e-05	0.00131755
EDEM3	554.357	-0.256251	0.0642557	-3.98798	6.66385e-05	0.00131793
MAP3K1	647.324	0.211325	0.0529947	3.98766	6.67276e-05	0.00131798
MYB	221.675	-0.707739	0.177573	-3.98563	6.73016e-05	0.00132587
TNFRSF13B	6.75777	1.2542	0.314659	3.9859	6.72253e-05	0.00132587
CCDC39	90.9651	-1.22077	0.306531	-3.98254	6.81835e-05	0.0013415
SPATA6	182.414	-0.664831	0.167037	-3.98015	6.88709e-05	0.00135327
IGFBP2	442.233	-0.779321	0.195914	-3.97788	6.95319e-05	0.0013645
PARVA	390.79	-0.591752	0.14878	-3.97737	6.96813e-05	0.00136566
ATP6V1C2	86.7916	-0.495063	0.12449	-3.97672	6.98736e-05	0.00136767
ASGR2	6.04658	0.89232	0.224508	3.97456	7.0509e-05	0.00137833
BCL11B	51.4086	0.631304	0.15887	3.97371	7.07616e-05	0.00138087
SLC15A3	182.875	0.567149	0.142732	3.97351	7.08206e-05	0.00138087
GPBP1	659.386	0.2007	0.0505243	3.97234	7.11693e-05	0.00138589
ALDH1A2	21.1771	0.91051	0.229502	3.96733	7.26818e-05	0.00141217
IK	726.802	-0.405417	0.102191	-3.96725	7.27052e-05	0.00141217
RNF122	47.0262	0.50837	0.128168	3.96644	7.29528e-05	0.00141517
ARID4B	595.776	0.234355	0.0591101	3.96472	7.34833e-05	0.00142364
STRBP	386.665	-0.553662	0.139666	-3.96419	7.36457e-05	0.00142497
NDUFAF2	22.4297	-0.509906	0.128648	-3.96359	7.3832e-05	0.00142676
CD40	75.8687	0.473342	0.119503	3.96093	7.46575e-05	0.00144088
TMCC2	41.0609	-0.740467	0.186999	-3.95974	7.50316e-05	0.00144626
CCDC57	341.956	-0.434032	0.109628	-3.95912	7.52261e-05	0.00144817
HES6	88.2646	-0.774435	0.195701	-3.95724	7.58203e-05	0.00145627
PTGFR	50.7072	-1.23855	0.312988	-3.95719	7.58382e-05	0.00145627
CXCL2	131.297	0.638348	0.161446	3.95393	7.68767e-05	0.00147434
DLEC1	555.554	-0.940258	0.237863	-3.95294	7.71959e-05	0.0014786
SPAG8	139.615	-1.09196	0.276443	-3.95002	7.81438e-05	0.00149487
KIF24	153.972	-0.833978	0.211161	-3.94949	7.83166e-05	0.00149507
SMPD2	176.021	-0.493288	0.124902	-3.94939	7.83513e-05	0.00149507
IFT172	480.51	-0.820759	0.207846	-3.94888	7.85162e-05	0.00149634
PDK4	64.7095	-0.623857	0.158195	-3.9436	8.02689e-05	0.00152783
VCAM1	8.32979	1.0716	0.272084	3.93849	8.19963e-05	0.00155875
CCDC40	218.467	-0.863598	0.219347	-3.93713	8.24607e-05	0.00156366
CD244	18.8376	0.615551	0.156342	3.9372	8.24383e-05	0.00156366
UBTD1	126.393	-0.333795	0.0847959	-3.93645	8.26967e-05	0.00156619
CCDC88A	182.221	0.419082	0.106471	3.93611	8.2812e-05	0.00156642
SCARF1	309.115	0.645968	0.164128	3.93576	8.29344e-05	0.00156678
KLHDC2	256.555	-0.398118	0.101178	-3.93484	8.32527e-05	0.00157084
SUGP2	517.702	-0.374131	0.0950956	-3.93427	8.34513e-05	0.00157263
HMGCR	355.663	-0.250957	0.0638059	-3.93313	8.38457e-05	0.00157811
UBAC1	230.912	-0.414924	0.105525	-3.93198	8.425e-05	0.00158375
DUSP6	407.827	0.541518	0.13775	3.93117	8.45341e-05	0.00158713
LDLRAD1	180.989	-0.970103	0.246809	-3.93058	8.47402e-05	0.00158904
PKD2L1	5.20001	1.36258	0.346717	3.92996	8.49611e-05	0.00159121
SP6	29.69	0.61728	0.157187	3.92705	8.59926e-05	0.00160855
PLCE1	630.077	-0.53575	0.13658	-3.92259	8.76007e-05	0.00163661
PKIG	136.332	-0.816026	0.208077	-3.92175	8.79099e-05	0.00164037
ZGLP1	9.43104	-0.683039	0.174221	-3.92053	8.83537e-05	0.00164663
STX1A	40.904	-0.461937	0.117878	-3.91878	8.89972e-05	0.00165659
CD79B	6.4524	1.06353	0.271658	3.91498	9.04108e-05	0.00167977
GAS2L2	156.986	-1.1139	0.284553	-3.91455	9.05742e-05	0.00167977
TTLL1	33.6739	-0.65058	0.166194	-3.91458	9.05616e-05	0.00167977
CYP26A1	62.0376	-0.730337	0.186599	-3.91393	9.08048e-05	0.00168199
IFI27	729.873	0.564447	0.144376	3.90955	9.24678e-05	0.00170794
MGAT1	748	0.224617	0.0574546	3.90947	9.24991e-05	0.00170794
UCKL1-AS1	88.7769	-0.71059	0.181767	-3.90936	9.25428e-05	0.00170794
ARSB	70.0044	0.368731	0.0943406	3.90851	9.28683e-05	0.00170979
RUFY4	23.7477	0.704702	0.180292	3.90867	9.28049e-05	0.00170979
MED31	45.8504	-0.513235	0.131589	-3.90029	9.60764e-05	0.00176671
SMARCC1	525.611	-0.193032	0.0495021	-3.89947	9.6402e-05	0.00177056
IFT80	317.855	-0.550988	0.141388	-3.89699	9.73974e-05	0.00178668
ELF4	248.367	0.336353	0.0863536	3.89507	9.81711e-05	0.0017987
PSME1	601.056	0.229938	0.0590412	3.89453	9.83878e-05	0.0018005
ARL3	166.509	-0.620544	0.159382	-3.89343	9.88375e-05	0.00180365
CIB1	757.011	-0.440459	0.113135	-3.89321	9.8925e-05	0.00180365
QKI	615.055	0.323204	0.0830229	3.89294	9.90348e-05	0.00180365
RAB8B	394.045	0.510918	0.131214	3.89379	9.86886e-05	0.00180365
CAP2	41.2679	-0.868227	0.2233	-3.88817	0.000101002	0.00183726
AGBL5	146.288	-0.578855	0.149083	-3.88277	0.000103272	0.0018758
ANPEP	1617.06	-0.347259	0.0894442	-3.88241	0.000103428	0.0018758
CETN2	305.452	-0.836421	0.215447	-3.88226	0.000103491	0.0018758
BAIAP3	427.823	-0.74473	0.191894	-3.88095	0.000104047	0.00188139
MAP3K7	222.102	-0.23002	0.059266	-3.88116	0.000103961	0.00188139
DNAH12	859.942	-1.02656	0.264563	-3.88019	0.000104375	0.00188508
UGT2A1	1013.62	-0.7292	0.18801	-3.87852	0.000105095	0.00189583
C16orf89	9.4478	-1.03392	0.266994	-3.87243	0.000107755	0.00193932
CTSW	16.9172	0.769964	0.198833	3.87242	0.000107762	0.00193932
PRKAA1	676.495	-0.293683	0.0758717	-3.87079	0.000108484	0.00195002
RAB3B	162.802	-0.876824	0.226584	-3.86975	0.000108949	0.00195606
LINC00487	4.47258	1.70529	0.440774	3.86885	0.000109352	0.00196098
TICAM1	152.379	0.416133	0.107574	3.86834	0.000109579	0.00196272
PSME2	421.789	0.347979	0.0899637	3.86799	0.000109736	0.00196322
MIPEP	208.875	-0.671395	0.173594	-3.86761	0.000109906	0.00196395
TUBA4B	107.088	-1.13389	0.293454	-3.86396	0.000111565	0.00199126
ASCL2	17.8422	0.553825	0.143388	3.86241	0.000112275	0.00199923
PMAIP1	207.385	0.380544	0.0985249	3.86242	0.000112271	0.00199923
ICAM2	12.9317	0.719076	0.186218	3.86146	0.00011271	0.00200462
SUOX	133.359	-0.401852	0.104208	-3.85626	0.000115136	0.00204537
SLC2A11	55.0631	-0.538041	0.13965	-3.85279	0.000116778	0.00207212
DYNLRB2	38.2911	-1.15664	0.300481	-3.84929	0.00011846	0.00209952
C11orf16	142.326	-1.08914	0.283014	-3.84836	0.000118909	0.00210258
LSM14B	155.179	-0.279796	0.0727043	-3.84842	0.000118884	0.00210258
SPN	99.4419	0.446357	0.116078	3.84531	0.000120402	0.00212501
TMEM218	68.2631	-0.456042	0.118601	-3.84519	0.000120458	0.00212501
ALOX15	3633.2	-0.665078	0.173013	-3.8441	0.000120994	0.00213043
ARHGAP33	38.5994	-0.703729	0.183099	-3.84343	0.000121326	0.00213043
CSGALNACT2	124.383	0.458647	0.119329	3.84355	0.000121265	0.00213043
SLC38A5	9.88443	0.971908	0.252843	3.84392	0.000121082	0.00213043
ERCC1	296.724	-0.480371	0.125046	-3.84155	0.000122262	0.00214438
IFT122	219.722	-0.604074	0.157289	-3.84054	0.000122762	0.00215068
RANBP10	174.74	-0.33222	0.0865234	-3.83965	0.000123208	0.002156
MORN2	171.552	-0.90355	0.235417	-3.83809	0.000123995	0.00216728
BPIFB1	7570.71	-0.696561	0.18154	-3.83695	0.000124571	0.00217484
EIF4EBP2	1017.93	-0.221711	0.0578033	-3.83562	0.000125249	0.00218417
ETV5	24.641	0.543858	0.141841	3.83427	0.00012594	0.0021937
PRSS12	267.574	-0.614838	0.160377	-3.83371	0.000126224	0.00219613
FBXW9	100.481	-0.700046	0.182649	-3.83273	0.000126729	0.00220238
TIGD4	19.3311	-0.913067	0.238288	-3.83179	0.000127215	0.00220831
TSNAXIP1	106.156	-1.02333	0.267179	-3.83012	0.00012808	0.00222078
DTNBP1	51.5646	0.276673	0.0722428	3.82977	0.000128265	0.00222146
KCNMA1	44.7448	0.678608	0.177246	3.82861	0.000128868	0.00222936
PCM1	1762.97	-0.524563	0.137022	-3.82832	0.000129021	0.00222947
EPB41L4B	408.023	-0.593042	0.154941	-3.82752	0.000129439	0.00223414
ADRA2A	29.2463	-1.0548	0.275646	-3.82665	0.000129901	0.00223958
CLDN16	26.1225	-0.790691	0.206739	-3.82459	0.000130992	0.00225439
RALGPS1	208.845	-0.41739	0.109137	-3.82446	0.000131057	0.00225439
CLEC4D	44.1553	0.960809	0.25156	3.8194	0.000133777	0.00229858
GALNS	174.241	-0.372656	0.0975955	-3.81838	0.000134332	0.00230334
TRIT1	82.8692	-0.541292	0.141762	-3.81833	0.000134358	0.00230334
ADAM17	285.824	0.16266	0.042655	3.81339	0.000137071	0.0023472
SLC27A2	333.33	-0.706505	0.185288	-3.81301	0.000137283	0.00234819
STK16	131.437	-0.296247	0.0777078	-3.81232	0.000137671	0.00235217
TRPT1	94.3988	-0.368111	0.0965746	-3.81168	0.000138026	0.00235559
PRDX5	924.343	-0.511782	0.134284	-3.81119	0.000138298	0.00235759
TPPP	231.521	-0.745935	0.195747	-3.81071	0.00013857	0.00235957
PHF7	55.0492	-0.52595	0.138071	-3.80927	0.000139379	0.00237069
PXMP2	18.8064	-0.500989	0.1316	-3.8069	0.000140718	0.00238546
TRAF3IP1	287.437	-0.610082	0.160246	-3.80717	0.000140566	0.00238546
TTC12	185.73	-0.625793	0.164366	-3.80732	0.000140484	0.00238546
PDPK1	568.931	-0.187015	0.049159	-3.80429	0.000142213	0.00240811
C2orf81	87.3152	-0.984138	0.258916	-3.801	0.000144115	0.00243759
IQCD	91.4354	-0.851893	0.224151	-3.80054	0.000144383	0.00243941
CHD4	1634.41	-0.164233	0.0432224	-3.79972	0.000144859	0.00244474
CD96	61.8934	0.61322	0.161458	3.79802	0.000145854	0.00245607
SETD6	71.7102	-0.515739	0.135788	-3.79812	0.000145797	0.00245607
CD8A	70.9341	0.69761	0.183732	3.79688	0.000146526	0.00245927
GMCL1	150.542	-0.249964	0.0658342	-3.79688	0.00014653	0.00245927
RPSAP58	24.7745	-0.516205	0.135942	-3.79724	0.000146316	0.00245927
MORN3	54.2634	-0.763299	0.201141	-3.79484	0.000147738	0.00247409
MT3	9.80322	-1.19748	0.315533	-3.79509	0.000147589	0.00247409
NKX3-1	155.886	-0.371112	0.097879	-3.79153	0.000149719	0.0025045
HEATR5A	454.401	-0.323847	0.0854354	-3.79055	0.000150317	0.00251173
GPX4	599.141	-0.397234	0.104811	-3.79	0.000150647	0.00251448
KMO	32.543	0.637198	0.168174	3.78892	0.000151303	0.00252265
TCTN1	261.981	-0.729915	0.192734	-3.78716	0.000152378	0.0025378
ATP2B4	916.838	-0.271173	0.071632	-3.78563	0.000153317	0.00255064
ECT2L	191.095	-1.08317	0.286187	-3.78484	0.000153806	0.00255598
DYNC2LI1	138.453	-0.639585	0.169029	-3.78388	0.000154404	0.00256311
ASB14	27.6929	-1.12627	0.297686	-3.78342	0.000154688	0.00256501
SYTL1	420.148	-0.322826	0.085333	-3.78313	0.00015487	0.00256523
CCDC13	106.696	-0.811067	0.214425	-3.78252	0.000155252	0.00256746
SRGAP3	306.74	-0.547983	0.144878	-3.78237	0.000155343	0.00256746
GRASP	22.0182	0.629436	0.166455	3.78142	0.000155935	0.00256886
ST3GAL5	110.522	0.495929	0.131139	3.78171	0.000155754	0.00256886
TMEM238	28.6871	-0.542223	0.143382	-3.78166	0.000155785	0.00256886
HSF4	59.0616	-0.510158	0.134941	-3.78061	0.000156445	0.00257448
SLC4A8	171.873	-0.772386	0.204427	-3.7783	0.0001579	0.00259561
SCMH1	99.7307	-0.398797	0.105557	-3.77801	0.000158088	0.00259589
CSPP1	287.488	-0.665847	0.176279	-3.77722	0.000158586	0.00259799
STOX1	130.722	-0.944547	0.250079	-3.777	0.000158729	0.00259799
ZDHHC11B	43.7117	-0.715192	0.189354	-3.777	0.000158726	0.00259799
MRPL24	58.1261	-0.383707	0.101614	-3.77613	0.000159282	0.00260423
GK	1048.12	0.474859	0.125782	3.77524	0.000159852	0.00260715
NT5DC1	222.791	-0.469353	0.12433	-3.77505	0.000159975	0.00260715
ZMYND10	568.078	-1.00332	0.265754	-3.77537	0.00015977	0.00260715
EFHC2	154.313	-0.846404	0.224284	-3.77381	0.000160774	0.00261633
SMCHD1	3219.31	0.48603	0.128796	3.77364	0.000160883	0.00261633
DNALI1	360.819	-1.0137	0.268698	-3.77263	0.000161534	0.00262411
HSD3B7	49.9998	0.371702	0.0985655	3.77111	0.000162521	0.00263732
ZNF362	101.326	-0.339076	0.0899709	-3.76873	0.000164079	0.00265976
ATP6V1E2	14.1468	-0.666791	0.17694	-3.76845	0.000164266	0.00265995
GNA13	812.613	0.350196	0.092944	3.76782	0.000164677	0.00266094
TSPYL4	137.849	-0.477891	0.126826	-3.76807	0.000164514	0.00266094
CDHR4	300.35	-1.04997	0.278759	-3.76658	0.0001655	0.00266856
NHLRC4	57.4054	-1.06303	0.282225	-3.76662	0.000165472	0.00266856
TUBGCP2	377.052	-0.258613	0.0687065	-3.76402	0.000167201	0.00269313
ADCY3	112.511	0.355537	0.0944881	3.76277	0.00016804	0.0027009
SERPINB1	1437.95	0.438269	0.116473	3.76285	0.000167988	0.0027009
KCNRG	62.8863	-0.900759	0.239457	-3.76167	0.000168786	0.00271003
WDR35	173.995	-0.660395	0.175576	-3.76131	0.000169023	0.00271098
EP400	649.292	-0.338352	0.0899769	-3.76043	0.000169623	0.00271486
GSTP1	2127.45	-0.596047	0.158502	-3.7605	0.000169577	0.00271486
GLA	164.146	0.448913	0.119388	3.76013	0.000169827	0.00271526
GSTA2	224.987	-1.19646	0.318225	-3.75981	0.000170042	0.00271585
ANAPC16	374.363	-0.350313	0.0932473	-3.75682	0.000172088	0.00274563
HCAR1	24.5517	0.786733	0.209436	3.75644	0.000172348	0.0027469
CYB5R3	382.526	-0.319725	0.0851241	-3.75599	0.00017266	0.00274899
NOD1	67.2063	0.307841	0.0819817	3.75499	0.000173347	0.00275703
RAB4A	133.411	-0.429233	0.114409	-3.75175	0.000175608	0.00279007
DNAH3	1036.39	-0.981183	0.261603	-3.75066	0.00017637	0.00279926
TPPP3	847.611	-0.990712	0.264367	-3.74749	0.000178614	0.00283191
CASC1	162.93	-0.994468	0.265749	-3.74214	0.000182463	0.00288992
ABCC5	441.551	-0.300006	0.0801802	-3.74165	0.000182816	0.00289249
CCDC74A	169.643	-0.944708	0.252527	-3.74101	0.00018328	0.00289381
OVOL2	96.1446	-0.437268	0.116883	-3.74107	0.000183236	0.00289381
DUSP5	698.209	0.457078	0.12219	3.74073	0.000183489	0.0028941
ZNF474	128.143	-1.09328	0.292315	-3.74008	0.000183962	0.00289855
GAS8	228.945	-0.573195	0.153315	-3.73867	0.000184993	0.00290575
KCNMB1	30.0581	0.786824	0.210442	3.73891	0.00018482	0.00290575
ZNF749	25.0091	-0.499949	0.133721	-3.73876	0.00018493	0.00290575
TTLL10	159.732	-0.778593	0.208277	-3.73825	0.000185308	0.0029077
NCAPG	14.4852	0.78409	0.209838	3.73665	0.000186487	0.00292317
FSIP1	27.1637	-0.97114	0.260022	-3.73484	0.000187838	0.00294131
SPATS1	10.4607	-1.31527	0.352233	-3.73409	0.000188392	0.00294696
RPP40	14.5905	-0.680917	0.182413	-3.73284	0.000189334	0.00295863
CYP7B1	20.6632	-0.548015	0.14683	-3.73231	0.000189735	0.00296185
BBS1	164.149	-0.527918	0.141481	-3.73137	0.000190441	0.00296747
C9orf24	267.907	-1.12075	0.300364	-3.73131	0.000190485	0.00296747
TNFRSF4	6.25825	0.899412	0.241111	3.73028	0.000191265	0.00297656
KLC4	116.979	-0.331146	0.0888112	-3.72866	0.000192504	0.00298862
RABL2B	212.688	-0.702439	0.188398	-3.72849	0.00019263	0.00298862
SGTB	74.3821	0.479012	0.128465	3.72874	0.000192443	0.00298862
DUSP19	51.8767	-0.858569	0.230322	-3.72769	0.000193241	0.00299504
NUDT8	33.6524	-0.495541	0.132957	-3.72709	0.000193703	0.00299914
PHKA2	169.641	-0.201093	0.0539706	-3.72597	0.000194566	0.00300943
TPM2	71.9734	-0.509848	0.136847	-3.72568	0.000194786	0.00300977
DYRK1B	105.931	-0.363369	0.0975573	-3.72467	0.000195567	0.00301877
CHST9	524.14	-0.713106	0.191529	-3.72322	0.0001967	0.00302445
IMPDH2	186.906	-0.360597	0.0968497	-3.72326	0.000196663	0.00302445
MYCBPAP	82.2662	-0.850888	0.228552	-3.72295	0.000196911	0.00302445
PGM1	142.213	-0.30317	0.0814333	-3.72292	0.000196931	0.00302445
ZC3HAV1L	29.5723	-0.551407	0.148099	-3.72324	0.000196684	0.00302445
LONRF2	95.3652	-0.600146	0.161237	-3.72214	0.000197541	0.00302753
SCYL1	381.06	-0.156308	0.0419924	-3.72229	0.000197424	0.00302753
SLC46A3	149.054	-0.398771	0.107142	-3.7219	0.000197729	0.00302753
MAGI1	298.185	-0.416128	0.111932	-3.7177	0.000201048	0.00307524
COMMD6	81.6335	-0.39558	0.106419	-3.7172	0.000201441	0.00307815
EPHX2	78.7809	-0.538181	0.144889	-3.71444	0.000203657	0.00310889
DGUOK	101.743	-0.269778	0.0726552	-3.71313	0.000204711	0.00312184
KIAA0753	144.629	-0.383958	0.103504	-3.7096	0.000207586	0.00316251
GSTA7P	8.26488	-1.41501	0.381491	-3.70916	0.000207951	0.00316275
TP53BP1	462.244	-0.350463	0.0944879	-3.70907	0.000208018	0.00316275
DNHD1	273.043	-0.517014	0.139423	-3.70825	0.000208697	0.00316989
PTS	93.9432	-0.306969	0.0828036	-3.7072	0.000209565	0.0031799
RHPN1	244.445	-0.584659	0.157728	-3.70677	0.000209923	0.00318215
EFCAB7	54.7244	-0.688015	0.185638	-3.70622	0.000210372	0.0031852
PEA15	367.428	0.308711	0.0832998	3.70602	0.000210543	0.0031852
PPOX	189.553	-0.74331	0.200591	-3.70561	0.000210887	0.00318722
SFRP1	12.314	0.996358	0.268919	3.70504	0.000211356	0.00319114
KIF19	218.043	-1.01635	0.27436	-3.70444	0.000211854	0.00319549
CIAO1	345.45	-0.266553	0.071965	-3.70393	0.000212286	0.00319565
DCAF6	311.112	-0.280223	0.0756542	-3.704	0.000212224	0.00319565
SUSD4	57.4018	-0.52556	0.141939	-3.70272	0.000213304	0.00320779
SOCS2	44.1913	0.669637	0.180898	3.70173	0.000214136	0.00321712
RSPH4A	373.774	-1.03126	0.278653	-3.70087	0.000214864	0.00322169
STAC3	14.4985	0.507007	0.136995	3.70091	0.000214826	0.00322169
CCNO	245.902	-0.708587	0.191677	-3.69678	0.000218355	0.00326437
CPAMD8	138.481	-0.488082	0.132028	-3.69682	0.00021832	0.00326437
DPCD	89.5331	-0.738264	0.199691	-3.69702	0.000218144	0.00326437
BTK	61.6772	0.602524	0.163024	3.69592	0.000219091	0.0032655
IFT57	453.926	-0.712154	0.192678	-3.69608	0.000218952	0.0032655
MIAT	130.979	0.450328	0.121852	3.69569	0.000219291	0.0032655
MLXIP	401.843	-0.257299	0.0696091	-3.69634	0.000218726	0.0032655
FAM183A	124.684	-1.09256	0.295746	-3.69425	0.000220534	0.00327438
LRGUK	85.6767	-0.776845	0.210271	-3.6945	0.000220319	0.00327438
TXNRD3	28.3752	-0.573492	0.155221	-3.69468	0.000220163	0.00327438
DNAH2	429.886	-0.888332	0.240481	-3.69399	0.000220766	0.00327462
NLRP3	222.038	0.753584	0.204147	3.69138	0.000223038	0.00330509
CPNE3	687.602	-0.356063	0.0964771	-3.69065	0.000223684	0.00330821
DNAI2	172.082	-1.07752	0.291944	-3.69084	0.000223518	0.00330821
CMTM4	639.197	-0.483057	0.130915	-3.68985	0.000224389	0.00331479
NBPF15	75.2951	-0.412071	0.111683	-3.68965	0.000224565	0.00331479
DNAJA1	877.538	0.219287	0.059463	3.68778	0.000226216	0.00333592
PAQR4	232.078	-0.59163	0.160464	-3.687	0.000226913	0.00334295
ANKMY1	270.889	-0.579595	0.157263	-3.6855	0.000228251	0.0033594
HTR7	6.18465	0.813594	0.220791	3.6849	0.000228792	0.00336411
AGBL2	145.688	-0.989625	0.268626	-3.68402	0.00022958	0.00337243
SLC25A14	45.1024	-0.52174	0.141744	-3.68086	0.000232453	0.00341133
ISYNA1	157.858	-0.375937	0.102157	-3.67998	0.00023325	0.00341972
MARCKS	1113.26	0.341777	0.0929041	3.67881	0.000234321	0.00343211
BPIFA2	31.2521	-0.632058	0.171838	-3.67822	0.000234868	0.00343681
SFXN3	269.825	-0.509727	0.138589	-3.67797	0.0002351	0.0034369
GPR141	14.9105	0.764441	0.207941	3.67623	0.000236702	0.00345426
TPRG1L	248.703	-0.223035	0.0606702	-3.67619	0.000236743	0.00345426
GPX3	81.2617	-0.383545	0.104357	-3.6753	0.000237566	0.00346294
SPA17	148.338	-0.897787	0.244301	-3.67492	0.000237923	0.00346483
ENPP5	159.855	-0.781862	0.212812	-3.67396	0.000238822	0.00347459
GLT8D1	168.135	-0.489814	0.133356	-3.67297	0.000239752	0.00347981
HGSNAT	237.921	-0.233095	0.0634622	-3.67298	0.000239737	0.00347981
OGFR	429.493	0.235613	0.06415	3.67284	0.000239869	0.00347981
IFT27	175.097	-0.610919	0.166355	-3.67237	0.000240307	0.00348285
COL21A1	90.0435	-0.883926	0.240724	-3.67195	0.000240705	0.00348529
KATNB1	220.449	-0.395236	0.107692	-3.67006	0.000242491	0.0035078
PIK3R2	207.348	-0.413218	0.112623	-3.66904	0.000243467	0.00351857
COPS3	153.301	-0.264207	0.0720362	-3.66769	0.000244748	0.00353372
CCDC114	254.269	-0.941491	0.256733	-3.66719	0.000245227	0.00353727
POFUT2	250.488	-0.293814	0.0801606	-3.66532	0.000247033	0.00355995
CC2D2A	383.702	-0.911618	0.248777	-3.6644	0.000247919	0.00356624
EOMES	8.24688	0.951525	0.25967	3.66436	0.000247959	0.00356624
RSPH1	274.372	-0.998386	0.272493	-3.66389	0.000248409	0.00356624
ZNF75D	81.2928	-0.33925	0.0925884	-3.66407	0.000248238	0.00356624
FBXW2	385.289	-0.219977	0.0600624	-3.66247	0.000249794	0.00358273
SPATA18	592.025	-0.950174	0.259522	-3.66125	0.00025099	0.00359649
DERL3	40.1809	-0.781769	0.213623	-3.65957	0.000252639	0.00361629
FDFT1	411.655	-0.348127	0.0951414	-3.65905	0.00025315	0.00361629
GOLPH3L	328.599	-0.421507	0.115202	-3.65885	0.000253354	0.00361629
MAP1A	540.865	-0.889378	0.24309	-3.65864	0.000253562	0.00361629
ZNF204P	42.1846	-0.781788	0.213681	-3.65867	0.000253526	0.00361629
ICA1L	125.844	-0.657215	0.179808	-3.65509	0.000257092	0.00366319
CDC20B	303.245	-0.92213	0.252408	-3.65333	0.000258864	0.00368082
DNAH7	660.512	-0.862216	0.236021	-3.65314	0.000259056	0.00368082
DYNC1LI2	686.881	-0.26665	0.0729871	-3.65339	0.000258805	0.00368082
GLB1L2	121.721	-0.740663	0.202769	-3.65274	0.000259459	0.0036831
VEZF1	332.311	-0.269022	0.0736689	-3.65177	0.000260439	0.00369357
TBC1D8	894.22	-0.520593	0.142609	-3.6505	0.000261734	0.00370847
MRC1	24.171	0.776493	0.212761	3.64961	0.000262644	0.00371789
CDC25B	64.6958	0.382283	0.104763	3.64901	0.000263252	0.00372303
PLEKHG2	246.758	0.488882	0.133995	3.64851	0.000263762	0.00372677
IQCA1	85.5597	-0.902668	0.247577	-3.64601	0.000266342	0.00375973
DNAH10	596.584	-0.964429	0.264604	-3.6448	0.000267596	0.00377393
IFT74	122.367	-0.587401	0.161177	-3.64445	0.000267961	0.00377557
PTOV1	278.263	-0.265892	0.0729674	-3.64398	0.000268452	0.00377898
NUPR1	215.089	0.507574	0.139381	3.64163	0.000270919	0.00381017
CASP4	994.781	0.339264	0.0931788	3.64099	0.000271588	0.00381605
PIN1	160.917	-0.36326	0.0997912	-3.6402	0.000272429	0.00382433
PRKCSH	603.967	-0.196927	0.054107	-3.6396	0.000273067	0.00382975
LENG8	928.135	-0.301269	0.0827898	-3.63896	0.000273739	0.00383209
PRR18	34.621	-1.10633	0.304014	-3.63907	0.000273621	0.00383209
ELOVL7	36.8048	0.494457	0.135901	3.63836	0.000274385	0.0038376
SLC25A4	133.097	-0.554956	0.152588	-3.63696	0.000275873	0.00385486
AHSA1	293.036	-0.432316	0.118944	-3.63462	0.000278394	0.00387199
CCDC81	122.11	-0.992022	0.272953	-3.6344	0.000278628	0.00387199
HCAR3	1196.84	0.876875	0.241214	3.63526	0.000277706	0.00387199
RAB24	277.674	0.417594	0.1149	3.6344	0.000278627	0.00387199
SLC35B3	130.419	-0.35718	0.0982754	-3.63448	0.000278541	0.00387199
SOD2	9281.93	0.628686	0.17298	3.63445	0.000278577	0.00387199
NEK5	152.47	-0.837497	0.230499	-3.63341	0.000279697	0.00388329
CDH26	237.033	-0.42873	0.118046	-3.63187	0.000281369	0.00390294
PHF8	269.833	-0.154861	0.0426517	-3.63084	0.000282499	0.00391503
SLCO5A1	11.636	1.03141	0.284495	3.6254	0.000288516	0.00399477
AK7	239.518	-0.943234	0.260307	-3.62355	0.000290587	0.00401669
COX6B1	310.377	-0.528381	0.14582	-3.62351	0.000290628	0.00401669
CES1	398.432	-0.904726	0.249917	-3.62011	0.000294483	0.00406628
PROCR	9.30548	0.816388	0.225597	3.61879	0.000295985	0.00408331
FIS1	186.014	-0.333933	0.0922858	-3.61846	0.00029636	0.00408477
BRIP1	52.4434	0.485352	0.134243	3.61546	0.000299812	0.0041174
GPX8	49.3365	-0.727092	0.201102	-3.61553	0.000299728	0.0041174
MKS1	105.116	-0.638395	0.17656	-3.61574	0.000299496	0.0041174
ULK4	222.401	-0.577116	0.159604	-3.61593	0.000299267	0.0041174
RPGR	169.228	-0.441085	0.122012	-3.61509	0.000300246	0.00411964
PTGDS	11.9406	0.921318	0.254907	3.61433	0.000301129	0.00412732
SNX10	207.839	0.712026	0.197015	3.61407	0.000301425	0.00412732
ST6GALNAC6	359.642	-0.454203	0.125682	-3.6139	0.000301622	0.00412732
IRF5	91.9489	0.364643	0.100927	3.61294	0.000302743	0.00413893
GPR132	125.577	0.592023	0.16388	3.61254	0.000303207	0.00414156
CYP2G1P	17.2537	-0.683423	0.189281	-3.61062	0.000305465	0.00416865
CASC4	931.802	-0.235395	0.0652116	-3.60971	0.000306541	0.00417958
TUSC3	216.262	-0.545322	0.151093	-3.60919	0.000307159	0.00418425
B9D1	90.8307	-0.820818	0.227485	-3.60824	0.000308283	0.00419311
PHYH	68.0665	-0.524397	0.145345	-3.60794	0.000308637	0.00419311
RBM14	236.583	-0.310717	0.0861179	-3.60804	0.000308517	0.00419311
DNAH6	638.043	-0.958566	0.265736	-3.60721	0.00030951	0.0042012
ZNF552	124.102	-0.269743	0.0747945	-3.60645	0.000310417	0.00420975
BMPR1B	198.305	-0.512133	0.142029	-3.60583	0.000311159	0.0042123
RNF19A	681.63	0.253654	0.0703454	3.60583	0.000311154	0.0042123
CCDC65	183.246	-1.05598	0.292882	-3.60549	0.00031157	0.00421411
WDR19	219.862	-0.53397	0.148123	-3.60491	0.000312259	0.00421967
AMDHD2	118.26	0.350216	0.0971743	3.604	0.000313361	0.00423079
LDHA	906.541	0.240552	0.0667616	3.60316	0.000314376	0.00424073
PTPRT	175.44	-0.702744	0.195057	-3.60275	0.000314863	0.00424352
NRN1	40.0867	1.20639	0.335081	3.60028	0.000317869	0.00428025
MYH7	11.7988	1.05227	0.292392	3.59883	0.000319657	0.00430051
PART1	39.8037	-0.822855	0.228711	-3.59779	0.000320935	0.00431387
DEFB1	40.4439	0.474807	0.131985	3.59743	0.000321372	0.00431593
TMEM68	98.1006	-0.515629	0.143355	-3.59686	0.000322082	0.00432164
WDR63	118.885	-1.02453	0.284968	-3.59525	0.000324074	0.00434454
C4orf47	41.4074	-1.00081	0.278613	-3.59212	0.000327999	0.00439327
KCNH4	10.6766	0.893614	0.248795	3.59177	0.000328444	0.00439536
TMC4	548.457	-0.413809	0.115222	-3.5914	0.000328913	0.00439776
PLEKHB1	65.2289	-0.91536	0.254959	-3.59023	0.000330391	0.00440977
TTLL5	292.024	-0.443738	0.123595	-3.59026	0.000330345	0.00440977
GPR68	22.2375	0.54964	0.153118	3.58965	0.000331121	0.00441175
INHBA	117.478	0.884386	0.246362	3.58979	0.000330949	0.00441175
IQCC	50.4006	-0.629728	0.175446	-3.58929	0.000331578	0.00441397
HMGN3	275.357	-0.603748	0.168284	-3.58768	0.000333636	0.00443747
ATG3	386.022	0.307637	0.0857562	3.58735	0.000334058	0.0044392
ANKRD42	167.109	-0.52408	0.146118	-3.58669	0.000334905	0.00444586
PSAP	4980.4	0.184781	0.0515211	3.5865	0.000335145	0.00444586
CEP44	144.481	-0.444735	0.124035	-3.58555	0.000336373	0.00445826
DDX56	226.197	-0.32234	0.0899642	-3.58298	0.000339692	0.00449055
ROGDI	124.137	-0.421737	0.117706	-3.58298	0.000339696	0.00449055
TMEM190	111.367	-1.10513	0.308405	-3.58337	0.000339193	0.00449055
SLC25A29	417.093	-0.375646	0.104851	-3.58267	0.000340106	0.00449206
FAM89A	5.67288	0.800733	0.223622	3.58074	0.000342619	0.00451739
RELA	431.798	0.171096	0.0477809	3.58085	0.000342473	0.00451739
HIPK1	1464.87	-0.263569	0.0737309	-3.57474	0.000350576	0.00461429
SNX20	163.247	0.619394	0.173262	3.5749	0.000350361	0.00461429
ANKRD36BP2	128.553	-0.661741	0.185157	-3.57395	0.000351635	0.00462423
SAMD3	15.8399	0.754363	0.211108	3.57335	0.000352445	0.00463087
COG7	256.262	-0.433395	0.12131	-3.57262	0.000353428	0.00463977
CXCL5	28.6197	0.814108	0.227918	3.57194	0.000354346	0.00464781
PDK3	209.996	-0.276025	0.0772864	-3.57146	0.000355003	0.0046524
ZNF664	742.42	-0.485773	0.136043	-3.57074	0.000355975	0.00466113
JAKMIP2	24.6665	0.638203	0.178752	3.57033	0.000356537	0.00466446
DNAH5	1245.14	-0.86111	0.241231	-3.56965	0.000357456	0.00466658
KLC1	463.539	-0.164615	0.0461136	-3.56978	0.000357284	0.00466658
LILRA5	353.648	0.811361	0.227302	3.56953	0.00035762	0.00466658
NSUN7	277.083	-0.442285	0.12395	-3.56826	0.000359361	0.00468124
SIPA1L2	424.226	0.227727	0.0638168	3.56844	0.00035911	0.00468124
ALMS1	632.576	-0.587085	0.16455	-3.56783	0.000359947	0.00468486
C7orf57	134.217	-0.962272	0.269761	-3.56713	0.000360908	0.00469335
IQUB	149.665	-1.00007	0.280502	-3.56529	0.000363458	0.00472247
LILRA4	12.2893	0.936692	0.262765	3.56475	0.000364205	0.00472813
ICAM5	18.3157	0.680247	0.190844	3.5644	0.000364683	0.00473029
BRI3	251.945	0.241142	0.0676698	3.56351	0.00036593	0.00474241
KIAA1841	215.869	-0.539415	0.151432	-3.56208	0.000367926	0.00476343
SNX6	376.822	0.198426	0.0557078	3.5619	0.000368179	0.00476343
ATP8B1	823.689	-0.455717	0.127984	-3.56073	0.00036982	0.00477608
PNMA1	314.731	-0.483121	0.135673	-3.56093	0.000369542	0.00477608
WFDC6	35.6152	-0.944488	0.265266	-3.56054	0.0003701	0.00477608
LRRC61	60.3067	-0.601623	0.169082	-3.55817	0.000373454	0.00481528
CYP2B6	120.034	-0.591932	0.166421	-3.55684	0.000375343	0.00483552
TTC3	816.967	-0.409361	0.115127	-3.55573	0.000376935	0.00485192
DMRT2	51.8104	-0.563864	0.158635	-3.55448	0.000378722	0.00486405
GAPVD1	1098.49	-0.298448	0.0839591	-3.55468	0.000378439	0.00486405
SLC13A2	22.5423	-0.585993	0.164864	-3.5544	0.000378838	0.00486405
AKIRIN2	174.386	0.271583	0.0764408	3.55285	0.000381081	0.00488047
GFM2	365.415	-0.468966	0.131984	-3.55319	0.000380589	0.00488047
UBA1	1143.51	-0.145717	0.0410125	-3.55299	0.000380875	0.00488047
CXCL3	48.9204	0.508068	0.143029	3.55221	0.000382014	0.0048883
RAB36	248.378	-0.796829	0.224371	-3.55139	0.000383209	0.00489946
ETS2	1361.74	0.272474	0.0767698	3.54923	0.000386352	0.00493135
MAP6	151.105	-1.04696	0.294968	-3.54939	0.000386132	0.00493135
ABHD14A	21.0172	-0.710314	0.200163	-3.54867	0.000387178	0.00493774
DIDO1	680.242	-0.216678	0.0610839	-3.54722	0.000389314	0.00496081
TK2	184.465	-0.198206	0.0558817	-3.54689	0.000389808	0.00496295
CRY2	271.749	-0.389703	0.109893	-3.54621	0.000390818	0.00497163
CHD3	1212.1	-0.281021	0.079262	-3.54547	0.000391909	0.00498135
WDR92	72.192	-0.584836	0.164971	-3.54509	0.000392483	0.00498446
ANKFY1	610.427	0.206614	0.058292	3.54446	0.000393412	0.00499209
ERAP2	227.992	0.341575	0.0964171	3.54268	0.000396084	0.0050218
CD1D	18.7184	0.548691	0.154923	3.54171	0.00039754	0.00503606
BBS2	193.01	-0.473189	0.133636	-3.54087	0.000398812	0.00504583
C6orf62	797.097	0.141907	0.0400782	3.54076	0.000398976	0.00504583
SDR39U1	74.1008	-0.419651	0.118599	-3.53842	0.000402534	0.00508659
EFCAB6	150.033	-0.800994	0.226519	-3.53611	0.000406073	0.00511891
HCAR2	901.827	0.698772	0.197588	3.53651	0.000405447	0.00511891
RNASE2	5.60785	1.00289	0.283616	3.53609	0.000406102	0.00511891
DPYD	380.155	0.202002	0.0571733	3.53316	0.000410626	0.00516984
GLIS3	136.303	-0.580894	0.164418	-3.53303	0.000410823	0.00516984
MIR449C	7.86026	-1.03469	0.292892	-3.53267	0.000411387	0.00517264
DNAAF2	99.2409	-0.597886	0.16934	-3.53069	0.000414479	0.00520722
ZDHHC11	57.0498	-0.524194	0.148488	-3.5302	0.000415244	0.00521251
POR	1269.74	-0.305371	0.0865084	-3.52995	0.000415633	0.00521309
TP73	162.99	-0.940859	0.266596	-3.52916	0.000416887	0.0052245
DPY19L2	31.2674	-0.96486	0.273459	-3.52835	0.000418158	0.00523611
ZNF446	75.9337	-0.389485	0.110408	-3.52768	0.000419217	0.00524505
ADAMTSL4	142.398	0.681215	0.193207	3.52583	0.000422156	0.00526315
EGR2	116.006	0.727394	0.206288	3.52611	0.000421714	0.00526315
NPM3	22.5679	-0.47628	0.135089	-3.52568	0.000422396	0.00526315
NSFL1C	352.129	-0.158181	0.0448613	-3.526	0.000421894	0.00526315
RNF114	365.769	0.238425	0.0676226	3.52582	0.000422178	0.00526315
ATG2B	431.014	-0.226026	0.0641594	-3.52288	0.000426878	0.00531463
GPR75	26.5641	-0.35326	0.100289	-3.52244	0.000427598	0.00531488
MAT1A	26.2236	-1.0006	0.284054	-3.52257	0.00042738	0.00531488
ZNF491	14.5211	-0.851461	0.241953	-3.51912	0.000432976	0.00537732
PLEKHO2	574.388	0.457296	0.130011	3.51737	0.000435846	0.00540855
KIAA0100	1167.1	-0.247132	0.070266	-3.5171	0.000436296	0.00540971
ATAD3A	135.633	-0.402705	0.114528	-3.51622	0.000437739	0.00540994
CEP290	203.92	-0.554336	0.157649	-3.51626	0.000437668	0.00540994
MLEC	721.753	-0.39255	0.111634	-3.5164	0.00043744	0.00540994
RASAL3	87.9017	0.419727	0.119365	3.51633	0.000437554	0.00540994
LPCAT2	237.098	0.461117	0.131168	3.51546	0.000438986	0.00542094
VWA3B	245.498	-0.942107	0.268021	-3.51505	0.000439679	0.00542509
NUBP2	109.984	-0.324526	0.0923444	-3.51431	0.000440903	0.00543578
BAG2	28.1479	-0.62266	0.177193	-3.51402	0.000441385	0.00543731
SPRYD3	202.336	-0.288985	0.0822698	-3.51265	0.000443663	0.00546094
GTF2B	220.745	0.233193	0.066395	3.51221	0.000444396	0.00546553
TEKT4	64.0264	-0.958764	0.273042	-3.51141	0.000445734	0.00547755
TIMP2	363.917	0.282464	0.0804679	3.51026	0.00044766	0.00549678
GRIN3A	10.2243	1.33501	0.380349	3.50996	0.000448169	0.00549858
GLG1	862.079	-0.227846	0.0649312	-3.50903	0.000449745	0.00551346
ADH7	1649.27	-0.592219	0.168805	-3.5083	0.000450979	0.00551523
SIX5	34.9106	-0.512263	0.14601	-3.5084	0.000450812	0.00551523
ZNF608	84.8991	-0.466427	0.132945	-3.50842	0.000450771	0.00551523
OGFOD2	63.7154	-0.385659	0.110005	-3.50584	0.000455165	0.00555747
SCAP	560.37	-0.182329	0.0520065	-3.50589	0.000455081	0.00555747
JMJD7	51.9565	-0.355236	0.10135	-3.50503	0.000456556	0.00556105
MAMDC2	13.9309	-0.880106	0.251088	-3.50517	0.000456323	0.00556105
ZNF3	222.563	-0.404418	0.115382	-3.50505	0.000456527	0.00556105
WLS	358.79	-0.288328	0.0822942	-3.50362	0.00045898	0.0055861
UGT2A2	52.8085	-0.748051	0.213528	-3.50329	0.000459552	0.00558857
EFCAB2	119.704	-0.633008	0.180795	-3.50125	0.000463075	0.00562692
MILR1	23.2425	0.516838	0.14763	3.5009	0.000463682	0.00562979
APOBEC4	91.697	-1.05909	0.302685	-3.49897	0.000467059	0.00564372
CDHR3	716.88	-1.01466	0.28992	-3.49978	0.000465641	0.00564372
DDAH1	197.959	-0.564002	0.161164	-3.49955	0.000466037	0.00564372
HYDIN	1109.57	-0.909931	0.260036	-3.49925	0.000466576	0.00564372
SLC33A1	197.101	-0.345597	0.0987704	-3.499	0.000467013	0.00564372
WDR60	220.137	-0.571141	0.16319	-3.49984	0.000465533	0.00564372
ST3GAL1	410.19	0.244911	0.0700021	3.49863	0.000467658	0.00564647
TRIM24	233.068	-0.235457	0.0673316	-3.49698	0.000470552	0.0056769
BRCA2	93.803	0.392672	0.112337	3.49549	0.000473187	0.00570416
CDC42EP3	422.362	0.340851	0.0975681	3.49347	0.000476791	0.00573907
CELF1	715.882	-0.171221	0.0490123	-3.49344	0.000476839	0.00573907
LUC7L3	277.736	-0.294241	0.0842345	-3.49312	0.00047741	0.0057414
REEP1	25.1486	-1.00595	0.288016	-3.49269	0.000478176	0.00574606
GNPAT	145.291	-0.35297	0.101107	-3.49104	0.000481146	0.00577717
AK8	70.7384	-0.857471	0.245671	-3.49032	0.000482445	0.00577907
PINK1	296.34	-0.207966	0.059577	-3.49072	0.000481728	0.00577907
SCCPDH	184.691	-0.478381	0.137055	-3.49044	0.000482223	0.00577907
RALGAPB	627.805	-0.176965	0.0507051	-3.49009	0.000482863	0.00577952
C20orf96	60.3128	-0.812939	0.232944	-3.48984	0.000483301	0.0057802
AXL	135.959	0.421981	0.120938	3.48923	0.000484411	0.00578422
NBEA	788.335	-0.495032	0.141866	-3.48944	0.000484028	0.00578422
ZNF398	207.865	-0.20044	0.0574486	-3.48903	0.00048478	0.00578422
FAM81B	172.865	-1.03138	0.295739	-3.48748	0.000487588	0.00581317
CCDC113	397.404	-0.826209	0.236927	-3.48718	0.000488136	0.00581513
DGCR6	77.0281	-0.579488	0.166279	-3.48504	0.000492066	0.00585589
ITGA1	119.669	0.505818	0.145146	3.4849	0.000492328	0.00585589
KIF3B	558.319	-0.436813	0.12536	-3.48448	0.000493096	0.00586044
MDM1	126.045	-0.525928	0.150989	-3.48323	0.000495403	0.00588325
DDX3Y	224.907	1.22454	0.351646	3.48231	0.000497113	0.00589894
FBXL13	101.568	-0.471328	0.135361	-3.48202	0.00049765	0.0059007
RBM4B	38.8962	-0.393529	0.11304	-3.48132	0.000498942	0.00590744
TMEM106C	112.805	-0.51504	0.147945	-3.4813	0.000498996	0.00590744
PFN4	6.66026	-0.864735	0.248478	-3.48012	0.00050119	0.00592632
SPPL2B	380.17	-0.438902	0.12612	-3.48002	0.00050137	0.00592632
BLK	16.1967	0.879286	0.25272	3.47929	0.000502745	0.0059309
EIF4B	1015.28	-0.264262	0.0759493	-3.47945	0.000502451	0.0059309
INTS3	421.17	-0.265587	0.0763358	-3.47919	0.00050293	0.0059309
ANKRD54	193.003	-0.566968	0.163011	-3.4781	0.000504987	0.00594593
SLAIN2	353.911	-0.225168	0.064735	-3.4783	0.000504604	0.00594593
TNFRSF19	276.169	-0.727436	0.209235	-3.47665	0.000507723	0.00597352
NPHP1	182.093	-0.837822	0.241101	-3.47498	0.000510899	0.00600622
WDR66	531.744	-0.777411	0.223749	-3.47448	0.000511841	0.00601265
LRRIQ1	315.793	-0.976206	0.281021	-3.47379	0.000513164	0.00602353
EEF2K	548.596	-0.4057	0.116797	-3.47355	0.000513627	0.00602432
SGSM2	628.273	-0.323929	0.0932686	-3.47308	0.000514519	0.00603011
LRRC10B	269.208	-0.984396	0.283485	-3.47248	0.000515682	0.00603908
CXorf58	5.86368	-0.98179	0.282909	-3.47034	0.000519791	0.00608006
IFT140	300.069	-0.648883	0.186985	-3.47025	0.000519981	0.00608006
TNFAIP2	2569.91	0.380385	0.109623	3.46993	0.000520597	0.00608258
STIM2	622.936	-0.3264	0.0941285	-3.4676	0.000525119	0.0061307
LRIG1	569.619	-0.479503	0.138302	-3.46707	0.000526165	0.00613819
CDK17	290.916	0.20463	0.0590367	3.46616	0.000527959	0.00614967
PYHIN1	17.7295	0.616729	0.177923	3.46627	0.000527742	0.00614967
PPP1R15A	1984.48	0.467045	0.134767	3.46558	0.000529092	0.00615814
C1orf194	91.8307	-1.08605	0.313409	-3.46527	0.000529692	0.00616019
C9orf116	162.758	-0.888652	0.25646	-3.46508	0.000530079	0.00616019
CCDC74B	87.7313	-0.947289	0.273502	-3.46356	0.000533081	0.00618849
ROPN1L	271.979	-0.759936	0.219417	-3.46343	0.000533329	0.00618849
IQCB1	160.14	-0.435334	0.125768	-3.4614	0.000537376	0.00623069
NT5E	108.562	-0.582845	0.168414	-3.46078	0.000538619	0.00624033
ABCC6	57.9784	-0.629607	0.181941	-3.4605	0.000539168	0.00624193
HCST	28.9647	0.544135	0.157253	3.46025	0.000539669	0.00624297
MDH1B	129.999	-0.966502	0.279397	-3.45925	0.000541687	0.00626156
ZNF33B	186.507	-0.437341	0.126436	-3.45899	0.000542206	0.00626279
RFX3	330.08	-0.658814	0.190541	-3.4576	0.000545002	0.00628553
RIMS1	296.988	-0.500086	0.144626	-3.45779	0.000544635	0.00628553
HNRNPU	1901.34	-0.12234	0.0353973	-3.45621	0.000547836	0.00631342
STAG3L1	29.5119	-0.398797	0.115413	-3.45539	0.000549504	0.00632784
USP21	102.143	-0.322662	0.0934101	-3.45425	0.000551827	0.00634977
DYNLL1	607.207	-0.48424	0.140247	-3.45278	0.000554845	0.00637484
TLR2	612.439	0.561291	0.162557	3.45288	0.000554641	0.00637484
CEP95	218.625	-0.365209	0.105784	-3.45242	0.000555581	0.00637848
CCL3L3	106.333	1.17381	0.340217	3.45018	0.000560216	0.00642198
ERGIC3	587.509	-0.369881	0.107203	-3.45028	0.000559998	0.00642198
FIP1L1	203.027	-0.203331	0.058939	-3.44986	0.000560887	0.00642482
ARPC1A	298.035	-0.239475	0.0694214	-3.44958	0.000561458	0.00642651
FCRL5	147.825	0.834227	0.241924	3.44831	0.000564114	0.0064472
YPEL4	6.80566	0.982645	0.284957	3.4484	0.000563922	0.0064472
UBXN10	343.734	-0.894767	0.25953	-3.44765	0.000565486	0.00645802
DARS2	66.7161	-0.620996	0.180171	-3.4467	0.000567472	0.00645967
EVI5	299.223	-0.264143	0.0766322	-3.44689	0.000567081	0.00645967
STAP1	16.8395	0.678201	0.196776	3.44657	0.000567757	0.00645967
TAS2R14	6.95689	-0.674728	0.195766	-3.44661	0.000567674	0.00645967
ZNF251	82.5417	-0.38129	0.110621	-3.44683	0.000567207	0.00645967
MAST4-AS1	7.88832	-0.566235	0.164307	-3.44619	0.000568544	0.00646379
SLC2A5	31.9516	0.661756	0.19211	3.44467	0.000571765	0.00649554
ANKRD23	45.5898	-0.499316	0.145014	-3.44322	0.000574822	0.0065123
DHX16	254.488	-0.214916	0.0624175	-3.4432	0.000574873	0.0065123
IQCG	301.82	-0.793263	0.230386	-3.44319	0.000574905	0.0065123
STX5	229.413	-0.139002	0.0403705	-3.44316	0.000574955	0.0065123
TNFSF9	28.1054	0.601732	0.174778	3.44284	0.000575635	0.00651514
RPS10	316.45	-0.682019	0.198154	-3.44186	0.000577738	0.00653407
TRIP13	47.167	-0.765346	0.222392	-3.44143	0.000578648	0.0065395
TTLL3	229.099	-0.292144	0.0848996	-3.44105	0.000579451	0.0065437
LILRA3	31.7927	0.996528	0.289809	3.43857	0.000584793	0.00659912
MMD	21.8937	0.453016	0.131794	3.43731	0.000587517	0.00662494
IFT52	117.058	-0.49803	0.144911	-3.4368	0.000588637	0.00663265
ABCB1	23.402	0.636498	0.185383	3.43342	0.000596012	0.00670083
KLRD1	144.007	0.665872	0.19392	3.43374	0.000595306	0.00670083
TRAPPC6A	40.1091	-0.438493	0.127708	-3.43357	0.000595692	0.00670083
MGMT	72.0282	-0.44669	0.130178	-3.43136	0.000600557	0.00674589
UBL5	245.641	-0.234364	0.0683036	-3.4312	0.000600908	0.00674589
DCTN1	591.76	-0.21761	0.0634523	-3.4295	0.000604696	0.0067834
EML6	111.399	-0.540903	0.157775	-3.42833	0.000607314	0.00680774
MLLT6	970.364	0.19899	0.058048	3.42803	0.000607985	0.00681024
OLFML3	12.6121	0.577584	0.16854	3.42699	0.000610302	0.00683116
IFT46	176.695	-0.635283	0.185432	-3.42597	0.000612616	0.00685201
C3orf67	109.296	-0.608849	0.177728	-3.42574	0.000613125	0.00685265
OBSL1	175.401	-0.455881	0.133105	-3.42496	0.000614893	0.00686736
C2orf68	149.561	-0.209732	0.0612457	-3.42444	0.000616069	0.00687544
PLA2G10	56.1709	-0.490913	0.143434	-3.42256	0.000620337	0.00691799
NUCB2	799.601	-0.560986	0.16397	-3.42127	0.000623292	0.00694584
ZFYVE26	445.94	0.266329	0.0778719	3.42009	0.000626005	0.00697096
RBM4	243.062	-0.237113	0.0693344	-3.41984	0.000626576	0.00697221
CBY1	105.209	-0.579618	0.169533	-3.41891	0.000628714	0.00699088
DCST2	16.3165	-0.561355	0.164203	-3.41867	0.000629271	0.00699195
BDH2	78.49	-0.487087	0.1425	-3.41815	0.000630483	0.00699519
OSCP1	180.346	-0.732445	0.214279	-3.41818	0.000630415	0.00699519
FAM102B	131.478	0.302361	0.0884759	3.41744	0.000632122	0.00700824
NEK10	355.291	-0.863021	0.252574	-3.41691	0.000633361	0.00701687
UGGT1	690.344	-0.20002	0.0585632	-3.41545	0.000636756	0.00704933
DNAL1	337.448	-0.63968	0.187327	-3.41477	0.000638357	0.00705159
HDLBP	2502.65	-0.294369	0.0862076	-3.41465	0.000638633	0.00705159
SPAG6	495.406	-0.994956	0.291385	-3.41457	0.000638817	0.00705159
TOB2	265.666	-0.25252	0.0739423	-3.41509	0.000637604	0.00705159
TMEM141	83.6969	-0.419323	0.122841	-3.41354	0.000641249	0.0070733
RGPD8	78.2674	-0.397746	0.116541	-3.41294	0.000642669	0.00708381
YLPM1	430.216	-0.294352	0.0862558	-3.41255	0.000643584	0.00708876
TLCD1	58.9138	-0.463086	0.13575	-3.41131	0.000646509	0.00711582
IKZF1	262.259	0.464497	0.136178	3.41095	0.000647381	0.00712026
CHP2	100.675	-0.659315	0.193358	-3.40981	0.000650074	0.0071447
CRIP1	421.99	-0.682191	0.20008	-3.40959	0.000650615	0.00714547
CUEDC1	236.83	-0.340522	0.0998905	-3.40895	0.000652129	0.0071466
IL5RA	159.754	-0.880757	0.258381	-3.40876	0.0006526	0.0071466
LPAR6	145.899	0.37893	0.111162	3.40882	0.000652456	0.0071466
SPAG17	328.173	-0.954522	0.28002	-3.40877	0.000652575	0.0071466
RFX2	291.528	-0.509975	0.149631	-3.40822	0.000653891	0.00715558
VDAC3	313.666	-0.409917	0.120311	-3.40715	0.000656449	0.00717841
PKD1	806.933	-0.439266	0.128975	-3.40582	0.000659647	0.00720819
NWD1	540.158	-0.823568	0.241836	-3.40548	0.00066049	0.00721221
DNAJB2	273.835	-0.295039	0.086648	-3.40503	0.000661577	0.00721889
FBXL6	80.5564	-0.345719	0.101544	-3.40461	0.000662588	0.00722472
CNTNAP3	210.679	-0.441589	0.129721	-3.40415	0.000663714	0.00723181
CFTR	77.1139	-0.502099	0.147556	-3.40276	0.000667082	0.00725418
NADK	965.456	0.329592	0.0968615	3.40271	0.000667199	0.00725418
TTC25	119.515	-0.975883	0.286793	-3.40274	0.000667127	0.00725418
SHROOM3	755.494	-0.483704	0.142191	-3.40178	0.000669481	0.00727378
WDR38	191.764	-1.01401	0.298255	-3.39982	0.000674298	0.00732088
KCNH3	69.36	-0.771848	0.227062	-3.39928	0.00067563	0.00733011
CCDC154	13.247	0.583902	0.171786	3.39902	0.000676288	0.007332
NFATC3	336.2	-0.175385	0.0516156	-3.3979	0.000679056	0.00735676
FEZF1	86.7804	-0.465367	0.136997	-3.39693	0.000681469	0.00737495
RAB37	567.671	-0.29153	0.0858241	-3.39683	0.000681706	0.00737495
LZTFL1	272.277	-0.65141	0.191849	-3.39543	0.00068521	0.00740758
DNAI1	267.685	-0.991219	0.292048	-3.39403	0.000688733	0.00743047
INPP5E	139.803	-0.426143	0.125556	-3.39405	0.000688683	0.00743047
PCMTD2	220.227	-0.253144	0.0745858	-3.394	0.000688795	0.00743047
ACACA	604.021	-0.381622	0.112461	-3.39335	0.000690427	0.00744279
GBF1	712.591	-0.2258	0.066554	-3.39273	0.000692003	0.00745449
FKBP2	166.758	-0.28426	0.0838095	-3.39173	0.000694519	0.00747172
SRI	364.679	-0.394278	0.116248	-3.39171	0.000694586	0.00747172
RBM25	626.947	-0.16206	0.047784	-3.39151	0.000695094	0.0074719
ACSS1	182.384	-0.481475	0.141987	-3.39099	0.000696403	0.00747538
SLC7A6	219.623	-0.310437	0.0915445	-3.39111	0.000696109	0.00747538
BBS9	118.05	-0.50461	0.148838	-3.39034	0.000698062	0.00748261
CCDC60	117.836	-0.673821	0.198737	-3.39051	0.000697624	0.00748261
ZBTB44	366.831	-0.239251	0.070584	-3.3896	0.000699948	0.00749754
DHX40	299.893	-0.302537	0.0892725	-3.38892	0.000701687	0.00751087
FNDC3B	1131.72	0.217381	0.0641665	3.38776	0.000704657	0.00753735
SLC12A3	9.21742	0.989462	0.292131	3.38705	0.000706482	0.00755155
FNBP1	434.174	0.148998	0.0440271	3.38424	0.000713761	0.00761864
MORF4L1	710.736	-0.213321	0.0630333	-3.38425	0.000713718	0.00761864
TTC26	150.542	-0.712695	0.210652	-3.38329	0.000716231	0.00763963
TMEM67	291.457	-0.714224	0.211183	-3.38202	0.00071955	0.00766964
CNOT10	161.924	-0.269377	0.0796823	-3.38064	0.000723169	0.00769741
EDC4	405.855	-0.228944	0.0677213	-3.38068	0.000723062	0.00769741
CCR4	16.641	0.826716	0.244561	3.38041	0.000723771	0.00769843
HSPBP1	162.574	-0.552318	0.163449	-3.37914	0.000727138	0.00772883
SHISA8	19.7572	-0.84496	0.250099	-3.3785	0.000728829	0.00773598
SMAD7	58.1619	0.321767	0.095237	3.37859	0.000728586	0.00773598
VPS28	223.375	-0.191157	0.0565884	-3.37802	0.000730095	0.007744
ZNF704	139.875	-0.558067	0.165244	-3.37723	0.000732202	0.00776093
KIF9	150.323	-0.649759	0.192441	-3.37642	0.000734368	0.00777846
NUDT16L1	81.5558	-0.281821	0.0834723	-3.37622	0.000734889	0.00777856
SQLE	205.763	-0.613471	0.181741	-3.37552	0.000736777	0.00779311
RER1	430.593	-0.193274	0.0572654	-3.37505	0.00073801	0.00780072
C12orf75	99.5999	-0.749175	0.221999	-3.37469	0.000739002	0.00780578
INO80E	136.698	-0.312055	0.0924854	-3.3741	0.000740569	0.00781146
METTL7A	506.823	-0.554204	0.164251	-3.37412	0.000740517	0.00781146
WDR77	150.266	-0.366291	0.108584	-3.37333	0.000742656	0.00782803
CLUAP1	234.525	-0.60784	0.180222	-3.37273	0.000744259	0.0078395
DIXDC1	154.782	-0.707014	0.209691	-3.3717	0.000747071	0.00786366
WDR55	289.422	-0.216178	0.0641199	-3.37146	0.000747709	0.00786492
CLEC12A	63.2794	0.707646	0.209936	3.37077	0.000749593	0.00787384
NEXN	11.7716	0.845264	0.250756	3.37086	0.00074934	0.00787384
EXOC3	437.375	-0.192306	0.0570787	-3.36914	0.000754019	0.00791486
C16orf71	91.8753	-0.894619	0.265568	-3.3687	0.000755242	0.00792222
ARHGAP39	206.323	-0.603808	0.179267	-3.36821	0.000756588	0.00793085
MOK	187.952	-0.607696	0.180442	-3.36782	0.000757661	0.00793663
LAS1L	113.16	-0.3867	0.114845	-3.36715	0.000759502	0.00795044
STOML1	66.4347	0.412943	0.122678	3.36609	0.000762426	0.00797554
MNS1	82.2419	-0.947841	0.281657	-3.36523	0.000764798	0.00799485
FLYWCH2	76.8946	-0.381172	0.113324	-3.36356	0.000769438	0.00803782
SH2D1A	8.60893	0.761429	0.226411	3.36304	0.000770899	0.00804755
STEAP3	292.42	-0.482215	0.143396	-3.36282	0.000771515	0.00804845
TUT1	91.508	-0.395317	0.117648	-3.36016	0.000778974	0.00812068
XRCC1	104.475	-0.281646	0.0838336	-3.35959	0.000780582	0.00813186
AKR7A2	142.023	-0.503807	0.149982	-3.35912	0.000781904	0.00813593
ZNF652	669.908	-0.181693	0.0540902	-3.35907	0.000782043	0.00813593
CYSLTR1	113.279	0.552103	0.164442	3.35743	0.000786699	0.00817876
PMS1	76.6626	-0.436753	0.130125	-3.35641	0.000789628	0.0082036
SERF2	891.504	-0.233109	0.0694563	-3.35619	0.000790233	0.00820428
C22orf15	64.878	-1.0103	0.301094	-3.35544	0.000792392	0.00822107
RERG	56.0735	-0.490779	0.146283	-3.35499	0.000793681	0.00822882
WDR54	153.259	-0.845562	0.252055	-3.35468	0.000794578	0.0082325
VCAN	266.691	0.650689	0.193987	3.3543	0.000795662	0.00823811
MIR600HG	89.5195	-0.494044	0.147309	-3.3538	0.000797102	0.0082474
MCTP1	147.567	0.40903	0.122006	3.35254	0.000800735	0.00827372
SRC	318.417	0.24737	0.0737825	3.3527	0.000800284	0.00827372
ATAT1	44.526	-0.363643	0.108483	-3.35207	0.000802112	0.00828231
DMD	377.611	-0.562107	0.167765	-3.35056	0.000806472	0.00832167
DALRD3	118.431	-0.379768	0.113371	-3.34978	0.000808755	0.00833956
KCNJ10	5.21104	1.0915	0.325899	3.34919	0.000810477	0.00834599
PMS2P5	8.10594	-0.608779	0.181759	-3.34937	0.00080995	0.00834599
EIF2B4	127.321	-0.281426	0.0840623	-3.34783	0.00081446	0.00838132
CAPN7	322.012	-0.280353	0.0837538	-3.34735	0.000815884	0.00839029
CIRBP	795.071	-0.224038	0.066934	-3.34715	0.000816475	0.00839069
ATXN7	560.683	0.157254	0.0469887	3.34663	0.000817999	0.00839858
DTHD1	317.224	-0.932509	0.278666	-3.34633	0.000818901	0.00839858
PAX5	41.2801	0.874397	0.2613	3.34633	0.000818898	0.00839858
DNAAF1	487.639	-0.883279	0.26399	-3.34588	0.000820217	0.0084064
ENOSF1	271.718	-0.43116	0.128892	-3.34513	0.000822428	0.00842337
CALCRL	17.8039	0.504668	0.150905	3.34427	0.000825004	0.00844406
ACAD11	59.6816	-0.511512	0.152979	-3.34368	0.000826756	0.00845428
ZC3H12D	40.0967	0.437959	0.130986	3.34356	0.000827116	0.00845428
SNAPC4	187.137	-0.381559	0.114153	-3.34251	0.000830233	0.00848043
BCL2L2	221.07	-0.368003	0.110132	-3.34148	0.000833325	0.00848786
DZIP1L	214.045	-0.841063	0.251728	-3.34115	0.000834308	0.00848786
LRRC43	63.2186	-0.82559	0.247097	-3.34115	0.000834312	0.00848786
OSBPL6	99.5772	-0.697754	0.208829	-3.34127	0.000833955	0.00848786
SLC29A2	56.9671	-0.479718	0.143577	-3.34118	0.000834224	0.00848786
TTLL4	196.79	-0.219071	0.0655517	-3.34195	0.000831906	0.00848786
ACACB	194.099	-0.418397	0.125241	-3.34073	0.000835598	0.00849524
LRRC34	67.7058	-0.87389	0.261626	-3.34022	0.00083712	0.00850503
EBNA1BP2	183.653	-0.426366	0.127723	-3.3382	0.00084324	0.00856148
RBBP6	451.385	0.170556	0.0511044	3.3374	0.000845647	0.00858018
DDX17	2797.43	-0.149641	0.0448531	-3.33626	0.000849152	0.00860425
MYO5C	1061.97	-0.39043	0.117022	-3.33638	0.000848783	0.00860425
FAM3B	158.285	-0.393549	0.117975	-3.33588	0.000850313	0.00861027
PYROXD2	141.629	-0.416587	0.124891	-3.33562	0.000851098	0.00861248
CAPSL	185.322	-1.03906	0.3116	-3.3346	0.000854234	0.00863606
MGAT4A	343.544	0.225015	0.0674811	3.33449	0.000854566	0.00863606
NEK1	149.401	-0.477593	0.143266	-3.3336	0.000857285	0.00865778
RSPH10B2	50.6067	-0.912547	0.273843	-3.33237	0.000861091	0.00868467
SETD5	684.992	-0.199564	0.0598848	-3.33247	0.000860796	0.00868467
CLEC7A	928.81	0.475864	0.142814	3.33206	0.000862057	0.00868864
USP19	446.603	-0.166634	0.0500133	-3.3318	0.000862858	0.00869094
GBGT1	28.5185	0.474331	0.142378	3.33149	0.000863823	0.0086949
CMAHP	709.536	-0.415473	0.124762	-3.33012	0.000868088	0.00873205
IQSEC3	7.77162	1.30686	0.392583	3.32887	0.000871978	0.00876051
TRAK1	1338	-0.314991	0.0946249	-3.32884	0.000872071	0.00876051
GRPEL1	99.5436	-0.237804	0.071484	-3.32668	0.000878887	0.00882315
VMAC	50.5653	-0.412994	0.124185	-3.32563	0.000882193	0.00885048
FAHD1	60.9518	-0.37587	0.113037	-3.3252	0.000883542	0.00885704
LIMK2	2068.61	0.348407	0.104782	3.32505	0.000884013	0.00885704
PPP1R7	221.088	-0.346627	0.104284	-3.32389	0.000887701	0.00888813
PCYT2	229.264	-0.413098	0.124295	-3.32354	0.000888837	0.00889364
FAM92B	230.875	-0.94871	0.285536	-3.32256	0.000891945	0.00891887
AKAP14	101.774	-1.04331	0.31425	-3.31999	0.000900203	0.0089896
VWA2	67.8909	-0.500211	0.150662	-3.32009	0.000899888	0.0089896
MXRA5	231.415	0.491599	0.148101	3.31935	0.00090228	0.00900443
SUDS3	379.868	-0.198159	0.0597323	-3.31745	0.000908419	0.00905379
XRRA1	116.517	-0.36233	0.109217	-3.31753	0.000908172	0.00905379
AADAC	11.0907	-0.644092	0.194176	-3.31706	0.000909692	0.00906053
RIIAD1	23.7775	-1.0405	0.313733	-3.31652	0.000911456	0.00907215
SENP6	477.2	-0.16485	0.0497322	-3.31475	0.000917262	0.00911799
ZNF436	153.998	-0.361313	0.109001	-3.31476	0.000917202	0.00911799
CUTC	43.8059	-0.248591	0.0750409	-3.31274	0.000923876	0.00917773
BBS4	97.0102	-0.473556	0.14298	-3.31205	0.00092614	0.0091942
METRN	31.7372	-0.534583	0.161424	-3.31166	0.000927446	0.00919515
RAB20	134.395	0.342495	0.103416	3.31182	0.000926917	0.00919515
FAM78A	46.404	0.388285	0.117296	3.31032	0.000931907	0.00923335
RALGAPA2	1222.09	-0.167612	0.0506405	-3.30984	0.000933487	0.00923696
SLC16A5	174.547	-0.273681	0.0826853	-3.30991	0.000933267	0.00923696
MAPKBP1	299.16	-0.330241	0.0997905	-3.30935	0.000935141	0.0092473
ENPP3	40.1032	-0.789433	0.238578	-3.30892	0.000936581	0.00925552
WNT10B	8.69641	0.73748	0.222945	3.30791	0.000939966	0.00928293
PCSK4	44.1643	-0.693895	0.209852	-3.30659	0.000944406	0.00932072
HSF1	207.167	-0.244155	0.0738628	-3.30552	0.000948004	0.00935015
RORC	145.832	-0.408434	0.123593	-3.30466	0.000950907	0.0093727
CYB5R1	297.522	-0.287852	0.0871237	-3.30395	0.000953332	0.00938442
SOX5	55.0574	-0.535743	0.162147	-3.30405	0.000953003	0.00938442
TTC6	173.871	-0.489931	0.148325	-3.3031	0.000956224	0.00940679
CNST	228.844	-0.238945	0.0723461	-3.30281	0.000957209	0.00941039
AHI1	381.046	-0.397711	0.120454	-3.30176	0.000960792	0.0094334
MARCKSL1	187.223	0.287932	0.0872008	3.30194	0.000960178	0.0094334
NEK2	70.9994	-0.766924	0.232331	-3.301	0.000963406	0.00945295
DNAL4	89.4748	-0.491649	0.148971	-3.30029	0.000965856	0.00947087
HEY1	92.5089	-0.51253	0.155331	-3.29961	0.000968201	0.00948774
HMGA1P4	4.62192	-0.724265	0.219611	-3.29794	0.000973969	0.00953811
ANKRD28	617.937	-0.326414	0.0989815	-3.29773	0.000974693	0.00953906
SEC16A	1558.02	-0.180419	0.0547308	-3.29649	0.000979019	0.00957523
DSTYK	202.156	-0.265997	0.080716	-3.29547	0.000982589	0.00960396
BCL2L14	72.1402	0.457815	0.138933	3.29522	0.00098344	0.00960609
ANAPC5	526.169	-0.324601	0.0985161	-3.2949	0.000984572	0.00960992
CDC14A	131.134	-0.373857	0.113477	-3.29457	0.00098573	0.00960992
KRBA2	30.5098	-0.453479	0.137642	-3.29463	0.000985529	0.00960992
ACSL6	20.1296	0.764133	0.23203	3.29325	0.00099038	0.00964906
COL8A2	15.4202	0.613606	0.18636	3.29259	0.000992689	0.00966536
ABHD12B	78.2262	-0.631994	0.191969	-3.29217	0.00099418	0.00966748
MAST2	305.164	-0.38724	0.117619	-3.29233	0.000993599	0.00966748
TRIM26	407.893	0.230412	0.0700134	3.29097	0.000998433	0.00970263
PMS2P1	40.5223	-0.389743	0.118436	-3.29074	0.00099926	0.00970445
SRSF11	563.172	-0.244765	0.0744113	-3.28936	0.00100416	0.00974582
STAC	5.83719	1.0556	0.321043	3.28804	0.00100887	0.0097853
MVK	102.7	-0.402574	0.122551	-3.28496	0.00101997	0.00988659
DCAKD	76.9548	-0.474817	0.144581	-3.28409	0.00102312	0.00988717
DCBLD2	188.348	-0.484504	0.147533	-3.28405	0.00102328	0.00988717
ELP2	189.382	-0.352134	0.107217	-3.2843	0.00102234	0.00988717
ENDOG	54.3854	-0.535425	0.16302	-3.28441	0.00102195	0.00988717
PTPN22	107.176	0.367273	0.111827	3.2843	0.00102235	0.00988717
MOB3B	47.5355	0.332216	0.101224	3.282	0.00103074	0.00993451
RPRD1A	183.004	-0.262649	0.0800274	-3.28198	0.0010308	0.00993451
SOX2	420.167	-0.469199	0.142942	-3.28245	0.00102908	0.00993451
SRSF9	295.198	-0.201598	0.0614226	-3.28214	0.00103022	0.00993451
FAM184A	50.3911	-0.615873	0.187686	-3.2814	0.00103294	0.00994591
SURF2	53.3905	-0.405444	0.123562	-3.2813	0.00103329	0.00994591
VPS41	327.377	-0.146684	0.0447284	-3.27945	0.0010401	0.0100051
CXCL14	148.468	0.837676	0.255479	3.27885	0.00104232	0.0100138
RBM5	687.692	-0.158462	0.0483273	-3.27893	0.00104201	0.0100138
PDGFRB	12.3301	0.933857	0.284866	3.27824	0.00104458	0.0100228
PIAS3	405.413	-0.347332	0.105946	-3.27838	0.00104406	0.0100228
CMBL	40.4886	-0.573141	0.174889	-3.27717	0.00104855	0.0100545
CD164L2	94.451	-0.782865	0.238945	-3.27634	0.00105162	0.0100776
STK11IP	230.404	-0.294209	0.0898352	-3.27499	0.00105667	0.0101197
DIO1	5.95722	-1.03801	0.316993	-3.27455	0.00105831	0.010129
TREX1	120.183	0.36076	0.110192	3.27392	0.00106069	0.0101453
HMG20B	294.207	-0.25509	0.0779203	-3.27373	0.00106137	0.0101455
NEIL2	61.7952	-0.43678	0.133454	-3.27289	0.00106454	0.0101606
PUM2	866.49	-0.172419	0.0526801	-3.27294	0.00106435	0.0101606
STIL	188.659	-0.461954	0.14115	-3.27278	0.00106496	0.0101606
GLYATL2	11.7094	0.692594	0.211723	3.27124	0.00107078	0.0102098
PA2G4P4	13.1759	-0.543383	0.166165	-3.27014	0.00107492	0.0102428
ICA1	173.214	-0.355534	0.108773	-3.26859	0.00108085	0.010291
LY96	85.6822	0.571949	0.17499	3.26846	0.00108134	0.010291
FAM166B	133.355	-0.940171	0.287716	-3.26771	0.00108421	0.0103119
C9orf135	103.085	-0.936643	0.286653	-3.26751	0.00108498	0.0103127
TANK	386.946	0.292943	0.0896749	3.26672	0.001088	0.010335
C2	152.324	0.386829	0.118423	3.26651	0.00108883	0.0103364
C5orf49	192.455	-0.953853	0.292066	-3.26589	0.00109122	0.0103526
CALCOCO1	450.308	-0.162518	0.0497713	-3.26529	0.00109353	0.010368
SRRT	424.047	-0.17704	0.0542289	-3.26468	0.00109586	0.0103837
ASH1L	950.588	-0.134374	0.0411637	-3.26438	0.00109706	0.0103885
SSBP4	236.881	-0.510447	0.15641	-3.26352	0.00110039	0.0104136
JAGN1	78.5272	-0.539479	0.165332	-3.26301	0.00110237	0.0104193
MCAT	68.4617	-0.376883	0.115499	-3.26308	0.00110208	0.0104193
FBF1	85.4497	-0.431152	0.132176	-3.26196	0.00110646	0.0104515
DRD2	18.4614	-0.812474	0.249105	-3.26158	0.00110794	0.010459
WDR49	294.391	-0.809765	0.248295	-3.2613	0.00110902	0.0104627
IQCK	196.605	-0.519623	0.159355	-3.26079	0.00111101	0.0104712
STAM	127.053	-0.219696	0.0673766	-3.26072	0.0011113	0.0104712
LILRB2	411.909	0.642314	0.197064	3.25941	0.00111642	0.0105129
UROD	120.253	-0.32974	0.101223	-3.25756	0.00112373	0.0105751
LMBRD1	311.377	-0.290731	0.0892601	-3.25712	0.00112548	0.0105785
RBM6	385.224	-0.257559	0.0790739	-3.25719	0.00112519	0.0105785
RAB21	377.265	0.211061	0.0648076	3.25673	0.00112704	0.0105867
KCNK10	13.4674	0.96226	0.295683	3.25436	0.00113648	0.0106621
OLFM1	11.0098	0.805322	0.247458	3.25438	0.00113639	0.0106621
FBXO16	35.2213	-0.573816	0.176346	-3.25392	0.00113824	0.0106721
GJB7	16.5437	-0.77426	0.238021	-3.25291	0.00114229	0.0106965
JMJD8	156.003	-0.386045	0.118683	-3.25275	0.00114296	0.0106965
MTMR10	418.039	-0.176861	0.0543687	-3.253	0.00114195	0.0106965
CTSS	2207.02	0.343799	0.105724	3.25186	0.00114651	0.0107231
SESN1	119.29	-0.410179	0.126146	-3.25162	0.00114749	0.0107238
TPR	1317.88	-0.149306	0.0459193	-3.2515	0.001148	0.0107238
FOXP2	207.446	-0.563641	0.173391	-3.2507	0.00115121	0.0107472
AK1	142.131	-0.466214	0.143505	-3.24877	0.00115905	0.0108046
GOLGA8B	266.311	-0.394267	0.121375	-3.24833	0.00116084	0.0108046
IL1B	3639.73	0.817508	0.251671	3.24831	0.00116091	0.0108046
MYO18B	10.9624	1.31245	0.404015	3.24851	0.0011601	0.0108046
PLXDC2	223.84	0.404295	0.124445	3.24879	0.00115899	0.0108046
CCDC14	189.974	-0.472834	0.145594	-3.24762	0.00116375	0.0108244
CELSR1	1483.73	-0.441351	0.135946	-3.24651	0.0011683	0.0108601
NAALADL2	166.393	-0.471088	0.145149	-3.24555	0.00117225	0.0108901
TNIP1	936.767	0.225274	0.0694165	3.24525	0.00117346	0.0108947
PRDM16	11.2515	0.94846	0.292286	3.24497	0.00117462	0.0108988
LCA5	139.15	-0.670404	0.206611	-3.24476	0.00117549	0.0109002
KRTCAP3	49.3413	-0.389665	0.120111	-3.24421	0.00117775	0.0109145
GPM6B	58.2463	-0.552693	0.17041	-3.2433	0.00118152	0.0109419
NEK11	176.327	-0.708133	0.218347	-3.24315	0.00118215	0.0109419
LIPG	41.1996	0.61498	0.189686	3.2421	0.00118653	0.0109691
LYN	2163.85	0.308229	0.0950703	3.24212	0.00118646	0.0109691
NFKB2	727.038	0.395863	0.122116	3.2417	0.00118817	0.0109709
UAP1L1	53.4179	0.334615	0.103217	3.24185	0.00118756	0.0109709
SYT5	115.492	-0.690526	0.213033	-3.24141	0.0011894	0.0109756
CYP2S1	287.237	-0.424699	0.131042	-3.24092	0.00119143	0.0109877
CAMK1G	8.42386	1.16912	0.360818	3.24018	0.00119454	0.0110097
ANKRD26	163.542	-0.459497	0.141838	-3.23958	0.00119705	0.0110194
MSI2	486.183	-0.404186	0.124759	-3.23975	0.00119636	0.0110194
CDK2AP2	136.03	-0.348783	0.107713	-3.23808	0.00120335	0.0110707
LEKR1	43.9921	-0.621878	0.192064	-3.23788	0.00120423	0.0110721
ZNF84	132.128	-0.407448	0.125883	-3.23673	0.00120909	0.01111
GDAP2	307.525	-0.165933	0.0512826	-3.23565	0.00121366	0.0111378
LATS2	189.981	0.229868	0.0710457	3.2355	0.00121431	0.0111378
TUBGCP4	110.203	-0.379975	0.117435	-3.23562	0.00121378	0.0111378
CYB561	490.617	-0.399995	0.123645	-3.23504	0.00121627	0.011149
HIF1AN	378.34	-0.209229	0.0646834	-3.23466	0.00121786	0.0111569
NEIL1	139.691	-0.421017	0.130204	-3.23352	0.00122277	0.0111934
PCNT	406.256	-0.334161	0.103347	-3.23339	0.00122332	0.0111934
NAA35	144.428	-0.316382	0.0978942	-3.23188	0.00122979	0.0112458
APRT	158.409	-0.343067	0.106161	-3.23157	0.00123111	0.0112511
GPR162	122.791	-0.668782	0.207013	-3.23063	0.00123519	0.0112816
HK3	83.7656	0.764081	0.236571	3.22981	0.00123871	0.011307
TRIM13	284.929	-0.321593	0.0995982	-3.2289	0.00124268	0.0113364
MB	60.2202	-0.579559	0.179511	-3.22854	0.00124424	0.011337
ZMYM3	183.431	-0.425265	0.131716	-3.22864	0.00124379	0.011337
SNRNP200	1504.62	-0.235899	0.0730964	-3.22723	0.00124997	0.0113824
NSDHL	80.8121	-0.328228	0.101725	-3.22661	0.00125267	0.0113933
TCEA3	183.421	-0.501592	0.155448	-3.22676	0.00125202	0.0113933
NAA10	107.207	-0.229815	0.0712393	-3.22596	0.00125553	0.0114125
FAM104B	49.6607	-0.586853	0.181936	-3.2256	0.00125711	0.01142
NPC2	286.608	0.190884	0.059211	3.22378	0.00126508	0.0114787
RASSF9	118.231	-0.476143	0.147689	-3.22395	0.00126435	0.0114787
ANAPC13	138.325	-0.256488	0.0795841	-3.22285	0.00126923	0.0115094
PVRIG	15.4721	0.683926	0.212323	3.22116	0.00127672	0.0115705
CYTH2	606.083	-0.226255	0.0702613	-3.22019	0.00128104	0.0116027
RICTOR	982.768	0.268682	0.083447	3.21979	0.00128284	0.011612
SLC29A1	91.8518	-0.433708	0.134729	-3.21911	0.00128587	0.0116326
IPP	92.6331	-0.393731	0.122323	-3.21879	0.00128733	0.0116388
STAU2	277.226	-0.204158	0.0634326	-3.2185	0.00128861	0.0116435
KDM4A	375.592	-0.247437	0.0768841	-3.21831	0.00128948	0.0116444
TCTN3	159.94	-0.433043	0.134603	-3.21719	0.00129454	0.0116762
ZNF91	692.834	-0.370881	0.115279	-3.21724	0.00129429	0.0116762
INSIG1	351.047	0.249384	0.0775243	3.21685	0.00129606	0.011683
CSTF1	137.262	-0.196032	0.060955	-3.21601	0.00129987	0.0117034
KNDC1	139.768	-0.891945	0.277342	-3.21605	0.00129969	0.0117034
ALDH4A1	37.814	-0.39232	0.122028	-3.21501	0.00130438	0.0117232
RPS3A	957.444	-0.365405	0.113652	-3.21512	0.0013039	0.0117232
SBNO1	554.645	-0.157442	0.0489668	-3.21528	0.00130318	0.0117232
PSMB10	357.64	0.202245	0.0629416	3.21321	0.00131259	0.01179
SNTN	565.604	-0.936596	0.291522	-3.21278	0.00131458	0.0118009
C6orf52	7.55423	-0.856759	0.266737	-3.212	0.00131814	0.0118259
UBE2M	177.724	-0.171471	0.0533914	-3.21159	0.00132005	0.011836
TTC21A	351.781	-0.567776	0.176824	-3.21097	0.00132289	0.0118545
TOMM40L	85.1934	0.4034	0.125704	3.20914	0.00133134	0.0119232
ARL6	64.0519	-0.720353	0.224497	-3.20874	0.0013332	0.0119328
GTF2IRD2B	102.651	-0.378855	0.118115	-3.20751	0.00133892	0.0119699
INTS8	206.863	-0.191627	0.0597433	-3.20751	0.00133888	0.0119699
APOBEC3B	51.7052	0.402398	0.125485	3.20673	0.00134252	0.0119809
DNAJB13	54.9458	-0.860837	0.26842	-3.20705	0.00134105	0.0119809
RSPH10B	71.4079	-0.854288	0.266405	-3.20673	0.00134252	0.0119809
LIF	80.9372	0.467822	0.1459	3.20646	0.0013438	0.011982
MYEOV	46.1163	0.452235	0.14105	3.2062	0.00134501	0.011982
TRMT2A	147.255	-0.310266	0.09677	-3.20622	0.00134491	0.011982
CNTROB	150.614	-0.318907	0.0994865	-3.20554	0.00134812	0.0120027
MORF4L2	745.374	-0.21594	0.067402	-3.20376	0.00135645	0.0120698
CHERP	208.718	-0.190657	0.0595169	-3.20342	0.00135807	0.0120769
ZNF157	13.2466	-0.825576	0.25773	-3.20326	0.00135884	0.0120769
FBXL8	50.772	-0.405382	0.12659	-3.20232	0.00136326	0.0120879
GLB1L	146.754	-0.555302	0.173389	-3.20263	0.00136179	0.0120879
NUFIP1	43.4602	-0.386247	0.120611	-3.20243	0.00136272	0.0120879
ZNF440	402.679	-0.494548	0.154414	-3.20274	0.00136126	0.0120879
HBEGF	110.849	0.52183	0.16297	3.20199	0.0013648	0.0120945
HPX	21.8926	-0.662443	0.207048	-3.19947	0.0013768	0.012191
INTS10	206.354	-0.270438	0.0845287	-3.19937	0.0013773	0.012191
ZDHHC7	403.086	-0.154317	0.0482505	-3.19825	0.00138267	0.0122314
CALHM2	15.6126	0.472851	0.147899	3.19711	0.00138811	0.0122521
TRNP1	180.737	-0.419838	0.131313	-3.19724	0.0013875	0.0122521
WDR5B	67.7012	-0.460165	0.143932	-3.19709	0.00138823	0.0122521
ZNF512	95.8986	-0.339138	0.10606	-3.19759	0.00138582	0.0122521
ALG13	206.67	-0.276393	0.0864584	-3.19684	0.00138943	0.0122556
APEH	336.23	-0.286172	0.0895306	-3.19636	0.00139173	0.0122687
GPR171	13.3067	0.610101	0.190891	3.19608	0.00139311	0.0122737
WBP1	88.5593	-0.465287	0.145606	-3.19553	0.00139575	0.0122899
WNK2	231.637	-0.403412	0.126258	-3.19514	0.00139762	0.0122992
LRRC6	115.648	-0.488574	0.152934	-3.19467	0.0013999	0.0123121
PNPT1	208.54	0.370859	0.116105	3.19416	0.00140237	0.0123267
FAM120B	253.429	-0.232907	0.0729285	-3.19364	0.00140491	0.0123419
NME9	50.4052	-0.851337	0.26665	-3.19272	0.00140942	0.0123744
TNFAIP8L3	21.6176	-0.613426	0.192171	-3.19208	0.00141253	0.0123945
COA5	71.5232	-0.327677	0.102675	-3.1914	0.00141587	0.0124166
C4A	51.8372	0.5345	0.16752	3.19067	0.00141942	0.0124334
GTF3A	223.863	-0.325128	0.101895	-3.1908	0.0014188	0.0124334
C5orf30	49.8799	-0.417449	0.130868	-3.18985	0.00142347	0.0124462
GRAP2	23.9685	0.548398	0.171925	3.18975	0.00142394	0.0124462
RPS6	1858.35	-0.321602	0.100825	-3.18972	0.00142412	0.0124462
SEC63	344.322	-0.288063	0.09031	-3.18971	0.00142416	0.0124462
LIME1	74.8392	-0.332933	0.104404	-3.18888	0.00142826	0.0124749
C11orf54	127.194	-0.222597	0.0698125	-3.18851	0.0014301	0.0124838
C17orf80	76.9922	-0.380092	0.119284	-3.18645	0.00144031	0.0125525
DCAF11	508.518	-0.175397	0.0550452	-3.18642	0.00144045	0.0125525
SREBF2	505.04	-0.283013	0.0888115	-3.18667	0.00143923	0.0125525
DZIP3	386.056	-0.600537	0.188616	-3.18392	0.00145295	0.0126469
ICAM4	34.1203	0.680259	0.213647	3.18403	0.00145239	0.0126469
PLIN2	87.9303	0.42163	0.132452	3.18326	0.00145629	0.0126687
SPTBN1	1981.04	-0.357374	0.112286	-3.18272	0.00145897	0.0126848
EML1	121.155	-0.728226	0.228933	-3.18095	0.00146792	0.0127553
LMLN	110.45	-0.509585	0.160217	-3.18059	0.00146977	0.0127641
SERTAD2	239.866	-0.174134	0.054753	-3.18036	0.00147093	0.0127668
SLFN5	885.725	0.344219	0.108251	3.17982	0.00147366	0.0127832
DNASE1L1	115.99	-0.227279	0.0714825	-3.17951	0.00147524	0.012787
PIH1D2	82.9257	-0.810076	0.254789	-3.17941	0.00147577	0.012787
ANGPTL4	26.356	0.514255	0.161808	3.17818	0.00148205	0.012834
ARMC4	191.018	-0.897916	0.282606	-3.17728	0.00148666	0.0128548
POP5	32.6142	-0.450706	0.141848	-3.17739	0.00148604	0.0128548
SPATA4	23.5225	-0.966432	0.304176	-3.17721	0.00148698	0.0128548
PHF19	30.7588	0.416467	0.131095	3.17682	0.00148898	0.0128647
FAIM	53.8447	-0.569626	0.17933	-3.17642	0.00149107	0.012869
NCKIPSD	70.7705	-0.318871	0.100388	-3.1764	0.00149117	0.012869
CCNI	717.05	-0.12301	0.0387351	-3.17567	0.00149493	0.0128868
LRP11	1017.71	-0.476193	0.149944	-3.17581	0.00149418	0.0128868
CD53	774.54	0.57105	0.179879	3.17464	0.00150025	0.0129105
FAM8A1	408.485	0.273254	0.0860733	3.17467	0.00150009	0.0129105
IL1A	52.2112	0.758884	0.239058	3.17447	0.00150109	0.0129105
PIEZO2	26.1436	-0.838618	0.264167	-3.17457	0.00150057	0.0129105
CACNB3	93.6881	-0.435897	0.137331	-3.17407	0.00150318	0.0129212
HLA-L	106.347	0.519563	0.163789	3.17214	0.00151319	0.0129999
CTBP1	434.432	-0.225977	0.0712432	-3.17192	0.00151437	0.0130027
OSBPL2	717.052	-0.110094	0.0347107	-3.17175	0.00151523	0.0130028
CHD1L	96.388	-0.344451	0.108639	-3.17061	0.0015212	0.013034
CRTC1	99.0847	-0.338555	0.106781	-3.17054	0.00152155	0.013034
NSUN5P2	34.4614	-0.458611	0.144654	-3.17039	0.00152232	0.013034
PFKM	77.765	-0.451808	0.142516	-3.17023	0.00152316	0.013034
VPS13A	606.297	-0.323033	0.101877	-3.17082	0.00152009	0.013034
RRP8	90.8806	-0.266957	0.0842218	-3.16969	0.00152601	0.0130449
TRMT61B	47.1714	-0.396667	0.125145	-3.16966	0.00152616	0.0130449
CCDC9	161.665	0.268356	0.0846722	3.16935	0.00152778	0.0130467
DPY30	148.135	-0.423851	0.133737	-3.1693	0.00152809	0.0130467
REPIN1	606.31	-0.362407	0.114383	-3.16837	0.00153294	0.0130808
CCL28	129.291	-0.474806	0.149883	-3.16784	0.00153577	0.0130967
EFHB	175.098	-0.881665	0.27833	-3.1677	0.00153652	0.0130967
CDS1	513.598	-0.411504	0.129928	-3.16717	0.00153928	0.0131128
DIP2B	649.573	0.194746	0.0614954	3.16684	0.00154105	0.0131205
TSC2	745.67	-0.25204	0.079598	-3.1664	0.00154336	0.0131328
SGCB	48.0387	-0.625946	0.197699	-3.16617	0.00154462	0.0131362
AP1M2	247.009	-0.351339	0.111	-3.16521	0.00154972	0.0131705
SIGLEC14	96.2683	0.70258	0.221979	3.16508	0.00155039	0.0131705
VPS26B	244.705	-0.236371	0.074691	-3.16464	0.00155272	0.013183
DUOX1	948.87	-0.383638	0.12126	-3.16376	0.00155744	0.0132157
PIBF1	208.265	-0.408972	0.129319	-3.16251	0.00156414	0.013265
RAB11B	206.144	-0.220354	0.0696889	-3.16197	0.00156705	0.0132824
PTGS1	37.6825	0.40422	0.127863	3.16134	0.00157045	0.0133037
NME5	112.149	-0.800606	0.253311	-3.16057	0.00157462	0.0133316
FAM200B	104.117	-0.264651	0.0837536	-3.15988	0.00157837	0.0133485
NHS	164.479	-0.29214	0.0924489	-3.16001	0.00157762	0.0133485
COL19A1	19.7977	0.847336	0.268261	3.15862	0.00158515	0.0133909
FUZ	73.5749	-0.485228	0.153613	-3.15878	0.00158433	0.0133909
RSPH9	118.279	-0.844192	0.267345	-3.15769	0.00159027	0.0134267
CPNE2	158.856	-0.263494	0.08345	-3.1575	0.00159127	0.0134276
PELP1	196.04	-0.337765	0.106985	-3.15711	0.00159339	0.0134381
ZNF638	746.474	-0.185606	0.0588195	-3.15552	0.00160215	0.0135045
SIPA1L3	384.228	-0.345134	0.109381	-3.15533	0.00160317	0.0135056
DUSP23	94.4205	-0.294175	0.0932482	-3.15476	0.00160632	0.0135132
PSMC5	259.556	-0.272169	0.0862703	-3.15484	0.00160585	0.0135132
SPAG16	194.233	-0.572307	0.181415	-3.15468	0.00160674	0.0135132
SPEF1	111.7	-0.890713	0.282383	-3.15427	0.00160898	0.0135245
ANKK1	38.1989	-0.545176	0.172864	-3.15379	0.00161164	0.0135345
SLAMF6	21.2774	0.532111	0.168724	3.15374	0.00161195	0.0135345
POLR2E	282.145	-0.196269	0.0622543	-3.15269	0.00161771	0.0135754
CCHCR1	114.494	-0.354178	0.112367	-3.15199	0.00162163	0.0136008
ANKMY2	134.909	-0.341639	0.108422	-3.15102	0.001627	0.0136382
KDELR3	60.9515	-0.502729	0.159565	-3.15062	0.00162922	0.0136414
LIMK1	199.876	0.205956	0.0653732	3.15047	0.00163007	0.0136414
MAPK3	300.048	-0.158657	0.0503587	-3.15053	0.00162974	0.0136414
COL28A1	72.1511	-0.80116	0.254337	-3.14999	0.00163273	0.0136562
ARAP2	753.906	0.208885	0.0663425	3.14858	0.00164065	0.0137148
RAP1GAP	194.75	-0.4078	0.129568	-3.14738	0.00164743	0.0137637
ZNF48	55.6485	-0.368317	0.117029	-3.14722	0.00164831	0.0137637
UXT	109.421	-0.272061	0.0864536	-3.1469	0.00165013	0.0137713
LRRC71	98.3205	-0.889095	0.282807	-3.14383	0.00166755	0.013909
NUP62CL	25.0911	-0.651752	0.207328	-3.14358	0.00166892	0.0139129
TM7SF2	175.304	-0.380835	0.121191	-3.14243	0.00167554	0.0139604
GPR18	10.6477	0.623012	0.198273	3.14219	0.00167689	0.0139639
CXCL16	697.902	0.19451	0.0619088	3.14188	0.00167865	0.0139693
GSTM2	119.654	-0.60092	0.191269	-3.14176	0.00167937	0.0139693
NDUFV1	402.672	-0.316051	0.100605	-3.1415	0.00168083	0.0139738
GALNT6	109.967	-0.378655	0.120542	-3.14127	0.00168217	0.0139773
MBD4	181.502	-0.181201	0.0577033	-3.14021	0.00168827	0.0140203
TCP1	574.439	-0.254748	0.0811286	-3.14005	0.00168921	0.0140205
FERMT3	349.184	0.481162	0.153257	3.13957	0.00169196	0.0140356
LRTOMT	121.156	-0.657938	0.209577	-3.13936	0.00169318	0.0140381
COPA	1161.21	-0.147102	0.0468626	-3.139	0.00169524	0.0140474
PSENEN	345.457	-0.436559	0.139093	-3.13861	0.00169749	0.0140585
HIVEP3	109.384	0.326519	0.104048	3.13816	0.0017001	0.0140724
SLC7A5	235.82	0.564289	0.17988	3.13703	0.00170667	0.0141191
C20orf194	255.589	-0.344061	0.109693	-3.13659	0.00170926	0.0141328
KDM3A	456.619	-0.18049	0.0575627	-3.13554	0.00171536	0.0141755
LCP2	1183.17	0.598104	0.190787	3.13492	0.001719	0.0141979
FAM174A	193.701	-0.333554	0.10641	-3.13462	0.00172076	0.0142047
CAD	120.093	-0.342951	0.109414	-3.13442	0.00172194	0.0142067
GTF2H4	43.3053	-0.328715	0.104888	-3.13396	0.00172462	0.0142211
GON4L	511.759	-0.221902	0.0708119	-3.13368	0.00172629	0.0142271
CAPG	256.36	0.235351	0.075121	3.13295	0.00173056	0.0142546
ARL16	86.8105	-0.288664	0.0921841	-3.13138	0.00173985	0.0143233
RCAN3	219.905	-0.469005	0.149791	-3.13106	0.00174178	0.0143314
BHLHE41	79.6257	-0.47952	0.153165	-3.13074	0.00174366	0.0143392
LRWD1	221.872	-0.351306	0.112235	-3.13008	0.0017476	0.014356
SMUG1	84.3948	-0.265203	0.0847252	-3.13015	0.00174716	0.014356
CCDC153	80.2279	-0.638067	0.203892	-3.12944	0.00175137	0.0143792
GNAS	1643.5	-0.179451	0.0573563	-3.1287	0.00175579	0.0144
TRIM45	32.711	-0.489293	0.156387	-3.12872	0.00175567	0.0144
KLHDC3	194.003	-0.252069	0.0806081	-3.1271	0.00176543	0.0144712
MOB1A	718.856	0.151195	0.0483592	3.12651	0.00176895	0.0144907
PLEKHG5	214.782	-0.341548	0.109247	-3.12638	0.00176972	0.0144907
CCNY	392.846	-0.145828	0.0466497	-3.12602	0.00177188	0.0144928
LIPT1	23.2125	-0.378235	0.120994	-3.12608	0.00177155	0.0144928
BCAT1	589.646	0.353996	0.113254	3.12568	0.00177396	0.0145019
ATP6V1B2	806.339	0.324314	0.103805	3.12426	0.00178251	0.0145641
TMEM14B	185.381	-0.374016	0.119751	-3.12328	0.00178848	0.0146049
CERS2	284.844	-0.145454	0.0466004	-3.12131	0.00180047	0.0146871
ZNHIT1	222.562	-0.263965	0.084565	-3.12144	0.00179968	0.0146871
FNIP2	196.783	0.278706	0.0893241	3.12016	0.00180752	0.0147367
HNRNPUL1	878.257	-0.162271	0.0520272	-3.11896	0.00181493	0.0147892
MED13	1072.59	0.111188	0.0356753	3.11667	0.00182909	0.0148965
MTSS1	196.114	-0.409235	0.131436	-3.11357	0.00184839	0.0150457
PARK7	234.185	-0.314382	0.100986	-3.11313	0.00185114	0.01506
CROCCP2	137.946	-0.384145	0.123458	-3.11153	0.00186119	0.0151175
PRKCH	248.489	0.205175	0.0659388	3.11159	0.0018608	0.0151175
UBE2E3	104.043	-0.256269	0.082354	-3.1118	0.00185952	0.0151175
PPP6R3	817.267	-0.123498	0.0397089	-3.11008	0.00187036	0.0151838
GPI	1079.98	-0.333669	0.107298	-3.10974	0.00187251	0.0151931
ARL13B	81.2851	-0.40613	0.13061	-3.10948	0.00187414	0.0151983
C1orf141	24.7344	-1.04771	0.336987	-3.10905	0.00187687	0.0152122
HOOK1	265.889	-0.377865	0.121547	-3.1088	0.0018785	0.0152174
RMI2	15.2901	0.437459	0.140736	3.10836	0.00188129	0.0152318
PTPN18	260.046	-0.225942	0.0727032	-3.10773	0.00188533	0.0152564
LRRC45	134.512	-0.458809	0.147692	-3.10652	0.00189305	0.0153107
CNGA4	29.0117	-0.885107	0.284935	-3.10635	0.00189412	0.0153112
JAK3	465.005	0.51594	0.166167	3.10495	0.0019031	0.0153756
MAPK1	875.828	-0.143617	0.0462567	-3.10478	0.00190417	0.0153761
LYPLAL1	58.0966	-0.301056	0.0969915	-3.10394	0.00190961	0.0154118
MRPS16	205.298	-0.319465	0.102965	-3.10265	0.00191797	0.0154711
MAP4K1	49.9545	0.414903	0.133747	3.10216	0.00192114	0.0154884
EFCAB1	273.389	-0.873603	0.281683	-3.10137	0.00192627	0.0155133
HP	10.3447	0.755331	0.243545	3.1014	0.00192607	0.0155133
SH2B3	229.831	0.292428	0.0943016	3.10099	0.00192874	0.015525
NTNG2	106.068	0.731211	0.235826	3.10064	0.00193102	0.0155269
SATB1	435.075	-0.18345	0.0591644	-3.10068	0.00193075	0.0155269
CLEC17A	9.24029	0.796149	0.256886	3.09924	0.00194021	0.0155596
DPY19L1	142.896	-0.416814	0.134484	-3.09936	0.00193937	0.0155596
MNAT1	123.156	-0.392403	0.126599	-3.09959	0.0019379	0.0155596
PTPRF	1900.33	-0.403588	0.130215	-3.09939	0.00193921	0.0155596
TBK1	261.338	0.153003	0.0493626	3.09958	0.00193794	0.0155596
CYP20A1	156.02	-0.298121	0.0962028	-3.09888	0.00194256	0.015562
LRRC18	32.985	-0.909285	0.293412	-3.09901	0.00194171	0.015562
C22orf39	98.56	-0.275415	0.0889132	-3.09757	0.00195115	0.0156226
ERC1	326.536	-0.25467	0.0822285	-3.0971	0.00195422	0.0156389
SPG7	2647.81	-0.481381	0.155441	-3.09688	0.00195571	0.0156426
ISOC2	110.996	-0.390761	0.126218	-3.09594	0.00196193	0.0156841
SVOPL	31.0576	-0.581516	0.187912	-3.09462	0.00197066	0.0157361
THRA	110.395	-0.355476	0.114866	-3.09471	0.00197003	0.0157361
TMBIM6	3855.21	-0.198881	0.0642696	-3.09448	0.00197155	0.0157361
AKR7A3	23.8811	-0.496704	0.160542	-3.09391	0.00197538	0.0157584
ARMC3	307.669	-0.822092	0.265751	-3.09347	0.00197831	0.0157652
BAG6	1016.23	-0.169866	0.0549092	-3.09358	0.00197755	0.0157652
C17orf82	14.0715	-0.638793	0.206572	-3.09235	0.00198575	0.0158163
POMC	4.90654	0.687164	0.22225	3.09185	0.00198915	0.015835
UBAP2L	583.772	-0.168331	0.0544564	-3.09112	0.00199405	0.0158657
SLC35F5	377.204	-0.232912	0.0753539	-3.09091	0.00199544	0.0158685
RNF41	187.715	-0.153472	0.0496773	-3.08938	0.00200577	0.0159303
RUVBL1	189.24	-0.608359	0.196916	-3.08944	0.00200533	0.0159303
WDSUB1	41.5287	-0.373047	0.120755	-3.08929	0.00200637	0.0159303
CCDC151	58.7565	-0.897062	0.290406	-3.08899	0.00200836	0.0159378
AP1G1	1066.45	-0.0903098	0.0292407	-3.08849	0.00201174	0.0159563
GALNT8	10.1021	0.940507	0.304575	3.08793	0.00201554	0.0159781
COQ3	22.2558	-0.434423	0.14071	-3.08736	0.00201941	0.0159884
RPRD2	276.684	-0.275161	0.0891211	-3.0875	0.00201849	0.0159884
TXNDC5	215.675	-0.448338	0.145221	-3.08728	0.00202	0.0159884
CENPT	137.5	-0.270252	0.0875636	-3.08635	0.00202632	0.0160301
MMS19	272.326	-0.317346	0.102832	-3.08605	0.00202835	0.0160378
DSTN	898.735	-0.381073	0.123494	-3.08576	0.00203033	0.0160451
CDK5RAP2	563.314	-0.282022	0.0914423	-3.08415	0.00204135	0.0161238
RPS27	944.919	-0.449294	0.145694	-3.08383	0.00204356	0.0161329
ECHDC2	204.284	-0.35554	0.115304	-3.0835	0.00204583	0.0161424
SYNGAP1	164.987	-0.501412	0.162635	-3.08306	0.00204886	0.0161579
TTC30A	149.3	-0.585664	0.18998	-3.08276	0.00205089	0.0161656
FAM47E	133.714	-0.589702	0.19134	-3.08196	0.00205641	0.0161858
GAB3	75.3544	0.390523	0.126714	3.08193	0.00205665	0.0161858
TGM2	1052.67	0.458346	0.148721	3.08193	0.00205663	0.0161858
WDR93	39.9075	-0.779418	0.252912	-3.08177	0.00205772	0.0161858
AGR3	134.706	-0.801327	0.260079	-3.08108	0.00206248	0.0162148
FAM86FP	9.2196	-0.692682	0.224838	-3.08081	0.00206442	0.0162216
BPTF	771.415	-0.164899	0.0535343	-3.08025	0.0020683	0.0162437
NRF1	112.233	-0.209561	0.0680669	-3.07875	0.00207869	0.0163169
ABTB2	85.6903	0.379982	0.123429	3.07853	0.00208023	0.0163206
ZNF831	28.0969	0.544914	0.177022	3.07822	0.00208241	0.0163292
MYBL2	14.2069	0.652391	0.212019	3.07703	0.00209072	0.0163775
SDC3	92.185	0.517281	0.168104	3.07715	0.00208993	0.0163775
ID2	154.829	0.236862	0.0769918	3.07645	0.00209479	0.0163841
NDUFAF3	141.538	-0.357256	0.116126	-3.07646	0.00209473	0.0163841
UCN3	18.151	-1.06834	0.347258	-3.0765	0.00209449	0.0163841
NFIA	422.774	-0.461424	0.149994	-3.0763	0.0020959	0.0163843
TTLL9	86.6569	-0.845119	0.274773	-3.0757	0.00210007	0.0164084
ZDHHC23	103.466	-0.423439	0.137689	-3.07533	0.0021027	0.0164205
CLDN8	20.2174	-0.611272	0.198805	-3.07473	0.00210693	0.0164451
SETD2	721.859	-0.143627	0.0467161	-3.07447	0.00210876	0.016451
SDK1	293.807	-0.531116	0.172764	-3.07422	0.0021105	0.0164561
SFMBT1	204.442	-0.379935	0.123617	-3.07348	0.00211575	0.0164885
NUP133	231.47	-0.280239	0.0912605	-3.07076	0.00213512	0.0166274
SMARCC2	550.677	-0.208134	0.0677812	-3.07067	0.00213576	0.0166274
PRMT2	338.988	-0.161119	0.0524816	-3.07001	0.00214048	0.0166471
RBFA	59.2263	-0.392317	0.127785	-3.07013	0.00213965	0.0166471
DTX1	7.42609	0.750904	0.244618	3.0697	0.0021427	0.0166559
ENAH	645.714	-0.416132	0.135592	-3.069	0.00214776	0.0166816
KIAA0040	278.093	0.460088	0.149918	3.06894	0.00214821	0.0166816
TCTE1	76.8378	-0.832054	0.271167	-3.06842	0.00215197	0.0167022
FCRL2	15.0979	0.814247	0.2654	3.068	0.00215496	0.0167169
FAM122A	130.55	-0.234607	0.076482	-3.06748	0.00215875	0.0167378
GCAT	38.5508	-0.387336	0.12631	-3.06656	0.0021654	0.0167808
AP2B1	724.251	-0.435127	0.14193	-3.06579	0.00217097	0.0168153
SLC4A10	12.2686	0.811203	0.264638	3.06533	0.00217431	0.0168241
TTC16	72.5578	-0.818212	0.266921	-3.06537	0.00217402	0.0168241
CYP39A1	18.6393	-0.630302	0.205639	-3.06508	0.00217608	0.0168292
METTL3	105.801	-0.330432	0.107839	-3.06413	0.00218306	0.0168702
TASP1	75.4796	-0.375113	0.122424	-3.06405	0.0021836	0.0168702
AXDND1	18.7759	-0.648463	0.211685	-3.06334	0.00218878	0.0169016
ME3	244.941	-0.402998	0.131567	-3.06306	0.00219085	0.016909
SLC38A10	564.555	-0.200951	0.0656292	-3.06191	0.00219931	0.0169656
PRPF4B	583.018	-0.220419	0.0720116	-3.06088	0.0022069	0.0170155
MR1	275.455	0.183808	0.060054	3.06072	0.00220809	0.0170161
LXN	106.514	-0.408239	0.133462	-3.05885	0.00222189	0.0171051
NIT2	154.29	-0.367242	0.120057	-3.05891	0.00222145	0.0171051
CHKA	304.594	-0.348498	0.113949	-3.05836	0.00222551	0.0171168
SPSB2	64.5751	-0.357508	0.116896	-3.05834	0.00222567	0.0171168
BCO2	89.0365	-0.523934	0.171384	-3.05707	0.00223514	0.017179
SERPINI2	62.9521	-0.80586	0.263616	-3.05695	0.00223602	0.017179
CHCHD1	68.2498	-0.309985	0.101454	-3.05543	0.0022474	0.0172577
TULP3	101.309	-0.437036	0.143048	-3.05517	0.00224934	0.0172639
CD33	13.7663	0.549405	0.179881	3.05428	0.00225602	0.0172847
COLQ	23.6967	-0.515769	0.168886	-3.05395	0.00225846	0.0172847
GJB1	7.38012	-0.770136	0.252125	-3.05458	0.00225377	0.0172847
SELL	1171.83	0.656401	0.214902	3.05442	0.00225498	0.0172847
SULT1A1	300.843	-0.454561	0.148846	-3.0539	0.00225888	0.0172847
TBRG1	196.589	-0.190116	0.0622532	-3.05392	0.00225871	0.0172847
PIGQ	230.572	-0.339131	0.111086	-3.05288	0.0022666	0.017335
RPL3	1988.52	-0.308699	0.101145	-3.05205	0.00227282	0.0173739
BET1L	218.63	-0.189723	0.0621746	-3.05145	0.00227736	0.0173823
ENTPD3-AS1	21.6267	-0.449418	0.147276	-3.05153	0.00227681	0.0173823
VIPR1	161.404	-0.393546	0.128962	-3.05165	0.00227588	0.0173823
MYO1B	1009.1	-0.387495	0.127009	-3.05093	0.00228135	0.017404
COX7B	291.046	-0.297345	0.0975101	-3.04937	0.0022932	0.0174857
SNRPE	72.7026	-0.349122	0.114504	-3.049	0.00229604	0.0174985
GAL3ST4	18.9722	0.517031	0.169583	3.04885	0.00229722	0.0174987
ANKDD1A	66.5773	0.332345	0.109022	3.04841	0.00230055	0.0175065
CTNNAL1	120.201	-0.567753	0.186239	-3.04851	0.00229976	0.0175065
FAM131A	107.543	-0.26325	0.0863927	-3.04713	0.00231036	0.0175548
NACC2	275.32	-0.190325	0.0624582	-3.04724	0.0023095	0.0175548
ZFHX3	10588.7	-0.545545	0.179019	-3.04742	0.00230817	0.0175548
[truncated: 16,880 more rows]

## Sheet: resFluvsAsymptomatic_negative
row	baseMean	log2FoldChange	lfcSE	stat	pvalue	padj
TRIM5	150.434	2.56522	0.238642	10.7492	5.97524e-27	7.99188e-23
ISG15	468.523	6.5541	0.63847	10.2653	1.00984e-24	6.75332e-21
MX1	2074.35	3.39366	0.332575	10.2042	1.89891e-24	8.46595e-21
SIGLEC1	69.6422	5.94697	0.588825	10.0997	5.53966e-24	1.85232e-20
NAGK	264.615	1.69005	0.170087	9.93641	2.89048e-23	7.73203e-20
DRAP1	208.613	1.81312	0.184837	9.80926	1.02722e-22	1.96273e-19
OAS3	1145.2	3.82991	0.390164	9.81614	9.59506e-23	1.96273e-19
RSAD2	970.937	6.01093	0.614332	9.78451	1.31233e-22	2.19405e-19
EPSTI1	288.359	3.72715	0.382791	9.73676	2.10153e-22	2.73492e-19
IFI44L	461.929	4.84019	0.496709	9.74452	1.94702e-22	2.73492e-19
TRIM38	626.962	2.02308	0.207925	9.72985	2.24928e-22	2.73492e-19
IFIT1	785.568	5.80154	0.597577	9.70843	2.7757e-22	3.09375e-19
MASTL	97.8066	1.90412	0.197752	9.62881	6.04263e-22	6.21694e-19
OASL	264.583	4.58049	0.477172	9.59924	8.05366e-22	7.69412e-19
TRIM22	1105.22	2.63971	0.277335	9.51812	1.76339e-21	1.57235e-18
LGALS9	306.855	1.98443	0.209855	9.45618	3.19401e-21	2.66999e-18
IFI35	171.217	3.02167	0.322818	9.36029	7.95147e-21	6.25594e-18
DDX58	596.312	3.56188	0.381148	9.34514	9.17684e-21	6.8189e-18
TOR1B	227.689	2.07887	0.2227	9.33482	1.01162e-20	7.12126e-18
CMPK2	294.082	4.17309	0.451939	9.23376	2.613e-20	1.71542e-17
IFI44	355.249	3.576	0.387411	9.23051	2.69338e-20	1.71542e-17
OAS2	698.116	3.42973	0.372042	9.21868	3.00787e-20	1.82865e-17
IFIH1	399.34	4.02612	0.438396	9.18376	4.16298e-20	2.42086e-17
ZC3HAV1	753.176	2.23841	0.244345	9.16085	5.14917e-20	2.86959e-17
IFIT3	1463.12	4.87229	0.534171	9.12122	7.42833e-20	3.97416e-17
PARP9	942.549	2.01554	0.221774	9.08828	1.00615e-19	5.17586e-17
SRGAP2	245.389	2.18662	0.241032	9.0719	1.16954e-19	5.79357e-17
NUB1	371.189	2.07969	0.229489	9.06225	1.2779e-19	6.10427e-17
PARP12	377.498	2.334	0.257797	9.05364	1.38286e-19	6.18809e-17
UBE2L6	409.592	2.58139	0.285135	9.05323	1.38798e-19	6.18809e-17
PML	493.087	2.32916	0.259343	8.98098	2.68366e-19	1.15787e-16
APOBEC3G	113.196	2.73769	0.305902	8.94957	3.56857e-19	1.49155e-16
EIF2AK2	565.337	2.23687	0.250956	8.91339	4.94963e-19	1.95925e-16
RAB8A	386.745	1.21161	0.135942	8.9127	4.98053e-19	1.95925e-16
ZNFX1	1624.53	1.45945	0.164135	8.89177	6.01408e-19	2.29824e-16
IFITM3	682.765	3.31829	0.377598	8.78787	1.52417e-18	5.66271e-16
STAT2	1207.54	2.04307	0.233445	8.75182	2.09947e-18	7.58928e-16
IFI16	1320	1.63353	0.187685	8.70358	3.21574e-18	1.07526e-15
PHF11	191.228	1.95186	0.22425	8.70394	3.2057e-18	1.07526e-15
SAMD9L	858.537	3.1523	0.362024	8.70745	3.10779e-18	1.07526e-15
IFIT2	2497.44	5.37571	0.620364	8.66541	4.49872e-18	1.46757e-15
USP18	91.4019	4.38626	0.506794	8.65491	4.93284e-18	1.57087e-15
TFEC	60.2308	4.40592	0.511306	8.617	6.87309e-18	2.13785e-15
XAF1	648.376	3.37363	0.391834	8.60986	7.31494e-18	2.22358e-15
ELF1	789.519	1.81333	0.211161	8.58745	8.89215e-18	2.64294e-15
PLSCR1	657.867	1.92991	0.225067	8.57484	9.92209e-18	2.88496e-15
IRF7	500.484	3.5418	0.415176	8.53085	1.45272e-17	4.13407e-15
IFI6	498.532	4.12231	0.483612	8.52401	1.54117e-17	4.2944e-15
DHX58	163.424	2.76513	0.325218	8.50237	1.85756e-17	5.07037e-15
CXCL11	151.277	7.45638	0.880271	8.47055	2.44241e-17	6.53346e-15
TDRD7	195.648	2.0665	0.244225	8.46146	2.6406e-17	6.9251e-15
DDX60	518.243	2.9949	0.35573	8.419	3.79702e-17	9.76637e-15
PLCXD3	17.7213	-14.3845	1.72418	-8.34281	7.25482e-17	1.79691e-14
TRIM21	187.573	1.95564	0.234394	8.34341	7.21811e-17	1.79691e-14
APOL6	1640.79	2.0737	0.249559	8.30947	9.6131e-17	2.33773e-14
PARP14	2570.65	2.40926	0.290383	8.29683	1.06925e-16	2.55379e-14
BST2	175.479	2.76923	0.334215	8.28577	1.17351e-16	2.75362e-14
NAPA	552.202	1.43715	0.174086	8.25539	1.51413e-16	3.49163e-14
TRAFD1	484.795	1.67047	0.202752	8.239	1.73661e-16	3.93681e-14
SAMD9	1350.89	2.33808	0.2848	8.20957	2.21979e-16	4.94829e-14
HERC5	256.298	4.77884	0.582955	8.19762	2.45199e-16	5.3763e-14
CXCL10	486.336	6.38492	0.779514	8.1909	2.59286e-16	5.59347e-14
XRN1	986.559	1.72278	0.210699	8.17651	2.92188e-16	6.2032e-14
ISG20	424.133	2.93773	0.361434	8.12797	4.36553e-16	9.12327e-14
DTX3L	815.398	1.6412	0.20203	8.12358	4.52633e-16	9.3138e-14
OTOF	23.6302	6.56044	0.812672	8.07268	6.87742e-16	1.39372e-13
BATF2	101.626	3.67682	0.456705	8.05077	8.2277e-16	1.64247e-13
SHISA5	734.314	1.6866	0.210007	8.03118	9.65424e-16	1.8989e-13
MT2A	125.013	3.76351	0.471818	7.97662	1.50393e-15	2.91523e-13
ZCCHC2	289.476	1.93894	0.244871	7.91823	2.40907e-15	4.60304e-13
GCH1	283.017	2.19857	0.278184	7.90329	2.71627e-15	5.11692e-13
TNFSF10	1996.54	2.27793	0.28881	7.88731	3.08782e-15	5.73605e-13
RNU1-4	1138.05	4.80134	0.609589	7.87636	3.37067e-15	6.17571e-13
IFIT5	284.821	2.68362	0.341486	7.85865	3.88281e-15	7.01792e-13
TAP1	1331.13	2.13152	0.273102	7.80483	5.958e-15	1.06251e-12
GBP1	1334.7	3.50735	0.450317	7.78863	6.77382e-15	1.1921e-12
GBP4	646.173	3.40496	0.43848	7.76536	8.14131e-15	1.41416e-12
LILRB4	77.7889	3.46555	0.448782	7.72213	1.14406e-14	1.96177e-12
APOBEC3B	51.7052	2.71008	0.351483	7.71041	1.2541e-14	2.12323e-12
USF1	344.781	0.819417	0.10698	7.65951	1.86648e-14	3.12053e-12
LMO2	143.319	1.89829	0.248117	7.65078	1.99757e-14	3.29846e-12
MOV10	399.089	1.80448	0.238232	7.5745	3.60516e-14	5.88036e-12
FRMD3	33.4117	3.27629	0.434335	7.54324	4.58424e-14	7.38725e-12
HAVCR2	74.7351	3.03444	0.402672	7.53576	4.85509e-14	7.67711e-12
IFITM1	876.259	2.85687	0.379159	7.53475	4.89276e-14	7.67711e-12
SP100	952.93	1.50566	0.199859	7.53359	4.93631e-14	7.67711e-12
ZBP1	132.787	4.12719	0.551914	7.47796	7.54845e-14	1.16047e-11
ACOT9	267.026	1.41294	0.190088	7.43309	1.06091e-13	1.61246e-11
TAP2	721.004	1.56448	0.210611	7.42829	1.10009e-13	1.65323e-11
CDK17	290.916	1.22658	0.166775	7.35471	1.9134e-13	2.8155e-11
ETV7	83.1131	2.7527	0.374285	7.35456	1.91559e-13	2.8155e-11
PARP10	356.84	2.11359	0.288032	7.33803	2.16757e-13	3.15123e-11
CD80	23.3505	4.27374	0.583024	7.3303	2.29642e-13	3.30265e-11
STAT1	2274.39	1.86725	0.255335	7.31293	2.61378e-13	3.71907e-11
RTP4	86.2445	2.7565	0.377869	7.29486	2.98974e-13	4.20924e-11
NLRC5	1006.36	1.58666	0.218224	7.27079	3.57387e-13	4.97922e-11
IRF8	86.3458	2.74515	0.37884	7.24621	4.28597e-13	5.90978e-11
IDO2	16.3077	4.01213	0.556265	7.21262	5.48837e-13	7.4905e-11
MYL12A	988.872	1.1618	0.16267	7.14206	9.19437e-13	1.24217e-10
IL6	13.6178	5.38952	0.755842	7.13048	1.00021e-12	1.33778e-10
RGS1	127.758	3.49682	0.492016	7.10712	1.1849e-12	1.56911e-10
CCL2	79.2569	5.95276	0.838694	7.09766	1.26886e-12	1.66382e-10
RASGRP3	74.5247	2.40173	0.338931	7.08619	1.37854e-12	1.7901e-10
IRF2	310.31	1.33732	0.18893	7.07841	1.45817e-12	1.85743e-10
PSMB9	354.856	1.7933	0.253347	7.07843	1.45798e-12	1.85743e-10
RBCK1	305.277	1.44538	0.205743	7.02517	2.1381e-12	2.69783e-10
ADAR	2608.33	1.1578	0.164879	7.02214	2.18495e-12	2.73119e-10
IL4I1	60.5399	3.5581	0.511208	6.96018	3.39849e-12	4.20878e-10
DAPP1	527.485	1.5547	0.223516	6.95563	3.50995e-12	4.30693e-10
CD69	312.655	4.59352	0.663293	6.92532	4.34987e-12	5.28904e-10
HCP5	487.656	1.13892	0.16482	6.91006	4.84453e-12	5.83744e-10
HES4	143.769	2.79042	0.404047	6.90617	4.97896e-12	5.94586e-10
CCL8	52.8256	10.0812	1.46095	6.90047	5.18325e-12	6.13505e-10
SOCS1	56.305	3.87405	0.562687	6.88491	5.78248e-12	6.78427e-10
DEK	312.147	1.27562	0.186042	6.85664	7.04979e-12	8.19921e-10
BTN3A1	438.908	1.48695	0.217374	6.8405	7.89196e-12	9.09957e-10
APOL2	494.282	1.54137	0.225966	6.82127	9.02411e-12	1.0316e-09
MAP2K6	78.7345	2.18473	0.321238	6.80098	1.03913e-11	1.17783e-09
RFTN2	12.4133	4.79458	0.705944	6.79172	1.10801e-11	1.24535e-09
CSMD3	30.8936	6.7032	0.98763	6.78715	1.14368e-11	1.27473e-09
CD274	270.308	3.0451	0.44914	6.77985	1.203e-11	1.32976e-09
MYO1G	138.432	2.63783	0.389279	6.7762	1.23376e-11	1.35259e-09
GALM	89.7365	2.4619	0.364151	6.76065	1.37373e-11	1.49379e-09
ZNF684	21.0811	2.53094	0.375238	6.74489	1.53147e-11	1.65189e-09
PTPN1	385.462	0.923601	0.137138	6.73482	1.64137e-11	1.74233e-09
SP140	129.974	2.90263	0.430932	6.73569	1.63154e-11	1.74233e-09
LILRB1	82.7137	3.62612	0.539449	6.7219	1.79367e-11	1.88901e-09
GIMAP6	44.5595	3.01649	0.449182	6.71552	1.87394e-11	1.95812e-09
RIN2	416.508	1.66814	0.248798	6.70479	2.01693e-11	2.07511e-09
SERPING1	152.095	3.61395	0.53893	6.70579	2.0032e-11	2.07511e-09
TREX1	120.183	2.06548	0.309647	6.67046	2.55002e-11	2.60355e-09
SLAMF7	150.367	2.82692	0.425046	6.65086	2.91384e-11	2.95247e-09
EXOSC9	77.2828	1.87101	0.282398	6.62543	3.46237e-11	3.48189e-09
PRKD2	456.214	1.1176	0.168804	6.62072	3.57462e-11	3.56795e-09
USP25	539.25	0.963698	0.145638	6.61708	3.66375e-11	3.62982e-09
GLRX	283.862	1.36795	0.207345	6.59746	4.18273e-11	4.11353e-09
MS4A7	74.4212	2.46239	0.377986	6.51449	7.29354e-11	7.12052e-09
NAPSB	44.0566	2.4928	0.382808	6.51188	7.42175e-11	7.19319e-09
IL10	13.7931	3.79983	0.583989	6.50669	7.68251e-11	7.39234e-09
GBP1P1	40.7136	3.47312	0.536798	6.47007	9.79552e-11	9.35822e-09
GNB4	255.152	2.00839	0.310933	6.45922	1.05247e-10	9.95403e-09
SLC25A28	140.242	1.28278	0.198617	6.45859	1.0568e-10	9.95403e-09
ATF3	177.076	2.28593	0.354064	6.45628	1.07311e-10	1.00369e-08
GIMAP8	36.2907	3.196	0.496371	6.43872	1.20483e-10	1.11907e-08
TMEM123	1457.62	1.74258	0.27088	6.43303	1.25089e-10	1.15384e-08
PDGFB	14.0355	3.36652	0.523623	6.42929	1.28202e-10	1.17445e-08
HSPA7	50.1457	2.31329	0.359939	6.4269	1.30233e-10	1.18494e-08
CD300E	78.33	4.86625	0.760097	6.40215	1.53207e-10	1.38456e-08
CASP10	187.501	1.65925	0.259436	6.39563	1.59891e-10	1.43527e-08
GTPBP2	324.205	1.04966	0.16415	6.3945	1.61078e-10	1.43628e-08
DDX60L	1157.17	2.72166	0.425999	6.3889	1.67087e-10	1.47999e-08
CHI3L2	15.8834	3.47367	0.544169	6.38343	1.73163e-10	1.52372e-08
CLIC1	1844.19	0.82743	0.129923	6.3686	1.90761e-10	1.6676e-08
CLEC12A	63.2794	3.70876	0.583341	6.35779	2.04682e-10	1.77767e-08
LAIR1	114.209	2.597	0.409358	6.34408	2.23756e-10	1.9308e-08
STAT4	37.3563	2.45433	0.389407	6.30274	2.92438e-10	2.50728e-08
NCOA7	523.731	1.99256	0.317748	6.27087	3.59031e-10	3.05863e-08
LY6E	1631.41	2.08357	0.332603	6.26446	3.74129e-10	3.16708e-08
FCRL5	147.825	4.2425	0.677573	6.26132	3.81726e-10	3.21106e-08
TMEM189-UBE2V1	12.4008	-13.5407	2.16597	-6.25154	4.06415e-10	3.39738e-08
IRF9	731.063	1.00306	0.160667	6.24312	4.28933e-10	3.56334e-08
STATH	172.284	2.75025	0.441414	6.23054	4.64845e-10	3.83784e-08
AFF1	1095.84	0.809779	0.130017	6.22826	4.71633e-10	3.86999e-08
IRF5	91.9489	1.77087	0.284608	6.22213	4.90445e-10	3.99982e-08
LAMP3	123.472	2.72725	0.440606	6.18978	6.02496e-10	4.88387e-08
KBTBD8	24.578	2.14143	0.347853	6.15613	7.45432e-10	6.00612e-08
NUPR1	215.089	2.42929	0.394827	6.15279	7.61295e-10	6.0972e-08
PNPT1	208.54	2.01483	0.328258	6.13796	8.35899e-10	6.65485e-08
TLR7	31.4822	2.7848	0.455043	6.11986	9.36596e-10	7.41241e-08
APOL3	134.02	2.46376	0.40276	6.11718	9.5246e-10	7.49362e-08
CHMP5	359.55	1.35472	0.22192	6.10453	1.03104e-09	8.06442e-08
CCR5	56.1095	2.75021	0.450725	6.10175	1.04913e-09	8.15818e-08
GZMB	63.0105	3.38055	0.555027	6.09079	1.12354e-09	8.66678e-08
NMI	232.382	1.71126	0.280984	6.09023	1.12749e-09	8.66678e-08
TMSB10	2157.67	1.4938	0.245728	6.07906	1.20892e-09	9.23963e-08
HLA-H	167.943	1.6972	0.279341	6.07574	1.23419e-09	9.37916e-08
SLFN12	43.9915	2.39648	0.395359	6.06153	1.34834e-09	1.01887e-07
SGPP1	34.1705	1.89048	0.311946	6.06028	1.35881e-09	1.02102e-07
RHBDF2	271.608	1.50314	0.248185	6.05656	1.39065e-09	1.0391e-07
CASP1	267.047	2.22172	0.369291	6.01617	1.7859e-09	1.32702e-07
KIAA1109	1454.02	0.831607	0.138334	6.01158	1.83723e-09	1.35762e-07
SP110	380.703	2.09273	0.348318	6.0081	1.87712e-09	1.37948e-07
BANK1	54.4084	2.2443	0.373742	6.00495	1.9139e-09	1.39882e-07
CYSLTR1	113.279	2.78033	0.463444	5.99929	1.98185e-09	1.44061e-07
ABCD1	95.7841	1.34005	0.223414	5.99804	1.9971e-09	1.44385e-07
KCNA3	13.5652	3.32179	0.554381	5.99188	2.07426e-09	1.49157e-07
HLA-A	7199.67	1.06047	0.177074	5.98885	2.11332e-09	1.51153e-07
RABGAP1L	462.909	1.16933	0.196768	5.9427	2.80368e-09	1.99464e-07
DEGS1	99.6672	1.44638	0.243848	5.93149	3.00194e-09	2.12439e-07
DCK	84.5405	1.4871	0.251113	5.92204	3.17981e-09	2.23842e-07
JAK2	422.596	1.13777	0.192256	5.91798	3.25924e-09	2.28232e-07
CXCL9	192.504	4.15245	0.705161	5.88866	3.89334e-09	2.71216e-07
MS4A6A	133.714	2.1614	0.367571	5.88023	4.09695e-09	2.83921e-07
PARP11	65.6622	1.87206	0.319051	5.86758	4.42202e-09	3.04869e-07
LAP3	686.072	2.09532	0.35766	5.85842	4.673e-09	3.2052e-07
TYMP	1203.27	1.72134	0.294407	5.8468	5.01118e-09	3.41962e-07
NKG7	27.064	3.06177	0.525104	5.83079	5.51664e-09	3.74544e-07
EIF4EBP2	1017.93	-0.976237	0.167498	-5.82834	5.59821e-09	3.76262e-07
RASGEF1B	296.097	1.43106	0.245533	5.82838	5.59666e-09	3.76262e-07
GRIPAP1	285.505	0.860097	0.148025	5.8105	6.22859e-09	4.16537e-07
ANKFY1	610.427	0.960159	0.16574	5.79318	6.90667e-09	4.59585e-07
ARL5B	447.539	1.71042	0.295406	5.79005	7.03667e-09	4.65918e-07
CD72	20.8998	2.36285	0.4085	5.78422	7.28499e-09	4.79984e-07
RNF138	179.813	1.18071	0.204514	5.77325	7.77584e-09	5.09813e-07
PDZD8	535.859	-0.955042	0.16568	-5.76436	8.19689e-09	5.34797e-07
DOCK4	520.262	1.23845	0.215434	5.74861	8.99811e-09	5.84222e-07
CMKLR1	43.7426	2.70247	0.471871	5.72713	1.02145e-08	6.59994e-07
SAT1	14239.7	1.1612	0.203464	5.70712	1.14904e-08	7.38863e-07
TRANK1	963.677	1.73504	0.304176	5.70404	1.16998e-08	7.48731e-07
CNR2	24.5243	3.84611	0.675965	5.68981	1.27182e-08	8.10027e-07
FGD2	106.336	2.02198	0.355699	5.68452	1.31184e-08	8.31556e-07
RUFY4	23.7477	2.84049	0.501857	5.65996	1.51407e-08	9.55222e-07
SPATA13	885.563	0.948829	0.167795	5.65467	1.56141e-08	9.80466e-07
HSH2D	400.838	1.73757	0.308392	5.63429	1.75784e-08	1.09865e-06
CD163	234.481	2.71957	0.483244	5.62773	1.82592e-08	1.13589e-06
CD48	99.9328	2.68223	0.477396	5.61845	1.92674e-08	1.19306e-06
MX2	1279.79	2.47969	0.441779	5.61296	1.989e-08	1.22594e-06
MAFB	126.607	1.84881	0.329953	5.60324	2.10379e-08	1.29074e-06
SERPINB9	350.734	2.61002	0.466238	5.59804	2.1679e-08	1.324e-06
LGALS1	56.7629	2.18241	0.390325	5.59126	2.25429e-08	1.37051e-06
FAR2	131.188	1.07898	0.193154	5.58612	2.32199e-08	1.40528e-06
RMND5A	544.579	-0.782816	0.140422	-5.57472	2.47928e-08	1.49371e-06
CCR7	17.5972	3.31509	0.596717	5.55555	2.76746e-08	1.65986e-06
CCNY	392.846	-0.762114	0.1373	-5.55073	2.84481e-08	1.69863e-06
HERC6	520.933	1.83674	0.331154	5.5465	2.91449e-08	1.7325e-06
IRF4	58.7717	2.64431	0.477298	5.54017	3.02173e-08	1.7883e-06
RGL1	157.283	2.044	0.370242	5.52072	3.37616e-08	1.98925e-06
KLF6	1135.01	1.3847	0.251038	5.5159	3.47008e-08	2.03563e-06
RB1CC1	782.081	-0.69668	0.1266	-5.50302	3.73345e-08	2.18056e-06
MS4A4A	18.9981	3.12405	0.568997	5.49045	4.00919e-08	2.33143e-06
BIRC3	342.937	1.46051	0.266448	5.48139	4.21988e-08	2.44333e-06
CD86	68.3002	2.49194	0.454846	5.47865	4.28588e-08	2.47084e-06
MOB3C	147.006	1.3734	0.250887	5.47419	4.39524e-08	2.52302e-06
CLEC2B	307.006	1.8417	0.336941	5.46594	4.60455e-08	2.63188e-06
FBXO6	99.8414	1.49742	0.274165	5.46176	4.71435e-08	2.68317e-06
STAP1	16.8395	2.93716	0.538305	5.45632	4.86116e-08	2.755e-06
NBN	543.97	1.45327	0.266689	5.44932	5.05632e-08	2.85351e-06
XIRP2	12.4971	-14.3555	2.63589	-5.44618	5.14627e-08	2.89207e-06
GIMAP2	29.7687	2.6473	0.487358	5.43193	5.57466e-08	3.11971e-06
PATL1	246.597	0.996194	0.184605	5.39635	6.80096e-08	3.79012e-06
BIRC2	376.216	0.75743	0.140472	5.39204	6.96606e-08	3.86602e-06
CTSZ	382.788	1.17477	0.218312	5.38115	7.40096e-08	4.09041e-06
ADCY7	252.492	1.58299	0.294325	5.37838	7.5159e-08	4.13684e-06
FAM8A1	408.485	1.3071	0.243516	5.36759	7.97935e-08	4.37393e-06
ATXN7	560.683	0.714677	0.13374	5.34379	9.10242e-08	4.96918e-06
DNAJC3	949.389	-0.794243	0.148785	-5.3382	9.38753e-08	5.10399e-06
LHFPL2	145.707	1.63735	0.306934	5.33452	9.57979e-08	5.18744e-06
GBP5	1701.27	2.79124	0.523799	5.32884	9.88443e-08	5.33082e-06
WSB1	768.128	1.11985	0.210241	5.32649	1.00126e-07	5.37826e-06
PTP4A1	511.184	0.962571	0.180799	5.32397	1.01527e-07	5.43168e-06
NOD1	67.2063	1.23546	0.23281	5.30673	1.1161e-07	5.94733e-06
AIM2	47.3934	2.63902	0.498601	5.29284	1.20433e-07	6.39203e-06
HLA-F	860.871	1.09254	0.206474	5.2914	1.21386e-07	6.41715e-06
GNG5	299.696	0.793749	0.150731	5.266	1.39427e-07	7.34185e-06
CEACAM1	297.493	1.5488	0.294553	5.25814	1.45523e-07	7.63283e-06
BRCA2	93.803	1.67442	0.318558	5.25624	1.47031e-07	7.68177e-06
PLD4	33.7483	2.08635	0.397121	5.25369	1.49083e-07	7.75872e-06
ENPP2	64.6271	2.76101	0.526495	5.24414	1.57013e-07	8.1397e-06
CARD16	156.498	2.61197	0.500232	5.22151	1.77472e-07	9.16482e-06
HLA-B	11747	0.957746	0.184031	5.20427	1.94765e-07	9.9828e-06
TNFSF13B	307.326	2.94216	0.56534	5.20423	1.94805e-07	9.9828e-06
CUL3	629.931	-0.632481	0.121616	-5.20066	1.9858e-07	1.00989e-05
SPIB	24.5923	2.6627	0.511933	5.20127	1.97933e-07	1.00989e-05
FANCA	86.2784	1.2248	0.236297	5.1833	2.17989e-07	1.10439e-05
AKIRIN2	174.386	1.11848	0.215856	5.18164	2.19949e-07	1.10595e-05
RIPK2	141.68	1.73264	0.33435	5.18213	2.19372e-07	1.10595e-05
SLC2A6	23.0242	2.52285	0.488227	5.16737	2.37407e-07	1.18926e-05
LDLRAD3	14.0347	2.71209	0.52633	5.15284	2.56567e-07	1.28044e-05
TMEM140	203.275	2.27377	0.442616	5.13712	2.78976e-07	1.3871e-05
DISC1	66.4387	2.0495	0.400865	5.11268	3.17613e-07	1.57336e-05
IL15RA	46.9645	1.5709	0.308022	5.09996	3.39722e-07	1.67667e-05
SP140L	239.428	1.1449	0.224746	5.09421	3.50202e-07	1.72204e-05
GBE1	143.61	-1.14583	0.225179	-5.08854	3.60835e-07	1.76783e-05
FCGR2C	119.382	2.32243	0.457232	5.07933	3.78773e-07	1.84234e-05
ICAM2	12.9317	2.60612	0.513086	5.07931	3.78798e-07	1.84234e-05
ATP10A	48.4626	2.13653	0.421038	5.07444	3.88648e-07	1.88339e-05
PRF1	53.6342	2.71485	0.536566	5.05968	4.19955e-07	2.02776e-05
KPTN	25.6133	1.66214	0.328783	5.05545	4.29378e-07	2.0658e-05
MOB1A	718.856	0.695165	0.137698	5.04848	4.4533e-07	2.13487e-05
SERINC5	654.849	-1.05844	0.209704	-5.04729	4.48112e-07	2.14053e-05
KIAA0319L	538.527	0.937149	0.186421	5.02706	4.98065e-07	2.37068e-05
MICB	44.4383	1.80231	0.358687	5.02474	5.04114e-07	2.38252e-05
MIER1	405.185	0.750306	0.149314	5.02501	5.03401e-07	2.38252e-05
MBNL1	838.235	0.584862	0.116704	5.01149	5.40095e-07	2.54004e-05
UBA7	402.164	1.13681	0.22686	5.01108	5.41243e-07	2.54004e-05
MCOLN2	51.5554	1.87282	0.374186	5.00506	5.58456e-07	2.61166e-05
ARSB	70.0044	1.33153	0.266186	5.00226	5.66626e-07	2.64064e-05
IFI30	981.131	1.56552	0.313218	4.99817	5.78758e-07	2.68781e-05
GVINP1	116.996	1.96315	0.3933	4.99149	5.99162e-07	2.77294e-05
SLAMF1	28.2028	2.52928	0.507235	4.9864	6.1516e-07	2.83716e-05
CD52	45.2942	2.1912	0.439678	4.98365	6.23952e-07	2.86782e-05
SLC1A3	29.1533	2.31588	0.464868	4.9818	6.29966e-07	2.88555e-05
MIR155HG	12.0855	2.69881	0.542669	4.97322	6.58492e-07	3.00592e-05
DOK2	29.1608	2.04952	0.412284	4.97113	6.65646e-07	3.02824e-05
PDCD1	13.6587	2.5797	0.519633	4.96446	6.88939e-07	3.12358e-05
CD84	120.147	1.70717	0.344068	4.96172	6.9871e-07	3.15718e-05
ACOX1	761.282	-0.578807	0.116939	-4.94963	7.43532e-07	3.3484e-05
GTF2B	220.745	0.928893	0.187698	4.94886	7.4649e-07	3.35044e-05
AIP	74.4829	0.838349	0.169533	4.94505	7.6124e-07	3.40521e-05
RNF19B	889.359	1.41984	0.287452	4.93942	7.83571e-07	3.49342e-05
BAK1	135.567	1.11156	0.225853	4.92158	8.5847e-07	3.81463e-05
PLEKHO1	188.18	1.92303	0.391083	4.91719	8.77967e-07	3.88835e-05
C1GALT1	338.388	0.997985	0.203468	4.90486	9.34928e-07	4.11464e-05
GPR183	91.999	2.41814	0.493016	4.9048	9.35215e-07	4.11464e-05
KCNMA1	44.7448	2.43085	0.498058	4.88067	1.05726e-06	4.63634e-05
KAT2B	207.358	0.671774	0.138077	4.8652	1.14338e-06	4.99763e-05
CASP4	994.781	1.28345	0.264098	4.85977	1.17522e-06	5.12007e-05
ABCC5	441.551	-1.14823	0.236542	-4.85421	1.20866e-06	5.24863e-05
TOR1A	150.369	0.624832	0.128769	4.85234	1.2201e-06	5.2812e-05
NCOA2	716.141	0.613058	0.126711	4.83824	1.30996e-06	5.65183e-05
MAEA	373.826	-0.654778	0.135419	-4.8352	1.33014e-06	5.70701e-05
NEXN	11.7716	3.30456	0.683463	4.83503	1.33128e-06	5.70701e-05
LPXN	88.6354	1.10093	0.22867	4.81447	1.47593e-06	6.30688e-05
IKZF3	115.332	2.08715	0.43553	4.7922	1.64962e-06	7.00433e-05
TMEM156	12.0332	2.64933	0.552808	4.7925	1.64713e-06	7.00433e-05
TBPL1	61.8084	1.09498	0.228662	4.78865	1.67908e-06	7.10687e-05
FOXN3	857.365	-0.623414	0.130313	-4.78397	1.71863e-06	7.22851e-05
NCAM1	15.4686	4.16513	0.8706	4.78421	1.71662e-06	7.22851e-05
GBP3	576.385	1.49766	0.313682	4.77446	1.80194e-06	7.55515e-05
NOSIP	119.46	0.737601	0.154607	4.77081	1.83482e-06	7.66898e-05
ERAP2	227.992	1.3135	0.27577	4.76302	1.90717e-06	7.93139e-05
PANK2	205.602	0.66999	0.140672	4.76278	1.90946e-06	7.93139e-05
CDC42BPG	647.966	-1.18949	0.249857	-4.76068	1.92946e-06	7.98965e-05
TNF	56.7926	2.34036	0.492306	4.75387	1.99559e-06	8.23795e-05
TNFAIP8	180.285	1.14687	0.241313	4.75261	2.00808e-06	8.26401e-05
CPEB2	280.672	0.909031	0.191306	4.7517	2.01712e-06	8.27576e-05
NFKB1	501.185	0.842604	0.177883	4.73685	2.17067e-06	8.8785e-05
GPBP1	659.386	0.678334	0.143376	4.73116	2.23244e-06	9.10331e-05
DEFB1	40.4439	1.72971	0.36581	4.72845	2.26245e-06	9.19766e-05
HAMP	15.8743	3.25977	0.690088	4.7237	2.31592e-06	9.3865e-05
SCO2	147.894	1.67209	0.354289	4.71958	2.36335e-06	9.54977e-05
SCML4	35.4024	2.04023	0.432648	4.71569	2.40895e-06	9.70473e-05
EPB41L3	83.8325	1.83479	0.389409	4.71173	2.45623e-06	9.8655e-05
BTN2A1	292.437	0.716335	0.152331	4.70248	2.57021e-06	0.000102924
BTN3A3	161.546	1.18686	0.252504	4.70037	2.59694e-06	0.000103684
ABHD2	3326.23	-0.711884	0.151708	-4.69245	2.69951e-06	0.000107458
SETX	1364.98	0.781539	0.1669	4.68269	2.8314e-06	0.000112374
ZC3H12D	40.0967	1.7335	0.370571	4.67791	2.89819e-06	0.000114684
SP1	1077.32	0.510443	0.109354	4.66779	3.04451e-06	0.000120119
DNASE1L3	20.6118	2.18085	0.467288	4.66704	3.05576e-06	0.000120208
TIMM10	44.4934	1.3612	0.291845	4.66412	3.09945e-06	0.000121569
IL1RN	1789.96	2.33353	0.501011	4.65764	3.19856e-06	0.00012509
PARP15	129.49	2.27743	0.489992	4.64789	3.35341e-06	0.000130763
BLZF1	148.694	0.917427	0.197453	4.64631	3.37925e-06	0.000131388
CNTNAP3	210.679	-1.7532	0.37789	-4.63944	3.49348e-06	0.000135436
SDC2	49.8021	1.56496	0.337724	4.63385	3.58932e-06	0.000138749
OGFR	429.493	0.8438	0.182513	4.62323	3.77805e-06	0.000145624
RIPK1	398.134	0.539465	0.116861	4.61631	3.90616e-06	0.000150129
SERTAD2	239.866	-0.750226	0.162616	-4.61348	3.95986e-06	0.000151757
KLHDC7B	62.4908	2.1543	0.467518	4.60795	4.06655e-06	0.0001554
PSME4	787.791	-0.812765	0.176502	-4.60486	4.12735e-06	0.000157275
TANC2	703.308	-1.07083	0.232708	-4.60163	4.19207e-06	0.000159287
EAF2	24.4905	1.23994	0.269503	4.60086	4.20755e-06	0.000159422
FCRL1	16.1434	2.9596	0.64365	4.59814	4.26277e-06	0.000160604
RASSF4	96.403	1.77265	0.385494	4.59839	4.25761e-06	0.000160604
ADA	14.7734	2.06618	0.450186	4.58961	4.44084e-06	0.000166843
CAMK1D	403.147	-0.666889	0.145373	-4.58743	4.4874e-06	0.00016812
IL2RA	19.6561	2.73437	0.596362	4.58508	4.53806e-06	0.000169544
DENND1A	127.911	1.09885	0.240129	4.57608	4.73773e-06	0.00017651
EMILIN2	151.909	1.70496	0.373021	4.57067	4.86168e-06	0.000180625
SMAD7	58.1619	1.23293	0.270121	4.56434	5.01057e-06	0.000185641
ANXA6	90.0056	1.36439	0.299041	4.56254	5.05396e-06	0.000186217
CX3CL1	171.605	2.46273	0.539763	4.56261	5.0521e-06	0.000186217
P2RY6	26.1767	2.00695	0.440023	4.56103	5.09043e-06	0.000187045
PDE7A	178.964	0.902641	0.198071	4.55715	5.1852e-06	0.000189815
UBE2H	902.962	-0.671799	0.147428	-4.55679	5.19419e-06	0.000189815
CYBB	368.115	1.72187	0.378423	4.55013	5.36125e-06	0.000195386
CNP	340.011	1.18433	0.260513	4.54614	5.46393e-06	0.000198587
CCND3	306.818	0.65425	0.143989	4.54374	5.52645e-06	0.000200315
ARHGAP22	30.4873	2.03781	0.449017	4.53839	5.66861e-06	0.000204913
TOR1AIP1	438.698	0.635582	0.14023	4.53242	5.83109e-06	0.000210218
STAMBPL1	31.7026	1.66539	0.367993	4.52562	6.02199e-06	0.000216517
ADAP2	59.6128	1.51787	0.335555	4.52347	6.08329e-06	0.000218134
CYB5R1	297.522	-1.16049	0.257451	-4.50763	6.55562e-06	0.000234442
KAT8	179.542	-0.724594	0.160818	-4.50566	6.61654e-06	0.00023599
RBP1	67.107	-1.95866	0.434769	-4.50505	6.63559e-06	0.00023604
CR2	12.4606	3.40526	0.75651	4.50127	6.75474e-06	0.000239641
PCGF5	359.702	1.05607	0.234803	4.49769	6.86968e-06	0.000243074
SBNO1	554.645	-0.642996	0.143271	-4.48796	7.19073e-06	0.000253763
PSMB8	588.183	0.830037	0.185163	4.48273	7.36944e-06	0.000259385
AICDA	14.531	3.61027	0.805729	4.48075	7.43829e-06	0.000260438
CD68	313.076	1.21066	0.270184	4.48088	7.43374e-06	0.000260438
LY86	11.0189	2.13966	0.478225	4.47416	7.67107e-06	0.000267886
ICOSLG	68.2865	1.58703	0.354912	4.47161	7.76327e-06	0.0002704
NADK	965.456	1.22532	0.274495	4.46391	8.04778e-06	0.000278858
PLA2R1	384.785	-1.54113	0.345212	-4.4643	8.03315e-06	0.000278858
PIK3AP1	698.882	1.99512	0.447885	4.45453	8.40776e-06	0.000289455
TRPV2	48.5411	1.66393	0.373559	4.45425	8.41855e-06	0.000289455
TXNIP	4885.78	0.997436	0.223884	4.45515	8.38361e-06	0.000289455
LPIN2	645.224	0.768257	0.172567	4.45195	8.50946e-06	0.000291831
DNAJA1	877.538	0.75132	0.168835	4.45004	8.58548e-06	0.000293685
TMEM176B	42.2115	2.0588	0.462747	4.44907	8.6241e-06	0.000294253
LRRC3	10.8773	2.35648	0.530002	4.44618	8.74127e-06	0.000297492
CXorf21	46.8271	2.5917	0.583107	4.44463	8.80422e-06	0.000298874
USP53	637.133	-1.27395	0.286664	-4.44406	8.82772e-06	0.000298913
TGIF2	72.0636	1.0597	0.23883	4.43705	9.12016e-06	0.000308036
TMEM45A	825.249	2.53233	0.571073	4.43434	9.23533e-06	0.00031114
ARL10	46.099	2.50253	0.564729	4.43137	9.36357e-06	0.000314668
SSTR2	81.12	3.14077	0.709069	4.42943	9.44838e-06	0.000316722
CYBA	820.513	0.881803	0.199684	4.416	1.00545e-05	0.000335358
RHOT1	220.701	0.622973	0.141055	4.41651	1.00306e-05	0.000335358
UBR3	481.682	-0.797254	0.180585	-4.41485	1.01078e-05	0.000336299
NAIP	323.675	1.66284	0.377099	4.40957	1.03577e-05	0.000343758
RNU1-2	1138.79	2.45085	0.556007	4.40795	1.04352e-05	0.000345472
RNF114	365.769	0.84555	0.19191	4.40598	1.05308e-05	0.000347776
ITGA4	142.394	1.4642	0.333272	4.3934	1.11592e-05	0.00036762
RAB22A	366.671	-0.627102	0.142762	-4.39263	1.11986e-05	0.000368013
GPR141	14.9105	2.5219	0.574635	4.3887	1.14031e-05	0.000373814
RAP2C	217.843	0.841178	0.191711	4.38773	1.14539e-05	0.000374561
IL10RA	264.796	1.76162	0.402135	4.38067	1.18314e-05	0.000385964
KDM5B	884.221	-0.714325	0.163162	-4.37802	1.19762e-05	0.000389737
EDEM2	115.181	0.640536	0.14645	4.37374	1.22134e-05	0.000396396
SFT2D1	121.238	0.646375	0.147801	4.37327	1.22401e-05	0.000396396
TLCD2	136.554	-1.22058	0.279236	-4.37113	1.23605e-05	0.000399328
CAPG	256.36	0.931171	0.213228	4.36702	1.25953e-05	0.000405933
ARHGAP31	103.64	1.29223	0.295956	4.36627	1.26384e-05	0.000406344
SECTM1	780.008	1.48513	0.340283	4.3644	1.27473e-05	0.000408863
APOL1	581.621	1.21178	0.27824	4.35514	1.3298e-05	0.000425504
PRPF8	1610.8	-0.92225	0.211787	-4.35461	1.33302e-05	0.000425516
CIITA	434.007	1.27764	0.29387	4.34764	1.37612e-05	0.000438228
NUDT5	157.486	-0.83975	0.193508	-4.33961	1.42733e-05	0.000453458
SRSF9	295.198	-0.793379	0.182875	-4.33837	1.43546e-05	0.00045496
ABCA12	386.593	-1.35945	0.313434	-4.33729	1.44252e-05	0.000456115
SLC30A4	35.4987	1.9985	0.461194	4.33333	1.46871e-05	0.000463303
DDX42	617.79	-0.985475	0.227786	-4.32633	1.51615e-05	0.000477142
C3AR1	82.7612	2.2438	0.519565	4.31862	1.57008e-05	0.000492787
CD38	145.449	2.49044	0.576733	4.31818	1.57323e-05	0.000492787
CAPZA1	1067.11	0.701397	0.162631	4.31281	1.6119e-05	0.000503718
CD9	1388.74	-1.30814	0.303617	-4.30854	1.64339e-05	0.000511299
IRF1	2503.94	1.33103	0.308933	4.30848	1.6438e-05	0.000511299
APOBEC3A	510.84	2.27641	0.528893	4.30409	1.6767e-05	0.000520321
LILRA4	12.2893	3.12682	0.726601	4.30336	1.68231e-05	0.000520853
ERP44	290.548	0.620793	0.144333	4.30113	1.69929e-05	0.000524896
LYL1	32.8181	1.76263	0.410614	4.29268	1.76533e-05	0.000544038
INPP5A	121.344	-0.763544	0.178324	-4.28178	1.85405e-05	0.000570066
FAM111A	275.235	0.87914	0.205525	4.27754	1.88966e-05	0.000579684
LNPEP	508.797	0.748072	0.17509	4.27251	1.93286e-05	0.000590447
RALGPS1	208.845	-1.39872	0.327383	-4.27243	1.93358e-05	0.000590447
DIP2B	649.573	0.744255	0.174465	4.26593	1.99074e-05	0.000603069
PCMTD2	220.227	-0.949674	0.222594	-4.2664	1.9865e-05	0.000603069
TIFA	85.193	1.45268	0.340551	4.26568	1.99295e-05	0.000603069
ZYG11B	296.491	-0.724685	0.169836	-4.26696	1.98152e-05	0.000603069
FOXO1	290.941	-0.769131	0.18045	-4.26229	2.02343e-05	0.000610912
DPYSL2	76.8453	1.48211	0.347778	4.26165	2.02922e-05	0.00061128
FAS	183.721	1.43485	0.336934	4.25853	2.05771e-05	0.00061847
OTOG	14.3494	-16.3772	3.8473	-4.25679	2.07379e-05	0.000621903
BCL2L14	72.1402	1.66894	0.392464	4.25247	2.11421e-05	0.000632607
GIMAP1	19.1279	2.14078	0.50395	4.248	2.1569e-05	0.00064394
FYTTD1	297.943	0.918922	0.216642	4.24166	2.21874e-05	0.0006605
SLAMF6	21.2774	2.01595	0.475314	4.2413	2.22224e-05	0.0006605
FOXN2	143.759	0.951679	0.224623	4.23678	2.26746e-05	0.000672445
BAZ1A	1017.4	0.89051	0.210297	4.23453	2.29026e-05	0.000676207
RBBP6	451.385	0.617318	0.145774	4.23476	2.28795e-05	0.000676207
ITGA2	712.679	-1.22015	0.288188	-4.23386	2.29711e-05	0.000676737
SRBD1	93.4327	0.952612	0.225033	4.23321	2.3038e-05	0.000677216
FAM168B	462.313	-0.799053	0.18917	-4.22399	2.40011e-05	0.00070398
IDO1	941.546	2.074	0.49146	4.22007	2.4423e-05	0.000714787
HLA-C	7878.09	0.811184	0.1926	4.21175	2.53396e-05	0.000738383
MR1	275.455	0.72132	0.171249	4.21211	2.52995e-05	0.000738383
CASP5	60.6206	3.0545	0.725694	4.20908	2.56417e-05	0.000745562
CD180	23.0243	1.85189	0.440377	4.20523	2.60816e-05	0.000755312
RAB24	277.674	1.36696	0.325067	4.20516	2.609e-05	0.000755312
KLF3	1384.33	-0.645391	0.153515	-4.20408	2.62149e-05	0.000757287
SLC25A19	32.7437	1.30875	0.311857	4.19662	2.7093e-05	0.000780966
ATG2B	431.014	-0.791677	0.188699	-4.19545	2.72325e-05	0.000783299
CPNE5	16.8013	2.28229	0.544056	4.19495	2.72932e-05	0.000783363
HECTD1	2411.94	-1.05877	0.252528	-4.19267	2.75691e-05	0.000789585
ABHD16A	283.611	0.436834	0.104289	4.18869	2.80573e-05	0.000800174
CCR1	584.374	2.36358	0.564343	4.18819	2.81183e-05	0.000800174
RANBP9	506.437	-0.802024	0.191482	-4.18852	2.80783e-05	0.000800174
ATF5	75.7725	1.23652	0.295609	4.18296	2.87737e-05	0.000817088
MYD88	708.621	0.919619	0.21993	4.18142	2.89694e-05	0.000820901
IGFLR1	57.092	1.28591	0.308014	4.17486	2.98168e-05	0.000843129
GYPC	36.4247	1.46314	0.350933	4.16927	3.05574e-05	0.000862248
STOM	499.661	1.06253	0.255267	4.16243	3.14875e-05	0.00088476
SYT11	29.1988	1.63547	0.392905	4.16251	3.14769e-05	0.00088476
EDEM1	519.044	0.625829	0.150444	4.15988	3.18421e-05	0.000892847
GGT5	32.2516	3.0518	0.734094	4.15723	3.22124e-05	0.000901341
ACTA2	26.9289	2.35979	0.568511	4.15083	3.31276e-05	0.000924042
SLC27A3	67.8801	1.08673	0.261825	4.15059	3.31619e-05	0.000924042
MALT1	209.882	0.914921	0.22056	4.14816	3.35154e-05	0.000931951
SH3PXD2A	786.61	-1.16552	0.281021	-4.14744	3.36217e-05	0.000932966
SSH3	281.621	-0.893983	0.215795	-4.14274	3.43186e-05	0.000950333
CLCA2	103.156	-1.94844	0.470621	-4.14015	3.47079e-05	0.000959129
TPP1	228.551	0.774897	0.187218	4.13901	3.48811e-05	0.000961926
RPS27	944.919	1.70628	0.412374	4.13771	3.50791e-05	0.000965398
ETS1	199.521	1.05161	0.254318	4.13502	3.54927e-05	0.000968805
GIMAP7	15.6908	2.14964	0.51981	4.13544	3.54277e-05	0.000968805
GLDC	14.9983	2.87758	0.695867	4.13525	3.54569e-05	0.000968805
STARD8	33.1051	1.97391	0.477216	4.1363	3.52951e-05	0.000968805
IL2RB	74.7015	2.08198	0.503962	4.13122	3.6084e-05	0.000982941
ACAP3	366.321	-1.12877	0.273512	-4.12693	3.67645e-05	0.00099944
PPP1R16B	120.035	1.52419	0.36953	4.12467	3.71262e-05	0.00100723
KDM3A	456.619	-0.687177	0.166742	-4.12119	3.76924e-05	0.00102052
MAP3K2	1061.15	-0.610379	0.148278	-4.11644	3.84768e-05	0.00103965
ITPK1	584.359	0.813592	0.19784	4.11238	3.91606e-05	0.00105599
MEF2A	440.377	0.675424	0.164612	4.10312	4.07618e-05	0.00109548
PTPN22	107.176	1.295	0.315625	4.10297	4.07887e-05	0.00109548
ITIH4	39.4274	1.25217	0.30526	4.10199	4.09612e-05	0.00109571
MTHFD2	160.19	0.947846	0.231052	4.10231	4.09049e-05	0.00109571
LYSMD2	76.517	1.28683	0.313767	4.10123	4.10966e-05	0.00109714
STRN4	421.245	-0.63148	0.154103	-4.09779	4.17115e-05	0.00111134
TP53INP1	708.829	-0.747555	0.182469	-4.09688	4.18758e-05	0.0011135
TMCO3	452.942	-0.981212	0.239922	-4.08971	4.31916e-05	0.00114621
PERP	2580.33	-1.27925	0.31304	-4.08656	4.37821e-05	0.00115912
TRIM14	241.736	1.12514	0.275351	4.08619	4.38517e-05	0.00115912
HELB	194.845	1.66685	0.40808	4.08462	4.41489e-05	0.00116468
TNS3	143.523	1.34957	0.330951	4.07785	4.54538e-05	0.00119674
MSR1	119.735	1.7953	0.440709	4.07365	4.6282e-05	0.00121615
APLP2	2695.02	-0.638414	0.15676	-4.07257	4.64982e-05	0.00121944
KMO	32.543	1.91561	0.471218	4.06522	4.7987e-05	0.00125602
ILK	222.988	0.517788	0.127393	4.06451	4.81341e-05	0.00125741
TMEM185B	190.347	1.10365	0.271586	4.06371	4.82994e-05	0.00125927
HEG1	85.9717	1.50603	0.371155	4.05768	4.95636e-05	0.00128971
LRRC8C	51.7034	1.36895	0.33761	4.05482	5.01728e-05	0.00130303
MEF2C	77.1957	1.69923	0.419305	4.05249	5.06763e-05	0.00131356
DOK1	57.4425	1.14915	0.283653	4.05127	5.09403e-05	0.00131678
RTN3	800.698	-0.523852	0.129314	-4.05101	5.09977e-05	0.00131678
ELF4	248.367	0.990392	0.244581	4.04934	5.1362e-05	0.00132364
ZNF230	40.5947	1.13394	0.280373	4.04442	5.24536e-05	0.00134917
BLK	16.1967	2.8392	0.702664	4.04062	5.33101e-05	0.00136474
SSR2	418.258	0.561638	0.139006	4.04038	5.33652e-05	0.00136474
ZNF664	742.42	-1.58162	0.391428	-4.04064	5.33052e-05	0.00136474
POLK	130.089	0.995538	0.247043	4.02981	5.58217e-05	0.00142484
NCKAP1L	243.878	1.23323	0.306104	4.0288	5.60633e-05	0.00142828
KCNMB1	30.0581	2.4838	0.616769	4.02711	5.64672e-05	0.00143583
SDS	108.586	1.57504	0.391243	4.02573	5.67985e-05	0.00144152
FAM111B	86.3843	2.50739	0.623214	4.02332	5.73827e-05	0.00145359
NHSL1	288.493	-1.21669	0.30286	-4.01735	5.88556e-05	0.00148808
TNKS	362.358	-0.902366	0.224656	-4.01665	5.90318e-05	0.00148972
CALCOCO2	363.327	0.50653	0.126411	4.00701	6.14914e-05	0.00154886
GRAMD1B	230.379	1.02773	0.256513	4.00656	6.161e-05	0.00154893
TNFAIP6	189.972	2.72516	0.680296	4.00584	6.17981e-05	0.00155075
ACADVL	1260.38	-0.884429	0.22099	-4.00213	6.27757e-05	0.00156378
CAMK2G	505.037	-0.707715	0.17681	-4.00269	6.26266e-05	0.00156378
FASLG	13.5574	2.1934	0.548013	4.00246	6.26867e-05	0.00156378
SUCNR1	15.5807	2.559	0.639416	4.00209	6.27851e-05	0.00156378
SRSF5	1120.1	-0.500632	0.125192	-3.9989	6.36389e-05	0.0015821
QSOX1	1279.22	-0.69936	0.174987	-3.99663	6.42493e-05	0.00159431
FKBP9	229.44	-1.4615	0.365973	-3.99345	6.51176e-05	0.00161287
APOBEC3F	47.5091	1.41122	0.3537	3.98988	6.61069e-05	0.00163434
CCDC47	489.735	-0.747552	0.187438	-3.98827	6.65562e-05	0.00164242
IMPA2	161.035	-0.893648	0.22434	-3.98346	6.79192e-05	0.00167296
CCRL2	113.421	1.86504	0.468467	3.98116	6.85798e-05	0.00168613
ZNF496	130.545	1.07772	0.27076	3.98036	6.88103e-05	0.00168869
ATP13A5	281.463	-1.59982	0.402329	-3.9764	6.99668e-05	0.00171393
KPNA1	406.664	-0.560209	0.140909	-3.97569	7.01752e-05	0.00171589
BNIPL	108.119	-1.29026	0.324745	-3.97315	7.09294e-05	0.00171862
FBXL13	101.568	-1.59572	0.401503	-3.97438	7.05632e-05	0.00171862
OSBPL2	717.052	-0.405681	0.102068	-3.97463	7.04892e-05	0.00171862
PSME3	349.077	-0.475615	0.119704	-3.97328	7.08909e-05	0.00171862
RBM4	243.062	-0.828321	0.208474	-3.97325	7.08981e-05	0.00171862
PARP8	682.775	0.685562	0.172686	3.97	7.18722e-05	0.00173832
PTPRO	16.2126	2.13785	0.538689	3.96862	7.22893e-05	0.00174525
P2RY14	65.8729	2.72561	0.687114	3.96674	7.28609e-05	0.00175588
CAB39L	263.286	-1.13875	0.287606	-3.9594	7.51393e-05	0.00180753
NR1H3	40.621	1.2487	0.315642	3.95607	7.61915e-05	0.00182955
OLR1	112.945	2.32246	0.587273	3.95466	7.66449e-05	0.00183714
GPR137B	108.513	0.918374	0.232507	3.94988	7.8191e-05	0.00187085
FCER1G	270.473	2.04906	0.518861	3.94915	7.84282e-05	0.00187303
TOM1L2	433.052	-0.937778	0.237488	-3.94874	7.85622e-05	0.00187303
HIVEP1	600.417	0.4727	0.119845	3.94427	8.00418e-05	0.00190153
NUCB1	588.581	0.576737	0.146214	3.94448	7.9974e-05	0.00190153
FKBP5	204.33	1.26541	0.320996	3.94213	8.07624e-05	0.00191524
RAB8B	394.045	1.4639	0.371513	3.94038	8.13532e-05	0.00192584
BRD1	413.588	-0.754194	0.191434	-3.93971	8.15795e-05	0.00192778
LPAR6	145.899	1.24184	0.315253	3.93919	8.17584e-05	0.00192861
GDE1	635.416	-0.931731	0.236727	-3.93589	8.28884e-05	0.00194839
HLA-DRB5	312.043	2.22675	0.565741	3.93598	8.28582e-05	0.00194839
SAMHD1	1134.51	1.36691	0.347459	3.93403	8.3533e-05	0.00196009
GIMAP4	173.967	2.20614	0.561178	3.93126	8.45017e-05	0.00197589
KIAA1324	757.393	-1.01118	0.25721	-3.93135	8.44713e-05	0.00197589
RMI2	15.2901	1.54515	0.393254	3.92915	8.52481e-05	0.00198987
DENND2C	402.551	-1.10519	0.281929	-3.9201	8.85124e-05	0.00206246
HLA-DMA	264.818	1.21982	0.311743	3.9129	9.11961e-05	0.0021213
B2M	19316.4	0.838336	0.214383	3.91046	9.21219e-05	0.00213541
HLA-E	6896.73	0.929804	0.237763	3.91063	9.2056e-05	0.00213541
NTNG2	106.068	2.5958	0.664687	3.9053	9.41103e-05	0.00217773
LACTB	115.673	0.970645	0.248627	3.90402	9.46092e-05	0.00218172
SNHG3	122.466	-0.950756	0.243515	-3.9043	9.44987e-05	0.00218172
CCL4	218.184	2.61463	0.670506	3.89949	9.63938e-05	0.00221905
TNIK	29.809	1.73128	0.444054	3.89881	9.66649e-05	0.00222147
ITCH	843.828	-0.483901	0.124282	-3.89356	9.87834e-05	0.00226238
SH3RF2	167.832	-1.41837	0.364265	-3.89379	9.86881e-05	0.00226238
GRHL1	601.824	-1.11235	0.285812	-3.89189	9.94674e-05	0.00226794
HLF	121.78	-1.96682	0.505386	-3.89172	9.95351e-05	0.00226794
PARVB	34.0033	1.59338	0.409345	3.89252	9.92103e-05	0.00226794
SFMBT2	126.878	1.14778	0.294962	3.89128	9.97149e-05	0.00226818
PARVA	390.79	-1.67604	0.430771	-3.8908	9.99136e-05	0.00226884
LONRF2	95.3652	-1.95337	0.502401	-3.88808	0.00010104	0.00229053
CCL3	196.807	2.67129	0.687503	3.8855	0.00010212	0.00229943
LGMN	391.582	1.42559	0.366874	3.88578	0.000102004	0.00229943
OXR1	420.806	-0.970301	0.249696	-3.88593	0.00010194	0.00229943
POLR2J4	109.285	-1.11767	0.287569	-3.88662	0.000101651	0.00229943
NACC2	275.32	-0.714362	0.184008	-3.88223	0.000103502	0.00232662
NYNRIN	397.746	-1.30323	0.336109	-3.8774	0.000105579	0.00236934
CFD	85.3167	1.60522	0.414187	3.87559	0.000106369	0.00238305
ARL8A	192.974	0.578623	0.149531	3.86958	0.000109024	0.00243846
CELSR2	291.65	-1.24436	0.321757	-3.86739	0.000110007	0.00245634
IGF2BP3	22.4638	2.23162	0.578018	3.86082	0.000113008	0.00251913
MICAL1	379.583	0.743286	0.192601	3.85921	0.000113755	0.00253156
ALS2	223.283	-1.06185	0.275199	-3.85849	0.000114089	0.00253477
TRIM26	407.893	0.770294	0.199708	3.8571	0.000114741	0.00254504
ANKRD22	111.108	1.30791	0.339474	3.85276	0.000116793	0.00258627
PSTPIP2	119.962	1.18762	0.308402	3.85089	0.000117692	0.00260186
SH3D19	604.554	-1.20638	0.313482	-3.84831	0.000118934	0.00262499
ITPR1	213.017	0.772096	0.200678	3.84743	0.000119362	0.0026301
PTPN13	1758.94	-1.21219	0.315269	-3.84493	0.000120585	0.00265268
ACSL4	345.559	1.02883	0.267761	3.84234	0.000121865	0.00267642
DOCK9	665.381	-1.02858	0.267841	-3.84028	0.000122894	0.0026902
TEX14	15.2995	1.98878	0.517857	3.84039	0.000122838	0.0026902
PHF13	86.7329	-0.77642	0.202236	-3.83918	0.000123448	0.0026979
CD40	75.8687	1.30008	0.339316	3.83148	0.000127375	0.00277918
TNFRSF13C	19.3783	1.77872	0.464596	3.82853	0.000128913	0.00280816
VCAN	266.691	2.10284	0.55002	3.82321	0.000131727	0.0028618
VCPIP1	573.353	0.502533	0.131448	3.82306	0.000131803	0.0028618
CD79A	13.7042	2.5132	0.657495	3.82238	0.000132167	0.00286506
PITRM1	463.214	-0.936411	0.24502	-3.82178	0.000132491	0.00286742
MGLL	269.61	-1.31179	0.343296	-3.82116	0.000132825	0.00287
EVL	228.98	1.26369	0.330849	3.81953	0.000133704	0.00288434
LY9	28.5579	1.73726	0.454928	3.81876	0.000134123	0.00288873
TADA2B	190.403	-0.493889	0.129418	-3.81622	0.000135514	0.00291398
MAGI1	298.185	-1.25731	0.329582	-3.81486	0.000136258	0.00292058
MYO5C	1061.97	-1.28236	0.336142	-3.81493	0.000136223	0.00292058
FCGR1A	110.581	2.31149	0.60614	3.81346	0.000137033	0.00293251
GNAQ	609.408	-0.419877	0.11012	-3.8129	0.000137343	0.00293375
VPS26B	244.705	-0.842536	0.220989	-3.81257	0.00013753	0.00293375
RTF1	311.662	-0.536518	0.14094	-3.80671	0.000140828	0.00299933
CTNNAL1	120.201	-2.10715	0.554178	-3.80231	0.000143355	0.00304828
LYRM1	119.903	0.857893	0.22581	3.79918	0.000145174	0.00308207
TXNRD1	1714.72	-0.74323	0.19568	-3.79819	0.000145758	0.00308466
UTRN	1276.99	0.810846	0.213465	3.79849	0.000145578	0.00308466
APOBEC3C	83.5296	1.15737	0.305023	3.79438	0.000148015	0.0031275
PLCE1	630.077	-1.48744	0.392053	-3.79397	0.000148257	0.00312767
LY96	85.6822	1.86477	0.491592	3.79333	0.000148642	0.00313085
PRKCZ	146.369	-0.835444	0.220288	-3.7925	0.000149138	0.00313635
TPK1	42.3672	1.3924	0.367676	3.78703	0.000152456	0.00320109
ATL2	188.729	-0.829501	0.2192	-3.78422	0.00015419	0.00323243
LILRA5	353.648	2.43331	0.643381	3.78206	0.000155536	0.00325554
TAPBP	2138.94	0.491018	0.129843	3.78164	0.000155799	0.00325596
TPM3	1346.97	0.583093	0.154209	3.78119	0.000156082	0.00325678
CERS2	284.844	-0.524566	0.138863	-3.77758	0.00015836	0.00329917
CACNA1D	183.295	-1.69274	0.44821	-3.77666	0.000158942	0.00330615
CD7	58.8503	1.36642	0.362447	3.76997	0.000163265	0.00339078
DRAM1	146.871	1.06566	0.282775	3.76857	0.000164187	0.00340465
NOTCH3	286.478	-1.29907	0.344893	-3.7666	0.000165486	0.00342627
GTF2H2C	37.6853	1.36608	0.362831	3.76507	0.000166502	0.00344198
MS4A1	47.3612	2.34944	0.624099	3.76453	0.000166862	0.0034441
PSME2	421.789	0.960883	0.255318	3.76348	0.000167565	0.00345329
RRP12	354.532	-0.860323	0.22878	-3.76048	0.00016959	0.00348963
GBP2	1057.9	1.53732	0.408998	3.75874	0.000170772	0.00350856
PTPN3	1030.68	-1.09216	0.290724	-3.75668	0.000172183	0.00353214
AKTIP	126.705	-0.857698	0.228368	-3.75578	0.000172806	0.00353948
ANXA3	582.032	0.674557	0.179778	3.75217	0.00017531	0.00358527
HLA-DMB	260.781	1.19455	0.318454	3.75108	0.000176075	0.00359543
C6orf62	797.097	0.430395	0.11477	3.75008	0.000176778	0.00360428
DLG3	596.65	-1.18324	0.315585	-3.74935	0.000177295	0.00360668
ZNF704	139.875	-1.854	0.494513	-3.74915	0.000177435	0.00360668
VAMP5	109.771	1.08062	0.288283	3.74846	0.000177925	0.00361115
NRG2	27.1584	2.02246	0.539823	3.74652	0.000179308	0.00363371
PLXNA2	338.477	-0.963592	0.257424	-3.74321	0.000181687	0.00367635
C18orf25	414.986	0.595987	0.159241	3.74268	0.000182071	0.00367855
OBSL1	175.401	-1.49109	0.398587	-3.74094	0.000183334	0.00369849
MRPL44	120.228	0.787776	0.210722	3.73846	0.000185148	0.00372945
MTMR12	352.499	-0.856505	0.229167	-3.73747	0.00018588	0.00373295
RPS6KA3	808.402	-0.51761	0.138481	-3.73777	0.000185662	0.00373295
POU2AF1	76.5252	2.21754	0.593643	3.73548	0.000187357	0.00375696
TMEM176A	24.1214	2.04322	0.547501	3.73189	0.000190046	0.00380519
KCTD12	250.877	1.22582	0.328558	3.7309	0.000190793	0.00381263
PINK1	296.34	-0.654096	0.175331	-3.73065	0.000190988	0.00381263
MCM2	61.7831	1.40639	0.377065	3.72983	0.00019161	0.00381746
TMC8	150.24	1.00296	0.268921	3.72958	0.000191801	0.00381746
UBE2S	93.9122	0.915335	0.245837	3.72334	0.000196601	0.00390718
ERGIC1	964.757	-0.537097	0.144376	-3.72012	0.000199132	0.00395162
SOCS5	108.94	-0.968121	0.260356	-3.71845	0.000200453	0.00397194
ABCD3	650.838	-1.32533	0.356736	-3.71516	0.000203074	0.00400984
CLPX	250.114	-0.71015	0.191161	-3.71492	0.000203265	0.00400984
PLEKHH2	219.352	-1.33583	0.35953	-3.7155	0.000202801	0.00400984
PAX5	41.2801	2.71616	0.731344	3.71393	0.000204065	0.00401969
DDAH2	154.726	0.770402	0.207482	3.7131	0.000204739	0.00402703
KIAA1549	200.908	-1.43718	0.387125	-3.71244	0.000205268	0.00403152
CLIP1	1248.55	-0.581455	0.156652	-3.71177	0.000205814	0.0040363
TNK2	168.478	1.12852	0.304103	3.71097	0.000206464	0.00404313
CLIC6	640.344	-1.33759	0.360654	-3.70879	0.000208248	0.00407211
TANK	386.946	0.942426	0.254134	3.70838	0.000208591	0.00407286
CACHD1	213.614	-1.37662	0.371374	-3.70682	0.000209879	0.00409204
GRAP2	23.9685	1.79146	0.483338	3.70644	0.00021019	0.00409212
CDC42BPA	1184.56	-1.31643	0.355295	-3.70519	0.000211236	0.00410651
HIVEP2	659.131	0.675084	0.182428	3.70055	0.000215136	0.00417627
BUB1	39.6305	2.00094	0.54081	3.69989	0.000215692	0.00418099
ALDH9A1	238.504	-1.05025	0.284103	-3.69673	0.000218397	0.00422119
PTK2B	550.782	0.977378	0.264367	3.69705	0.000218121	0.00422119
ARID5A	284.758	1.3902	0.376167	3.69569	0.000219293	0.00423239
BATF	83.9732	1.2878	0.348572	3.69449	0.000220327	0.0042423
ITGB5	161.831	-1.0958	0.296613	-3.69436	0.000220441	0.0042423
RAP1GAP	194.75	-1.43106	0.387424	-3.69377	0.000220952	0.00424602
LPIN3	169.194	-1.29899	0.351707	-3.69338	0.000221296	0.00424653
TJP1	856.407	-1.02319	0.277184	-3.69136	0.000223058	0.00427422
UACA	198.41	-1.39203	0.377497	-3.68754	0.000226433	0.00433268
MAP3K1	647.324	0.554808	0.150577	3.68454	0.000229118	0.00436972
MGAT4B	553.202	-1.04069	0.282428	-3.68479	0.000228893	0.00436972
SUMF1	179.834	-1.13702	0.308613	-3.68428	0.000229349	0.00436972
ZC3H6	277.812	-1.24295	0.337467	-3.68318	0.000230347	0.00438248
RNF11	443.667	-0.515755	0.140052	-3.6826	0.000230868	0.00438617
ADNP	552.221	-0.703526	0.191084	-3.68177	0.000231619	0.00439418
CCDC120	214.608	-1.07227	0.29131	-3.68084	0.000232464	0.0043942
CNNM3	127.364	-0.818747	0.222466	-3.68033	0.000232934	0.0043942
DST	474.782	-1.27427	0.346232	-3.6804	0.000232867	0.0043942
YTHDC1	540.19	-0.418086	0.113585	-3.68082	0.000232487	0.0043942
NR3C2	412.87	-1.45228	0.394865	-3.67791	0.000235154	0.00442984
PTGIS	25.4099	3.34787	0.911542	3.67276	0.000239947	0.00451376
KLHL36	209.893	-0.917809	0.249975	-3.6716	0.00024104	0.00452162
ZFYVE9	235.067	-1.23328	0.335882	-3.67178	0.000240871	0.00452162
ZMAT3	208.755	-0.96639	0.263251	-3.67099	0.000241612	0.004526
OLFML2B	21.2219	1.81107	0.493617	3.66898	0.00024352	0.00454899
PLEKHA5	488.234	-1.38963	0.378744	-3.66904	0.000243461	0.00454899
PCGF3	421.789	-0.618878	0.168735	-3.66774	0.000244699	0.00456465
PLEKHA2	429.07	0.582876	0.158939	3.66729	0.000245135	0.0045664
AGBL5	146.288	-1.62916	0.444775	-3.6629	0.000249377	0.00463896
GSTA1	1097.78	-2.09841	0.573014	-3.66206	0.000250198	0.00464778
AP1G1	1066.45	-0.312302	0.085323	-3.66023	0.000251989	0.00467456
RICTOR	982.768	0.865454	0.236587	3.65808	0.000254107	0.00470732
DCBLD2	188.348	-1.60782	0.439791	-3.65586	0.000256318	0.00474171
BTN2A2	105.815	0.874097	0.239126	3.65539	0.000256794	0.00474394
BTK	61.6772	1.67764	0.45918	3.65355	0.000258636	0.00477138
TUSC3	216.262	-1.61908	0.44325	-3.65274	0.000259452	0.00477985
ZDHHC14	26.2821	1.39808	0.383099	3.6494	0.000262854	0.00483586
SCNM1	46.6135	1.42179	0.389887	3.64667	0.000265662	0.0048808
ALDH3A2	682.161	-1.35903	0.372815	-3.64533	0.000267047	0.00489282
PDCD1LG2	14.371	2.01188	0.55187	3.64558	0.000266794	0.00489282
RNF13	711.952	0.708991	0.194562	3.64403	0.000268397	0.00491082
ACSM3	38.5587	1.89487	0.520189	3.64265	0.000269846	0.00493059
CAPN8	366.077	-1.34865	0.370436	-3.64073	0.000271871	0.00494731
CMTM3	59.3325	1.05678	0.290243	3.641	0.000271577	0.00494731
NCKAP1	1101.06	-1.08305	0.297466	-3.64092	0.000271664	0.00494731
DLG5	813.358	-1.1045	0.303528	-3.63887	0.000273836	0.0049763
IL18R1	66.4068	1.27081	0.34941	3.63703	0.0002758	0.00500519
MATN2	112.367	-1.59745	0.439681	-3.6332	0.000279922	0.00507312
NLRX1	96.1074	-0.799643	0.220141	-3.63242	0.000280779	0.00508176
MINK1	707.968	-0.684805	0.188614	-3.63073	0.000282621	0.00510819
DHX32	564.508	-1.13782	0.313753	-3.62649	0.000287301	0.00518576
CYP3A5	425.644	-1.59501	0.440102	-3.62419	0.000289872	0.0052192
NEBL	1367.74	-1.29623	0.357666	-3.62413	0.000289934	0.0052192
GAPVD1	1098.49	-0.872872	0.240945	-3.6227	0.00029154	0.00524106
NDC80	22.8714	1.52909	0.422254	3.62126	0.000293173	0.00525629
STRAP	316.937	-0.844738	0.233251	-3.62158	0.00029281	0.00525629
IL21R	35.6928	1.70669	0.471496	3.61973	0.00029491	0.00527234
ZNF107	130.641	0.797343	0.220293	3.61946	0.00029522	0.00527234
ZNF398	207.865	-0.623374	0.17223	-3.61943	0.000295251	0.00527234
AMIGO2	19.2632	1.56948	0.43376	3.61832	0.000296527	0.00528716
MLXIP	401.843	-0.741466	0.204937	-3.61801	0.000296871	0.00528716
ATP6V1C2	86.7916	-1.36175	0.376984	-3.61222	0.000303586	0.00539955
CPSF7	350.948	-0.392607	0.108711	-3.61147	0.000304465	0.005408
EPB41L4B	408.023	-1.62158	0.449609	-3.60665	0.000310174	0.00550209
PER2	743.894	-1.06762	0.296187	-3.60456	0.000312688	0.00553934
ATP6V0A4	123.179	-1.74961	0.48567	-3.60246	0.000315216	0.00557674
CCDC18	56.7429	1.09615	0.304403	3.60099	0.000317006	0.00559361
CTNND1	1103.45	-1.10844	0.307795	-3.60124	0.000316703	0.00559361
IFT88	142.597	-1.68997	0.469937	-3.59617	0.000322943	0.00569086
USP54	568.095	-0.979225	0.272333	-3.5957	0.000323523	0.00569358
HAPLN3	82.2517	1.57592	0.438387	3.59481	0.000324633	0.00570561
PIK3R2	207.348	-1.19942	0.33392	-3.59196	0.000328203	0.00576078
ARF4	731.67	-0.603478	0.168039	-3.5913	0.000329038	0.00576659
ASH1L	950.588	-0.428769	0.119401	-3.59101	0.000329396	0.00576659
SYTL2	2095.97	-1.30205	0.36279	-3.58898	0.000331971	0.00580407
GPX3	81.2617	-1.13203	0.315624	-3.58663	0.000334976	0.00584895
ADAMTS2	13.2443	3.05292	0.851477	3.58544	0.000336506	0.00586038
ADRB2	90.3286	0.777618	0.216869	3.58565	0.000336234	0.00586038
DNAJB4	62.5399	1.52778	0.426298	3.58384	0.000338582	0.00588886
PLXNB3	86.2046	-1.51952	0.424467	-3.57984	0.000343808	0.00597199
SUB1	395.112	0.674734	0.188531	3.5789	0.000345048	0.00598575
EPHX1	723.119	-1.47838	0.413135	-3.57844	0.000345653	0.00598581
GLB1L	146.754	-1.86677	0.521705	-3.57822	0.000345946	0.00598581
IL12RB1	46.4307	1.37879	0.385384	3.57771	0.000346613	0.00598959
DAAM1	268.643	-0.992983	0.278182	-3.56954	0.00035761	0.00615577
GSDMD	251.603	0.762029	0.213447	3.5701	0.000356839	0.00615577
MAP7	438.297	-1.04199	0.291885	-3.56986	0.000357172	0.00615577
GMCL1	150.542	-0.704197	0.197353	-3.56821	0.000359422	0.00617901
CPD	2859.91	-0.502589	0.140899	-3.56702	0.000361065	0.00619928
DOCK1	442.421	-1.07636	0.301804	-3.56644	0.000361867	0.00620509
PFKFB2	326.033	-0.681541	0.191119	-3.56606	0.000362389	0.00620608
DNAJA4	634.752	-1.52922	0.428894	-3.56549	0.000363183	0.00621172
VPS13D	1578.54	-0.618541	0.173511	-3.56485	0.000364065	0.00621887
CHST9	524.14	-1.98048	0.555937	-3.56243	0.000367443	0.00626589
FBXW10	31.5592	-2.09754	0.588833	-3.5622	0.000367755	0.00626589
C1orf162	21.8659	1.64495	0.461828	3.56183	0.000368284	0.00626692
C16orf74	21.4418	-1.43707	0.403539	-3.56116	0.000369221	0.00627487
PPP3CA	397.082	-0.455422	0.127917	-3.56029	0.000370452	0.00628782
LRIG1	569.619	-1.42005	0.398917	-3.55977	0.000371178	0.00628784
RAD23B	736.056	-0.488335	0.137187	-3.55962	0.000371394	0.00628784
DCUN1D2	78.0501	-0.865316	0.243524	-3.55331	0.000380417	0.00642808
RIPK3	115.326	0.526323	0.148128	3.55316	0.000380639	0.00642808
BCR	797.68	-0.866698	0.243981	-3.55232	0.000381853	0.00644015
FERMT1	105.21	-1.11154	0.312935	-3.552	0.000382316	0.00644015
MAP3K9	316.679	-1.0335	0.29105	-3.55094	0.000383863	0.00645807
DNMBP	285.346	-0.661547	0.186327	-3.55046	0.000384559	0.00646165
KAZN	178.344	-0.958321	0.269995	-3.54941	0.000386099	0.00647127
PTOV1	278.263	-0.76472	0.215448	-3.54944	0.000386052	0.00647127
GLTP	775.357	-0.886387	0.24994	-3.5464	0.00039054	0.00652933
IL32	50.8961	1.26257	0.355993	3.54661	0.000390228	0.00652933
LAG3	21.8508	1.98321	0.559561	3.54422	0.000393773	0.00657517
P2RX7	46.1202	1.66306	0.469342	3.54339	0.000395011	0.00658762
HLA-DRA	2568.88	1.19969	0.338655	3.5425	0.000396347	0.00660166
CXCR3	14.3704	1.77134	0.500272	3.54076	0.000398973	0.00663715
NET1	889.989	-1.06481	0.30087	-3.53909	0.000401513	0.00666282
TRIM8	1054.43	-0.700286	0.197865	-3.53922	0.000401312	0.00666282
HLA-DPB1	586.965	1.09312	0.308912	3.53862	0.000402221	0.0066663
COL4A5	176.497	-1.40948	0.398463	-3.53729	0.000404254	0.00669171
GNLY	23.4418	2.26819	0.641433	3.53612	0.000406052	0.00671315
TMOD2	81.6175	1.0606	0.300011	3.53519	0.000407474	0.00672836
UBE2D3	1620.78	0.570665	0.161532	3.53283	0.000411143	0.00678057
FPR3	56.03	1.46354	0.414357	3.53208	0.000412306	0.00679137
TRAF1	129.931	1.24842	0.353682	3.52977	0.000415927	0.00684259
FCN1	144.018	2.48667	0.704751	3.52844	0.000418013	0.00686845
ALDH7A1	141.048	-1.43878	0.407858	-3.52765	0.000419272	0.0068807
ENG	61.2089	1.19127	0.337844	3.52611	0.000421715	0.00691231
LAMC1	278.832	-1.18153	0.335147	-3.5254	0.000422842	0.00691382
ZRANB1	301.571	-0.456276	0.129414	-3.52571	0.000422355	0.00691382
DOCK10	182.35	1.10449	0.313489	3.52323	0.000426323	0.00696224
TEAD1	604.938	-1.04335	0.296263	-3.52169	0.000428812	0.00699435
NTRK3	43.7513	3.27905	0.931414	3.52051	0.000430725	0.00701698
FAT1	2190.14	-1.11894	0.318103	-3.51753	0.000435586	0.00707894
RCBTB2	148.619	0.670439	0.190583	3.51783	0.000435095	0.00707894
ELF5	65.6798	-1.46517	0.416653	-3.51653	0.000437227	0.00709698
SEMA7A	101.003	1.41423	0.402246	3.51583	0.000438389	0.0071
VWF	236.976	-1.2641	0.359552	-3.51577	0.000438475	0.0071
SPARCL1	154.435	-2.11875	0.603068	-3.51329	0.000442599	0.00715812
TRIM69	131.379	1.4165	0.403262	3.5126	0.00044374	0.0071679
BCL2	64.3548	1.14185	0.325264	3.51053	0.000447212	0.00721528
SPATS2L	626.463	1.01914	0.290564	3.50746	0.000452408	0.00729031
TMEM62	197.783	0.858919	0.244954	3.50645	0.000454129	0.00730924
ESRRA	306.103	-0.698467	0.199228	-3.50587	0.000455109	0.00731621
CRLS1	175.543	-1.09711	0.313036	-3.50475	0.000457042	0.00733846
ATP8B4	115.674	0.918573	0.262202	3.50331	0.000459518	0.00736398
NPEPPS	896.386	-0.487769	0.139236	-3.50318	0.000459733	0.00736398
ANKRD36BP1	18.6951	5.26543	1.50346	3.50221	0.000461412	0.00738203
ACHE	13.388	2.06573	0.590153	3.50033	0.000464675	0.00742536
THRA	110.395	-1.19403	0.341162	-3.4999	0.000465431	0.00742856
ADAMTS6	17.6587	2.66481	0.762086	3.49673	0.000470999	0.00750847
KLRD1	144.007	1.95802	0.560237	3.49497	0.000474106	0.00754901
SLC39A6	333.233	-0.89853	0.257153	-3.49415	0.000475582	0.00755677
SORT1	940.184	-0.700822	0.200575	-3.49407	0.000475723	0.00755677
LINC00342	661.252	-1.28196	0.366947	-3.49359	0.000476564	0.00756115
AFF3	36.6493	1.69096	0.48432	3.49142	0.000480467	0.00760502
ZDHHC3	460.777	-0.597951	0.17125	-3.49168	0.000479985	0.00760502
GSG1L	30.4705	3.18854	0.913361	3.491	0.000481213	0.00760783
SYTL1	420.148	-0.86682	0.248382	-3.48987	0.000483254	0.00763108
MICALL2	284.841	-1.16692	0.334495	-3.48861	0.000485541	0.00765815
BRAP	176.43	-0.559652	0.160707	-3.48244	0.000496874	0.00782043
MYO6	1167.19	-0.989108	0.284083	-3.48176	0.00049813	0.00782043
PDPK1	568.931	-0.499973	0.143597	-3.48178	0.000498086	0.00782043
PPP6R2	552.506	-0.680983	0.195587	-3.48174	0.000498169	0.00782043
NEDD4L	586.382	-1.02172	0.293541	-3.48068	0.000500141	0.00784219
TECTA	12.5574	2.16141	0.621179	3.47953	0.000502301	0.00786684
NFIA	422.774	-1.49376	0.429737	-3.476	0.000508956	0.00796173
BAG5	380.002	-0.865833	0.24923	-3.47403	0.000512704	0.00799823
CIR1	289.431	0.703519	0.20252	3.47383	0.000513083	0.00799823
EIF5	1464.87	-0.598697	0.17234	-3.47393	0.000512892	0.00799823
RAP1B	480.926	0.527957	0.151995	3.4735	0.000513713	0.00799873
MCC	171.063	-1.08692	0.313042	-3.47212	0.000516363	0.00801807
SEMA4C	262.693	-1.239	0.356838	-3.47217	0.00051626	0.00801807
TNKS1BP1	673.182	-0.959803	0.276448	-3.47192	0.000516754	0.00801807
APOBEC3D	41.8751	1.27207	0.366539	3.47047	0.00051954	0.00805197
SPTBN2	1041.59	-1.06269	0.306338	-3.46902	0.000522351	0.00808616
SDC1	2010.75	-1.0891	0.314014	-3.46832	0.000523718	0.0080886
TNFAIP3	1712.39	1.40983	0.406473	3.46844	0.00052348	0.0080886
EPB41L1	734.05	-1.17115	0.337769	-3.46729	0.000525732	0.00811034
PNPLA2	903.85	-0.913926	0.263803	-3.46443	0.000531352	0.00818759
CD33	13.7663	1.73378	0.500516	3.464	0.000532215	0.00819146
SCAP	560.37	-0.526391	0.152009	-3.46289	0.0005344	0.00821563
EXOC6	176.825	0.598155	0.172818	3.46119	0.000537798	0.00822063
MAP4K1	49.9545	1.31468	0.379803	3.46148	0.000537221	0.00822063
MPRIP	954.848	-0.883853	0.255345	-3.46141	0.000537353	0.00822063
SMCHD1	3219.31	1.26412	0.365171	3.46171	0.000536753	0.00822063
SPATA6	182.414	-1.71685	0.495877	-3.46224	0.000535695	0.00822063
AHCTF1	575.609	-0.651178	0.188236	-3.45936	0.000541462	0.00826719
CDC42BPB	729.241	-0.981633	0.284012	-3.45631	0.000547616	0.00834902
EHF	1975.33	-1.01505	0.293725	-3.45578	0.000548694	0.00834902
GTF3C1	810.01	-0.823367	0.238256	-3.4558	0.000548655	0.00834902
BDH1	292.71	-1.00921	0.292111	-3.45488	0.000550531	0.00835794
TCP11L2	355.727	-0.62236	0.180134	-3.45498	0.000550324	0.00835794
BEND7	106.698	-1.26653	0.366848	-3.45247	0.000555486	0.00840897
GPSM2	119.411	-1.00198	0.290232	-3.45233	0.000555778	0.00840897
PTK7	253.963	-1.21377	0.351571	-3.45243	0.000555562	0.00840897
MKNK2	1260.38	-0.667149	0.193304	-3.45129	0.000557921	0.00842235
SLC25A16	134.712	-0.994084	0.288011	-3.45154	0.00055739	0.00842235
CDH1	2043.75	-1.02506	0.297123	-3.44996	0.000560674	0.00845435
GSTO1	148.237	0.899754	0.261103	3.44597	0.000569016	0.00857049
FMNL3	163.136	1.11275	0.32301	3.44493	0.00057121	0.00859386
ACAP1	163.15	1.1971	0.347536	3.44454	0.000572031	0.00859654
PTPRCAP	47.5428	1.50193	0.436135	3.44372	0.000573771	0.008613
FER1L6	2509.25	-1.18857	0.34525	-3.44265	0.000576053	0.00863757
MSL3	205.839	0.653485	0.189856	3.442	0.000577436	0.00864861
CDH23	111.313	1.21101	0.351891	3.44142	0.00057867	0.00865739
ADCY6	380.905	-1.13666	0.330366	-3.44062	0.000580384	0.00867334
SLC25A36	347.428	-1.33684	0.388873	-3.43773	0.000586609	0.00875657
MYO1B	1009.1	-1.25337	0.364648	-3.4372	0.000587768	0.0087641
CHST6	619.04	-1.32903	0.386893	-3.43514	0.000592254	0.00882116
BRIP1	52.4434	1.31681	0.38339	3.43464	0.000593342	0.00882753
AKAP8	261.187	-0.650501	0.18948	-3.43308	0.000596756	0.00886096
TMEM60	35.7425	0.889082	0.25898	3.43301	0.000596914	0.00886096
AGTRAP	160.674	0.830469	0.242004	3.43164	0.000599953	0.0088962
CD4	125.033	1.02075	0.297512	3.43094	0.000601486	0.0088992
RASAL2	412.07	-0.914504	0.266545	-3.43095	0.000601463	0.0088992
ESRP1	511.349	-1.01771	0.296679	-3.43034	0.000602816	0.00890902
FAM122C	58.5848	1.27591	0.372022	3.42967	0.000604306	0.00892119
ATP9A	777.555	-1.17664	0.343136	-3.42907	0.000605663	0.00892153
CELF1	715.882	-0.487509	0.142158	-3.42933	0.000605068	0.00892153
RPGR	169.228	-1.2288	0.358475	-3.42786	0.000608364	0.00895145
STXBP5	444.512	-0.563537	0.164448	-3.42685	0.000610629	0.0089749
NBEAL1	692.678	-1.06637	0.311324	-3.42527	0.000614184	0.00901725
ATP1A1	3582.08	-0.957941	0.27979	-3.42378	0.00061756	0.00905688
GBA2	409.168	-0.544864	0.159238	-3.42169	0.000622327	0.00911622
TBL1XR1	1063.67	-0.629485	0.183984	-3.42141	0.00062297	0.00911622
SCNN1A	2136.39	-1.10907	0.324186	-3.42109	0.000623705	0.00911701
SH2B3	229.831	0.914398	0.267581	3.41728	0.000632501	0.00923549
N4BP2L1	58.6701	0.854134	0.250071	3.41556	0.000636515	0.00928395
SASH3	269.874	1.39905	0.409837	3.41367	0.000640936	0.00932809
WDR77	150.266	-1.10223	0.322861	-3.41394	0.000640298	0.00932809
NFIB	479.747	-1.24554	0.365051	-3.41195	0.000644994	0.00937696
WNK2	231.637	-1.27034	0.372517	-3.41016	0.000649254	0.00942863
APOL4	111.119	1.58281	0.464273	3.40923	0.000651459	0.00945039
TM9SF3	1929.58	-0.91848	0.269684	-3.40576	0.000659796	0.00956096
PLD1	242.662	-0.837019	0.245787	-3.40546	0.000660515	0.00956103
PNISR	514.206	-0.59163	0.173825	-3.4036	0.000665034	0.00960838
SUN1	980.026	-0.991739	0.291386	-3.40353	0.000665223	0.00960838
FREM2	270.491	-1.39751	0.410799	-3.40193	0.000669128	0.00963337
HMGN4	88.9586	0.849159	0.249632	3.40164	0.000669834	0.00963337
MAP3K5	408.624	0.540607	0.158915	3.40186	0.000669281	0.00963337
SUPT16H	385.448	-0.78515	0.230814	-3.40166	0.000669781	0.00963337
TMPRSS13	204.165	-0.957999	0.281674	-3.40109	0.000671182	0.00964238
TMPRSS2	1066.34	-1.00396	0.295478	-3.39774	0.000679457	0.0097508
DUSP16	325.96	-0.683353	0.20127	-3.39521	0.000685763	0.00983075
TACC2	1165.16	-1.03731	0.305634	-3.39396	0.000688895	0.00986506
FAM3B	158.285	-1.17864	0.347551	-3.39128	0.000695658	0.00995126
C1QB	118.285	1.62886	0.480432	3.3904	0.000697904	0.00997271
FCGR2B	175.666	1.88361	0.556225	3.38642	0.000708116	0.0101078
DUOXA1	243.485	-1.05954	0.313021	-3.38489	0.00071206	0.0101533
FAT2	413.436	-1.42135	0.420104	-3.38334	0.000716093	0.0101999
ABLIM1	2554.17	-1.06113	0.314121	-3.37809	0.000729917	0.0103748
AP1S2	37.2524	1.47781	0.437457	3.37818	0.000729661	0.0103748
MAX	296.07	0.374653	0.110951	3.37674	0.000733495	0.0104145
TEAD3	277.763	-0.93538	0.277059	-3.3761	0.000735204	0.0104277
NFRKB	210.051	-0.685114	0.203008	-3.37482	0.000738651	0.0104655
TULP4	504.234	-0.961462	0.284997	-3.37358	0.000741971	0.0105014
PLA2G4C	33.745	1.93843	0.574723	3.37281	0.000744065	0.0105199
CNN3	564.675	-1.0016	0.297101	-3.37123	0.000748324	0.010569
C7orf26	94.646	-0.688368	0.204237	-3.37043	0.000750516	0.0105888
SGSM2	628.273	-0.910009	0.270086	-3.36933	0.000753509	0.0106198
PTPN2	242	0.673322	0.199989	3.36679	0.000760494	0.0106957
ZNF407	228.163	-0.533488	0.158447	-3.36697	0.00075999	0.0106957
PPT2	44.1674	-1.34696	0.400164	-3.36602	0.000762606	0.0107141
PPM1L	233.48	-1.20734	0.358802	-3.36491	0.000765695	0.0107463
ANKRD6	170.533	-1.00946	0.300061	-3.36419	0.000767674	0.0107514
CNST	228.844	-0.71648	0.212966	-3.3643	0.000767381	0.0107514
ZNF219	172.078	-1.00619	0.299235	-3.36253	0.000772314	0.0108051
EVPL	807.753	-1.10763	0.329569	-3.36084	0.000777062	0.0108602
COBLL1	392.36	-1.04648	0.311435	-3.3602	0.000778848	0.0108738
PRSS12	267.574	-1.57807	0.469984	-3.35772	0.000785874	0.0109604
AMPD3	477.113	-0.491265	0.146405	-3.35551	0.000792178	0.0110275
MAP2K7	145.967	-0.64172	0.191247	-3.35546	0.000792333	0.0110275
ENAH	645.714	-1.30859	0.390093	-3.35457	0.000794898	0.0110517
DNHD1	273.043	-1.37745	0.410696	-3.35395	0.000796664	0.0110648
DSTN	898.735	-1.18489	0.353429	-3.35257	0.00080065	0.0111086
HLA-DOB	15.2146	1.46458	0.436979	3.35161	0.000803443	0.0111358
ARL3	166.509	-1.56645	0.467783	-3.34865	0.00081205	0.0112421
TPD52L1	263.626	-1.17092	0.349697	-3.3484	0.000812792	0.0112421
MID2	187.711	-1.0907	0.325902	-3.34672	0.000817736	0.0112988
ADARB2	39.8386	-1.58607	0.474121	-3.34528	0.000821989	0.0113458
MSI2	486.183	-1.22243	0.365692	-3.34279	0.000829393	0.0114362
RPL41	1206.46	-0.886647	0.265342	-3.34152	0.00083321	0.011477
ANKRD35	135.235	-1.30956	0.392101	-3.33987	0.000838182	0.011514
HES2	79.9162	-1.39544	0.417819	-3.33982	0.00083833	0.011514
SLC25A13	141.429	-0.730803	0.218819	-3.33977	0.000838479	0.011514
CD37	133.008	1.60061	0.479418	3.33865	0.000841877	0.011537
KIAA1958	82.9343	1.03638	0.310398	3.33888	0.000841175	0.011537
NFE2L2	1376.24	0.443232	0.132857	3.33617	0.000849401	0.0116077
PSMB10	357.64	0.597543	0.179115	3.3361	0.000849641	0.0116077
SYTL3	188.344	0.956642	0.286708	3.33664	0.00084797	0.0116077
AHNAK2	566.258	-1.21633	0.364818	-3.33407	0.000855858	0.0116807
KIF1C	1488.43	-0.861525	0.258454	-3.33338	0.000857979	0.0116977
CLIC4	170.985	0.876412	0.262968	3.33277	0.000859847	0.0117006
TERF2IP	218.858	0.41748	0.125266	3.33274	0.000859942	0.0117006
FAM114A2	70.8988	0.728407	0.218661	3.33121	0.000864688	0.0117533
ITGB6	138.736	-1.06965	0.321475	-3.32732	0.000876841	0.0118912
PRKCQ	18.32	1.67382	0.503083	3.32711	0.000877502	0.0118912
PTS	93.9432	-0.839323	0.252241	-3.32747	0.000876377	0.0118912
PRKCI	295.288	-0.929957	0.27956	-3.3265	0.000879435	0.0119053
NCK2	359.259	-0.639201	0.19221	-3.32553	0.000882519	0.011935
FFAR2	1472.25	2.25768	0.679139	3.32433	0.000886302	0.011974
GLG1	862.079	-0.622577	0.187341	-3.32323	0.00088983	0.0120096
AGFG2	349.11	-1.08515	0.32667	-3.32185	0.000894221	0.0120567
CPT1A	358.941	-0.835613	0.251596	-3.32126	0.000896136	0.0120582
GFOD2	187.595	-0.936873	0.282078	-3.32132	0.000895912	0.0120582
ARHGAP32	1180.5	-0.926528	0.279296	-3.31737	0.000908706	0.0121763
CCND2	110.223	1.17179	0.353254	3.31713	0.000909466	0.0121763
DOK4	103.703	-0.902027	0.271927	-3.31716	0.000909367	0.0121763
KIAA0040	278.093	1.40852	0.424516	3.31795	0.000906807	0.0121763
NDRG2	955.563	-0.954669	0.287732	-3.31791	0.000906927	0.0121763
IL12RB2	16.567	1.77384	0.534845	3.31654	0.000911398	0.0121899
PCYOX1	327.414	-1.10225	0.332586	-3.31418	0.00091913	0.0122811
SIN3A	526.449	-0.544739	0.164384	-3.31382	0.000920296	0.0122844
GRPEL1	99.5436	-0.714868	0.215823	-3.31229	0.00092535	0.0123395
SDK2	20.5629	2.10882	0.636865	3.31125	0.000928813	0.0123734
HSPA2	101.38	-1.069	0.322911	-3.3105	0.000931301	0.0123942
ALDH5A1	124.094	-1.36402	0.412101	-3.30993	0.000933198	0.0124071
SH3RF1	454.835	-0.966397	0.292	-3.30958	0.000934367	0.0124103
PER3	286.402	-1.29044	0.389976	-3.30903	0.000936189	0.0124222
HSD17B13	354.934	-2.15489	0.651362	-3.30828	0.000938712	0.012431
WLS	358.79	-0.784704	0.237175	-3.30854	0.000937846	0.012431
YES1	373.571	-1.0113	0.305848	-3.30656	0.000944505	0.0124953
FER1L4	502.158	-1.18079	0.357403	-3.3038	0.000953841	0.0126063
WWP1	275.175	-0.933897	0.282762	-3.30277	0.000957357	0.0126403
LPAR4	1245.32	-3.84142	1.16399	-3.30022	0.000966079	0.0127429
PTGER4	189.144	0.725592	0.219919	3.29935	0.000969074	0.0127698
ZFP91	391.073	-0.696682	0.211235	-3.29814	0.000973284	0.0128127
FMN1	352.312	-1.02517	0.311077	-3.29557	0.00098223	0.0129177
PAG1	284.346	1.2231	0.371183	3.29514	0.000983719	0.0129246
SH2D2A	17.3089	1.63468	0.496142	3.29478	0.000984993	0.0129286
EXOC6B	185.373	-0.932321	0.283091	-3.29336	0.000989962	0.0129811
TSTD1	109.173	-1.06438	0.323274	-3.29251	0.000992987	0.013008
CAMSAP3	269.881	-1.02103	0.3102	-3.29152	0.000996465	0.0130347
CYP2C18	50.3977	-1.18011	0.358545	-3.29138	0.000996972	0.0130347
FGFR3	549.259	-1.24112	0.377678	-3.2862	0.00101551	0.0132641
FEZF1	86.7804	-1.36109	0.414336	-3.28499	0.00101984	0.0132818
GYG2	27.1761	-1.64624	0.501131	-3.28504	0.00101968	0.0132818
PARD3	395.258	-0.963995	0.29345	-3.28504	0.00101967	0.0132818
ARHGAP35	717.221	-1.00234	0.305237	-3.28379	0.0010242	0.0133256
ABHD11	206.959	-0.960472	0.292592	-3.28263	0.00102844	0.0133677
DSP	2313.09	-0.964542	0.293902	-3.28185	0.00103128	0.0133787
PPIG	235.194	-0.55329	0.168578	-3.2821	0.00103036	0.0133787
NR1D2	524.243	-1.01576	0.309713	-3.27967	0.00103927	0.0134562
TSHZ2	414.664	-1.11057	0.338619	-3.27972	0.00103912	0.0134562
FMO3	636.524	-1.66174	0.507006	-3.27755	0.00104711	0.0135445
VWA2	67.8909	-1.51224	0.461525	-3.27662	0.00105059	0.0135765
ZCCHC14	217.203	-0.886104	0.270468	-3.27619	0.00105218	0.0135839
SEC16A	1558.02	-0.514243	0.157011	-3.2752	0.00105588	0.0136093
TANC1	771.216	-0.943019	0.287935	-3.27512	0.00105619	0.0136093
IFI27	729.873	1.34076	0.409618	3.2732	0.00106337	0.0136887
ADH7	1649.27	-1.57726	0.481972	-3.27252	0.00106592	0.0137084
MYCBP2	930.645	0.475906	0.14548	3.27128	0.00107061	0.0137423
SLC2A5	31.9516	1.82459	0.557754	3.27131	0.0010705	0.0137423
BCL9	84.1561	-0.992405	0.303457	-3.27033	0.00107421	0.0137621
KLHDC8A	33.384	-2.71503	0.830164	-3.27048	0.00107366	0.0137621
DPY19L4	201.499	-1.19835	0.36669	-3.26802	0.00108304	0.0138619
MOB3B	47.5355	0.943978	0.288911	3.26737	0.00108552	0.0138671
SNRNP25	67.2047	-1.22725	0.375582	-3.2676	0.00108463	0.0138671
PLCB4	302.109	-1.47507	0.451567	-3.26657	0.0010886	0.0138932
OCRL	154.342	-1.05769	0.324003	-3.26445	0.00109676	0.013981
PLA2G7	55.2676	1.45391	0.445406	3.26424	0.00109757	0.013981
EHBP1	160.066	-0.963236	0.295159	-3.26345	0.00110064	0.0140067
DAP	569.875	-0.756458	0.23189	-3.26214	0.00110576	0.0140585
FOXP2	207.446	-1.62005	0.496711	-3.26156	0.00110802	0.0140669
GAS8	228.945	-1.48455	0.455219	-3.26119	0.00110947	0.0140669
MLF2	393.998	-0.382845	0.1174	-3.26105	0.00111002	0.0140669
PTPRF	1900.33	-1.21082	0.371316	-3.26089	0.00111063	0.0140669
PSD3	881.245	-1.1787	0.361524	-3.26036	0.0011127	0.0140798
DCUN1D4	98.3606	-1.02407	0.314241	-3.25886	0.00111863	0.0141414
RANBP2	1236.53	-0.507654	0.155861	-3.2571	0.00112556	0.0142022
RNF207	324.418	-1.16613	0.358008	-3.25727	0.00112488	0.0142022
ARID2	534.94	-0.661519	0.2032	-3.2555	0.00113194	0.0142593
TMTC3	433.773	-1.17805	0.361871	-3.25543	0.00113221	0.0142593
ELMO2	181.105	0.538927	0.165565	3.25508	0.00113359	0.0142632
DGKA	401.222	-0.772639	0.237447	-3.25394	0.00113815	0.0143071
PIK3IP1	593.91	-0.933848	0.287094	-3.25276	0.00114288	0.0143336
SEMA5A	187.892	-1.26221	0.388013	-3.253	0.00114192	0.0143336
VSIG10	209.056	-0.942427	0.289744	-3.25262	0.00114347	0.0143336
PIGF	58.2483	-1.18281	0.363869	-3.25064	0.00115146	0.0144202
GPM6B	58.2463	-1.69851	0.522685	-3.24959	0.0011557	0.0144597
ABCB4	12.279	2.0081	0.61853	3.24656	0.00116809	0.0145878
CDH2	20.4436	-3.55018	1.09352	-3.24655	0.00116811	0.0145878
ATP13A4	348.925	-0.984239	0.303363	-3.24443	0.00117686	0.0146729
SMAGP	280.425	-0.976959	0.301125	-3.24437	0.00117712	0.0146729
RAB15	177.987	-1.23086	0.379526	-3.24314	0.00118222	0.0147227
TCHP	155.468	-0.919514	0.283615	-3.24212	0.00118645	0.0147617
SH2D4A	390.432	-0.98692	0.304481	-3.24131	0.0011898	0.0147896
MAPK13	337.473	-0.463392	0.143	-3.2405	0.00119318	0.0148179
NAA50	667.099	-0.565046	0.174475	-3.23855	0.00120139	0.0148921
ZNF721	192.17	-0.856462	0.26444	-3.23878	0.00120043	0.0148921
SYTL4	141.976	-1.04093	0.321517	-3.23757	0.00120552	0.0149294
HLA-DPA1	794.2	1.10847	0.342476	3.23663	0.00120951	0.0149651
GAPT	60.0977	1.68014	0.519243	3.23575	0.00121322	0.0149832
RASAL1	144.331	-1.14368	0.353423	-3.236	0.00121219	0.0149832
FBXO36	100.288	-1.89101	0.584495	-3.23529	0.00121519	0.0149937
CAPN7	322.012	-0.790236	0.244283	-3.23492	0.00121676	0.0149993
PAK1	561.12	0.544696	0.168395	3.23464	0.00121797	0.0150003
ENTPD3	105.518	-1.23075	0.380551	-3.23414	0.00122012	0.0150129
DDX46	311.888	-0.650666	0.20125	-3.23313	0.00122444	0.0150385
HERPUD2	200.3	0.447589	0.138438	3.23313	0.0012244	0.0150385
PALLD	629.962	-1.09038	0.337287	-3.2328	0.00122582	0.0150416
STX8	68.3138	0.986089	0.305058	3.23247	0.00122726	0.0150455
ITGB7	99.5676	0.970345	0.300244	3.23185	0.00122991	0.0150642
MAPKBP1	299.16	-0.938311	0.290388	-3.23124	0.00123256	0.0150704
SAMD4B	407.209	-0.473965	0.146683	-3.23121	0.00123267	0.0150704
ANK3	1222.56	-1.2822	0.397124	-3.22871	0.0012435	0.0151802
GALNT1	582.43	-0.697344	0.215989	-3.22861	0.00124393	0.0151802
TSPAN6	740.339	-1.32736	0.411211	-3.22793	0.00124689	0.0152025
PTK6	213.658	-0.981123	0.304026	-3.2271	0.00125052	0.0152315
TAPT1	127.744	-0.777909	0.241073	-3.22687	0.00125154	0.0152315
AGL	469.026	-1.0234	0.317208	-3.22627	0.00125415	0.0152493
N4BP2L2	540.956	0.623174	0.193213	3.22532	0.00125833	0.0152863
RNF152	587.67	-1.27571	0.395577	-3.22494	0.00125999	0.0152925
RBM7	125.28	0.583182	0.181007	3.22188	0.00127352	0.0154428
COIL	77.6734	-1.0101	0.313701	-3.21994	0.00128216	0.0155334
IQCB1	160.14	-1.19284	0.37073	-3.21754	0.00129294	0.0155817
KLRC1	23.2994	1.60216	0.497808	3.21842	0.001289	0.0155817
MEIS1	310.766	-1.06261	0.330164	-3.21845	0.00128887	0.0155817
SNX2	341.102	0.709417	0.22048	3.21761	0.00129266	0.0155817
SNX30	240.494	-0.692441	0.215191	-3.21779	0.00129182	0.0155817
TRIM31	92.1686	1.57413	0.48924	3.2175	0.00129314	0.0155817
SIGLEC14	96.2683	2.00106	0.6223	3.2156	0.00130174	0.0156488
ST3GAL5	110.522	1.20741	0.375451	3.2159	0.00130036	0.0156488
WDR33	428.867	-0.571981	0.177883	-3.21549	0.00130222	0.0156488
ARHGAP24	112.925	-0.902122	0.2806	-3.21498	0.00130455	0.0156629
FAM160A2	167.252	-0.603674	0.18786	-3.21343	0.00131161	0.0157334
GOLGA2	606.114	-0.556969	0.173396	-3.21212	0.00131758	0.0157909
MOSPD1	66.166	-1.01477	0.316215	-3.2091	0.00133149	0.0159433
CD74	5248.87	1.02053	0.318209	3.20709	0.00134084	0.0160409
ADCY3	112.511	0.86898	0.271171	3.20454	0.00135277	0.0161692
CRY1	118.129	-0.881242	0.275029	-3.20418	0.00135447	0.0161751
YPEL2	481.746	-0.711214	0.222017	-3.20342	0.00135804	0.0162032
MMP10	726.115	-1.92466	0.600945	-3.20272	0.00136138	0.0162286
FCRL3	17.1374	2.38795	0.745691	3.20233	0.0013632	0.0162356
LINC00426	18.1797	1.64884	0.514927	3.20208	0.0013644	0.0162356
FBXO3	210.011	-0.823409	0.257184	-3.20164	0.00136649	0.016246
PTGFR	50.7072	-3.07823	0.961618	-3.2011	0.00136906	0.0162555
STT3B	582.686	-0.713215	0.222813	-3.20096	0.00136972	0.0162555
TMCC2	41.0609	-1.90234	0.594411	-3.20037	0.00137251	0.0162742
ANXA7	618.776	-0.793238	0.248046	-3.19795	0.0013841	0.0163826
CYTH3	102.518	-0.787523	0.246256	-3.19799	0.00138389	0.0163826
TBC1D1	515.248	0.533286	0.16681	3.19696	0.00138883	0.0164241
HP1BP3	556.221	-0.446239	0.139622	-3.19604	0.00139326	0.0164619
STARD5	36.6255	1.08423	0.339462	3.19397	0.00140332	0.0165662
GRIK2	49.8292	-1.69328	0.530301	-3.19306	0.00140775	0.0166025
NOL10	128.16	-0.731917	0.229238	-3.19283	0.00140888	0.0166025
GNB1L	23.3718	1.2403	0.388636	3.19141	0.00141581	0.0166694
VPS52	228.912	-0.80868	0.253453	-3.19064	0.00141956	0.0166989
MYO5B	1617.55	-0.847809	0.26584	-3.18917	0.00142682	0.0167695
KHDRBS3	41.0425	-1.38236	0.433501	-3.18883	0.0014285	0.0167745
KLHDC3	194.003	-0.760702	0.238649	-3.18753	0.00143492	0.0168351
ANKUB1	170.201	-2.36952	0.74371	-3.18608	0.00144216	0.0168599
MORC2	168.878	-0.816118	0.256119	-3.18649	0.00144013	0.0168599
PROM2	803.869	-1.02782	0.322562	-3.18643	0.00144042	0.0168599
TLE4	381.142	0.46263	0.145226	3.18559	0.00144459	0.0168599
TSC2	745.67	-0.732138	0.229788	-3.18615	0.00144181	0.0168599
UBAC1	230.912	-0.983506	0.308712	-3.18584	0.00144334	0.0168599
TRNP1	180.737	-1.23321	0.387171	-3.18517	0.00144667	0.0168695
DCAF16	197.961	-0.920005	0.288866	-3.18488	0.00144813	0.0168717
ANKRD11	887.122	-0.457273	0.143595	-3.18447	0.00145021	0.0168812
RHBDL2	131.133	-0.9538	0.299613	-3.18344	0.00145534	0.0169262
ALCAM	3725.15	-1.07827	0.33889	-3.18176	0.00146382	0.0169985
CPNE3	687.602	-0.880304	0.276786	-3.18045	0.00147045	0.0169985
LAMA5	1833.97	-1.14316	0.359393	-3.18082	0.00146857	0.0169985
NEURL4	184.837	-0.834108	0.262165	-3.18161	0.00146457	0.0169985
PRR13	349.137	0.607896	0.191094	3.18114	0.00146697	0.0169985
RBM20	50.2913	-2.10561	0.662012	-3.18062	0.00146961	0.0169985
SLC35E1	382.4	-0.646259	0.203152	-3.18116	0.00146686	0.0169985
MIIP	68.1349	0.658494	0.207079	3.17991	0.0014732	0.0170156
TSPYL1	544.574	-0.789434	0.248365	-3.17853	0.00148026	0.0170824
ATP2C1	626.414	-0.777859	0.244783	-3.17775	0.00148421	0.0171132
ATG9A	258.019	-0.64357	0.202563	-3.17714	0.00148734	0.0171345
SGPL1	641.543	-0.65935	0.20763	-3.1756	0.00149525	0.017196
TSPAN9	155.663	-1.12472	0.354149	-3.17585	0.001494	0.017196
CD300C	12.4728	1.40013	0.44097	3.17512	0.00149777	0.0172055
ULK1	434.202	-0.662099	0.208539	-3.17495	0.00149865	0.0172055
PDE8B	92.5281	-2.03561	0.641242	-3.17448	0.00150104	0.0172182
RETSAT	332.858	-0.916977	0.288905	-3.17398	0.00150364	0.0172332
GSR	1210.78	-0.883523	0.278463	-3.17285	0.00150948	0.0172854
TSPAN15	314.479	-1.06364	0.335363	-3.17162	0.00151591	0.0173442
CLEC5A	22.5598	1.83162	0.577605	3.17106	0.00151883	0.0173627
LAMC2	509.776	-1.24355	0.392289	-3.16998	0.00152451	0.0174025
VLDLR	93.866	-1.02866	0.324534	-3.16965	0.00152622	0.0174025
WDFY1	567.055	0.72363	0.228285	3.16985	0.00152516	0.0174025
CFL1	1658.26	0.438985	0.138516	3.16919	0.00152865	0.0174154
TJP2	1806.76	-0.863158	0.272443	-3.16821	0.00153381	0.0174593
HMGB2	115.69	0.859298	0.271267	3.16772	0.00153641	0.0174741
ATP2C2	443.915	-1.224	0.386774	-3.16464	0.00155274	0.0176134
DIP2A	676.179	-0.714824	0.225867	-3.1648	0.0015519	0.0176134
DUSP7	46.512	-1.02146	0.322796	-3.16442	0.00155393	0.0176134
FLVCR1	107.529	-0.884494	0.279447	-3.16516	0.00154999	0.0176134
CLCN3	556.587	-0.866281	0.273979	-3.16186	0.00156767	0.0176792
HOOK1	265.889	-1.11502	0.352625	-3.16205	0.00156663	0.0176792
PABPC1	2681.36	-0.477938	0.151122	-3.16259	0.00156374	0.0176792
SMURF1	556.577	-0.571928	0.180814	-3.16307	0.00156113	0.0176792
SNX7	104.047	-1.29008	0.407988	-3.16206	0.00156657	0.0176792
STOX1	130.722	-2.2616	0.715144	-3.16244	0.00156454	0.0176792
TMEM184A	630.337	-1.09228	0.345586	-3.16066	0.00157414	0.0177373
OVOL2	96.1446	-1.12416	0.355788	-3.15963	0.00157967	0.0177767
PEX5	117.158	-0.762752	0.241414	-3.15951	0.00158033	0.0177767
SPN	99.4419	1.04875	0.331959	3.15927	0.00158163	0.0177767
DUSP4	416.64	0.864465	0.273776	3.15756	0.00159097	0.0178652
SLC9A1	354.635	-0.631211	0.199919	-3.15734	0.00159218	0.0178652
DOCK6	275.829	-0.959679	0.30416	-3.15518	0.00160399	0.0179443
KIFC2	118.822	-0.945956	0.299773	-3.15558	0.00160181	0.0179443
PMAIP1	207.385	0.882494	0.279693	3.15523	0.00160373	0.0179443
RNU1-1	1141.22	1.46476	0.464256	3.15507	0.00160459	0.0179443
DEF6	211.494	0.599722	0.190103	3.15472	0.00160651	0.0179508
EPS8L2	1085.13	-0.971478	0.308116	-3.15296	0.00161623	0.0180434
HLA-L	106.347	1.47739	0.468608	3.15273	0.0016175	0.0180434
MAGEF1	180.577	-1.06651	0.338361	-3.15199	0.00162162	0.0180743
EVI5	299.223	-0.706344	0.224158	-3.1511	0.00162659	0.0181017
FBXO28	281.46	-0.663575	0.210588	-3.15106	0.00162679	0.0181017
ABCA13	8191.02	-1.23049	0.390602	-3.15023	0.00163142	0.0181299
SLFN12L	47.3088	1.54092	0.489162	3.15012	0.00163203	0.0181299
OAT	1051.55	-1.08291	0.343826	-3.14959	0.00163497	0.0181475
NEO1	278.927	-1.12268	0.356566	-3.1486	0.00164055	0.0181792
PAFAH1B1	841.846	-0.420497	0.133549	-3.14863	0.00164038	0.0181792
CRYBG3	446.979	-0.902249	0.286659	-3.14747	0.00164691	0.0182346
SETD6	71.7102	-1.31005	0.416556	-3.14495	0.00166118	0.0183774
STRN	594.101	-0.495912	0.157698	-3.14469	0.00166264	0.0183783
SHPK	251.331	-0.951126	0.302501	-3.14421	0.00166537	0.0183933
ARFGEF1	1349.66	-0.563153	0.179186	-3.14284	0.00167315	0.0184488
PSME1	601.056	0.527796	0.167932	3.14291	0.00167277	0.0184488
GOLGA3	1029.71	-0.681167	0.216864	-3.14098	0.00168382	0.0185511
KIAA1671	999.606	-0.99832	0.318005	-3.13932	0.00169341	0.0186225
RASAL3	87.9017	1.06705	0.33992	3.13914	0.00169447	0.0186225
RNASEL	235.068	0.578817	0.18437	3.13943	0.00169277	0.0186225
DLG1	685.525	-0.821079	0.261622	-3.13842	0.0016986	0.0186526
FAM199X	270.868	-0.614347	0.195793	-3.13773	0.00170261	0.0186812
STK17B	1119.51	0.860308	0.274207	3.13744	0.00170433	0.0186847
BCL2L2	221.07	-1.01381	0.323215	-3.13663	0.001709	0.0187206
LAMP1	979.762	-0.516754	0.164802	-3.13561	0.00171497	0.0187706
PICK1	174.533	-0.921584	0.293948	-3.13519	0.0017174	0.0187728
PITPNM3	362.409	-1.09744	0.350051	-3.1351	0.00171797	0.0187728
KBTBD2	244.644	0.630115	0.201038	3.13432	0.00172254	0.0188022
ZNF703	134.102	-1.15447	0.36835	-3.13416	0.00172348	0.0188022
BRPF3	294.187	-0.634762	0.202735	-3.131	0.00174213	0.0189902
SLC12A2	833.459	-1.03168	0.329542	-3.13066	0.00174414	0.0189966
RABGAP1	445.907	-0.6319	0.201886	-3.12998	0.00174816	0.019025
CC2D1A	349.926	-0.774304	0.247423	-3.12948	0.00175117	0.0190422
PRPSAP1	173.267	-0.91063	0.291017	-3.12914	0.00175321	0.0190489
EXD2	159.478	-1.099	0.351265	-3.12868	0.00175593	0.0190629
C2CD2	307.337	-0.947299	0.302837	-3.12809	0.00175948	0.019086
PYCARD	132.534	0.726754	0.232354	3.12778	0.0017613	0.0190902
BLCAP	306.697	-0.711737	0.227596	-3.12719	0.00176485	0.0190977
PGRMC2	149.213	-0.960531	0.307148	-3.12726	0.00176445	0.0190977
CNNM1	68.5749	-1.52508	0.487789	-3.12652	0.00176888	0.0191259
RNF103	388.643	-0.482941	0.154487	-3.1261	0.00177142	0.019138
EML6	111.399	-1.48907	0.476676	-3.12386	0.00178493	0.0192527
PC	114.408	-0.92796	0.297053	-3.12389	0.00178478	0.0192527
POLR3E	237.442	-0.924095	0.295864	-3.12338	0.00178785	0.0192687
CBWD2	86.9746	0.780125	0.249837	3.12253	0.00179301	0.0192933
TTLL4	196.79	-0.612927	0.196282	-3.12269	0.00179207	0.0192933
ARHGEF12	1823.36	-1.03001	0.329911	-3.12207	0.00179584	0.0193081
AKAP1	286.699	-1.02402	0.3281	-3.12106	0.00180199	0.0193587
HIBADH	113.732	-1.27301	0.407984	-3.12025	0.001807	0.0193842
SEMA3F	387.492	-0.906591	0.290555	-3.1202	0.00180726	0.0193842
CCDC107	34.636	-1.35167	0.433354	-3.11909	0.00181408	0.0194418
PRSS22	567.144	-1.0329	0.331201	-3.11864	0.00181691	0.0194565
FAM171A1	96.6107	-1.27075	0.407538	-3.11813	0.00182003	0.0194744
IFT57	453.926	-1.72908	0.554791	-3.11662	0.00182935	0.0195428
PROM1	1700.06	-1.70982	0.548577	-3.11683	0.00182806	0.0195428
INTS10	206.354	-0.773879	0.248419	-3.11521	0.00183812	0.0196208
KIAA1191	310.313	-0.879052	0.282265	-3.11428	0.00184397	0.0196676
LPAR5	32.8611	1.06046	0.340599	3.11352	0.00184869	0.0197022
ATRN	774.615	-1.02583	0.329518	-3.11313	0.00185114	0.0197126
MPP7	364.797	-0.820615	0.263732	-3.11155	0.00186106	0.0197945
TMCO1	336.559	-0.79201	0.254548	-3.11144	0.00186179	0.0197945
CMTM4	639.197	-1.1682	0.375606	-3.11019	0.0018697	0.0198313
NT5DC1	222.791	-1.12862	0.362847	-3.11046	0.00186797	0.0198313
TRIT1	82.8692	-1.32677	0.426583	-3.11023	0.00186944	0.0198313
SLC48A1	94.7399	-0.788644	0.253638	-3.10934	0.00187509	0.0198454
SYNGR1	126.758	-1.18173	0.380067	-3.10927	0.00187548	0.0198454
TCF4	258.964	0.923504	0.297007	3.10937	0.00187484	0.0198454
CHDH	68.4142	-1.23509	0.397513	-3.10704	0.00188973	0.0199331
PHF10	176.838	-1.00355	0.322978	-3.10717	0.00188887	0.0199331
SH3BP1	167.356	0.80425	0.258841	3.10711	0.00188923	0.0199331
SLC20A2	481.388	-0.945157	0.304134	-3.1077	0.00188552	0.0199331
NDRG3	131.783	-0.656434	0.211405	-3.10509	0.00190219	0.0200329
RIF1	442.66	0.565405	0.182084	3.10519	0.00190155	0.0200329
XPNPEP3	250.529	-1.16976	0.376837	-3.10414	0.00190833	0.0200818
LRRC14	113.886	-0.915811	0.295143	-3.10294	0.00191608	0.0201472
SBDS	270.321	-0.70565	0.22743	-3.10271	0.00191756	0.0201472
ACACB	194.099	-1.15552	0.372704	-3.10037	0.00193278	0.0202605
PPM1H	443.082	-1.12298	0.362225	-3.10022	0.00193374	0.0202605
SLC5A3	610.217	-0.922882	0.297692	-3.10012	0.0019344	0.0202605
TM7SF2	175.304	-1.11201	0.358639	-3.10065	0.00193099	0.0202605
SORBS2	421.715	-1.09482	0.353193	-3.09978	0.00193663	0.020268
ACSS3	63.7614	-1.59561	0.514998	-3.09828	0.00194647	0.0203391
ZNF326	323.425	-0.949634	0.306481	-3.09851	0.00194497	0.0203391
ST8SIA4	652.694	0.798982	0.257975	3.09713	0.00195404	0.0204022
TAX1BP1	1129.13	-0.47897	0.154748	-3.09516	0.00196706	0.0205222
RPS6KB1	304.59	-0.608644	0.196664	-3.09484	0.00196916	0.0205281
ERBB2	1708.2	-1.1012	0.355906	-3.09408	0.00197423	0.0205649
LGALS8	745.409	0.578602	0.187031	3.09362	0.00197733	0.0205811
ANKS6	242.13	-1.09011	0.352535	-3.09221	0.00198674	0.020663
FSTL3	14.0248	1.34247	0.434214	3.09171	0.00199006	0.0206815
BMPR1B	198.305	-1.27347	0.411968	-3.09119	0.00199356	0.0207008
HSPBAP1	76.3795	-0.922311	0.298389	-3.09097	0.00199501	0.0207008
CAP2	41.2679	-2.20239	0.712662	-3.09037	0.00199905	0.0207265
MEAF6	171.452	-1.11398	0.360855	-3.08706	0.00202145	0.0209426
ZNF185	1017.07	-0.752469	0.243794	-3.0865	0.00202527	0.0209659
TRIM2	1540.51	-1.02379	0.331749	-3.08605	0.00202835	0.0209816
ZMYM2	735.878	-0.535421	0.173539	-3.08531	0.00203338	0.0210174
AGAP11	25.5749	-1.83272	0.59436	-3.08352	0.00204571	0.0211121
ATRX	627.451	-0.460695	0.149401	-3.08361	0.00204504	0.0211121
ACVR1B	241.649	-0.690209	0.22388	-3.08295	0.00204963	0.0211363
HDLBP	2502.65	-0.757133	0.245652	-3.08214	0.00205518	0.0211772
DYNC2H1	633.265	-1.85848	0.60305	-3.08181	0.00205749	0.0211847
LRRC42	89.5687	-0.875497	0.284162	-3.08097	0.00206325	0.0212276
HOMER2	413.372	-0.991872	0.322105	-3.07934	0.00207457	0.0213277
TTC38	73.2344	0.846829	0.27513	3.07792	0.00208449	0.0214133
COL21A1	90.0435	-2.27061	0.737949	-3.07692	0.00209149	0.0214687
ACACA	604.021	-0.99788	0.32446	-3.07551	0.00210142	0.021539
FNDC3B	1131.72	0.559991	0.182089	3.07536	0.00210245	0.021539
PLXNB1	1321.57	-1.10397	0.358983	-3.07526	0.00210317	0.021539
NPAS2	251.149	-0.956815	0.311247	-3.07414	0.00211112	0.0215917
TMEM168	166.224	-0.908073	0.295397	-3.07408	0.00211155	0.0215917
EP400	649.292	-0.799197	0.260063	-3.07309	0.00211855	0.0216302
TTLL5	292.024	-1.1094	0.360999	-3.07313	0.00211827	0.0216302
MEIS2	220.164	-1.11742	0.363659	-3.0727	0.00212128	0.0216416
TEP1	610.089	0.497124	0.161824	3.072	0.00212628	0.0216761
ERBB3	1467.88	-0.87007	0.283278	-3.07144	0.00213032	0.0217007
IFFO2	275.326	-0.902285	0.293873	-3.07033	0.00213825	0.0217337
KLHL17	56.0236	-1.04135	0.339169	-3.0703	0.00213843	0.0217337
UBE2I	230.334	-0.503722	0.164048	-3.07058	0.00213642	0.0217337
GSPT1	910.37	-0.772585	0.251678	-3.06973	0.00214253	0.0217423
RERG	56.0735	-1.37423	0.447647	-3.06989	0.00214136	0.0217423
ABCA5	397.182	-0.945568	0.308175	-3.06828	0.00215292	0.0218203
ARPC1A	298.035	-0.619287	0.20184	-3.06821	0.00215348	0.0218203
SLC26A9	30.2824	-1.93149	0.629579	-3.06792	0.00215557	0.0218249
EYA2	328.045	-0.999308	0.325792	-3.06732	0.0021599	0.0218522
SLC1A1	69.6041	-1.13546	0.37023	-3.0669	0.00216291	0.0218662
ANKRD18A	59.569	-1.87566	0.611867	-3.06547	0.00217331	0.0219216
CDKN1C	33.6086	0.951757	0.31046	3.06563	0.00217209	0.0219216
TFCP2L1	1666.28	-1.27702	0.416556	-3.06565	0.00217195	0.0219216
C1orf50	38.8713	0.977178	0.318836	3.06483	0.00217792	0.0219389
KPNA4	584.52	-0.361182	0.117849	-3.06478	0.00217831	0.0219389
PIP4K2B	173.935	-0.76127	0.248431	-3.06431	0.00218172	0.0219402
ZHX2	149.909	0.529378	0.172754	3.06434	0.00218147	0.0219402
EFNA5	117.032	-1.07416	0.35057	-3.06405	0.00218365	0.0219432
GJB3	187.126	-0.991291	0.323715	-3.06224	0.0021969	0.0220597
SHANK2	159.187	-2.14149	0.699465	-3.06162	0.00220145	0.0220888
AK1	142.131	-1.29469	0.423068	-3.06023	0.00221168	0.0221748
SGPP2	219.838	-0.92934	0.303767	-3.05938	0.00221796	0.0222211
ANKRD36B	445.154	-1.00855	0.329718	-3.05884	0.00222195	0.0222278
ELMO3	164.41	-0.996888	0.32589	-3.05897	0.00222097	0.0222278
SLC7A7	76.8414	1.08384	0.354386	3.05835	0.0022256	0.0222477
ANKMY1	270.889	-1.41499	0.462714	-3.05803	0.00222801	0.0222551
XYLT2	153.678	-1.12126	0.366721	-3.05754	0.00223164	0.0222747
PKD1	806.933	-1.13248	0.370513	-3.05652	0.00223922	0.0223338
CROCC	535.764	-1.6457	0.538524	-3.05594	0.00224354	0.0223602
TMPRSS4	1856.26	-0.888562	0.290822	-3.05535	0.00224799	0.0223878
RPL37	851.005	0.728789	0.238563	3.05491	0.00225127	0.0224038
CGN	816.773	-0.912676	0.298889	-3.05357	0.00226139	0.0224766
CHKA	304.594	-1.01699	0.333057	-3.05349	0.00226194	0.0224766
PSMA4	363.428	0.734925	0.240708	3.05318	0.00226432	0.0224835
OTUD7B	505.721	-0.948493	0.310779	-3.05198	0.00227337	0.0225566
EPN2	254.364	-0.768214	0.251739	-3.05163	0.00227604	0.0225663
TRIP10	519.417	-0.884155	0.289889	-3.04998	0.0022886	0.022674
PYHIN1	17.7295	1.54639	0.507064	3.04969	0.0022908	0.0226791
C19orf53	116.436	-0.82846	0.271696	-3.04921	0.00229441	0.0226981
CHD4	1634.41	-0.37879	0.124255	-3.04849	0.00229996	0.0227361
IDE	443.713	-1.00193	0.328763	-3.04757	0.00230698	0.0227887
UNC13B	774.891	-0.891415	0.292597	-3.04656	0.00231478	0.0228488
ETFDH	115.96	-0.870799	0.285948	-3.04531	0.00232441	0.0229269
HIPK1	1464.87	-0.641046	0.210544	-3.04472	0.00232899	0.0229552
GZMA	34.7135	1.77439	0.582843	3.04437	0.00233166	0.0229647
MAGI3	544.085	-0.902064	0.296466	-3.04272	0.0023445	0.0230741
ERICH1	112.819	0.623216	0.204847	3.04235	0.00234738	0.0230855
CYP2A13	338.751	-1.72396	0.566702	-3.04209	0.00234941	0.0230885
FAM204A	171.599	-0.755841	0.248576	-3.04069	0.00236037	0.0231791
DNAL1	337.448	-1.64943	0.542615	-3.03979	0.00236745	0.0231818
MAVS	718.034	-0.706271	0.232364	-3.03951	0.00236965	0.0231818
MEGF8	305.228	-1.09286	0.359572	-3.03933	0.00237104	0.0231818
PRPF18	137.742	-0.590658	0.194322	-3.03959	0.00236899	0.0231818
SH3D21	268.229	-0.898337	0.29556	-3.03944	0.00237017	0.0231818
SLK	1858.37	-0.604478	0.198851	-3.03985	0.00236695	0.0231818
DUOX1	948.87	-1.05499	0.347217	-3.03841	0.00237828	0.0232186
PREPL	204.819	-1.09925	0.361779	-3.03846	0.00237791	0.0232186
GIGYF2	489.137	-0.486871	0.160256	-3.03808	0.00238089	0.0232271
EHHADH	121.422	-1.38285	0.455255	-3.03754	0.00238521	0.0232272
LMNB1	350.861	1.46897	0.483579	3.03771	0.00238386	0.0232272
ZNF776	215.745	-0.575346	0.189419	-3.03742	0.00238611	0.0232272
POF1B	420.218	-0.908277	0.299071	-3.03699	0.0023895	0.0232433
KIF13B	1227.53	-0.799171	0.263213	-3.03621	0.00239571	0.0232529
NT5C2	1246.19	0.347646	0.114492	3.03642	0.00239407	0.0232529
ZNF662	40.605	-1.3767	0.453382	-3.03651	0.00239337	0.0232529
FRAS1	302.121	-1.25612	0.413756	-3.03589	0.00239824	0.0232607
P4HA2	125.832	-1.23071	0.40543	-3.03557	0.00240085	0.0232691
BTRC	176.639	-0.904889	0.298127	-3.03525	0.00240338	0.0232768
KTN1	979.109	-0.840405	0.276956	-3.03444	0.00240984	0.0232901
TUG1	740.417	-0.397845	0.131119	-3.03422	0.0024116	0.0232901
UPF3A	119.922	-1.08498	0.357542	-3.03456	0.00240891	0.0232901
XKR9	20.9345	2.07376	0.683461	3.0342	0.00241173	0.0232901
POLR3H	145.001	-0.953607	0.314328	-3.03379	0.002415	0.023305
MLKL	217.99	1.27787	0.421285	3.03327	0.00241921	0.0233287
CARD11	182.738	0.847757	0.27959	3.03215	0.0024282	0.0233817
TGM3	34.1206	-1.81655	0.599056	-3.03235	0.00242659	0.0233817
ZFYVE26	445.94	0.672352	0.221772	3.03173	0.0024316	0.0233976
HMGCS2	175.19	-1.57173	0.518597	-3.03074	0.00243953	0.0234477
KIAA1522	1682.17	-1.01376	0.334526	-3.03043	0.00244207	0.0234477
RFTN1	105.75	0.763433	0.251916	3.03051	0.00244143	0.0234477
VASH1	93.3131	1.04662	0.345439	3.02983	0.00244688	0.0234771
ATP6V1A	834.607	-0.416237	0.137444	-3.0284	0.00245849	0.0235715
CSK	492.562	0.463605	0.153142	3.02728	0.00246763	0.0236044
NSUN7	277.083	-1.0892	0.359814	-3.02712	0.00246898	0.0236044
PA2G4	262.69	-0.877304	0.289768	-3.02761	0.00246497	0.0236044
PDXP	18.9935	1.48573	0.490751	3.02746	0.00246616	0.0236044
FLVCR2	54.3519	1.08722	0.359424	3.0249	0.00248718	0.0237442
NRBP2	140.657	-1.01712	0.336237	-3.02502	0.0024862	0.0237442
PGPEP1	258.254	-0.95589	0.31603	-3.02468	0.00248893	0.0237442
TLR5	79.2458	0.930515	0.307827	3.02285	0.00250405	0.0238714
NKIRAS2	167.44	0.551373	0.182418	3.02258	0.00250634	0.0238763
CACNA1A	143.279	1.8535	0.613372	3.02182	0.00251263	0.0238851
KLHL7	162.887	-0.840958	0.278275	-3.02203	0.00251083	0.0238851
UFL1	323.223	-0.957917	0.316981	-3.02201	0.00251106	0.0238851
SRGAP3	306.74	-1.28091	0.423971	-3.02122	0.00251756	0.023915
C4orf3	399.09	0.648064	0.214612	3.0197	0.00253027	0.0240017
CTTN	1199.23	-0.881319	0.291854	-3.01973	0.00253004	0.0240017
USPL1	103.153	0.673486	0.223095	3.01883	0.00253756	0.0240538
FBXL20	249.524	-0.595399	0.197303	-3.0177	0.00254703	0.0241093
KDM6A	504.099	0.303662	0.100621	3.01788	0.00254554	0.0241093
TIMP3	173.526	-1.36229	0.451503	-3.01723	0.00255099	0.0241298
SPEN	860.753	-0.355525	0.117866	-3.01635	0.00255837	0.0241825
TRIM56	647.658	0.663395	0.219989	3.01558	0.00256487	0.0242268
PIGZ	22.9124	-1.49901	0.497155	-3.01518	0.00256827	0.0242418
MPEG1	354.177	1.05574	0.350272	3.01407	0.00257771	0.0242966
NOP10	221.861	0.624687	0.207251	3.01416	0.0025769	0.0242966
HGSNAT	237.921	-0.568766	0.188747	-3.01337	0.0025836	0.0243219
PPIP5K2	404.245	-0.706683	0.234519	-3.01332	0.00258403	0.0243219
CYP2B6	120.034	-1.53413	0.509261	-3.01247	0.00259131	0.0243733
MGST2	182.98	-0.966288	0.32088	-3.01137	0.00260074	0.0244281
ZDHHC11	57.0498	-1.46595	0.486806	-3.01136	0.00260079	0.0244281
MTA1	278.18	-0.941093	0.312566	-3.01086	0.00260506	0.0244338
PLA2G12A	151.864	-1.04325	0.34649	-3.01092	0.0026046	0.0244338
C1orf198	144.582	-0.983148	0.326627	-3.01001	0.00261241	0.024456
RNPEP	295.32	-0.635223	0.211041	-3.00995	0.00261291	0.024456
SAT2	98.6851	0.809247	0.268837	3.01017	0.00261097	0.024456
RRNAD1	93.2517	-0.698065	0.231949	-3.00956	0.00261628	0.0244705
ATG14	181.201	-0.870865	0.289444	-3.00875	0.00262327	0.0245081
TUBG2	35.2793	-1.13555	0.377425	-3.00867	0.00262397	0.0245081
TMEM14C	170.478	-1.10344	0.366804	-3.00825	0.00262753	0.0245242
DHX40	299.893	-0.776472	0.258216	-3.00707	0.00263781	0.0245345
DYNLT1	547.569	1.0076	0.335037	3.00744	0.0026346	0.0245345
HIF1A	1408.7	0.863813	0.287204	3.00766	0.00263264	0.0245345
PIGQ	230.572	-0.986565	0.328033	-3.00752	0.00263389	0.0245345
PUS7	48.9729	-1.0919	0.363106	-3.00712	0.00263736	0.0245345
PFN2	453.989	-1.55744	0.517966	-3.00683	0.00263983	0.0245363
DDR1	2215.92	-1.06533	0.354357	-3.00638	0.00264378	0.024556
ANKS1B	24.3103	-2.5912	0.862015	-3.00599	0.00264721	0.0245707
CAPRIN1	1044.85	-0.728649	0.242475	-3.00505	0.00265536	0.0245935
HR	136.537	-1.22665	0.408184	-3.00514	0.00265457	0.0245935
IL10RB	300.216	0.452087	0.15044	3.0051	0.00265498	0.0245935
ZNF211	102.682	-0.836659	0.278435	-3.00486	0.00265702	0.0245935
COL6A1	68.1925	-1.68232	0.559955	-3.00439	0.00266115	0.0245947
MARK3	443.9	-0.315999	0.105185	-3.00422	0.00266266	0.0245947
TNRC6A	416.153	-0.752826	0.250563	-3.00453	0.00265989	0.0245947
PDXDC2P	265.105	-0.985708	0.328138	-3.00395	0.00266502	0.0245995
EIF2D	121.445	-1.04296	0.347331	-3.00279	0.00267515	0.024659
IL27RA	39.8965	1.1796	0.392807	3.003	0.00267331	0.024659
AHNAK	12705.7	-0.887354	0.295555	-3.00233	0.00267917	0.024679
BUD31	215.273	0.598812	0.199551	3.00079	0.00269277	0.0247872
DDHD2	162.791	-1.0842	0.361424	-2.9998	0.00270156	0.024814
NTN1	549.775	-1.08316	0.361033	-3.00017	0.00269829	0.024814
SLC16A14	40.025	-1.44884	0.483	-2.99968	0.00270264	0.024814
VPS53	357.833	-0.553665	0.184578	-2.99963	0.00270311	0.024814
LAPTM4B	296.633	-1.01929	0.339829	-2.99941	0.00270505	0.0248148
CD151	596.015	-0.882087	0.294183	-2.99843	0.00271377	0.0248778
CYB5A	296.169	-1.22821	0.409752	-2.99744	0.00272254	0.0249411
EXD3	72.8472	-1.23818	0.41337	-2.99534	0.00274135	0.025079
KCNK1	264.808	-0.872733	0.291346	-2.99552	0.0027398	0.025079
PAQR7	56.0454	-1.18827	0.396942	-2.99355	0.00275753	0.0252098
MARK1	139.132	-0.95647	0.319572	-2.99297	0.00276278	0.0252405
KIF5B	1817.92	-0.640103	0.213915	-2.99233	0.00276861	0.0252766
RAPH1	592.282	-0.928891	0.310474	-2.99185	0.0027729	0.0252984
CH25H	13.5687	1.87698	0.627464	2.99137	0.00277732	0.0253042
CYB561D1	125.974	-0.624962	0.208919	-2.9914	0.00277697	0.0253042
WWC1	286.497	-0.875208	0.292612	-2.99102	0.00278051	0.0253161
LAD1	335.928	-0.987254	0.330162	-2.99021	0.00278787	0.0253313
STK11	304.048	-0.648173	0.216758	-2.99031	0.00278698	0.0253313
ZNF204P	42.1846	-1.98181	0.662703	-2.9905	0.00278525	0.0253313
RGMB	126.284	-1.03936	0.347695	-2.98928	0.00279632	0.0253774
STX11	353.074	1.34625	0.450367	2.98924	0.00279673	0.0253774
IL20RA	115.129	-1.29011	0.431702	-2.98843	0.00280412	0.0254272
PTPRZ1	303.589	-1.26569	0.423685	-2.98733	0.00281423	0.0254759
SERPINB11	186.32	-1.35483	0.453504	-2.98747	0.002813	0.0254759
SPTAN1	1883.7	-0.706534	0.236518	-2.98723	0.00281521	0.0254759
PITPNM1	727.953	-0.711505	0.238259	-2.98627	0.00282403	0.0255385
RORA	441.292	-0.847253	0.283758	-2.98583	0.00282812	0.0255582
PDXDC1	1026.4	-0.891612	0.298693	-2.98505	0.00283535	0.0256062
CAPN9	166.31	-1.4432	0.483567	-2.98449	0.00284048	0.0256353
FAM184A	50.3911	-1.74283	0.584042	-2.98408	0.00284432	0.0256353
GLRX3	188.08	-0.742006	0.248652	-2.98411	0.00284402	0.0256353
PSMC5	259.556	-0.749707	0.251276	-2.9836	0.00284879	0.0256583
RBBP9	220.137	-1.13827	0.381573	-2.9831	0.00285349	0.0256834
CXCR5	11.062	2.2241	0.745663	2.98271	0.00285709	0.0256984
IFITM10	236.847	-1.0267	0.34429	-2.98208	0.00286301	0.0257344
PAX7	268.475	-1.33524	0.447938	-2.98086	0.0028744	0.0258194
AASS	133.394	-1.02834	0.34505	-2.98026	0.00288007	0.025853
MLPH	1055.03	-0.964294	0.323696	-2.97901	0.00289182	0.0259411
GGT7	170.062	-1.09252	0.366806	-2.97846	0.00289702	0.0259703
ADH1C	2830.25	-1.54107	0.517498	-2.97793	0.00290205	0.0259979
MAD2L2	47.5775	0.628457	0.211066	2.97753	0.00290578	0.0260139
DAG1	488.127	-0.903803	0.303592	-2.97703	0.00291051	0.0260388
PSMD1	468.731	-0.736589	0.24751	-2.976	0.00292036	0.026092
SERPINB1	1437.95	0.982722	0.330204	2.97611	0.00291933	0.026092
AGPAT2	259.166	-0.790291	0.265609	-2.97539	0.00292614	0.0261002
DTX4	759.009	-0.953094	0.320337	-2.97529	0.00292713	0.0261002
RGS19	163.133	1.15817	0.389241	2.97546	0.00292554	0.0261002
PIP5K1B	126.447	-0.725929	0.244024	-2.97483	0.00293152	0.0261219
KCNK5	282.754	-1.16867	0.392957	-2.97403	0.00293918	0.0261553
PAK6	89.5413	-1.12705	0.378939	-2.97423	0.00293723	0.0261553
BAIAP2L1	556.388	-0.863303	0.290425	-2.97255	0.00295336	0.0262641
IMPG2	22.7958	1.45169	0.488773	2.97007	0.00297729	0.0264593
MMP13	89.9119	1.6611	0.559361	2.96964	0.00298148	0.0264789
ATG9B	132.53	-1.33619	0.450005	-2.96929	0.0029849	0.0264918
AQP7	41.7449	-1.8818	0.634084	-2.96774	0.00300001	0.0265797
CROT	207.673	-0.973259	0.327926	-2.96792	0.00299824	0.0265797
ICOS	13.6938	1.82411	0.614707	2.96745	0.00300276	0.0265797
PSMG1	58.5741	-1.01435	0.341817	-2.96753	0.003002	0.0265797
TOLLIP	244.325	-0.47212	0.15913	-2.96688	0.00300838	0.0266118
SLC45A3	124.699	-1.22806	0.414081	-2.96574	0.00301953	0.0266928
ASB13	79.3336	-1.15364	0.38913	-2.96467	0.00303006	0.0267455
BAP1	380.921	-0.471361	0.158985	-2.96481	0.00302872	0.0267455
IBTK	1037.25	-0.96275	0.324801	-2.96412	0.00303549	0.0267455
WDR31	79.7164	-1.72601	0.582241	-2.96443	0.00303247	0.0267455
YAP1	508.806	-0.788507	0.266012	-2.96418	0.00303493	0.0267455
STAB1	272.017	1.04448	0.352506	2.96302	0.00304636	0.0268236
TIAL1	295.325	-0.601958	0.203187	-2.96258	0.00305072	0.0268443
ASL	191.141	-0.758982	0.25627	-2.96165	0.00305996	0.0268631
KCMF1	339.319	-0.361681	0.122134	-2.96135	0.00306289	0.0268631
KIF21A	1382.94	-1.31248	0.443173	-2.96155	0.00306094	0.0268631
MTPN	348.861	0.83597	0.282261	2.9617	0.0030595	0.0268631
TBX21	11.4379	1.84101	0.62158	2.96182	0.00305829	0.0268631
ZHX3	133.19	-1.14029	0.385131	-2.96078	0.00306864	0.0268958
HMG20B	294.207	-0.679258	0.229445	-2.96044	0.00307196	0.0269073
TNFRSF19	276.169	-1.80602	0.610208	-2.95968	0.00307955	0.0269562
DYNC2LI1	138.453	-1.47764	0.49935	-2.95913	0.00308508	0.0269869
ERBB4	90.2806	-2.17882	0.736412	-2.9587	0.00308941	0.0270071
SNHG4	26.3075	-1.38496	0.468132	-2.95847	0.00309171	0.0270096
SLC4A11	907.622	-1.01075	0.341762	-2.95747	0.00310178	0.0270754
WDR35	173.995	-1.52423	0.51541	-2.95732	0.00310329	0.0270754
EPM2AIP1	188.44	-0.653995	0.221164	-2.95705	0.00310594	0.0270808
ACOT11	156.288	-1.09376	0.370058	-2.95566	0.00312002	0.0271576
BTBD7	254.052	-0.552044	0.186778	-2.95562	0.00312039	0.0271576
MIR22HG	474.496	-0.615265	0.208185	-2.95538	0.00312287	0.0271576
SON	2268.77	-0.343698	0.116295	-2.95541	0.00312257	0.0271576
SMARCA4	711.636	-0.719296	0.24344	-2.95471	0.00312959	0.0271984
VCP	1740.55	-0.536419	0.181607	-2.95374	0.00313946	0.0272664
NIPAL1	48.7372	-1.11261	0.376743	-2.95324	0.00314462	0.0272935
ALDH1A1	7987.43	-1.21938	0.412983	-2.95261	0.00315101	0.0273312
MXI1	126.094	-0.600481	0.203402	-2.95219	0.0031553	0.0273507
AZI2	189.097	0.731258	0.247785	2.95118	0.00316558	0.0274043
GPC1	589.114	-1.05711	0.358176	-2.95138	0.00316356	0.0274043
ENPP5	159.855	-1.86119	0.630726	-2.95086	0.00316886	0.0274149
LGALSL	110.623	0.600345	0.203466	2.95059	0.00317165	0.0274214
CDH3	289.307	-0.906311	0.307214	-2.9501	0.00317673	0.0274225
RHOH	139.279	1.60431	0.543803	2.95017	0.00317595	0.0274225
TOB1	480.86	-0.681563	0.23104	-2.94998	0.00317794	0.0274225
CDKN1B	321.773	0.44634	0.15134	2.94926	0.00318538	0.027469
EIF3L	434.725	-0.738164	0.250352	-2.94851	0.00319313	0.0275181
CES4A	180.508	-1.71897	0.583562	-2.94565	0.00322273	0.0276691
COG2	178.237	-0.976673	0.331492	-2.94629	0.0032161	0.0276691
DNAJB2	273.835	-0.747975	0.253898	-2.94597	0.00321945	0.0276691
FKBP2	166.758	-0.740588	0.251409	-2.94575	0.0032217	0.0276691
HRAS	106.323	-0.892458	0.302998	-2.94542	0.00322513	0.0276691
SNX20	163.247	1.44573	0.490791	2.94572	0.00322202	0.0276691
WNT9A	41.7324	-1.44106	0.48923	-2.94556	0.00322372	0.0276691
CUL9	378.798	-0.715139	0.242826	-2.94507	0.00322877	0.0276727
DISP2	50.779	2.29458	0.779219	2.94472	0.00323244	0.0276727
SLC31A1	1497.64	-1.01422	0.344435	-2.94459	0.00323382	0.0276727
ZSWIM5	69.5326	-1.15926	0.393678	-2.9447	0.00323268	0.0276727
ALDH1A3	740.273	-1.0716	0.364036	-2.94367	0.00324349	0.0277376
ARVCF	139.281	-1.13192	0.384749	-2.94197	0.00326126	0.0277831
CPNE2	158.856	-0.733786	0.249399	-2.94222	0.00325872	0.0277831
EPAS1	4322.77	-1.299	0.441522	-2.94209	0.00326004	0.0277831
ILF3	894.637	-0.665283	0.226119	-2.94218	0.00325909	0.0277831
NFXL1	119.561	-0.684178	0.232532	-2.9423	0.00325782	0.0277831
PRRT3	116.042	-1.29786	0.441043	-2.9427	0.00325362	0.0277831
LRRC36	31.8053	-2.57523	0.87552	-2.94138	0.00326758	0.0278191
SAMD4A	172.148	0.87984	0.299148	2.94116	0.00326987	0.0278209
ARHGEF16	417.938	-0.985097	0.334961	-2.94093	0.00327226	0.027821
SMC5	510.335	-0.710263	0.241523	-2.94076	0.00327404	0.027821
AGA	109.113	-1.04563	0.355732	-2.93938	0.00328865	0.0279118
FFAR3	33.2892	2.58044	0.877891	2.93936	0.0032889	0.0279118
ANKRD36	833.895	-0.971529	0.330606	-2.93863	0.0032967	0.0279248
MRPS26	92.3095	-1.05982	0.360634	-2.93877	0.00329518	0.0279248
PHF14	186.564	-0.919996	0.313037	-2.93894	0.00329335	0.0279248
TRIM13	284.929	-0.851273	0.289768	-2.93778	0.00330573	0.0279804
USP34	1277.51	-0.373519	0.12715	-2.93762	0.00330744	0.0279804
KIAA0753	144.629	-0.906109	0.308521	-2.93695	0.00331462	0.0280234
CCDC121	34.8052	-1.63922	0.558207	-2.93659	0.00331844	0.028038
DZIP1	72.214	-2.02321	0.68923	-2.93547	0.00333048	0.028122
DTX2P1-UPK3BP1-PMS2P11	231.639	-0.887694	0.302452	-2.93499	0.00333555	0.028147
ENDOD1	145.242	1.05301	0.359006	2.93313	0.00335569	0.0281974
FAM83H	817.694	-0.902693	0.307701	-2.93367	0.00334978	0.0281974
GLT8D1	168.135	-1.14678	0.39101	-2.93287	0.00335839	0.0281974
IGSF10	132.424	-1.8157	0.61881	-2.93418	0.00334434	0.0281974
PROS1	75.0569	-2.07827	0.708531	-2.93321	0.00335472	0.0281974
PTPRG	112.479	-1.20514	0.410884	-2.93304	0.0033566	0.0281974
SNX24	64.5552	-1.10036	0.375072	-2.93372	0.00334929	0.0281974
ZNF432	89.2722	-0.983571	0.335325	-2.93318	0.00335506	0.0281974
MLF1	135.414	-2.07029	0.705968	-2.93255	0.00336188	0.028209
BCAS1	856.921	-1.07549	0.366997	-2.93051	0.00338404	0.0283772
CIAO1	345.45	-0.614617	0.209809	-2.92942	0.00339596	0.0284556
MB	60.2202	-1.61894	0.552679	-2.92926	0.00339766	0.0284556
HNRNPL	720.715	-0.486398	0.166119	-2.92801	0.00341136	0.0285525
SLC25A43	48.7745	-1.01628	0.347508	-2.92446	0.00345051	0.0288621
KLHL21	525.209	-0.609459	0.208434	-2.92399	0.00345571	0.0288792
POMT2	147.871	-1.35105	0.462074	-2.92389	0.00345687	0.0288792
ESRP2	559.012	-0.861408	0.294665	-2.92334	0.00346293	0.0289118
FMO2	302.219	-1.19398	0.40848	-2.92299	0.00346683	0.0289263
FAM169A	145.096	-1.21657	0.416268	-2.92256	0.00347172	0.028949
CTSW	16.9172	1.67556	0.573417	2.92205	0.00347733	0.0289567
SDHAP1	171.356	-0.892595	0.305453	-2.9222	0.00347569	0.0289567
TEF	152.472	-1.11884	0.382917	-2.92189	0.00347913	0.0289567
FBLIM1	166.589	-0.886765	0.303514	-2.92166	0.00348166	0.0289597
YOD1	342.977	-0.917343	0.31405	-2.92101	0.003489	0.0290027
GPRIN3	114.434	0.957283	0.327793	2.92039	0.00349595	0.029027
SLC25A3	918.997	-0.548166	0.187705	-2.92036	0.00349626	0.029027
SPIN4	86.8026	-0.914525	0.313185	-2.92008	0.00349943	0.0290353
ADAMTS17	88.4015	-1.00176	0.343133	-2.91947	0.00350628	0.0290381
FNBP1L	234.606	-0.899708	0.308175	-2.91947	0.00350624	0.0290381
ZDHHC13	523.628	-0.738687	0.252993	-2.91979	0.00350267	0.0290381
ARHGEF4	115.669	-1.04349	0.357513	-2.91875	0.00351438	0.0290512
CSMD1	82.3905	-1.85695	0.636161	-2.919	0.00351154	0.0290512
GTF3C2	340.022	-0.697094	0.238818	-2.91893	0.00351232	0.0290512
SERINC2	626.11	-0.898625	0.307902	-2.91855	0.00351665	0.029052
CAMSAP2	218.865	-0.833072	0.285471	-2.91824	0.00352014	0.0290535
PMP22	33.5982	1.3397	0.459091	2.91815	0.00352118	0.0290535
DDT	45.2956	1.25688	0.430757	2.91783	0.00352477	0.0290652
TBK1	261.338	0.410556	0.140751	2.9169	0.00353532	0.0291343
HIF1AN	378.34	-0.552995	0.189614	-2.91642	0.0035407	0.0291606
PPP2R3A	127.527	-0.985463	0.337926	-2.91621	0.00354317	0.029163
MORC3	496.213	0.363024	0.124506	2.91571	0.00354875	0.029191
ASAP2	457.696	-0.903501	0.309943	-2.91506	0.00355623	0.0292345
PPIL2	329.645	-0.710813	0.243864	-2.91479	0.00355922	0.0292412
NSD1	734.352	-0.371515	0.127486	-2.91417	0.00356632	0.0292815
HSPA4L	129.537	-1.39983	0.480526	-2.91313	0.00357831	0.0293619
SLC22A23	461.71	-0.945019	0.324427	-2.91289	0.00358105	0.0293664
USP22	1071.84	-0.566192	0.194455	-2.91168	0.00359487	0.0294617
CYP20A1	156.02	-0.825247	0.283462	-2.91132	0.00359905	0.0294778
SF3B1	1937.96	-0.296503	0.101854	-2.91106	0.00360209	0.0294847
KIAA0232	724.906	-0.463533	0.159372	-2.90851	0.00363159	0.0296873
MIPEP	208.875	-1.47101	0.50579	-2.90834	0.0036335	0.0296873
NPC2	286.608	0.492617	0.169375	2.90845	0.00363231	0.0296873
CDAN1	115.52	-0.929329	0.319603	-2.90776	0.00364029	0.0296945
IRGQ	533.71	-0.649277	0.223296	-2.90769	0.00364104	0.0296945
SS18L1	125.017	-0.665192	0.228756	-2.90786	0.00363909	0.0296945
CD36	701.001	-1.04318	0.358881	-2.90677	0.00365185	0.0297464
TMEM80	59.0351	-0.885307	0.304567	-2.90677	0.00365184	0.0297464
CNIH4	98.0277	0.606312	0.208633	2.90611	0.00365949	0.0297723
POLD2	159.623	-1.2307	0.423472	-2.90621	0.00365832	0.0297723
CENPT	137.5	-0.766939	0.263978	-2.90532	0.00366883	0.0297969
CHODL	12.3545	1.88157	0.647721	2.9049	0.00367365	0.0297969
PGRMC1	268.38	-1.0919	0.37588	-2.90493	0.00367339	0.0297969
SLC36A4	82.1323	-0.663424	0.228364	-2.90511	0.0036712	0.0297969
THAP4	165.359	-0.811544	0.279313	-2.90549	0.00366673	0.0297969
KRT15	304.504	-1.13045	0.389206	-2.9045	0.00367845	0.0298177
SERINC3	675.119	-0.362973	0.124994	-2.90393	0.00368505	0.0298532
ITPR2	312.854	0.815567	0.280873	2.90368	0.00368799	0.0298589
CLK2	154.223	-0.616985	0.212552	-2.90275	0.00369898	0.0298905
HK3	83.7656	1.93699	0.667303	2.90272	0.00369937	0.0298905
LTBP3	206.743	-1.11186	0.382988	-2.90313	0.00369457	0.0298905
QKI	615.055	0.6846	0.235873	2.90241	0.00370307	0.0298905
UGT2A1	1013.62	-1.56128	0.537911	-2.9025	0.00370203	0.0298905
RARRES2	34.53	-1.55426	0.535719	-2.90125	0.00371672	0.0299826
BLNK	87.5116	0.84275	0.290505	2.90098	0.00371994	0.0299904
ZNF804A	17.8286	2.11596	0.729644	2.89999	0.00373176	0.0300676
CLSTN1	1432.47	-1.04559	0.360613	-2.89948	0.00373786	0.0300726
CXADR	498.394	-0.968491	0.333994	-2.89972	0.00373494	0.0300726
TRIM37	148.785	-0.891126	0.307351	-2.89937	0.00373912	0.0300726
HBS1L	253.449	-0.708606	0.244528	-2.89785	0.00375733	0.0301827
SLC26A8	26.5385	1.52032	0.524632	2.89789	0.00375687	0.0301827
HLCS	197.74	-0.956626	0.330179	-2.8973	0.00376394	0.0302177
LRTOMT	121.156	-1.80594	0.623509	-2.89641	0.00377459	0.0302177
PANK3	351.582	-0.72322	0.24967	-2.89671	0.00377102	0.0302177
PGAP3	199.279	-1.0143	0.350221	-2.89617	0.0037775	0.0302177
SHISA2	61.8158	-1.27394	0.439782	-2.89675	0.00377045	0.0302177
TGFBRAP1	147.019	-0.832263	0.287328	-2.89656	0.00377276	0.0302177
UGGT2	166.914	-1.06684	0.368359	-2.89621	0.00377705	0.0302177
NMT2	64.6957	-1.16903	0.403684	-2.8959	0.00378069	0.0302252
RAB17	111.691	-0.925607	0.319721	-2.89504	0.0037911	0.0302542
SLC7A2	157.563	-2.05698	0.71049	-2.89517	0.00378959	0.0302542
SUSD4	57.4018	-1.26398	0.436558	-2.89532	0.00378773	0.0302542
C11orf95	42.2554	-1.01635	0.35112	-2.89458	0.00379666	0.030271
HDAC3	203.196	-0.59915	0.206997	-2.89448	0.00379782	0.030271
ZDHHC7	403.086	-0.411151	0.142055	-2.8943	0.00379999	0.030271
CELSR1	1483.73	-1.12246	0.387943	-2.89336	0.00381145	0.0303441
RAB11B	206.144	-0.600877	0.207834	-2.89114	0.00383842	0.0305407
HNRNPA0	336.215	-0.483266	0.167181	-2.89067	0.00384419	0.0305684
THSD7A	115.435	-1.36046	0.470742	-2.89003	0.00385199	0.0306122
PATL2	96.7539	0.989026	0.342296	2.88939	0.00385991	0.0306569
GLCE	282.133	-0.969447	0.335672	-2.88808	0.00387604	0.0307668
DPYD	380.155	0.469835	0.162695	2.88782	0.00387917	0.0307734
TOP2B	634.802	-0.582399	0.201727	-2.88707	0.00388851	0.0308292
LRRC17	46.0034	-1.62732	0.563851	-2.88608	0.00390077	0.0309081
EPCAM	315.735	-1.30936	0.453716	-2.88586	0.00390349	0.0309113
UBXN4	847.521	-0.449038	0.155615	-2.88558	0.00390698	0.0309206
VPS37C	193.577	-0.423807	0.146888	-2.88524	0.00391118	0.0309356
LAMA3	189.634	-1.10789	0.384077	-2.88456	0.00391966	0.0309843
BMS1	273.493	-0.885457	0.307028	-2.88396	0.00392711	0.0310096
BRWD1	882.295	-0.567744	0.196865	-2.88393	0.0039275	0.0310096
MPV17L	409.627	-1.29027	0.447499	-2.8833	0.00393529	0.031044
PARL	110.048	-0.767623	0.266254	-2.88304	0.00393855	0.031044
SPICE1	188.258	-0.999982	0.346852	-2.88302	0.00393882	0.031044
IPP	92.6331	-1.0508	0.364561	-2.88237	0.00394695	0.0310868
PRLR	18.3465	2.16065	0.749649	2.88222	0.00394889	0.0310868
EI24	302.888	-0.891095	0.309224	-2.88171	0.00395518	0.0310996
RBFA	59.2263	-1.13284	0.39309	-2.88189	0.00395297	0.0310996
GALNT12	662.631	-1.063	0.368928	-2.88132	0.00396011	0.0311201
WASL	643.056	-0.775364	0.269148	-2.88081	0.00396656	0.0311525
KCTD15	51.5912	-1.13555	0.394283	-2.88004	0.00397622	0.03121
SDC4	1652.83	-0.896336	0.311274	-2.87957	0.00398216	0.0312383
ALDH3A1	7969.08	-1.29868	0.451221	-2.87814	0.00400024	0.0312702
GLI3	70.0699	-1.32288	0.459531	-2.87876	0.00399248	0.0312702
SH3BGRL2	452.199	-0.979809	0.340355	-2.87879	0.00399205	0.0312702
SNRNP200	1504.62	-0.6023	0.20924	-2.87851	0.00399558	0.0312702
SPATA20	217.765	-1.03037	0.357941	-2.87861	0.00399436	0.0312702
WDR47	145.615	-0.723092	0.251221	-2.87832	0.00399805	0.0312702
GRIP2	33.6034	1.455	0.50572	2.87708	0.00401379	0.0313537
TFAP2C	183.263	-0.79708	0.277059	-2.87693	0.00401561	0.0313537
RPL26	676.992	1.20599	0.41922	2.87674	0.00401804	0.0313543
GNB1	1028.36	0.278132	0.096692	2.87648	0.00402139	0.0313622
AGAP1	351.668	-0.910079	0.316408	-2.87628	0.00402388	0.0313633
UCK1	107.156	-0.609599	0.212005	-2.87539	0.00403526	0.0314336
ANPEP	1617.06	-0.732467	0.254761	-2.87512	0.0040388	0.0314429
ISCU	274.731	-0.50947	0.177255	-2.87423	0.00405016	0.031513
ALOX15	3633.2	-1.41358	0.492056	-2.8728	0.00406854	0.0316193
ARHGAP23	510.216	-0.853855	0.297217	-2.87283	0.00406815	0.0316193
ALS2CL	902.574	-0.964839	0.336098	-2.87071	0.00409556	0.0318064
NDFIP2	434.503	-0.90657	0.315816	-2.87057	0.00409738	0.0318064
F2R	128.63	-1.21323	0.422743	-2.86989	0.00410617	0.0318377
PON2	157.748	-0.934753	0.325706	-2.86993	0.00410563	0.0318377
PARM1	456.147	-1.00039	0.348603	-2.8697	0.00410861	0.0318382
STOML2	216.187	-0.903723	0.315012	-2.86886	0.00411959	0.0319023
THSD4	66.3955	-1.40299	0.48907	-2.8687	0.00412165	0.0319023
IFT27	175.097	-1.4246	0.496727	-2.86799	0.00413095	0.0319557
TRAK2	443.925	-0.89299	0.311533	-2.86644	0.00415118	0.0320928
ZNF266	242.048	-0.649046	0.226443	-2.86626	0.00415346	0.0320928
ARHGAP42	191.43	-1.10097	0.384353	-2.86447	0.00417711	0.0322569
ARFIP2	402.635	-0.889464	0.310566	-2.86401	0.00418311	0.0322845
VIPR1	161.404	-1.10565	0.386236	-2.86264	0.00420129	0.0324062
COG1	185.149	-0.75936	0.265346	-2.86177	0.00421286	0.032458
MIAT	130.979	0.991064	0.346293	2.86192	0.00421079	0.032458
RBL2	595.093	-0.445996	0.155877	-2.8612	0.00422034	0.0324969
ZFAND5	1264.46	-0.372732	0.130294	-2.86071	0.00422697	0.0325291
HERC1	953.275	-0.400709	0.140099	-2.86018	0.00423402	0.0325647
FRMD6	98.6473	-1.05569	0.369248	-2.85902	0.0042495	0.032665
CHD3	1212.1	-0.649288	0.227141	-2.85853	0.00425613	0.0326945
SLIT2	64.8479	-1.30189	0.455467	-2.85837	0.00425824	0.0326945
CRYL1	108.727	-1.0162	0.355592	-2.85777	0.00426632	0.0327003
SUPV3L1	106.313	-0.869057	0.304092	-2.85788	0.00426488	0.0327003
ZADH2	212.796	-0.831278	0.290861	-2.85799	0.00426336	0.0327003
VPS33A	168.377	-0.656793	0.229942	-2.85634	0.00428554	0.0328288
ANXA5	693.016	0.618045	0.216495	2.85478	0.00430666	0.0329717
OSBP	476.873	-0.634788	0.222398	-2.85428	0.0043134	0.0330044
FRMD8	394.803	-0.449459	0.157481	-2.85406	0.00431642	0.0330087
CBX5	660.098	-1.00367	0.351744	-2.8534	0.00432535	0.0330498
HNRNPD	394.864	-0.556235	0.194944	-2.8533	0.00432675	0.0330498
AKR1C3	282.396	-1.18828	0.416508	-2.85296	0.00433146	0.0330669
AK3	322.969	-0.902155	0.316292	-2.85229	0.00434054	0.0330685
CARD6	138.617	0.535302	0.187661	2.85249	0.00433783	0.0330685
HSD17B12	299.962	-0.736864	0.25831	-2.85263	0.00433587	0.0330685
PUM2	866.49	-0.432395	0.151606	-2.85209	0.00434328	0.0330685
ZMYND11	260.224	-0.921876	0.323234	-2.85204	0.00434402	0.0330685
EVI2A	191.55	1.616	0.566731	2.85144	0.00435214	0.0331114
SLC30A9	348.223	-0.767305	0.269247	-2.84982	0.00437443	0.0332621
OPTN	507.218	0.848982	0.297948	2.84943	0.00437981	0.0332841
GRIP1	51.931	-1.00213	0.35185	-2.84817	0.00439719	0.0333972
CTNNBL1	109.739	0.611624	0.214811	2.84727	0.00440957	0.0334674
CXXC5	352.603	-0.941089	0.330558	-2.84697	0.00441374	0.0334674
PAWR	248.635	-0.836297	0.293751	-2.84696	0.00441394	0.0334674
ADIPOR1	832.846	-0.3493	0.122729	-2.84611	0.00442574	0.0335378
MAPK1	875.828	-0.378991	0.133221	-2.84483	0.0044435	0.033643
TMEM189	215.911	-0.771452	0.271185	-2.84475	0.00444465	0.033643
STRBP	386.665	-1.14462	0.402393	-2.84453	0.00444773	0.0336473
IQCD	91.4354	-1.9201	0.675061	-2.84434	0.00445034	0.033648
RAI1	705.238	-0.919014	0.323149	-2.84393	0.00445609	0.0336724
SURF1	108.571	-0.682299	0.240018	-2.8427	0.00447336	0.0337838
PARP16	46.4449	-0.86465	0.304292	-2.84151	0.00449002	0.0338906
HLA-F-AS1	15.8831	1.50447	0.529563	2.84097	0.00449763	0.0339235
UBE4B	337.286	-0.353196	0.124328	-2.84084	0.00449946	0.0339235
ADCY9	173.57	-0.989022	0.348223	-2.8402	0.00450858	0.0339498
FCHO2	406.992	-0.428576	0.150931	-2.83955	0.00451768	0.0339498
LAS1L	113.16	-0.970449	0.341777	-2.83942	0.00451949	0.0339498
NFKBIE	163.693	0.959438	0.337909	2.83934	0.00452071	0.0339498
P4HB	2477.25	-0.701056	0.246877	-2.8397	0.00451562	0.0339498
RBBP7	367.345	-0.814835	0.286936	-2.83978	0.0045144	0.0339498
ZBED6	453.354	-0.590551	0.207987	-2.83936	0.00452039	0.0339498
USP7	694.68	-0.382718	0.134803	-2.83909	0.0045242	0.0339569
CCDC58	37.0485	-1.07646	0.379339	-2.83772	0.00454365	0.0340647
SH3TC1	155.78	0.776027	0.273468	2.83773	0.00454358	0.0340647
GK5	1063.64	-0.939306	0.331143	-2.83656	0.00456027	0.034157
PHC1	81.0917	-1.11521	0.393181	-2.83638	0.00456287	0.034157
SLC16A9	379.148	-1.11112	0.391748	-2.83632	0.00456363	0.034157
KIAA0319	90.2929	-1.04643	0.368975	-2.83604	0.00456767	0.0341681
DHPS	108.537	-0.669072	0.235992	-2.83514	0.00458049	0.0341706
DUSP14	218.712	-1.11193	0.39216	-2.83541	0.00457665	0.0341706
LRRC45	134.512	-1.2362	0.436024	-2.83516	0.00458031	0.0341706
SLC25A27	24.7009	-1.58356	0.558552	-2.83512	0.00458078	0.0341706
TMEM45B	357.085	-0.735019	0.259231	-2.83538	0.00457705	0.0341706
PTPRU	1020.92	-0.955074	0.336901	-2.83488	0.00458428	0.0341776
DEGS2	250.594	-1.18138	0.416876	-2.83388	0.00459873	0.0342663
PCDHGB6	24.8955	1.19374	0.421434	2.83256	0.00461773	0.0343887
D2HGDH	139.051	-1.06241	0.375309	-2.83078	0.00464352	0.0345423
MILR1	23.2425	1.16741	0.412382	2.83089	0.00464183	0.0345423
BAALC	12.4412	1.87364	0.661989	2.83032	0.00465022	0.0345729
DVL1	355.059	-0.782549	0.276544	-2.82975	0.0046585	0.0346153
SMPD4	216.498	-0.744938	0.263296	-2.82929	0.00466521	0.0346458
RBM41	101.931	-1.01617	0.359244	-2.82863	0.00467474	0.0346974
ANKRD28	617.937	-0.804255	0.284459	-2.82731	0.00469412	0.0347448
ATP2A2	1844.98	-0.724191	0.256112	-2.82763	0.00468936	0.0347448
CLEC4D	44.1553	1.98565	0.702293	2.82737	0.00469314	0.0347448
DHX16	254.488	-0.522388	0.184738	-2.82772	0.00468814	0.0347448
PMS2	84.4656	-0.908426	0.321248	-2.8278	0.00468692	0.0347448
RNF214	72.737	-0.885138	0.313278	-2.82541	0.00472208	0.0349324
PRKAA2	333.087	-1.06713	0.377817	-2.82446	0.00473607	0.0350166
APBB2	86.6015	-0.962398	0.340891	-2.82318	0.00475496	0.0351368
NCOR1	991.987	-0.377566	0.133749	-2.82295	0.00475835	0.0351424
SETD7	492.998	-0.869447	0.308107	-2.8219	0.004774	0.0352386
TNFSF12	16.466	1.07266	0.38021	2.82122	0.00478416	0.0352941
GNG12	482.456	-0.92323	0.327287	-2.82085	0.00478961	0.0353148
DGKB	21.5166	-2.14554	0.760735	-2.82036	0.00479699	0.0353497
CDK2AP1	210.401	-0.81944	0.290596	-2.81986	0.00480446	0.0353853
CLEC2D	168.031	0.832993	0.295466	2.81925	0.00481353	0.0353936
DHX35	196.601	-0.836741	0.29678	-2.8194	0.00481131	0.0353936
TP53INP2	711.221	-0.632091	0.224182	-2.81955	0.00480914	0.0353936
WDR48	193.731	-0.428926	0.152158	-2.81895	0.00481814	0.0353977
ZNF652	669.908	-0.44052	0.156276	-2.81887	0.00481938	0.0353977
VPS25	157.999	-0.775898	0.275312	-2.81825	0.00482859	0.0354459
GEN1	156.069	0.85418	0.303115	2.81801	0.00483229	0.0354536
PACS2	311.551	-0.922415	0.327402	-2.81738	0.00484178	0.0355037
HS3ST6	18.6035	-2.68802	0.954509	-2.81612	0.00486068	0.0356228
CLDN1	765.117	-0.92055	0.326944	-2.81562	0.00486837	0.0356596
TCTEX1D1	61.0397	-2.4138	0.857461	-2.81505	0.0048769	0.0357025
FH	151.722	-1.00265	0.356297	-2.81408	0.00489176	0.0357827
NR2C1	132.631	-0.909976	0.323377	-2.81398	0.0048932	0.0357827
ATE1	172.955	-0.712026	0.253114	-2.81306	0.00490722	0.0358303
CDON	62.5107	-1.45626	0.517748	-2.81268	0.0049131	0.0358303
PTPRT	175.44	-1.63292	0.580557	-2.81268	0.00491302	0.0358303
ZNF275	80.4165	-1.00646	0.357787	-2.81301	0.00490797	0.0358303
ZNF672	152.434	0.436835	0.155286	2.8131	0.0049066	0.0358303
CNTROB	150.614	-0.834919	0.296943	-2.81172	0.0049278	0.0358983
HPS4	244.485	-0.750659	0.266964	-2.81184	0.00492597	0.0358983
MFSD6	861.799	-1.00777	0.35849	-2.81114	0.00493657	0.0359426
FBF1	85.4497	-1.12453	0.400173	-2.81012	0.00495237	0.036038
FAF2	325.526	-0.510682	0.181763	-2.8096	0.00496032	0.0360567
MEGF6	90.2583	-1.22265	0.435145	-2.80975	0.00495803	0.0360567
ABTB2	85.6903	0.989517	0.352301	2.80873	0.00497379	0.0361312
CDH26	237.033	-0.977408	0.348008	-2.80858	0.00497611	0.0361312
ZEB2	386.699	1.2026	0.428213	2.80841	0.00497868	0.0361312
KLF8	90.3268	-1.11273	0.396318	-2.80767	0.00499018	0.036195
BACE1	76.4658	-1.16096	0.413634	-2.80673	0.00500478	0.0362813
HHAT	73.3581	-1.4746	0.525419	-2.80652	0.00500797	0.0362847
FAM83F	390.231	-0.925672	0.3299	-2.80591	0.00501741	0.0363334
MCCC1	168.711	-0.83706	0.298343	-2.8057	0.00502076	0.0363381
ADCY4	52.5999	0.810222	0.288829	2.8052	0.00502854	0.0363747
NKTR	687.875	-0.62276	0.222035	-2.80479	0.00503499	0.0364016
SH3YL1	197.882	-0.902862	0.321983	-2.80406	0.00504632	0.0364444
SLC25A29	417.093	-0.855892	0.305233	-2.80406	0.00504636	0.0364444
CD83	210.32	1.43749	0.512805	2.80319	0.00506006	0.0365236
CHL1	992.914	-1.12897	0.402803	-2.80279	0.00506621	0.0365286
LRP6	267.584	-0.8831	0.31507	-2.80287	0.005065	0.0365286
CLTC	3020.17	-0.540005	0.192739	-2.80174	0.00508274	0.036628
INSR	619.1	-0.870464	0.310731	-2.80134	0.00508903	0.0366536
GRASP	22.0182	1.32106	0.471685	2.80072	0.00509882	0.0366873
SETD1A	156.964	-0.740345	0.264343	-2.8007	0.00509919	0.0366873
EIF4E3	292.506	0.708356	0.252978	2.80007	0.00510913	0.036739
RBM15B	430.564	-0.648286	0.23158	-2.7994	0.00511977	0.036776
SHROOM2	142.582	-0.860285	0.307296	-2.79953	0.0051177	0.036776
SLX4	109.22	0.637571	0.227788	2.79897	0.00512656	0.036805
RAB26	33.3434	-1.3807	0.493372	-2.7985	0.00513403	0.0368389
SNX33	240.17	-0.766641	0.274008	-2.79788	0.00514388	0.0368898
CLDN16	26.1225	-1.88451	0.673679	-2.79735	0.00515241	0.0369113
GPR107	619.926	-0.461459	0.164957	-2.79745	0.0051508	0.0369113
ARHGAP21	514.36	-0.772012	0.27605	-2.79664	0.00516377	0.0369279
CA4	27.8235	-2.12215	0.758986	-2.79603	0.00517352	0.0369279
GTPBP1	1093.86	0.756777	0.270591	2.79676	0.00516181	0.0369279
PABPC4	521.833	-0.744161	0.266126	-2.79627	0.00516954	0.0369279
TUSC2	134.873	-0.737558	0.263791	-2.79599	0.00517405	0.0369279
UCHL5	131.357	-0.700381	0.250478	-2.79618	0.005171	0.0369279
VCL	880.796	-0.616308	0.220372	-2.79668	0.00516312	0.0369279
TSGA10	193.807	-1.52744	0.546439	-2.79525	0.00518593	0.036993
EIF4G1	2079.52	-0.579662	0.207474	-2.7939	0.00520767	0.0371189
PTPN11	612.38	-0.566019	0.202598	-2.79381	0.00520914	0.0371189
MAST4	585.232	-0.657444	0.235355	-2.79341	0.00521551	0.0371445
CYP26A1	62.0376	-1.59662	0.571624	-2.79313	0.00522009	0.0371574
GRB2	725.224	0.558653	0.200066	2.79234	0.0052328	0.0372198
LYZ	1636.76	0.783081	0.280449	2.79224	0.00523443	0.0372198
TRPM4	590.796	-0.8831	0.316501	-2.79019	0.00526765	0.0374362
HEPACAM2	37.0301	-1.88244	0.674737	-2.78989	0.00527253	0.0374509
SOX15	83.8077	-0.933487	0.334644	-2.78949	0.00527913	0.0374693
SUCLA2	156.953	-0.864844	0.310048	-2.78939	0.00528073	0.0374693
PRKCE	170.131	0.709904	0.254567	2.78867	0.00529243	0.0375325
HACL1	107.6	-0.940937	0.337595	-2.78717	0.00531701	0.0376868
LRRC6	115.648	-1.24982	0.448508	-2.78662	0.00532609	0.0376973
PCDH19	23.4578	-1.91552	0.687407	-2.78658	0.00532667	0.0376973
RIMS1	296.988	-1.16215	0.417056	-2.78657	0.00532695	0.0376973
AUH	85.0455	-0.793873	0.28493	-2.7862	0.00533294	0.0377198
PTGES2	229.749	-0.800865	0.287475	-2.78586	0.00533865	0.0377203
UBR4	2251.34	-0.275661	0.0989465	-2.78596	0.00533696	0.0377203
TTC3	816.967	-0.918389	0.329761	-2.78502	0.0053525	0.0377982
FN3K	25.4068	-1.28543	0.461612	-2.78466	0.00535846	0.0378003
PABPN1	224.614	-0.729861	0.26209	-2.78477	0.00535653	0.0378003
CLIP4	334.295	-0.827238	0.297154	-2.78387	0.00537145	0.037872
EGR2	116.006	1.62409	0.583459	2.78356	0.00537661	0.0378884
CDS1	513.598	-1.0376	0.372872	-2.78273	0.00539034	0.0379652
FBXW11	304.607	-0.447361	0.160779	-2.78246	0.00539478	0.0379764
MBTPS1	560.489	-0.821929	0.295447	-2.78198	0.00540279	0.0379959
TMEM104	104.363	-0.673409	0.242063	-2.78196	0.00540323	0.0379959
CCDC7	45.9753	0.84676	0.304397	2.78176	0.00540652	0.0379991
ARPC4	477.879	0.430622	0.154855	2.7808	0.00542243	0.0380475
CAPN1	1571.46	-0.633791	0.227928	-2.78066	0.00542479	0.0380475
COPS7B	106.171	-0.890539	0.320256	-2.78071	0.00542406	0.0380475
NR6A1	67.505	-0.72091	0.259231	-2.78096	0.00541985	0.0380475
PLEKHM3	159.041	-0.489592	0.176093	-2.7803	0.00543092	0.0380506
TSPYL2	141.986	-0.680955	0.244918	-2.78034	0.00543027	0.0380506
DSE	343.536	0.814098	0.292872	2.77971	0.00544077	0.0380857
TRIM32	85.1994	-1.22852	0.441968	-2.77966	0.00544162	0.0380857
ASPH	990.319	-0.514066	0.184982	-2.779	0.00545265	0.0381429
CTNNA1	3301.22	-0.673745	0.242484	-2.77851	0.00546085	0.0381642
EXPH5	894.94	-0.96142	0.346045	-2.77831	0.00546425	0.0381642
KLHDC7A	138.436	-1.28028	0.460802	-2.77838	0.00546306	0.0381642
HSDL2	165.907	-0.727975	0.26205	-2.77801	0.00546936	0.0381752
PGAM5	133.234	-0.884329	0.318348	-2.77787	0.00547168	0.0381752
PRDX5	924.343	-1.06565	0.383645	-2.77771	0.00547439	0.0381752
GALNT13	55.8255	-1.63864	0.590001	-2.77735	0.00548041	0.0381972
NLRC3	82.2735	1.23683	0.445381	2.77701	0.0054861	0.0382169
CCL5	127.465	1.3796	0.496934	2.77622	0.00549942	0.038257
KDM3B	1009.96	-0.287609	0.103599	-2.77616	0.00550043	0.038257
NEDD1	120.816	0.757846	0.272957	2.77643	0.00549595	0.038257
ABCB11	142.616	-1.71321	0.617581	-2.77406	0.00553608	0.0383852
ACTR3	1237.61	0.634602	0.22874	2.77433	0.00553151	0.0383852
MAN1B1	298.522	-0.760837	0.274209	-2.77466	0.00552595	0.0383852
METTL16	165.914	-0.908256	0.327403	-2.77412	0.00553505	0.0383852
RASEF	429.074	-0.803237	0.289503	-2.77454	0.00552797	0.0383852
TRAK1	1338	-0.750267	0.270409	-2.77456	0.00552763	0.0383852
CHRNB1	30.4908	1.07384	0.387128	2.77385	0.00553973	0.0383906
TC2N	1487.58	-0.974325	0.351354	-2.77306	0.00555325	0.0384445
VANGL1	203.2	-0.983036	0.354492	-2.77308	0.00555283	0.0384445
RGS22	81.6582	-2.3896	0.862242	-2.77139	0.00558182	0.0386223
MTIF2	148.809	-0.910532	0.328763	-2.76957	0.00561304	0.0388182
SOX21	141.483	-1.06991	0.386486	-2.76829	0.00563505	0.0389503
SEC14L6	43.3016	2.22853	0.805129	2.76792	0.00564153	0.0389749
GABRA4	14.498	-4.27715	1.54569	-2.76715	0.00565484	0.0390266
TBCD	362.35	-0.763889	0.276043	-2.76728	0.00565254	0.0390266
UNC93B1	920.814	0.710862	0.256949	2.76655	0.00566524	0.0390782
ZNF428	204.138	-1.01639	0.367564	-2.76521	0.00568861	0.0392191
CHUK	200.862	-0.401933	0.145376	-2.76478	0.00569618	0.0392309
TTLL7	64.2159	-1.78189	0.644485	-2.76483	0.00569521	0.0392309
FOXO3	698.172	-0.412973	0.149409	-2.76405	0.00570887	0.0392981
GOLGB1	2214.91	-0.598148	0.216451	-2.76344	0.00571965	0.039352
RALGAPA2	1222.09	-0.40162	0.145356	-2.76302	0.00572699	0.0393823
MOCS2	81.2589	-1.09899	0.397893	-2.76202	0.00574449	0.0394689
MPP6	40.4266	-1.07004	0.38742	-2.76196	0.0057455	0.0394689
CASK	256.953	-0.823746	0.298285	-2.76161	0.00575172	0.0394751
FCGR3A	478.268	1.49501	0.541359	2.76158	0.0057523	0.0394751
TMBIM6	3855.21	-0.50494	0.182863	-2.76131	0.00575706	0.0394875
FAM193B	328.577	-0.580638	0.210304	-2.76095	0.00576342	0.0395109
CLDN22	35.3246	-2.25072	0.81554	-2.75979	0.00578382	0.0395381
DGKH	455.713	-0.941909	0.341236	-2.76028	0.0057751	0.0395381
FAM136A	131.039	-0.825853	0.299253	-2.75972	0.00578512	0.0395381
INPPL1	587.474	-0.532859	0.193027	-2.76054	0.00577054	0.0395381
SVIP	121.986	-0.908344	0.329089	-2.76018	0.00577702	0.0395381
ZBTB44	366.831	-0.565015	0.204712	-2.76005	0.00577931	0.0395381
GLCCI1	205.93	-0.66587	0.241434	-2.75797	0.00581608	0.0396288
PLEKHA6	245.628	-0.845451	0.306471	-2.75867	0.00580376	0.0396288
PSMA7	308.209	-0.516004	0.187057	-2.75854	0.00580597	0.0396288
SERTAD4	55.4347	-1.2102	0.438801	-2.75797	0.00581617	0.0396288
SLC44A3	108.562	-0.929283	0.336896	-2.75837	0.00580904	0.0396288
TTC39A	253.113	-0.881757	0.319675	-2.75829	0.00581044	0.0396288
NBEA	788.335	-1.11982	0.406087	-2.75757	0.0058232	0.0396565
ZBED4	201.976	-0.679498	0.246484	-2.75677	0.0058376	0.0397343
ATP6AP2	430.744	-0.466353	0.169194	-2.75631	0.00584567	0.0397415
NAV1	452.407	-0.820761	0.297785	-2.75622	0.00584737	0.0397415
PRRG3	802.059	-3.49124	1.26676	-2.75605	0.00585048	0.0397415
TFDP2	317.98	-0.892313	0.323785	-2.75588	0.00585352	0.0397415
TMTC2	265.895	-0.817288	0.296547	-2.75601	0.00585103	0.0397415
B3GALT5	356.463	-1.07067	0.388641	-2.75491	0.00587078	0.0398385
CHD6	757.152	-0.855344	0.31064	-2.75349	0.00589633	0.0399337
CLPTM1	411.021	-0.554638	0.201431	-2.75348	0.00589647	0.0399337
SEL1L	713.592	-0.303049	0.110056	-2.75359	0.00589462	0.0399337
YKT6	343.74	-0.440386	0.159939	-2.75347	0.00589675	0.0399337
EIF2B5	235.402	-0.729704	0.265078	-2.75279	0.00590894	0.0399556
SUPT4H1	215.48	0.479748	0.174268	2.75293	0.0059064	0.0399556
VARS2	187.143	-0.921896	0.334895	-2.75279	0.00590889	0.0399556
TMTC4	74.4102	-0.948072	0.34458	-2.75138	0.00593442	0.0401076
NAALADL2	166.393	-1.16126	0.422097	-2.75116	0.00593838	0.0401141
CCDC85B	35.0771	0.900968	0.327567	2.75049	0.00595065	0.0401361
DNAAF2	99.2409	-1.38558	0.503717	-2.75072	0.00594642	0.0401361
VAPB	235.947	-0.612119	0.222546	-2.75052	0.00595	0.0401361
PDLIM4	151.646	-0.985544	0.358428	-2.74963	0.00596628	0.0402213
EBNA1BP2	183.653	-1.02926	0.374499	-2.74836	0.00598938	0.0403567
ADAMTS9	63.5687	-1.27828	0.465214	-2.74772	0.00600112	0.040376
NELL2	103.553	-2.25871	0.822032	-2.74771	0.0060013	0.040376
NMU	68.127	-1.14813	0.417831	-2.74784	0.00599894	0.040376
AHCYL1	548.09	-0.558167	0.203153	-2.74752	0.00600482	0.0403793
VTCN1	159.333	-1.20188	0.437495	-2.7472	0.00601069	0.0403985
RNU11	28.6189	1.29503	0.471482	2.74671	0.00601957	0.0404378
TMED2	899.24	-0.707969	0.257809	-2.7461	0.00603083	0.0404931
VPS13A	606.297	-0.804384	0.293005	-2.74529	0.00604577	0.0405731
GIGYF1	522.684	-0.531616	0.193664	-2.74504	0.00605031	0.0405832
ZNF292	699.498	-0.430898	0.15699	-2.74475	0.00605564	0.0405986
F3	5884.73	-0.958988	0.349467	-2.74414	0.00606692	0.0406294
FAM167A	43.1433	-1.1021	0.401592	-2.74433	0.00606346	0.0406294
GJB4	59.1949	-0.920831	0.335579	-2.74401	0.00606936	0.0406294
BPHL	80.4149	-1.18489	0.432049	-2.7425	0.00609737	0.0407388
[truncated: 16,880 more rows]

## Sheet: resRSVvsAsymptomatic_negative
row	baseMean	log2FoldChange	lfcSE	stat	pvalue	padj
COL6A5	11.5313	-26.9179	2.53113	-10.6347	2.05417e-26	3.86019e-22
TMEM189-UBE2V1	12.4008	-15.65	1.90854	-8.2	2.40395e-16	2.25875e-12
DUX4	22.426	-12.0249	1.52473	-7.88661	3.10512e-15	1.94505e-11
LINC00273	15.7794	-15.4963	2.09434	-7.39914	1.37065e-13	6.43932e-10
MYT1	6.39037	-15.6249	2.27776	-6.85975	6.89823e-12	2.59263e-08
OTOG	14.3494	-18.3251	3.39335	-5.40028	6.65382e-08	0.000208398
GRIK3	9.05556	-14.7559	2.80738	-5.25611	1.47133e-07	0.000394988
MYH1	7.75384	-26.711	5.38826	-4.95726	7.14936e-07	0.00167938
CELA1	1.96474	-15.8177	3.23235	-4.89356	9.90302e-07	0.00206775
ADAMTS20	9.2359	-12.2927	2.58705	-4.75163	2.0178e-06	0.00379186
BATF2	101.626	1.91804	0.406086	4.72324	2.32116e-06	0.00396539
CACNA1S	8.94627	-15.3355	3.40125	-4.50879	6.51999e-06	0.0102103
ANKRD30A	7.95815	-12.9173	2.93614	-4.39941	1.08546e-05	0.0156907
CXCL11	151.277	3.29249	0.781994	4.21037	2.54948e-05	0.0342213
STAT1	2274.39	0.927113	0.22492	4.12196	3.75664e-05	0.0470631
GBP4	646.173	1.58009	0.386528	4.0879	4.35297e-05	0.0511256
CHRNA4	8.03857	-12.4357	3.06592	-4.05611	4.98971e-05	0.0551569
CXCL10	486.336	2.70326	0.687345	3.9329	8.39256e-05	0.0871398
GBP1	1334.7	1.55674	0.397005	3.92121	8.81043e-05	0.0871398
GAD2	7.61761	-9.66629	2.5185	-3.83811	0.000123985	0.116496
GZMB	63.0105	1.89258	0.496416	3.81249	0.000137573	0.123108
KRT25	2.21734	-13.7026	3.63831	-3.76619	0.000165761	0.14159
TAP1	1331.13	0.894347	0.240599	3.71717	0.00020147	0.164609
GBP5	1701.27	1.68368	0.461794	3.64595	0.000266402	0.208593
CXCL9	192.504	2.24168	0.62191	3.6045	0.000312753	0.217676
GBP1P1	40.7136	1.73272	0.480096	3.60912	0.000307243	0.217676
IFI6	498.532	1.53763	0.42604	3.60912	0.000307238	0.217676
IFI44L	461.929	1.54775	0.43804	3.53334	0.000410343	0.275399
EPSTI1	288.359	1.18862	0.338117	3.5154	0.000439087	0.280164
UBE2L6	409.592	0.884493	0.251956	3.5105	0.000447261	0.280164
C4B	28.9263	1.92429	0.550247	3.49714	0.000470274	0.285077
HLA-DOA	107.654	1.06419	0.305152	3.48739	0.000487755	0.286434
RSAD2	970.937	1.874	0.541488	3.46084	0.000538494	0.306648
CMPK2	294.082	1.35046	0.398659	3.38751	0.000705306	0.378689
DDX60	518.243	1.0628	0.31368	3.38817	0.000703614	0.378689
ETV7	83.1131	1.11355	0.330543	3.36883	0.000754876	0.394045
IFI35	171.217	0.952122	0.285882	3.33047	0.000866991	0.440338
APOL2	494.282	0.653942	0.199213	3.28263	0.00102843	0.508587
APOL6	1640.79	0.715431	0.2199	3.25345	0.00114014	0.535637
CIITA	434.007	0.839989	0.258118	3.25428	0.00113679	0.535637
TRIM22	1105.22	0.791966	0.24459	3.23793	0.00120399	0.551837
PSMB9	354.856	0.717023	0.223747	3.20461	0.00135244	0.605119
HLA-DMB	260.781	0.891633	0.280385	3.18003	0.00147262	0.643569
LAP3	686.072	0.995592	0.315161	3.159	0.00158312	0.676137
FRMD3	33.4117	1.21482	0.388687	3.12543	0.00177544	0.680898
HLA-DPB1	586.965	0.852644	0.272343	3.13077	0.0017435	0.680898
IFIT3	1463.12	1.47611	0.470925	3.1345	0.00172149	0.680898
KRT79	10.7454	-3.597	1.14665	-3.13695	0.00170715	0.680898
PARP9	942.549	0.613097	0.195645	3.13372	0.00172606	0.680898
HLA-DPA1	794.2	0.92859	0.301669	3.07817	0.00208274	0.782776
ISG15	468.523	1.71933	0.562556	3.05628	0.00224099	0.825738
P2RY14	65.8729	1.85602	0.613745	3.0241	0.00249378	0.901214
OAS2	698.116	0.989216	0.328025	3.01568	0.00256408	0.909135
SAMD9L	858.537	0.95937	0.319368	3.00396	0.00266487	0.910513
SERPING1	152.095	1.43129	0.476063	3.00652	0.00264256	0.910513
APOL4	111.119	1.20326	0.40507	2.9705	0.00297315	0.997704
A1BG	29.1017	0.361686	0.53964	0.670235	0.502708	0.999995
A1BG-AS1	6.35144	0.321815	0.574721	0.55995	0.575513	0.999995
A1CF	10.2829	-0.465158	1.09134	-0.426226	0.669943	0.999995
A2M	327.65	0.348321	0.371684	0.937144	0.348685	0.999995
A2ML1	326.299	-0.144572	0.339219	-0.426192	0.669968	0.999995
A2MP1	3.52872	-0.66053	1.40954	-0.468615	0.639345	0.999995
A4GALT	807.754	0.156804	0.293801	0.533707	0.593544	0.999995
A4GNT	2.1351	-0.091512	9.0793	-0.0100792	0.991958	0.999995
AAAS	95.4204	-0.00476828	0.270051	-0.0176569	0.985913	0.999995
AACS	215.656	0.141566	0.247427	0.572151	0.56722	0.999995
AACSP1	19.2049	-0.510651	0.525007	-0.972655	0.330725	0.999995
AADAC	11.0907	-0.406196	0.485337	-0.836935	0.402629	0.999995
AADACL2	10.0619	-1.03637	1.05587	-0.981531	0.326331	0.999995
AADACL3	9.2151	-1.27038	1.27419	-0.99701	0.318759	0.999995
AADACL4	2.11101	-0.0532101	13.8494	-0.00384204	0.996935	0.999995
AADAT	30.3044	-0.134235	0.453303	-0.296125	0.767134	0.999995
AAGAB	208.919	-0.0890676	0.218463	-0.4077	0.683494	0.999995
AAK1	439.986	-0.0712401	0.181697	-0.392082	0.694998	0.999995
AAMP	375.587	0.0705006	0.21745	0.324215	0.745775	0.999995
AANAT	3.97234	0.237447	1.12607	0.210864	0.832994	0.999995
AARS2	109.726	0.0867516	0.269807	0.321532	0.747807	0.999995
AARSD1	64.0512	-0.0797575	0.281988	-0.28284	0.777299	0.999995
AASDH	62.4016	-0.0714948	0.277339	-0.257788	0.796571	0.999995
AASDHPPT	122.236	0.0844889	0.274865	0.307383	0.758552	0.999995
AASS	133.394	-0.255414	0.290069	-0.880526	0.378574	0.999995
AATF	167.858	-0.0137266	0.0963895	-0.142408	0.886758	0.999995
AATK	220.707	-0.5956	0.554597	-1.07393	0.282852	0.999995
ABAT	176.824	-0.0575926	0.204068	-0.282223	0.777772	0.999995
ABCA1	1176.43	0.212436	0.239021	0.888774	0.374124	0.999995
ABCA10	30.0463	-0.00595425	0.393373	-0.0151364	0.987923	0.999995
ABCA11P	23.4134	0.0583802	0.342298	0.170554	0.864575	0.999995
ABCA12	386.593	0.023852	0.269676	0.088447	0.929521	0.999995
ABCA13	8191.02	-0.0855662	0.343821	-0.248868	0.803463	0.999995
ABCA17P	7.35366	-0.136956	1.10182	-0.1243	0.901078	0.999995
ABCA2	217.816	0.111621	0.22464	0.496887	0.619268	0.999995
ABCA3	39.0658	0.0141673	0.413229	0.0342844	0.97265	0.999995
ABCA4	36.818	-0.0232859	0.420507	-0.0553758	0.955839	0.999995
ABCA5	397.182	-0.0110094	0.264316	-0.0416525	0.966776	0.999995
ABCA6	63.7995	-0.3577	0.435214	-0.821894	0.411137	0.999995
ABCA7	804.969	0.114417	0.17739	0.645003	0.518925	0.999995
ABCA8	15.0429	-0.242584	0.983201	-0.246729	0.805118	0.999995
ABCA9	42.2416	-0.44866	0.477982	-0.938654	0.347908	0.999995
ABCB1	23.402	0.619987	0.459857	1.34822	0.177589	0.999995
ABCB10	138.073	-0.10492	0.306152	-0.342706	0.731819	0.999995
ABCB11	142.616	-0.446811	0.518841	-0.861171	0.389144	0.999995
ABCB4	12.279	0.418403	0.558893	0.748627	0.454082	0.999995
ABCB5	14.5881	-0.623879	0.737966	-0.845403	0.397886	0.999995
ABCB6	145.953	-0.0638177	0.297191	-0.214736	0.829973	0.999995
ABCB7	102.264	0.0117827	0.261502	0.045058	0.964061	0.999995
ABCB8	185.891	0.0690797	0.241218	0.286379	0.774588	0.999995
ABCB9	55.3461	0.0618318	0.305395	0.202465	0.839553	0.999995
ABCC1	578.465	-0.0259752	0.17177	-0.15122	0.879802	0.999995
ABCC10	167.135	0.0814005	0.259706	0.313433	0.753952	0.999995
ABCC11	11.7604	0.244196	0.58092	0.420361	0.674222	0.999995
ABCC12	8.5876	0.241432	3.41058	0.070789	0.943566	0.999995
ABCC13	14.6847	-0.171095	0.762394	-0.224418	0.822432	0.999995
ABCC2	19.207	0.189807	0.447653	0.424006	0.671562	0.999995
ABCC3	241.271	-0.0287425	0.313171	-0.0917788	0.926874	0.999995
ABCC4	206.164	0.0142785	0.35676	0.0400226	0.968075	0.999995
ABCC5	441.551	-0.1519	0.199611	-0.760978	0.44667	0.999995
ABCC6	57.9784	0.279938	0.452318	0.618895	0.535985	0.999995
ABCC6P1	6.62135	0.572542	0.766745	0.746718	0.455234	0.999995
ABCC6P2	5.45276	-0.782158	0.740282	-1.05657	0.290709	0.999995
ABCC8	25.791	-0.566123	1.09299	-0.517959	0.604487	0.999995
ABCC9	152.461	-0.657444	0.737847	-0.891031	0.372913	0.999995
ABCD1	95.7841	0.205577	0.193394	1.06299	0.287785	0.999995
ABCD2	33.9547	-0.256918	0.614753	-0.41792	0.676006	0.999995
ABCD3	650.838	-0.0908589	0.309338	-0.293721	0.768971	0.999995
ABCD4	155.455	0.0139048	0.218306	0.0636939	0.949214	0.999995
ABCE1	204.939	-0.187607	0.308041	-0.609032	0.542503	0.999995
ABCF1	309.474	0.0577298	0.141188	0.408885	0.682624	0.999995
ABCF2	176.804	-0.0582734	0.238615	-0.244215	0.807064	0.999995
ABCF3	223.531	-0.0150165	0.175459	-0.0855843	0.931797	0.999995
ABCG1	382.922	0.143488	0.148693	0.964993	0.334548	0.999995
ABCG2	6.1052	-0.132888	0.787491	-0.168749	0.865994	0.999995
ABCG4	6.06719	0.962215	1.50137	0.640892	0.521593	0.999995
ABCG5	5.85231	0.0816032	1.20172	0.0679052	0.945861	0.999995
ABHD1	8.4031	-0.788391	0.9173	-0.859469	0.390082	0.999995
ABHD10	117.581	-0.101215	0.353696	-0.286165	0.774751	0.999995
ABHD11	206.959	-0.0790543	0.246145	-0.32117	0.748082	0.999995
ABHD11-AS1	14.5055	-0.394817	0.35401	-1.11527	0.264734	0.999995
ABHD12	154.359	0.175455	0.22092	0.794202	0.427078	0.999995
ABHD12B	78.2262	-0.100151	0.474674	-0.210989	0.832896	0.999995
ABHD13	163.012	-0.100857	0.134007	-0.752627	0.451674	0.999995
ABHD14A	21.0172	-0.138513	0.489838	-0.282773	0.777351	0.999995
ABHD14A-ACY1	3.7785	-0.821088	1.18255	-0.69434	0.487469	0.999995
ABHD14B	107.668	-0.0827384	0.340208	-0.243199	0.807851	0.999995
ABHD15	97.6066	0.118939	0.268176	0.44351	0.657397	0.999995
ABHD16A	283.611	0.0710342	0.0887657	0.800244	0.423569	0.999995
ABHD16B	6.90081	0.436947	1.42231	0.30721	0.758683	0.999995
ABHD2	3326.23	-0.115325	0.132709	-0.869007	0.384843	0.999995
ABHD3	187.109	0.0421005	0.192336	0.21889	0.826736	0.999995
ABHD4	131.879	-0.00917516	0.135571	-0.0676778	0.946042	0.999995
ABHD5	604.348	-0.226522	0.216234	-1.04758	0.294833	0.999995
ABHD6	70.1124	0.133701	0.340949	0.392142	0.694953	0.999995
ABHD8	49.4365	0.113758	0.223828	0.508236	0.611288	0.999995
ABI1	720.81	-0.146029	0.110573	-1.32065	0.186617	0.999995
ABI2	271.792	-0.0894208	0.318644	-0.280629	0.778995	0.999995
ABI3	54.5764	0.388447	0.325294	1.19414	0.232422	0.999995
ABI3BP	30.1448	-0.524535	0.645498	-0.812605	0.416444	0.999995
ABL1	337.474	-0.0223454	0.234019	-0.0954852	0.923929	0.999995
ABL2	301.349	-0.0273922	0.202828	-0.135052	0.892571	0.999995
ABLIM1	2554.17	-0.00916412	0.275421	-0.0332731	0.973457	0.999995
ABLIM2	50.3606	-0.20966	0.344339	-0.608878	0.542606	0.999995
ABLIM3	73.1535	-0.315654	0.405628	-0.778185	0.43646	0.999995
ABO	100.551	0.0236941	0.344986	0.0686812	0.945243	0.999995
ABR	640.887	0.0459602	0.110379	0.416383	0.67713	0.999995
ABRA	4.71252	0.523308	1.29526	0.404018	0.686199	0.999995
ABT1	105.275	0.156338	0.191505	0.816365	0.414292	0.999995
ABTB1	450.144	-0.357489	0.38799	-0.921387	0.356849	0.999995
ABTB2	85.6903	-0.122802	0.307517	-0.399335	0.689646	0.999995
ACAA1	278.097	0.0991329	0.141654	0.699824	0.484037	0.999995
ACAA2	34.8622	0.195432	0.293477	0.665919	0.505463	0.999995
ACACA	604.021	-0.150859	0.280449	-0.537919	0.590633	0.999995
ACACB	194.099	-0.0454603	0.312083	-0.145667	0.884184	0.999995
ACAD10	144.167	0.0228853	0.216527	0.105692	0.915826	0.999995
ACAD11	59.6816	-0.19355	0.374388	-0.516976	0.605173	0.999995
ACAD8	299.098	0.16319	0.236788	0.689184	0.490707	0.999995
ACAD9	169.811	-0.089028	0.237424	-0.374974	0.70768	0.999995
ACADL	6.17046	0.130974	0.733931	0.178456	0.858365	0.999995
ACADM	171.074	-0.00279111	0.291167	-0.00958595	0.992352	0.999995
[truncated: 18,702 more rows]

## Sheet: resLRT
row	baseMean	log2FoldChange	lfcSE	stat	pvalue	padj
[truncated: 18,879 more rows]
