# Supplementary material for: Virome Data Explorer: A web resource to longitudinally explore respiratory viral infections, their interactions with other pathogens and host transcriptomic changes in over 100 people
Source: PLoS Biol. 2024 Jan 18;22(1):e3002089. doi: 10.1371/journal.pbio.3002089 (PMC10796020; doi:10.1371/journal.pbio.3002089)
Supplement: S19 Data — (XLTX) [file pbio.3002089.s028.xltx]

## Sheet: COV
PROCESS	P1_S2	P1_S6	P3_S13	P4_S14	P8_S2	P8_S3	P8_S11	P9_S11	P15_S4	P15_S6	P15_S7	P16_S4	P16_S7	P18_S3	P27_S6	P30_S2	P36_S7	P40_S3	P42_S5	P42_S8	P44_S6	P48_S15	P51_S7	P53_S4	P54_S1	P54_S2	P54_S7	P59_S8	P60_S12	P60_S15	P61_S9	P61_S10	P61_S11	P62_S2	P64_S3	P66_S4	P67_S1	P67_S2	P67_S3	P68_S7	P69_S1	P69_S5	P69_S10	P69_S11	P70_S3	P70_S8	P70_S10	P71_S5	P71_S9
GO:0001818	0.665837	-0.410531	0.951326	-0.394206	-3.12369	-0.0222766	-0.666538	0.575302	0.0719521	-0.616507	-0.153962	-1.56821	0.619263	1.71408	1.20343	0.513609	0.356675	-0.168908	1.74354	-0.323275	1.07482	1.5546	-0.747123	0.790805	3.41607	0.301926	4.70667	0.132738	0.800479	0.823975	0.933159	0.631629	1.71829	1.22762	1.36225	1.94333	-0.28322	0.579692	-0.173337	-0.0779459	8.41535	0.141914	1.27269	-1.76539	-1.17053	10.0175	0.873685	-0.184237	0.396088
GO:0001819	0.250641	-0.71967	0.327598	-0.904006	-1.25658	0.628091	-1.08764	2.07435	-0.935702	-0.968665	-0.486339	-1.12596	0.776919	1.12394	1.60274	0.29947	1.72634	0.632357	3.83205	1.09422	2.99932	2.64588	-1.57811	-1.314	8.79298	0.666122	10.3499	1.25421	2.67894	0.191419	1.92721	1.46967	4.01191	3.1592	1.28251	3.24455	0.237742	1.52717	1.30538	-0.758374	15.5726	0.04095	2.49028	-2.08122	-0.222307	7.88157	3.51696	-2.05722	0.0341987
GO:0002237	1.9335	-0.761016	0.91535	0.848042	2.75484	2.41187	1.12436	2.77071	-1.02777	0.167941	0.112121	2.06309	0.211496	1.58509	1.11992	0.883737	0.748826	0.784585	3.18914	0.530163	2.57894	3.55033	-0.756237	0.186469	3.66054	0.921076	2.34979	1.1103	6.57164	-1.0413	6.82033	2.49243	6.22354	3.93467	0.0915828	2.71002	0.432864	0.0513253	-0.714382	0.158587	6.74144	-1.22736	1.12974	-0.415353	1.64497	0.494144	3.16472	-1.45273	-1.06766
GO:0002250	2.64222	-1.63414	4.32067	-1.13165	-2.36754	4.70382	-1.78893	5.07998	-3.0141	-1.97395	-0.458953	-2.28629	1.35803	3.31947	7.81823	1.15846	2.45047	-0.186531	11.8086	2.28133	9.87487	8.30346	-2.22584	1.73214	15.4715	0.0277106	18.8135	1.94026	6.26238	-0.410985	5.54713	2.66075	6.82731	11.1932	3.98507	11.0853	1.95266	2.42015	0.103228	1.05983	20.9881	-1.40571	8.45779	-2.93399	-0.199928	19.7562	8.0828	-4.85023	0.883172
GO:0002437	0.289888	-0.368723	0.0459021	1.32534	-1.65081	-0.24702	-0.834305	-0.0208187	-0.686866	-1.25739	-1.35248	0.664402	0.912793	0.0092479	0.978278	0.262321	0.705792	-0.446607	1.72765	0.271069	1.74493	1.50768	-0.729616	-0.714357	3.21238	-0.439696	4.4794	0.609785	1.23291	0.170222	0.5055	-0.222283	1.98731	1.9418	2.01776	1.19062	-0.519418	0.425208	-0.182877	0.0930152	7.5008	-0.160284	2.74423	-1.08543	-0.926523	5.16756	1.35354	-1.41757	-0.781254
GO:0002446	0.040985	-0.40084	0.675871	-2.04541	-1.09907	-0.531115	-0.601309	0.594352	1.48416	-0.417662	0.181777	-1.06721	0.280577	1.16757	1.02413	-0.0149982	-0.156616	0.021592	1.43521	1.65316	0.883862	0.127401	-0.399498	1.35702	2.5206	0.395673	2.85611	-0.939804	0.973239	0.699907	0.251938	0.0768147	0.863719	0.835019	-1.28532	2.04486	0.479226	0.977407	0.592178	0.416668	4.00851	-0.362351	-0.127843	-1.19406	-0.102018	2.55813	-0.54027	0.771053	0.865284
GO:0002526	0.118048	-0.951679	-0.712683	0.439078	-0.963849	-0.0106044	-0.506508	-0.119838	-0.356435	-0.7204	-0.402122	-1.36296	-0.0220221	-0.239474	-0.655704	-0.357705	0.341303	-0.320247	0.133821	0.276259	0.472122	0.329649	-1.48879	-0.483821	5.13837	0.757501	8.63228	0.330931	1.95802	0.779442	-0.573595	1.25744	1.00318	1.66047	1.79701	0.707743	-0.860687	-0.63546	-0.490286	-0.394265	10.166	-0.689933	0.587137	-0.0357427	1.00559	8.95449	1.93568	-0.588844	0.899366
GO:0002532	0.133071	0.0736566	-0.122836	-0.299341	-0.9124	0.339034	-0.135036	-0.600572	0.313626	-0.552282	0.582553	-0.702348	-0.0593595	0.721839	0.772748	-0.608019	0.488667	0.0902344	-0.0959325	0.164176	-0.178802	-1.35404	-0.624406	0.942744	0.897009	-0.915852	3.3641	-0.537933	-0.670336	0.215097	-1.47723	-0.297226	-1.28194	-1.50222	1.06926	0.475561	0.659705	1.19148	0.0376326	-0.480588	1.02485	-0.376074	-0.742862	-1.20401	-0.107292	2.71325	-0.24325	0.406081	0.696054
GO:0006909	0.0804933	-2.11217	1.54303	1.01643	-1.5159	1.99138	0.0541896	1.82261	-0.518446	-0.497707	1.17539	-0.316327	0.759542	0.863168	1.28373	0.618495	2.37671	0.487334	3.01362	0.133372	2.35075	2.91044	-2.33439	1.27634	5.87668	0.785068	6.98092	0.787085	1.04264	-0.126928	-0.669804	-0.314955	0.724547	3.52805	-0.630418	2.41263	-0.0408892	-0.453766	-0.770334	-0.145488	10.2226	-1.22803	0.964143	-1.21941	1.61482	7.00064	3.26358	-0.180025	0.637722
GO:0006959	0.942872	-0.844606	1.21601	0.0371251	-1.78173	0.706154	-1.10232	1.68987	-0.992107	-0.671145	-0.533832	-1.58473	1.01465	1.2454	2.08665	0.263677	1.6255	0.112523	4.34503	0.991642	2.54856	3.55148	-1.46956	1.10655	9.04588	1.21525	11.7357	0.72118	4.29952	0.282813	2.40261	1.26043	4.31506	7.16901	2.45056	4.16023	0.118876	0.931341	0.075084	-0.48703	8.33955	-1.0947	2.13273	-2.23236	-0.139281	6.81139	3.58429	-2.05485	0.54371
GO:0006968	0.643086	-2.25402	2.48232	-0.336459	1.70766	3.38834	0.0775052	2.75697	-1.45279	-0.684429	0.0473456	1.18533	0.499671	0.300183	2.74807	0.686263	2.20163	0.384805	5.26861	0.92348	5.47015	4.06135	-2.53452	-0.940101	7.88121	0.2836	10.2643	1.27968	3.58575	-0.000288172	4.04208	2.41141	4.21946	5.20644	0.760633	4.96855	0.29582	0.217431	-0.364622	-0.232901	9.01245	-1.69878	3.42784	-0.956321	1.69101	6.82076	4.01491	-3.08708	-0.137933
GO:0007159	-0.296384	-2.63768	0.031889	0.876471	2.08123	3.1218	0.253795	2.25611	-1.69283	0.609875	0.157567	1.81843	0.749084	-0.261674	1.2287	0.0444859	2.21809	0.534566	1.37642	0.188294	1.7464	2.74897	-2.95702	-0.489161	8.17106	0.84595	8.76908	1.6106	2.77307	-0.141034	2.31975	1.66069	2.89934	2.49088	-0.038085	1.49321	-0.225617	-1.21668	-0.839443	-1.68517	12.299	-1.45561	0.775939	-0.128063	3.33847	6.60248	3.19557	-2.78884	-0.666172
GO:0007249	1.16315	0.0229801	0.286293	-2.28815	-0.951858	0.822327	-1.7041	2.05136	-0.539953	-2.29048	-1.17032	-2.40771	0.234032	2.09207	2.51672	-0.183676	0.651052	-0.329574	4.86238	0.888914	2.61021	2.41961	-0.716892	0.78855	7.30086	0.015301	7.10992	0.0593754	3.82278	0.258949	4.02164	1.23323	4.76328	4.93217	1.54712	3.8341	0.192586	0.805921	-0.105642	0.642269	11.0306	-0.00622291	2.38345	-1.34843	0.861449	8.18014	2.75936	-0.536186	0.479066
GO:0009615	4.27013	-0.244268	2.0045	-1.71938	-1.84721	2.70768	-1.68891	5.76664	-0.971719	-1.52038	0.022299	-4.2517	0.425974	6.65018	3.47106	1.99361	2.04692	0.131937	8.13714	0.488537	3.74342	8.30045	-1.16326	0.819252	9.23502	2.47933	6.67309	4.10502	10.0524	-0.262631	8.83303	3.45793	10.0995	13.1124	2.829	9.57567	1.64242	3.23834	0.281969	1.60071	9.81736	-0.50165	5.60161	-1.4264	-4.18012	7.53539	11.5616	-1.12892	0.0335612
GO:0019058	0.31003	0.0602398	0.0756909	2.46918	-1.31731	-0.478563	-0.786637	-0.266807	-0.484907	-0.730611	0.0685601	-0.839527	1.78521	0.0496729	-0.101638	-0.118074	-0.292242	-0.430841	-0.0432689	-0.236814	-0.502133	-0.70499	-0.50447	-0.339802	4.66042	-0.711718	5.33233	0.455623	-1.89149	-0.345129	-1.97042	-0.847871	-1.97231	-0.175431	2.85866	-0.103799	-0.871062	-0.931037	-0.501099	-0.419414	4.07042	0.578303	3.17754	-0.0466454	-0.405795	4.75607	2.72872	-0.00529888	0.410439
GO:0019835	1.50821	-0.603271	1.84216	-0.775469	-1.20906	0.0908906	-2.22889	2.85514	-0.856082	-1.75055	-0.675346	-2.33918	0.465951	2.57762	2.91505	0.0257067	0.31259	-1.45033	4.91305	1.95108	3.74205	3.02906	-0.126049	-0.376703	8.2927	-0.364313	9.66897	0.776931	-0.544677	0.0252366	0.911696	1.44119	0.982596	4.1038	1.78954	4.69937	1.15332	2.22487	0.677941	-0.268907	10.4168	-0.719574	4.97232	-1.65131	-2.17371	8.3101	2.41621	-1.9521	0.683263
GO:0019882	0.022407	-0.327083	1.90881	-0.834213	-1.00105	0.863444	-1.07209	1.02447	0.23672	-0.796382	-0.829942	-1.73519	-0.0683107	1.59295	1.88191	-0.231197	1.05454	-0.192548	2.63642	1.85716	3.00891	1.46039	-0.422283	1.53075	3.75853	0.498315	2.7104	0.231264	-0.126167	0.580135	0.912984	1.10124	0.58906	3.0081	2.0663	3.51158	1.4685	2.88879	1.3584	-0.470502	1.0899	0.0898774	2.73302	-1.73831	-0.928382	3.72691	1.45133	-0.655698	0.581198
GO:0022407	-0.0920858	0.416586	0.0602847	-0.609747	-2.92251	-0.805161	0.132846	0.34066	0.734508	0.267425	1.08823	-1.66402	0.534171	-0.112167	-0.334084	0.938718	-0.368085	0.213249	0.171464	0.261294	0.198536	-2.51982	0.411995	0.411556	2.2321	0.725246	3.00296	-0.357535	-2.05196	0.17505	-3.12027	-0.526528	-1.89609	-0.476313	0.173299	-0.162555	-0.79071	-0.28691	0.0893199	0.329225	3.64186	0.161907	0.0382688	-0.778335	0.579328	6.83703	0.814383	0.981977	1.24121
GO:0030099	0.43875	-0.17846	-0.356506	-0.246905	0.742074	0.792051	-0.531603	0.433882	0.0301418	-0.154003	-0.211893	0.361432	0.34689	0.557979	0.5151	0.300927	1.0497	-0.107452	1.41702	0.572932	1.2619	1.55041	-0.865407	0.553702	3.63028	-0.494739	4.86433	1.1816	1.69472	-0.182577	1.08134	0.0779274	1.43771	1.40813	-0.036897	0.855279	-0.329282	0.529675	-0.281676	-0.948193	7.37107	-0.0685876	0.496985	-0.606302	1.18094	5.64441	2.28099	-0.318665	-0.0100568
GO:0034340	2.21849	1.90644	0.931705	-2.23224	-2.44383	0.264032	-0.664008	1.14104	-0.373307	-1.32522	-0.34287	-3.20068	-0.633576	2.67135	1.71034	0.695713	-0.485146	-0.865214	3.34586	1.02737	0.772221	2.49785	1.18326	1.38638	1.46006	0.078477	-0.903119	0.985544	4.09545	0.290875	3.61763	0.744745	3.55233	4.30746	0.991593	3.14891	0.132091	0.938037	0.715623	1.77036	0.845725	0.817925	2.55691	-0.590103	-2.90362	3.5484	3.88057	-0.0418974	0.368265
GO:0034341	3.93767	-0.0262138	1.79788	0.605658	1.07734	2.28431	0.230996	4.80023	-1.50341	0.0939663	-0.0924423	-0.920344	-0.180063	3.89883	2.90216	2.39588	1.69942	-0.150119	5.99448	0.185607	3.65921	8.12146	-0.350494	0.159083	6.08475	0.887283	5.29123	3.78495	7.50904	-0.692526	6.90458	2.59868	6.74618	9.14733	1.74646	6.60307	0.245714	0.997325	-0.736044	1.77442	6.02145	-0.04507	6.29066	0.608143	-0.973816	5.4209	8.68869	-2.27409	-0.732074
GO:0034612	2.37767	0.360832	1.01464	-1.20358	-2.52409	-0.0506836	-0.733247	1.30107	1.007	-0.328362	0.789216	-2.94185	0.231868	3.09482	2.74355	0.433118	0.34345	-0.118372	2.99331	0.412493	2.04809	2.25511	0.50414	1.70176	1.52903	0.114764	3.44324	0.0474784	1.58854	0.504446	0.649586	1.58262	0.698855	3.25471	1.2884	3.55179	0.246216	1.29224	0.33985	2.33833	5.10465	0.544393	1.69019	0.59494	-0.964051	5.45322	1.88976	0.210951	1.08175
GO:0035456	2.78727	0.611752	1.19892	1.50423	3.19716	3.84793	1.01664	5.03385	-1.5454	0.10069	0.0107821	-0.521413	-0.301	2.4887	1.66122	2.79543	1.98	0.219067	4.96327	0.0909428	2.44168	6.68172	-0.566906	-0.104652	5.63531	1.6257	1.70776	4.04178	6.53004	-0.626922	6.89056	2.06088	6.57683	7.60841	0.467506	4.54793	0.260469	-0.0627176	-1.10998	1.35655	2.50389	-0.325735	5.69415	-0.36024	1.04977	1.67961	8.20363	-2.52152	-1.3674
GO:0042092	0.544303	-0.451031	0.78699	-0.444282	-1.54122	-0.976085	-0.611108	0.118621	-0.403008	-0.777814	0.141355	-0.543798	0.603576	0.695607	0.839392	0.118473	-0.62449	-0.284988	0.448544	0.315269	0.626375	-0.0766239	-0.125822	0.168726	2.53608	0.264691	4.29462	0.81935	0.11423	0.864869	0.424173	-0.147308	0.419801	0.138477	-0.295223	0.969384	0.138102	0.992806	0.185464	-1.29574	8.69449	0.260805	0.823167	-0.483639	-0.53307	0.319969	5.2293e-05	0.419649	0.42137
GO:0042110	1.85682	-1.27969	3.81843	-0.929184	-1.55607	2.50837	-1.14093	4.13128	-1.39828	-1.20793	0.498515	-4.54742	1.28397	1.88149	7.06895	0.394805	1.07792	-0.821525	8.45071	3.42847	9.18768	3.83198	-0.139316	1.62525	10.2786	0.377611	8.8667	1.13806	1.28806	0.425588	1.85665	1.85566	2.7639	3.24285	1.98032	7.46365	1.8631	2.92272	1.5854	-0.563706	12.013	-0.873134	6.34756	-1.48855	-1.18236	8.39908	1.2806	-2.93563	0.496698
GO:0042113	0.206421	-1.53458	0.76323	0.681632	-0.67796	3.52511	-0.117632	2.13575	-1.9489	-1.16633	-0.0368694	-1.14965	-0.794799	-0.00795729	3.3665	-0.565246	0.866061	0.930594	4.57068	1.54433	3.94024	2.29392	-1.36191	1.20344	7.72202	2.01053	7.22275	1.40394	8.2751	0.882525	6.94486	2.77169	7.43394	4.34716	1.77136	4.25992	0.9664	1.08777	0.769443	0.215801	11.6186	-1.4952	2.58292	-1.38023	2.19122	10.011	3.48811	-2.26856	0.526644
GO:0042116	-0.538177	0.109532	-0.388877	0.0392599	0.158135	0.829122	0.381571	1.3196	-0.928018	-0.906274	0.270424	-0.739419	0.149218	0.626032	0.552302	-0.317339	0.933738	0.0288284	1.38078	-0.592436	1.14485	1.78537	-1.98396	-0.804321	3.92498	-0.3836	7.72191	0.93682	0.631563	0.195911	0.203902	0.436328	0.814713	2.45327	0.259438	0.993243	-0.623775	-0.611336	-1.55432	-1.4349	7.18328	-1.04195	1.42819	-0.23514	1.58561	7.80349	2.34605	-0.672651	0.51566
GO:0045088	1.23186	0.141489	1.4647	-1.9671	-2.12084	-0.0428533	-1.73651	0.351935	0.289964	-1.89102	-1.74159	-4.04525	-0.695527	2.03579	2.32602	-0.00557858	0.737784	-1.199	3.40258	2.35831	1.73603	4.24468	-0.482746	1.49766	3.18292	-1.25225	1.8517	0.975954	3.13231	0.581459	4.1474	0.274249	3.28223	3.42185	3.34864	3.63771	1.93626	3.44385	1.94448	-0.255775	3.3787	0.995223	2.21839	-1.49683	-1.55664	1.72563	4.44054	-1.68275	-0.127996
GO:0045576	-0.498834	-1.46536	-1.07954	0.938032	2.345	1.07432	0.557064	1.50538	-1.55284	-0.611545	-0.342769	2.46347	0.289495	-0.583405	-0.74962	-0.524098	1.80412	-0.45291	0.318609	-1.15291	-0.376435	1.08862	-1.79512	-1.51315	3.57766	1.58137	5.30151	1.49041	4.67168	-0.407578	2.69733	1.13027	3.84234	3.02879	-1.37585	-0.124578	-0.96705	-1.31629	-0.90809	-0.579162	7.42249	-1.04861	1.54177	-0.167701	3.08582	4.87197	2.44192	-0.485393	0.0152384
GO:0045785	1.74344	0.724396	0.681564	-2.81269	-5.4125	-0.437353	-0.72378	0.549648	0.94874	-0.23987	0.856367	-3.21637	0.946976	1.37164	1.3089	0.855348	0.00595144	-0.509641	2.3715	1.18804	1.27243	-1.40914	0.183304	1.84586	3.16991	0.438923	7.07737	-0.524377	-0.569024	1.23666	-3.35383	0.441905	-1.49173	-0.172695	2.12294	1.83166	0.155635	0.637822	1.43168	0.617118	10.794	0.280302	0.58808	-2.54661	-2.0894	8.83156	-0.213046	0.746853	1.78554
GO:0048872	0.21043	0.394268	0.4254	-1.53067	-3.7918	-1.39626	-1.81655	-0.343173	0.198082	-0.923983	-0.479274	-2.12874	-0.0857769	0.944983	0.716552	-0.355308	-0.626642	-0.0764248	1.6947	0.979574	0.467878	0.0120561	0.60243	0.453043	2.35529	-0.317285	3.33645	-0.75764	-1.78642	0.497158	-0.692498	0.581516	-0.801134	-0.00446489	2.31965	1.85168	-0.338029	0.762426	0.329476	0.658977	8.30118	0.567954	1.19599	-0.225506	-0.829657	7.21697	0.711976	0.452093	0.902345
GO:0050727	0.476683	-0.0798084	-0.228632	-0.503649	-1.95047	0.780258	-0.50755	0.723066	-1.56578	-2.44995	-0.351872	-1.58387	0.566903	0.874992	0.674978	0.186081	0.756976	-0.701764	2.79285	0.122912	1.74205	1.19685	-1.44263	-0.744393	8.47912	0.196346	13.6033	1.77375	3.68426	0.0172302	2.28817	0.607038	3.92173	3.85057	2.00454	1.72721	-1.26609	0.243012	-0.254321	-0.284254	18.9011	-0.185014	2.74907	-1.61895	1.61701	11.2995	5.37496	-0.921681	0.103967
GO:0050900	0.529513	-1.723	0.0283844	-0.464097	-0.75556	0.67077	-0.576358	1.54899	-0.0294006	0.265849	-0.549166	-1.05878	0.620014	-0.00739773	1.47119	0.30043	1.17534	0.363918	2.95363	1.11801	3.13452	1.4695	-0.963346	0.0622336	5.32869	0.469423	6.63517	0.907711	1.07641	0.629249	-0.950471	0.782938	-0.035601	1.88166	2.15724	3.19773	-0.00482644	0.251062	0.000451107	-0.818608	8.44114	0.261949	1.83395	-0.393001	-0.369534	5.83578	2.69325	-1.8668	0.624846
GO:0050920	0.529398	-0.50042	0.417329	-1.80747	-2.13332	-0.429015	-0.819538	-0.239166	-0.298042	-0.598503	0.231568	-1.26998	0.0233061	0.371632	-0.179682	0.268851	0.0853225	0.513096	0.290594	-0.0779318	0.453644	1.00939	-0.881789	0.602831	1.80149	0.0414156	3.77218	-0.053372	-0.800889	0.379475	-1.77761	0.142517	0.175156	0.0853602	-0.0469253	1.55107	-0.397181	1.02025	-0.0245074	-1.07841	9.42132	-0.582166	0.108106	-0.894526	-0.724599	2.50993	-0.4689	0.207242	0.883669
GO:0060326	0.956103	-0.977865	1.44528	-0.0691429	-1.68037	1.71612	-0.429672	2.1664	-1.55736	-0.611035	-0.644939	-1.59709	0.391657	-0.0279383	2.81709	0.610253	1.41989	-0.207426	4.30334	1.0212	2.81243	3.5747	-1.83638	0.655223	8.14654	0.336934	12.9074	1.60254	2.1553	1.02855	1.22884	1.33144	2.76348	3.26385	2.48414	3.61176	0.52298	0.156869	-0.0452241	-0.259112	15.6689	-0.769163	2.97962	-1.17704	-0.246218	12.4373	4.121	-2.31168	0.214404
GO:0070555	1.65548	0.236559	0.950933	-2.17074	-2.76125	-0.459227	-0.800063	1.64896	1.41734	-1.17045	0.894736	-2.79096	0.342632	2.03368	0.51851	0.455035	-0.194018	-0.389359	1.97285	0.147135	1.41552	-0.471538	-0.179912	1.2007	4.11255	0.464584	5.25252	-0.788178	1.31534	0.751721	-0.310703	1.24677	1.17521	2.04477	1.50165	1.63607	1.1259	1.22107	0.488609	1.59003	9.71061	0.0856827	1.00824	-1.08404	-1.24148	9.21838	1.39638	0.924351	1.26671
[truncated: 14 more columns]

## Sheet: RSV
PROCESS	P13_S10	P37_S1	P44_S2	P46_S3	P53_S3	P60_S3	P92_S3	P92_S4
GO:0001818	-0.158572	0.38926	-0.0465148	0.720397	0.600925	0.837327	0.08887	0.330692
GO:0001819	-1.49129	0.2013	0.6388	1.16031	-0.344516	0.295925	-0.494584	0.690777
GO:0002237	-0.147284	1.23465	-0.637877	1.24149	-0.570793	-0.673871	-0.81552	0.738436
GO:0002250	-2.17132	1.0474	2.45679	1.7361	-1.04808	-0.386174	-1.31104	0.439815
GO:0002437	-0.975609	-0.0425313	-0.340117	0.345616	-0.612376	0.0106748	-0.619341	0.282527
GO:0002446	-0.408312	-0.363705	-0.0226513	0.571927	-0.388497	0.759807	0.0188942	0.107389
GO:0002526	-0.239207	-0.402303	-0.469744	-0.712382	1.12243	0.360125	-0.505658	-0.109583
GO:0002532	-0.0585996	-0.57916	0.129062	0.893625	0.882038	0.619404	-0.542655	-0.361652
GO:0006909	0.430297	0.782342	-0.429334	-0.460262	0.972142	0.260706	0.01918	0.669202
GO:0006959	-0.950191	-0.578873	0.0705487	0.791354	-0.53095	0.469465	-0.787953	0.176176
GO:0006968	-0.60168	0.20646	0.61254	-0.552421	-0.681387	-0.792825	-0.916588	1.06926
GO:0007159	0.0905534	-0.589407	-0.931002	-1.87218	-0.386751	-0.0790976	-0.559787	1.13537
GO:0007249	-0.842388	1.51757	-0.307182	0.761066	-0.342399	0.384329	1.07008	0.275208
GO:0009615	-0.752633	2.77495	2.15853	6.0129	-0.675507	-0.634214	0.764748	-0.120602
GO:0019058	-0.503168	0.200351	-0.700501	0.263099	0.430839	-0.159972	-0.301835	-0.880862
GO:0019835	-1.00025	-0.470767	1.54722	2.38255	-1.21618	-0.0205153	-0.820244	0.869985
GO:0019882	-0.689797	-0.802811	2.02345	1.33449	0.248529	0.799671	-0.50022	-0.530603
GO:0022407	0.418465	0.488567	-0.670179	-0.618573	1.05233	0.764065	0.69876	0.113964
GO:0030099	-0.188031	0.213406	-0.169487	0.281814	-0.385831	0.230204	0.474904	-0.0210193
GO:0034340	-0.802086	1.43358	1.4553	3.26637	0.263292	0.646798	0.665769	-0.734085
GO:0034341	-0.316781	2.38107	1.89168	3.5784	-0.668973	-0.603645	-0.204531	0.22242
GO:0034612	0.602947	1.61678	0.166983	1.64662	0.890964	1.24464	0.136131	-1.27298
GO:0035456	0.122703	1.85266	2.02063	4.03029	-0.701991	-1.55618	-0.0766157	0.205156
GO:0042092	-0.547597	-0.680774	0.403549	0.206151	-0.622105	0.616069	0.534496	0.236698
GO:0042110	-2.09294	0.485081	3.6723	-0.0179113	-0.186066	0.744924	-1.27276	1.25651
GO:0042113	-1.30757	-0.353108	-0.381867	-0.732426	0.770992	-0.197756	-0.988181	0.299381
GO:0042116	-0.364164	-0.386106	-1.07677	0.262071	-0.399677	0.00632117	-0.275818	0.258319
GO:0045088	-0.403744	-0.480144	1.8608	3.42122	-0.754921	0.353012	0.552448	0.222768
GO:0045576	-0.711713	-0.389833	-1.04034	-1.10678	-0.374917	-1.1129	-0.76696	0.803279
GO:0045785	-0.0390311	0.415116	0.224621	0.542162	1.72947	2.46383	0.933921	0.334229
GO:0048872	-0.401909	-0.0906453	0.0246787	0.341698	-0.259007	0.454387	1.33411	0.171913
GO:0050727	-0.759357	0.805288	-0.726688	0.804103	-0.340645	-0.0283134	0.0708832	0.430122
GO:0050900	-0.437325	-0.471805	0.783915	0.328129	-0.73069	0.374832	-0.319133	0.634725
GO:0050920	-0.669036	0.0271358	0.342491	-0.174945	-0.364729	0.215468	0.0390248	0.73908
GO:0060326	-0.64829	-0.0871169	-0.0742389	-0.323453	0.24143	1.19796	-0.166411	-0.140698
GO:0070555	-0.429348	0.851572	-0.00650402	1.27483	0.432901	1.67928	-0.173253	-0.642888

## Sheet: FLU
PROCESS	P46_S9	P48_S20	P50_S5	P59_S2	P59_S4	P60_S6	P61_S2
GO:0001818	1.0058	-1.21892	0.00568045	-2.00692	-0.764763	1.69634	2.28589
GO:0001819	2.31055	0.603107	-0.60422	3.4161	3.32589	1.99027	6.73474
GO:0002237	2.71272	3.72952	-0.200668	4.24868	5.22798	1.4586	7.22095
GO:0002250	7.41429	3.8475	-2.61942	1.571	8.22438	6.49003	24.1035
GO:0002437	1.06046	0.576718	-0.254635	-0.525889	2.20215	0.865804	3.13309
GO:0002446	1.84431	-0.897933	0.295609	0.361153	2.10084	0.78825	3.79396
GO:0002526	-0.172843	-0.887461	-0.351695	-0.34509	1.97198	0.00222908	3.99779
GO:0002532	0.355759	-2.19529	0.18567	-0.545515	-1.52849	0.202349	-1.65534
GO:0006909	2.50315	0.650506	-1.55807	-3.73055	1.07585	1.02343	3.54355
GO:0006959	4.89969	0.515453	-1.86053	3.95054	6.7291	2.14239	28.7368
GO:0006968	1.59749	3.15128	-1.22711	1.78064	3.92714	2.42613	8.18191
GO:0007159	0.298017	2.2122	-2.30532	1.19614	2.63155	0.781783	4.76656
GO:0007249	3.01545	1.71144	-1.11611	-0.526233	4.23639	1.8987	9.06473
GO:0009615	9.78114	7.86002	4.32226	9.47738	10.9156	3.75717	20.0644
GO:0019058	0.044563	-1.29298	-0.682839	-2.63502	-1.76079	-0.290572	-2.21867
GO:0019835	3.03002	0.477819	-0.155815	1.1175	2.79569	2.98075	3.523
GO:0019882	1.32431	-1.517	1.03102	0.658671	2.76873	2.15223	2.67885
GO:0022407	-0.275968	-2.55405	-0.863178	-4.87273	-2.8735	0.0139099	-1.27983
GO:0030099	0.592845	2.97594	-0.201181	0.990659	2.51037	0.454701	2.77135
GO:0034340	3.52822	3.81771	2.03161	3.35934	4.95695	1.97763	5.1744
GO:0034341	5.504	7.40012	2.56298	7.59642	8.82239	2.61627	10.0904
GO:0034612	2.70336	-0.856436	1.05115	-0.296881	0.999536	1.27716	1.53196
GO:0035456	4.77052	8.50282	2.62094	8.68152	8.99304	2.42168	9.31759
GO:0042092	0.985133	-0.603995	0.363837	0.914215	-0.149985	0.781168	2.92858
GO:0042110	3.27289	-0.155047	0.0903729	-4.78118	3.4314	6.90287	6.26477
GO:0042113	1.27369	1.15504	-1.55275	8.46161	10.3106	2.68751	7.8638
GO:0042116	2.09006	0.888171	-0.590178	-0.192894	0.273175	0.273482	1.79321
GO:0045088	3.02218	4.30604	1.61566	2.21783	4.70197	1.82525	6.35923
GO:0045576	-0.111138	1.93504	-0.908275	2.40887	2.73597	-0.545412	5.14098
GO:0045785	1.26917	-3.31486	-0.581411	-12.3413	-4.83225	1.62139	-0.374916
GO:0048872	-0.261345	-1.86833	0.802673	-3.98058	0.204149	0.694972	-0.290021
GO:0050727	2.323	1.4037	-0.534355	-4.25013	1.38796	0.959541	5.09978
GO:0050900	0.901489	0.695914	-0.652975	-2.8616	0.323091	1.92486	2.28611
GO:0050920	1.13982	-1.56251	-0.452617	-0.536608	-2.49701	0.255344	0.425829
GO:0060326	0.798662	0.165226	-1.36216	2.05397	4.61143	2.6558	4.70367
GO:0070555	2.46622	-3.00888	0.720082	-1.72391	-0.850732	1.20296	4.19593

## Sheet: NEG
PROCESS	P1_S1	P1_S3	P1_S4	P1_S5	P1_S7	P1_S8	P1_S9	P1_S10	P1_S12	P1_S13	P1_S14	P3_S1	P3_S2	P3_S3	P3_S4	P3_S5	P3_S6	P3_S7	P3_S8	P3_S9	P3_S10	P3_S11	P3_S12	P3_S14	P3_S15	P3_S16	P3_S17	P3_S18	P4_S1	P4_S2	P4_S3	P4_S5	P4_S6	P4_S9	P4_S12	P4_S15	P4_S16	P4_S17	P5_S2	P5_S3	P5_S4	P5_S7	P5_S8	P5_S10	P5_S13	P5_S14	P5_S15	P5_S16	P5_S18
GO:0001818	0.0448347	-0.0268042	-0.716845	-0.730717	-0.747507	-0.00454873	0.0302402	0.105787	-0.54785	-0.619462	-1.09988	0.042341	0.0527546	-1.03619	0.179898	0.138415	0.344397	0.34125	0.170403	0.321736	0.381818	0.235058	0.539127	-0.180773	-0.364502	-3.16602	0.0864476	0.129616	-2.40769	1.07571	1.19591	-2.74847	1.13147	0.862664	1.69538	-1.97322	-5.17039	0.0354906	0.408568	-0.160827	1.35921	0.915942	0.829478	0.530027	-0.647974	0.583669	-1.02758	0.788236	0.43954
GO:0001819	-0.729792	-1.52314	-1.23418	-1.52443	-2.73229	-0.984336	-2.22474	0.138925	-0.68728	-1.43644	-2.07983	-0.525805	-0.268418	-0.632704	-0.125055	-0.523493	-1.20262	-0.549443	0.00262498	-0.798117	-0.473041	0.0528771	-0.323396	-0.56328	-0.565148	-3.10517	-0.414319	-0.241752	-2.63647	0.904768	0.636866	-2.59295	0.907505	1.309	1.76699	-5.09249	-3.23765	0.153383	-0.285779	-0.216499	1.06152	0.838186	0.0440402	0.806919	-0.970648	-0.698777	-2.29272	-0.949782	-1.39693
GO:0002237	-1.31017	-2.26291	-1.73986	-1.80293	-1.53095	-0.93209	-2.17964	-1.14242	-1.42978	-2.75921	-2.91219	-1.28763	-0.341001	1.49286	-1.01055	-1.51959	-1.39271	-1.54579	-0.937106	-1.36363	-1.47505	-0.630358	-1.1744	0.659961	-0.290702	0.454856	-0.210209	-0.859653	-0.3897	-1.10399	0.613795	0.749696	-0.0515684	0.394391	1.67804	-0.243878	0.803796	0.757491	-1.29031	0.866094	-0.828994	-0.198033	0.370344	-0.100452	-0.278794	0.330826	0.778458	-1.47713	-1.32946
GO:0002250	-3.60487	-3.18699	-3.33152	-5.31025	-5.05851	-3.76386	-5.47097	-1.53725	-2.54531	-4.20277	-6.6947	-1.95108	-2.44585	-2.14302	-2.58432	-3.24616	-3.66437	-4.4581	-2.3575	-3.93275	-3.05138	-2.10444	-2.45243	-0.668974	-0.572569	-4.28258	-2.60773	-1.98729	-6.19034	-1.08949	2.59869	-6.09343	1.93385	0.990404	3.19438	-6.68108	-5.17572	1.12894	-1.11049	-0.321049	0.825729	3.32201	0.532995	1.34189	-1.58954	-1.47407	-4.29359	-0.293648	-1.66272
GO:0002437	-0.100292	0.236839	0.0251037	-1.16476	-0.669458	-1.51422	0.231099	1.49199	0.885747	0.700762	0.721389	-0.429334	-1.40049	-0.82919	-0.81962	-0.5121	-1.32733	-0.0355177	-1.34656	-0.602737	-0.508921	-0.646541	-0.218669	-0.710469	-0.403952	-0.787413	-1.39972	-0.678928	-7.12991	0.538244	0.497585	-1.05138	1.71608	1.2801	2.0137	-4.359	-2.23984	-0.234804	0.213753	-0.767655	1.44587	0.502921	0.509475	0.000622954	-1.18933	-0.93367	-0.157605	1.12184	0.430643
GO:0002446	-0.0992079	0.740945	-0.010282	0.602618	0.076322	0.533047	-0.467186	-0.797339	-0.31343	0.388233	-0.127388	-0.0644299	-0.917524	-0.3081	0.725653	0.919664	0.225853	-1.06712	-1.54773	-0.763331	-0.978159	0.370132	1.33018	0.0514307	-0.266816	-1.89096	0.45648	0.0670134	-3.71313	0.167058	-0.307371	-1.75384	-0.972988	-1.35506	-1.03852	-4.48704	-3.20014	-1.09473	0.505763	-0.17778	-0.51543	0.335895	-0.262294	0.0587092	0.125133	-0.816813	-0.703151	-0.0653159	0.506193
GO:0002526	0.080056	-0.776161	-0.941039	-1.83217	-1.46344	-0.842977	-0.650907	0.500666	0.330582	-0.797724	-1.38486	-0.354821	-0.0572858	-0.61376	0.158427	-0.20986	-0.0301108	-0.184647	-0.00784266	-0.894863	-0.0678577	0.0572805	-0.380039	-0.352979	0.00723766	-0.713764	-0.477332	-0.603028	-3.02598	-0.0318518	-0.0321333	-1.36526	0.830225	0.590531	1.05247	-2.06113	-1.9664	0.754518	-0.0571394	-0.293719	0.0197526	-0.510977	0.0959628	0.132318	-0.670102	-0.23709	-0.314018	-0.558654	-0.224297
GO:0002532	0.265589	-0.0988637	0.025077	-1.20373	-0.566672	-0.615382	-0.178652	0.0125418	0.1222	-0.0798198	-0.340079	0.416094	0.764702	-0.0239646	0.671105	0.548894	0.65394	0.0842111	-0.438127	0.0852063	-0.16197	0.509569	1.15251	0.542766	-0.170723	-1.40127	0.150801	-0.03663	-0.561551	-0.364928	-0.237251	-1.56188	0.020008	0.185559	0.775547	-3.22071	-1.10904	-0.809141	0.554977	-0.510108	-0.085739	-0.225873	0.195576	0.195704	-0.3083	-1.04527	-0.283357	-0.16823	-1.46864
GO:0006909	-1.46374	-1.9727	-3.07876	-2.66502	-2.82604	-1.20409	-1.41867	-1.55622	-1.83414	-2.47776	-2.84499	-1.06027	0.397155	0.31629	-1.18191	-0.0914439	0.219108	-0.44519	0.165494	-2.13132	-0.266855	0.416331	-0.991645	1.68406	1.05164	-1.91023	1.15786	-0.557403	-8.36718	0.308173	1.26983	-2.54879	0.716077	0.431687	1.12879	-8.94083	-4.60409	0.273284	-1.99108	-0.426604	-1.45132	0.430398	-0.822074	0.236952	-0.681943	-0.57723	-0.295218	0.355098	-1.66735
GO:0006959	-1.24835	-0.991516	-1.13945	-1.48044	-1.60681	-1.27692	-1.56345	0.581768	-0.0672697	-0.783851	-1.5285	-0.936029	-1.88766	-1.68956	-1.26276	-1.7178	-1.81698	-2.16818	-1.15245	-1.26427	-1.44494	-0.677892	-1.2876	-0.909152	-0.250762	-3.68027	-1.32455	-1.38688	-3.73447	0.334278	1.12835	-3.41695	0.767949	0.264304	1.40855	-5.42782	-4.24191	0.29678	-1.26089	-0.295929	-0.882528	0.86083	-0.21098	0.0275045	-1.07698	-0.701648	-2.97465	0.210292	-1.34476
GO:0006968	-1.34348	-1.90184	-2.68959	-3.00274	-3.60947	-1.17426	-2.29393	-0.67847	-2.30206	-3.12688	-3.68516	-1.30815	0.538255	1.22343	-1.33987	-1.50078	-1.39447	-1.84097	-0.637866	-2.81499	-1.18584	-1.00297	-1.64584	0.829337	1.01197	-0.754519	0.207634	-0.0697201	-3.92122	-0.533313	2.10596	-0.414125	1.00895	0.907449	2.58717	-2.9061	-1.04507	0.71922	0.0391185	0.419012	0.832806	1.84764	0.813382	1.68137	-1.05975	0.141283	-0.850629	-0.65455	-0.682151
GO:0007159	-2.29449	-2.52386	-2.19517	-3.43757	-2.83307	-0.545624	-2.45664	-2.04583	-2.99497	-2.84353	-3.23777	-1.73825	1.15869	2.12756	-1.88409	-2.05244	-1.53012	-0.783234	1.09832	-2.18204	-0.155496	-0.78002	-2.1695	1.18183	0.189586	1.07134	-0.54897	-0.321901	1.4052	-0.201813	1.82585	1.16291	1.62713	1.86742	2.35101	1.06229	0.129216	1.94822	-1.60408	-0.121705	-0.9795	0.109228	-0.994416	-0.064734	-1.60727	0.168719	0.311621	-0.666642	-2.12133
GO:0007249	-1.06051	-0.819494	-0.338318	-0.352788	-1.5063	-0.616615	-0.697709	0.0170451	-0.102172	-0.110274	-1.62551	-0.786387	-0.684175	-1.00923	0.0613524	-0.291141	-0.583623	-0.958961	-0.951291	-0.434547	-0.790744	-0.787518	-1.0528	-1.27486	-1.16922	-2.86136	-1.11348	-1.28557	-5.483	0.608444	-0.162188	-3.42402	-0.0880331	0.140437	0.677151	-8.82255	-5.49367	-0.39717	-0.252501	-0.361064	0.609398	0.529365	0.22423	-0.432408	-0.686654	-1.13466	-2.59297	0.0848944	-1.8668
GO:0009615	-1.3906	-0.770872	-1.70122	-1.10772	-1.97515	-1.91824	-2.2507	5.85889	-0.715023	-1.41513	-2.58901	-0.726019	-2.37905	-1.60024	-1.01083	-1.1084	-1.49112	-2.19085	-2.23339	-1.96006	-2.47361	-0.623855	-0.616685	-1.45785	-0.345096	-6.13545	-1.44697	-1.18607	-6.90869	0.173542	0.0663467	-4.55122	-1.51339	-0.883216	0.125648	-5.29351	-5.38349	0.180173	-0.547263	-0.972035	-0.0135633	0.647913	-0.165855	-0.867998	-0.895472	-1.49295	-4.36709	-2.30794	-1.47274
GO:0019058	-0.405779	-0.562828	-0.407774	2.11616	-0.472743	-0.194037	0.246532	1.48284	0.864251	-1.03411	-0.564597	-0.135323	-0.280888	-0.155161	0.176038	-0.022527	-0.118803	1.21065	0.223049	-0.300998	1.53268	-0.258103	-0.0638438	-0.569788	-0.757153	-0.628566	-0.375846	-0.517268	-1.79415	-0.390125	-0.751602	-0.862454	-0.223003	-0.957696	-0.340602	4.36494	1.49752	2.02351	-0.847526	-0.497333	-0.541857	-0.826524	-0.675463	-0.743656	-0.24266	-0.941231	-0.448598	-0.412524	-0.102516
GO:0019835	-0.344585	0.770058	-1.01379	-1.88301	-1.19082	-1.31644	-1.24613	0.749597	-0.0190744	0.117124	-0.540516	0.560694	-0.15399	-1.35506	-0.0309192	-0.928118	-1.02301	-1.23479	-1.11198	-0.875773	-1.15482	-0.600591	-0.162807	-0.556176	-0.673631	-2.21742	-0.602797	-0.439439	-3.67514	0.335916	0.450586	-1.4001	1.11216	1.37139	2.55988	-2.03257	-1.15923	0.530994	0.388592	-0.852661	1.22608	1.15439	1.77849	0.804651	-1.23817	-0.877089	-2.76865	-0.229953	-0.674405
GO:0019882	0.0976808	0.647265	0.00447534	-1.19242	-1.3574	-1.66149	-1.48864	-0.0281432	0.132722	0.059924	-2.09561	0.885074	0.537068	-0.201839	0.226103	0.735956	-0.173187	-0.573506	-0.107179	-0.179256	-0.360683	1.07151	1.14849	0.481552	0.573785	-2.61638	-0.0843537	0.553615	-8.20187	1.57944	1.01426	-3.7762	1.39111	0.667322	1.22514	-2.55805	-2.14063	0.329832	0.894214	-0.625518	1.4023	1.85289	0.529759	0.926504	-0.305249	-0.111863	-2.55048	-0.39721	-0.53314
GO:0022407	-0.0792138	0.192653	-0.712149	-0.428796	-1.19529	0.0532387	0.375016	-0.0461963	-0.439753	-0.0855085	0.430678	-0.00591984	-1.13406	-0.860133	0.0683332	0.0287917	1.44835	0.111264	-0.460206	-0.814257	-0.218443	0.908384	0.218723	0.187451	1.42072	-1.84032	0.611348	-0.0199655	-2.7477	-0.347938	-1.48471	-3.56866	-0.900598	-1.03086	-0.843442	-2.89277	-3.14945	-0.374313	-1.11345	0.354816	-0.669792	-0.293756	-0.150443	-0.0389503	0.561008	-0.936929	-0.946118	0.202546	-1.62395
GO:0030099	-0.774131	0.4607	-1.40617	-0.0126241	-0.50098	1.15026	-0.0927069	0.664152	-0.0325013	0.145593	-0.547808	-0.524814	-0.449286	-0.166742	-0.425075	-1.08221	-0.449399	-0.422114	-0.340643	-0.968833	-0.339854	-1.20567	-0.922117	-0.0716951	-0.568108	-1.2635	-0.640572	-1.00033	0.974642	-0.681967	-0.0712158	0.12409	-0.104264	-0.264748	-0.273045	-2.54226	-0.760048	-0.375932	-0.652098	-0.106748	-0.498797	0.112368	-0.11242	-0.275045	-0.386756	-0.44378	-0.917369	0.747598	-0.565757
GO:0034340	0.297937	0.513456	1.08248	0.724413	0.524282	-0.269173	-0.220969	3.36493	0.643688	0.216198	-0.275228	0.300042	-1.677	-2.00984	0.908121	0.387003	0.0652563	-0.725622	-1.21961	0.172309	-1.34158	-0.32315	0.548865	-1.59575	-1.01484	-3.63932	-1.31608	-0.819985	-2.75824	0.0645019	-1.02283	-2.64121	-0.46756	-0.860011	-0.956455	-3.90325	-2.83355	-1.65218	0.580093	-0.217578	0.435123	0.66763	0.998458	-0.181758	0.37498	-0.56823	-3.15738	-0.442986	0.149691
GO:0034341	-2.25519	-2.18205	-1.45267	-1.85141	-1.55989	-0.708887	-3.67814	2.06115	-2.11778	-2.56485	-3.62696	-1.32134	-1.07597	0.773404	-1.55702	-2.56696	-2.04799	-1.41555	0.181625	-2.42831	-1.50606	-1.13268	-1.86922	-0.575852	-0.873467	-2.87279	-0.918865	-0.863317	-2.30664	-1.41656	0.563284	-0.157425	-0.360387	-0.210664	0.970742	3.02833	1.89393	0.967766	-2.11232	0.460439	-0.406719	1.02865	-0.276107	-0.556116	-0.36323	0.168302	-2.32882	-2.44432	-2.84272
GO:0034612	-0.334466	-0.0955068	-0.565969	-1.04065	0.0479563	-0.85123	-0.905855	-0.10277	-0.855054	-0.342081	-1.18295	0.0213454	-0.0104547	-1.08383	0.616203	-0.018976	0.298093	-0.663342	-0.0938135	-0.279327	-0.212365	-0.0832682	0.144702	-0.294484	-0.0966465	-1.79732	-0.384913	0.142862	-7.81173	1.16173	-0.386188	-3.5692	-0.6463	-0.556612	-0.517923	-5.65054	-3.66498	0.231924	0.0945935	-0.255539	1.62122	1.40917	0.779267	-0.058949	0.46407	0.857372	-1.91744	-1.3247	-1.69472
GO:0035456	-1.88782	-1.81315	-1.96193	-1.21103	-2.14345	-0.356581	-2.96325	3.69554	-1.73791	-2.70622	-3.07326	-1.42517	-0.309012	2.6278	-1.7123	-2.1121	-1.92801	-1.11594	-0.14569	-2.68929	-1.89438	-1.06057	-1.90637	-0.442866	-0.719443	-0.267555	-0.439276	-0.744007	-3.16919	-1.41755	1.05072	2.35977	-0.569218	0.337573	1.39108	4.80591	2.5504	0.236734	-1.55058	0.0684304	-1.00464	-0.0120712	-0.508216	-0.404782	-0.549893	-0.588349	-0.0814315	-2.2613	-2.83268
GO:0042092	0.187092	-0.0555119	0.239523	-0.275673	0.187446	-0.386113	-0.0235451	0.685264	0.264468	0.121291	-0.44253	0.422348	-0.798405	-1.21234	-0.0697209	-0.272545	-0.455916	0.170743	-0.0914209	0.393887	-0.0165557	0.194498	-0.0841341	-0.538444	0.5845	-2.23462	-0.285337	-0.476867	4.84921	-0.80577	-0.31526	-0.972575	-0.0598457	-0.320903	0.0999717	-2.77225	-2.08969	0.237124	0.303792	-0.869773	0.0542354	-0.127509	-0.127375	-0.0216811	-0.328226	-0.894675	-0.904429	0.0191016	0.636572
GO:0042110	-0.413992	-0.365847	-0.633214	-2.92647	-3.11171	-1.94979	-2.10353	-0.949938	0.0143939	-0.882981	-3.06631	-0.329563	-1.36568	-2.3192	-1.69899	-2.20037	-2.49106	-2.07858	-0.548116	-2.26603	-1.73612	-0.655848	-1.64378	-1.27035	0.215586	-3.35701	-1.84628	-1.34671	-3.24624	1.14716	2.22738	-4.2384	3.69435	2.10275	4.4532	-7.90806	-5.71964	1.73432	1.28603	0.149667	2.69162	3.62583	2.20018	2.25599	-1.15134	-0.433213	-3.55719	0.655981	0.631105
GO:0042113	-0.855603	-1.1736	-1.57667	-2.21701	-2.63449	-0.81399	-1.7258	-0.00329356	0.178659	-0.269965	-2.56766	-1.31176	-0.49484	-1.3775	-1.54637	-2.20894	-1.83084	-1.84542	-0.848337	-2.39071	-1.52601	-1.30329	-1.95992	0.220686	-0.272822	-1.74827	-0.462127	-0.846121	-2.38448	-0.520263	0.959924	-1.84848	1.15902	0.774694	0.677692	-4.85712	-4.4445	0.775476	-0.549079	-0.729933	0.281706	1.69074	0.185755	0.756883	-0.924886	-0.224964	-2.42506	-0.893575	-0.566597
GO:0042116	-0.891035	-1.2092	-1.33301	-1.72081	-2.01021	-0.144603	-0.658139	-0.70961	-1.08194	-1.34016	-1.66926	-1.22309	0.276219	-0.0207433	-0.639042	-1.42774	-0.880223	-0.296259	0.378743	-1.16011	0.350361	-0.905845	-1.61745	0.634969	-0.57027	-1.48219	0.0966995	-0.343828	-0.404417	-1.59928	0.0841714	-0.83186	0.0887178	0.175842	0.599286	-0.399012	-1.07591	0.57971	-0.54596	-0.173046	-0.871815	0.0624346	-0.335223	0.0038519	-0.575158	-0.461525	0.341659	0.366649	-1.74591
GO:0045088	0.914645	1.51399	1.19488	0.241533	0.414835	-0.955297	-0.121853	2.26952	1.49719	1.6354	-0.700498	1.49521	0.061475	-1.3193	1.22397	1.24691	-0.28843	-0.60533	-0.635256	0.87642	-0.135579	0.692697	2.11219	-0.710769	-0.654573	-3.40749	-1.13816	-0.0901593	-6.67931	1.71211	-0.0812184	-1.91469	2.0693	1.46845	0.853062	-3.32398	-3.0836	-0.589957	2.73046	-0.425944	2.6932	2.75908	2.43434	2.00237	-0.406004	-0.158312	-3.25311	0.483798	1.25488
GO:0045576	-0.749625	-1.76455	-1.8027	-1.89137	-2.03992	-0.00481513	-1.1195	-0.718722	-1.80143	-1.04111	-1.43875	-2.01979	-0.520201	1.05472	-1.57792	-2.3286	-1.11342	-0.720164	-0.35219	-1.93417	-0.563413	-0.937276	-2.38005	-0.24369	-0.0266289	0.0299865	-0.825284	-1.30321	-1.50999	-1.61177	0.478207	1.93342	-0.329753	0.440007	1.06602	2.67641	2.49448	0.675553	-1.40877	-0.186949	-1.09797	-0.504888	-1.01474	-1.05657	-1.05754	0.107436	1.35529	-0.585568	-1.53525
GO:0045785	0.854815	0.612799	0.199455	0.35098	0.178382	-0.230798	0.673699	0.643538	0.70791	0.479135	-0.35603	0.523567	-0.879656	-2.77631	1.09269	1.3545	1.00878	-0.310557	-0.366786	-0.250237	-0.426239	0.982768	0.970232	-0.655018	0.350296	-5.31995	-0.419742	-0.575059	-3.81194	1.32087	-0.17681	-6.44825	0.0846267	-0.0439494	0.0657341	-7.98991	-8.63151	-0.0730411	0.316278	0.0408324	-0.345178	1.18722	0.0548195	0.0190755	0.760819	-0.97753	-4.20478	0.375462	0.487372
GO:0048872	0.0122137	0.144993	0.141334	-0.548303	0.353381	-0.058347	0.298115	0.122443	0.848142	0.599889	0.208766	1.07388	-0.725277	-1.84899	0.788867	1.06089	0.684962	0.536895	0.0168066	0.916795	0.74782	0.411427	1.0161	-0.619982	0.0114948	-2.9634	0.0610703	0.433076	1.75223	0.559962	-0.537081	-3.09329	0.189479	0.298005	-0.464732	-1.99726	-3.82899	-0.100855	0.77857	-0.324387	0.177505	0.574838	0.543919	0.301294	0.0366265	-0.0578273	-1.82645	0.0301811	-0.4609
GO:0050727	-0.618751	-1.44992	-1.37454	-2.14963	-2.263	-1.06164	-1.1242	1.12818	-0.581377	-0.356103	-0.924562	-0.595029	-0.168362	-0.597672	-0.709967	-1.35132	-1.31467	-0.39327	-0.67121	-1.29454	-0.703684	-1.17566	-1.6795	-0.393657	-0.631103	-2.13732	-0.364589	-1.45013	-5.37229	0.168245	-0.151218	-3.45459	0.516462	0.743038	1.3259	-6.25292	-3.69866	0.11163	-1.25748	-1.15422	-0.0102495	0.132658	-0.31522	-0.146745	-0.656069	-1.40556	-0.706175	-0.216758	-1.66367
GO:0050900	-0.11279	-0.329069	-1.61609	-1.76132	-2.64845	-0.991565	-0.772606	-0.181843	-0.772538	-0.782525	-1.08744	-0.911501	0.343976	-0.265113	-0.35169	-0.686635	-0.639507	-0.890192	-0.0859787	-1.70615	-0.67492	-0.084336	-0.900142	-0.210387	0.383285	-2.13022	-0.32196	-0.577113	-1.98365	0.278661	0.818625	-2.292	0.935305	1.02294	1.2598	-3.67246	-2.4163	1.66084	-0.249535	0.344378	0.903455	1.12614	0.255514	1.08039	-0.633192	-0.151819	-1.63363	-0.485472	-1.28791
GO:0050920	-0.289198	-0.0189778	-0.564392	-1.03094	-0.58173	-0.557304	0.404722	0.731263	0.836378	0.378203	0.0399915	-0.595816	-0.278582	-1.33144	-0.508416	-0.238475	-0.114796	-1.11517	-0.52859	-1.12148	-0.775447	0.212298	-0.182062	-0.845849	-0.207178	-2.72068	-0.3626	-0.250307	5.43741	-0.156157	1.05897	-2.93034	0.0520839	-0.0790315	0.0192172	0.152735	-3.06496	-0.0415729	1.16648	-0.538198	0.141474	-0.0541575	-0.221282	-0.00580286	0.036803	-0.367363	-1.35758	0.521582	-0.327018
GO:0060326	-1.26162	-1.26183	-2.66229	-2.08082	-2.16085	-1.49487	-1.30697	0.669494	-0.537483	-1.35493	-2.14318	-0.68283	-1.16712	-1.12838	-0.753071	-0.428451	-1.35297	-1.40064	-0.578034	-1.37357	-0.680684	-0.15826	-0.464926	-0.786058	0.545843	-4.22432	-1.05325	-0.961663	-4.28924	0.445473	2.143	-3.45521	2.03053	1.87874	3.29777	-2.96972	-6.40125	0.882418	-0.715472	-1.07763	-0.468718	0.523925	-0.200581	-0.376428	-1.38923	-1.40477	-1.41667	-0.254881	-1.20219
GO:0070555	-0.0349988	0.584124	0.125461	-0.38116	0.0284775	-1.052	-0.367095	0.114409	-0.707134	0.135417	-0.79519	1.40639	-0.721097	-1.17715	1.23628	0.931104	0.951653	-0.224843	-1.0018	-0.538446	-0.596028	0.584535	0.917497	-0.366371	-0.475685	-3.2486	-0.150541	0.0138548	0.0613635	0.331053	-0.204354	-5.3689	-1.4087	-1.62222	-0.915524	-9.24545	-4.50341	-0.92332	-0.196618	-0.465018	0.213575	0.649298	-0.25899	-0.0059204	0.147792	-1.14167	-2.41186	-0.549604	-0.719981
[truncated: 463 more columns]

## Sheet: HRV
PROCESS	P1_S11	P4_S4	P4_S7	P4_S8	P4_S10	P4_S13	P5_S12	P5_S17	P7_S4	P8_S8	P8_S9	P8_S10	P9_S3	P10_S1	P10_S2	P10_S3	P11_S3	P13_S2	P13_S5	P13_S6	P16_S2	P18_S8	P18_S9	P19_S3	P19_S4	P20_S1	P22_S2	P23_S3	P24_S3	P25_S2	P26_S1	P26_S2	P27_S1	P27_S3	P28_S7	P32_S2	P32_S3	P32_S4	P32_S5	P33_S2	P34_S13	P35_S4	P36_S8	P36_S9	P39_S2	P41_S1	P42_S1	P42_S2	P48_S4
GO:0001818	1.89108	1.97026	1.98036	0.641201	-1.16615	0.165836	1.77027	-0.108095	0.0788395	-1.31619	-1.00995	-1.30467	-0.159272	1.56382	0.361266	0.583877	0.0412492	-0.0921217	-0.462237	0.113776	-0.245151	-0.92074	0.565973	-0.0160122	2.57409	-0.252052	2.86882	0.928921	0.0678895	-0.126573	-0.3597	-0.327236	1.2466	0.440804	-0.716841	-0.420898	-1.23338	0.668139	-0.100056	0.402981	0.166914	10.8719	-0.248824	1.58156	-0.783691	-0.037146	0.605019	0.255577	0.54269
GO:0001819	1.39319	3.65769	4.04161	1.47368	-0.0632874	0.336981	2.23039	0.64364	0.450879	-1.4791	-0.921088	0.242242	-0.535093	3.4485	0.639	1.59714	-0.571889	0.0386011	-0.787916	-0.554865	-0.630906	-1.55532	-0.714681	2.1697	4.61761	0.202993	4.57959	1.45933	0.201948	0.573905	0.948829	0.0276334	1.22438	0.469411	-2.14925	-0.0883326	-1.5437	0.267413	-0.850991	1.52151	0.861461	16.7729	0.133308	2.35199	-1.72652	-0.118788	0.77404	1.53161	0.0915447
GO:0002237	2.54218	2.08981	2.6006	0.552744	1.33822	1.90694	1.89167	1.62179	1.77564	0.148179	1.1136	4.1135	0.686992	2.65203	0.859201	0.646141	1.67033	0.0712019	-0.957797	0.249289	-1.27598	-0.31925	-0.80192	2.48262	1.98122	0.0125406	4.42746	1.17018	0.0510323	-0.457327	1.29287	0.126471	0.833694	0.950317	-2.02041	0.429045	1.32475	-0.28217	-0.0780906	0.18275	0.210666	6.15279	0.440827	2.02854	-1.57351	0.924942	-0.281709	0.953335	1.80271
GO:0002250	8.67464	8.08161	7.90832	4.33892	0.11249	3.09253	3.69286	3.19344	3.76134	-2.95492	-2.51515	3.18879	-3.46898	7.4148	4.49757	3.67622	1.11747	-1.5901	-5.30355	-0.467536	-0.847637	-2.03231	-2.39347	3.31167	7.30036	1.33572	11.3794	5.68496	-0.124836	-0.989732	-0.968382	-2.58021	1.55001	1.48404	-6.59723	-0.564955	-2.13226	2.05775	-2.5481	2.92064	2.78828	32.1052	0.0883281	8.20314	-5.21413	0.639919	1.4508	1.07998	3.27606
GO:0002437	2.00429	2.59093	3.01693	1.08955	-1.31327	0.0643275	0.73378	1.23145	-0.0810892	-0.868044	-1.3155	0.990831	-1.445	1.04778	-0.288766	-0.0129056	-0.455459	-0.509519	-1.53878	-0.375425	-0.0584842	-0.854347	-0.988086	-0.219526	1.52871	0.831207	1.31327	1.25252	-0.376782	-0.586123	-0.0605118	-1.10723	1.16612	-0.510489	-0.130872	-0.385723	-0.676161	0.69246	-0.536641	1.07804	0.0336644	7.07097	-0.856758	0.86351	-0.639031	0.126694	0.524269	-0.522154	0.595926
GO:0002446	1.0281	0.529614	-0.106759	-1.19043	-1.74469	-0.546663	0.146301	-0.150787	-0.498733	-0.444343	-1.31662	-1.16742	-0.408183	0.990755	0.654862	1.02108	0.216328	0.93601	0.279147	0.562333	0.642567	0.467382	1.13783	-0.464225	0.00591587	0.729894	0.661059	0.128576	0.619546	-1.00127	-0.00122641	0.428272	0.73358	0.923136	-0.901466	0.422018	-1.60722	0.218088	-0.101147	0.524612	0.861709	1.53145	-0.51504	0.724324	-0.84457	-0.108984	1.28462	0.53758	0.570473
GO:0002526	-0.243333	0.779334	1.27691	0.725811	1.02816	0.748096	-0.395786	-0.149454	-0.0955798	-0.0555808	-0.679597	-0.206004	-0.846914	0.952548	-0.479532	-0.254861	-0.656659	-0.0213288	0.14917	-0.617902	0.0861961	-1.20864	-0.778961	-0.568195	2.58256	-0.477359	0.579391	0.787743	-0.0629528	-0.0610684	-0.409976	-0.538033	-0.112575	-0.398831	-0.240929	-0.286235	-1.05427	0.618728	-1.00765	-0.337597	-0.758961	8.67109	0.032439	0.00553859	-1.83967	0.0360638	-0.642071	-0.187623	-0.175943
GO:0002532	-0.651371	0.420196	0.0670086	0.19204	0.0720647	-0.987079	-0.208332	-0.292295	0.0582531	0.620319	0.185944	-1.84114	-0.776728	-0.407909	0.950471	0.640678	0.830528	0.625657	0.31466	0.0406522	-0.367965	0.305788	1.01517	-0.366345	0.458993	-0.0647264	-0.176031	0.0210216	-0.362526	-0.251509	0.483449	0.173211	1.06784	0.492095	0.0530431	0.650803	0.203372	0.260258	0.52905	0.442302	0.610805	3.6992	0.62962	0.207383	0.180346	-0.109968	0.280388	0.57131	0.375226
GO:0006909	1.43013	1.75523	1.31502	0.837532	-1.59592	0.916703	-0.89122	2.16401	0.716281	-0.930905	-0.359755	-1.4311	0.955928	1.47824	1.31262	0.284669	-0.329133	-0.698116	-1.7249	-0.0182788	-0.0776105	-0.903626	1.17543	1.87561	1.64233	-1.49625	2.45405	1.15013	0.0322551	0.580225	0.605398	-0.601819	0.305754	0.367457	-1.004	0.131541	-0.949065	0.750521	-0.501283	-0.0374221	1.16242	9.60224	1.4104	2.44022	-3.49023	0.251518	-0.940575	-0.267518	1.3321
GO:0006959	2.98271	3.3271	3.78505	2.53382	-0.733675	1.21824	1.0782	1.74444	0.977575	-1.30827	-1.74922	-0.00858449	-0.329665	3.3598	1.87876	1.55145	-0.104858	-0.779525	-1.14131	-0.877909	-0.52129	-0.898909	-1.19416	0.324874	5.10161	0.271012	4.36734	1.76638	-0.681032	-1.31665	-0.396727	-0.806773	0.153514	0.0864558	-2.31384	-0.156534	-1.76598	1.17772	-1.1036	0.84738	1.13015	21.0295	0.0798256	2.77949	-3.06484	-0.366688	0.694515	0.399035	0.329822
GO:0006968	2.58387	2.69894	2.94147	1.45926	1.02668	1.05196	1.78055	2.61269	2.55787	0.0361788	0.518485	2.43345	-0.875372	3.22455	1.21666	0.829736	0.0700799	-1.23702	-2.65974	-0.745	-0.317141	-2.20771	-1.96722	2.22256	4.26439	0.167126	5.64611	2.13154	-0.440702	0.154344	0.369576	-0.779256	0.940567	0.528195	-3.32055	-0.512934	0.928297	1.15012	-0.861847	0.996814	0.292389	17.6885	1.84651	3.76319	-2.00426	0.596267	0.459844	0.359865	0.704607
GO:0007159	1.34455	1.40023	1.96449	1.95436	3.33366	1.6525	-0.310485	2.29914	2.94052	0.438563	1.42839	1.09325	-0.0772655	1.91105	-0.0477049	-0.200383	-1.85015	-1.21682	-2.2716	-1.18042	-0.0685399	-2.50896	-1.65758	2.30807	3.75445	-1.04006	1.86923	0.420672	-1.21638	0.762865	0.929072	-0.111514	0.405625	-0.244011	-3.69002	-0.675442	1.01017	0.0514228	-0.92422	0.938726	-0.200117	10.449	1.05725	1.71097	-4.05698	-1.86166	-0.680829	0.0862315	-0.292573
GO:0007249	4.04109	2.9633	2.95428	0.656122	-1.40182	0.200096	1.96484	0.873687	0.305948	-2.87162	-2.50384	2.21459	-0.651327	3.30432	1.29829	1.02256	0.241969	0.262178	-1.01033	0.257959	-1.41659	-0.943775	-0.271516	2.12131	2.65212	-0.264863	5.22288	2.27267	0.205497	-0.357754	0.31101	0.0304334	0.813251	1.02063	-1.36507	0.521565	-2.06061	0.673974	-1.18834	0.664257	1.27574	10.1668	-0.315388	1.99045	-1.33122	0.552156	0.716287	0.383656	1.01379
GO:0009615	7.33661	4.36644	6.34531	0.26104	-1.00319	0.654662	5.664	4.04864	3.60196	-2.56224	-2.35406	4.09067	-0.059171	8.7828	1.77678	2.14298	2.58798	0.672409	-1.61815	-0.358404	-1.04265	1.7442	-0.707376	7.50438	3.88382	0.38718	11.8913	4.66203	1.15915	-1.56872	-0.0945605	-2.01074	1.86751	2.67355	-2.2649	0.0614373	-2.41713	2.29306	-0.408591	1.7843	1.20692	17.4678	0.890397	6.15253	-2.64231	4.89699	0.438241	0.101378	4.65221
GO:0019058	0.635268	0.400966	0.27755	0.738363	2.0701	1.38612	-0.603526	0.275329	-1.03912	-0.684567	-0.727546	-1.60734	-0.287838	0.276694	-0.187805	-0.170433	-0.384391	-0.265258	-0.70046	-0.186029	-0.35848	-0.103193	-0.0709409	-0.438943	0.107534	-0.551716	-0.334212	0.0462997	-0.47165	-0.746494	-0.148951	-0.404244	0.089077	-0.0716918	0.781316	-0.289396	-1.04762	-0.777149	-0.823645	-0.702955	-0.74105	3.87066	-0.588705	0.216375	-0.398748	0.0439379	-0.366244	-0.151386	0.528586
GO:0019835	2.96398	3.78929	4.91198	3.15395	-0.112122	0.311781	3.36421	0.0480342	-0.702511	-1.62556	-2.39323	-0.560406	-1.41788	3.16061	2.25967	1.92764	1.19536	0.111178	-1.12389	0.342748	-0.626547	-0.241838	-0.784274	0.326182	3.78443	0.756579	5.12238	2.14228	0.0928713	0.59035	-0.728899	-0.77494	1.12016	0.497747	-1.81661	-0.2623	-1.51491	1.28539	-0.744703	1.09079	0.829253	15.1275	-0.215023	4.6453	-0.932996	0.765578	1.26973	1.05265	1.6145
GO:0019882	2.08503	3.04699	2.89488	2.18636	-1.98407	0.242204	1.57543	0.155634	1.39063	-0.525218	-1.28694	1.56123	-1.67292	1.43706	0.483999	1.24485	0.670361	0.52118	-0.697404	0.64589	-0.568899	-0.282327	0.583668	1.25301	0.154826	0.935611	2.99143	1.50114	1.14734	0.438342	0.366783	-0.581678	1.14557	1.23036	-0.873201	0.212361	-1.09301	1.24971	0.0192396	1.62841	0.763114	5.81209	0.623783	2.84098	-1.10171	0.367191	2.22561	1.18706	0.588672
GO:0022407	-0.647277	-1.65705	-1.72981	-0.891948	-2.32983	-1.79456	-1.32597	-1.15288	-0.442005	-0.321549	-1.59832	-3.72393	1.03125	0.175657	1.34084	-0.212488	0.0343964	0.568593	-0.158314	-0.297654	-0.402458	0.144019	-0.0958585	-0.480512	1.28385	0.263988	-1.31184	1.06476	0.293612	0.457012	0.225013	1.29863	0.494612	0.455392	-0.622729	0.302293	-1.68182	0.0600249	-0.552202	-0.178254	0.495556	7.39823	-0.626423	-0.227361	0.0351893	1.02892	-0.0263376	0.837948	0.91981
GO:0030099	1.5065	0.995313	0.639281	0.276782	1.53753	0.0950986	0.638716	0.983396	0.899603	-0.291391	-0.0664506	-0.289644	-1.1542	1.31424	0.536133	-0.103275	-0.153486	-0.458177	-0.773961	-0.445091	-0.418479	-0.533702	-0.639064	2.29557	0.963742	0.00397778	1.96781	0.802251	-0.609407	0.0382967	0.342915	-0.375364	0.323946	0.541308	-0.583063	0.0873697	-0.0691988	-0.0368465	-0.553701	-0.1679	0.545778	7.19877	0.961249	1.23442	-0.898507	0.0632861	-0.159404	-0.18508	0.495511
GO:0034340	3.16851	2.4113	1.33238	-0.230553	-2.12602	-0.388952	2.20492	-0.850151	0.712406	-1.12202	-1.48022	0.59051	-0.0901042	2.30907	1.69656	1.32914	2.39309	0.358108	-0.184243	-0.271569	-0.572297	2.0038	0.254009	1.62471	-0.180294	0.734899	3.35826	2.49179	0.518409	-0.581427	-0.141379	-0.195233	0.879328	0.998074	0.832274	0.167483	-2.30867	0.478936	0.146402	1.0446	1.04205	3.07546	-0.466053	2.18877	0.614426	2.52179	0.949949	0.0633793	1.94829
GO:0034341	5.81981	4.2629	5.91692	1.61692	1.49687	1.67635	3.54481	3.30131	3.09465	-1.08084	0.499557	4.85099	-0.436252	7.09005	2.83719	1.6817	2.13709	0.223865	-1.95128	0.367394	-1.27154	0.110002	-2.25412	5.50164	1.86447	0.916401	8.02839	4.93984	0.175716	-0.839066	0.390364	-0.789	1.22058	1.33508	-3.32125	0.60215	-0.081854	1.54374	0.512553	1.25168	1.4141	6.57345	0.922178	4.70225	-3.17022	3.47644	0.316419	0.107165	2.28417
GO:0034612	2.74371	1.50992	2.1493	0.482817	-2.00023	-0.119044	2.47962	-0.107494	-0.173756	-1.01189	-0.912276	-0.364242	0.500798	2.08453	0.912164	1.7494	1.60055	1.66756	0.177504	2.09143	-1.09522	-0.0106942	0.618434	1.03576	1.87997	1.29443	3.78404	2.47118	1.41443	-0.0492403	0.59238	0.554745	1.50997	1.94654	-1.18544	0.320629	-1.14831	0.930513	0.507169	1.37542	0.180415	5.35111	-0.102999	1.86947	-0.195071	0.647423	1.07641	0.822727	1.87893
GO:0035456	4.99536	4.0815	4.95758	1.2057	1.97572	1.86453	2.38059	3.17641	3.94542	-0.530325	1.31064	5.00777	1.30486	5.39499	1.66991	0.736365	1.94795	-0.616695	-1.76488	-0.94321	-0.969979	1.08652	-2.66781	5.82642	1.60435	-0.41248	6.10356	3.84261	-0.224974	-0.307931	0.701028	-0.924012	0.833273	0.792281	-2.93847	0.0808868	0.886494	1.37098	0.0881487	0.376895	1.07333	3.8373	1.72694	4.19137	-2.68345	4.13811	0.0841322	-0.0460993	2.14203
GO:0042092	1.23135	1.12915	1.77595	-0.100569	0.383595	0.0686817	0.365147	-0.759838	0.0538527	-1.31264	-0.752537	-1.92639	-0.0545855	0.981861	-0.0433685	0.43562	-0.113232	-0.00211146	-0.217772	-0.591098	0.415651	-0.358004	0.450983	-0.662566	0.126875	0.382534	1.00448	0.394217	-0.420561	-0.410677	-0.631321	-0.480262	0.0209623	-0.389856	-0.610042	0.539315	-0.711651	1.02781	0.309977	0.298432	0.939952	4.78284	-0.631476	1.2505	-0.659765	-0.171359	0.385251	0.48786	-0.0453845
GO:0042110	8.08063	7.60899	6.57866	5.18339	-2.31229	2.41692	3.41472	0.487009	1.07818	-1.61663	-1.89598	-0.767001	-2.12285	4.50882	3.92284	3.29815	1.38842	-0.888296	-3.13899	0.709322	-0.399571	-0.71896	-0.480914	-0.889488	2.20947	2.26691	8.50757	3.27877	0.731015	1.13349	-1.13826	-1.29753	1.22172	1.66346	-3.38966	0.0681207	-1.24609	2.25207	-1.20984	3.53126	1.53715	11.7133	-0.823418	6.62431	-2.48649	0.251459	2.31613	2.06671	1.93453
GO:0042113	2.9898	4.2597	3.60845	4.34657	-0.250898	2.92511	1.38066	0.909497	3.25748	-1.17626	-0.375131	4.47872	0.0641881	2.29737	1.6492	1.84617	-0.405446	-1.55543	-3.15484	-1.48149	-0.451439	-1.82521	-1.94448	1.10557	2.91283	0.0606738	3.00152	1.92889	-0.634831	0.138945	-0.142838	-0.237774	0.241281	-0.112316	-2.69027	-0.0832808	-0.427143	1.44791	-0.551931	1.23364	0.280353	10.4894	0.989605	2.85957	-2.97037	-0.872604	0.151249	0.469245	0.0680398
GO:0042116	0.943561	0.958256	2.06201	0.419408	1.63245	-0.0386409	0.704255	0.768798	0.113075	0.205041	0.549572	-0.940077	-0.0579688	1.36479	-0.6319	-0.482702	-0.587717	-1.13135	-0.99361	-0.970477	-0.502649	-1.73752	-1.39498	1.10245	1.85725	-1.06186	2.09119	0.645444	-1.29218	0.372138	0.778806	0.197041	-0.0605902	-0.660127	-0.874327	0.201981	0.555198	0.222682	-0.118292	-1.08037	0.1494	8.83488	0.194166	0.550489	-1.43559	-0.189981	-0.792214	-0.196414	0.398969
GO:0045088	2.7481	3.96052	3.39544	2.1725	-0.613868	0.151458	3.72247	0.277365	-0.400113	-1.32794	-1.54265	0.503055	-1.87236	2.17117	0.603472	1.1382	1.52993	0.647335	0.0110886	0.516246	-0.373191	0.466858	0.669938	1.73329	1.23118	1.47069	3.73117	1.6231	0.249177	0.12285	-0.269489	-0.303346	1.9254	1.04834	-0.494373	0.377227	-1.96151	1.37756	0.882789	2.26208	1.11712	3.98195	-0.538029	3.08598	-0.558219	-0.14492	2.5715	0.607499	0.793475
GO:0045576	-0.562159	-0.842534	0.71994	-0.676763	1.59291	0.224698	-1.02737	1.7509	1.53017	-0.749101	0.357195	3.23564	0.35498	1.62857	-1.21936	-0.621188	-1.43824	-1.5325	-1.53382	-1.3184	-0.244484	-1.22213	-1.48917	2.07673	2.28589	-1.74606	1.45707	0.23616	-1.4629	-0.632372	0.636409	-0.6316	-1.3167	-1.23981	-1.28101	-0.912142	0.692387	-0.226145	-1.13377	-1.37542	0.373381	4.91425	1.08897	0.0148869	-1.02537	0.167945	-1.66542	-0.789517	-0.188176
GO:0045785	2.57921	1.90836	0.275872	1.23477	-3.34435	-0.519837	0.121209	-2.31341	-2.01832	-0.688441	-2.29636	-6.79407	-1.51279	0.952243	2.36279	1.40386	1.10266	1.56143	0.657342	0.550976	-0.149298	0.285514	0.668419	-2.19203	1.34922	0.599988	-0.00706629	2.06978	0.22571	0.209117	-0.816275	-0.459299	1.68566	1.43187	-0.282512	0.740065	-3.25446	0.863761	-1.15955	0.373213	1.35469	12.15	0.0955524	1.34448	-0.799979	0.741649	1.11945	1.24538	1.29686
GO:0048872	1.12454	1.57599	0.394935	1.04346	-1.54669	-0.0291375	0.493541	-1.40617	-1.54634	-1.88882	-1.72603	-2.95674	-0.882898	-0.242715	-0.239702	0.186217	0.429556	0.752326	0.551264	0.0513584	-0.135148	0.224211	0.95279	-1.25387	-0.566036	0.656031	0.0574145	1.20592	0.576038	-0.433121	-0.110756	0.333767	0.266982	0.676609	0.344803	0.55488	-1.32647	0.914095	0.141892	0.486901	-0.111786	3.60184	-0.431994	1.04685	0.139057	0.453034	0.663802	0.476972	0.463607
GO:0050727	1.75503	2.37663	2.48995	1.07805	-0.502898	0.523407	0.483516	0.152574	0.786429	-1.46215	-1.62562	-0.367221	-0.147225	2.27752	0.29756	0.508849	-0.106874	-0.338167	-0.741824	-0.479119	-0.877771	-0.833958	-0.751545	1.59431	5.04857	-0.548844	2.09617	1.28334	-0.452979	-0.142964	0.378677	-1.00848	0.681498	0.102061	-1.62027	0.224252	-1.25192	0.665541	-1.33704	-0.0285846	0.322479	17.112	0.0503506	1.44659	-2.78474	-0.304259	-0.438954	-0.489533	0.628728
GO:0050900	2.59201	2.12093	2.44235	1.52946	-0.256422	0.130761	0.972342	0.929209	0.499907	-0.447265	-0.547633	-1.37985	-1.10042	3.12087	0.605343	0.341277	-0.225913	0.0697613	-1.26575	0.158398	-0.273934	-1.77055	-0.805069	1.12709	1.23415	0.949574	3.00656	1.49441	-0.230287	-0.113758	0.243676	-0.0170767	0.800832	0.352039	-1.65903	-0.111476	-0.97394	0.829636	-1.04635	0.78841	0.386127	10.1142	-0.213823	2.40999	-2.49486	0.376526	0.321533	0.697208	0.178034
GO:0050920	0.977716	0.450953	0.49034	-0.494195	-0.349444	0.336326	0.353008	-0.431646	-0.127587	-1.19521	-0.367569	-1.11672	-0.670236	0.580603	0.550956	-0.0186601	0.0724094	0.628972	-0.0613974	0.17061	-0.459792	-0.343273	0.0379989	0.0156756	1.81743	0.171371	1.13271	0.479594	0.145232	-0.104896	-0.480127	-0.726742	0.429521	0.341418	0.271055	-0.0198599	-1.13611	0.654189	0.566677	0.411154	1.0671	5.82147	0.456689	1.11617	0.0424558	0.687669	0.155926	-0.379811	0.097939
GO:0060326	3.57481	3.62294	3.97524	2.95485	-1.15772	1.97997	0.0885348	0.29324	0.703631	-1.36071	-1.33954	-0.377252	-1.23676	3.03013	1.96657	1.35881	0.125587	-0.188647	-1.96007	-1.07166	-0.792997	-2.03289	-2.2056	0.0152543	3.92111	-0.0132651	2.82665	2.08611	-0.484348	0.750652	-0.0304849	-1.1828	1.95271	0.0224287	-2.60522	-0.560625	-1.8315	1.02716	-1.54853	0.955114	0.325562	19.152	0.449324	2.49778	-1.77951	-0.666005	0.0140009	0.193798	0.184351
GO:0070555	1.16095	-0.126053	0.185976	-1.48141	-3.8008	-1.98432	0.771882	-1.05865	-0.00681388	-0.590294	-1.35878	-1.75038	-0.723771	1.34114	0.813702	1.06014	1.06454	0.910947	0.135551	0.685216	-0.359529	0.380843	1.49755	0.851983	2.60459	0.474465	2.06446	1.9239	1.04442	-0.439016	-0.0378021	0.302001	1.00449	0.670194	-0.538501	0.493584	-2.47033	0.994288	-0.116836	0.444266	1.0501	10.5853	-0.10805	1.23434	-0.436778	0.910917	0.94769	0.663444	1.49544
[truncated: 73 more columns]

## Sheet: GO_LEGEND
GO	NAME
GO:0002526	acute inflammatory response
GO:0002250	adaptive immune response
GO:0019882	antigen processing and presentation
GO:0042113	B cell activation
GO:0060326	cell chemotaxis
GO:0001906	cell killing
GO:0006968	cellular defense response
GO:0071216	cellular response to biotic stimulus
GO:0032602	chemokine production
GO:0042107	cytokine metabolic process
GO:0050663	cytokine secretion
GO:0019835	cytolysis
GO:0098542	defense response to other organism
GO:0036230	granulocyte activation
GO:0048872	homeostasis of number of cells
GO:0006959	humoral immune response
GO:0007249	I-kappaB kinase/NF-kappaB signaling
GO:0002764	immune response-regulating signaling pathway
GO:0002437	inflammatory response to antigenic stimulus
GO:0032609	interferon-gamma production
GO:0032612	interleukin-1 production
GO:0032613	interleukin-10 production
GO:0032615	interleukin-12 production
GO:0032623	interleukin-2 production
GO:0032633	interleukin-4 production
GO:0032635	interleukin-6 production
GO:0032637	interleukin-8 production
GO:0071887	leukocyte apoptotic process
GO:0007159	leukocyte cell-cell adhesion
GO:0002521	leukocyte differentiation
GO:0050900	leukocyte migration
GO:0070661	leukocyte proliferation
GO:0002285	lymphocyte activation involved in immune response
GO:0002449	lymphocyte mediated immunity
GO:0042116	macrophage activation
GO:0045576	mast cell activation
GO:0030099	myeloid cell differentiation
GO:0001773	myeloid dendritic cell activation
GO:0050866	negative regulation of cell activation
GO:0001818	negative regulation of cytokine production
GO:0031348	negative regulation of defense response
GO:0002683	negative regulation of immune system process
GO:0002446	neutrophil mediated immunity
GO:0006909	phagocytosis
GO:0050867	positive regulation of cell activation
GO:0045785	positive regulation of cell adhesion
GO:0001819	positive regulation of cytokine production
GO:0031349	positive regulation of defense response
GO:0032103	positive regulation of response to external stimulus
GO:0002532	production of molecular mediator involved in inflammatory response
GO:0002440	production of molecular mediator of immune response
GO:0022407	regulation of cell-cell adhesion
GO:0050920	regulation of chemotaxis
GO:0002697	regulation of immune effector process
GO:0050727	regulation of inflammatory response
GO:0045088	regulation of innate immune response
GO:0002694	regulation of leukocyte activation
GO:0043900	regulation of multi-organism process
GO:0052547	regulation of peptidase activity
GO:0002791	regulation of peptide secretion
GO:0002831	regulation of response to biotic stimulus
GO:0060759	regulation of response to cytokine stimulus
GO:1990868	response to chemokine
GO:0035456	response to interferon-beta
GO:0034341	response to interferon-gamma
GO:0070555	response to interleukin-1
GO:0002237	response to molecule of bacterial origin
GO:0034612	response to tumor necrosis factor
GO:0034340	response to type I interferon
GO:0009615	response to virus
GO:0097696	STAT cascade
GO:0042110	T cell activation
GO:0071706	tumor necrosis factor superfamily cytokine production
GO:0042092	type 2 immune response
GO:0032606	type I interferon production
GO:0019058	viral life cycle
