# Supplementary material for: Virome Data Explorer: A web resource to longitudinally explore respiratory viral infections, their interactions with other pathogens and host transcriptomic changes in over 100 people
Source: PLoS Biol. 2024 Jan 18;22(1):e3002089. doi: 10.1371/journal.pbio.3002089 (PMC10796020; doi:10.1371/journal.pbio.3002089)
Supplement: S20 Data — Cibersort statistics on individual viruses. (CSV) [file pbio.3002089.s029.csv]

Cell_type	p_value_None_vs_COV	p_value_None_vs_HRV	p_value_ None_vs_COV+HRV	p_value_None_vs_RSV	p_value_None_vs_Flu
B.cells.naive	0.33	0.18	0.74	0.56	0.11
B.cells.memory	0.93	0.89	0.89	0.89	0.00
Plasma.cells	0.01	0.00	0.01	0.87	0.01
T.cells.CD8	0.30	0.25	0.83	0.83	0.25
T.cells.CD4.naive	0.23	0.26	0.07	0.23	0.26
T.cells.CD4.memory.resting	0.81	0.02	0.59	0.72	0.55
T.cells.CD4.memory.activated	0.00	0.00	0.10	0.09	0.40
T.cells.follicular.helper	0.42	0.32	1.00	0.56	0.49
T.cells.regulatory..Tregs.	0.31	0.00	0.28	0.70	0.17
T.cells.gamma.delta	0.38	0.91	0.98	0.38	0.91
NK.cells.resting	0.77	0.05	0.05	0.71	0.20
NK.cells.activated	0.64	0.00	0.01	0.61	0.05
Monocytes	0.94	0.69	0.94	0.94	0.94
Macrophages.M0	0.23	0.00	0.23	0.78	0.23
Macrophages.M1	0.00	0.00	0.00	0.28	0.00
Macrophages.M2	0.14	0.59	0.25	0.76	0.25
Dendritic.cells.resting	0.10	0.18	0.24	0.20	0.07
Dendritic.cells.activated	0.13	0.85	0.85	0.13	0.13
Mast.cells.resting	0.82	0.19	0.40	0.82	0.82
Mast.cells.activated	0.35	0.15	0.35	0.35	0.35
Eosinophils	0.02	0.07	0.05	0.94	0.05
Neutrophils	0.95	0.95	0.95	0.95	0.95
