# Supplementary material for: Virome Data Explorer: A web resource to longitudinally explore respiratory viral infections, their interactions with other pathogens and host transcriptomic changes in over 100 people
Source: PLoS Biol. 2024 Jan 18;22(1):e3002089. doi: 10.1371/journal.pbio.3002089 (PMC10796020; doi:10.1371/journal.pbio.3002089)
Supplement: S21 Data — (XLSX) [file pbio.3002089.s030.xlsx]

## Sheet: FigS6c
Sample_cardinal	NONE	HRV	COV	COV+HRV	FLU	RSV
1	87.2232	210.715	195.535	257.476	240.974	108.375
2	91.3586	182.687	124.575	167.221	206.514	173.239
3	85.0096	228.414	149.502	140.756	131.313	139.989
4	76.0712	148.652	100.387	229.641	253.187	195.627
5	91.591	97.4139	138.57	173.812	251.887	86.2402
6	101.014	138.826	133.31	166.696	160.321	81.2659
7	70.2113	215.295	96.2667	NaN	259.456	130.214
8	121.61	219.483	204.472	NaN	NaN	117.755
9	98.552	147.043	104.794	NaN	NaN	NaN
10	81.9694	82.2569	114.447	NaN	NaN	NaN
11	68.1133	108.497	156.798	NaN	NaN	NaN
12	108.509	178.472	134.514	NaN	NaN	NaN
13	98.7555	133.538	134.4	NaN	NaN	NaN
14	91.8832	227.496	221.551	NaN	NaN	NaN
15	92.6542	142.17	191.575	NaN	NaN	NaN
16	91.0416	153.49	166.846	NaN	NaN	NaN
17	98.7372	159.259	178.65	NaN	NaN	NaN
18	100.632	156.834	158.798	NaN	NaN	NaN
19	121.645	78.0906	210.609	NaN	NaN	NaN
20	100.121	114.568	119.677	NaN	NaN	NaN
21	90.174	106.957	175.195	NaN	NaN	NaN
22	97.6759	142.177	251.468	NaN	NaN	NaN
23	101.735	99.0503	110.28	NaN	NaN	NaN
24	94.7254	235.136	129.724	NaN	NaN	NaN
25	123.139	146.851	182.01	NaN	NaN	NaN
26	63.4477	128.109	130.985	NaN	NaN	NaN
27	87.5051	260.147	128.303	NaN	NaN	NaN
28	99.7021	189.997	190.182	NaN	NaN	NaN
29	77.5332	134.829	224.401	NaN	NaN	NaN
30	88.6279	97.6448	119.162	NaN	NaN	NaN
31	89.9664	150.276	204.656	NaN	NaN	NaN
32	88.1383	101.188	136.554	NaN	NaN	NaN
33	95.2874	150.907	211.388	NaN	NaN	NaN
34	98.3614	162.835	251.582	NaN	NaN	NaN
35	113.036	79.4848	182.625	NaN	NaN	NaN
36	101.785	151.645	233.262	NaN	NaN	NaN
37	94.0888	122.912	169.277	NaN	NaN	NaN
38	116.525	148.404	174.081	NaN	NaN	NaN
39	93.203	105.492	114.303	NaN	NaN	NaN
40	129.971	137.313	135.753	NaN	NaN	NaN
41	103.916	140.88	139.818	NaN	NaN	NaN
42	125.887	171.869	110.872	NaN	NaN	NaN
43	126.389	112.088	200.398	NaN	NaN	NaN
44	105.782	201.359	137.929	NaN	NaN	NaN
45	102.451	89.2708	67.8525	NaN	NaN	NaN
46	137.952	181.69	123.01	NaN	NaN	NaN
47	77.5444	117.373	238.188	NaN	NaN	NaN
48	94.143	116.751	74.9859	NaN	NaN	NaN
49	99.866	189.772	112.487	NaN	NaN	NaN
50	76.2408	203.524	112.403	NaN	NaN	NaN
51	73.9881	134.217	169.841	NaN	NaN	NaN
52	113.655	116.357	123.515	NaN	NaN	NaN
53	41.5753	118.961	110.638	NaN	NaN	NaN
54	124.931	142.77	152.299	NaN	NaN	NaN
55	95.4505	135.481	84.2007	NaN	NaN	NaN
56	98.1314	153.902	133.55	NaN	NaN	NaN
57	75.3869	138.829	116.084	NaN	NaN	NaN
58	69.6496	228.613	238.776	NaN	NaN	NaN
59	81.9843	128.761	127.566	NaN	NaN	NaN
60	122.237	114.131	117.585	NaN	NaN	NaN
61	105.448	113.142	211.525	NaN	NaN	NaN
62	110.335	78.1151	63.6496	NaN	NaN	NaN
63	151.942	118.414	95.2852	NaN	NaN	NaN
64	124.458	136.466	NaN	NaN	NaN	NaN
65	116.039	174.491	NaN	NaN	NaN	NaN
66	116.961	154.101	NaN	NaN	NaN	NaN
67	91.4198	120.792	NaN	NaN	NaN	NaN
68	94.402	148.078	NaN	NaN	NaN	NaN
69	113.007	79.6596	NaN	NaN	NaN	NaN
70	96.7294	155.958	NaN	NaN	NaN	NaN
71	104.696	101.067	NaN	NaN	NaN	NaN
72	105.988	134.839	NaN	NaN	NaN	NaN
73	101.314	211.174	NaN	NaN	NaN	NaN
74	104.324	175.707	NaN	NaN	NaN	NaN
75	107.659	220.813	NaN	NaN	NaN	NaN
76	117.284	157.953	NaN	NaN	NaN	NaN
77	118.664	155.285	NaN	NaN	NaN	NaN
78	94.5862	215.218	NaN	NaN	NaN	NaN
79	94.0208	142.18	NaN	NaN	NaN	NaN
80	97.1632	145.899	NaN	NaN	NaN	NaN
81	108.37	123.147	NaN	NaN	NaN	NaN
82	86.254	84.8482	NaN	NaN	NaN	NaN
83	59.5692	123.869	NaN	NaN	NaN	NaN
84	122.417	156.467	NaN	NaN	NaN	NaN
85	115.906	99.7205	NaN	NaN	NaN	NaN
86	126.29	80.1675	NaN	NaN	NaN	NaN
87	86.8471	71.7843	NaN	NaN	NaN	NaN
88	70.7901	195.663	NaN	NaN	NaN	NaN
89	91.4697	226.035	NaN	NaN	NaN	NaN
90	74.6056	84.6935	NaN	NaN	NaN	NaN
91	84.0819	119.479	NaN	NaN	NaN	NaN
92	77.2288	105.262	NaN	NaN	NaN	NaN
93	84.4099	119.324	NaN	NaN	NaN	NaN
94	91.6015	120.785	NaN	NaN	NaN	NaN
95	77.5644	177.178	NaN	NaN	NaN	NaN
96	84.1951	226.946	NaN	NaN	NaN	NaN
97	74.8495	161.747	NaN	NaN	NaN	NaN
98	97.1563	97.4827	NaN	NaN	NaN	NaN
99	79.2365	93.0496	NaN	NaN	NaN	NaN
100	79.0954	159.18	NaN	NaN	NaN	NaN
101	90.0043	195.81	NaN	NaN	NaN	NaN
102	77.9826	194.78	NaN	NaN	NaN	NaN
103	80.0041	91.8094	NaN	NaN	NaN	NaN
104	94.485	205.461	NaN	NaN	NaN	NaN
105	72.0892	94.805	NaN	NaN	NaN	NaN
106	112.916	94.3684	NaN	NaN	NaN	NaN
107	115.517	132.445	NaN	NaN	NaN	NaN
108	98.6159	127.917	NaN	NaN	NaN	NaN
109	60.7959	233.007	NaN	NaN	NaN	NaN
110	114.143	116.989	NaN	NaN	NaN	NaN
111	89.613	171.626	NaN	NaN	NaN	NaN
112	97.1816	167.959	NaN	NaN	NaN	NaN
113	113.307	122.286	NaN	NaN	NaN	NaN
114	118.935	163.423	NaN	NaN	NaN	NaN
115	137.269	99.4544	NaN	NaN	NaN	NaN
116	82.7709	157.866	NaN	NaN	NaN	NaN
117	98.0525	211.581	NaN	NaN	NaN	NaN
118	123.527	72.8163	NaN	NaN	NaN	NaN
119	120.867	189.763	NaN	NaN	NaN	NaN
120	132.808	177.209	NaN	NaN	NaN	NaN
121	102.368	152.303	NaN	NaN	NaN	NaN
122	113.772	68.1979	NaN	NaN	NaN	NaN
123	88.7676	NaN	NaN	NaN	NaN	NaN
124	88.0648	NaN	NaN	NaN	NaN	NaN
125	118.749	NaN	NaN	NaN	NaN	NaN
126	99.0829	NaN	NaN	NaN	NaN	NaN
127	92.8802	NaN	NaN	NaN	NaN	NaN
128	110.034	NaN	NaN	NaN	NaN	NaN
129	83.2552	NaN	NaN	NaN	NaN	NaN
130	103.993	NaN	NaN	NaN	NaN	NaN
131	108.714	NaN	NaN	NaN	NaN	NaN
132	116.324	NaN	NaN	NaN	NaN	NaN
133	42.017	NaN	NaN	NaN	NaN	NaN
134	117.029	NaN	NaN	NaN	NaN	NaN
135	144.802	NaN	NaN	NaN	NaN	NaN
136	97.6345	NaN	NaN	NaN	NaN	NaN
137	95.5229	NaN	NaN	NaN	NaN	NaN
138	104.7	NaN	NaN	NaN	NaN	NaN
139	109.45	NaN	NaN	NaN	NaN	NaN
140	106.06	NaN	NaN	NaN	NaN	NaN
141	129.345	NaN	NaN	NaN	NaN	NaN
142	136.712	NaN	NaN	NaN	NaN	NaN
143	127.001	NaN	NaN	NaN	NaN	NaN
144	104.843	NaN	NaN	NaN	NaN	NaN
145	97.896	NaN	NaN	NaN	NaN	NaN
146	70.3746	NaN	NaN	NaN	NaN	NaN
147	85.1438	NaN	NaN	NaN	NaN	NaN
148	90.414	NaN	NaN	NaN	NaN	NaN
149	86.5678	NaN	NaN	NaN	NaN	NaN
150	138.022	NaN	NaN	NaN	NaN	NaN
151	129.233	NaN	NaN	NaN	NaN	NaN
152	84.4781	NaN	NaN	NaN	NaN	NaN
153	89.0328	NaN	NaN	NaN	NaN	NaN
154	62.5302	NaN	NaN	NaN	NaN	NaN
155	48.2855	NaN	NaN	NaN	NaN	NaN
156	67.7886	NaN	NaN	NaN	NaN	NaN
157	54.2952	NaN	NaN	NaN	NaN	NaN
158	44.4359	NaN	NaN	NaN	NaN	NaN
159	102.753	NaN	NaN	NaN	NaN	NaN
160	66.6167	NaN	NaN	NaN	NaN	NaN
161	94.6818	NaN	NaN	NaN	NaN	NaN
162	82.7636	NaN	NaN	NaN	NaN	NaN
163	83.8325	NaN	NaN	NaN	NaN	NaN
164	114.208	NaN	NaN	NaN	NaN	NaN
165	124.606	NaN	NaN	NaN	NaN	NaN
166	121.788	NaN	NaN	NaN	NaN	NaN
167	110.305	NaN	NaN	NaN	NaN	NaN
168	132.824	NaN	NaN	NaN	NaN	NaN
169	115.387	NaN	NaN	NaN	NaN	NaN
170	113.281	NaN	NaN	NaN	NaN	NaN
171	126.573	NaN	NaN	NaN	NaN	NaN
172	109.351	NaN	NaN	NaN	NaN	NaN
173	127.584	NaN	NaN	NaN	NaN	NaN
174	106.672	NaN	NaN	NaN	NaN	NaN
175	128.72	NaN	NaN	NaN	NaN	NaN
176	96.0053	NaN	NaN	NaN	NaN	NaN
177	130.493	NaN	NaN	NaN	NaN	NaN
178	109.691	NaN	NaN	NaN	NaN	NaN
179	133.487	NaN	NaN	NaN	NaN	NaN
180	117.077	NaN	NaN	NaN	NaN	NaN
181	152.639	NaN	NaN	NaN	NaN	NaN
182	86.5438	NaN	NaN	NaN	NaN	NaN
183	69.4086	NaN	NaN	NaN	NaN	NaN
184	81.0903	NaN	NaN	NaN	NaN	NaN
185	79.6138	NaN	NaN	NaN	NaN	NaN
186	109.435	NaN	NaN	NaN	NaN	NaN
187	104.286	NaN	NaN	NaN	NaN	NaN
188	80.5678	NaN	NaN	NaN	NaN	NaN
189	100.953	NaN	NaN	NaN	NaN	NaN
190	99.1585	NaN	NaN	NaN	NaN	NaN
191	114.421	NaN	NaN	NaN	NaN	NaN
192	99.9313	NaN	NaN	NaN	NaN	NaN
193	105.901	NaN	NaN	NaN	NaN	NaN
194	112.863	NaN	NaN	NaN	NaN	NaN
195	135.839	NaN	NaN	NaN	NaN	NaN
196	105.446	NaN	NaN	NaN	NaN	NaN
197	109.845	NaN	NaN	NaN	NaN	NaN
198	103.393	NaN	NaN	NaN	NaN	NaN
199	70.4157	NaN	NaN	NaN	NaN	NaN
200	71.1452	NaN	NaN	NaN	NaN	NaN
201	78.7498	NaN	NaN	NaN	NaN	NaN
202	105.725	NaN	NaN	NaN	NaN	NaN
203	87.8614	NaN	NaN	NaN	NaN	NaN
204	102.884	NaN	NaN	NaN	NaN	NaN
205	105.935	NaN	NaN	NaN	NaN	NaN
206	112.496	NaN	NaN	NaN	NaN	NaN
207	156.006	NaN	NaN	NaN	NaN	NaN
208	111.315	NaN	NaN	NaN	NaN	NaN
209	107.856	NaN	NaN	NaN	NaN	NaN
210	72.9156	NaN	NaN	NaN	NaN	NaN
211	77.0032	NaN	NaN	NaN	NaN	NaN
212	89.903	NaN	NaN	NaN	NaN	NaN
213	72.1637	NaN	NaN	NaN	NaN	NaN
214	77.674	NaN	NaN	NaN	NaN	NaN
215	74.0277	NaN	NaN	NaN	NaN	NaN
216	102.486	NaN	NaN	NaN	NaN	NaN
217	82.6328	NaN	NaN	NaN	NaN	NaN
218	70.5366	NaN	NaN	NaN	NaN	NaN
219	73.3891	NaN	NaN	NaN	NaN	NaN
220	73.734	NaN	NaN	NaN	NaN	NaN
221	76.2638	NaN	NaN	NaN	NaN	NaN
222	72.3738	NaN	NaN	NaN	NaN	NaN
223	79.4237	NaN	NaN	NaN	NaN	NaN
224	83.6721	NaN	NaN	NaN	NaN	NaN
225	62.2254	NaN	NaN	NaN	NaN	NaN
226	88.1896	NaN	NaN	NaN	NaN	NaN
227	99.9967	NaN	NaN	NaN	NaN	NaN
228	65.9411	NaN	NaN	NaN	NaN	NaN
229	89.5916	NaN	NaN	NaN	NaN	NaN
230	97.3018	NaN	NaN	NaN	NaN	NaN
231	78.8289	NaN	NaN	NaN	NaN	NaN
232	71.8512	NaN	NaN	NaN	NaN	NaN
233	85.8357	NaN	NaN	NaN	NaN	NaN
234	74.7118	NaN	NaN	NaN	NaN	NaN
235	96.9355	NaN	NaN	NaN	NaN	NaN
236	114.514	NaN	NaN	NaN	NaN	NaN
237	85.619	NaN	NaN	NaN	NaN	NaN
238	106.411	NaN	NaN	NaN	NaN	NaN
239	99.7221	NaN	NaN	NaN	NaN	NaN
240	92.8019	NaN	NaN	NaN	NaN	NaN
241	83.9671	NaN	NaN	NaN	NaN	NaN
242	67.9809	NaN	NaN	NaN	NaN	NaN
243	106.042	NaN	NaN	NaN	NaN	NaN
244	114.074	NaN	NaN	NaN	NaN	NaN
245	98.0046	NaN	NaN	NaN	NaN	NaN
246	110.518	NaN	NaN	NaN	NaN	NaN
247	103.512	NaN	NaN	NaN	NaN	NaN
248	98.3981	NaN	NaN	NaN	NaN	NaN
249	104.887	NaN	NaN	NaN	NaN	NaN
250	105.234	NaN	NaN	NaN	NaN	NaN
251	113.409	NaN	NaN	NaN	NaN	NaN
252	127.03	NaN	NaN	NaN	NaN	NaN
253	89.8749	NaN	NaN	NaN	NaN	NaN
254	121.157	NaN	NaN	NaN	NaN	NaN
255	94.897	NaN	NaN	NaN	NaN	NaN
256	77.8478	NaN	NaN	NaN	NaN	NaN
257	94.9112	NaN	NaN	NaN	NaN	NaN
258	101.205	NaN	NaN	NaN	NaN	NaN
259	82.4337	NaN	NaN	NaN	NaN	NaN
260	101.44	NaN	NaN	NaN	NaN	NaN
261	145.336	NaN	NaN	NaN	NaN	NaN
262	130.143	NaN	NaN	NaN	NaN	NaN
263	236.887	NaN	NaN	NaN	NaN	NaN
264	126.186	NaN	NaN	NaN	NaN	NaN
265	146.262	NaN	NaN	NaN	NaN	NaN
266	78.5289	NaN	NaN	NaN	NaN	NaN
267	83.3305	NaN	NaN	NaN	NaN	NaN
268	100.05	NaN	NaN	NaN	NaN	NaN
269	99.7778	NaN	NaN	NaN	NaN	NaN
270	136.784	NaN	NaN	NaN	NaN	NaN
271	132.01	NaN	NaN	NaN	NaN	NaN
272	95.5067	NaN	NaN	NaN	NaN	NaN
273	133.139	NaN	NaN	NaN	NaN	NaN
274	109.131	NaN	NaN	NaN	NaN	NaN
275	99.8278	NaN	NaN	NaN	NaN	NaN
276	120.672	NaN	NaN	NaN	NaN	NaN
277	87.3653	NaN	NaN	NaN	NaN	NaN
278	130.266	NaN	NaN	NaN	NaN	NaN
279	131.613	NaN	NaN	NaN	NaN	NaN
280	117.191	NaN	NaN	NaN	NaN	NaN
281	69.293	NaN	NaN	NaN	NaN	NaN
282	157.968	NaN	NaN	NaN	NaN	NaN
283	93.1437	NaN	NaN	NaN	NaN	NaN
284	90.8483	NaN	NaN	NaN	NaN	NaN
285	14.2696	NaN	NaN	NaN	NaN	NaN
286	111.138	NaN	NaN	NaN	NaN	NaN
287	134.159	NaN	NaN	NaN	NaN	NaN
288	114.474	NaN	NaN	NaN	NaN	NaN
289	125.185	NaN	NaN	NaN	NaN	NaN
290	117.112	NaN	NaN	NaN	NaN	NaN
291	90.3637	NaN	NaN	NaN	NaN	NaN
292	61.2786	NaN	NaN	NaN	NaN	NaN
293	89.1479	NaN	NaN	NaN	NaN	NaN
294	89.5668	NaN	NaN	NaN	NaN	NaN
295	103.19	NaN	NaN	NaN	NaN	NaN
296	92.0696	NaN	NaN	NaN	NaN	NaN
297	97.8254	NaN	NaN	NaN	NaN	NaN
298	102.638	NaN	NaN	NaN	NaN	NaN
299	83.1454	NaN	NaN	NaN	NaN	NaN
300	97.6299	NaN	NaN	NaN	NaN	NaN
301	150.845	NaN	NaN	NaN	NaN	NaN
302	77.9071	NaN	NaN	NaN	NaN	NaN
303	123.097	NaN	NaN	NaN	NaN	NaN
304	90.7506	NaN	NaN	NaN	NaN	NaN
305	109.969	NaN	NaN	NaN	NaN	NaN
306	77.9067	NaN	NaN	NaN	NaN	NaN
307	127.532	NaN	NaN	NaN	NaN	NaN
308	117.386	NaN	NaN	NaN	NaN	NaN
309	85.1364	NaN	NaN	NaN	NaN	NaN
310	130.366	NaN	NaN	NaN	NaN	NaN
311	85.4861	NaN	NaN	NaN	NaN	NaN
312	118.85	NaN	NaN	NaN	NaN	NaN
313	165.409	NaN	NaN	NaN	NaN	NaN
314	130.014	NaN	NaN	NaN	NaN	NaN
315	123.791	NaN	NaN	NaN	NaN	NaN
316	125.138	NaN	NaN	NaN	NaN	NaN
317	103.743	NaN	NaN	NaN	NaN	NaN
318	108	NaN	NaN	NaN	NaN	NaN
319	82.7646	NaN	NaN	NaN	NaN	NaN
320	110.274	NaN	NaN	NaN	NaN	NaN
321	99.2278	NaN	NaN	NaN	NaN	NaN
322	109.084	NaN	NaN	NaN	NaN	NaN
323	126.491	NaN	NaN	NaN	NaN	NaN
324	115.107	NaN	NaN	NaN	NaN	NaN
325	113.56	NaN	NaN	NaN	NaN	NaN
326	114.17	NaN	NaN	NaN	NaN	NaN
327	89.3632	NaN	NaN	NaN	NaN	NaN
328	97.3076	NaN	NaN	NaN	NaN	NaN
329	102.124	NaN	NaN	NaN	NaN	NaN
330	95.8455	NaN	NaN	NaN	NaN	NaN
331	112.878	NaN	NaN	NaN	NaN	NaN
332	90.6606	NaN	NaN	NaN	NaN	NaN
333	110.731	NaN	NaN	NaN	NaN	NaN
334	97.6653	NaN	NaN	NaN	NaN	NaN
335	129.19	NaN	NaN	NaN	NaN	NaN
336	110.805	NaN	NaN	NaN	NaN	NaN
337	157.147	NaN	NaN	NaN	NaN	NaN
338	81.9316	NaN	NaN	NaN	NaN	NaN
339	99.6497	NaN	NaN	NaN	NaN	NaN
340	92.1416	NaN	NaN	NaN	NaN	NaN
341	100.885	NaN	NaN	NaN	NaN	NaN
342	101.579	NaN	NaN	NaN	NaN	NaN
343	84.9226	NaN	NaN	NaN	NaN	NaN
344	73.491	NaN	NaN	NaN	NaN	NaN
345	87.3772	NaN	NaN	NaN	NaN	NaN
346	84.6286	NaN	NaN	NaN	NaN	NaN
347	68.2686	NaN	NaN	NaN	NaN	NaN
348	99.475	NaN	NaN	NaN	NaN	NaN
349	41.1903	NaN	NaN	NaN	NaN	NaN
350	42.3956	NaN	NaN	NaN	NaN	NaN
351	80.0495	NaN	NaN	NaN	NaN	NaN
352	60.6969	NaN	NaN	NaN	NaN	NaN
353	132.578	NaN	NaN	NaN	NaN	NaN
354	91.4005	NaN	NaN	NaN	NaN	NaN
355	149.366	NaN	NaN	NaN	NaN	NaN
356	164.834	NaN	NaN	NaN	NaN	NaN
357	111.332	NaN	NaN	NaN	NaN	NaN
358	121.038	NaN	NaN	NaN	NaN	NaN
359	130.246	NaN	NaN	NaN	NaN	NaN
360	96.716	NaN	NaN	NaN	NaN	NaN
361	94.7361	NaN	NaN	NaN	NaN	NaN
362	108.411	NaN	NaN	NaN	NaN	NaN
363	103.222	NaN	NaN	NaN	NaN	NaN
364	111.477	NaN	NaN	NaN	NaN	NaN
365	92.9804	NaN	NaN	NaN	NaN	NaN
366	70.5939	NaN	NaN	NaN	NaN	NaN
367	89.0441	NaN	NaN	NaN	NaN	NaN
368	104.699	NaN	NaN	NaN	NaN	NaN
369	102.718	NaN	NaN	NaN	NaN	NaN
370	98.1611	NaN	NaN	NaN	NaN	NaN
371	71.6281	NaN	NaN	NaN	NaN	NaN
372	126.155	NaN	NaN	NaN	NaN	NaN
373	105.943	NaN	NaN	NaN	NaN	NaN
374	78.9369	NaN	NaN	NaN	NaN	NaN
375	134.545	NaN	NaN	NaN	NaN	NaN
376	108.459	NaN	NaN	NaN	NaN	NaN
377	81.7726	NaN	NaN	NaN	NaN	NaN
378	74.3427	NaN	NaN	NaN	NaN	NaN
379	82.3644	NaN	NaN	NaN	NaN	NaN
380	54.8045	NaN	NaN	NaN	NaN	NaN
381	90.9331	NaN	NaN	NaN	NaN	NaN
382	83.668	NaN	NaN	NaN	NaN	NaN
383	73.4043	NaN	NaN	NaN	NaN	NaN
384	66.688	NaN	NaN	NaN	NaN	NaN
385	84.8057	NaN	NaN	NaN	NaN	NaN
386	88.8036	NaN	NaN	NaN	NaN	NaN
387	76.2348	NaN	NaN	NaN	NaN	NaN
388	72.7297	NaN	NaN	NaN	NaN	NaN
389	83.579	NaN	NaN	NaN	NaN	NaN
390	84.4087	NaN	NaN	NaN	NaN	NaN
391	83.7519	NaN	NaN	NaN	NaN	NaN
392	79.6429	NaN	NaN	NaN	NaN	NaN
393	97.0691	NaN	NaN	NaN	NaN	NaN
394	95.7406	NaN	NaN	NaN	NaN	NaN
395	122.161	NaN	NaN	NaN	NaN	NaN
396	98.6018	NaN	NaN	NaN	NaN	NaN
397	104.67	NaN	NaN	NaN	NaN	NaN
398	80.6775	NaN	NaN	NaN	NaN	NaN
399	61.5058	NaN	NaN	NaN	NaN	NaN
400	97.2704	NaN	NaN	NaN	NaN	NaN
401	116.59	NaN	NaN	NaN	NaN	NaN
402	58.9993	NaN	NaN	NaN	NaN	NaN
403	113.694	NaN	NaN	NaN	NaN	NaN
404	94.4583	NaN	NaN	NaN	NaN	NaN
405	102.672	NaN	NaN	NaN	NaN	NaN
406	94.7439	NaN	NaN	NaN	NaN	NaN
407	114.422	NaN	NaN	NaN	NaN	NaN
408	120.987	NaN	NaN	NaN	NaN	NaN
409	72.8799	NaN	NaN	NaN	NaN	NaN
410	71.3756	NaN	NaN	NaN	NaN	NaN
411	80.8097	NaN	NaN	NaN	NaN	NaN
412	79.2506	NaN	NaN	NaN	NaN	NaN
413	113.935	NaN	NaN	NaN	NaN	NaN
414	101.724	NaN	NaN	NaN	NaN	NaN
415	66.0187	NaN	NaN	NaN	NaN	NaN
416	94.5905	NaN	NaN	NaN	NaN	NaN
417	69.3797	NaN	NaN	NaN	NaN	NaN
418	84.4307	NaN	NaN	NaN	NaN	NaN
419	102.516	NaN	NaN	NaN	NaN	NaN
420	76.6055	NaN	NaN	NaN	NaN	NaN
421	95.8604	NaN	NaN	NaN	NaN	NaN
422	104.881	NaN	NaN	NaN	NaN	NaN
423	139.5	NaN	NaN	NaN	NaN	NaN
424	92.4062	NaN	NaN	NaN	NaN	NaN
425	125.571	NaN	NaN	NaN	NaN	NaN
426	96.7031	NaN	NaN	NaN	NaN	NaN
427	112.764	NaN	NaN	NaN	NaN	NaN
428	95.109	NaN	NaN	NaN	NaN	NaN
429	65.2407	NaN	NaN	NaN	NaN	NaN
430	86.1972	NaN	NaN	NaN	NaN	NaN
431	72.4047	NaN	NaN	NaN	NaN	NaN
432	131.014	NaN	NaN	NaN	NaN	NaN
433	81.5591	NaN	NaN	NaN	NaN	NaN
434	99.5842	NaN	NaN	NaN	NaN	NaN
435	77.241	NaN	NaN	NaN	NaN	NaN
436	106.99	NaN	NaN	NaN	NaN	NaN
437	93.7169	NaN	NaN	NaN	NaN	NaN
438	110.531	NaN	NaN	NaN	NaN	NaN
439	114.369	NaN	NaN	NaN	NaN	NaN
440	83.9895	NaN	NaN	NaN	NaN	NaN
441	99.8873	NaN	NaN	NaN	NaN	NaN
442	100.835	NaN	NaN	NaN	NaN	NaN
443	96.521	NaN	NaN	NaN	NaN	NaN
444	87.5694	NaN	NaN	NaN	NaN	NaN
445	88.8771	NaN	NaN	NaN	NaN	NaN
446	107.488	NaN	NaN	NaN	NaN	NaN
447	101.37	NaN	NaN	NaN	NaN	NaN
448	133.177	NaN	NaN	NaN	NaN	NaN
449	116.905	NaN	NaN	NaN	NaN	NaN
450	109.177	NaN	NaN	NaN	NaN	NaN
451	99.4458	NaN	NaN	NaN	NaN	NaN
452	81.2552	NaN	NaN	NaN	NaN	NaN
453	96.9608	NaN	NaN	NaN	NaN	NaN
454	103.714	NaN	NaN	NaN	NaN	NaN
455	84.4407	NaN	NaN	NaN	NaN	NaN
456	87.7464	NaN	NaN	NaN	NaN	NaN
457	113.472	NaN	NaN	NaN	NaN	NaN
458	97.5609	NaN	NaN	NaN	NaN	NaN
459	97.8812	NaN	NaN	NaN	NaN	NaN
460	106.331	NaN	NaN	NaN	NaN	NaN
461	86.248	NaN	NaN	NaN	NaN	NaN
462	95.7157	NaN	NaN	NaN	NaN	NaN
463	93.184	NaN	NaN	NaN	NaN	NaN
464	74.3386	NaN	NaN	NaN	NaN	NaN
465	98.0397	NaN	NaN	NaN	NaN	NaN
466	54.5245	NaN	NaN	NaN	NaN	NaN
467	70.1202	NaN	NaN	NaN	NaN	NaN
468	86.825	NaN	NaN	NaN	NaN	NaN
469	99.4019	NaN	NaN	NaN	NaN	NaN
470	66.7389	NaN	NaN	NaN	NaN	NaN
471	70.1162	NaN	NaN	NaN	NaN	NaN
472	67.0244	NaN	NaN	NaN	NaN	NaN
473	101.393	NaN	NaN	NaN	NaN	NaN
474	92.7329	NaN	NaN	NaN	NaN	NaN
475	119.681	NaN	NaN	NaN	NaN	NaN
476	123.98	NaN	NaN	NaN	NaN	NaN
477	92.7216	NaN	NaN	NaN	NaN	NaN
478	121.493	NaN	NaN	NaN	NaN	NaN
479	150.861	NaN	NaN	NaN	NaN	NaN
480	162.308	NaN	NaN	NaN	NaN	NaN
481	103.813	NaN	NaN	NaN	NaN	NaN
482	107.139	NaN	NaN	NaN	NaN	NaN
483	234.237	NaN	NaN	NaN	NaN	NaN
484	110.544	NaN	NaN	NaN	NaN	NaN
485	128.107	NaN	NaN	NaN	NaN	NaN
486	116.287	NaN	NaN	NaN	NaN	NaN
487	119.319	NaN	NaN	NaN	NaN	NaN
488	99.1751	NaN	NaN	NaN	NaN	NaN
489	103.699	NaN	NaN	NaN	NaN	NaN
490	114.092	NaN	NaN	NaN	NaN	NaN
491	145.254	NaN	NaN	NaN	NaN	NaN
492	72.8484	NaN	NaN	NaN	NaN	NaN
493	87.5382	NaN	NaN	NaN	NaN	NaN
494	107.873	NaN	NaN	NaN	NaN	NaN
495	53.5206	NaN	NaN	NaN	NaN	NaN
496	111.852	NaN	NaN	NaN	NaN	NaN
497	90.099	NaN	NaN	NaN	NaN	NaN
498	112.015	NaN	NaN	NaN	NaN	NaN
499	100.87	NaN	NaN	NaN	NaN	NaN
500	129.779	NaN	NaN	NaN	NaN	NaN
501	132.213	NaN	NaN	NaN	NaN	NaN
502	110.224	NaN	NaN	NaN	NaN	NaN
503	98.0834	NaN	NaN	NaN	NaN	NaN
504	98.5199	NaN	NaN	NaN	NaN	NaN
505	76.1399	NaN	NaN	NaN	NaN	NaN
506	69.433	NaN	NaN	NaN	NaN	NaN
507	73.5785	NaN	NaN	NaN	NaN	NaN
508	76.6537	NaN	NaN	NaN	NaN	NaN
509	95.6588	NaN	NaN	NaN	NaN	NaN
510	70.4153	NaN	NaN	NaN	NaN	NaN
511	81.3846	NaN	NaN	NaN	NaN	NaN
*Scores are based on transcript counts normalized with DESEQ package (normalized table can be generated with script Script_analysis_DESEQ.R in https://github.com/RabadanLab/ViromeofManhattan.

## Sheet: FigS6b
Sample_cardinal	NONE	HRV	COV	COV+HRV	FLU	RSV
1	202.918	416.789	383.922	484.181	463.601	260.505
2	213.11	362.248	280.385	338.805	449.052	352.91
3	209.358	425.558	315.142	307.893	309.289	305.51
4	207.278	297.883	255.552	452.657	504.451	396.386
5	228.689	254.86	308.943	343.893	503.414	216.549
6	236.775	299.236	318.293	350.086	330.579	210.175
7	177.76	414.911	248.993	NaN	522.48	281.462
8	310.793	414.202	411.598	NaN	NaN	268.965
9	229.749	338.792	231.653	NaN	NaN	NaN
10	199.489	209.394	260.115	NaN	NaN	NaN
11	176.398	251.878	313.063	NaN	NaN	NaN
12	242.011	385.247	278.266	NaN	NaN	NaN
13	231.717	303.91	279.792	NaN	NaN	NaN
14	244.968	442.517	422.13	NaN	NaN	NaN
15	218.506	300.67	370.415	NaN	NaN	NaN
16	217.365	316.813	342.844	NaN	NaN	NaN
17	223.807	332.794	350.825	NaN	NaN	NaN
18	223.649	314.996	317.083	NaN	NaN	NaN
19	250.396	201.174	421.228	NaN	NaN	NaN
20	221.693	257.747	263.983	NaN	NaN	NaN
21	203.561	240.903	350.666	NaN	NaN	NaN
22	226.244	311.515	479.641	NaN	NaN	NaN
23	230.737	229.754	258.587	NaN	NaN	NaN
24	235.409	457.018	279.516	NaN	NaN	NaN
25	260.153	314.511	383.788	NaN	NaN	NaN
26	191.143	275.583	302.322	NaN	NaN	NaN
27	216.127	491.1	281.974	NaN	NaN	NaN
28	233.278	379.024	383.07	NaN	NaN	NaN
29	194.176	286.881	465.264	NaN	NaN	NaN
30	217.335	238.348	258.608	NaN	NaN	NaN
31	228.762	316.713	445.479	NaN	NaN	NaN
32	250.93	242.37	311.396	NaN	NaN	NaN
33	226.798	316.376	446.278	NaN	NaN	NaN
34	235.226	328.209	490.287	NaN	NaN	NaN
35	253.883	203.905	343.338	NaN	NaN	NaN
36	256.621	305.872	443.373	NaN	NaN	NaN
37	238.599	266.672	327.162	NaN	NaN	NaN
38	259.088	312.396	335.566	NaN	NaN	NaN
39	220.954	253.818	248.333	NaN	NaN	NaN
40	280.83	291.095	295.86	NaN	NaN	NaN
41	234.557	296.681	291.967	NaN	NaN	NaN
42	271.644	352.172	248.542	NaN	NaN	NaN
43	267.772	274.937	386.312	NaN	NaN	NaN
44	241.137	399.632	276.383	NaN	NaN	NaN
45	241.637	210.808	199.486	NaN	NaN	NaN
46	288.303	374.49	286.353	NaN	NaN	NaN
47	207.397	267.218	475.237	NaN	NaN	NaN
48	217.281	256.716	198.093	NaN	NaN	NaN
49	226.429	378.278	252.301	NaN	NaN	NaN
50	201.929	394.57	251.147	NaN	NaN	NaN
51	186.418	301.322	352.792	NaN	NaN	NaN
52	256.431	252.611	272.659	NaN	NaN	NaN
53	122.641	259.653	296.978	NaN	NaN	NaN
54	283.525	316.737	315.159	NaN	NaN	NaN
55	231.574	289.298	211.102	NaN	NaN	NaN
56	238.044	337.969	279.05	NaN	NaN	NaN
57	209.001	299.655	254.503	NaN	NaN	NaN
58	190.587	443.55	461.648	NaN	NaN	NaN
59	209.746	277.61	307.374	NaN	NaN	NaN
60	276.398	244.856	262.498	NaN	NaN	NaN
61	261.735	258.704	409.693	NaN	NaN	NaN
62	278.205	230.507	197.714	NaN	NaN	NaN
63	330.406	295.084	231.025	NaN	NaN	NaN
64	269.992	289.521	NaN	NaN	NaN	NaN
65	274.152	359.362	NaN	NaN	NaN	NaN
66	262.013	312.349	NaN	NaN	NaN	NaN
67	239.464	265.769	NaN	NaN	NaN	NaN
68	260.107	312.536	NaN	NaN	NaN	NaN
69	272.287	195.978	NaN	NaN	NaN	NaN
70	238.858	314.121	NaN	NaN	NaN	NaN
71	251.909	237.158	NaN	NaN	NaN	NaN
72	274.859	279.75	NaN	NaN	NaN	NaN
73	238.934	410.202	NaN	NaN	NaN	NaN
74	249.88	349.72	NaN	NaN	NaN	NaN
75	249.145	420.775	NaN	NaN	NaN	NaN
76	257.135	321.222	NaN	NaN	NaN	NaN
77	258.578	327.208	NaN	NaN	NaN	NaN
78	228.93	428.895	NaN	NaN	NaN	NaN
79	225.421	308.044	NaN	NaN	NaN	NaN
80	226.694	307.34	NaN	NaN	NaN	NaN
81	243.166	272.395	NaN	NaN	NaN	NaN
82	213.144	219.232	NaN	NaN	NaN	NaN
83	175.22	288.896	NaN	NaN	NaN	NaN
84	265.212	335.778	NaN	NaN	NaN	NaN
85	248.364	247.742	NaN	NaN	NaN	NaN
86	279.958	216.11	NaN	NaN	NaN	NaN
87	211.934	191.028	NaN	NaN	NaN	NaN
88	189.438	391.78	NaN	NaN	NaN	NaN
89	225.851	461.273	NaN	NaN	NaN	NaN
90	198.121	214.65	NaN	NaN	NaN	NaN
91	205.239	265.279	NaN	NaN	NaN	NaN
92	215.415	248.804	NaN	NaN	NaN	NaN
93	209.411	274.052	NaN	NaN	NaN	NaN
94	224.08	260.974	NaN	NaN	NaN	NaN
95	202.628	359.761	NaN	NaN	NaN	NaN
96	218.657	426.149	NaN	NaN	NaN	NaN
97	200.566	324.019	NaN	NaN	NaN	NaN
98	250.402	246.624	NaN	NaN	NaN	NaN
99	209.248	221.479	NaN	NaN	NaN	NaN
100	192.577	326.998	NaN	NaN	NaN	NaN
101	218.654	399.004	NaN	NaN	NaN	NaN
102	205.172	391.03	NaN	NaN	NaN	NaN
103	206.19	217.731	NaN	NaN	NaN	NaN
104	221.74	409.781	NaN	NaN	NaN	NaN
105	192.827	244.497	NaN	NaN	NaN	NaN
106	284.027	242.017	NaN	NaN	NaN	NaN
107	268.513	295.374	NaN	NaN	NaN	NaN
108	231.872	284.773	NaN	NaN	NaN	NaN
109	185.936	450.245	NaN	NaN	NaN	NaN
110	251.905	254.557	NaN	NaN	NaN	NaN
111	225.135	343.902	NaN	NaN	NaN	NaN
112	235.623	337.005	NaN	NaN	NaN	NaN
113	243.948	280.587	NaN	NaN	NaN	NaN
114	269.077	343.578	NaN	NaN	NaN	NaN
115	282.128	226.465	NaN	NaN	NaN	NaN
116	212.362	322.918	NaN	NaN	NaN	NaN
117	227.124	434.921	NaN	NaN	NaN	NaN
118	263.599	195.84	NaN	NaN	NaN	NaN
119	264.253	397.754	NaN	NaN	NaN	NaN
120	282.011	353.891	NaN	NaN	NaN	NaN
121	229.699	313.644	NaN	NaN	NaN	NaN
122	247.648	188.767	NaN	NaN	NaN	NaN
123	224.963	NaN	NaN	NaN	NaN	NaN
124	214.618	NaN	NaN	NaN	NaN	NaN
125	258.902	NaN	NaN	NaN	NaN	NaN
126	240.409	NaN	NaN	NaN	NaN	NaN
127	247.809	NaN	NaN	NaN	NaN	NaN
128	241.169	NaN	NaN	NaN	NaN	NaN
129	211.516	NaN	NaN	NaN	NaN	NaN
130	234.891	NaN	NaN	NaN	NaN	NaN
131	243.139	NaN	NaN	NaN	NaN	NaN
132	264.939	NaN	NaN	NaN	NaN	NaN
133	146.515	NaN	NaN	NaN	NaN	NaN
134	262.005	NaN	NaN	NaN	NaN	NaN
135	296.416	NaN	NaN	NaN	NaN	NaN
136	246.237	NaN	NaN	NaN	NaN	NaN
137	237.686	NaN	NaN	NaN	NaN	NaN
138	239.961	NaN	NaN	NaN	NaN	NaN
139	244.51	NaN	NaN	NaN	NaN	NaN
140	237.926	NaN	NaN	NaN	NaN	NaN
141	277.09	NaN	NaN	NaN	NaN	NaN
142	282.018	NaN	NaN	NaN	NaN	NaN
143	278.379	NaN	NaN	NaN	NaN	NaN
144	243.35	NaN	NaN	NaN	NaN	NaN
145	229.023	NaN	NaN	NaN	NaN	NaN
146	192.257	NaN	NaN	NaN	NaN	NaN
147	220.601	NaN	NaN	NaN	NaN	NaN
148	224.465	NaN	NaN	NaN	NaN	NaN
149	217.707	NaN	NaN	NaN	NaN	NaN
150	296.089	NaN	NaN	NaN	NaN	NaN
151	287.811	NaN	NaN	NaN	NaN	NaN
152	213.579	NaN	NaN	NaN	NaN	NaN
153	212.491	NaN	NaN	NaN	NaN	NaN
154	172.966	NaN	NaN	NaN	NaN	NaN
155	145.806	NaN	NaN	NaN	NaN	NaN
156	175.926	NaN	NaN	NaN	NaN	NaN
157	171.819	NaN	NaN	NaN	NaN	NaN
158	150.937	NaN	NaN	NaN	NaN	NaN
159	238.949	NaN	NaN	NaN	NaN	NaN
160	194.716	NaN	NaN	NaN	NaN	NaN
161	227.252	NaN	NaN	NaN	NaN	NaN
162	213.716	NaN	NaN	NaN	NaN	NaN
163	215.016	NaN	NaN	NaN	NaN	NaN
164	259.282	NaN	NaN	NaN	NaN	NaN
165	271.309	NaN	NaN	NaN	NaN	NaN
166	265.328	NaN	NaN	NaN	NaN	NaN
167	246.371	NaN	NaN	NaN	NaN	NaN
168	289.117	NaN	NaN	NaN	NaN	NaN
169	255.407	NaN	NaN	NaN	NaN	NaN
170	267.115	NaN	NaN	NaN	NaN	NaN
171	278.98	NaN	NaN	NaN	NaN	NaN
172	255.542	NaN	NaN	NaN	NaN	NaN
173	261.548	NaN	NaN	NaN	NaN	NaN
174	247.714	NaN	NaN	NaN	NaN	NaN
175	283.581	NaN	NaN	NaN	NaN	NaN
176	240.737	NaN	NaN	NaN	NaN	NaN
177	274.929	NaN	NaN	NaN	NaN	NaN
178	244.996	NaN	NaN	NaN	NaN	NaN
179	286.839	NaN	NaN	NaN	NaN	NaN
180	287.201	NaN	NaN	NaN	NaN	NaN
181	341.053	NaN	NaN	NaN	NaN	NaN
182	238.697	NaN	NaN	NaN	NaN	NaN
183	227.501	NaN	NaN	NaN	NaN	NaN
184	234.358	NaN	NaN	NaN	NaN	NaN
185	208.739	NaN	NaN	NaN	NaN	NaN
186	253.795	NaN	NaN	NaN	NaN	NaN
187	246.489	NaN	NaN	NaN	NaN	NaN
188	228.167	NaN	NaN	NaN	NaN	NaN
189	242.135	NaN	NaN	NaN	NaN	NaN
190	230.176	NaN	NaN	NaN	NaN	NaN
191	280.185	NaN	NaN	NaN	NaN	NaN
192	252.798	NaN	NaN	NaN	NaN	NaN
193	248.998	NaN	NaN	NaN	NaN	NaN
194	250.252	NaN	NaN	NaN	NaN	NaN
195	285.624	NaN	NaN	NaN	NaN	NaN
196	254.111	NaN	NaN	NaN	NaN	NaN
197	244.975	NaN	NaN	NaN	NaN	NaN
198	245.869	NaN	NaN	NaN	NaN	NaN
199	194.576	NaN	NaN	NaN	NaN	NaN
200	207.971	NaN	NaN	NaN	NaN	NaN
201	212.167	NaN	NaN	NaN	NaN	NaN
202	243.573	NaN	NaN	NaN	NaN	NaN
203	224.504	NaN	NaN	NaN	NaN	NaN
204	245.385	NaN	NaN	NaN	NaN	NaN
205	244.314	NaN	NaN	NaN	NaN	NaN
206	257.106	NaN	NaN	NaN	NaN	NaN
207	328.764	NaN	NaN	NaN	NaN	NaN
208	262	NaN	NaN	NaN	NaN	NaN
209	246.357	NaN	NaN	NaN	NaN	NaN
210	197.868	NaN	NaN	NaN	NaN	NaN
211	207.299	NaN	NaN	NaN	NaN	NaN
212	221.893	NaN	NaN	NaN	NaN	NaN
213	202.152	NaN	NaN	NaN	NaN	NaN
214	204.174	NaN	NaN	NaN	NaN	NaN
215	196.808	NaN	NaN	NaN	NaN	NaN
216	287.846	NaN	NaN	NaN	NaN	NaN
217	226.689	NaN	NaN	NaN	NaN	NaN
218	197.653	NaN	NaN	NaN	NaN	NaN
219	196.357	NaN	NaN	NaN	NaN	NaN
220	195.044	NaN	NaN	NaN	NaN	NaN
221	205.059	NaN	NaN	NaN	NaN	NaN
222	202.106	NaN	NaN	NaN	NaN	NaN
223	218.703	NaN	NaN	NaN	NaN	NaN
224	220.829	NaN	NaN	NaN	NaN	NaN
225	180.309	NaN	NaN	NaN	NaN	NaN
226	224.601	NaN	NaN	NaN	NaN	NaN
227	239.438	NaN	NaN	NaN	NaN	NaN
228	194.66	NaN	NaN	NaN	NaN	NaN
229	223.837	NaN	NaN	NaN	NaN	NaN
230	227.703	NaN	NaN	NaN	NaN	NaN
231	194.904	NaN	NaN	NaN	NaN	NaN
232	199.118	NaN	NaN	NaN	NaN	NaN
233	222.392	NaN	NaN	NaN	NaN	NaN
234	217.669	NaN	NaN	NaN	NaN	NaN
235	245.282	NaN	NaN	NaN	NaN	NaN
236	249.257	NaN	NaN	NaN	NaN	NaN
237	202.634	NaN	NaN	NaN	NaN	NaN
238	231.418	NaN	NaN	NaN	NaN	NaN
239	220.661	NaN	NaN	NaN	NaN	NaN
240	242.657	NaN	NaN	NaN	NaN	NaN
241	236.372	NaN	NaN	NaN	NaN	NaN
242	188.484	NaN	NaN	NaN	NaN	NaN
243	245.989	NaN	NaN	NaN	NaN	NaN
244	266.834	NaN	NaN	NaN	NaN	NaN
245	226.589	NaN	NaN	NaN	NaN	NaN
246	240.507	NaN	NaN	NaN	NaN	NaN
247	235.36	NaN	NaN	NaN	NaN	NaN
248	233.676	NaN	NaN	NaN	NaN	NaN
249	241.724	NaN	NaN	NaN	NaN	NaN
250	237.706	NaN	NaN	NaN	NaN	NaN
251	248.863	NaN	NaN	NaN	NaN	NaN
252	316.426	NaN	NaN	NaN	NaN	NaN
253	237.016	NaN	NaN	NaN	NaN	NaN
254	255.436	NaN	NaN	NaN	NaN	NaN
255	230.836	NaN	NaN	NaN	NaN	NaN
256	200.327	NaN	NaN	NaN	NaN	NaN
257	218.505	NaN	NaN	NaN	NaN	NaN
258	240.637	NaN	NaN	NaN	NaN	NaN
259	218.337	NaN	NaN	NaN	NaN	NaN
260	242.251	NaN	NaN	NaN	NaN	NaN
261	298.803	NaN	NaN	NaN	NaN	NaN
262	284.07	NaN	NaN	NaN	NaN	NaN
263	459.093	NaN	NaN	NaN	NaN	NaN
264	281.496	NaN	NaN	NaN	NaN	NaN
265	301.053	NaN	NaN	NaN	NaN	NaN
266	216.464	NaN	NaN	NaN	NaN	NaN
267	221.31	NaN	NaN	NaN	NaN	NaN
268	240.322	NaN	NaN	NaN	NaN	NaN
269	237.827	NaN	NaN	NaN	NaN	NaN
270	300.483	NaN	NaN	NaN	NaN	NaN
271	279.681	NaN	NaN	NaN	NaN	NaN
272	230.71	NaN	NaN	NaN	NaN	NaN
273	300.202	NaN	NaN	NaN	NaN	NaN
274	249.149	NaN	NaN	NaN	NaN	NaN
275	241.905	NaN	NaN	NaN	NaN	NaN
276	252.545	NaN	NaN	NaN	NaN	NaN
277	223.444	NaN	NaN	NaN	NaN	NaN
278	283.52	NaN	NaN	NaN	NaN	NaN
279	286.352	NaN	NaN	NaN	NaN	NaN
280	272.296	NaN	NaN	NaN	NaN	NaN
281	201.753	NaN	NaN	NaN	NaN	NaN
282	335.32	NaN	NaN	NaN	NaN	NaN
283	234.892	NaN	NaN	NaN	NaN	NaN
284	254.763	NaN	NaN	NaN	NaN	NaN
285	79.4878	NaN	NaN	NaN	NaN	NaN
286	252.643	NaN	NaN	NaN	NaN	NaN
287	283.884	NaN	NaN	NaN	NaN	NaN
288	246.767	NaN	NaN	NaN	NaN	NaN
289	272.084	NaN	NaN	NaN	NaN	NaN
290	270.311	NaN	NaN	NaN	NaN	NaN
291	220.856	NaN	NaN	NaN	NaN	NaN
292	182.598	NaN	NaN	NaN	NaN	NaN
293	226.432	NaN	NaN	NaN	NaN	NaN
294	225.469	NaN	NaN	NaN	NaN	NaN
295	236.847	NaN	NaN	NaN	NaN	NaN
296	221.325	NaN	NaN	NaN	NaN	NaN
297	237.602	NaN	NaN	NaN	NaN	NaN
298	240.956	NaN	NaN	NaN	NaN	NaN
299	219.149	NaN	NaN	NaN	NaN	NaN
300	247.671	NaN	NaN	NaN	NaN	NaN
301	337.035	NaN	NaN	NaN	NaN	NaN
302	211.635	NaN	NaN	NaN	NaN	NaN
303	263.445	NaN	NaN	NaN	NaN	NaN
304	213.327	NaN	NaN	NaN	NaN	NaN
305	238.988	NaN	NaN	NaN	NaN	NaN
306	224.358	NaN	NaN	NaN	NaN	NaN
307	322.515	NaN	NaN	NaN	NaN	NaN
308	302.441	NaN	NaN	NaN	NaN	NaN
309	244.408	NaN	NaN	NaN	NaN	NaN
310	318.136	NaN	NaN	NaN	NaN	NaN
311	224.384	NaN	NaN	NaN	NaN	NaN
312	272.084	NaN	NaN	NaN	NaN	NaN
313	332.429	NaN	NaN	NaN	NaN	NaN
314	273.711	NaN	NaN	NaN	NaN	NaN
315	267.972	NaN	NaN	NaN	NaN	NaN
316	269.881	NaN	NaN	NaN	NaN	NaN
317	230.389	NaN	NaN	NaN	NaN	NaN
318	236.225	NaN	NaN	NaN	NaN	NaN
319	215.766	NaN	NaN	NaN	NaN	NaN
320	259.447	NaN	NaN	NaN	NaN	NaN
321	238.507	NaN	NaN	NaN	NaN	NaN
322	251.409	NaN	NaN	NaN	NaN	NaN
323	276.017	NaN	NaN	NaN	NaN	NaN
324	266.571	NaN	NaN	NaN	NaN	NaN
325	253.784	NaN	NaN	NaN	NaN	NaN
326	250.558	NaN	NaN	NaN	NaN	NaN
327	211.222	NaN	NaN	NaN	NaN	NaN
328	233.719	NaN	NaN	NaN	NaN	NaN
329	239.305	NaN	NaN	NaN	NaN	NaN
330	231.333	NaN	NaN	NaN	NaN	NaN
331	264.133	NaN	NaN	NaN	NaN	NaN
332	237.661	NaN	NaN	NaN	NaN	NaN
333	240.434	NaN	NaN	NaN	NaN	NaN
334	217.936	NaN	NaN	NaN	NaN	NaN
335	263.438	NaN	NaN	NaN	NaN	NaN
336	246.228	NaN	NaN	NaN	NaN	NaN
337	321.928	NaN	NaN	NaN	NaN	NaN
338	217.025	NaN	NaN	NaN	NaN	NaN
339	246.806	NaN	NaN	NaN	NaN	NaN
340	227.801	NaN	NaN	NaN	NaN	NaN
341	244.35	NaN	NaN	NaN	NaN	NaN
342	235.743	NaN	NaN	NaN	NaN	NaN
343	212.763	NaN	NaN	NaN	NaN	NaN
344	202.919	NaN	NaN	NaN	NaN	NaN
345	218.055	NaN	NaN	NaN	NaN	NaN
346	212.68	NaN	NaN	NaN	NaN	NaN
347	195.149	NaN	NaN	NaN	NaN	NaN
348	231.689	NaN	NaN	NaN	NaN	NaN
349	143.526	NaN	NaN	NaN	NaN	NaN
350	168.722	NaN	NaN	NaN	NaN	NaN
351	222.153	NaN	NaN	NaN	NaN	NaN
352	153.166	NaN	NaN	NaN	NaN	NaN
353	285.874	NaN	NaN	NaN	NaN	NaN
354	222.428	NaN	NaN	NaN	NaN	NaN
355	313.417	NaN	NaN	NaN	NaN	NaN
356	328.361	NaN	NaN	NaN	NaN	NaN
357	260.869	NaN	NaN	NaN	NaN	NaN
358	269.781	NaN	NaN	NaN	NaN	NaN
359	285.509	NaN	NaN	NaN	NaN	NaN
360	252.778	NaN	NaN	NaN	NaN	NaN
361	232.3	NaN	NaN	NaN	NaN	NaN
362	262.793	NaN	NaN	NaN	NaN	NaN
363	239.329	NaN	NaN	NaN	NaN	NaN
364	252.711	NaN	NaN	NaN	NaN	NaN
365	223.146	NaN	NaN	NaN	NaN	NaN
366	200.589	NaN	NaN	NaN	NaN	NaN
367	229.145	NaN	NaN	NaN	NaN	NaN
368	239.199	NaN	NaN	NaN	NaN	NaN
369	235.873	NaN	NaN	NaN	NaN	NaN
370	225.653	NaN	NaN	NaN	NaN	NaN
371	191.926	NaN	NaN	NaN	NaN	NaN
372	271.298	NaN	NaN	NaN	NaN	NaN
373	240.315	NaN	NaN	NaN	NaN	NaN
374	201.113	NaN	NaN	NaN	NaN	NaN
375	277.841	NaN	NaN	NaN	NaN	NaN
376	240.599	NaN	NaN	NaN	NaN	NaN
377	198.923	NaN	NaN	NaN	NaN	NaN
378	198.812	NaN	NaN	NaN	NaN	NaN
379	201.716	NaN	NaN	NaN	NaN	NaN
380	155.86	NaN	NaN	NaN	NaN	NaN
381	223.775	NaN	NaN	NaN	NaN	NaN
382	207.134	NaN	NaN	NaN	NaN	NaN
383	191.94	NaN	NaN	NaN	NaN	NaN
384	172.19	NaN	NaN	NaN	NaN	NaN
385	213.201	NaN	NaN	NaN	NaN	NaN
386	205.933	NaN	NaN	NaN	NaN	NaN
387	207.317	NaN	NaN	NaN	NaN	NaN
388	190.279	NaN	NaN	NaN	NaN	NaN
389	215.436	NaN	NaN	NaN	NaN	NaN
390	195.66	NaN	NaN	NaN	NaN	NaN
391	200.212	NaN	NaN	NaN	NaN	NaN
392	202.213	NaN	NaN	NaN	NaN	NaN
393	231.104	NaN	NaN	NaN	NaN	NaN
394	227.485	NaN	NaN	NaN	NaN	NaN
395	267.616	NaN	NaN	NaN	NaN	NaN
396	226.666	NaN	NaN	NaN	NaN	NaN
397	252.382	NaN	NaN	NaN	NaN	NaN
398	193.273	NaN	NaN	NaN	NaN	NaN
399	177.036	NaN	NaN	NaN	NaN	NaN
400	219.167	NaN	NaN	NaN	NaN	NaN
401	242.227	NaN	NaN	NaN	NaN	NaN
402	192.57	NaN	NaN	NaN	NaN	NaN
403	241.9	NaN	NaN	NaN	NaN	NaN
404	213.84	NaN	NaN	NaN	NaN	NaN
405	233.501	NaN	NaN	NaN	NaN	NaN
406	211	NaN	NaN	NaN	NaN	NaN
407	260.997	NaN	NaN	NaN	NaN	NaN
408	277.437	NaN	NaN	NaN	NaN	NaN
409	204.113	NaN	NaN	NaN	NaN	NaN
410	207.28	NaN	NaN	NaN	NaN	NaN
411	217.482	NaN	NaN	NaN	NaN	NaN
412	213.512	NaN	NaN	NaN	NaN	NaN
413	320.625	NaN	NaN	NaN	NaN	NaN
414	196.038	NaN	NaN	NaN	NaN	NaN
415	193.806	NaN	NaN	NaN	NaN	NaN
416	244.521	NaN	NaN	NaN	NaN	NaN
417	192.443	NaN	NaN	NaN	NaN	NaN
418	195.82	NaN	NaN	NaN	NaN	NaN
419	217.443	NaN	NaN	NaN	NaN	NaN
420	203.917	NaN	NaN	NaN	NaN	NaN
421	225.959	NaN	NaN	NaN	NaN	NaN
422	260.618	NaN	NaN	NaN	NaN	NaN
423	324.139	NaN	NaN	NaN	NaN	NaN
424	264.514	NaN	NaN	NaN	NaN	NaN
425	289.725	NaN	NaN	NaN	NaN	NaN
426	233.977	NaN	NaN	NaN	NaN	NaN
427	252.712	NaN	NaN	NaN	NaN	NaN
428	226.989	NaN	NaN	NaN	NaN	NaN
429	173.581	NaN	NaN	NaN	NaN	NaN
430	212.586	NaN	NaN	NaN	NaN	NaN
431	180.552	NaN	NaN	NaN	NaN	NaN
432	283.191	NaN	NaN	NaN	NaN	NaN
433	227.749	NaN	NaN	NaN	NaN	NaN
434	234.98	NaN	NaN	NaN	NaN	NaN
435	202.135	NaN	NaN	NaN	NaN	NaN
436	254.823	NaN	NaN	NaN	NaN	NaN
437	228.751	NaN	NaN	NaN	NaN	NaN
438	258.346	NaN	NaN	NaN	NaN	NaN
439	278.124	NaN	NaN	NaN	NaN	NaN
440	197.933	NaN	NaN	NaN	NaN	NaN
441	223.069	NaN	NaN	NaN	NaN	NaN
442	232.186	NaN	NaN	NaN	NaN	NaN
443	225.619	NaN	NaN	NaN	NaN	NaN
444	212.946	NaN	NaN	NaN	NaN	NaN
445	212.45	NaN	NaN	NaN	NaN	NaN
446	241.756	NaN	NaN	NaN	NaN	NaN
447	237.862	NaN	NaN	NaN	NaN	NaN
448	282.613	NaN	NaN	NaN	NaN	NaN
449	265.42	NaN	NaN	NaN	NaN	NaN
450	260.499	NaN	NaN	NaN	NaN	NaN
451	223.368	NaN	NaN	NaN	NaN	NaN
452	221.753	NaN	NaN	NaN	NaN	NaN
453	234.378	NaN	NaN	NaN	NaN	NaN
454	234.706	NaN	NaN	NaN	NaN	NaN
455	199.797	NaN	NaN	NaN	NaN	NaN
456	201.977	NaN	NaN	NaN	NaN	NaN
457	252.375	NaN	NaN	NaN	NaN	NaN
458	240.463	NaN	NaN	NaN	NaN	NaN
459	237.42	NaN	NaN	NaN	NaN	NaN
460	250.712	NaN	NaN	NaN	NaN	NaN
461	214.786	NaN	NaN	NaN	NaN	NaN
462	217.792	NaN	NaN	NaN	NaN	NaN
463	220.848	NaN	NaN	NaN	NaN	NaN
464	197.009	NaN	NaN	NaN	NaN	NaN
465	236.436	NaN	NaN	NaN	NaN	NaN
466	169.647	NaN	NaN	NaN	NaN	NaN
467	194.351	NaN	NaN	NaN	NaN	NaN
468	211.471	NaN	NaN	NaN	NaN	NaN
469	234.379	NaN	NaN	NaN	NaN	NaN
470	189.457	NaN	NaN	NaN	NaN	NaN
471	184.532	NaN	NaN	NaN	NaN	NaN
472	134.64	NaN	NaN	NaN	NaN	NaN
473	233.165	NaN	NaN	NaN	NaN	NaN
474	220.091	NaN	NaN	NaN	NaN	NaN
475	264.829	NaN	NaN	NaN	NaN	NaN
476	268.971	NaN	NaN	NaN	NaN	NaN
477	224.698	NaN	NaN	NaN	NaN	NaN
478	262.482	NaN	NaN	NaN	NaN	NaN
479	312.549	NaN	NaN	NaN	NaN	NaN
480	336.533	NaN	NaN	NaN	NaN	NaN
481	233.256	NaN	NaN	NaN	NaN	NaN
482	240.925	NaN	NaN	NaN	NaN	NaN
483	456.961	NaN	NaN	NaN	NaN	NaN
484	245.755	NaN	NaN	NaN	NaN	NaN
485	279.389	NaN	NaN	NaN	NaN	NaN
486	266.151	NaN	NaN	NaN	NaN	NaN
487	258.718	NaN	NaN	NaN	NaN	NaN
488	254.059	NaN	NaN	NaN	NaN	NaN
489	237.966	NaN	NaN	NaN	NaN	NaN
490	246.676	NaN	NaN	NaN	NaN	NaN
491	293.682	NaN	NaN	NaN	NaN	NaN
492	195.332	NaN	NaN	NaN	NaN	NaN
493	218.988	NaN	NaN	NaN	NaN	NaN
494	249.744	NaN	NaN	NaN	NaN	NaN
495	154.527	NaN	NaN	NaN	NaN	NaN
496	231	NaN	NaN	NaN	NaN	NaN
497	244.132	NaN	NaN	NaN	NaN	NaN
498	270.847	NaN	NaN	NaN	NaN	NaN
499	237.348	NaN	NaN	NaN	NaN	NaN
500	326.939	NaN	NaN	NaN	NaN	NaN
501	286.634	NaN	NaN	NaN	NaN	NaN
502	263.164	NaN	NaN	NaN	NaN	NaN
503	236.26	NaN	NaN	NaN	NaN	NaN
504	235.139	NaN	NaN	NaN	NaN	NaN
505	211.085	NaN	NaN	NaN	NaN	NaN
506	201.771	NaN	NaN	NaN	NaN	NaN
507	198.838	NaN	NaN	NaN	NaN	NaN
508	208.732	NaN	NaN	NaN	NaN	NaN
509	224.439	NaN	NaN	NaN	NaN	NaN
510	204.875	NaN	NaN	NaN	NaN	NaN
511	198.098	NaN	NaN	NaN	NaN	NaN
*Scores are based on transcript counts normalized with DESEQ package (normalized table can be generated with script Script_analysis_DESEQ.R in https://github.com/RabadanLab/ViromeofManhattan.

## Sheet: FigS6a
Sample_cardinal	NONE	HRV	COV	COV+HRV	FLU	RSV
1	596.978	1025.14	936.666	1202.31	1119.08	738.928
2	598.067	924.08	723.03	866.197	1104.98	882.831
3	600.842	1041.6	828.163	805.445	797.368	803.646
4	594.745	806.798	753.13	1117.32	1236.13	970.009
5	627.936	732.798	828.551	916.31	1237.46	640.42
6	666.962	822.146	867.016	886.837	872.243	643.234
7	541.067	988.839	718.805	NaN	1306.45	735.184
8	824.685	1009.19	1027.65	NaN	NaN	751.161
9	639.787	909.75	650.99	NaN	NaN	NaN
10	576.049	614.828	709.291	NaN	NaN	NaN
11	528.155	703.492	793.658	NaN	NaN	NaN
12	651.268	1012.34	741.065	NaN	NaN	NaN
13	640.399	782.692	761.193	NaN	NaN	NaN
14	691.183	1082.13	1005.9	NaN	NaN	NaN
15	615.968	810.354	927.298	NaN	NaN	NaN
16	609.713	823.95	863.495	NaN	NaN	NaN
17	626.203	841.454	893.209	NaN	NaN	NaN
18	637.414	779.976	804.159	NaN	NaN	NaN
19	694.736	601.425	1063.49	NaN	NaN	NaN
20	612.269	715.387	733.488	NaN	NaN	NaN
21	612.73	673.009	904.377	NaN	NaN	NaN
22	645.645	791.211	1176.48	NaN	NaN	NaN
23	633.097	650.616	680.477	NaN	NaN	NaN
24	683.66	1097.76	747.372	NaN	NaN	NaN
25	703.73	852.237	1020.98	NaN	NaN	NaN
26	574.511	726.84	812.965	NaN	NaN	NaN
27	635.984	1191.57	804.882	NaN	NaN	NaN
28	658.579	941.171	945.681	NaN	NaN	NaN
29	520.541	743.504	1163.11	NaN	NaN	NaN
30	645.912	689.94	699.86	NaN	NaN	NaN
31	711.951	814.698	1142.3	NaN	NaN	NaN
32	733.834	679.431	847.727	NaN	NaN	NaN
33	688.631	806.622	1125.4	NaN	NaN	NaN
34	710.387	813.091	1199.44	NaN	NaN	NaN
35	754.213	584.621	844.393	NaN	NaN	NaN
36	735.013	770.13	1067.9	NaN	NaN	NaN
37	712.393	722.302	820.742	NaN	NaN	NaN
38	739.359	806.127	830.857	NaN	NaN	NaN
39	636.027	697.187	692.103	NaN	NaN	NaN
40	741.146	774.505	759.232	NaN	NaN	NaN
41	677.256	785.322	824.622	NaN	NaN	NaN
42	752.225	924.249	676.408	NaN	NaN	NaN
43	720.164	778.911	979.881	NaN	NaN	NaN
44	695.856	992.008	718.877	NaN	NaN	NaN
45	673.898	607.814	658.623	NaN	NaN	NaN
46	755.06	926.973	814.875	NaN	NaN	NaN
47	619.953	736.033	1162.98	NaN	NaN	NaN
48	641.903	720.971	589.678	NaN	NaN	NaN
49	623.774	935.163	695.304	NaN	NaN	NaN
50	601.925	952.833	674.62	NaN	NaN	NaN
51	561.774	769.924	901.711	NaN	NaN	NaN
52	707.211	710.564	699.399	NaN	NaN	NaN
53	364.778	726.194	821.717	NaN	NaN	NaN
54	791.518	865.989	823.223	NaN	NaN	NaN
55	659.103	767.017	673.772	NaN	NaN	NaN
56	683.793	877.865	769.625	NaN	NaN	NaN
57	665.811	792.361	658.893	NaN	NaN	NaN
58	589.645	1071.52	1111.28	NaN	NaN	NaN
59	609.427	732.23	798.838	NaN	NaN	NaN
60	750.869	654.957	686.221	NaN	NaN	NaN
61	793.4	766.452	1007.32	NaN	NaN	NaN
62	766.409	682.529	599.634	NaN	NaN	NaN
63	855.395	861.199	660.742	NaN	NaN	NaN
64	689.061	780.002	NaN	NaN	NaN	NaN
65	724.973	916.856	NaN	NaN	NaN	NaN
66	716.6	786	NaN	NaN	NaN	NaN
67	694.354	700.544	NaN	NaN	NaN	NaN
68	757.384	817.935	NaN	NaN	NaN	NaN
69	741.509	606.938	NaN	NaN	NaN	NaN
70	678.048	802.318	NaN	NaN	NaN	NaN
71	697.269	682.46	NaN	NaN	NaN	NaN
72	766.044	769.514	NaN	NaN	NaN	NaN
73	651.702	973.774	NaN	NaN	NaN	NaN
74	729.549	889.678	NaN	NaN	NaN	NaN
75	713.728	1029.04	NaN	NaN	NaN	NaN
76	718.641	824.902	NaN	NaN	NaN	NaN
77	711.308	815.023	NaN	NaN	NaN	NaN
78	668.076	1025.3	NaN	NaN	NaN	NaN
79	672.65	849.616	NaN	NaN	NaN	NaN
80	649.916	774.903	NaN	NaN	NaN	NaN
81	690.876	687.669	NaN	NaN	NaN	NaN
82	628.319	696.486	NaN	NaN	NaN	NaN
83	556.479	766.459	NaN	NaN	NaN	NaN
84	703.427	891.113	NaN	NaN	NaN	NaN
85	716.288	705.501	NaN	NaN	NaN	NaN
86	750.994	656.375	NaN	NaN	NaN	NaN
87	618.563	590.535	NaN	NaN	NaN	NaN
88	568.369	979.643	NaN	NaN	NaN	NaN
89	662.029	1170.57	NaN	NaN	NaN	NaN
90	585.444	612.242	NaN	NaN	NaN	NaN
91	588.236	729.917	NaN	NaN	NaN	NaN
92	654.689	697.419	NaN	NaN	NaN	NaN
93	613.492	773.897	NaN	NaN	NaN	NaN
94	661.155	721.893	NaN	NaN	NaN	NaN
95	616.078	909.6	NaN	NaN	NaN	NaN
96	655.971	1029.95	NaN	NaN	NaN	NaN
97	616.481	812.501	NaN	NaN	NaN	NaN
98	734.839	680.534	NaN	NaN	NaN	NaN
99	608.218	636.578	NaN	NaN	NaN	NaN
100	550.742	810.008	NaN	NaN	NaN	NaN
101	641.765	986.164	NaN	NaN	NaN	NaN
102	650.145	970.273	NaN	NaN	NaN	NaN
103	632.987	629.531	NaN	NaN	NaN	NaN
104	662.7	1013.25	NaN	NaN	NaN	NaN
105	609.075	693.619	NaN	NaN	NaN	NaN
106	789.09	725.466	NaN	NaN	NaN	NaN
107	736.801	843.552	NaN	NaN	NaN	NaN
108	660.198	804.691	NaN	NaN	NaN	NaN
109	615.598	1073.82	NaN	NaN	NaN	NaN
110	668.452	694.739	NaN	NaN	NaN	NaN
111	661.513	861.296	NaN	NaN	NaN	NaN
112	693.66	853.797	NaN	NaN	NaN	NaN
113	673.539	809.997	NaN	NaN	NaN	NaN
114	752.28	890.442	NaN	NaN	NaN	NaN
115	743.331	620.892	NaN	NaN	NaN	NaN
116	650.039	838.256	NaN	NaN	NaN	NaN
117	631.317	1076.44	NaN	NaN	NaN	NaN
118	743.237	578.573	NaN	NaN	NaN	NaN
119	722.532	1004.45	NaN	NaN	NaN	NaN
120	741.72	900.454	NaN	NaN	NaN	NaN
121	645.887	828.795	NaN	NaN	NaN	NaN
122	660.814	615.984	NaN	NaN	NaN	NaN
123	670.611	NaN	NaN	NaN	NaN	NaN
124	625.572	NaN	NaN	NaN	NaN	NaN
125	710.208	NaN	NaN	NaN	NaN	NaN
126	674.218	NaN	NaN	NaN	NaN	NaN
127	696.64	NaN	NaN	NaN	NaN	NaN
128	680.268	NaN	NaN	NaN	NaN	NaN
129	623.454	NaN	NaN	NaN	NaN	NaN
130	652.758	NaN	NaN	NaN	NaN	NaN
131	663.398	NaN	NaN	NaN	NaN	NaN
132	726.033	NaN	NaN	NaN	NaN	NaN
133	437.554	NaN	NaN	NaN	NaN	NaN
134	717.361	NaN	NaN	NaN	NaN	NaN
135	775.442	NaN	NaN	NaN	NaN	NaN
136	704.018	NaN	NaN	NaN	NaN	NaN
137	699.797	NaN	NaN	NaN	NaN	NaN
138	668.866	NaN	NaN	NaN	NaN	NaN
139	692.144	NaN	NaN	NaN	NaN	NaN
140	652.588	NaN	NaN	NaN	NaN	NaN
141	723.692	NaN	NaN	NaN	NaN	NaN
142	726.304	NaN	NaN	NaN	NaN	NaN
143	729.011	NaN	NaN	NaN	NaN	NaN
144	681.898	NaN	NaN	NaN	NaN	NaN
145	649.01	NaN	NaN	NaN	NaN	NaN
146	597.592	NaN	NaN	NaN	NaN	NaN
147	661.047	NaN	NaN	NaN	NaN	NaN
148	634.921	NaN	NaN	NaN	NaN	NaN
149	648.138	NaN	NaN	NaN	NaN	NaN
150	754.307	NaN	NaN	NaN	NaN	NaN
151	758.938	NaN	NaN	NaN	NaN	NaN
152	631.783	NaN	NaN	NaN	NaN	NaN
153	611.059	NaN	NaN	NaN	NaN	NaN
154	528.705	NaN	NaN	NaN	NaN	NaN
155	485.69	NaN	NaN	NaN	NaN	NaN
156	562.702	NaN	NaN	NaN	NaN	NaN
157	620.758	NaN	NaN	NaN	NaN	NaN
158	560.5	NaN	NaN	NaN	NaN	NaN
159	675.04	NaN	NaN	NaN	NaN	NaN
160	660.43	NaN	NaN	NaN	NaN	NaN
161	628.807	NaN	NaN	NaN	NaN	NaN
162	614.156	NaN	NaN	NaN	NaN	NaN
163	632.263	NaN	NaN	NaN	NaN	NaN
164	697.193	NaN	NaN	NaN	NaN	NaN
165	721.961	NaN	NaN	NaN	NaN	NaN
166	713.132	NaN	NaN	NaN	NaN	NaN
167	672.109	NaN	NaN	NaN	NaN	NaN
168	777.322	NaN	NaN	NaN	NaN	NaN
169	712.567	NaN	NaN	NaN	NaN	NaN
170	745.583	NaN	NaN	NaN	NaN	NaN
171	754.389	NaN	NaN	NaN	NaN	NaN
172	683.151	NaN	NaN	NaN	NaN	NaN
173	694.799	NaN	NaN	NaN	NaN	NaN
174	692.853	NaN	NaN	NaN	NaN	NaN
175	751.02	NaN	NaN	NaN	NaN	NaN
176	679.209	NaN	NaN	NaN	NaN	NaN
177	736.092	NaN	NaN	NaN	NaN	NaN
178	681.526	NaN	NaN	NaN	NaN	NaN
179	773.204	NaN	NaN	NaN	NaN	NaN
180	792.889	NaN	NaN	NaN	NaN	NaN
181	911.138	NaN	NaN	NaN	NaN	NaN
182	590.867	NaN	NaN	NaN	NaN	NaN
183	629.519	NaN	NaN	NaN	NaN	NaN
184	740.999	NaN	NaN	NaN	NaN	NaN
185	632.191	NaN	NaN	NaN	NaN	NaN
186	702.758	NaN	NaN	NaN	NaN	NaN
187	698.951	NaN	NaN	NaN	NaN	NaN
188	729.129	NaN	NaN	NaN	NaN	NaN
189	685.591	NaN	NaN	NaN	NaN	NaN
190	658.804	NaN	NaN	NaN	NaN	NaN
191	810.382	NaN	NaN	NaN	NaN	NaN
192	646.877	NaN	NaN	NaN	NaN	NaN
193	650.375	NaN	NaN	NaN	NaN	NaN
194	670.901	NaN	NaN	NaN	NaN	NaN
195	731.577	NaN	NaN	NaN	NaN	NaN
196	707.911	NaN	NaN	NaN	NaN	NaN
197	661.454	NaN	NaN	NaN	NaN	NaN
198	698.584	NaN	NaN	NaN	NaN	NaN
199	627.633	NaN	NaN	NaN	NaN	NaN
200	684.251	NaN	NaN	NaN	NaN	NaN
201	653.555	NaN	NaN	NaN	NaN	NaN
202	699.559	NaN	NaN	NaN	NaN	NaN
203	681.05	NaN	NaN	NaN	NaN	NaN
204	723.339	NaN	NaN	NaN	NaN	NaN
205	692.441	NaN	NaN	NaN	NaN	NaN
206	703.827	NaN	NaN	NaN	NaN	NaN
207	890.845	NaN	NaN	NaN	NaN	NaN
208	723.849	NaN	NaN	NaN	NaN	NaN
209	680.383	NaN	NaN	NaN	NaN	NaN
210	603.432	NaN	NaN	NaN	NaN	NaN
211	623.314	NaN	NaN	NaN	NaN	NaN
212	639.78	NaN	NaN	NaN	NaN	NaN
213	625.471	NaN	NaN	NaN	NaN	NaN
214	610.423	NaN	NaN	NaN	NaN	NaN
215	607.645	NaN	NaN	NaN	NaN	NaN
216	808.147	NaN	NaN	NaN	NaN	NaN
217	684.086	NaN	NaN	NaN	NaN	NaN
218	588.285	NaN	NaN	NaN	NaN	NaN
219	582.139	NaN	NaN	NaN	NaN	NaN
220	579.657	NaN	NaN	NaN	NaN	NaN
221	604.649	NaN	NaN	NaN	NaN	NaN
222	602.465	NaN	NaN	NaN	NaN	NaN
223	662.012	NaN	NaN	NaN	NaN	NaN
224	654.115	NaN	NaN	NaN	NaN	NaN
225	553.662	NaN	NaN	NaN	NaN	NaN
226	665.616	NaN	NaN	NaN	NaN	NaN
227	711.192	NaN	NaN	NaN	NaN	NaN
228	596.441	NaN	NaN	NaN	NaN	NaN
229	666.404	NaN	NaN	NaN	NaN	NaN
230	653.178	NaN	NaN	NaN	NaN	NaN
231	597.856	NaN	NaN	NaN	NaN	NaN
232	611.831	NaN	NaN	NaN	NaN	NaN
233	660.335	NaN	NaN	NaN	NaN	NaN
234	665.046	NaN	NaN	NaN	NaN	NaN
235	714.719	NaN	NaN	NaN	NaN	NaN
236	663.769	NaN	NaN	NaN	NaN	NaN
237	602.994	NaN	NaN	NaN	NaN	NaN
238	632.679	NaN	NaN	NaN	NaN	NaN
239	622.928	NaN	NaN	NaN	NaN	NaN
240	690.444	NaN	NaN	NaN	NaN	NaN
241	693.458	NaN	NaN	NaN	NaN	NaN
242	541.96	NaN	NaN	NaN	NaN	NaN
243	659.768	NaN	NaN	NaN	NaN	NaN
244	713.473	NaN	NaN	NaN	NaN	NaN
245	604.769	NaN	NaN	NaN	NaN	NaN
246	645.762	NaN	NaN	NaN	NaN	NaN
247	642.474	NaN	NaN	NaN	NaN	NaN
248	624.345	NaN	NaN	NaN	NaN	NaN
249	654.938	NaN	NaN	NaN	NaN	NaN
250	628.269	NaN	NaN	NaN	NaN	NaN
251	684.373	NaN	NaN	NaN	NaN	NaN
252	860.257	NaN	NaN	NaN	NaN	NaN
253	715.926	NaN	NaN	NaN	NaN	NaN
254	689.127	NaN	NaN	NaN	NaN	NaN
255	656.492	NaN	NaN	NaN	NaN	NaN
256	577.228	NaN	NaN	NaN	NaN	NaN
257	670.534	NaN	NaN	NaN	NaN	NaN
258	708.201	NaN	NaN	NaN	NaN	NaN
259	654.536	NaN	NaN	NaN	NaN	NaN
260	708.389	NaN	NaN	NaN	NaN	NaN
261	766.197	NaN	NaN	NaN	NaN	NaN
262	774.397	NaN	NaN	NaN	NaN	NaN
263	1117.97	NaN	NaN	NaN	NaN	NaN
264	742.227	NaN	NaN	NaN	NaN	NaN
265	760.955	NaN	NaN	NaN	NaN	NaN
266	647.652	NaN	NaN	NaN	NaN	NaN
267	647.67	NaN	NaN	NaN	NaN	NaN
268	694.861	NaN	NaN	NaN	NaN	NaN
269	644.71	NaN	NaN	NaN	NaN	NaN
270	799.913	NaN	NaN	NaN	NaN	NaN
271	745.489	NaN	NaN	NaN	NaN	NaN
272	657.039	NaN	NaN	NaN	NaN	NaN
273	799.297	NaN	NaN	NaN	NaN	NaN
274	683.567	NaN	NaN	NaN	NaN	NaN
275	685.75	NaN	NaN	NaN	NaN	NaN
276	685.753	NaN	NaN	NaN	NaN	NaN
277	695.914	NaN	NaN	NaN	NaN	NaN
278	727.683	NaN	NaN	NaN	NaN	NaN
279	791.235	NaN	NaN	NaN	NaN	NaN
280	763.245	NaN	NaN	NaN	NaN	NaN
281	624.569	NaN	NaN	NaN	NaN	NaN
282	890.309	NaN	NaN	NaN	NaN	NaN
283	714.334	NaN	NaN	NaN	NaN	NaN
284	758.858	NaN	NaN	NaN	NaN	NaN
285	320.139	NaN	NaN	NaN	NaN	NaN
286	748.756	NaN	NaN	NaN	NaN	NaN
287	803.283	NaN	NaN	NaN	NaN	NaN
288	714.815	NaN	NaN	NaN	NaN	NaN
289	776.347	NaN	NaN	NaN	NaN	NaN
290	776.702	NaN	NaN	NaN	NaN	NaN
291	634.424	NaN	NaN	NaN	NaN	NaN
292	571.441	NaN	NaN	NaN	NaN	NaN
293	686.942	NaN	NaN	NaN	NaN	NaN
294	648.863	NaN	NaN	NaN	NaN	NaN
295	681.843	NaN	NaN	NaN	NaN	NaN
296	626.607	NaN	NaN	NaN	NaN	NaN
297	689.532	NaN	NaN	NaN	NaN	NaN
298	680.574	NaN	NaN	NaN	NaN	NaN
299	650.628	NaN	NaN	NaN	NaN	NaN
300	693.091	NaN	NaN	NaN	NaN	NaN
301	884.435	NaN	NaN	NaN	NaN	NaN
302	566.693	NaN	NaN	NaN	NaN	NaN
303	715.129	NaN	NaN	NaN	NaN	NaN
304	642.543	NaN	NaN	NaN	NaN	NaN
305	665.538	NaN	NaN	NaN	NaN	NaN
306	696.536	NaN	NaN	NaN	NaN	NaN
307	892.973	NaN	NaN	NaN	NaN	NaN
308	830.545	NaN	NaN	NaN	NaN	NaN
309	682.074	NaN	NaN	NaN	NaN	NaN
310	839.854	NaN	NaN	NaN	NaN	NaN
311	705.161	NaN	NaN	NaN	NaN	NaN
312	785.837	NaN	NaN	NaN	NaN	NaN
313	942.171	NaN	NaN	NaN	NaN	NaN
314	733.115	NaN	NaN	NaN	NaN	NaN
315	744.2	NaN	NaN	NaN	NaN	NaN
316	728.969	NaN	NaN	NaN	NaN	NaN
317	648.688	NaN	NaN	NaN	NaN	NaN
318	651.655	NaN	NaN	NaN	NaN	NaN
319	653.894	NaN	NaN	NaN	NaN	NaN
320	700.735	NaN	NaN	NaN	NaN	NaN
321	695.323	NaN	NaN	NaN	NaN	NaN
322	672.306	NaN	NaN	NaN	NaN	NaN
323	722.199	NaN	NaN	NaN	NaN	NaN
324	704.303	NaN	NaN	NaN	NaN	NaN
325	684.699	NaN	NaN	NaN	NaN	NaN
326	682.552	NaN	NaN	NaN	NaN	NaN
327	625.025	NaN	NaN	NaN	NaN	NaN
328	659.169	NaN	NaN	NaN	NaN	NaN
329	662.327	NaN	NaN	NaN	NaN	NaN
330	630.334	NaN	NaN	NaN	NaN	NaN
331	737.598	NaN	NaN	NaN	NaN	NaN
332	707.397	NaN	NaN	NaN	NaN	NaN
333	661.745	NaN	NaN	NaN	NaN	NaN
334	599.214	NaN	NaN	NaN	NaN	NaN
335	708.677	NaN	NaN	NaN	NaN	NaN
336	678.56	NaN	NaN	NaN	NaN	NaN
337	893.173	NaN	NaN	NaN	NaN	NaN
338	627.35	NaN	NaN	NaN	NaN	NaN
339	668.769	NaN	NaN	NaN	NaN	NaN
340	668.761	NaN	NaN	NaN	NaN	NaN
341	706.631	NaN	NaN	NaN	NaN	NaN
342	661.808	NaN	NaN	NaN	NaN	NaN
343	618.124	NaN	NaN	NaN	NaN	NaN
344	634.104	NaN	NaN	NaN	NaN	NaN
345	615.207	NaN	NaN	NaN	NaN	NaN
346	610.596	NaN	NaN	NaN	NaN	NaN
347	633.101	NaN	NaN	NaN	NaN	NaN
348	631.401	NaN	NaN	NaN	NaN	NaN
349	484.674	NaN	NaN	NaN	NaN	NaN
350	598.391	NaN	NaN	NaN	NaN	NaN
351	673.442	NaN	NaN	NaN	NaN	NaN
352	568.627	NaN	NaN	NaN	NaN	NaN
353	728.043	NaN	NaN	NaN	NaN	NaN
354	594.483	NaN	NaN	NaN	NaN	NaN
355	812.807	NaN	NaN	NaN	NaN	NaN
356	829.846	NaN	NaN	NaN	NaN	NaN
357	738.663	NaN	NaN	NaN	NaN	NaN
358	697.963	NaN	NaN	NaN	NaN	NaN
359	767.536	NaN	NaN	NaN	NaN	NaN
360	738.054	NaN	NaN	NaN	NaN	NaN
361	672.523	NaN	NaN	NaN	NaN	NaN
362	731.506	NaN	NaN	NaN	NaN	NaN
363	659.03	NaN	NaN	NaN	NaN	NaN
364	658.237	NaN	NaN	NaN	NaN	NaN
365	623.135	NaN	NaN	NaN	NaN	NaN
366	588.738	NaN	NaN	NaN	NaN	NaN
367	684.917	NaN	NaN	NaN	NaN	NaN
368	664.38	NaN	NaN	NaN	NaN	NaN
369	658.757	NaN	NaN	NaN	NaN	NaN
370	684.123	NaN	NaN	NaN	NaN	NaN
371	618.453	NaN	NaN	NaN	NaN	NaN
372	782.893	NaN	NaN	NaN	NaN	NaN
373	692.63	NaN	NaN	NaN	NaN	NaN
374	660.488	NaN	NaN	NaN	NaN	NaN
375	718.74	NaN	NaN	NaN	NaN	NaN
376	644.27	NaN	NaN	NaN	NaN	NaN
377	569.241	NaN	NaN	NaN	NaN	NaN
378	606.188	NaN	NaN	NaN	NaN	NaN
379	600.253	NaN	NaN	NaN	NaN	NaN
380	438.846	NaN	NaN	NaN	NaN	NaN
381	618.115	NaN	NaN	NaN	NaN	NaN
382	602.049	NaN	NaN	NaN	NaN	NaN
383	581.91	NaN	NaN	NaN	NaN	NaN
384	545.703	NaN	NaN	NaN	NaN	NaN
385	609.397	NaN	NaN	NaN	NaN	NaN
386	593.612	NaN	NaN	NaN	NaN	NaN
387	639.128	NaN	NaN	NaN	NaN	NaN
388	582.99	NaN	NaN	NaN	NaN	NaN
389	637.402	NaN	NaN	NaN	NaN	NaN
390	565.538	NaN	NaN	NaN	NaN	NaN
391	553.218	NaN	NaN	NaN	NaN	NaN
392	631.718	NaN	NaN	NaN	NaN	NaN
393	682.895	NaN	NaN	NaN	NaN	NaN
394	645.313	NaN	NaN	NaN	NaN	NaN
395	721.075	NaN	NaN	NaN	NaN	NaN
396	616.851	NaN	NaN	NaN	NaN	NaN
397	727.923	NaN	NaN	NaN	NaN	NaN
398	551.642	NaN	NaN	NaN	NaN	NaN
399	477.139	NaN	NaN	NaN	NaN	NaN
400	613.145	NaN	NaN	NaN	NaN	NaN
401	659.343	NaN	NaN	NaN	NaN	NaN
402	614.382	NaN	NaN	NaN	NaN	NaN
403	649.333	NaN	NaN	NaN	NaN	NaN
404	613.304	NaN	NaN	NaN	NaN	NaN
405	672.603	NaN	NaN	NaN	NaN	NaN
406	585.025	NaN	NaN	NaN	NaN	NaN
407	752.749	NaN	NaN	NaN	NaN	NaN
408	814.111	NaN	NaN	NaN	NaN	NaN
409	615.588	NaN	NaN	NaN	NaN	NaN
410	623.045	NaN	NaN	NaN	NaN	NaN
411	627.308	NaN	NaN	NaN	NaN	NaN
412	632.902	NaN	NaN	NaN	NaN	NaN
413	886.75	NaN	NaN	NaN	NaN	NaN
414	386.911	NaN	NaN	NaN	NaN	NaN
415	626.593	NaN	NaN	NaN	NaN	NaN
416	731.275	NaN	NaN	NaN	NaN	NaN
417	593.51	NaN	NaN	NaN	NaN	NaN
418	549.523	NaN	NaN	NaN	NaN	NaN
419	623.351	NaN	NaN	NaN	NaN	NaN
420	609.199	NaN	NaN	NaN	NaN	NaN
421	655.569	NaN	NaN	NaN	NaN	NaN
422	755.876	NaN	NaN	NaN	NaN	NaN
423	811.779	NaN	NaN	NaN	NaN	NaN
424	754.036	NaN	NaN	NaN	NaN	NaN
425	778.215	NaN	NaN	NaN	NaN	NaN
426	677.196	NaN	NaN	NaN	NaN	NaN
427	718.358	NaN	NaN	NaN	NaN	NaN
428	664.93	NaN	NaN	NaN	NaN	NaN
429	521.321	NaN	NaN	NaN	NaN	NaN
430	650.714	NaN	NaN	NaN	NaN	NaN
431	527.841	NaN	NaN	NaN	NaN	NaN
432	733.426	NaN	NaN	NaN	NaN	NaN
433	746.209	NaN	NaN	NaN	NaN	NaN
434	672.632	NaN	NaN	NaN	NaN	NaN
435	623.469	NaN	NaN	NaN	NaN	NaN
436	721.433	NaN	NaN	NaN	NaN	NaN
437	671.687	NaN	NaN	NaN	NaN	NaN
438	734.042	NaN	NaN	NaN	NaN	NaN
439	705.905	NaN	NaN	NaN	NaN	NaN
440	586.577	NaN	NaN	NaN	NaN	NaN
441	633.12	NaN	NaN	NaN	NaN	NaN
442	658.778	NaN	NaN	NaN	NaN	NaN
443	641.667	NaN	NaN	NaN	NaN	NaN
444	632.739	NaN	NaN	NaN	NaN	NaN
445	616.985	NaN	NaN	NaN	NaN	NaN
446	680.216	NaN	NaN	NaN	NaN	NaN
447	643.707	NaN	NaN	NaN	NaN	NaN
448	709.798	NaN	NaN	NaN	NaN	NaN
449	708.879	NaN	NaN	NaN	NaN	NaN
450	710.822	NaN	NaN	NaN	NaN	NaN
451	634.515	NaN	NaN	NaN	NaN	NaN
452	648.106	NaN	NaN	NaN	NaN	NaN
453	638.916	NaN	NaN	NaN	NaN	NaN
454	656.554	NaN	NaN	NaN	NaN	NaN
455	581.346	NaN	NaN	NaN	NaN	NaN
456	590.674	NaN	NaN	NaN	NaN	NaN
457	675.89	NaN	NaN	NaN	NaN	NaN
458	685.025	NaN	NaN	NaN	NaN	NaN
459	659.555	NaN	NaN	NaN	NaN	NaN
460	699.562	NaN	NaN	NaN	NaN	NaN
461	634.111	NaN	NaN	NaN	NaN	NaN
462	609.219	NaN	NaN	NaN	NaN	NaN
463	613.052	NaN	NaN	NaN	NaN	NaN
464	547.885	NaN	NaN	NaN	NaN	NaN
465	668.997	NaN	NaN	NaN	NaN	NaN
466	519.544	NaN	NaN	NaN	NaN	NaN
467	561.632	NaN	NaN	NaN	NaN	NaN
468	610.787	NaN	NaN	NaN	NaN	NaN
469	639.227	NaN	NaN	NaN	NaN	NaN
470	593.74	NaN	NaN	NaN	NaN	NaN
471	558.408	NaN	NaN	NaN	NaN	NaN
472	492.447	NaN	NaN	NaN	NaN	NaN
473	677.411	NaN	NaN	NaN	NaN	NaN
474	668.181	NaN	NaN	NaN	NaN	NaN
475	738.543	NaN	NaN	NaN	NaN	NaN
476	734.098	NaN	NaN	NaN	NaN	NaN
477	671.925	NaN	NaN	NaN	NaN	NaN
478	714.947	NaN	NaN	NaN	NaN	NaN
479	810.443	NaN	NaN	NaN	NaN	NaN
480	865.659	NaN	NaN	NaN	NaN	NaN
481	670.056	NaN	NaN	NaN	NaN	NaN
482	658.948	NaN	NaN	NaN	NaN	NaN
483	1116.17	NaN	NaN	NaN	NaN	NaN
484	676.741	NaN	NaN	NaN	NaN	NaN
485	777.424	NaN	NaN	NaN	NaN	NaN
486	736.911	NaN	NaN	NaN	NaN	NaN
487	734.913	NaN	NaN	NaN	NaN	NaN
488	784.89	NaN	NaN	NaN	NaN	NaN
489	694.906	NaN	NaN	NaN	NaN	NaN
490	670.365	NaN	NaN	NaN	NaN	NaN
491	758.109	NaN	NaN	NaN	NaN	NaN
492	558.687	NaN	NaN	NaN	NaN	NaN
493	645.667	NaN	NaN	NaN	NaN	NaN
494	718.51	NaN	NaN	NaN	NaN	NaN
495	530.037	NaN	NaN	NaN	NaN	NaN
496	626.127	NaN	NaN	NaN	NaN	NaN
497	728.218	NaN	NaN	NaN	NaN	NaN
498	780.048	NaN	NaN	NaN	NaN	NaN
499	690.378	NaN	NaN	NaN	NaN	NaN
500	898.98	NaN	NaN	NaN	NaN	NaN
501	743.138	NaN	NaN	NaN	NaN	NaN
502	745.139	NaN	NaN	NaN	NaN	NaN
503	694.305	NaN	NaN	NaN	NaN	NaN
504	628.683	NaN	NaN	NaN	NaN	NaN
505	656.698	NaN	NaN	NaN	NaN	NaN
506	626.188	NaN	NaN	NaN	NaN	NaN
507	625.811	NaN	NaN	NaN	NaN	NaN
508	641.122	NaN	NaN	NaN	NaN	NaN
509	692.448	NaN	NaN	NaN	NaN	NaN
510	637.722	NaN	NaN	NaN	NaN	NaN
511	636.336	NaN	NaN	NaN	NaN	NaN
*Scores are based on transcript counts normalized with DESEQ package (normalized table can be generated with script Script_analysis_DESEQ.R in https://github.com/RabadanLab/ViromeofManhattan.
