# Supplementary material for: Virome Data Explorer: A web resource to longitudinally explore respiratory viral infections, their interactions with other pathogens and host transcriptomic changes in over 100 people
Source: PLoS Biol. 2024 Jan 18;22(1):e3002089. doi: 10.1371/journal.pbio.3002089 (PMC10796020; doi:10.1371/journal.pbio.3002089)
Supplement: S23 Data — (XLTX) [file pbio.3002089.s032.xltx]

## Sheet: POSITIVITYPCRRNASEQY2
Sample_ID	PatientID	Date_collected.x	Virus_Interest	PCR	PCR_QUANTITATIVE	Protocol	ReportsRNAseq	Reads
P60_S21	P60	2018-03-01	Rhinovirus	None	0	paired	Human rhinovirus C	577
P60_S22	P60	2018-03-15	Rhinovirus	Rhinovirus	29	paired	Human rhinovirus A strain HRV-A40_p1174_sR1231_2009 polyprotein gene, partial cds	11265
P60_S25	P60	2018-04-05	Adenovirus	Adenovirus	87	paired	None	0
P60_S25	P60	2018-04-05	Rhinovirus	Rhinovirus	125	paired	Human rhinovirus A	55
P60_S24	P60	2018-03-29	Coronavirus 229E	None	0	paired	Human coeonavirus 229E	21
P60_S24	P60	2018-03-29	Coronavirus OC43	None	0	paired	Human Coronavirus OC43	68
P60_S24	P60	2018-03-29	Rhinovirus	Rhinovirus	23	paired	None	0
P60_S26	P60	2018-04-12	None	None	0	paired	None	0
P63_S3	P63	2017-10-05	Rhinovirus	None	0	paired	Rhinovirus	8
P69_S2	P69	2017-02-23	None	None	0	paired	None	0
P69_S4	P69	2017-03-09	None	None	0	paired	None	0
P69_S3	P69	2017-03-02	None	None	0	paired	None	0
P69_S5	P69	2017-03-16	Coronavirus HKU1	Coronavirus HKU1	225	paired	Human coronavirus HKU1	229
P69_S6	P69	2017-03-30	Parainfluenza 1	Parainfluenza Virus 1	3	paired	None	0
P69_S7	P69	2017-04-06	Coronavirus OC43	None	0	paired	Coronavirus OC43	8
P69_S7	P69	2017-04-06	HMPV	None	0	paired	HMPV	9
P69_S7	P69	2017-04-06	Rhinovirus	Rhinovirus	143	paired	Human rhinovirus C	950
P58_S1	P58	2017-06-01	None	None	0	paired	None	0
P58_S2	P58	2017-06-15	Rhinovirus	Rhinovirus	48	paired	Human rhinovirus A	44
P53_S2	P53	2016-12-22	None	None	0	paired	None	0
P53_S5	P53	2017-06-15	None	None	0	paired	None	0
P57_S8	P57	2017-06-01	Rhinovirus	None	0	paired	Human rhinovirus	139
P57_S9	P57	2017-06-15	Rhinovirus	Rhinovirus	10	paired	Human rhinovirus A	35
P60_S23	P60	2018-03-22	Rhinovirus	None	0	paired	Human rhinovirus A	413
P52_S1	P52	2017-07-13	Adenovirus	Adenovirus	142	paired	None	0
P52_S1	P52	2017-07-13	Coronavirus 229E	None	0	paired	Human coronavirus 229E	6
P52_S1	P52	2017-07-13	Coronavirus OC43	None	0	paired	Human coronavirus OC43	22
P52_S1	P52	2017-07-13	Parainfluenza 4	Parainfluenza 4	203	paired	Human parainfluenza virus 4b strain SC3019	23519
P52_S2	P52	2017-07-27	Parainfluenza 4	Parainfluenza 4	21	paired	None	0
P52_S2	P52	2017-07-27	Rhinovirus	Rhinovirus	39	paired	None	0
P52_S3	P52	2017-08-10	Parainfluenza1	None	0	paired	Parainfluenza 1	31
P52_S3	P52	2017-08-10	Rhinovirus	None	0	paired	Human rhinovirus C15 strain HRV/C/BuenosAires/Arg/001/2017	2532
P52_S4	P52	2017-08-24	Coronavirus OC43	None	0	paired	Human Coronavirus OC43	16
P52_S4	P52	2017-08-24	Parainfluenza 1	Parainfluenza Virus 1	29	paired	None	0
P52_S6	P52	2017-09-21	Coronavirus NL63	None	0	paired	Human coronavirus NL63	6
P52_S6	P52	2017-09-21	Coronavirus OC43	None	0	paired	Human Coronavirus OC43	37
P52_S6	P52	2017-09-21	Rhinovirus	None	0	paired	Human rhinovirus C53 strain USA/2015-20994	7213
P52_S5	P52	2017-09-07	Coronavirus NL63	None	0	paired	Human coronavirus NL63	4
P52_S5	P52	2017-09-07	Coronavirus OC43	None	0	paired	Human coronavirus Oc43	15
P59_S6	P59	2017-03-02	Coronavirus OC43	None	0	paired	Human coronavirus OC43	79
P59_S7	P59	2017-03-09	Coronavirus OC43	None	0	paired	Human coronavirus OC43	97
P59_S9	P59	2017-03-23	Coronavirus OC43	None	0	paired	Human coronavirus OC43	24
P59_S8	P59	2017-03-16	Coronavirus NL63	Coronavirus NL63	220	paired	Human coronavirus NL63 isolate CBJ123	154478
P59_S8	P59	2017-03-16	Coronavirus OC43	None	0	paired	Human coronavirus OC43	24
P59_S10	P59	2017-03-30	Coronavirus NL63	None	0	paired	Human coronavirus NL63	4
P59_S10	P59	2017-03-30	Coronavirus OC43	Coronavirus OC43	149	paired	Human coronavirus OC43 strain SC2476	1111535
P59_S10	P59	2017-03-30	Rhinovirus	None	0	paired	Human rhinovirus 88	983
P59_S11	P59	2017-04-06	Adenovirus	Adenovirus	93	paired	None	0
P59_S11	P59	2017-04-06	Coronavirus OC43	None	0	paired	Human coronavirus OC43	12
P59_S11	P59	2017-04-06	Rhinovirus	Rhinovirus	4	paired	Human rhinovirus A,rhinovirus 88	222
P59_S16	P59	2018-03-08	None	None	0	paired	None	0
P59_S15	P59	2018-03-01	None	None	0	paired	None	0
P59_S17	P59	2018-03-15	Rhinovirus	Rhinovirus	4	paired	Rhinovirus A strain HRV-A24	701
P59_S18	P59	2018-03-22	Coronavirus 229E	None	0	paired	Coronavirus 229E	32
P59_S18	P59	2018-03-22	Coronavirus OC43	None	0	paired	Coronavirus OC43	44
P59_S18	P59	2018-03-22	Rhinovirus	None	0	paired	Rhinovirus C isolate E0-14	48439
P59_S19	P59	2018-03-29	None	None	0	paired	None	0
P59_S20	P59	2018-04-05	None	None	0	paired	None	0
P4_S5	P4	2017-01-11	Coronavirus OC43	None	0	paired	Human coronavirus OC43	3
P4_S5	P4	2017-01-11	Rhinovirus	None	0	paired	Human rhinovirus C	230
P4_S6	P4	2017-01-18	Coronavirus 229E	None	0	paired	Human coronavirus 229E	87
P4_S7	P4	2017-01-25	Coronavirus 229E	None	0	paired	Human coronavirus 229E	56
P4_S7	P4	2017-01-25	Rhinovirus	Rhinovirus	149	paired	Rhinovirus C strain SC261, complete genome	30029
P4_S9	P4	2017-02-08	Coronavirus 229E	None	0	paired	Human coronavirus 229E	42
P4_S9	P4	2017-02-08	Rhinovirus	None	0	paired	Rhinovirus	2
P4_S8	P4	2017-02-01	Coronavirus 229E	None	0	paired	Human coronavirus 229E	128
P4_S8	P4	2017-02-01	Rhinovirus	Rhinovirus	164	paired	Rhinovirus C	375
P4_S11	P4	2017-02-22	Coronavirus 229E	Coronavirus 229E	204	paired	Human coronavirus 229E strain SC2872, complete genome	1700195
P4_S11	P4	2017-02-22	Coronavirus OC43	None	0	paired	Human coronavirus OC43	131
P4_S11	P4	2017-02-22	Rhinovirus	Rhinovirus	55	paired	Human rhinovirus B strain HRV-B06_p1277_s6500_2000 polyprotein gene, partial cds	27253
P4_S10	P4	2017-02-15	Coronavirus 229E	None	0	paired	Human coronavirus 229E	66
P4_S10	P4	2017-02-15	Rhinovirus	None	0	paired	Human rhinovirus B	953
P4_S12	P4	2017-03-01	Coronavirus 229E	None	0	paired	Human coronavirus 229E	122
P4_S12	P4	2017-03-01	Rhinovirus	Rhinovirus	5	paired	None	0
P4_S14	P4	2017-03-16	Coronavirus 229E	Coronavirus 229E	13	paired	Human coronavirus 229E	128
P4_S13	P4	2017-03-08	Coronavirus 229E	None	0	paired	Human coronavirus 229E	16
P4_S13	P4	2017-03-08	Rhinovirus	None	0	paired	Human rhinovirus B	788
P4_S15	P4	2017-03-22	Adenovirus	Adenovirus	10	paired	None	0
P4_S16	P4	2017-03-31	None	None	0	paired	None	0
P4_S17	P4	2017-04-05	None	None	0	paired	None	0
P104_S2	P104	2018-01-30	Coronavirus 229E	None	0	paired	Human coronavirus 229E	24
P104_S2	P104	2018-01-30	Coronavirus OC43	None	0	paired	Human coronavirus OC43	31
P104_S3	P104	2018-02-06	None	None	0	paired	None	0
P104_S4	P104	2018-02-14	Rhinovirus	Rhinovirus	66	paired	Human rhinovirus C	110
P104_S5	P104	2018-02-23	None	None	0	paired	None	0
P104_S1	P104	2017-12-19	Coronavirus OC43	None	0	paired	Human coronavirus OC43	148
P48_S13	P48	2017-12-27	Coronavirus OC43	None	0	paired	HUMAN CORONAVIRUS OC43	120
P48_S14	P48	2018-01-02	Coronavirus OC43	None	0	paired	HUMAN CORONAVIRUS OC43	153
P48_S15	P48	2018-01-08	Coronavirus 229E	None	0	paired	Human coronavirus 229E	17
P48_S15	P48	2018-01-08	Coronavirus OC43	Coronavirus OC43	106	paired	Human coronavirus OC43 strain SC9741	2873709
P48_S16	P48	2018-01-19	Coronavirus OC43	None	0	paired	HUMAN CORONAVIRUS OC43	97
P48_S17	P48	2018-01-23	Coronavirus OC43	None	0	paired	HUMAN CORONAVIRUS OC43	254
P4_S4	P4	2017-01-04	Coronavirus OC43	None	0	paired	Human coronavirus OC43	256
P4_S4	P4	2017-01-04	HMPV	HMPV	126	paired	None	0
P4_S4	P4	2017-01-04	Rhinovirus	None	0	paired	Rhinovirus C strain SCH-120 polyprotein gene, complete cds	2026
P59_S21	P59	2018-04-12	Adenovirus	Adenovirus	27	paired	None	0
P3_S7	P3	2017-01-03	None	None	0	paired	None	0
P2_S1	P2	2017-01-10	Respiratory syncytial virus	Respiratory syncytial virus B	5	paired	Human orthopneumovirus strain B	1180
P3_S8	P3	2017-01-10	Coronavirus 229E	None	0	paired	Human coronavirus 229E	42
P3_S8	P3	2017-01-10	Coronavirus OC43	None	0	paired	Human coronavirus OC43	57
P3_S9	P3	2017-01-18	Coronavirus OC43	None	0	paired	Human coronavirus OC43	2
P3_S10	P3	2017-01-25	Parainfluenza 1	None	0	paired	Parainfluenza 1	2
P64_S2	P64	2017-06-01	Coronavirus OC43	None	0	paired	Human coronavirus OC43	19
P64_S3	P64	2017-06-15	Coronavirus HKU1	Coronavirus HKU1	209	paired	Human coronavirus HKU1	21261
P64_S4	P64	2017-06-29	None	None	0	paired	None	0
P68_S13	P68	2017-08-10	None	None	0	paired	None	0
P63_S1	P63	2017-09-07	Coronavirus 229E	None	0	paired	Human Coronavirus 229E	9
P63_S1	P63	2017-09-07	Coronavirus OC43	None	0	paired	Human Coronavirus Oc43	33
P68_S14	P68	2017-09-07	None	None	0	paired	None	0
P68_S15	P68	2017-09-21	Rhinovirus	Rhinovirus	47	paired	Rhinovirus B isolate BCH214	6224
P60_S19	P60	2017-10-05	Adenovirus	None	0	paired	Human adenovirus	6
P60_S19	P60	2017-10-05	Coronavirus OC43	None	0	paired	Human coronavirus OC43	5
P60_S19	P60	2017-10-05	Rhinovirus	Rhinovirus	92	paired	Human rhinovirus A?	18715
P63_S2	P63	2017-09-21	Rhinovirus	Rhinovirus	54	paired	Human rhinovirus 79 (B)	901
P64_S5	P64	2017-09-21	Coronavirus OC43	None	0	paired	Human coronavirus OC43	4
P64_S5	P64	2017-09-21	Rhinovirus	None	0	paired	Rhinovirus	2
P69_S9	P69	2017-12-14	Coronavirus 229E	None	0	paired	Human Coronavirus 229E	13
P69_S9	P69	2017-12-14	Coronavirus OC43	None	0	paired	Human Coronavirus Oc43	53
P69_S10	P69	2017-12-21	Coronavirus OC43	Coronavirus OC43	207	paired	Human coronavirus OC43	103851
P69_S10	P69	2017-12-21	Rhinovirus	None	0	paired	Rhinovirus	2
P69_S11	P69	2017-12-28	Coronavirus OC43	Coronavirus OC43	251	paired	Human coronavirus OC43	2171
P47_S1	P47	2016-12-28	Coronavirus 229E	None	0	paired	Coronavirus 229E	2
P47_S1	P47	2016-12-28	Coronavirus HKU1	None	0	paired	Huma coronavirus HKU1	296
P47_S1	P47	2016-12-28	Coronavirus OC43	Coronavirus OC43	243	paired	Human coronavirus OC43	1536
P47_S2	P47	2017-01-26	Adenovirus	Adenovirus	144	paired	Human adenovirus type 4	91
P47_S2	P47	2017-01-26	Coronavirus HKU1	None	0	paired	Huma coronavirus HKU1	466
P47_S2	P47	2017-01-26	Coronavirus OC43	Coronavirus OC43	35	paired	Human coronavirus OC43	617
P47_S2	P47	2017-01-26	Influenza A	None	0	paired	Influenza A	4
P54_S1	P54	2016-12-22	Coronavirus 229E	Coronavirus 229E	197	paired	Human coronavirus 229E strain SC2282	200349
P54_S1	P54	2016-12-22	Coronavirus HKU1	None	0	paired	Human Coronavirus HKU1	163
P54_S1	P54	2016-12-22	Coronavirus OC43	Coronavirus OC43	292	paired	Human coronavirus OC43 strain SC9741	13676
P54_S7	P54	2017-12-14	Coronavirus HKU1	None	0	paired	Human Coranavirus HKU1	46
P54_S7	P54	2017-12-14	Coronavirus OC43	Coronavirus OC43	253	paired	Human Coronavirus OC43	2475
P54_S7	P54	2017-12-14	Rhinovirus	Rhinovirus	53	paired	None	0
P56_S1	P56	2017-02-23	Coronavirus 229E	None	0	paired	Human coronavirus 229E	4
P56_S1	P56	2017-02-23	Coronavirus HKU1	None	0	paired	Human coronavirus HKU1	89
P56_S1	P56	2017-02-23	Coronavirus OC43	Coronavirus OC43	133	paired	Human coronavirus OC43 isolate HCoV-OC43/USA/ACRI_0052/2016	4792549
P56_S2	P56	2017-03-02	Coronavirus HKU1	None	0	paired	Human coronavirus HKU1	38
P56_S2	P56	2017-03-02	Coronavirus OC43	Coronavirus OC43	66	paired	Human coronavirus OC43 isolate HCoV-OC43/USA/ACRI_0052/2016	4345
P56_S3	P56	2017-12-19	Coronavirus HKU1	None	0	paired	Human coronavirus HKU1	50
P56_S3	P56	2017-12-19	Coronavirus OC43	Coronavirus OC43	274	paired	Human coronavirus OC43	1025
P56_S3	P56	2017-12-19	Rhinovirus	Rhinovirus	119	paired	Rhinovirus C	345
P64_S1	P64	2017-01-26	Coronavirus HKU1	None	0	paired	Human Coronavirus HKU1	65
P64_S1	P64	2017-01-26	Coronavirus OC43	Coronavirus OC43	301	paired	Human coronavirus OC43 strain SC9741	19183
P64_S6	P64	2017-12-21	Coronavirus HKU1	None	0	paired	Human coronavirus HKU1	85
P64_S6	P64	2017-12-21	Coronavirus OC43	Coronavirus OC43	296	paired	Human coronavirus OC43	6671
P64_S6	P64	2017-12-21	Rhinovirus	Rhinovirus	127	paired	Human rhinovirus A	989
P69_S1	P69	2017-02-02	Coronavirus HKU1	None	0	paired	Human cpronavirus HKU1	112
P69_S1	P69	2017-02-02	Coronavirus OC43	Coronavirus OC43	229	paired	Human coronavirus OC43	252
P70_S8	P70	2017-03-16	Coronavirus 229E	None	0	paired	Human Coronavirus 229E	3
P70_S8	P70	2017-03-16	Coronavirus HKU1	Coronavirus HKU1	221	paired	Human coronavirus HKU1	1312
P70_S8	P70	2017-03-16	Coronavirus OC43	None	0	paired	Human Coronavirus OC43	222
P70_S10	P70	2017-11-30	Coronavirus HKU1	Coronavirus HKU1	169	paired	Human coronavirus HKU1	3935657
P70_S10	P70	2017-11-30	Coronavirus OC43	None	0	paired	Human Coronavirus OC43	141
P72_S1	P72	2017-02-16	Coronavirus OC43	Coronavirus OC43	263	paired	Human coronavirus OC43 strain SC9741	522101
P72_S1	P72	2017-02-16	Rhinovirus	Rhinovirus	18	paired	Rhinovirus	7
P72_S2	P72	2017-02-23	Coronavirus 229E	None	0	paired	Human coronavirus 229E	7
P72_S2	P72	2017-02-23	Coronavirus OC43	Coronavirus OC43	263	paired	Human coronavirus OC43 strain SC9741	58188
P72_S3	P72	2017-03-23	Coronavirus 229E	Coronavirus 229E	212	paired	Human coronavirus 229E strain SC2282+strain 229E/Haiti-1/2016	276994
P72_S3	P72	2017-03-23	Coronavirus OC43	Coronavirus OC43	76	paired	Human coronavirus OC43	417
P72_S4	P72	2017-11-09	Coronavirus OC43	Coronavirus OC43	221	paired	Human coronavirus OC43 strain 3184A/2012 + N08-33B_360X+ isolate 5472/2007	4575584
P72_S4	P72	2017-11-09	Rhinovirus	Rhinovirus	13	paired	Human rhinovirus C NAT001 polyprotein gene, complete cds	55522
P72_S5	P72	2017-11-30	Adenovirus	Adenovirus	55	paired	None	0
P72_S5	P72	2017-11-30	Coronavirus OC43	Coronavirus OC43	189	paired	Human coronavirus OC43 isolate HCoV-OC43/USA/ACRI_0052/2016,	2872
P72_S6	P72	2017-12-14	Coronavirus OC43	Coronavirus OC43	60	paired	Human coronavirus OC43	230
P75_S1	P75	2017-01-26	Coronavirus OC43	Coronavirus OC43	166	paired	Human coronavirus OC43	20091
P75_S2	P75	2017-04-06	Coronavirus OC43	Coronavirus OC43	56	paired	Human coronavirus OC43	211
P75_S2	P75	2017-04-06	Rhinovirus	Rhinovirus	49	paired	None	0
P75_S3	P75	2017-12-28	Coronavirus 229E	None	0	paired	Human coronavirus 229E	4
P75_S3	P75	2017-12-28	Coronavirus OC43	Coronavirus OC43	289	paired	Human coronavirus OC43	1675
P96_S1	P96	2017-11-27	Adenovirus	Adenovirus	113	paired	Human adenovirus	22
P96_S1	P96	2017-11-27	Coronavirus 229E	None	0	paired	Human coronavirus 229E	3
P96_S1	P96	2017-11-27	Coronavirus HKU1	Coronavirus HKU1	177	paired	Human coronavirus HKU1	173
P96_S1	P96	2017-11-27	Respiratory syncytial virus	Respiratory syncytial virus B	169	paired	Human respiratory syncytial virus B	1713
P96_S1	P96	2017-11-27	Rhinovirus	Rhinovirus	103	paired	Human rhinovirus	1825
P96_S2	P96	2017-12-08	Coronavirus HKU1	Coronavirus HKU1	261	paired	Human coronavirus HKU1	2623
P96_S2	P96	2017-12-08	Coronavirus OC43	None	0	paired	Human coronavirus OC43	191
P96_S3	P96	2017-12-11	Coronavirus HKU1	Coronavirus HKU1	154	paired	Human coronavirus HKU1	2904
P96_S3	P96	2017-12-11	Coronavirus OC43	None	0	paired	Human coronavirus OC43	100
P96_S4	P96	2018-01-23	Adenovirus	Adenovirus	3	paired	None	0
P96_S4	P96	2018-01-23	Coronavirus HKU1	Coronavirus HKU1	54	paired	Human coronavirus HKU1	289
P71_S13	P71	2017-11-16	None	None	0	paired	None	0
P69_S12	P69	2018-01-11	Rhinovirus	None	0	paired	Human rhinovirus C	345
P80_S14	P80	2017-11-20	None	None	0	paired	None	0
P68_S18	P68	2017-10-19	None	None	0	paired	None	0
P83_S14	P83	2018-03-01	None	None	0	paired	Human rhinovirus	32
P71_S14	P71	2017-11-30	Rhinovirus	Rhinovirus	193	paired	Human rhinovirus B	1436
P76_S10	P76	2018-04-10	None	None	0	paired	None	0
P5_S15	P5	2017-10-06	None	None	0	paired	None	0
P83_S13	P83	2018-02-23	Coronavirus NL63	None	0	paired	Human coronavirus NL63	21
P83_S13	P83	2018-02-23	Rhinovirus	None	0	paired	Rhinovirus	32
P83_S8	P83	2018-01-08	Coronavirus HKU1	Coronavirus HKU1	176	paired	Human coronavirus HKU1	1016
P101_S2	P101	2017-11-27	Rhinovirus	None	0	paired	Rhinovirus	4
P11_S6	P11	2017-07-05	None	None	0	paired	None	0
P80_S12	P80	2017-11-06	Rhinovirus	Rhinovirus	115	paired	Human rhinovirus	244
P80_S10	P80	2017-10-24	None	None	0	paired	None	0
P83_S12	P83	2018-02-16	Coronavirus NL63	Coronavirus NL63	15	paired	Human coronavirus NL63 isolate CBJ123	85119
P83_S12	P83	2018-02-16	Influenza B	None	0	paired	Influenza B	5
P48_S21	P48	2018-03-13	Influenza B	None	0	paired	Influenza B	6
P101_S1	P101	2017-11-03	None	None	0	paired	None	0
P68_S22	P68	2017-12-28	Influenza B	None	0	paired	Influenza B	26
P68_S22	P68	2017-12-28	Rhinovirus	None	0	paired	Rhinovirus	3
P83_S1	P83	2017-08-04	Coronavirus NL63	None	0	paired	Coronavirus NL63	3
P83_S1	P83	2017-08-04	Influenza B	None	0	paired	Influenza B	30
P83_S1	P83	2017-08-04	Rhinovirus	None	0	paired	Rhinovirus	4
P92_S9	P92	2018-02-16	Rhinovirus	None	0	paired	Rhinovirus	6
P5_S17	P5	2017-10-19	Influenza B	None	0	paired	Influenza B	20
P5_S17	P5	2017-10-19	Rhinovirus	Rhinovirus	102	paired	Human rhinovirus B strain HRV-B04_p1202_sR3341_2010 polyprotein gene, complete cds	45132
P48_S20	P48	2018-03-06	Influenza B	Influenza B	122	paired	Influenza B virus	401010
P80_S15	P80	2018-04-20	None	None	0	paired	None	0
P92_S3	P92	2017-12-27	Respiratory syncytial virus	Respiratory syncytial virus B	101	paired	Human orthopneumovirus	186
P83_S10	P83	2018-01-23	None	None	0	paired	None	0
P101_S4	P101	2017-12-11	Rhinovirus	Rhinovirus	19	paired	None	0
P92_S2	P92	2017-12-20	None	None	0	paired	None	0
P71_S15	P71	2017-12-07	None	None	0	paired	None	0
P5_S19	P5	2017-11-03	None	None	0	paired	None	0
P92_S14	P92	2018-04-16	None	None	0	paired	None	0
P101_S6	P101	2017-12-26	Coronavirus NL63	None	0	paired	Coronavirus NL63	3
P80_S13	P80	2017-11-13	None	None	0	paired	None	0
P11_S7	P11	2017-07-17	Coronavirus NL63	None	0	paired	Coronavirus NL63	4
P11_S7	P11	2017-07-17	Rhinovirus	Rhinovirus	31	paired	Enterovirus sp. isolate CU106 polyprotein gene, partial cds	3962
P95_S5	P95	2018-01-18	None	None	0	paired	None	0
P76_S11	P76	2018-04-19	Coronavirus NL63	Coronavirus NL63	88	paired	Human coronavirus NL63 strain N07-324B_182X, complete genome	121357
P48_S19	P48	2018-03-02	None	None	0	paired	None	0
P68_S17	P68	2017-10-12	None	None	0	paired	None	0
P71S_17	P71S	2017-12-21	HMPV	None	0	paired	Metapneumovirus	11
P71S_17	P71S	2017-12-21	Influenza B	None	0	paired	Influenza B	4
P71S_17	P71S	2017-12-21	Rhinovirus	Rhinovirus	113	paired	None	0
P95_S6	P95	2018-01-24	None	None	0	paired	None	0
P80_S8	P80	2017-10-10	None	None	0	paired	None	0
P92_S12	P92	2018-03-05	None	None	0	paired	None	0
P95_S1	P95	2017-11-08	None	None	0	paired	None	0
P68_S16	P68	2017-10-05	Rhinovirus	Rhinovirus	13	paired	Rhinovirus B isolate BCH214	166
P92_S8	P92	2018-01-30	None	None	0	paired	None	0
P68_S20	P68	2017-12-14	Coronavirus HKU1	None	0	paired	CoronavirusHKU1	2
P95_S4	P95	2018-01-12	Coronavirus HKU1	Coronavirus HKU1	3	paired	None	0
P95_S4	P95	2018-01-12	Influenza B	None	0	paired	Influenza B	3
P1_S6	P1	2018-01-10	Coronavirus OC43	Coronavirus OC43	257	paired	Coronavirus OC43	556
P92_S4	P92	2018-01-03	Respiratory syncytial virus	Respiratory syncytial virus B	74	paired	Human orthopneumovirus strain B	305
P48_S18	P48	2018-02-16	Rhinovirus	None	0	paired	Rhinovirus	4
P11_S9	P11	2018-03-06	None	None	0	paired	None	0
P92_S13	P92	2018-03-13	None	None	0	paired	None	0
P80_S7	P80	2017-10-03	None	None	0	paired	None	0
P92_S7	P92	2018-01-22	Influenza B	None	0	paired	Influenza B	4
P101_S3	P101	2017-12-04	None	None	0	paired	None	0
P5_S20	P5	2017-12-01	None	None	0	paired	None	0
P92_S5	P92	2018-01-08	Coronavirus HKU1	Coronavirus HKU1	122	paired	Human coronavirus HKU1	36
P68_S21	P68	2017-12-21	Rhinovirus	Rhinovirus	124	paired	Human rhinovirus C11 strain SC1065, complete genome	39715
P83_S9	P83	2018-01-16	None	None	0	paired	None	0
P83_S11	P83	2018-02-09	None	None	0	paired	None	0
P1_S5	P1	2018-01-03	None	None	0	paired	None	0
P83_S7	P83	2017-12-26	None	None	0	paired	None	0
P85_S5	P85	2018-03-20	None	None	0	paired	None	0
P68_S19	P68	2017-12-07	None	None	0	paired	None	0
P85_S3	P85	2017-11-20	Rhinovirus	Rhinovirus	107	paired	Rhinovirus	8
P101_S5	P101	2017-12-18	None	None	0	paired	None	0
P85_S2	P85	2017-11-15	Rhinovirus	None	0	paired	Rhinovirus	12
P1_S8	P1	2018-01-22	None	None	0	paired	None	0
P76_S9	P76	2018-04-02	Influenza B	None	0	paired	Influenza B	7
P92_S10	P92	2018-02-21	None	None	0	paired	None	0
P92_S6	P92	2018-01-19	Coronavirus HKU1	Coronavirus HKU1	179	paired	CoronavirusHKU1	8
P71_S18	P71	2017-12-28	None	None	0	paired	None	0
P85_S1	P85	2017-11-08	None	None	0	paired	None	0
P71_S12	P71	2017-09-21	None	None	0	paired	None	0
P95_S3	P95	2018-01-03	Rhinovirus	None	0	paired	Rhinovirus	6
P85_S4	P85	2017-12-08	None	None	0	paired	None	0
P69_S8	P69	2017-12-07	Influenza B	None	0	paired	Influenza B	5
P69_S8	P69	2017-12-07	Rhinovirus	None	0	paired	Human rhinovirus A isolate hrv-A101, complete genome	6687
P1_S7	P1	2018-01-18	None	None	0	paired	None	0
P92_S1	P92	2017-12-12	None	None	0	paired	None	0
P80_S11	P80	2017-11-03	None	None	0	paired	None	0
P5_S18	P5	2017-10-26	None	None	0	paired	None	0
P92_S11	P92	2018-02-28	Rhinovirus	Rhinovirus	153	paired	Human rhinovirus A 46, complete genome	16724
P1_S4	P1	2017-06-07	Adenovirus	None	0	paired	Adenovirus	10
P68_S12	P68	2017-07-13	Influenza B	None	0	paired	Influenza B	4
P71_S16	P71	2017-12-14	None	None	0	paired	None	0
P48_S12	P48	2017-06-22	None	None	0	paired	None	0
P11_S8	P11	2017-07-31	None	None	0	paired	None	0
P5_S16	P5	2017-10-12	None	None	0	paired	None	0
P80_S9	P80	2017-10-17	Rhinovirus	Rhinovirus	143	paired	Human rhinovirus B	1207
P95_S2	P95	2017-12-27	None	None	0	paired	None	0
P89_S7	P89	2017-11-13	None	None	0	paired	None	0
P97_S1	P97	2018-01-16	None	None	0	paired	None	0
P93_S2	P93	2017-10-24	Rhinovirus	None	0	paired	Rhinovirus	3
P98_S3	P98	2018-03-12	None	None	0	paired	None	0
P97_S10	P97	2018-03-19	Rhinovirus	Rhinovirus	35	paired	Human rhinovirus A strain HRV-A28_p1175_sR3303_2010 polyprotein gene, partial cds	8323
P78_S5	P78	2017-10-17	None	None	0	paired	None	0
P87_S2	P87	2018-03-23	Rhinovirus	None	0	paired	Rhinovirus	7
P97_S11	P97	2018-03-26	Rhinovirus	Rhinovirus	80	paired	Rhinovirus	3
P76_S5	P76	2017-08-04	Rhinovirus	Rhinovirus	7	paired	Human rhinovirus C NAT001 polyprotein gene, complete cds	1411
P93_S4	P93	2017-11-06	None	None	0	paired	None	0
P88_S3	P88	2018-01-26	None	None	0	paired	None	0
P90_S5	P90	2017-11-02	Rhinovirus	Rhinovirus	38	paired	Coaxsakievirus	8
P88_S2	P88	2018-01-18	None	None	0	paired	None	0
P87_S3	P87	2018-03-26	None	None	0	paired	None	0
P76_S1	P76	2017-06-08	None	None	0	paired	None	0
P88_S4	P88	2018-02-02	None	None	0	paired	None	0
P93_S6	P93	2017-11-20	None	None	0	paired	None	0
P97_S3	P97	2018-01-29	Rhinovirus	Rhinovirus	11	paired	Human rhinovirus C	139
P93_S3	P93	2017-11-03	None	None	0	paired	None	0
P28_S9	P28	2017-11-29	None	None	0	paired	None	0
P76_S4	P76	2017-07-20	None	None	0	paired	None	0
P89_S2	P89	2017-10-11	None	None	0	paired	None	0
P93_S10	P93	2018-02-12	Rhinovirus	None	0	paired	Rhinovirus	3
P55_S12	P55	2017-08-24	None	None	0	paired	None	0
P93_S7	P93	2017-12-01	Rhinovirus	None	0	paired	Rhinovirus	12
P78_S2	P78	2017-09-25	Rhinovirus	None	0	paired	Rhinovirus	11
P90_S3	P90	2017-10-19	Rhinovirus	None	0	paired	Human rhinovirus C15 strain HRV/C/BuenosAires/Arg/001/2017, complete genome	8441
P88_S7	P88	2018-03-02	Rhinovirus	None	0	paired	Rhinovirus	8
P55_S10	P55	2017-07-27	Rhinovirus	Rhinovirus	122	paired	Human rhinovirus 90 strain ATCC VR-1291, complete genome	60399
P97_S8	P97	2018-03-05	Rhinovirus	Rhinovirus	10	paired	Rhinovirus	14
P87_S4	P87	2018-04-13	Rhinovirus	Rhinovirus	3	paired	Human rhinovirus B 26 strain ATCC VR-1136	227016
P94_S3	P94	2018-02-16	Rhinovirus	None	0	paired	Rhinovirus	5
P90_S1	P90	2017-10-05	None	None	0	paired	None	0
P88_S5	P88	2018-02-07	None	None	0	paired	None	0
P78_S7	P78	2017-11-01	None	None	0	paired	None	0
P88_S1	P88	2017-11-01	None	None	0	paired	None	0
P97_S5	P97	2018-02-12	Rhinovirus	Rhinovirus	4	paired	Human rhinovirus C11 strain CL-170085, complete genome	2730
P93_S9	P93	2017-12-12	Rhinovirus	None	0	paired	Rhinovirus	7
P55_S11	P55	2017-08-10	Rhinovirus	Rhinovirus	5	paired	Human rhinovirus	17
P90_S2	P90	2017-10-12	Rhinovirus	Rhinovirus	9	paired	Rhinovirus	4
P97_S2	P97	2018-01-22	None	None	0	paired	None	0
P78_S4	P78	2017-10-10	Rhinovirus	Rhinovirus	102	paired	Human rhinovirus B strain HRV-B04_p1202_sR3341_2010 polyprotein gene, complete cds	4270
P89_S9	P89	2017-12-21	None	None	0	paired	None	0
P1_S12	P1	2018-04-02	Coronavirus 229E	None	0	paired	Coronavirus 229E	4
P1_S12	P1	2018-04-02	Rhinovirus	Rhinovirus	3.6	paired	Rhinovirus	7
P55_S9	P55	2017-07-13	None	None	0	paired	None	0
P98_S4	P98	2018-03-19	Rhinovirus	Rhinovirus	14	paired	Human rhinovirus	927
P89_S4	P89	2017-10-25	None	None	0	paired	None	0
P55_S7	P55	2017-06-15	None	None	0	paired	None	0
P78_S1	P78	2017-09-12	None	None	0	paired	None	0
P1_S10	P1	2018-03-22	None	None	0	paired	None	0
P94_S2	P94	2018-01-24	None	None	0	paired	None	0
P89_S6	P89	2017-11-08	Rhinovirus	Rhinovirus	34	paired	None	0
P90_S4	P90	2017-10-26	Rhinovirus	Rhinovirus	36	paired	None	0
P55_S6	P55	2017-06-01	Rhinovirus	Rhinovirus	96	paired	Human rhinovirus A strain HRV-A28_p1175_sR3303_2010 polyprotein gene, partial cds	12344
P98_S1	P98	2017-12-27	None	None	0	paired	None	0
P98_S6	P98	2018-04-13	Rhinovirus	None	0	paired	Human rhinovirus sp. isolate 12MYKLU1410 from Malaysia polyprotein gene, complete cds	17972
P97_S7	P97	2018-02-26	Rhinovirus	Rhinovirus	3	paired	None	0
P89_S1	P89	2017-10-04	None	None	0	paired	None	0
P76_S3	P76	2017-07-05	Rhinovirus	Rhinovirus	9	paired	None	0
P78_S6	P78	2017-10-23	Rhinovirus	Rhinovirus	39	paired	None	0
P28_S7	P28	2017-11-15	Rhinovirus	Rhinovirus	146	paired	Human rhinovirus 77 strain ATCC VR-1187, complete genome	2564
P88_S6	P88	2018-02-22	Rhinovirus	Rhinovirus	61	paired	Human rhinovirus	111
P89_S3	P89	2017-10-18	None	None	0	paired	NA	0
P97_S6	P97	2018-02-21	Rhinovirus	Rhinovirus	44	paired	Rhinovirus	6
P55_S8	P55	2017-06-29	Rhinovirus	Rhinovirus	37	paired	Human rhinovirus B27 strain SC863	90
P98_S5	P98	2018-03-26	Rhinovirus	None	0	paired	Human rhinovirus A strain HRV-A28_p1175_sR3303_2010 polyprotein gene, partial cds	7095
P1_S9	P1	2018-03-14	None	None	0	paired	None	0
P90_S6	P90	2017-11-09	Rhinovirus	Rhinovirus	27	paired	Coxsackievirus A21	644
P78_S9	P78	2017-12-13	None	None	0	paired	None	0
P89_S8	P89	2017-11-21	Rhinovirus	None	0	paired	Rhinovirus	4
P97_S13	P97	2018-04-17	Rhinovirus	None	0	paired	Human rhinovirus sp. isolate 12MYKLU1410	569
P76_S2	P76	2017-06-22	None	None	0	paired	None	0
P93_S8	P93	2017-12-08	Rhinovirus	None	0	paired	Rhinovirus	4
P88_S8	P88	2018-03-09	None	None	0	paired	None	0
P55_S13	P55	2017-09-21	None	None	0	paired	None	0
P1_S14	P1	2018-04-16	Rhinovirus	None	0	paired	Rhinovirus	4
P97_S9	P97	2018-03-12	None	None	0	paired	None	0
P78_S3	P78	2017-10-03	None	None	0	paired	None	0
P1_S13	P1	2018-04-12	Rhinovirus	None	0	paired	Rhinovirus	7
P87_S5	P87	2018-04-18	Rhinovirus	None	0	paired	Human rhinovirus B 26 strain ATCC VR-1136, complete genome	3059
P97_S14	P97	2018-12-27	Rhinovirus	None	0	paired	Rhinovirus	6
P90_S7	P90	2017-12-07	Rhinovirus	None	0	paired	Human rhinovirus 103 strain WA327E/09 polyprotein gene, complete cds	25854
P93_S5	P93	2017-11-17	Rhinovirus	Rhinovirus	5	paired	Rhinovirus	8
P28_S8	P28	2017-11-22	Rhinovirus	None	0	paired	Rhinovirus	4
P98_S2	P98	2018-03-05	Rhinovirus	None	0	paired	Rhinovirus	6
P78_S8	P78	2017-11-06	Rhinovirus	None	0	paired	Rhinovirus	14
P89_S5	P89	2017-11-01	Rhinovirus	Rhinovirus	100	paired	Human rhinovirus	42
P1_S11	P1	2018-03-26	Rhinovirus	Rhinovirus	22	paired	Human rhinovirus 65 strain ATCC VR-1175, complete genome	9535
P97_S12	P97	2018-04-13	Rhinovirus	Rhinovirus	75	paired	Human rhinovirus C11 strain CL-170085, complete genome	39312
P87_S1	P87	2018-03-14	None	None	0	paired	None	0
P94_S1	P94	2018-01-12	None	None	0	paired	None	0
P98_S7	P98	2018-04-17	Rhinovirus	Rhinovirus	73	paired	None	0
P93_S1	P93	2017-10-16	Rhinovirus	None	0	paired	Human rhinovirus	17
P97_S4	P97	2018-02-05	None	None	0	paired	None	0
P86_S1	P86	2017-10-03	Rhinovirus	None	0	paired	Human rhinovirus	31
P60_S20	P60	2018-01-25	Coronavirus HKU1	None	0	paired	Human Coronavirus HKU1	70
P84_S2	P84	2017-11-02	None	None	0	paired	None	0
P99_S12	P99	2018-03-12	Adenovirus	None	0	paired	Human mastadenovirus	6
P99_S12	P99	2018-03-12	Rhinovirus	None	0	paired	Human rhinovirus A	49
P91_S9	P91	2018-04-06	None	None	0	paired	None	0
P103_S1	P103	2017-12-12	None	None	0	paired	None	0
P99_S3	P99	2017-11-17	Coronavirus OC43	None	0	paired	Coronavirus OC43	3
P99_S15	P99	2018-04-13	Rhinovirus	Rhinovirus	87	paired	Human rhinovirus C11 strain CL-170085, complete genome	5090
P99_S5	P99	2017-11-27	Rhinovirus	Rhinovirus	5	paired	Human rhinovirus A	736
P95_S12	P95	2018-03-28	None	None	0	paired	None	0
P100_S1	P100	2017-11-03	None	None	0	paired	None	0
P84_S1	P84	2017-10-26	None	None	0	paired	None	0
P83_S3	P83	2017-10-12	Rhinovirus	Rhinovirus	177	paired	Human rhinovirus A	403
P76_S8	P76	2018-01-09	None	None	0	paired	None	0
P16_S4	P16	2017-12-19	Coronavirus OC43	Coronavirus OC43	217	paired	Human coronavirus OC43	56878
P95_S11	P95	2018-03-23	Rhinovirus	Rhinovirus	147	paired	Rhinovirus C isolate E0-14	1129
P76_S7	P76	2017-11-18	Coronavirus OC43	Coronavirus OC43	197	paired	Human coronavirus OC43	47
P76_S7	P76	2017-11-18	Rhinovirus	None	0	paired	Human rhinovirus	54
P84_S7	P84	2017-12-14	None	None	0	paired	None	0
P83_S6	P83	2017-11-08	None	None	0	paired	None	0
P100_S5	P100	2018-03-26	Rhinovirus	None	0	paired	Human rhinovirus A	164
P73_S14	P73	2017-09-07	Rhinovirus	Rhinovirus	29	paired	Human rhinovirus	63
P95_S13	P95	2018-04-03	None	None	0	paired	None	0
P99_S10	P99	2018-02-26	None	None	0	paired	None	0
P76_S6	P76	2017-10-31	Rhinovirus	None	0	paired	Rhinovirus	4
P95_S8	P95	2018-02-22	Rhinovirus	None	0	paired	Rhinovirus	3
P73_S13	P73	2017-08-24	None	None	0	paired	None	0
P91_S6	P91	2017-11-10	None	None	0	paired	None	0
P95_S15	P95	2018-04-18	None	None	0	paired	None	0
P99_S13	P99	2018-03-19	Rhinovirus	Rhinovirus	18	paired	Human rhinovirus A strain HRV-A28_p1175_sR3303_2010 polyprotein gene, partial cds	6436
P34_S13	P34	2018-01-03	Rhinovirus	Rhinovirus	133	paired	Human rhinovirus C	864
P100_S7	P100	2018-04-13	None	None	0	paired	None	0
P91_S1	P91	2017-10-06	None	None	0	paired	None	0
P73_S12	P73	2017-08-10	Rhinovirus	None	0	paired	Rhinovirus	3
P100_S8	P100	2018-04-20	None	None	0	paired	None	0
P84_S6	P84	2017-12-07	None	None	0	paired	None	0
P16_S6	P16	2018-01-12	Coronavirus HKU1	Coronavirus HKU1	121	paired	Coronavirus HKU1	12
P95_S16	P95	NA	None	None	0	paired	None	0
P91_S4	P91	2017-10-27	Rhinovirus	Rhinovirus	12	paired	HUMAN RHINOVIRUS	19
P86_S3	P86	2017-10-19	Rhinovirus	Rhinovirus	175	paired	Human rhinovirus A 25 strain ATCC VR-1135, complete genome	4676
P99_S4	P99	2017-11-20	None	None	0	paired	None	0
P95_S9	P95	2018-03-09	None	None	0	paired	None	0
P16_S3	P16	2017-10-19	None	None	0	paired	None	0
P86_S5	P86	2018-04-16	None	None	0	paired	None	0
P34_S11	P34	2017-11-22	None	None	0	paired	None	0
P99_S1	P99	2017-11-03	None	None	0	paired	None	0
P16_S7	P16	2018-01-16	Coronavirus HKU1	Coronavirus HKU1	200	paired	Human coronavirus HKU1	151
P91_S7	P91	2017-11-17	None	None	0	paired	None	0
P99_S11	P99	2018-03-05	Influenza B	Influenza B	10	paired	None	0
P99_S11	P99	2018-03-05	Rhinovirus	Rhinovirus	21	paired	None	0
P95_S7	P95	2018-02-14	Coronavirus OC43	None	0	paired	Coronavirus OC43	13
P95_S7	P95	2018-02-14	Rhinovirus	None	0	paired	Human rhinovirus A	22
P83_S4	P83	2017-10-18	Coronavirus OC43	None	0	paired	Coronavirus OC43	9
P83_S4	P83	2017-10-18	Rhinovirus	Rhinovirus	128	paired	Human rhinovirus A	90
P95_S14	P95	2018-04-10	Coronavirus OC43	None	0	paired	Coronavirus OC43	37
P16_S1	P16	2017-09-13	Coronavirus OC43	None	0	paired	Coronavirus OC43	7
P99_S2	P99	2017-11-10	Coronavirus OC43	None	0	paired	Coronavirus OC43	9
P84_S3	P84	2017-11-09	Coronavirus OC43	Coronavirus OC43	297	paired	Human coronavirus OC43 isolate 3184A/2012, complete genome	512848
P73_S15	P73	2017-09-21	Coronavirus OC43	None	0	paired	Betacoronavirus 1 isolate E0-034 ORF1ab gene, complete cds; ORF1ab gene, partial cds; and NS2a, HE, S, NS5a, and N genes, complete cds	18
P16_S8	P16	2018-01-23	Rhinovirus	None	0	paired	Human rhinovirus A	62
P59_S13	P59	2017-06-15	Rhinovirus	Rhinovirus	17	paired	Human rhinovirus 65 strain ATCC VR-1175, complete genome	10202
P60_S18	P60	2017-09-21	Rhinovirus	Rhinovirus	127	paired	Human rhinovirus C	125
P86_S2	P86	2017-10-11	None	None	0	paired	None	0
P103_S6	P103	2018-04-18	Rhinovirus	None	0	paired	Human rhinovirus B 26 strain ATCC VR-1136, complete genome	1752
P16_S2	P16	2017-10-06	Rhinovirus	Rhinovirus	128	paired	Human rhinovirus	850
P60_S16	P60	2017-06-15	Coronavirus OC43	None	0	paired	Coronavirus OC43	4
P34_S12	P34	2017-12-20	Rhinovirus	None	0	paired	Human rhinovirus A	18
P91_S2	P91	2017-10-13	None	None	0	paired	None	0
P103_S5	P103	2018-04-10	Rhinovirus	Rhinovirus	3	paired	Human rhinovirus B 26	509
P91_S5	P91	2017-11-01	None	None	0	paired	None	0
P59_S12	P59	2017-06-01	Rhinovirus	Rhinovirus	6	paired	None	0
P60_S17	P60	2017-09-07	Coronavirus OC43	None	0	paired	Coronavirus OC43	4
P84_S4	P84	2017-11-16	Coronavirus OC43	Coronavirus OC43	182	paired	Human coronavirus OC43	172
P100_S4	P100	2018-03-23	Rhinovirus	Rhinovirus	96	paired	Human rhinovirus A strain HRV-A80_p1187_sR2954_2009 polyprotein gene, partial cds	1323790
P73_S11	P73	2017-06-15	Rhinovirus	None	0	paired	Human rhinovirus A	43
P86_S4	P86	2017-10-31	Rhinovirus	None	0	paired	Human rhinovirus A strain HRV-A80_p1187_sR2954_2009 polyprotein gene, partial cds	204
P103_S3	P103	2018-03-30	Rhinovirus	None	0	paired	Human rhinovirus A	88
P100_S2	P100	2018-03-06	Rhinovirus	None	0	paired	Human rhinovirus A	113
P95_S10	P95	2018-03-14	Rhinovirus	None	0	paired	Rhinovirus A	179
P99_S14	P99	2018-03-26	Coronavirus OC43	None	0	paired	Human coronavirus OC43	60
P99_S14	P99	2018-03-26	Rhinovirus	Rhinovirus	56	paired	Human rhinovirus A	127
P83_S2	P83	2017-10-03	Rhinovirus	None	0	paired	Human rhinovirus A	88
P91_S3	P91	2017-10-20	Rhinovirus	Rhinovirus	172	paired	Human rhinovirus A 25 strain ATCC VR-1135, complete genome	96074
P103_S4	P103	2018-04-06	Rhinovirus	None	0	paired	Human rhinovirus B 26 strain ATCC VR-1136, complete genome	2920
P102_S2	P102	2018-01-03	Coronavirus HKU1	None	0	paired	Coronavirus HKU1	2
P102_S2	P102	2018-01-03	Rhinovirus	Rhinovirus	155	paired	Human rhinovirus C	107
P84_S5	P84	2017-11-30	None	None	0	paired	None	0
P103_S2	P103	2018-03-23	None	None	0	paired	None	0
P99_S8	P99	2018-01-22	None	None	0	paired	None	0
P91_S8	P91	2017-12-01	Coronavirus OC43	None	0	paired	Coronavirus OC43	9
P91_S8	P91	2017-12-01	Rhinovirus	None	0	paired	Rhinovirus	6
P99_S9	P99	2018-02-21	None	None	0	paired	None	0
P100_S6	P100	2018-04-06	Rhinovirus	None	0	paired	Human rhinovirus	18
P59_S14	P59	2018-02-15	None	None	0	paired	None	0
P83_S5	P83	2017-10-25	Respiratory syncytial virus	RSV	4	paired	None	0
P99_S6	P99	2017-12-11	None	None	0	paired	None	0
P100_S3	P100	2018-03-14	None	None	0	paired	None	0
P99_S7	P99	2017-12-18	None	None	0	paired	None	0
P102_S1	P102	2017-11-29	None	None	0	paired	None	0
P16_S5	P16	2017-12-26	None	None	0	paired	None	0
*	Each line corresponds to a single respiratory virus detected in the sample either with RNAseq or PCR, therefore multiple lines can be associated to a single sample ID.

## Sheet: POSITIVITYPCRRNASEQY1
Sample_ID	PatientID	Date_collected.x	Virus_Interest	PCR	PCR_QUANTITATIVE	Protocol	ReportsRNAseq	Reads
P1_S1	P1	2016-12-20	None	None	0	single	None	0
P1_S2	P1	2017-01-17	Coronavirus 229E	Coronavirus 229E	237	single	Human coronavirus 229E isolate 0349+ isolate HCoV-229E/BN1/GER/2015	14390
P1_S3	P1	2017-02-01	None	None	0	single	None	0
P10_S1	P10	2016-10-26	Coronavirus 229E	None	0	single	Coronavirus 229E	8
P10_S1	P10	2016-10-26	Rhinovirus	Rhinovirus	57	single	Human rhinovirus 97 strain ATCC VR-1297, complete genome	94145
P10_S2	P10	2016-11-03	Rhinovirus	Rhinovirus	52	single	Human rhinovirus 97	562
P10_S3	P10	2016-11-10	Rhinovirus	Rhinovirus	47	single	Human rhinovirus 97 strain ATCC VR-1297, complete genome	2430
P10_S4	P10	2016-11-18	None	None	0	single	None	0
P10_S5	P10	2016-11-22	None	None	0	single	None	0
P10_S6	P10	2016-12-01	Coronavirus 229E	None	0	single	Coronavirus 229E	2
P10_S6	P10	2016-12-01	Rhinovirus	None	0	single	Rhinovirus	12
P10_S7	P10	2016-12-08	None	None	0	single	None	0
P10_S8	P10	2016-12-16	None	None	0	single	None	0
P11_S1	P11	2016-12-06	None	None	0	single	None	0
P11_S2	P11	2016-12-13	None	None	0	single	None	0
P11_S3	P11	2016-12-19	Respiratory syncytial virus	None	0	single	RSV	2
P11_S3	P11	2016-12-19	Rhinovirus	Rhinovirus	196	single	Human rhinovirus C isolate LZ508	4592
P11_S4	P11	2017-01-04	None	None	0	single	None	0
P11_S5	P11	2017-04-12	None	None	0	single	None	0
P12_S1	P12	2016-11-01	None	None	0	single	None	0
P12_S2	P12	2016-11-10	Coronavirus OC43	Coronavirus OC43	36	single	None	0
P12_S3	P12	2016-11-15	None	None	0	single	None	0
P12_S4	P12	2016-11-21	None	None	0	single	None	0
P12_S5	P12	2017-03-10	None	None	0	single	None	0
P13_S1	P13	2016-11-01	Influenza B	None	0	single	Influenza B	246
P13_S1	P13	2016-11-01	Rhinovirus	Rhinovirus	43	single	Rhinovirus	4
P13_S10	P13	2017-01-10	Coronavirus 229E	None	0	single	Human coronavirus 299E	5
P13_S10	P13	2017-01-10	Respiratory syncytial virus	Respiratory syncytial virus B	53	single	Human respiratory syncytial virus strain RSVB/Homo sapiens	19
P13_S11	P13	2017-01-19	None	None	0	single	None	0
P13_S12	P13	2017-01-24	None	None	0	single	None	0
P13_S13	P13	2017-01-25	Coronavirus 229E	None	0	single	Human coronavirus 299E	2
P13_S14	P13	2017-02-07	None	None	0	single	None	0
P13_S15	P13	2017-02-13	None	None	0	single	None	0
P13_S16	P13	2017-04-04	Rhinovirus	None	0	single	Rhinovirus	4
P13_S2	P13	2016-11-10	Rhinovirus	Rhinovirus	111	single	Human rhinovirus A	1053
P13_S3	P13	2016-11-17	Influenza B	None	0	single	Influenza B	172
P13_S4	P13	2016-11-30	None	None	0	single	None	0
P13_S5	P13	2016-12-06	Rhinovirus	Rhinovirus	19	single	Human rhinovirus	100
P13_S6	P13	2016-12-13	Rhinovirus	NA	20	single	Human rhinovirus C	247
P13_S7	P13	2016-12-22	None	None	0	single	None	0
P13_S8	P13	2016-12-28	None	None	0	single	None	0
P13_S9	P13	2017-01-05	Rhinovirus	None	0	single	Rhinovirus	2
P14_S1	P14	2016-11-02	None	None	0	single	None	0
P14_S2	P14	2016-11-09	None	None	0	single	None	0
P14_S3	P14	2016-11-15	None	None	0	single	None	0
P14_S4	P14	2016-11-29	Coronavirus 229E	None	0	single	Coronavirus 229E	4
P14_S5	P14	2016-12-07	Rhinovirus	None	0	single	Rhinovirus	2
P14_S6	P14	2016-12-14	None	None	0	single	None	0
P14_S7	P14	2016-12-21	None	None	0	single	None	0
P14_S8	P14	2017-03-22	None	None	0	single	None	0
P15_S1	P15	2016-12-02	None	None	0	single	None	0
P15_S10	P15	2017-03-17	Coronavirus 229E	None	0	single	Human coronavirus 229E	3
P15_S10	P15	2017-03-17	Respiratory syncytial virus	None	0	single	RSV	3
P15_S11	P15	2017-03-27	Coronavirus NL63	None	0	single	Coronavirus NL63	2
P15_S12	P15	2017-03-29	Rhinovirus	Rhinovirus	32	single	Human rhinovirus	13
P15_S13	P15	2017-04-04	Coronavirus 229E	None	0	single	Human coronavirus 229E	14
P15_S13	P15	2017-04-04	Rhinovirus	None	0	single	Human rhinovirus	239
P15_S14	P15	2017-04-14	Coronavirus 229E	None	0	single	Human coronavirus 229E	2
P15_S14	P15	2017-04-14	Respiratory syncytial virus	None	0	single	RSV	2
P15_S15	P15	2017-04-25	Coronavirus NL63	None	0	single	Coronavirus NL63	3
P15_S16	P15	2017-05-02	None	None	0	single	Coronavirus NL63	2
P15_S2	P15	2016-12-28	None	None	0	single	None	0
P15_S3	P15	2017-01-04	Coronavirus 229E	None	0	single	Human coronavirus 229E	20
P15_S4	P15	2017-01-08	Coronavirus 229E	None	0	single	Human coronavirus 229E	16
P15_S4	P15	2017-01-08	Coronavirus OC43	Coronavirus OC43	202	single	Coronavirus OC43	1129
P15_S5	P15	2017-01-25	Coronavirus 229E	None	0	single	Human coronavirus 229E	2
P15_S6	P15	2017-02-10	Coronavirus 229E	Coronavirus 229E	144	single	Human coronavirus 229E	3809
P15_S7	P15	2017-02-14	Coronavirus 229E	Coronavirus 229E	220	single	Human coronavirus 229E isolate 0349, complete genome	21722
P15_S8	P15	2017-03-01	Coronavirus 229E	None	0	single	Human coronavirus 229E	11
P15_S8	P15	2017-03-01	Coronavirus OC43	None	0	single	Human coronavirus OC43	2
P15_S9	P15	2017-03-03	Coronavirus 229E	None	0	single	Human coronavirus 229E	24
P17_S1	P17	2016-11-21	Coronavirus 229E	None	0	single	Human coronavirus 299E	2
P17_S2	P17	2016-12-05	Coronavirus OC43	Coronavirus OC43	109	single	None	0
P17_S3	P17	2017-04-17	None	None	0	single	None	0
P18_S1	P18	2016-11-29	Coronavirus 229E	None	0	single	Human coronavirus 229E	22
P18_S1	P18	2016-11-29	Respiratory syncytial virus	None	0	single	RSV	8
P18_S10	P18	2017-04-12	Coronavirus 229E	None	0	single	Human coronavirus 229E	412
P18_S2	P18	2017-02-08	Coronavirus 229E	None	0	single	Human coronavirus 229E	383
P18_S2	P18	2017-02-08	Coronavirus OC43	None	0	single	Human coronavirus OC43	2
P18_S3	P18	2017-02-15	Coronavirus 229E	Coronavirus 229E	232	single	Human coronavirus 229E isolate 0349, complete genome	164584
P18_S3	P18	2017-02-15	Respiratory syncytial virus	None	0	single	RSV	4
P18_S4	P18	2017-02-21	Coronavirus 229E	Coronavirus 229E	6	single	Human coronavirus 229E	2
P18_S4	P18	2017-02-21	Influenza B	None	0	single	Influenza B	88
P18_S5	P18	2017-03-01	Coronavirus 229E	None	0	single	Human coronavirus 229E	18
P18_S6	P18	2017-03-08	Influenza B	None	0	single	Influenza B	134
P18_S7	P18	2017-03-22	None	None	0	single	None	0
P18_S8	P18	2017-03-31	Coronavirus 229E	None	0	single	Human coronavirus 299E	377
P18_S8	P18	2017-03-31	Rhinovirus	Rhinovirus	162	single	Rhinovirus C isolate 18455_35 polyprotein gene, complete cds	4132
P18_S9	P18	2017-04-05	Coronavirus 229E	None	0	single	Human coronavirus 229E	342
P18_S9	P18	2017-04-05	Coronavirus OC43	None	0	single	Human coronavirus OC43	2
P18_S9	P18	2017-04-05	Rhinovirus	Rhinovirus	125	single	Rhinovirus C	215
P19_S1	P19	2017-01-17	Coronavirus 229E	None	0	single	Human coronavirus 229E	4
P19_S1	P19	2017-01-17	Rhinovirus	None	0	single	Rhinovirus	12
P19_S2	P19	2017-02-01	None	None	0	single	None	0
P19_S3	P19	2017-02-08	Coronavirus 229E	None	0	single	Human coronavirus 229E	88076
P19_S3	P19	2017-02-08	Rhinovirus	Rhinovirus	91	single	Rhinovirus B isolate BCH214, complete genome	88076
P19_S4	P19	2017-02-14	Rhinovirus	Rhinovirus	119	single	Rhinovirus B isolate BCH214, complete genome	2708
P19_S5	P19	2017-02-21	Influenza B	None	0	single	Influenza B	339
P19_S5	P19	2017-02-21	Rhinovirus	Rhinovirus	23	single	Rhinovirus	14
P19_S6	P19	2017-03-01	Influenza B	None	0	single	Influenza B	124
P19_S7	P19	2017-03-16	Influenza B	None	0	single	Influenza B	150
P19_S7	P19	2017-03-16	Rhinovirus	None	0	single	Rhinovirus	2
P19_S8	P19	2017-03-22	Influenza B	None	0	single	Influenza B	171
P19_S9	P19	2017-04-12	Rhinovirus	None	0	single	Rhinovirus	2
P20_S1	P20	2016-11-14	Rhinovirus	Rhinovirus	6	single	Human rhinovirus C	23
P20_S2	P20	2016-11-22	None	None	0	single	None	0
P20_S3	P20	2016-12-07	Rhinovirus	None	0	single	Rhinovirus	3
P20_S4	P20	2017-01-18	None	None	0	single	None	0
P21_S1	P21	2016-11-14	None	None	0	single	None	0
P21_S2	P21	2016-11-29	None	None	0	single	None	0
P21_S3	P21	2016-12-07	Rhinovirus	None	0	single	Rhinovirus	2
P21_S4	P21	2016-12-14	Adenovirus	Adenovirus C	20	single	None	0
P21_S5	P21	2017-02-15	None	None	0	single	None	0
P22_S1	P22	2016-12-21	None	None	0	single	None	0
P22_S2	P22	2017-01-04	Rhinovirus	Rhinovirus	77	single	Rhinovirus B isolate R93, complete genome	805217
P22_S3	P22	2017-01-11	Coronavirus 229E	None	0	single	Human coronavirus 299E	2
P22_S4	P22	2017-01-18	Coronavirus 229E	None	0	single	Human coronavirus 299E	1038
P22_S5	P22	2017-03-08	Rhinovirus	None	0	single	Human rhinovirus B	143
P23_S1	P23	2016-11-22	None	None	0	single	None	0
P23_S2	P23	2017-03-08	None	None	0	single	None	0
P23_S3	P23	2017-03-22	Rhinovirus	Rhinovirus	125	single	Rhinovirus C isolate 1570-MY-10, complete genome	4637
P23_S4	P23	2017-03-29	None	None	0	single	None	0
P24_S1	P24	2016-11-14	Coronavirus OC43	None	0	single	Human coronavirus OC43	4
P24_S2	P24	2016-11-22	Coronavirus OC43	None	0	single	Human coronavirus OC43	2
P24_S3	P24	2016-11-29	Rhinovirus	NA	14	single	Human rhinovirus C	159
P24_S4	P24	2016-12-07	None	None	0	single	None	0
P24_S5	P24	2016-12-14	Rhinovirus	None	0	single	Human rhinovirus	5
P24_S6	P24	2017-01-18	None	None	0	single	None	0
P25_S1	P25	2017-01-11	None	None	0	single	None	0
P25_S2	P25	2017-03-08	Rhinovirus	Rhinovirus	106	single	Human rhinovirus	286
P25_S3	P25	2017-03-22	None	None	0	single	None	0
P25_S4	P25	2017-04-04	None	None	0	single	None	0
P26_S1	P26	2016-11-14	Rhinovirus	Rhinovirus	67	single	Rhinovirus B isolate R93, complete genome	10303
P26_S2	P26	2016-11-22	Rhinovirus	Rhinovirus	33	single	Rhinovirus B	650
P26_S3	P26	2016-11-29	None	None	0	single	None	0
P26_S4	P26	2016-12-07	None	None	0	single	None	0
P26_S5	P26	2017-01-18	None	None	0	single	None	0
P27_S1	P27	2016-11-14	Rhinovirus	Rhinovirus	22	single	Human rhinovirus	29
P27_S2	P27	2016-11-22	Coronavirus 229E	None	0	single	Human coronavirus 299E	13
P27_S2	P27	2016-11-22	Rhinovirus	Rhinovirus	8	single	Rhinovirus	13
P27_S3	P27	2016-11-29	Coronavirus 229E	None	0	single	Human coronavirus 299E	9
P27_S3	P27	2016-11-29	Rhinovirus	Rhinovirus	51	single	Human rhinovirus B	922
P27_S4	P27	2017-01-11	Coronavirus 229E	None	0	single	Human coronavirus 299E	6
P27_S4	P27	2017-01-11	Rhinovirus	None	0	single	Rhinovirus	9
P27_S5	P27	2017-03-22	Coronavirus 229E	Coronavirus 229E	16	single	Human coronavirus 229E	3
P27_S6	P27	2017-03-29	Coronavirus 229E	Coronavirus 229E	214	single	Human coronavirus 299E	76147
P27_S6	P27	2017-03-29	Rhinovirus	None	0	single	Rhinovirus	6
P28_S1	P28	2016-11-14	Coronavirus 229E	None	0	single	Coronavirus 229E	5
P28_S1	P28	2016-11-14	Rhinovirus	None	0	single	Rhinovirus	7
P28_S2	P28	2016-11-22	None	None	0	single	None	0
P28_S3	P28	2016-11-29	None	None	0	single	None	0
P28_S4	P28	2016-12-07	Coronavirus 229E	None	0	single	Coronavirus 229E	4
P28_S5	P28	2016-12-21	None	None	0	single	None	0
P28_S6	P28	2017-03-08	None	None	0	single	None	0
P29_S1	P29	2016-11-14	None	None	0	single	None	0
P29_S2	P29	2016-12-14	Coronavirus 229E	None	0	single	Coronavirus 229E	4
P29_S2	P29	2016-12-14	Rhinovirus	Rhinovirus	70	single	Rhinovirus	2
P3_S1	P3	2016-10-12	None	None	0	single	None	0
P3_S11	P3	2017-02-15	Coronavirus OC43	None	0	single	Human coronavirus OC43	85
P3_S12	P3	2017-02-21	Coronavirus OC43	None	0	single	Human coronavirus OC43	105
P3_S13	P3	2017-03-02	Coronavirus 229E	Coronavirus 229E	211	single	Human coronavirus 229E	2397
P3_S13	P3	2017-03-02	Coronavirus OC43	None	0	single	Human coronavirus OC43	3
P3_S14	P3	2017-03-08	Coronavirus 229E	None	0	single	Human coronavirus 229E	55
P3_S14	P3	2017-03-08	Coronavirus NL63	None	0	single	Human coronavirus NL63	2
P3_S15	P3	2017-03-16	None	None	0	single	None	0
P3_S16	P3	2017-03-22	None	None	0	single	None	0
P3_S17	P3	2017-03-31	Coronavirus OC43	None	0	single	Human coronavirus OC43	4
P3_S18	P3	2017-04-07	Coronavirus OC43	None	0	single	Human coronavirus OC43	5
P3_S2	P3	2016-11-16	None	None	0	single	None	0
P3_S3	P3	2016-11-29	None	None	0	single	None	0
P3_S4	P3	2016-12-06	Rhinovirus	None	0	single	Human rhinovirus	2
P3_S5	P3	2016-12-13	Coronavirus OC43	None	0	single	Human coronavirus OC43	16
P3_S6	P3	2016-12-20	None	None	0	single	None	0
P30_S1	P30	2017-01-04	Rhinovirus	None	0	single	Rhinovirus	3
P30_S2	P30	2017-02-08	Coronavirus NL63	Coronavirus NL63	4	single	Human coronavirus NL63	2245
P31_S1	P31	2016-11-14	Parainfluenza 2	None	0	single	Human parainfluenza virus 2 isolate VIROAF10, complete genome	4383
P31_S1	P31	2016-11-14	Rhinovirus	None	0	single	Human rhinovirus B	350
P31_S2	P31	2016-11-22	Coronavirus 229E	None	0	single	Human coronavirus 229E	894
P31_S2	P31	2016-11-22	Rhinovirus	None	0	single	Rhinovirus	13
P31_S3	P31	2016-12-07	Coronavirus OC43	Coronavirus OC43	30	single	Human coronavirus OC43	3
P31_S3	P31	2016-12-07	Rhinovirus	None	0	single	Human rhinovirus B	370
P31_S4	P31	2016-12-21	Coronavirus 229E	None	0	single	Human coronavirus 229E	2
P31_S5	P31	2017-01-11	Rhinovirus	None	0	single	Human rhinovirus B	147
P31_S6	P31	2017-04-04	Rhinovirus	None	0	single	Human rhinovirus B	226
P32_S1	P32	2016-11-14	Coronavirus 229E	None	0	single	Human coronavirus 229E	605
P32_S1	P32	2016-11-14	Rhinovirus	Rhinovirus	106	single	Human rhinovirus B isolate A46_URT-6.7m polyprotein gene, complete cds	36952
P32_S2	P32	2016-11-22	Rhinovirus	Rhinovirus	40	single	Human rhinovirus B isolate A46_URT-6.7m polyprotein gene, complete cds	4904
P32_S3	P32	2016-11-29	Rhinovirus	Rhinovirus	46	single	Human rhinovirus B isolate A46_URT-6.7m polyprotein gene,complete cds	175
P32_S4	P32	2016-12-07	Rhinovirus	Rhinovirus	93	single	Human rhinovirus B isolate A46_URT-6.7m polyprotein gene, complete cds	5548
P32_S5	P32	2016-12-14	Rhinovirus	Rhinovirus	108	single	Human rhinovirus B	216
P32_S6	P32	2016-12-21	Rhinovirus	None	0	single	Human rhinovirus B	88
P32_S7	P32	2017-03-22	Rhinovirus	None	0	single	Human rhinovirus B	67
P33_S1	P33	2016-11-14	Coronavirus 299E	None	0	single	Human coronavirus 299E	11
P33_S1	P33	2016-11-14	Rhinovirus	None	0	single	Human rhinovirus B	28
P33_S2	P33	2016-11-29	Influenza B	None	0	single	Influenza B virus	215
P33_S2	P33	2016-11-29	Rhinovirus	Rhinovirus	82	single	Human rhinovirus C11 strain CL-170085, complete genome	7314
P33_S3	P33	2016-12-07	Coronavirus 299E	None	0	single	Human coronavirus 299E	4
P33_S3	P33	2016-12-07	Rhinovirus	None	0	single	Human rhinovirus B	16
P33_S4	P33	2016-12-14	Coronavirus 299E	None	0	single	Human coronavirus 299E	11
P33_S4	P33	2016-12-14	Rhinovirus	None	0	single	Rhinovirus	13
P33_S5	P33	2017-03-29	Coronavirus 229E	None	0	single	Human coronavirus 299E	4
P33_S5	P33	2017-03-29	Rhinovirus	None	0	single	Human rhinovirus B	16
P34_S1	P34	2016-11-14	None	None	0	single	None	0
P34_S10	P34	2017-03-01	None	None	0	single	None	0
P34_S2	P34	2016-11-22	None	None	0	single	None	0
P34_S3	P34	2016-11-29	None	None	0	single	None	0
P34_S4	P34	2016-12-07	Coronavirus OC43	Coronavirus OC43	52	single	None	0
P34_S5	P34	2016-12-14	None	None	0	single	None	0
P34_S6	P34	2016-12-21	Rhinovirus	None	0	single	Rhinovirus	12
P34_S7	P34	2017-01-04	None	None	0	single	None	0
P34_S8	P34	2017-01-11	None	None	0	single	None	0
P34_S9	P34	2017-01-18	None	None	0	single	None	0
P35_S1	P35	2016-11-16	Coronavirus OC43	None	0	single	Human coronavirus OC43	57
P35_S2	P35	2017-01-03	Coronavirus NL63	None	0	single	Coronavirus NL63	2
P35_S3	P35	2017-01-10	None	None	0	single	None	0
P35_S4	P35	2017-01-17	Rhinovirus	Rhinovirus	4	single	Rhinovirus C	219
P35_S5	P35	2017-01-24	None	None	0	single	None	0
P35_S6	P35	2017-02-01	None	None	0	single	None	0
P36_S1	P36	2016-11-16	None	None	0	single	None	0
P36_S10	P36	2017-02-28	Coronavirus OC43	None	0	single	Human coronavirus OC43	155
P36_S10	P36	2017-02-28	Rhinovirus	None	0	single	Human rhinovirus A	84
P36_S2	P36	2016-12-21	Coronavirus OC43	None	0	single	Human coronavirus OC43	45
P36_S3	P36	2017-01-03	Coronavirus NL63	None	0	single	Human coronavirus NL63	61
P36_S3	P36	2017-01-03	Coronavirus OC43	None	0	single	Human coronavirus OC43	6
P36_S3	P36	2017-01-03	Rhinovirus	None	0	single	Human rhinovirus	12
P36_S4	P36	2017-01-10	None	None	0	single	None	0
P36_S5	P36	2017-01-17	Coronavirus OC43	None	0	single	Human coronavirus OC43	53
P36_S6	P36	2017-01-24	Coronavirus OC43	None	0	single	Human coronavirus OC43	38
P36_S7	P36	2017-02-01	Coronavirus OC43	Coronavirus OC43	221	single	Human coronavirus OC43	423800
P36_S8	P36	2017-02-15	Coronavirus OC43	Coronavirus OC43	27	single	None	0
P36_S8	P36	2017-02-15	Rhinovirus	None	0	single	Human rhinovirus A strain HRV-A89_p1290_s3853_2000 polyprotein gene, partial cds	11171
P36_S9	P36	2017-02-21	Rhinovirus	None	0	single	Human rhinovirus A strain HRV-A89_p1290_s3853_20	19404
P37_S1	P37	2016-11-21	Respiratory syncytial virus	Respiratory syncytial virus B	108	single	Human respiratory syncytial virus strain B/GZ/13-730, complete genome	72448
P37_S2	P37	2016-12-08	None	None	0	single	None	0
P37_S3	P37	2017-02-25	None	None	0	single	None	0
P38_S1	P38	2016-11-22	None	None	0	single	Coronavirus NL63	4
P38_S2	P38	2016-11-29	None	None	0	single	None	0
P38_S3	P38	2016-12-07	None	None	0	single	None	0
P38_S4	P38	2016-12-14	Rhinovirus	None	0	single	Human rhinovirus	2
P38_S5	P38	2016-12-21	Coronavirus NL63	None	0	single	Human coronavirus NL63	68343
P38_S5	P38	2016-12-21	Respiratory syncytial virus	Respiratory syncytial virus B	80	single	Human respiratory syncytial virus strain RSVB	138
P38_S6	P38	2017-01-04	Coronavirus 229E	None	0	single	Human coronavirus 229E	8
P38_S6	P38	2017-01-04	Coronavirus OC43	None	0	single	Human coronavirus OC43	2
P38_S7	P38	2017-01-11	Coronavirus NL63	None	0	single	Human coronavirus NL63	7
P38_S8	P38	2017-01-18	Coronavirus 229E	None	0	single	Human coronavirus 229E	12
P38_S8	P38	2017-01-18	Coronavirus OC43	None	0	single	Human coronavirus OC43	4
P38_S9	P38	2017-03-22	Coronavirus 229E	None	0	single	Human coronavirus 229E	19
P38_S9	P38	2017-03-22	Coronavirus OC43	None	0	single	Human coronavirus OC43	14
P39_S1	P39	2016-12-21	None	None	0	single	None	0
P39_S2	P39	2017-01-04	Coronavirus 229E	None	0	single	Human coronavirus 229E	43
P39_S2	P39	2017-01-04	Rhinovirus	Rhinovirus	60	single	Human rhinovirus	156
P39_S3	P39	2017-01-11	Rhinovirus	None	0	single	Rhinovirus	3
P39_S4	P39	2017-01-18	None	None	0	single	None	0
P39_S5	P39	2017-03-01	Rhinovirus	None	0	single	Rhinovirus	2
P4_S1	P4	2016-10-12	Rhinovirus	None	0	single	Rhinovirus	3
P4_S2	P4	2016-10-21	None	None	0	single	None	0
P4_S3	P4	2016-11-09	None	None	0	single	None	0
P40_S1	P40	2016-11-29	Coronavirus 229E	None	0	single	Human coronavirus 229E	17
P40_S1	P40	2016-11-29	Coronavirus OC43	None	0	single	Human coronavirus OC43	5
P40_S2	P40	2017-02-08	Respiratory syncytial virus	None	0	single	RSV	5
P40_S3	P40	2017-02-15	Coronavirus 229E	None	0	single	Human coronavirus 229E	61
P40_S3	P40	2017-02-15	Coronavirus OC43	Coronavirus OC43	335	single	Human coronavirus OC43	100812
P40_S4	P40	2017-03-01	Coronavirus 229E	None	0	single	Human coronavirus 229E	5
P40_S4	P40	2017-03-01	Coronavirus OC43	None	0	single	Human coronavirus OC43	9
P40_S4	P40	2017-03-01	Respiratory syncytial virus	None	0	single	RSV	2
P41_S1	P41	2016-11-22	Rhinovirus	Rhinovirus	151	single	Human rhinovirus 30 strain ATCC VR-1140, complete genome	1100
P41_S2	P41	2016-11-29	Coronavirus 229E	None	0	single	Coronavirus 229E	2
P41_S2	P41	2016-11-29	Rhinovirus	None	0	single	Human rhinovirus	16
P42_S1	P42	2016-11-22	Coronavirus 229E	None	0	single	Human coronavirus 229E	101
P42_S1	P42	2016-11-22	Coronavirus OC43	None	0	single	Human coronavirus OC43	7
P42_S1	P42	2016-11-22	Rhinovirus	Rhinovirus	23	single	Human rhinovirus C isolate LZ269, complete genome	2304
P42_S2	P42	2016-11-29	Coronavirus 229E	None	0	single	Human coronavirus 229E	56
P42_S2	P42	2016-11-29	Coronavirus OC43	None	0	single	Human coronavirus OC43	4
P42_S2	P42	2016-11-29	Rhinovirus	Rhinovirus	17	single	Human rhinovirus C	178
P42_S3	P42	2016-12-07	Coronavirus 229E	None	0	single	Human coronavirus 229E	86
P42_S4	P42	2016-12-21	Coronavirus 229E	None	0	single	Human coronavirus 229E	55
P42_S4	P42	2016-12-21	Coronavirus OC43	None	0	single	Human coronavirus OC43	5
P42_S5	P42	2017-01-04	Coronavirus 229E	Coronavirus 229E	210	single	Human coronavirus 229E isolate 0349, complete genome	428982
P42_S5	P42	2017-01-04	Coronavirus OC43	None	0	single	Human coronavirus OC43	4
P42_S5	P42	2017-01-04	Rhinovirus	None	0	single	Rhinovirus	2
P42_S6	P42	2017-01-18	None	None	0	single	None	0
P42_S7	P42	2017-02-08	Coronavirus 229E	None	0	single	Human coronavirus 229E	39
P42_S7	P42	2017-02-08	Coronavirus HKU1	None	0	single	Human coronavirus HKU1	3
P42_S7	P42	2017-02-08	Coronavirus OC43	None	0	single	Human coronavirus OC43	5
P42_S8	P42	2017-03-08	Coronavirus 229E	None	0	single	Human coronavirus 229E	50
P42_S8	P42	2017-03-08	Coronavirus HKU1	Coronavirus HKU1	165	single	Human coronavirus HKU1	1934
P42_S8	P42	2017-03-08	Coronavirus OC43	None	0	single	Human coronavirus OC43	7
P43_S1	P43	2017-01-18	Rhinovirus	None	0	single	Rhinovirus	2
P43_S2	P43	2017-02-08	Rhinovirus	None	0	single	Rhinovirus	2
P43_S3	P43	2017-02-15	Coronavirus OC43	Coronavirus OC43	239	single	Human coronavirus OC43	2
P44_S1	P44	2016-11-29	None	None	0	single	None	0
P44_S2	P44	2016-12-07	Respiratory syncytial virus	Respiratory syncytial virus	166	single	Human respiratory syncytial virus B	314
P44_S3	P44	2016-12-14	Respiratory syncytial virus	None	0	single	RSV	4
P44_S4	P44	2017-02-08	Coronavirus 229E	None	0	single	Human coronavirus 229E	2
P44_S4	P44	2017-02-08	Coronavirus OC43	None	0	single	Human coronavirus OC43	10
P44_S5	P44	2017-02-15	Coronavirus 229E	None	0	single	Human coronavirus 229E	63
P44_S5	P44	2017-02-15	Coronavirus OC43	None	0	single	Human coronavirus OC43	28
P44_S6	P44	2017-03-01	Coronavirus 229E	Coronavirus 229E	143	single	Human coronavirus 229E	487
P45_S1	P45	2016-12-07	None	None	0	single	None	0
P45_S2	P45	2016-12-14	None	None	0	single	None	0
P45_S3	P45	2016-12-21	Rhinovirus	None	0	single	Rhinovirus	3
P45_S4	P45	2017-02-15	Rhinovirus	None	0	single	Rhinovirus	2
P46_S1	P46	2016-12-01	Influenza B	None	0	single	Influenza B virus	222
P46_S10	P46	2017-04-10	Coronavirus 299E	None	0	single	Human coronavirus 229E	13
P46_S10	P46	2017-04-10	Respiratory syncytial virus	None	0	single	RSV	11
P46_S2	P46	2017-01-04	Coronavirus 299E	None	0	single	Human coronavirus 299E	38
P46_S2	P46	2017-01-04	Respiratory syncytial virus	None	0	single	RSV	7
P46_S3	P46	2017-01-18	Coronavirus 229E	None	0	single	Human coronavirus 229E	13
P46_S3	P46	2017-01-18	Respiratory syncytial virus	RSV A	128	single	Human respiratory syncytial virus strain RSVA	67616
P46_S4	P46	2017-02-07	Respiratory syncytial virus	RSV A	3	single	None	0
P46_S5	P46	2017-02-14	Coronavirus 229E	None	0	single	Human coronavirus 229E	50
P46_S5	P46	2017-02-14	Respiratory syncytial virus	None	0	single	RSV	10
P46_S6	P46	2017-02-21	Coronavirus 229E	None	0	single	Human coronavirus 229E	35
P46_S6	P46	2017-02-21	Respiratory syncytial virus	None	0	single	RSV	11
P46_S7	P46	2017-03-21	Coronavirus 299E	None	0	single	Human coronavirus 229E	8
P46_S7	P46	2017-03-21	Respiratory syncytial virus	None	0	single	RSV	13
P46_S8	P46	2017-03-28	None	None	0	single	None	0
P46_S9	P46	2017-04-03	Influenza B	Influenza B	231	single	Influenza B	901879
P48_S1	P48	2016-12-02	Rhinovirus	None	0	single	Rhinovirus	5
P48_S10	P48	2017-03-07	Rhinovirus	None	0	single	Rhinovirus	3
P48_S11	P48	2017-04-11	None	None	0	single	None	0
P48_S2	P48	2016-12-06	Rhinovirus	None	0	single	Rhinovirus	4
P48_S3	P48	2016-12-15	Rhinovirus	None	0	single	Rhinovirus	6
P48_S4	P48	2016-12-28	Rhinovirus	Rhinovirus	82	single	Rhinovirus C isolate 18455_35 polyprotein gene, complete cds	94858
P48_S5	P48	2017-01-06	Rhinovirus	None	0	single	Rhinovirus	14
P48_S6	P48	2017-01-10	Rhinovirus	None	0	single	Rhinovirus	8
P48_S7	P48	2017-02-15	None	None	0	single	None	0
P48_S8	P48	2017-02-22	None	None	0	single	None	0
P48_S9	P48	2017-02-27	Influenza B	None	0	single	Influenza B	140
P49_S1	P49	2016-12-07	Rhinovirus	None	0	single	Rhinovirus	2
P49_S2	P49	2016-12-21	Rhinovirus	Rhinovirus	21	single	Human rhinovirus C strain HRV-C08_p1211_sR3055_2009 polyprotein gene, partial cds	50531
P49_S3	P49	2017-01-04	None	None	0	single	None	0
P49_S4	P49	2017-01-11	None	None	0	single	None	0
P49_S5	P49	2017-03-01	None	None	0	single	None	0
P5_S1	P5	2016-11-09	Coronavirus 229E	None	0	single	Human coronavirus 229E	1179
P5_S10	P5	2017-01-17	Coronavirus 229E	None	0	single	Human coronavirus 229E	5
P5_S11	P5	2017-02-10	Coronavirus 229E	None	0	single	Human coronavirus 299E	827
P5_S12	P5	2017-02-14	Rhinovirus	Rhinovirus	107	single	Human rhinovirus B strain HRV-B04_p1202_sR3341_2010 polyprotein gene, complete cds	4895
P5_S13	P5	2017-02-28	Coronavirus 229E	None	0	single	Human coronavirus 229E	5
P5_S14	P5	2017-03-28	None	None	0	single	None	0
P5_S2	P5	2016-11-16	None	None	0	single	None	0
P5_S3	P5	2016-11-21	None	None	0	single	None	0
P5_S4	P5	2016-11-29	None	None	0	single	None	0
P5_S5	P5	2016-12-07	Coronavirus 229E	Coronavirus 229E	135	single	Human coronavirus 229E	16917
P5_S5	P5	2016-12-07	Rhinovirus	Rhinovirus	242	single	Human rhinovirus B strain HRV-B04_p1202_sR3341_2010 polyprotein gene, complete cds	8755
P5_S6	P5	2016-12-15	Coronavirus 229E	Coronavirus 229E	233	single	Human coronavirus 229E isolate 0349, complete genome	41588
P5_S6	P5	2016-12-15	Rhinovirus	Rhinovirus	129	single	Human rhinovirus	20
P5_S7	P5	2016-12-20	Coronavirus 229E	Coronavirus 229E	190	single	Human coronavirus 299E	15
P5_S8	P5	2017-01-04	None	None	0	single	None	0
P5_S9	P5	2017-01-11	Coronavirus 229E	None	0	single	Human coronavirus C299E	1231
P50_S1	P50	2016-12-07	None	None	0	single	None	0
P50_S2	P50	2016-12-14	None	None	0	single	None	0
P50_S3	P50	2016-12-21	Influenza A	None	0	single	Influenza A virus	4
P50_S3	P50	2016-12-21	Rhinovirus	Rhinovirus	23	single	Human rhinovirus C strain HRV-C49_p1102_sR889_2008 polyprotein gene, complete cds	2934
P50_S4	P50	2017-01-04	None	None	0	single	None	0
P50_S5	P50	2017-01-11	Coronavirus 229E	None	0	single	Coronavirus 229E	3
P50_S5	P50	2017-01-11	Influenza A	Influenza A	187	single	Influenza A virus	18825
P50_S6	P50	2017-01-18	None	None	0	single	None	0
P50_S7	P50	2017-03-22	Influenza A	None	0	single	Human rhinovirus A	61
P51_S1	P51	2016-12-07	Rhinovirus	None	0	single	Rhinovirus	2
P51_S2	P51	2017-01-04	Coronavirus 229E	None	0	single	Human coronavirus 229E	383
P51_S2	P51	2017-01-04	Rhinovirus	None	0	single	Rhinovirus	2
P51_S3	P51	2017-01-11	Rhinovirus	None	0	single	Rhinovirus	3
P51_S4	P51	2017-01-18	Coronavirus 229E	None	0	single	Human coronavirus 229E	37
P51_S5	P51	2017-02-08	None	None	0	single	None	0
P51_S6	P51	2017-02-15	None	None	0	single	None	0
P51_S7	P51	2017-03-01	Coronavirus HKU1	Coronavirus HkU1	41	single	Coronavirus HKU1	20
P51_S8	P51	2017-03-22	None	None	0	single	None	0
P53_S1	P53	2016-12-08	Rhinovirus	None	0	single	Human rhinovirus	2
P53_S3	P53	2017-01-12	Respiratory syncytial virus	Respiratory syncytial virus	133	single	Human respiratory syncytial virus B	92
P53_S4	P53	2017-02-02	Coronavirus 229E	Coronavirus 229E	197	single	Human coronavirus 229E	498
P53_S4	P53	2017-02-02	Coronavirus OC43	None	0	single	Human coronavirus OC43	6
P54_S2	P54	2017-01-12	Coronavirus OC43	Coronavirus OC43	114	single	Human coronavirus OC43	580
P54_S2	P54	2017-01-12	Rhinovirus	None	0	single	Rhinovirus C	20
P54_S3	P54	2017-01-19	Rhinovirus	None	0	single	Rhinovirus C	34
P54_S4	P54	2017-01-26	Rhinovirus	Rhinovirus	211	single	Human rhinovirus C35 clone LRTI-metagenomic-1 polyprotein gene, partial cds	318579
P54_S5	P54	2017-02-02	Rhinovirus	None	0	single	Human rhinovirus C	29
P54_S6	P54	2017-02-16	Coronavirus NL63	None	0	single	Human coronavirus NL63	47
P54_S6	P54	2017-02-16	Rhinovirus	None	0	single	Human rhinovirus C	37
P55_S1	P55	2016-12-22	Rhinovirus	None	0	single	Human rhinovirus C	66
P55_S2	P55	2017-01-12	Rhinovirus	None	0	single	Human rhinovirus C	24
P55_S3	P55	2017-01-19	Rhinovirus	Rhinovirus	168	single	None	0
P55_S4	P55	2017-01-26	Rhinovirus	Rhinovirus	3	single	Human rhinovirus	101
P55_S5	P55	2017-02-02	Rhinovirus	None	0	single	Human rhinovirus	51
P57_S1	P57	2016-12-08	Coronavirus 229E	None	0	single	Human coronavirus 229E	310
P57_S2	P57	2017-02-16	None	None	0	single	None	0
P57_S3	P57	2017-02-23	Coronavirus OC43	Coronavirus OC43	83	single	Human coronavirus OC43	6
P57_S4	P57	2017-03-02	Coronavirus NL63	None	0	single	Human coronavirus NL63	15
P57_S5	P57	2017-03-09	Coronavirus NL63	None	0	single	Human coronavirus NL63	31
P57_S6	P57	2017-03-30	Rhinovirus	None	0	single	Human rhinovirus C	46
P57_S7	P57	2017-04-06	Rhinovirus	Rhinovirus	44	single	None	0
P59_S1	P59	2017-01-12	Coronavirus NL63	None	0	single	Human coronavirus NL63	28
P59_S2	P59	2017-01-19	Influenza A	Influenza A	171	single	None	0
P59_S3	P59	2017-02-02	Coronavirus NL63	None	0	single	Human coronavirus Nl63	60
P59_S4	P59	2017-02-16	Coronavirus HKU1	None	0	single	Coronavirus HKU1	8
P59_S4	P59	2017-02-16	Rhinovirus	None	0	single	Rhinovirus	9
P59_S5	P59	2017-02-23	None	None	0	single	None	0
P6_S1	P6	2017-01-17	None	None	0	single	None	0
P6_S2	P6	2017-02-14	None	None	0	single	None	0
P6_S3	P6	2017-02-28	None	None	0	single	None	0
P6_S4	P6	2017-03-09	Rhinovirus	None	0	single	Rhinovirus	2
P6_S5	P6	2017-03-16	None	None	0	single	None	0
P6_S6	P6	2017-03-23	None	None	0	single	None	0
P6_S7	P6	2017-03-31	None	None	0	single	None	0
P6_S8	P6	2017-04-04	None	None	0	single	None	0
P60_S1	P60	2016-12-08	None	None	0	single	None	0
P60_S10	P60	2017-03-02	None	None	0	single	None	0
P60_S11	P60	2017-03-09	Rhinovirus	None	0	single	Rhinovirus	2
P60_S12	P60	2017-03-16	Coronavirus NL63	Coronavirus NL63	139	single	Human coronavirus NL63 isolate CBJ123, complete genome	1056366
P60_S12	P60	2017-03-16	Rhinovirus	None	0	single	Human rhinovirus C	26
P60_S13	P60	2017-03-23	None	None	0	single	None	0
P60_S14	P60	2017-03-30	Coronavirus NL63	None	0	single	Human coronavirus NL63	37
P60_S14	P60	2017-03-30	Rhinovirus	None	0	single	Human rhinovirus C	36
P60_S15	P60	2017-04-06	Coronavirus OC43	Coronavirus OC43	137	single	Human coronavirus OC43	1108
P60_S15	P60	2017-04-06	Rhinovirus	None	0	single	Rhinovirus	10
P60_S2	P60	2016-12-15	Coronavirus OC43	None	0	single	Coronavirus OC43	94
P60_S2	P60	2016-12-15	Influenza A	None	0	single	Influenza A virus	18
P60_S2	P60	2016-12-15	Rhinovirus	Rhinovirus	36	single	Human rhinovirus C strain HRV-C06_p1031_sR2724_2009 polyprotein gene, complete cds	4847
P60_S3	P60	2016-12-22	Respiratory syncytial virus	RSV B	95	single	Human respiratory syncytial virus strain RSVB	18
P60_S4	P60	2017-01-12	Coronavirus 229E	None	0	single	Coronavirus 229E	7
P60_S5	P60	2017-01-19	Influenza A	Influenza A	134	single	Influenza A	115
P60_S5	P60	2017-01-19	Rhinovirus	Rhinovirus	11	single	Human rhinovirus C	709
P60_S6	P60	2017-01-26	Influenza A	Influenza A	128	single	Infuenza A	886
P60_S7	P60	2017-02-02	Coronavirus 229E	None	0	single	Human coronavirus 229E	395
P60_S8	P60	2017-02-16	None	None	0	single	None	0
P60_S9	P60	2017-02-23	None	None	0	single	None	0
P61_S1	P61	2017-01-12	Coronavirus 229E	None	0	single	Human coronavirus 299E	10
P61_S1	P61	2017-01-12	Coronavirus HKU1	None	0	single	Human coronavirus HKU1	9
P61_S1	P61	2017-01-12	Respiratory syncytial virus	None	0	single	Human respiratory syncytial virus strain RSVB	58
P61_S10	P61	2017-03-30	Coronavirus NL63	Coronavirus NL63	170	single	Human coronavirus NL63	12950
P61_S10	P61	2017-03-30	Influenza B	Influenza B	69	single	None	0
P61_S10	P61	2017-03-30	Rhinovirus	None	0	single	Rhinovirus	3
P61_S11	P61	2017-04-06	Coronavirus OC43	Coronavirus OC43	95	single	Human coronavirus OC43 strain 1783A/10 + strain HCoV-OC43/UK/London/2011	1355143
P61_S11	P61	2017-04-06	Influenza A	None	0	single	Influenza A	6
P61_S2	P61	2017-01-19	Coronavirus OC43	None	0	single	Human coronavirus OC43	129
P61_S2	P61	2017-01-19	Influenza A	Influenza A	237	single	Human influenza A	288222
P61_S2	P61	2017-01-19	Rhinovirus	Rhinovirus	7	single	None	0
P61_S3	P61	2017-02-02	Coronavirus OC43	None	0	single	Coronavirus OC43	10
P61_S4	P61	2017-02-16	None	None	0	single	None	0
P61_S5	P61	2017-02-23	Coronavirus HKU1	None	0	single	Human coronavirus NL63	61
P61_S6	P61	2017-03-02	Coronavirus OC43	None	0	single	Coronavirus OC43	9
P61_S6	P61	2017-03-02	Rhinovirus	None	0	single	Rhinovirus	3
P61_S7	P61	2017-03-09	Coronavirus NL63	None	0	single	Human coronavirus NL63	23
P61_S7	P61	2017-03-09	Rhinovirus	None	0	single	Human rhinovirus C	25
P61_S8	P61	2017-03-16	Coronavirus NL63	None	0	single	Human coronavirus NL63	7
P61_S9	P61	2017-03-23	Coronavirus NL63	Coronavirus NL63	202	single	Human coronavirus NL63 isolate CBJ123, complete genome	649914
P62_S1	P62	2016-12-15	Influenza A	None	0	single	Influenza A	6
P62_S2	P62	2016-12-22	Coronavirus 229E	Coronavirus 229E	217	single	Human coronavirus 229E isolate 0349, complete genome	3575969
P65_S1	P65	2016-12-20	None	None	0	single	None	0
P65_S2	P65	2017-02-13	None	None	0	single	None	0
P65_S3	P65	2017-02-20	Coronavirus OC43	Coronavirus OC43	248	single	None	0
P65_S3	P65	2017-02-20	Rhinovirus	None	0	single	Human rhinovirus	9
P65_S4	P65	2017-02-27	Rhinovirus	None	0	single	Human rhinovirus B	22
P65_S5	P65	2017-03-06	Influenza B	None	0	single	Influenza B	139
P65_S6	P65	2017-03-13	None	None	0	single	None	0
P65_S7	P65	2017-03-28	Rhinovirus	None	0	single	Human rhinovirus C	8
P66_S1	P66	2016-12-21	Coronavirus 229E	None	0	single	Human coronavirus 229E	820
P66_S1	P66	2016-12-21	Coronavirus OC43	None	0	single	Human coronavirus OC43	6
P66_S1	P66	2016-12-21	Rhinovirus	Rhinovirus	5	single	Human rhinovirus B	1005
P66_S2	P66	2017-01-04	Coronavirus 229E	None	0	single	Human coronavirus 299E	307
P66_S2	P66	2017-01-04	Coronavirus OC43	Rhinovirus	3	single	Human coronavirus OC43	8
P66_S2	P66	2017-01-04	Rhinovirus	Rhinovirus	3	single	Human rhinovirus B	351
P66_S3	P66	2017-01-11	Rhinovirus	Rhinovirus	10	single	Human rhinovirus B strain HRV-B84_p1098_sR861_2008 polyprotein gene, complete cds	1792
P66_S4	P66	2017-01-18	Coronavirus 229E	Coronavirus 229E	230	single	Human coronavirus 229E isolate 0349, complete genome	761353
P66_S4	P66	2017-01-18	Coronavirus OC43	None	0	single	Human coronavirus OC43	3
P66_S4	P66	2017-01-18	Rhinovirus	None	0	single	Rhinovirus	4
P66_S5	P66	2017-02-15	Coronavirus 229E	None	0	single	Human coronavirus 299E	429
P66_S5	P66	2017-02-15	Coronavirus OC43	None	0	single	Human coronavirus OC43	7
P67_S1	P67	2017-02-08	Coronavirus 229E	None	0	single	Human coronavirus 299E	689
P67_S1	P67	2017-02-08	Coronavirus OC43	Coronavirus OC43	334	single	Human coronavirus OC43	10921
P67_S2	P67	2017-03-01	Coronavirus 229E	None	0	single	Human coronavirus 229E	306
P67_S2	P67	2017-03-01	Coronavirus OC43	Coronavirus OC43	235	single	Human coronavirus OC43	368
P67_S3	P67	2017-03-08	Coronavirus 229E	None	0	single	Human coronavirus 229E	216
P67_S3	P67	2017-03-08	Coronavirus OC43	Coronavirus OC43	226	single	Human coronavirus OC43	205
P67_S4	P67	2017-03-22	Coronavirus 229E	None	0	single	Human coronavirus 299E	359
P67_S4	P67	2017-03-22	Influenza B	None	0	single	Influenza B virus	43
P67_S4	P67	2017-03-22	Rhinovirus	Rhinovirus	5	single	None	0
P67_S5	P67	2017-03-29	Rhinovirus	None	0	single	Human rhinovirus B	16
P68_S1	P68	2016-12-22	Coronavirus 229E	None	0	single	Human coronavirus 229E	7
P68_S1	P68	2016-12-22	Coronavirus HKU1	None	0	single	Human coronavirus NL63	29
P68_S10	P68	2017-03-30	Coronavirus OC43	Rhinovirus	3	single	Coronavirus OC43	8
P68_S10	P68	2017-03-30	Respiratory syncytial virus	RSV B	22	single	None	0
P68_S10	P68	2017-03-30	Rhinovirus	Rhinovirus	3	single	Rhinovirus	3
P68_S11	P68	2017-04-06	Coronavirus 229E	None	0	single	Human coronavirus 229E	696
P68_S2	P68	2017-01-12	Coronavirus NL63	None	0	single	Human coronavirus NL63	66
P68_S3	P68	2017-01-26	Coronavirus NL63	None	0	single	Human coronavirus NL63	49
P68_S3	P68	2017-01-26	Rhinovirus	Rhinovirus	63	single	Human rhinovirus C strain 024, complete genome	814120
P68_S4	P68	2017-02-16	Coronavirus 229E	None	0	single	Human coronavirus 2229E	192
P68_S5	P68	2017-02-23	Coronavirus HKU1	None	0	single	Human coronavirus HKU1	4
P68_S6	P68	2017-03-02	Coronavirus OC43	None	0	single	Coronavirus OC43	10
P68_S6	P68	2017-03-02	Rhinovirus	None	0	single	Rhinovirus	2
P68_S7	P68	2017-03-09	Coronavirus HKU1	Coronavirus HkU1	144	single	Human coronavirus HKU1	473
P68_S7	P68	2017-03-09	Rhinovirus	None	0	single	Rhinovirus	4
P68_S8	P68	2017-03-16	Coronavirus HKU1	None	0	single	Coronavirus HKU1	7
P68_S9	P68	2017-03-23	Coronavirus NL63	None	0	single	Human coronavirus NL63	44
P68_S9	P68	2017-03-23	Rhinovirus	None	0	single	Human rhinovirus C	25
P7_S1	P7	2016-10-19	None	None	0	single	None	0
P7_S2	P7	2016-11-16	None	None	0	single	None	0
P7_S3	P7	2016-12-07	Coronavirus OC43	Coronavirus OC43	177	single	Human coronavirus OC43	3
P7_S4	P7	2017-04-20	Rhinovirus	None	0	single	Human rhinovirus 63	2612
P70_S1	P70	2017-01-12	Coronavirus 229E	None	0	single	Human coronavirus 229E	275
P70_S2	P70	2017-01-26	Coronavirus OC43	Coronavirus OC43	309	single	Human coronavirus OC43	332844
P70_S2	P70	2017-01-26	Rhinovirus	Rhinovirus	66	single	Human rhinovirus C strain 024, complete genome	297992
P70_S3	P70	2017-02-02	Coronavirus NL63	None	0	single	Human coronavirus NL63	59
P70_S3	P70	2017-02-02	Coronavirus OC43	Coronavirus OC43	158	single	Human coronavirus OC43	104
P70_S3	P70	2017-02-02	Rhinovirus	None	0	single	Rhinovirus	10
P70_S4	P70	2017-02-16	Coronavirus OC43	None	0	single	Human Coronavirus OC43	115
P70_S4	P70	2017-02-16	Influenza A	None	0	single	Influenza A	8
P70_S5	P70	2017-02-23	Coronavirus OC43	None	0	single	Coronavirus OC43	10
P70_S5	P70	2017-02-23	Rhinovirus	None	0	single	Rhinovirus	4
P70_S6	P70	2017-03-02	Coronavirus OC43	None	0	single	Coronavirus OC43	4
P70_S6	P70	2017-03-02	Rhinovirus	None	0	single	Rhinovirus	4
P70_S7	P70	2017-03-09	Coronavirus HKU1	Coronavirus HkU1	179	single	Human coronavirus HKU1	206214
P70_S9	P70	2017-03-23	None	None	0	single	None	0
P71_S1	P71	2016-12-22	Coronavirus OC43	None	0	single	Human Coronavirus OC43	79
P71_S1	P71	2016-12-22	Influenza A	None	0	single	Influenza A virus	20
P71_S10	P71	2017-03-30	Coronavirus HKU1	Coronavirus HKU1	201	single	Human coronavirus HKU1	427
P71_S10	P71	2017-03-30	Coronavirus OC43	None	0	single	Human coronavirus OC43	49
P71_S10	P71	2017-03-30	Influenza A	None	0	single	Influenza A	4
P71_S11	P71	2017-04-06	Rhinovirus	None	0	single	Rhinovirus C isolate 2536, complete genome	5116
P71_S2	P71	2017-01-12	Coronavirus OC43	None	0	single	Human Coronavirus OC43	58
P71_S2	P71	2017-01-12	Influenza A	None	0	single	Influenza A	3
P71_S3	P71	2017-01-19	Coronavirus 229E	None	0	single	Coronavirus 229E	2
P71_S3	P71	2017-01-19	Coronavirus NL63	None	0	single	Coronavirus NL63	2
P71_S4	P71	2017-01-26	Coronavirus NL63	None	0	single	Human coronavirus NL63	2
P71_S4	P71	2017-01-26	Coronavirus OC43	None	0	single	Human Coronavirus OC43	81
P71_S4	P71	2017-01-26	Influenza A	None	0	single	Influenza A virus	42
P71_S5	P71	2017-02-02	Coronavirus OC43	Coronavirus OC43	167	single	Human coronavirus OC43	54
P71_S6	P71	2017-02-16	None	None	0	single	None	0
P71_S7	P71	2017-03-09	Coronavirus 229E	None	0	single	Human coronavirus 229E	395
P71_S7	P71	2017-03-09	Coronavirus HKU1	None	0	single	Human coronavirus HKU1	2
P71_S8	P71	2017-03-16	Coronavirus HKU1	None	0	single	Human coronavirus HKU1	16
P71_S9	P71	2017-03-23	Coronavirus HKU1	Coronavirus HkU1	177	single	Human coronavirus HKU1	31
P73_S1	P73	2016-12-22	Coronavirus 229E	None	0	single	Human coronavirus 229E	1095
P73_S10	P73	2017-04-06	Coronavirus NL63	None	0	single	Human coronavirus NL63	121
P73_S10	P73	2017-04-06	Rhinovirus	None	0	single	Human rhinovirus C	17
P73_S2	P73	2017-01-12	Coronavirus HKU1	None	0	single	Coronavirus HKU1	6
P73_S3	P73	2017-01-19	Coronavirus OC43	None	0	single	Human coronavirus OC43	171
P73_S3	P73	2017-01-19	Influenza A	None	0	single	Influenza A	11
P73_S3	P73	2017-01-19	Rhinovirus	None	0	single	Human rhinovirus C strain MEX	707
P73_S4	P73	2017-01-26	Coronavirus NL63	None	0	single	Human coronavirus NL63	128
P73_S4	P73	2017-01-26	Rhinovirus	None	0	single	Human rhinovirus C strain Mex14	1119
P73_S5	P73	2017-02-02	Coronavirus 229E	Coronavirus 229E	218	single	Human coronavirus 229E	39438
P73_S6	P73	2017-02-16	None	None	0	single	Human coronavirus 229E	447
P73_S7	P73	2017-03-16	Coronavirus OC43	None	0	single	Human coronavirus OC43	72
P73_S7	P73	2017-03-16	Influenza A	None	0	single	Influenza A virus	29
P73_S8	P73	2017-03-23	Coronavirus NL63	None	0	single	Human coronavirus NL63	16
P73_S9	P73	2017-03-30	Coronavirus 229E	Coronavirus 229E	132	single	Human coronavirus 229E	507
P74_S1	P74	2016-12-23	None	None	0	single	None	0
P74_S2	P74	2016-12-29	Coronavirus 229E	Coronavirus 229E	155	single	Human coronavirus C229E	12617
P74_S3	P74	2017-01-04	Coronavirus 229E	Coronavirus 229E	151	single	Human coronavirus C229E	13510
P74_S3	P74	2017-01-04	Rhinovirus	None	0	single	Rhinovirus	2
P74_S4	P74	2017-01-17	None	None	0	single	None	0
P74_S5	P74	2017-01-29	None	None	0	single	None	0
P74_S6	P74	2017-04-17	None	None	0	single	None	0
P77_S1	P77	2017-02-08	Coronavirus 229E	Coronavirus 229E	220	single	Human coronavirus 229E	14052
P77_S2	P77	2017-02-20	Coronavirus 229E	None	0	single	Human coronavirus 229E	2
P77_S3	P77	2017-03-06	None	None	0	single	None	0
P79_S1	P79	2017-03-01	None	None	0	single	None	0
P79_S2	P79	2017-03-22	None	None	0	single	None	0
P79_S3	P79	2017-03-29	Rhinovirus	Rhinovirus	140	single	Human rhinovirus C strain 025, complete genome	48770
P8_S1	P8	2016-11-16	None	None	0	single	None	0
P8_S10	P8	2017-03-08	Rhinovirus	Rhinovirus	43	single	Human rhinovirus 78, complete genome	3081
P8_S11	P8	2017-03-23	Coronavirus NL63	Coronavirus NL63	40	single	Human coronavirus NL63	458
P8_S2	P8	2016-11-30	Coronavirus OC43	Coronavirus OC43	326	single	Human coronavirus OC43	11360
P8_S3	P8	2016-12-07	Coronavirus OC43	Coronavirus OC43	276	single	Human coronavirus OC43	2296
P8_S4	P8	2016-12-14	None	None	0	single	None	0
P8_S5	P8	2017-01-04	None	None	0	single	None	0
P8_S6	P8	2017-02-08	None	None	0	single	None	0
P8_S7	P8	2017-02-15	None	None	0	single	None	0
P8_S8	P8	2017-02-22	Rhinovirus	Rhinovirus	187	single	Human rhinovirus C	718
P8_S9	P8	2017-03-01	Rhinovirus	Rhinovirus	120	single	Human rhinovirus C	186
P80_S1	P80	2017-02-23	None	None	0	single	None	0
P80_S2	P80	2017-03-03	Coronavirus 229E	Coronavirus 229E	201	single	Human coronavirus 229E	2827035
P80_S2	P80	2017-03-03	Rhinovirus	None	0	single	Rhinovirus	5
P80_S3	P80	2017-03-10	None	None	0	single	None	0
P80_S4	P80	2017-03-22	Coronavirus 229E	Coronavirus 229E	4	single	None	0
P80_S5	P80	2017-04-06	Coronavirus 229E	None	0	single	Human coronavirus 229E	191
P80_S6	P80	2017-04-12	Rhinovirus	Rhinovirus	129	single	Human rhinovirus 41, complete genome	35891
P81_S1	P81	2017-02-24	Coronavirus NL63	None	0	single	Human coronavirus NL63	19
P81_S2	P81	2017-03-03	Coronavirus 229E	Coronavirus 229E	4	single	None	0
P81_S3	P81	2017-03-10	None	None	0	single	None	0
P81_S4	P81	2017-03-17	None	None	0	single	None	0
P81_S5	P81	2017-04-14	Coronavirus 229E	None	0	single	Human coronavirus 229E	32
P81_S5	P81	2017-04-14	Respiratory syncytial virus	None	0	single	RSV	7
P81_S5	P81	2017-04-14	Rhinovirus	None	0	single	Rhinovirus	5
P82_S1	P82	2017-03-03	Coronavirus 229E	None	0	single	Human coronavirus 299E	4
P82_S1	P82	2017-03-03	Rhinovirus	Rhinovirus	136	single	Rhinovirus C isolate 8097-MY-11, complete genome	749
P82_S2	P82	2017-04-07	Coronavirus 229E	None	0	single	Human coronavirus 229E	391
P9_S1	P9	2016-10-26	Coronavirus OC43	None	0	single	Human coronavirus OC43	2
P9_S10	P9	2017-01-17	None	None	0	single	None	0
P9_S11	P9	2017-02-14	Coronavirus 229E	Coronavirus 229E	238	single	Human coronavirus 229E isolate 0349, complete genome	93096
P9_S11	P9	2017-02-14	Rhinovirus	None	0	single	Rhinovirus	4
P9_S12	P9	2017-02-22	Coronavirus 229E	Coronavirus 229E	3	single	None	0
P9_S13	P9	2017-02-28	Coronavirus 229E	Coronavirus 229E	9	single	None	0
P9_S14	P9	2017-03-08	None	None	0	single	None	0
P9_S15	P9	2017-03-21	Rhinovirus	None	0	single	Rhinovirus	2
P9_S16	P9	2017-03-28	None	None	0	single	None	0
P9_S2	P9	2016-11-02	None	None	0	single	None	0
P9_S3	P9	2016-11-09	Rhinovirus	Rhinovirus	86	single	Human rhinovirus B isolate A46_URT-6.7m polyprotein gene, complete cds	9506
P9_S4	P9	2016-11-22	None	None	0	single	None	0
P9_S5	P9	2016-11-29	None	None	0	single	None	0
P9_S6	P9	2016-12-06	None	None	0	single	None	0
P9_S7	P9	2016-12-14	None	None	0	single	None	0
P9_S8	P9	2016-12-20	None	None	0	single	None	0
P9_S9	P9	2016-12-28	None	None	0	single	None	0
*	Each line corresponds to a single respiratory virus detected in the sample either with RNAseq or PCR, therefore multiple lines can be associated to a single sample ID.
