# Supplementary material for: Virome Data Explorer: A web resource to longitudinally explore respiratory viral infections, their interactions with other pathogens and host transcriptomic changes in over 100 people
Source: PLoS Biol. 2024 Jan 18;22(1):e3002089. doi: 10.1371/journal.pbio.3002089 (PMC10796020; doi:10.1371/journal.pbio.3002089)
Supplement: S24 Data — Daily score for 9 symptoms for the 104 participants, longitudinal records, organized by cohort (MC = medical center, D1 = daycare1, D2 = daycare2, SC = high school, ER = ER doctors). (ZIP) [file pbio.3002089.s033.zip]

Archive with 14 entries (13 files):
- Symptom_scores/
- __MACOSX/._Symptom_scores
- Symptom_scores/sympt_D2.xlsx
- __MACOSX/Symptom_scores/._sympt_D2.xlsx
- Symptom_scores/.DS_Store
- __MACOSX/Symptom_scores/._.DS_Store
- Symptom_scores/sympt_ER.xlsx
- __MACOSX/Symptom_scores/._sympt_ER.xlsx
- Symptom_scores/sympt_SC.xlsx
- __MACOSX/Symptom_scores/._sympt_SC.xlsx
- Symptom_scores/sympt_MC.xlsx
- __MACOSX/Symptom_scores/._sympt_MC.xlsx
- Symptom_scores/sympt_D1.xlsx
- __MACOSX/Symptom_scores/._sympt_D1.xlsx
