# Supplementary material for: Virome Data Explorer: A web resource to longitudinally explore respiratory viral infections, their interactions with other pathogens and host transcriptomic changes in over 100 people
Source: PLoS Biol. 2024 Jan 18;22(1):e3002089. doi: 10.1371/journal.pbio.3002089 (PMC10796020; doi:10.1371/journal.pbio.3002089)
Supplement: S24 Data — Daily score for 9 symptoms for the 104 participants, longitudinal records, organized by cohort (MC = medical center, D1 = daycare1, D2 = daycare2, SC = high school, ER = ER doctors). (ZIP) [file pbio.3002089.s033.zip › Symptom_scores/sympt_D2.xlsx]

## Sheet: P52
P52	Fever	Chills	MusclePain	WateryEye	RunnyNose	Sneezing	SoreThroat	Cough	ChestPain
2016-12-08	0	0	0	0	0	0	0	0	0
2016-12-09	0	0	0	0	0	0	0	0	0
2016-12-10	0	0	0	0	0	0	0	0	0
2016-12-11	0	0	0	0	0	0	0	0	0
2016-12-12	0	0	0	0	0	0	0	0	0
2016-12-13	0	0	0	0	0	0	0	0	0
2016-12-14	0	0	0	0	0	0	0	0	0
2016-12-15	0	0	0	0	0	0	0	0	0
2016-12-16	0	0	0	0	0	0	0	0	0
2016-12-17	0	0	0	0	0	0	0	0	0
2016-12-18	0	0	0	0	0	0	0	0	0
2016-12-19	0	0	0	0	0	0	0	0	0
2016-12-20	0	0	0	0	0	0	0	0	0
2016-12-21	0	0	0	0	0	0	0	0	0
2016-12-22	0	0	0	0	0	0	0	0	0
2016-12-23	0	0	0	0	0	0	0	0	0
2016-12-24	0	0	0	0	0	0	0	0	0
2016-12-25	0	0	0	0	0	0	0	0	0
2016-12-26	0	0	0	0	0	0	0	0	0
2016-12-27	0	0	0	0	0	0	0	0	0
2016-12-28	0	0	0	0	0	0	0	0	0
2016-12-29	0	0	0	0	0	0	0	0	0
2016-12-30	0	0	0	0	0	0	0	0	0
2016-12-31	0	0	0	0	0	0	0	0	0
2017-01-01	0	0	0	0	0	0	0	0	0
2017-01-02	0	0	0	0	0	0	0	0	0
2017-01-03	0	0	0	0	0	0	0	0	0
2017-01-04	0	0	0	0	0	0	0	0	0
2017-01-05	0	0	0	0	0	0	0	0	0
2017-01-06	0	0	0	0	0	0	0	0	0
2017-01-07	0	0	0	0	0	0	0	0	0
2017-01-08	0	0	0	0	0	0	0	0	0
2017-01-09	0	0	0	0	0	0	0	0	0
2017-01-10	0	0	0	0	0	0	0	0	0
2017-01-11	0	0	0	0	0	0	0	0	0
2017-01-12	0	0	0	0	0	0	0	0	0
2017-01-13	0	0	0	0	0	0	0	0	0
2017-01-14	0	0	0	0	0	0	0	0	0
2017-01-15	0	0	0	0	0	0	0	0	0
2017-01-16	0	0	0	0	0	0	0	0	0
2017-01-17	0	0	0	0	0	0	0	0	0
2017-01-18	0	0	0	0	0	0	0	0	0
2017-01-19	0	0	0	0	0	0	0	0	0
2017-01-20	0	0	0	0	0	0	0	0	0
2017-01-21	0	0	0	0	0	0	0	0	0
2017-01-22	0	0	0	0	0	0	0	0	0
2017-01-23	0	0	0	0	0	0	0	0	0
2017-01-24	0	0	0	0	0	0	0	0	0
2017-01-25	0	0	0	0	0	0	0	0	0
2017-01-26	0	0	0	0	0	0	0	0	0
2017-01-27	0	0	0	0	0	0	0	0	0
2017-01-28	0	0	0	0	0	0	0	0	0
2017-01-29	0	0	0	0	0	0	0	0	0
2017-01-30	0	0	0	0	0	0	0	0	0
2017-01-31	0	0	0	0	0	0	0	0	0
2017-02-01	0	0	0	0	0	0	0	0	0
2017-02-02	0	0	0	0	0	0	0	0	0
2017-02-03	0	0	0	0	0	0	0	0	0
2017-02-04	0	0	0	0	0	0	0	0	0
2017-02-05	0	0	0	0	0	0	0	0	0
2017-02-06	0	0	0	0	0	0	0	0	0
2017-02-07	0	0	0	0	0	0	0	0	0
2017-02-08	0	0	0	0	0	0	0	0	0
2017-02-09	0	0	0	0	0	0	0	0	0
2017-02-10	0	0	0	0	0	0	0	0	0
2017-02-11	0	0	0	0	0	0	0	0	0
2017-02-12	0	0	0	0	0	0	0	0	0
2017-02-13	0	0	0	0	0	0	0	0	0
2017-02-14	0	0	0	0	0	0	0	0	0
2017-02-15	0	0	0	0	0	0	0	0	0
2017-02-16	0	0	0	0	0	0	0	0	0
2017-02-17	0	0	0	0	0	0	0	0	0
2017-02-18	0	0	0	0	0	0	0	0	0
2017-02-19	0	0	0	0	0	0	0	0	0
2017-02-20	0	0	0	0	0	0	0	0	0
2017-02-21	0	0	0	0	0	0	0	0	0
2017-02-22	0	0	0	0	0	0	0	0	0
2017-02-23	0	0	0	0	0	0	0	0	0
2017-02-24	0	0	0	0	0	0	0	0	0
2017-02-25	0	0	0	0	0	0	0	0	0
2017-02-26	0	0	0	0	0	0	0	0	0
2017-02-27	0	0	0	0	0	0	0	0	0
2017-02-28	0	0	0	0	0	0	0	0	0
2017-03-01	0	0	0	0	0	0	0	0	0
2017-03-02	0	0	0	0	0	0	0	0	0
2017-03-03	0	0	0	0	0	0	0	0	0
2017-03-04	0	0	0	0	0	0	0	0	0
2017-03-05	0	0	0	0	0	0	0	0	0
2017-03-06	0	0	0	0	0	0	0	0	0
2017-03-07	0	0	0	0	0	0	0	0	0
2017-03-08	0	0	0	0	0	0	0	0	0
2017-03-09	0	0	0	0	0	0	0	0	0
2017-03-10	0	0	0	0	0	0	0	0	0
2017-03-11	0	0	0	0	0	0	0	0	0
2017-03-12	0	0	0	0	0	0	0	0	0
2017-03-13	0	0	0	0	0	0	0	0	0
2017-03-14	0	0	0	0	0	0	0	0	0
2017-03-15	0	0	0	0	0	0	0	0	0
2017-03-16	0	0	0	0	0	0	0	0	0
2017-03-17	0	0	0	0	0	0	0	0	0
2017-03-18	0	0	0	0	0	0	0	0	0
2017-03-19	0	0	0	0	0	0	0	0	0
2017-03-20	0	0	0	0	0	0	0	0	0
2017-03-21	0	0	0	0	0	0	0	0	0
2017-03-22	0	0	0	0	0	0	0	0	0
2017-03-23	0	0	0	0	0	0	0	0	0
2017-03-24	0	0	0	0	0	0	0	0	0
2017-03-25	0	0	0	0	0	0	0	0	0
2017-03-26	0	0	0	0	0	0	0	0	0
2017-03-27	0	0	0	0	0	0	0	0	0
2017-03-28	0	0	0	0	0	0	0	0	0
2017-03-29	0	0	0	0	0	0	0	0	0
2017-03-30	0	0	0	0	0	0	0	0	0
2017-03-31	0	0	0	0	0	0	0	0	0
2017-04-01	0	0	0	0	0	0	0	0	0
2017-04-02	0	0	0	0	0	0	0	0	0
2017-04-03	0	0	0	0	0	0	0	0	0
2017-04-04	0	0	0	0	0	0	0	0	0
2017-04-05	0	0	0	0	0	0	0	0	0
2017-04-06	0	0	0	0	0	0	0	0	0
2017-04-07	0	0	0	0	0	0	0	0	0
2017-04-08	0	0	0	0	0	0	0	0	0
2017-04-09	0	0	0	0	0	0	0	0	0
2017-04-10	0	0	0	0	0	0	0	0	0
2017-04-11	0	0	0	0	0	0	0	0	0
2017-04-12	0	0	0	0	0	0	0	0	0
2017-04-13	0	0	0	0	0	0	0	0	0
2017-04-14	0	0	0	0	0	0	0	0	0
2017-04-15	0	0	0	0	0	0	0	0	0
2017-04-16	0	0	0	0	0	0	0	0	0
2017-04-17	0	0	0	0	0	0	0	0	0
2017-04-18	0	0	0	0	0	0	0	0	0
2017-04-19	0	0	0	0	0	0	0	0	0
2017-04-20	0	0	0	0	0	0	0	0	0
2017-04-21	0	0	0	0	0	0	0	0	0
2017-04-22	0	0	0	0	0	0	0	0	0
2017-04-23	0	0	0	0	0	0	0	0	0
2017-04-24	0	0	0	0	0	0	0	0	0
2017-04-25	0	0	0	0	0	0	0	0	0
2017-04-26	0	0	0	0	0	0	0	0	0
2017-04-27	0	0	0	0	0	0	0	0	0
2017-04-28	0	0	0	0	0	0	0	0	0
2017-04-29	0	0	0	0	0	0	0	0	0
2017-04-30	0	0	0	0	0	0	0	0	0
2017-05-01	0	0	0	0	0	0	0	0	0
2017-05-02	0	0	0	0	0	0	0	0	0
2017-05-03	0	0	0	0	0	0	0	0	0
2017-05-04	0	0	0	0	0	0	0	0	0
2017-05-05	0	0	0	0	0	0	0	0	0
2017-05-06	0	0	0	0	0	0	0	0	0
2017-05-07	0	0	0	0	0	0	0	0	0
2017-05-08	0	0	0	0	0	0	0	0	0
2017-05-09	0	0	0	0	0	0	0	0	0
2017-05-10	0	0	0	0	0	0	0	0	0
2017-05-11	0	0	0	0	0	0	0	0	0
2017-05-12	0	0	0	0	0	0	0	0	0
2017-05-13	0	0	0	0	0	0	0	0	0
2017-05-14	0	0	0	0	0	0	0	0	0
2017-05-15	0	0	0	0	0	0	0	0	0
2017-05-16	0	0	0	0	0	0	0	0	0
2017-05-17	0	0	0	0	0	0	0	0	0
2017-05-18	0	0	0	0	0	0	0	0	0
2017-05-19	0	0	0	0	0	0	0	0	0
2017-05-20	0	0	0	0	0	0	0	0	0
2017-05-21	0	0	0	0	0	0	0	0	0
2017-05-22	0	0	0	0	0	0	0	0	0
2017-05-23	0	0	0	0	0	0	0	0	0
2017-05-24	0	0	0	0	0	0	0	0	0
2017-05-25	0	0	0	0	0	0	0	0	0
2017-05-26	0	0	0	0	0	0	0	0	0
2017-05-27	0	0	0	0	0	0	0	0	0
2017-05-28	0	0	0	0	0	0	0	0	0
2017-05-29	0	0	0	0	0	0	0	0	0
2017-05-30	0	0	0	0	0	0	0	0	0
2017-05-31	0	0	0	0	0	0	0	0	0
2017-06-01	0	0	0	0	0	0	0	0	0
2017-06-02	0	0	0	0	0	0	0	0	0
2017-06-03	0	0	0	0	0	0	0	0	0
2017-06-04	0	0	0	0	0	0	0	0	0
2017-06-05	0	0	0	0	0	0	0	0	0
2017-06-06	0	0	0	0	0	0	0	0	0
2017-06-07	0	0	0	0	0	0	0	0	0
2017-06-08	0	0	0	0	0	0	0	0	0
2017-06-09	0	0	0	0	0	0	0	0	0
2017-06-10	0	0	0	0	0	0	0	0	0
2017-06-11	0	0	0	0	0	0	0	0	0
2017-06-12	0	0	0	0	0	0	0	0	0
2017-06-13	0	0	0	0	0	0	0	0	0
2017-06-14	0	0	0	0	0	0	0	0	0
2017-06-15	0	0	0	0	0	0	0	0	0
2017-06-16	0	0	0	0	0	0	0	0	0
2017-06-17	0	0	0	0	0	0	0	0	0
2017-06-18	0	0	0	0	0	0	0	0	0
2017-06-19	0	0	0	0	0	0	0	2	0
2017-06-20	0	0	0	0	0	0	0	0	0
2017-06-21	0	0	0	0	0	0	0	0	0
2017-06-22	0	0	0	0	0	0	0	0	0
2017-06-23	0	0	0	0	0	0	0	0	0
2017-06-24	0	0	0	0	0	0	0	0	0
2017-06-25	0	0	0	0	0	0	0	0	0
2017-06-26	0	0	0	0	0	0	0	0	0
2017-06-27	0	0	0	0	0	0	0	0	0
2017-06-28	0	0	0	0	0	0	0	0	0
2017-06-29	0	0	0	0	0	0	0	0	0
2017-06-30	0	0	0	0	0	0	0	0	0
2017-07-01	0	0	0	0	0	0	0	0	0
2017-07-02	0	0	0	0	0	0	0	0	0
2017-07-03	0	0	0	0	0	0	0	0	0
2017-07-04	0	0	0	0	0	0	0	0	0
2017-07-05	0	0	0	0	0	0	0	0	0
2017-07-06	0	0	0	0	0	0	0	0	0
2017-07-07	0	0	0	0	0	0	0	0	0
2017-07-08	0	0	0	0	0	0	0	0	0
2017-07-09	0	0	0	0	0	0	0	0	0
2017-07-10	0	0	0	0	0	0	0	0	0
2017-07-11	0	0	0	0	0	0	0	0	0
2017-07-12	0	0	0	0	0	0	0	0	0
2017-07-13	0	0	0	0	0	0	0	0	0
2017-07-14	0	0	0	0	0	0	0	0	0
2017-07-15	0	0	0	0	0	0	0	0	0
2017-07-16	0	0	0	0	0	0	0	0	0
2017-07-17	0	0	0	0	0	0	0	0	0
2017-07-18	0	0	0	0	0	0	0	0	0
2017-07-19	0	0	0	0	0	0	0	0	0
2017-07-20	0	0	0	0	0	0	0	0	0
2017-07-21	0	0	0	0	0	0	0	0	0
2017-07-22	0	0	0	0	0	0	0	0	0
2017-07-23	0	0	0	0	0	0	0	0	0
2017-07-24	0	0	0	0	0	0	0	0	0
2017-07-25	0	0	0	0	0	0	0	0	0
2017-07-26	0	0	0	0	0	0	0	0	0
2017-07-27	0	0	0	0	0	0	0	0	0
2017-07-28	0	0	0	0	0	0	0	0	0
2017-07-29	0	0	0	0	0	0	0	0	0
2017-07-30	0	0	0	0	0	0	0	0	0
2017-07-31	0	0	0	0	0	0	0	0	0
2017-08-01	0	0	0	0	0	0	0	0	0
2017-08-02	0	0	0	0	0	0	0	0	0
2017-08-03	0	0	0	0	0	0	0	0	0
2017-08-04	0	0	0	0	0	0	0	0	0
2017-08-05	0	0	0	0	0	0	0	0	0
2017-08-06	0	0	0	0	0	0	0	0	0
2017-08-07	0	0	0	0	0	0	0	0	0
2017-08-08	0	0	0	0	0	0	0	0	0
2017-08-09	0	0	0	0	0	0	0	0	0
2017-08-10	0	0	0	0	0	0	0	0	0
2017-08-11	0	0	0	0	0	0	0	0	0
2017-08-12	0	0	0	0	0	0	0	0	0
2017-08-13	0	0	0	0	0	0	0	0	0
2017-08-14	0	0	0	0	0	0	0	0	0
2017-08-15	0	0	0	0	0	0	0	0	0
2017-08-16	0	0	0	0	0	0	0	0	0
2017-08-17	0	0	0	0	0	0	0	0	0
2017-08-18	0	0	0	0	0	0	0	0	0
2017-08-19	0	0	0	0	0	0	0	0	0
2017-08-20	0	0	0	0	0	0	0	0	0
2017-08-21	0	0	0	0	0	0	0	0	0
2017-08-22	0	0	0	0	0	0	0	0	0
2017-08-23	0	0	0	0	0	0	0	0	0
2017-08-24	0	0	0	0	0	0	0	0	0
2017-08-25	0	0	0	0	0	0	0	0	0
2017-08-26	0	0	0	0	0	0	0	0	0
2017-08-27	0	0	0	0	0	0	0	0	0
2017-08-28	0	0	0	0	0	0	0	0	0
2017-08-29	0	0	0	0	0	0	0	0	0
2017-08-30	0	0	0	0	0	0	0	0	0
2017-08-31	0	0	0	0	0	0	0	0	0
2017-09-01	0	0	0	0	0	0	0	0	0
2017-09-02	0	0	0	0	0	0	0	0	0
2017-09-03	0	0	0	0	0	0	0	0	0
2017-09-04	0	0	0	0	0	0	0	0	0
2017-09-05	0	0	0	0	0	0	0	0	0
2017-09-06	0	0	0	0	0	0	0	0	0
2017-09-07	0	0	0	0	0	0	0	0	0
2017-09-08	0	0	0	0	0	0	0	0	0
2017-09-09	0	0	0	0	0	0	0	0	0
2017-09-10	0	0	0	0	0	0	0	0	0
2017-09-11	0	0	0	0	0	0	0	0	0
2017-09-12	0	0	0	0	0	0	0	0	0
2017-09-13	0	0	0	0	0	0	0	0	0
2017-09-14	0	0	0	0	0	0	0	0	0
2017-09-15	0	0	0	0	0	2	0	0	0
2017-09-16	0	0	0	0	0	0	0	0	0
2017-09-17	0	0	0	0	0	0	0	0	0
2017-09-18	0	0	0	0	0	0	0	0	0
2017-09-19	0	0	0	0	0	0	0	0	0
2017-09-20	0	0	0	0	0	0	0	0	0
2017-09-21	0	0	0	0	0	0	0	0	0
2017-09-22	0	0	0	0	0	0	0	0	0
2017-09-23	0	0	0	0	0	0	0	0	0
2017-09-24	0	0	0	0	0	2	0	0	0
2017-09-25	0	0	0	0	0	0	0	0	0
2017-09-26	0	0	0	0	0	0	0	0	0
2017-09-27	0	0	0	0	0	0	0	0	0
2017-09-28	0	0	0	0	0	0	0	0	0
2017-09-29	0	0	0	0	0	0	0	0	0
2017-09-30	0	0	0	0	0	0	0	0	0
2017-10-01	0	0	0	0	0	0	0	0	0
2017-10-02	0	0	0	0	0	0	0	0	0
2017-10-03	0	0	0	0	0	0	0	0	0
2017-10-04	0	0	0	0	0	0	0	0	0
2017-10-05	0	0	0	0	0	0	0	0	0
2017-10-06	0	0	0	0	0	0	0	0	0
2017-10-07	0	0	0	0	0	0	0	0	0
2017-10-08	0	0	0	0	0	0	0	0	0
2017-10-09	0	0	0	0	0	0	0	0	0
2017-10-10	0	0	0	0	0	0	0	0	0
2017-10-11	0	0	0	0	0	0	0	0	0
2017-10-12	0	0	0	0	0	0	0	0	0
2017-10-13	0	0	0	0	0	0	0	0	0
2017-10-14	0	0	0	0	0	0	0	0	0
2017-10-15	0	0	0	0	0	0	0	0	0
2017-10-16	0	0	0	0	0	0	0	0	0
2017-10-17	0	0	0	0	0	0	0	0	0
2017-10-18	0	0	0	0	0	0	0	0	0
2017-10-19	0	0	0	0	0	0	0	0	0
2017-10-20	0	0	0	0	0	0	0	0	0
2017-10-21	0	0	0	0	0	0	0	0	0
2017-10-22	0	0	0	0	0	0	0	0	0
2017-10-23	0	0	0	0	0	0	0	0	0
2017-10-24	0	0	0	0	0	0	0	0	0
2017-10-25	0	0	0	0	0	0	0	0	0
2017-10-26	0	0	0	0	0	0	0	0	0
2017-10-27	0	0	0	0	0	0	0	0	0
2017-10-28	0	0	0	0	0	0	0	0	0
2017-10-29	0	0	0	0	0	0	0	0	0
2017-10-30	0	0	0	0	0	0	0	0	0
2017-10-31	0	0	0	0	0	0	0	0	0
2017-11-01	0	0	0	0	0	0	0	0	0
2017-11-02	0	0	0	0	0	0	0	0	0
2017-11-03	2	0	0	2	0	0	0	2	0
2017-11-04	0	0	0	0	0	0	0	0	0
2017-11-05	0	0	0	0	0	0	0	0	0
2017-11-06	0	0	0	0	0	0	0	0	0
2017-11-07	0	0	0	0	0	0	0	0	0
2017-11-08	0	0	0	0	0	0	0	0	0
2017-11-09	0	0	0	0	0	0	0	0	0
2017-11-10	0	0	0	0	0	0	0	0	0
2017-11-11	0	0	0	0	0	0	0	0	0
2017-11-12	0	0	0	0	0	0	0	0	0
2017-11-13	0	0	0	0	0	0	0	0	0
2017-11-14	0	0	0	0	0	0	0	0	0
2017-11-15	0	0	0	0	0	0	0	0	0
2017-11-16	0	0	0	0	0	0	0	0	0
2017-11-17	0	0	0	0	0	0	0	0	0
2017-11-18	0	0	0	0	0	0	0	0	0
2017-11-19	0	0	0	2	0	1	0	1	0
2017-11-20	0	0	0	0	0	0	0	0	0
2017-11-21	0	0	0	0	0	0	0	0	0
2017-11-22	0	0	0	0	0	0	0	0	0
2017-11-23	0	0	0	0	0	0	0	0	0
2017-11-24	0	0	0	0	0	0	0	0	0
2017-11-25	0	0	0	0	0	0	0	0	0
2017-11-26	0	0	0	0	0	0	0	0	0
2017-11-27	0	0	0	0	1	1	1	0	0
2017-11-28	0	0	0	0	0	0	0	1	0
2017-11-29	0	0	0	0	1	0	1	1	0
2017-11-30	0	0	0	0	0	0	0	1	0
2017-12-01	0	0	0	0	0	0	0	0	0
2017-12-02	0	0	0	0	0	0	0	0	0
2017-12-03	0	0	0	0	0	0	0	0	0
2017-12-04	0	0	0	0	0	0	0	0	0
2017-12-05	0	0	0	0	0	0	0	0	0
2017-12-06	0	0	0	0	0	0	0	0	0
2017-12-07	0	0	0	0	0	0	0	0	0
2017-12-08	0	0	0	0	0	0	0	0	0
2017-12-09	0	0	0	0	0	0	0	0	0
2017-12-10	0	0	0	0	0	0	0	0	0
2017-12-11	0	0	0	0	0	0	0	0	0
2017-12-12	0	0	0	0	0	0	0	0	0
2017-12-13	0	0	0	0	0	0	0	0	0
2017-12-14	0	0	0	0	0	0	0	0	0
2017-12-15	0	0	0	0	0	0	0	0	0
2017-12-16	0	0	0	0	0	0	0	0	0
2017-12-17	0	0	0	0	0	0	0	0	0
2017-12-18	0	0	0	0	0	0	0	0	0
2017-12-19	0	0	0	0	0	0	0	0	0
2017-12-20	0	0	0	0	0	0	0	0	0
2017-12-21	0	0	0	0	0	0	0	0	0
2017-12-22	0	0	0	0	0	0	0	0	0
2017-12-23	0	0	0	0	0	0	0	0	0
2017-12-24	0	0	0	0	0	0	0	0	0
2017-12-25	0	0	0	0	0	0	0	0	0
2017-12-26	0	0	0	0	0	0	0	0	0
2017-12-27	0	0	0	0	0	0	0	0	0
2017-12-28	0	0	0	0	0	0	0	0	0
2017-12-29	0	0	0	0	0	0	0	0	0
2017-12-30	0	0	0	0	0	0	0	0	0
2017-12-31	0	0	0	0	0	0	0	0	0
2018-01-01	0	0	0	0	0	0	0	0	0
2018-01-02	0	0	0	0	0	0	0	0	0
2018-01-03	0	0	0	0	0	0	0	0	0
2018-01-04	0	0	0	0	0	0	0	0	0
2018-01-05	0	0	0	0	0	0	0	0	0
2018-01-06	0	0	0	0	0	0	0	0	0
2018-01-07	0	0	0	0	0	0	0	0	0
2018-01-08	0	0	0	0	0	0	0	0	0
2018-01-09	0	0	0	0	0	0	0	0	0
2018-01-10	0	0	0	0	0	0	0	0	0
2018-01-11	0	0	0	0	0	0	0	0	0
2018-01-12	0	0	0	0	0	0	0	0	0
2018-01-13	0	0	0	0	0	0	0	0	0
2018-01-14	0	0	0	0	0	0	0	0	0
2018-01-15	0	0	0	0	0	0	0	0	0
2018-01-16	0	0	0	0	0	0	0	0	0
2018-01-17	0	0	0	0	0	0	0	0	0
2018-01-18	0	0	0	0	0	0	0	0	0
2018-01-19	0	0	0	0	0	0	0	0	0
2018-01-20	0	0	0	0	0	0	0	0	0
2018-01-21	0	0	0	0	0	0	0	0	0
2018-01-22	0	0	0	0	0	0	0	0	0
2018-01-23	0	0	0	0	0	0	0	0	0
2018-01-24	0	0	0	0	0	0	0	0	0
2018-01-25	0	0	0	0	0	0	0	0	0
2018-01-26	0	0	0	0	0	0	0	0	0
2018-01-27	0	0	0	0	0	0	0	0	0
2018-01-28	0	0	0	0	0	0	0	0	0
2018-01-29	0	0	0	0	0	0	0	0	0
2018-01-30	0	0	0	0	0	0	0	0	0
2018-01-31	0	0	0	0	0	0	0	0	0
2018-02-01	0	0	0	0	0	0	0	0	0
2018-02-02	0	0	0	0	0	0	0	0	0
2018-02-03	0	0	0	0	0	0	0	0	0
2018-02-04	0	0	0	0	0	0	0	0	0
2018-02-05	0	0	0	0	0	0	0	0	0
2018-02-06	0	0	0	0	0	0	0	0	0
2018-02-07	0	0	0	0	0	0	0	0	0
2018-02-08	0	0	0	0	0	0	0	0	0
2018-02-09	0	0	0	0	0	0	0	0	0
2018-02-10	0	0	0	0	0	0	0	0	0
2018-02-11	0	0	0	0	0	0	0	0	0
2018-02-12	0	0	0	0	1	0	0	0	0
2018-02-13	0	0	0	0	0	0	0	1	0
2018-02-14	0	0	0	0	0	0	0	0	0
2018-02-15	0	0	0	0	0	0	0	0	0
2018-02-16	0	0	0	0	0	0	0	0	0
2018-02-17	0	0	0	0	0	0	0	0	0
2018-02-18	0	0	0	0	0	0	0	0	0
2018-02-19	0	0	0	0	0	0	0	0	0
2018-02-20	0	0	0	0	0	0	0	0	0
2018-02-21	0	0	0	0	0	0	0	0	0
2018-02-22	0	0	0	0	0	0	0	0	0
2018-02-23	0	0	0	0	0	0	0	0	0
2018-02-24	0	0	0	0	0	0	0	0	0
2018-02-25	0	0	0	0	0	0	0	0	0
2018-02-26	0	0	0	0	0	0	0	0	0
2018-02-27	0	0	0	0	0	0	0	0	0
2018-02-28	0	0	0	0	0	0	0	0	0
2018-03-01	0	0	0	0	0	0	0	0	0
2018-03-02	0	0	0	0	0	0	0	0	0
2018-03-03	0	0	0	0	0	0	0	0	0
2018-03-04	0	0	0	0	0	0	0	0	0

## Sheet: P53
P53	Fever	Chills	MusclePain	WateryEye	RunnyNose	Sneezing	SoreThroat	Cough	ChestPain
2016-12-08	0	0	0	0	0	0	0	0	0
2016-12-09	0	0	0	0	0	0	0	0	0
2016-12-10	0	0	0	0	0	0	0	0	0
2016-12-11	0	0	0	0	0	0	0	0	0
2016-12-12	0	0	0	0	0	0	0	0	0
2016-12-13	0	0	0	0	0	0	0	0	0
2016-12-14	0	0	0	0	0	0	0	0	0
2016-12-15	0	0	0	0	0	0	0	0	0
2016-12-16	0	0	0	0	0	0	0	0	0
2016-12-17	0	0	0	0	0	0	0	0	0
2016-12-18	0	0	0	0	0	0	0	0	0
2016-12-19	0	0	0	0	0	0	0	0	0
2016-12-20	0	0	0	0	0	0	0	0	0
2016-12-21	0	0	0	0	0	0	0	0	0
2016-12-22	0	0	0	0	0	0	0	0	0
2016-12-23	0	0	0	0	0	0	0	0	0
2016-12-24	0	0	0	0	0	0	0	0	0
2016-12-25	0	0	0	0	0	0	0	0	0
2016-12-26	0	0	0	0	0	0	0	0	0
2016-12-27	0	0	0	0	0	0	0	0	0
2016-12-28	0	0	0	0	0	0	0	0	0
2016-12-29	0	0	0	0	0	0	0	0	0
2016-12-30	0	0	0	0	0	0	0	0	0
2016-12-31	0	0	0	0	0	0	0	0	0
2017-01-01	0	0	0	0	0	0	0	0	0
2017-01-02	0	0	0	0	0	0	0	0	0
2017-01-03	0	0	0	0	0	0	0	0	0
2017-01-04	0	0	0	0	0	0	0	0	0
2017-01-05	0	0	0	0	0	0	0	0	0
2017-01-06	0	0	0	0	0	0	0	0	0
2017-01-07	0	0	0	0	0	0	0	0	0
2017-01-08	0	0	0	0	0	0	0	0	0
2017-01-09	0	0	0	0	0	0	0	0	0
2017-01-10	0	0	0	0	0	0	0	0	0
2017-01-11	0	0	0	0	0	0	0	0	0
2017-01-12	0	0	0	0	0	0	0	0	0
2017-01-13	0	0	0	0	0	0	0	0	0
2017-01-14	0	0	0	0	0	0	0	0	0
2017-01-15	0	0	0	0	0	0	0	0	0
2017-01-16	0	0	0	0	0	0	0	0	0
2017-01-17	0	0	0	0	0	0	0	0	0
2017-01-18	0	0	0	0	0	0	0	0	0
2017-01-19	0	0	0	0	0	0	0	0	0
2017-01-20	0	0	0	0	0	0	0	0	0
2017-01-21	0	0	0	0	0	0	0	0	0
2017-01-22	0	0	0	0	0	0	0	0	0
2017-01-23	0	0	0	0	0	0	0	0	0
2017-01-24	0	0	0	0	0	0	0	0	0
2017-01-25	0	0	0	0	0	0	0	0	0
2017-01-26	0	0	0	0	0	0	0	0	0
2017-01-27	0	0	0	0	0	0	0	0	0
2017-01-28	0	0	0	0	0	0	0	0	0
2017-01-29	0	0	0	0	0	0	0	0	0
2017-01-30	0	0	0	0	0	0	0	0	0
2017-01-31	0	0	0	0	0	0	0	0	0
2017-02-01	0	0	0	0	0	0	0	0	0
2017-02-02	0	0	0	0	0	0	0	0	0
2017-02-03	0	0	0	0	0	0	0	0	0
2017-02-04	0	0	0	0	0	0	0	0	0
2017-02-05	0	0	0	0	0	0	0	0	0
2017-02-06	0	0	0	0	0	0	0	0	0
2017-02-07	0	0	0	0	0	0	0	0	0
2017-02-08	0	0	0	0	0	0	0	0	0
2017-02-09	0	0	0	0	0	0	0	0	0
2017-02-10	0	0	0	0	0	0	0	0	0
2017-02-11	0	0	0	0	0	0	0	0	0
2017-02-12	0	0	0	0	0	0	0	0	0
2017-02-13	0	0	0	0	0	0	0	0	0
2017-02-14	0	0	0	0	0	0	0	0	0
2017-02-15	0	0	0	0	0	0	0	0	0
2017-02-16	0	0	0	0	0	0	0	0	0
2017-02-17	0	0	0	0	0	0	0	0	0
2017-02-18	0	0	0	0	0	0	0	0	0
2017-02-19	0	0	0	0	0	0	0	0	0
2017-02-20	0	0	0	0	0	0	0	0	0
2017-02-21	0	0	0	0	0	0	0	0	0
2017-02-22	0	0	0	0	0	0	0	0	0
2017-02-23	0	0	0	0	0	0	0	0	0
2017-02-24	0	0	0	0	0	0	0	0	0
2017-02-25	0	0	0	0	0	0	0	0	0
2017-02-26	0	0	0	0	0	0	0	0	0
2017-02-27	0	0	0	0	0	0	0	0	0
2017-02-28	0	0	0	0	0	0	0	0	0
2017-03-01	0	0	0	0	0	0	0	0	0
2017-03-02	0	0	0	0	0	0	0	0	0
2017-03-03	0	0	0	0	0	0	0	0	0
2017-03-04	0	0	0	0	0	0	0	0	0
2017-03-05	0	0	0	0	0	0	0	0	0
2017-03-06	0	0	0	0	0	0	0	0	0
2017-03-07	0	0	0	0	0	0	0	0	0
2017-03-08	0	0	0	0	0	0	0	0	0
2017-03-09	0	0	0	0	0	0	0	0	0
2017-03-10	0	0	0	0	0	0	0	0	0
2017-03-11	0	0	0	0	0	0	0	0	0
2017-03-12	0	0	0	0	0	0	0	0	0
2017-03-13	0	0	0	0	0	0	0	0	0
2017-03-14	0	0	0	0	0	0	0	0	0
2017-03-15	0	0	0	0	0	0	0	0	0
2017-03-16	0	0	0	0	0	0	0	0	0
2017-03-17	0	0	0	0	0	0	0	0	0
2017-03-18	0	0	0	0	0	0	0	0	0
2017-03-19	0	0	0	0	0	0	0	0	0
2017-03-20	0	0	0	0	0	0	0	0	0
2017-03-21	0	0	0	0	0	0	0	0	0
2017-03-22	0	0	0	0	0	0	0	0	0
2017-03-23	0	0	0	0	0	0	0	0	0
2017-03-24	0	0	0	0	0	0	0	0	0
2017-03-25	0	0	0	0	0	0	0	0	0
2017-03-26	0	0	0	0	0	0	0	0	0
2017-03-27	0	0	0	0	0	0	0	0	0
2017-03-28	0	0	0	0	0	0	0	0	0
2017-03-29	0	0	0	0	0	0	0	0	0
2017-03-30	0	0	0	0	0	0	0	0	0
2017-03-31	0	0	0	0	0	0	0	0	0
2017-04-01	0	0	0	0	0	0	0	0	0
2017-04-02	0	0	0	0	0	0	0	0	0
2017-04-03	0	0	0	0	0	0	0	0	0
2017-04-04	0	0	0	0	0	0	0	0	0
2017-04-05	0	0	0	0	0	0	0	0	0
2017-04-06	0	0	0	0	0	0	0	0	0
2017-04-07	0	0	0	0	0	0	0	0	0
2017-04-08	0	0	0	0	0	0	0	0	0
2017-04-09	0	0	0	0	0	0	0	0	0
2017-04-10	0	0	0	0	0	0	0	0	0
2017-04-11	0	0	0	0	0	0	0	0	0
2017-04-12	0	0	0	0	0	0	0	0	0
2017-04-13	0	0	0	0	0	0	0	0	0
2017-04-14	0	0	0	0	0	0	0	0	0
2017-04-15	0	0	0	0	0	0	0	0	0
2017-04-16	0	0	0	0	0	0	0	0	0
2017-04-17	0	0	0	0	0	0	0	0	0
2017-04-18	0	0	0	0	0	0	0	0	0
2017-04-19	0	0	0	0	0	0	0	0	0
2017-04-20	0	0	0	0	0	0	0	0	0
2017-04-21	0	0	0	0	0	0	0	0	0
2017-04-22	0	0	0	0	0	0	0	0	0
2017-04-23	0	0	0	0	0	0	0	0	0
2017-04-24	0	0	0	0	0	0	0	0	0
2017-04-25	0	0	0	0	0	0	0	0	0
2017-04-26	0	0	0	0	0	0	0	0	0
2017-04-27	0	0	0	0	0	0	0	0	0
2017-04-28	0	0	0	0	0	0	0	0	0
2017-04-29	0	0	0	0	0	0	0	0	0
2017-04-30	0	0	0	0	0	0	0	0	0
2017-05-01	0	0	0	0	0	0	0	0	0
2017-05-02	0	0	0	0	0	0	0	0	0
2017-05-03	0	0	0	0	0	0	0	0	0
2017-05-04	0	0	0	0	0	0	0	0	0
2017-05-05	0	0	0	0	0	0	0	0	0
2017-05-06	0	0	0	0	0	0	0	0	0
2017-05-07	0	0	0	0	0	0	0	0	0
2017-05-08	0	0	0	0	0	0	0	0	0
2017-05-09	0	0	0	0	0	0	0	0	0
2017-05-10	0	0	0	0	0	0	0	0	0
2017-05-11	0	0	0	0	0	0	0	0	0
2017-05-12	0	0	0	0	0	0	0	0	0
2017-05-13	0	0	0	0	0	0	0	0	0
2017-05-14	0	0	0	0	0	0	0	0	0
2017-05-15	0	0	0	0	0	0	0	0	0
2017-05-16	0	0	0	0	0	0	0	0	0
2017-05-17	0	0	0	0	0	0	0	0	0
2017-05-18	0	0	0	0	0	0	0	0	0
2017-05-19	0	0	0	0	0	0	0	0	0
2017-05-20	0	0	0	0	0	0	0	0	0
2017-05-21	0	0	0	0	0	0	0	0	0
2017-05-22	0	0	0	0	0	0	0	0	0
2017-05-23	0	0	0	0	0	0	0	0	0
2017-05-24	0	0	0	0	0	0	0	0	0
2017-05-25	0	0	0	0	0	0	0	0	0
2017-05-26	0	0	0	0	0	0	0	0	0
2017-05-27	0	0	0	0	0	0	0	0	0
2017-05-28	0	0	0	0	0	0	0	0	0
2017-05-29	0	0	0	0	0	0	0	0	0
2017-05-30	0	0	0	0	0	0	0	0	0
2017-05-31	0	0	0	0	0	0	0	0	0
2017-06-01	0	0	0	0	0	0	0	0	0
2017-06-02	0	0	0	0	0	0	0	0	0
2017-06-03	0	0	0	0	0	0	0	0	0
2017-06-04	0	0	0	0	0	0	0	0	0
2017-06-05	0	0	0	0	0	0	0	0	0
2017-06-06	0	0	0	0	0	0	0	0	0
2017-06-07	0	0	0	0	0	0	0	0	0
2017-06-08	0	0	0	0	0	0	0	0	0
2017-06-09	0	0	0	0	0	0	0	0	0
2017-06-10	0	0	0	0	0	0	0	0	0
2017-06-11	0	0	0	0	0	0	0	0	0
2017-06-12	0	0	0	0	0	0	0	0	0
2017-06-13	0	0	0	0	0	0	0	0	0
2017-06-14	0	0	0	0	0	0	0	0	0
2017-06-15	0	0	0	0	0	0	0	0	0
2017-06-16	0	0	0	0	0	0	0	0	0
2017-06-17	0	0	0	0	0	0	0	0	0
2017-06-18	0	0	0	0	0	0	0	0	0
2017-06-19	0	0	0	0	0	0	0	0	0
2017-06-20	0	0	0	0	0	0	0	0	0
2017-06-21	0	0	0	0	0	0	0	0	0
2017-06-22	0	0	0	0	0	0	0	0	0
2017-06-23	0	0	0	0	0	0	0	0	0
2017-06-24	0	0	0	0	0	0	0	0	0
2017-06-25	0	0	0	0	0	0	0	0	0
2017-06-26	0	0	0	0	0	0	0	0	0
2017-06-27	0	0	0	0	0	0	0	0	0
2017-06-28	0	0	0	0	0	0	0	0	0
2017-06-29	0	0	0	0	0	0	0	0	0
2017-06-30	0	0	0	0	0	0	0	0	0
2017-07-01	0	0	0	0	0	0	0	0	0
2017-07-02	0	0	0	0	0	0	0	0	0
2017-07-03	0	0	0	0	0	0	0	0	0
2017-07-04	0	0	0	0	0	0	0	0	0
2017-07-05	0	0	0	0	0	0	0	0	0
2017-07-06	0	0	0	0	0	0	0	0	0
2017-07-07	0	0	0	0	0	0	0	0	0
2017-07-08	0	0	0	0	0	0	0	0	0
2017-07-09	0	0	0	0	0	0	0	0	0
2017-07-10	0	0	0	0	0	0	0	0	0
2017-07-11	0	0	0	0	0	0	0	0	0
2017-07-12	0	0	0	0	0	0	0	0	0
2017-07-13	0	0	0	0	0	0	0	0	0
2017-07-14	0	0	0	0	0	0	0	0	0
2017-07-15	0	0	0	0	0	0	0	0	0
2017-07-16	0	0	0	0	0	0	0	0	0
2017-07-17	0	0	0	0	0	0	0	0	0
2017-07-18	0	0	0	0	0	0	0	0	0
2017-07-19	0	0	0	0	0	0	0	0	0
2017-07-20	0	0	0	0	0	0	0	0	0
2017-07-21	0	0	0	0	0	0	0	0	0
2017-07-22	0	0	0	0	0	0	0	0	0
2017-07-23	0	0	0	0	0	0	0	0	0
2017-07-24	0	0	0	0	0	0	0	0	0
2017-07-25	0	0	0	0	0	0	0	0	0
2017-07-26	0	0	0	0	0	0	0	0	0
2017-07-27	0	0	0	0	0	0	0	0	0
2017-07-28	0	0	0	0	0	0	0	0	0
2017-07-29	0	0	0	0	0	0	0	0	0
2017-07-30	0	0	0	0	0	0	0	0	0
2017-07-31	0	0	0	0	0	0	0	0	0
2017-08-01	0	0	0	0	0	0	0	0	0
2017-08-02	0	0	0	0	0	0	0	0	0
2017-08-03	0	0	0	0	0	0	0	0	0
2017-08-04	0	0	0	0	0	0	0	0	0
2017-08-05	0	0	0	0	0	0	0	0	0
2017-08-06	0	0	0	0	0	0	0	0	0
2017-08-07	0	0	0	0	0	0	0	0	0
2017-08-08	0	0	0	0	0	0	0	0	0
2017-08-09	0	0	0	0	0	0	0	0	0
2017-08-10	0	0	0	0	0	0	0	0	0
2017-08-11	0	0	0	0	0	0	0	0	0
2017-08-12	0	0	0	0	0	0	0	0	0
2017-08-13	0	0	0	0	0	0	0	0	0
2017-08-14	0	0	0	0	0	0	0	0	0
2017-08-15	0	0	0	0	0	0	0	0	0
2017-08-16	0	0	0	0	0	0	0	0	0
2017-08-17	0	0	0	0	0	0	0	0	0
2017-08-18	0	0	0	0	0	0	0	1	0
2017-08-19	0	0	0	0	0	0	0	0	0
2017-08-20	0	0	0	0	0	0	0	0	0
2017-08-21	0	0	0	0	0	0	0	0	0
2017-08-22	0	0	0	0	0	0	0	0	0
2017-08-23	0	0	0	0	0	0	0	0	0
2017-08-24	0	0	0	0	0	0	0	0	0
2017-08-25	0	0	0	0	0	0	0	0	0
2017-08-26	0	0	0	0	0	0	0	0	0
2017-08-27	0	0	0	0	0	0	0	0	0
2017-08-28	0	0	0	0	0	0	0	0	0
2017-08-29	0	0	0	0	0	0	0	0	0
2017-08-30	0	0	0	0	0	0	0	0	0
2017-08-31	0	0	0	0	0	0	0	0	0
2017-09-01	0	0	0	0	0	0	0	0	0
2017-09-02	0	0	0	0	0	0	0	0	0
2017-09-03	0	0	0	0	0	0	0	0	0
2017-09-04	0	0	0	0	0	0	0	0	0
2017-09-05	0	0	0	0	0	0	0	0	0
2017-09-06	0	0	0	0	0	0	0	0	0
2017-09-07	0	0	0	0	0	0	0	0	0
2017-09-08	0	0	0	0	0	0	0	0	0
2017-09-09	0	0	0	0	0	0	0	0	0
2017-09-10	0	0	0	0	0	0	0	0	0
2017-09-11	0	0	0	0	0	0	0	0	0
2017-09-12	0	0	0	0	0	0	0	0	0
2017-09-13	0	0	0	0	0	0	0	0	0
2017-09-14	0	0	0	0	0	0	0	0	0
2017-09-15	0	0	0	0	0	0	0	0	0
2017-09-16	0	0	0	0	0	0	0	0	0
2017-09-17	0	0	0	0	0	0	0	0	0
2017-09-18	0	0	0	0	0	0	0	0	0
2017-09-19	0	0	0	0	0	0	0	0	0
2017-09-20	0	0	0	0	0	0	0	0	0
2017-09-21	0	0	0	0	0	0	0	0	0
2017-09-22	0	0	0	0	0	0	0	0	0
2017-09-23	0	0	0	0	0	0	0	0	0
2017-09-24	0	0	0	0	0	0	0	0	0
2017-09-25	0	0	0	0	1	1	1	1	0
2017-09-26	0	0	0	0	0	0	0	0	0
2017-09-27	0	0	0	0	0	0	0	0	0
2017-09-28	0	0	0	0	0	0	0	0	0
2017-09-29	0	0	0	0	0	0	0	0	0
2017-09-30	0	0	0	0	0	0	0	0	0
2017-10-01	0	0	0	0	0	0	0	0	0
2017-10-02	0	0	0	0	0	0	0	0	0
2017-10-03	0	0	0	0	0	0	0	0	0
2017-10-04	0	0	0	0	0	0	0	0	0
2017-10-05	0	0	0	0	0	0	0	0	0
2017-10-06	0	0	0	0	0	0	0	0	0
2017-10-07	0	0	0	0	0	0	0	0	0
2017-10-08	0	0	0	0	0	0	0	0	0
2017-10-09	0	0	0	0	0	0	0	0	0
2017-10-10	0	0	0	0	0	0	0	0	0
2017-10-11	0	0	0	0	0	0	0	0	0
2017-10-12	0	0	0	0	0	0	0	0	0
2017-10-13	0	0	0	0	0	0	0	0	0
2017-10-14	0	0	0	0	0	0	0	0	0
2017-10-15	0	0	0	0	0	0	0	0	0
2017-10-16	0	0	0	0	0	0	0	0	0
2017-10-17	0	0	0	0	0	0	0	0	0
2017-10-18	0	0	0	0	0	0	0	0	0
2017-10-19	0	0	0	0	0	0	0	0	0
2017-10-20	0	0	0	0	0	0	0	0	0
2017-10-21	0	0	0	0	0	0	0	0	0
2017-10-22	0	0	0	0	0	0	0	0	0
2017-10-23	0	0	0	0	0	0	0	0	0
2017-10-24	0	0	0	0	0	0	0	0	0
2017-10-25	0	0	0	0	0	0	0	0	0
2017-10-26	0	0	0	0	0	0	0	0	0
2017-10-27	0	0	0	0	0	0	0	0	0
2017-10-28	0	0	0	0	0	0	0	0	0
2017-10-29	0	0	0	0	0	0	0	0	0
2017-10-30	0	0	0	0	0	0	0	0	0
2017-10-31	0	0	0	0	0	0	0	0	0
2017-11-01	0	0	0	0	0	0	0	0	0
2017-11-02	0	0	0	0	0	0	0	0	0
2017-11-03	0	0	0	0	0	0	0	0	0
2017-11-04	0	0	0	0	0	0	0	0	0
2017-11-05	0	0	0	0	0	0	0	0	0
2017-11-06	0	0	0	0	0	0	0	0	0
2017-11-07	0	0	0	0	0	0	0	0	0
2017-11-08	0	0	0	0	0	0	0	0	0
2017-11-09	0	0	0	0	0	0	0	0	0
2017-11-10	0	0	0	0	0	0	0	0	0
2017-11-11	0	0	0	0	0	0	0	0	0
2017-11-12	0	0	0	0	0	0	0	0	0
2017-11-13	0	0	0	0	0	0	0	0	0
2017-11-14	0	0	0	0	0	0	0	0	0
2017-11-15	0	0	0	0	0	0	0	0	0
2017-11-16	0	0	0	0	0	0	0	0	0
2017-11-17	0	0	0	0	0	0	0	0	0
2017-11-18	0	0	0	0	0	0	0	0	0
2017-11-19	0	0	0	0	0	0	0	0	0
2017-11-20	0	0	0	0	0	0	0	0	0
2017-11-21	0	0	0	0	0	0	0	0	0
2017-11-22	0	0	0	0	0	0	0	0	0
2017-11-23	0	0	0	0	0	0	0	0	0
2017-11-24	0	0	0	0	0	0	0	0	0
2017-11-25	0	0	0	0	0	0	0	0	0
2017-11-26	0	0	0	0	0	0	0	0	0
2017-11-27	0	0	0	0	0	0	0	0	0
2017-11-28	0	0	0	0	0	0	0	0	0
2017-11-29	0	0	0	0	0	0	0	1	0
2017-11-30	0	0	0	0	0	0	0	1	0
2017-12-01	0	0	0	0	0	0	0	0	0
2017-12-02	0	0	0	0	0	0	0	0	0
2017-12-03	0	0	0	0	0	0	0	0	0
2017-12-04	0	0	0	0	0	0	0	0	0
2017-12-05	0	0	0	0	0	0	0	0	0
2017-12-06	0	0	0	0	0	0	0	0	0
2017-12-07	0	0	0	0	0	0	0	0	0
2017-12-08	0	0	0	0	0	0	0	0	0
2017-12-09	0	0	0	0	0	0	0	0	0
2017-12-10	0	0	0	0	0	0	0	0	0
2017-12-11	0	0	0	0	0	0	0	0	0
2017-12-12	0	0	0	0	0	0	0	0	0
2017-12-13	0	0	0	0	0	0	0	0	0
2017-12-14	0	0	0	0	0	0	0	0	0
2017-12-15	0	0	0	0	0	0	0	0	0
2017-12-16	0	0	0	0	0	0	0	0	0
2017-12-17	0	0	0	0	0	0	0	0	0
2017-12-18	0	0	0	0	0	0	0	0	0
2017-12-19	0	0	0	0	0	0	0	0	0
2017-12-20	0	0	0	0	0	0	0	0	0
2017-12-21	0	0	0	0	0	0	0	0	0
2017-12-22	0	0	0	0	0	0	0	0	0
2017-12-23	0	0	0	0	0	0	0	0	0
2017-12-24	0	0	0	0	0	0	0	0	0
2017-12-25	0	0	0	0	0	0	0	0	0
2017-12-26	0	0	0	0	0	0	0	0	0
2017-12-27	0	0	0	0	0	0	0	0	0
2017-12-28	0	0	0	0	0	0	0	0	0
2017-12-29	0	0	0	0	0	0	0	0	0
2017-12-30	0	0	0	0	0	0	0	0	0
2017-12-31	0	0	0	0	0	0	0	0	0
2018-01-01	0	0	0	0	0	0	0	0	0
2018-01-02	0	0	0	0	0	0	0	0	0
2018-01-03	0	0	0	0	0	0	0	0	0
2018-01-04	0	0	0	0	0	0	0	0	0
2018-01-05	0	0	0	0	0	0	0	0	0
2018-01-06	0	0	0	0	0	0	0	0	0
2018-01-07	0	0	0	0	0	0	0	0	0
2018-01-08	0	0	0	0	0	0	0	0	0
2018-01-09	0	0	0	0	0	0	0	0	0
2018-01-10	0	0	0	0	0	0	0	0	0
2018-01-11	0	0	0	0	0	0	0	0	0
2018-01-12	0	0	0	0	0	0	0	0	0
2018-01-13	0	0	0	0	0	0	0	0	0
2018-01-14	0	0	0	0	0	0	0	0	0
2018-01-15	0	0	0	0	0	0	0	0	0
2018-01-16	0	0	0	0	0	0	0	0	0
2018-01-17	0	0	0	0	0	0	0	0	0
2018-01-18	0	0	0	0	0	0	0	0	0
2018-01-19	0	0	0	0	0	0	0	0	0
2018-01-20	0	0	0	0	0	0	0	0	0
2018-01-21	0	0	0	0	0	0	0	0	0
2018-01-22	0	0	0	0	0	0	0	0	0
2018-01-23	0	0	0	0	0	0	0	0	0
2018-01-24	0	0	0	0	0	0	0	0	0
2018-01-25	0	0	0	0	0	0	0	0	0
2018-01-26	0	0	0	0	0	0	0	0	0
2018-01-27	0	0	0	0	0	0	0	0	0
2018-01-28	0	0	0	0	0	0	0	1	0
2018-01-29	0	0	0	0	0	0	0	0	0
2018-01-30	0	0	0	0	0	0	0	0	0
2018-01-31	0	0	0	0	0	0	0	0	0
2018-02-01	0	0	0	0	0	0	0	0	0
2018-02-02	0	0	0	0	0	0	0	0	0
2018-02-03	0	0	0	0	0	0	0	0	0
2018-02-04	0	0	0	0	0	0	0	0	0
2018-02-05	0	0	0	0	0	0	0	0	0
2018-02-06	0	0	0	0	0	0	0	0	0
2018-02-07	0	0	0	0	0	0	0	0	0
2018-02-08	0	0	0	0	0	0	0	0	0
2018-02-09	0	0	0	0	0	0	0	0	0
2018-02-10	0	0	0	0	0	0	0	0	0
2018-02-11	0	0	0	0	1	1	0	0	0
2018-02-12	0	0	0	0	1	1	0	0	0
2018-02-13	0	0	1	0	1	1	0	0	0
2018-02-14	0	0	0	0	0	0	0	0	0
2018-02-15	1	0	0	0	0	0	0	0	0
2018-02-16	0	0	0	0	0	0	0	0	0
2018-02-17	0	0	0	0	0	0	0	0	0
2018-02-18	0	0	0	0	0	0	0	0	0
2018-02-19	0	0	0	0	0	0	0	0	0
2018-02-20	0	0	0	0	0	0	0	0	0
2018-02-21	0	0	0	0	0	0	0	0	0
2018-02-22	0	0	0	0	0	0	0	0	0
2018-02-23	0	0	0	0	0	0	0	0	0
2018-02-24	0	0	0	0	0	0	0	0	0
2018-02-25	0	0	0	0	0	0	0	0	0
2018-02-26	0	0	0	0	0	0	0	0	0
2018-02-27	0	0	0	0	0	0	0	0	0
2018-02-28	0	0	0	0	0	0	0	0	0
2018-03-01	0	0	0	0	0	0	0	0	0
2018-03-02	0	0	0	0	0	0	0	0	0
2018-03-03	0	0	0	0	0	0	0	0	0
2018-03-04	0	0	0	0	0	0	0	0	0

## Sheet: P54
P54	Fever	Chills	MusclePain	WateryEye	RunnyNose	Sneezing	SoreThroat	Cough	ChestPain
2016-12-08	0	0	0	0	0	0	0	0	0
2016-12-09	0	0	0	0	0	0	0	0	0
2016-12-10	0	0	0	0	0	0	0	0	0
2016-12-11	0	0	0	0	0	0	0	0	0
2016-12-12	0	0	0	0	0	0	0	0	0
2016-12-13	0	0	0	0	0	0	0	0	0
2016-12-14	0	0	0	0	0	0	0	0	0
2016-12-15	0	0	0	0	0	0	0	0	0
2016-12-16	0	0	0	0	0	0	0	0	0
2016-12-17	0	0	0	0	0	0	0	0	0
2016-12-18	0	0	0	0	0	0	0	0	0
2016-12-19	0	0	0	0	0	0	0	0	0
2016-12-20	0	0	0	0	0	0	0	0	0
2016-12-21	1	1	0	1	1	1	1	0	0
2016-12-22	1	1	0	0	1	1	1	0	0
2016-12-23	0	0	0	0	0	0	0	0	0
2016-12-24	0	0	0	0	0	0	0	0	0
2016-12-25	0	0	0	0	0	0	0	0	0
2016-12-26	0	0	0	0	0	0	0	0	0
2016-12-27	0	0	0	0	0	0	0	0	0
2016-12-28	0	0	0	0	0	0	0	0	0
2016-12-29	0	0	0	0	0	0	0	0	0
2016-12-30	0	0	0	0	0	0	0	0	0
2016-12-31	0	0	0	0	0	0	0	0	0
2017-01-01	0	0	0	0	0	0	0	0	0
2017-01-02	0	0	0	0	0	0	0	0	0
2017-01-03	0	0	0	0	0	0	0	0	0
2017-01-04	0	0	0	0	0	0	0	0	0
2017-01-05	0	0	0	0	0	0	0	0	0
2017-01-06	0	0	0	0	0	0	0	0	0
2017-01-07	0	0	0	0	0	0	0	0	0
2017-01-08	0	0	0	0	0	0	0	0	0
2017-01-09	0	0	0	0	0	0	0	0	0
2017-01-10	0	0	0	0	0	0	0	0	0
2017-01-11	0	0	0	0	0	0	0	0	0
2017-01-12	0	0	0	0	0	0	0	0	0
2017-01-13	0	0	0	0	0	0	0	0	0
2017-01-14	0	0	0	0	0	0	0	0	0
2017-01-15	0	0	0	0	0	0	0	0	0
2017-01-16	0	0	0	0	0	0	0	0	0
2017-01-17	0	0	0	0	0	0	0	0	0
2017-01-18	0	0	0	0	0	0	0	0	0
2017-01-19	0	0	0	1	1	1	0	0	0
2017-01-20	0	0	0	1	0	1	0	1	0
2017-01-21	0	0	0	0	0	0	0	0	0
2017-01-22	0	0	0	0	0	0	0	0	0
2017-01-23	1	0	0	0	1	1	0	1	0
2017-01-24	0	0	0	0	1	0	0	0	0
2017-01-25	0	0	0	0	0	0	0	0	0
2017-01-26	0	0	0	0	0	0	0	0	0
2017-01-27	0	0	0	0	0	0	0	0	0
2017-01-28	0	0	0	0	0	0	0	0	0
2017-01-29	0	0	0	0	0	0	0	0	0
2017-01-30	0	0	0	0	0	0	0	0	0
2017-01-31	0	0	0	0	0	0	0	0	0
2017-02-01	0	0	0	0	0	0	0	0	0
2017-02-02	0	0	0	0	0	0	0	0	0
2017-02-03	0	0	0	0	1	0	0	0	0
2017-02-04	0	0	0	0	0	1	0	2	0
2017-02-05	0	0	0	0	0	0	0	0	0
2017-02-06	0	0	0	0	0	0	0	0	0
2017-02-07	0	0	0	0	1	0	0	0	0
2017-02-08	0	0	0	0	1	0	1	0	0
2017-02-09	0	0	0	0	0	0	0	0	0
2017-02-10	0	0	0	0	0	0	0	0	0
2017-02-11	0	0	0	0	0	0	0	0	0
2017-02-12	0	0	0	0	0	0	0	0	0
2017-02-13	0	0	0	0	0	0	0	0	0
2017-02-14	0	0	0	0	1	0	0	0	0
2017-02-15	0	0	0	0	0	0	0	0	0
2017-02-16	0	0	0	0	0	0	0	0	0
2017-02-17	0	0	0	0	0	0	0	0	0
2017-02-18	0	0	0	0	0	0	0	0	0
2017-02-19	0	0	0	0	0	0	0	0	0
2017-02-20	0	0	0	0	0	0	0	0	0
2017-02-21	0	0	0	0	0	0	0	0	0
2017-02-22	0	0	0	0	0	0	0	0	0
2017-02-23	0	0	0	0	0	0	0	0	0
2017-02-24	0	0	0	0	0	0	0	0	0
2017-02-25	0	0	0	0	0	0	0	0	0
2017-02-26	0	0	0	0	0	0	0	0	0
2017-02-27	0	0	0	0	0	0	0	0	0
2017-02-28	0	0	0	0	0	0	0	0	0
2017-03-01	0	0	0	0	0	0	0	0	0
2017-03-02	0	0	0	0	0	0	0	0	0
2017-03-03	0	0	0	0	0	0	0	0	0
2017-03-04	0	0	0	0	0	0	0	0	0
2017-03-05	0	0	0	0	0	0	0	0	0
2017-03-06	0	0	0	0	0	0	0	0	0
2017-03-07	1	0	0	1	1	1	0	1	0
2017-03-08	0	0	0	0	0	0	0	0	0
2017-03-09	0	0	0	0	0	0	0	0	0
2017-03-10	0	0	0	0	0	0	0	0	0
2017-03-11	0	0	0	0	0	0	0	0	0
2017-03-12	0	0	0	0	0	0	0	0	0
2017-03-13	0	0	0	0	0	0	0	0	0
2017-03-14	0	0	0	0	0	0	0	0	0
2017-03-15	0	0	0	0	1	0	0	1	0
2017-03-16	0	0	0	1	0	0	0	1	0
2017-03-17	1	0	0	1	1	1	0	1	0
2017-03-18	0	0	0	0	0	0	0	0	0
2017-03-19	0	0	0	0	0	0	0	0	0
2017-03-20	0	0	0	0	0	0	0	0	0
2017-03-21	0	0	0	0	0	0	0	0	0
2017-03-22	0	0	0	0	0	0	0	0	0
2017-03-23	0	0	0	0	1	0	0	0	0
2017-03-24	0	0	0	0	1	0	0	0	0
2017-03-25	0	0	0	0	1	0	0	0	0
2017-03-26	0	0	0	0	1	0	0	1	0
2017-03-27	1	1	0	1	2	1	0	0	0
2017-03-28	1	0	0	1	1	0	0	0	0
2017-03-29	0	0	0	1	2	1	0	1	0
2017-03-30	0	0	0	0	0	0	0	0	0
2017-03-31	0	0	0	0	0	0	0	0	0
2017-04-01	0	0	0	0	0	0	0	0	0
2017-04-02	0	0	0	0	0	0	0	0	0
2017-04-03	0	0	0	0	0	0	0	0	0
2017-04-04	0	0	0	0	0	0	0	0	0
2017-04-05	0	0	0	0	0	0	0	0	0
2017-04-06	0	0	0	0	0	0	0	0	0
2017-04-07	0	0	0	0	0	0	0	0	0
2017-05-26	0	0	0	0	0	0	0	0	0
2017-05-27	0	0	0	0	0	0	0	0	0
2017-05-28	0	0	0	0	0	0	0	0	0
2017-05-29	0	0	0	0	0	0	0	0	0
2017-05-30	0	0	0	0	0	0	0	0	0
2017-05-31	0	0	0	0	0	0	0	0	0
2017-06-01	0	0	0	0	0	0	0	0	0
2017-06-02	0	0	0	0	0	0	0	0	0
2017-06-03	0	0	0	0	0	0	0	0	0
2017-06-04	0	0	0	0	0	0	0	0	0
2017-06-05	0	0	0	0	0	0	0	0	0
2017-06-06	0	0	0	0	0	0	0	0	0
2017-06-07	0	0	0	0	0	0	0	0	0
2017-06-08	0	0	0	0	0	0	0	0	0
2017-06-09	0	0	0	0	0	0	0	0	0
2017-06-10	0	0	0	0	0	0	0	0	0
2017-06-11	0	0	0	0	0	0	0	0	0
2017-06-12	0	0	0	0	0	0	0	0	0
2017-06-13	0	0	0	0	0	0	0	0	0
2017-06-14	0	0	0	0	0	0	0	0	0
2017-06-15	0	0	0	0	0	0	0	0	0
2017-06-16	0	0	0	0	0	0	0	0	0
2017-06-17	0	0	0	0	0	0	0	0	0
2017-06-18	0	0	0	0	0	0	0	0	0
2017-06-19	0	0	0	0	0	0	0	0	0
2017-06-20	0	0	0	0	0	0	0	0	0
2017-06-21	0	0	0	0	0	0	0	0	0
2017-06-22	0	0	0	0	0	0	0	0	0
2017-06-23	0	0	0	0	0	0	0	0	0
2017-06-24	0	0	0	0	0	0	0	0	0
2017-06-25	0	0	0	0	0	0	0	0	0
2017-06-26	0	0	0	0	0	0	0	0	0
2017-06-27	0	0	0	0	0	0	0	0	0
2017-06-28	0	0	0	0	0	0	0	0	0
2017-06-29	0	0	0	0	0	0	0	0	0
2017-06-30	0	0	0	0	0	0	0	0	0
2017-07-01	0	0	0	0	0	0	0	0	0
2017-07-02	0	0	0	0	0	0	0	0	0
2017-07-03	0	0	0	0	0	0	0	0	0
2017-07-04	0	0	0	0	0	0	0	0	0
2017-07-05	0	0	0	0	0	0	0	0	0
2017-07-06	0	0	0	0	0	0	0	0	0
2017-07-07	0	0	0	0	0	0	0	0	0
2017-07-08	0	0	0	0	0	0	0	0	0
2017-07-09	0	0	0	0	0	0	0	0	0
2017-07-10	0	0	0	0	0	0	0	0	0
2017-07-11	0	0	0	0	0	0	0	0	0
2017-07-12	0	0	0	0	0	0	0	0	0
2017-07-13	0	0	0	0	0	0	0	0	0
2017-07-14	0	0	0	0	0	0	0	0	0
2017-07-15	0	0	0	0	0	0	0	0	0
2017-07-16	0	0	0	0	0	0	0	0	0
2017-07-17	0	0	0	0	0	0	0	0	0
2017-07-18	0	0	0	0	0	0	0	0	0
2017-07-19	0	0	0	0	0	0	0	0	0
2017-07-20	0	0	0	0	0	0	0	0	0
2017-07-21	0	0	0	0	0	0	0	0	0
2017-07-22	0	0	0	0	0	0	0	0	0
2017-07-23	0	0	0	0	0	0	0	0	0
2017-07-24	0	0	0	0	0	0	0	0	0
2017-07-25	0	0	0	0	0	0	0	0	0
2017-07-26	0	0	0	0	0	0	0	0	0
2017-07-27	0	0	0	0	0	0	0	0	0
2017-07-28	0	0	0	0	0	0	0	0	0
2017-07-29	0	0	0	0	0	0	0	0	0
2017-07-30	0	0	0	0	0	0	0	0	0
2017-07-31	0	0	0	0	0	0	0	0	0
2017-08-01	0	0	0	0	0	0	0	0	0
2017-08-02	0	0	0	0	0	0	0	0	0
2017-08-03	0	0	0	0	0	0	0	0	0
2017-08-04	0	0	0	0	0	0	0	0	0
2017-08-05	0	0	0	0	0	0	0	0	0
2017-08-06	0	0	0	0	0	0	0	0	0
2017-08-07	0	0	0	0	0	0	0	0	0
2017-08-08	0	0	0	0	0	0	0	0	0
2017-08-09	0	0	0	0	0	0	0	0	0
2017-08-10	0	0	0	0	0	0	0	0	0
2017-08-11	0	0	0	0	0	0	0	0	0
2017-08-12	0	0	0	0	0	0	0	0	0
2017-08-13	0	0	0	0	0	0	0	0	0
2017-08-14	0	0	0	0	0	0	0	0	0
2017-08-15	0	0	0	0	0	0	0	0	0
2017-08-16	0	0	0	0	0	0	0	0	0
2017-08-17	0	0	0	0	0	0	0	0	0
2017-08-18	0	0	0	0	0	0	0	0	0
2017-08-19	0	0	0	0	0	0	0	0	0
2017-08-20	0	0	0	0	0	0	0	0	0
2017-08-21	0	0	0	0	0	0	0	0	0
2017-08-22	0	0	0	0	0	0	0	0	0
2017-08-23	0	0	0	0	0	0	0	0	0
2017-08-24	0	0	0	0	0	0	0	0	0
2017-08-25	0	0	0	0	0	0	0	0	0
2017-08-26	0	0	0	0	0	0	0	0	0
2017-08-27	0	0	0	0	0	0	0	0	0
2017-08-28	0	0	0	0	0	0	0	0	0
2017-08-29	0	0	0	0	0	0	0	0	0
2017-08-30	0	0	0	0	0	0	0	0	0
2017-08-31	0	0	0	0	0	0	0	0	0
2017-09-01	0	0	0	0	0	0	0	0	0
2017-09-02	0	0	0	0	0	0	0	0	0
2017-09-03	0	0	0	0	0	0	0	0	0
2017-09-04	0	0	0	0	0	0	0	0	0
2017-09-05	0	0	0	0	0	0	0	0	0
2017-09-06	0	0	0	0	0	0	0	0	0
2017-09-07	0	0	0	0	0	0	0	0	0
2017-09-08	0	0	0	0	0	0	0	0	0
2017-09-09	0	0	0	0	0	0	0	0	0
2017-09-10	0	0	0	0	0	0	0	0	0
2017-09-11	0	0	0	0	0	0	0	0	0
2017-09-12	0	0	0	0	0	0	0	0	0
2017-09-13	0	0	0	0	0	0	0	0	0
2017-09-14	0	0	0	0	0	0	0	0	0
2017-09-15	0	0	0	0	0	0	0	0	0
2017-09-16	0	0	0	0	0	0	0	0	0
2017-09-17	0	0	0	0	0	0	0	1	0
2017-09-18	0	0	0	0	0	0	0	0	0
2017-09-19	0	0	0	0	0	0	0	0	0
2017-09-20	0	0	0	0	0	0	0	0	0
2017-09-21	0	0	0	0	0	0	0	0	0
2017-09-22	0	0	0	0	0	0	0	0	0
2017-09-23	0	0	0	0	0	0	0	0	0
2017-09-24	0	0	0	0	0	0	0	0	0
2017-09-25	0	0	0	1	0	0	0	0	0
2017-09-26	0	0	0	0	0	0	0	0	0
2017-09-27	0	0	0	0	0	0	0	0	0
2017-09-28	0	0	0	0	0	0	0	0	0
2017-09-29	0	0	0	0	0	0	0	0	0
2017-09-30	0	0	0	0	0	0	0	0	0
2017-10-01	0	0	0	0	0	0	0	0	0
2017-10-02	0	0	0	0	0	0	0	0	0
2017-10-03	0	0	0	0	0	0	0	0	0
2017-10-04	0	0	0	0	0	0	0	0	0
2017-10-05	0	0	0	0	0	0	0	0	0
2017-10-06	0	1	0	0	0	0	0	0	0
2017-10-07	0	0	0	0	0	0	0	0	0
2017-10-08	0	0	0	0	0	0	0	0	0
2017-10-09	0	0	0	0	0	0	0	0	0
2017-10-10	0	0	0	0	0	0	0	0	0
2017-10-11	0	0	0	1	0	0	0	0	0
2017-10-12	0	0	0	0	0	0	0	0	0
2017-10-13	0	0	0	0	0	0	0	0	0
2017-10-14	0	0	0	0	0	0	0	0	0
2017-10-15	0	0	0	0	0	0	0	0	0
2017-10-16	0	0	0	0	0	0	0	0	0
2017-10-17	0	0	0	0	0	0	0	0	0
2017-10-18	0	0	0	0	0	0	0	0	0
2017-10-19	0	0	0	0	0	0	0	0	0
2017-10-20	0	0	0	0	0	0	0	0	0
2017-10-21	0	0	0	0	0	0	0	0	0
2017-10-22	0	0	0	0	0	0	0	0	0
2017-10-23	0	0	0	0	0	0	0	0	0
2017-10-24	0	0	0	0	0	0	0	0	0
2017-10-25	0	0	0	0	0	0	0	0	0
2017-10-26	0	0	0	0	0	0	0	0	0
2017-10-27	0	0	0	0	0	0	0	0	0
2017-10-28	0	0	0	0	0	0	0	0	0
2017-10-29	0	0	0	0	0	0	0	0	0
2017-10-30	0	0	0	0	0	0	0	0	0
2017-10-31	0	0	0	0	0	0	0	0	0
2017-11-01	0	0	0	0	0	0	0	0	0
2017-11-02	0	0	0	0	0	0	0	0	0
2017-11-03	0	0	0	0	0	0	0	0	0
2017-11-04	0	0	0	0	0	0	0	0	0
2017-11-05	0	0	0	0	0	0	0	0	0
2017-11-06	0	0	0	0	0	0	0	0	1
2017-11-07	0	0	0	0	0	0	0	0	0
2017-11-08	0	0	0	0	0	0	0	0	0
2017-11-09	0	0	0	0	0	0	0	0	0
2017-11-10	0	1	0	0	0	0	0	0	0
2017-11-11	0	0	0	0	1	1	0	0	0
2017-11-12	0	0	0	0	0	0	0	0	0
2017-11-13	0	0	0	0	0	0	0	0	0
2017-11-14	0	0	0	0	0	0	0	0	0
2017-11-15	0	0	0	0	0	0	0	0	0
2017-11-16	0	0	0	0	0	0	0	0	0
2017-11-17	0	0	0	0	0	0	0	0	0
2017-11-18	0	0	0	0	0	0	0	0	0
2017-11-19	0	0	0	0	0	0	0	0	0
2017-11-20	0	0	0	0	0	1	0	0	0
2017-11-21	0	0	0	0	0	0	0	0	0
2017-11-22	0	0	0	0	0	0	0	0	0
2017-11-23	0	0	0	0	0	0	0	0	0
2017-11-24	0	0	0	0	0	0	0	0	0
2017-11-25	0	0	0	0	0	0	0	0	0
2017-11-26	0	0	0	0	0	0	0	0	0
2017-11-27	0	0	0	0	0	0	0	0	0
2017-11-28	0	0	0	0	1	1	1	1	0
2017-11-29	0	0	0	0	0	0	0	0	0
2017-11-30	0	0	0	0	1	1	1	0	0
2017-12-01	0	0	0	0	1	0	0	0	0
2017-12-02	0	0	0	0	1	1	1	1	0
2017-12-03	0	0	0	0	1	0	1	0	0
2017-12-04	0	0	0	0	0	1	0	0	0
2017-12-05	0	0	0	0	1	1	0	1	0
2017-12-06	0	0	0	0	1	0	0	0	0
2017-12-07	0	0	0	0	1	1	0	0	0
2017-12-08	0	0	0	0	1	0	0	0	0
2017-12-09	0	0	0	0	1	0	0	1	0
2017-12-10	0	0	0	0	1	0	0	0	0
2017-12-11	0	0	0	0	1	0	0	0	0
2017-12-12	0	0	0	0	0	0	0	0	0
2017-12-13	0	0	0	1	1	1	1	1	0
2017-12-14	0	0	0	0	1	1	0	1	0
2017-12-15	0	0	0	1	1	0	0	0	0
2017-12-16	0	0	0	0	1	0	0	0	0
2017-12-17	0	0	0	0	0	0	0	0	0
2017-12-18	0	0	0	0	1	0	0	0	0
2017-12-19	0	0	0	0	1	0	0	0	0
2017-12-20	0	0	0	0	1	0	0	1	0
2017-12-21	0	0	0	0	1	0	0	0	0
2017-12-22	0	0	0	0	1	0	0	0	0
2017-12-23	0	0	0	0	0	0	0	0	0
2017-12-24	0	0	0	0	0	0	0	0	0
2017-12-25	0	0	0	0	1	0	0	0	0
2017-12-26	0	1	0	0	0	0	0	0	0
2017-12-27	0	0	0	0	1	1	0	1	0
2017-12-28	0	0	0	0	1	0	1	0	0
2017-12-29	0	0	0	0	0	0	0	0	0
2017-12-30	0	0	0	0	1	0	0	0	0
2017-12-31	0	0	0	0	1	0	1	0	0
2018-01-01	0	0	0	0	1	0	1	0	0
2018-01-02	0	0	0	0	1	0	1	1	0
2018-01-03	0	0	0	0	1	0	0	0	0
2018-01-04	0	0	0	0	0	0	0	0	0
2018-01-05	0	0	0	0	0	0	0	0	0
2018-01-06	0	0	0	0	0	0	0	0	0
2018-01-07	0	0	0	0	0	0	0	0	0
2018-01-08	1	0	0	1	1	1	1	1	0
2018-01-09	2	1	0	1	1	1	1	1	0
2018-01-10	1	1	0	1	1	1	1	1	0
2018-01-11	1	0	0	1	1	1	0	1	0
2018-01-12	1	1	0	1	1	1	1	1	0
2018-01-13	0	0	0	0	1	1	0	0	0
2018-01-14	0	0	0	0	0	0	0	0	0
2018-01-15	0	0	0	0	0	0	0	0	0
2018-01-16	0	0	0	0	0	0	0	0	0
2018-01-17	0	0	0	0	0	0	0	0	0
2018-01-18	0	0	0	0	0	0	0	0	0
2018-01-19	0	0	0	0	1	0	0	0	0
2018-01-20	0	0	0	0	0	0	0	0	0
2018-01-21	0	0	0	0	0	0	0	0	0
2018-01-22	0	0	0	0	0	0	0	0	0
2018-01-23	0	0	0	0	0	0	0	0	0
2018-01-24	0	0	0	0	0	0	0	0	0
2018-01-25	0	0	0	0	0	0	0	0	0
2018-01-26	0	0	0	0	0	0	0	0	0
2018-01-27	0	0	0	0	0	0	0	0	0
2018-01-28	0	0	0	0	0	0	0	0	0
2018-01-29	0	0	0	0	0	0	0	0	0
2018-01-30	0	0	0	0	0	0	0	0	0
2018-01-31	0	0	0	0	0	0	0	0	0
2018-02-01	0	0	0	0	0	0	0	0	0
2018-02-02	0	0	0	0	0	0	0	0	0
2018-02-03	0	0	0	0	0	0	0	0	0
2018-02-04	0	0	0	0	0	0	0	0	0
2018-02-05	0	0	0	0	0	0	0	0	0
2018-02-06	0	0	0	0	0	0	0	0	0
2018-02-07	0	0	0	0	0	0	0	0	0
2018-02-08	0	0	0	0	0	0	0	0	0
2018-02-09	0	0	0	0	0	0	0	0	0
2018-02-10	0	0	0	0	0	0	0	0	0
2018-02-11	0	0	0	0	0	0	0	0	0
2018-02-12	0	0	0	0	0	0	0	0	0
2018-02-13	0	0	0	0	0	0	0	0	0
2018-02-14	0	0	0	0	0	0	0	0	0
2018-02-15	0	0	0	0	0	0	0	0	0
2018-02-16	0	0	0	0	0	0	0	0	0
2018-02-17	0	0	0	0	0	0	0	0	0
2018-02-18	0	0	0	0	0	0	0	0	0
2018-02-19	0	0	0	0	0	0	0	0	0
2018-02-20	0	0	0	0	0	0	0	0	0
2018-02-21	0	0	0	0	0	0	0	0	0
2018-02-22	0	0	0	0	0	0	0	0	0
2018-02-23	0	0	0	0	0	0	0	0	0
2018-02-24	0	0	0	0	0	0	0	0	0
2018-02-25	0	0	0	0	0	0	0	1	0
2018-02-26	0	0	0	0	0	0	0	0	0
2018-02-27	0	0	0	0	1	1	0	1	0
2018-02-28	0	0	0	0	0	0	0	0	0
2018-03-01	0	0	0	0	1	0	0	0	0
2018-03-02	0	0	0	0	0	0	0	0	0
2018-03-03	0	0	0	0	0	0	0	0	0
2018-03-04	0	0	0	0	0	0	0	0	0
2018-03-05	0	0	0	0	0	0	0	0	0
2018-03-06	0	0	0	0	0	1	0	0	0
2018-03-07	0	0	0	0	0	0	0	0	0
2018-03-08	0	0	0	0	1	1	0	0	0
2018-03-09	0	0	0	0	0	0	0	0	0
2018-03-10	0	0	0	0	0	0	0	0	0
2018-03-11	0	0	0	0	0	0	0	0	0
2018-03-12	0	0	0	0	0	0	0	0	0
2018-03-13	0	0	0	0	0	0	0	0	0
2018-03-14	0	0	0	0	0	0	0	0	0
2018-03-15	0	0	0	0	0	0	0	0	0
2018-03-16	0	0	0	0	0	0	0	0	0
2018-03-17	0	0	0	0	0	0	0	0	0
2018-03-18	0	0	0	0	0	0	0	0	0
2018-03-19	0	0	0	0	0	0	0	0	0
2018-03-20	0	0	0	0	0	0	0	0	0
2018-03-21	0	0	0	0	0	0	0	0	0
2018-03-22	0	0	0	0	0	0	0	0	0
2018-03-23	0	0	0	1	1	0	0	0	0
2018-03-24	0	0	0	0	0	0	0	0	0
2018-03-25	0	0	0	0	0	0	0	0	0
2018-03-26	0	0	0	0	0	0	0	0	0
2018-03-27	0	0	0	0	0	0	0	0	0
2018-03-28	0	0	0	0	0	0	0	0	0
2018-03-29	0	0	0	0	0	0	1	0	0
2018-03-30	0	0	0	0	0	0	0	0	0
2018-03-31	0	0	0	0	0	0	0	0	0
2018-04-01	1	0	0	0	0	0	0	0	0
2018-04-02	0	0	0	0	0	0	0	0	0
2018-04-03	0	0	0	0	0	0	0	0	0
2018-04-04	0	0	0	0	1	1	0	1	0
2018-04-05	0	0	0	0	0	0	0	0	0
2018-04-06	0	0	0	0	1	0	0	1	0
2018-04-07	0	0	0	0	1	1	0	0	0
2018-04-08	1	0	0	0	0	0	0	0	0
2018-04-09	1	0	0	1	1	1	1	1	0
2018-04-10	1	1	0	1	1	1	0	0	0
2018-04-11	0	0	0	0	0	0	0	0	0
2018-04-12	0	0	0	0	0	0	0	0	0
2018-04-13	0	0	0	0	0	0	0	0	0
2018-04-14	0	0	0	0	0	0	0	0	0
2018-04-15	0	0	0	0	0	0	0	0	0
2018-04-16	0	0	0	0	0	0	0	0	0
2018-04-17	0	0	0	0	0	0	0	0	0
2018-04-18	0	0	0	0	0	0	0	0	0
2018-04-19	0	0	0	0	0	0	0	0	0
2018-04-20	0	0	0	0	0	0	0	0	0
2018-04-21	0	0	0	0	0	0	0	0	0
2018-04-22	0	0	0	0	0	0	0	0	0

## Sheet: P55
P55	Fever	Chills	MusclePain	WateryEye	RunnyNose	Sneezing	SoreThroat	Cough	ChestPain
2016-12-08	0	0	0	0	0	0	0	0	0
2016-12-09	0	0	0	0	0	0	0	0	0
2016-12-10	0	0	0	0	0	0	0	0	0
2016-12-11	0	0	0	0	0	0	0	0	0
2016-12-12	0	0	0	0	0	0	0	0	0
2016-12-13	0	0	0	0	0	0	0	0	0
2016-12-14	0	0	0	0	0	0	0	0	0
2016-12-15	0	0	0	0	0	0	0	0	0
2016-12-16	0	0	0	0	0	0	0	0	0
2016-12-17	0	0	0	0	0	0	0	0	0
2016-12-18	0	0	0	0	0	0	0	0	0
2016-12-19	0	0	0	0	0	0	0	0	0
2016-12-20	0	0	0	0	0	0	0	0	0
2016-12-21	0	0	0	0	0	0	0	0	0
2016-12-22	0	0	0	0	0	0	0	0	0
2016-12-23	0	0	0	0	0	0	0	0	0
2016-12-24	0	0	0	0	0	0	0	0	0
2016-12-25	0	0	0	0	0	0	0	0	0
2016-12-26	0	0	0	0	0	0	0	0	0
2016-12-27	0	0	0	0	0	0	0	0	0
2016-12-28	0	0	0	0	0	0	0	0	0
2016-12-29	0	0	0	0	0	0	0	0	0
2016-12-30	0	0	0	0	0	0	0	0	0
2016-12-31	0	0	0	0	0	0	0	0	0
2017-01-01	0	0	0	0	0	0	0	0	0
2017-01-02	0	0	0	0	0	0	0	0	0
2017-01-03	0	0	0	0	0	0	0	0	0
2017-01-04	0	0	0	0	0	0	0	0	0
2017-01-05	0	0	0	0	0	0	0	0	0
2017-01-06	0	0	0	0	0	0	0	0	0
2017-01-07	0	0	0	0	0	0	0	0	0
2017-01-08	0	0	0	0	0	0	0	0	0
2017-01-09	0	0	0	0	0	0	0	0	0
2017-01-10	0	0	0	0	0	0	0	0	0
2017-01-11	0	0	0	0	0	0	0	0	0
2017-01-12	0	0	0	0	0	0	0	0	0
2017-01-13	0	0	0	0	0	0	0	0	0
2017-01-14	0	0	0	0	0	0	0	0	0
2017-01-15	0	0	0	0	0	0	0	0	0
2017-01-16	0	0	0	0	0	0	0	1	0
2017-01-17	0	0	0	0	0	0	0	0	0
2017-01-18	0	0	0	0	0	0	0	0	0
2017-01-19	0	0	0	1	1	0	0	0	0
2017-01-20	0	1	1	1	1	0	1	1	0
2017-01-21	0	0	0	0	0	0	0	0	0
2017-01-22	0	0	0	0	1	0	0	1	0
2017-01-23	0	1	0	1	1	0	1	1	0
2017-01-24	0	0	0	0	1	0	0	0	0
2017-01-25	0	0	0	0	0	0	0	0	0
2017-01-26	0	0	0	0	0	0	0	0	0
2017-01-27	0	0	0	0	1	0	0	0	0
2017-01-28	0	0	0	0	0	0	0	0	0
2017-01-29	0	0	0	0	0	0	0	0	0
2017-01-30	0	0	0	0	0	0	0	0	0
2017-01-31	0	0	0	0	0	0	0	0	0
2017-02-01	0	0	0	0	0	0	0	0	0
2017-02-02	0	0	0	0	0	0	0	0	0
2017-02-03	0	0	0	0	0	0	0	0	0
2017-02-04	0	0	0	0	1	0	0	0	0
2017-02-05	0	0	0	0	0	0	0	0	0
2017-02-06	0	0	0	0	0	0	0	0	0
2017-02-07	0	0	0	0	0	0	0	0	0
2017-02-08	0	0	0	0	0	0	0	0	0
2017-02-09	0	0	0	0	0	0	0	0	0
2017-02-10	0	0	0	0	0	0	0	0	0
2017-02-11	0	0	0	0	0	0	0	0	0
2017-02-12	0	0	0	0	0	0	0	0	0
2017-02-13	0	0	0	1	1	0	0	1	0
2017-02-14	0	0	0	0	0	0	0	0	0
2017-02-15	0	0	0	0	0	0	0	0	0
2017-02-16	0	0	0	0	0	0	0	0	0
2017-02-17	0	0	0	0	0	0	0	0	0
2017-02-18	0	0	0	0	0	0	0	0	0
2017-02-19	0	0	0	0	0	0	0	0	0
2017-02-20	0	0	0	0	0	0	0	0	0
2017-02-21	0	0	0	0	0	0	0	0	0
2017-02-22	0	0	0	0	0	0	0	0	0
2017-02-23	0	0	0	0	0	0	0	0	0
2017-02-24	0	0	0	0	0	0	0	0	0
2017-02-25	0	0	0	0	0	0	0	0	0
2017-02-26	0	0	0	0	0	0	0	0	0
2017-02-27	0	0	0	0	0	0	0	0	0
2017-02-28	0	0	0	0	0	0	0	0	0
2017-03-01	0	0	0	0	0	0	0	0	0
2017-03-02	0	0	0	0	0	0	0	0	0
2017-03-03	0	0	0	0	0	0	0	0	0
2017-03-04	0	0	0	0	0	0	0	0	0
2017-03-05	0	0	0	0	0	0	0	0	0
2017-03-06	0	0	0	0	0	0	0	0	0
2017-03-07	0	0	0	0	0	0	0	0	0
2017-03-08	0	0	0	0	0	0	0	0	0
2017-03-09	0	0	0	0	0	0	0	0	0
2017-03-10	0	0	0	0	0	0	0	0	0
2017-03-11	0	0	0	0	0	0	0	0	0
2017-03-12	0	0	0	0	0	0	0	0	0
2017-03-13	0	0	0	0	0	0	0	0	0
2017-03-14	0	0	0	0	0	0	0	0	0
2017-03-15	0	0	0	0	0	0	0	0	0
2017-03-16	0	0	0	0	0	0	0	0	0
2017-03-17	0	0	0	0	0	0	0	0	0
2017-03-18	0	0	0	0	0	0	0	0	0
2017-03-19	0	0	0	0	0	0	0	0	0
2017-03-20	0	0	0	0	0	0	0	0	0
2017-03-21	0	0	0	0	0	0	0	0	0
2017-03-22	0	0	0	0	0	0	0	0	0
2017-03-23	0	0	0	0	0	0	0	0	0
2017-03-24	0	0	0	0	0	0	0	0	0
2017-03-25	0	0	0	0	0	0	0	0	0
2017-03-26	1	1	0	1	1	1	1	0	0
2017-03-27	1	1	1	1	1	1	0	0	0
2017-03-28	0	0	0	0	1	0	0	0	0
2017-03-29	0	0	0	0	0	0	0	0	0
2017-03-30	0	0	0	0	0	0	0	0	0
2017-03-31	0	0	0	0	0	0	0	0	0
2017-04-01	0	0	0	0	0	0	0	0	0
2017-04-02	0	0	0	0	0	0	0	0	0
2017-04-03	0	0	0	0	0	0	0	0	0
2017-04-04	0	0	0	0	0	0	0	0	0
2017-04-05	0	0	0	0	0	0	0	0	0
2017-04-06	0	0	0	0	0	0	0	0	0
2017-04-07	0	0	0	0	0	0	0	0	0
2017-05-31	0	0	0	0	0	0	0	0	0
2017-06-01	0	0	0	0	0	0	0	0	0
2017-06-02	0	0	0	0	0	0	0	0	0
2017-06-03	0	0	0	0	0	0	0	0	0
2017-06-04	0	0	0	0	0	0	0	0	0
2017-06-05	0	0	0	0	0	0	0	0	0
2017-06-06	0	0	0	0	0	0	0	0	0
2017-06-07	0	0	0	0	0	0	0	0	0
2017-06-08	0	0	0	0	0	0	0	0	0
2017-06-09	0	0	0	0	0	0	0	0	0
2017-06-10	0	0	0	0	0	0	0	0	0
2017-06-11	0	0	0	0	0	0	0	0	0
2017-06-12	0	0	0	0	0	0	0	0	0
2017-06-13	0	0	0	0	0	0	0	0	0
2017-06-14	0	0	0	0	0	0	0	0	0
2017-06-15	0	0	0	0	0	0	0	0	0
2017-06-16	0	0	0	0	0	0	0	0	0
2017-06-17	0	0	0	0	0	0	0	0	0
2017-06-18	0	0	0	0	0	0	0	0	0
2017-06-19	0	0	0	0	0	0	0	0	0
2017-06-20	0	0	0	0	0	0	0	0	0
2017-06-21	0	0	0	0	0	0	0	0	0
2017-06-22	0	0	0	0	0	0	0	0	0
2017-06-23	0	0	0	0	0	0	0	0	0
2017-06-24	0	0	0	0	0	0	0	0	0
2017-06-25	0	0	0	0	0	0	0	0	0
2017-06-26	0	0	0	0	0	0	0	0	0
2017-06-27	0	0	0	0	0	0	0	0	0
2017-06-28	0	0	0	0	0	0	0	0	0
2017-06-29	0	0	0	0	0	0	0	0	0
2017-06-30	0	0	0	0	0	0	0	0	0
2017-07-01	0	0	0	0	0	0	0	0	0
2017-07-02	0	0	0	0	0	0	0	0	0
2017-07-03	0	0	0	0	0	0	0	0	0
2017-07-04	0	0	0	0	0	0	0	0	0
2017-07-05	0	0	0	0	0	0	0	0	0
2017-07-06	0	0	0	0	0	0	0	0	0
2017-07-07	0	0	0	0	0	0	0	0	0
2017-07-08	0	0	0	0	0	0	0	0	0
2017-07-09	0	0	0	0	0	0	0	0	0
2017-07-10	0	0	0	0	0	0	0	0	0
2017-07-11	0	0	0	0	0	0	0	0	0
2017-07-12	0	0	0	0	0	0	0	0	0
2017-07-13	0	0	0	0	0	0	0	0	0
2017-07-14	0	0	0	0	0	0	0	0	0
2017-07-15	0	0	0	0	0	0	0	0	0
2017-07-16	0	0	0	0	0	0	0	0	0
2017-07-17	0	0	0	0	0	0	0	0	0
2017-07-18	0	0	0	0	0	0	0	0	0
2017-07-19	0	0	0	0	0	0	0	0	0
2017-07-20	0	0	0	0	0	0	0	0	0
2017-07-21	0	0	0	0	0	0	0	0	0
2017-07-22	0	0	0	0	0	0	0	0	0
2017-07-23	0	0	0	0	0	0	0	0	0
2017-07-24	0	0	0	0	0	0	0	0	0
2017-07-25	0	0	0	0	0	0	0	0	0
2017-07-26	0	0	0	0	0	0	0	0	0
2017-07-27	0	0	0	0	0	0	0	0	0
2017-07-28	0	0	0	0	0	0	0	0	0
2017-07-29	0	0	0	0	0	0	0	0	0
2017-07-30	0	0	0	0	0	0	0	0	0
2017-07-31	0	0	0	0	0	0	0	0	0
2017-08-01	0	0	0	0	0	0	0	0	0
2017-08-02	0	0	0	0	0	0	0	0	0
2017-08-03	0	0	0	0	0	0	0	0	0
2017-08-04	0	0	0	0	0	0	0	0	0
2017-08-05	0	0	0	0	0	0	0	0	0
2017-08-06	0	0	0	0	0	0	0	0	0
2017-08-07	0	0	0	0	0	0	0	0	0
2017-08-08	0	0	0	0	0	0	0	0	0
2017-08-09	0	0	0	0	0	0	0	0	0
2017-08-10	0	0	0	0	0	0	0	0	0
2017-08-11	0	0	0	0	0	0	0	0	0
2017-08-12	0	0	0	0	0	0	0	0	0
2017-08-13	0	0	0	0	0	0	0	0	0
2017-08-14	0	0	0	0	0	0	0	0	0
2017-08-15	0	0	0	0	0	0	0	0	0
2017-08-16	0	0	0	0	0	0	0	0	0
2017-08-17	0	0	0	0	0	0	0	0	0
2017-08-18	0	0	0	0	0	0	0	0	0
2017-08-19	0	0	0	0	0	0	0	0	0
2017-08-20	0	0	0	0	0	0	0	0	0
2017-08-21	0	0	0	0	0	0	0	0	0
2017-08-22	0	0	0	0	0	0	0	0	0
2017-08-23	0	0	0	0	0	0	0	0	0
2017-08-24	0	0	0	0	0	0	0	0	0
2017-08-25	0	0	0	0	0	0	0	0	0
2017-08-26	0	0	0	0	0	0	0	0	0
2017-08-27	0	0	0	0	0	0	0	0	0
2017-08-28	0	0	0	0	0	0	0	0	0
2017-08-29	0	0	0	0	0	0	0	0	0
2017-08-30	0	0	0	0	0	0	0	0	0
2017-08-31	0	0	0	0	0	0	0	0	0
2017-09-01	0	0	0	0	0	0	0	0	0
2017-09-02	0	0	0	0	0	0	0	0	0
2017-09-03	0	0	0	0	0	0	0	0	0
2017-09-04	0	0	0	0	0	0	0	0	0
2017-09-05	0	0	0	0	0	0	0	0	0
2017-09-06	0	0	0	0	0	0	0	0	0
2017-09-07	0	0	0	0	0	0	0	0	0
2017-09-08	0	0	0	0	0	0	0	0	0
2017-09-09	0	0	0	0	0	0	0	0	0
2017-09-10	0	0	0	0	0	0	0	0	0
2017-09-11	0	0	0	0	0	0	0	0	0
2017-09-12	0	0	0	0	0	0	0	0	0
2017-09-13	0	0	0	0	0	0	0	0	0
2017-09-14	0	0	0	0	0	0	0	0	0
2017-09-15	0	0	0	0	0	0	0	0	0
2017-09-16	0	0	0	0	0	0	0	0	0
2017-09-17	0	0	0	0	1	0	0	0	0
2017-09-18	0	0	0	0	0	0	0	0	0
2017-09-19	0	0	0	0	0	0	0	0	0
2017-09-20	0	0	0	0	1	1	0	0	0
2017-09-21	0	0	0	0	0	1	0	1	0
2017-09-22	0	0	0	0	1	1	0	1	0
2017-09-23	0	0	0	0	0	0	0	0	0
2017-09-24	0	0	0	0	0	0	0	0	0
2017-09-25	0	0	0	0	0	0	0	0	0
2017-09-26	0	0	0	0	0	0	0	0	0
2017-09-27	0	0	0	0	0	0	0	0	0
2017-09-28	0	0	0	0	0	0	0	0	0
2017-09-29	0	0	0	0	0	0	0	0	0
2017-09-30	0	0	0	0	0	0	0	0	0
2017-10-01	0	0	0	0	0	0	0	0	0
2017-10-02	0	0	0	0	0	0	0	0	0
2017-10-03	0	0	0	0	0	0	0	0	0
2017-10-04	0	0	0	0	0	0	0	0	0
2017-10-05	0	0	0	0	0	0	0	0	0
2017-10-06	0	0	0	0	0	0	0	0	0
2017-10-07	0	0	0	0	0	0	0	0	0
2017-10-08	0	0	0	0	0	0	0	0	0
2017-10-09	0	0	0	0	0	0	0	0	0
2017-10-10	0	0	0	0	0	0	0	0	0
2017-10-11	0	0	0	0	0	0	0	1	0
2017-10-12	0	0	0	0	1	0	0	0	0
2017-10-13	1	0	0	0	0	0	0	0	0
2017-10-14	0	0	0	0	0	0	0	0	0
2017-10-15	0	0	0	0	0	0	0	0	0
2017-10-16	0	0	0	0	0	0	0	0	0
2017-10-17	0	0	0	0	0	0	0	0	0
2017-10-18	0	0	0	0	0	0	0	0	0
2017-10-19	0	0	0	0	0	0	0	0	0
2017-10-20	0	0	0	0	0	0	0	0	0
2017-10-21	0	0	0	0	0	0	0	0	0
2017-10-22	0	0	0	0	0	0	0	0	0
2017-10-23	0	0	0	0	0	0	0	0	0
2017-10-24	0	0	0	0	0	0	0	0	0
2017-10-25	0	0	0	0	0	0	0	0	0
2017-10-26	0	0	0	0	0	0	0	0	0
2017-10-27	0	0	0	0	0	0	0	0	0
2017-10-28	0	0	0	0	0	0	0	0	0
2017-10-29	0	0	0	0	1	0	0	0	0
2017-10-30	0	0	0	0	0	0	0	0	0
2017-10-31	0	0	0	0	0	0	0	0	0
2017-11-01	0	0	0	0	0	0	0	0	0
2017-11-02	0	0	0	0	0	0	0	0	0
2017-11-03	0	0	0	0	0	0	0	0	0
2017-11-04	0	0	0	0	0	0	0	0	0
2017-11-05	0	1	0	0	0	0	0	0	0
2017-11-06	0	0	0	0	0	0	0	0	0
2017-11-07	0	0	1	0	0	0	0	0	0
2017-11-08	0	0	0	0	0	0	0	0	0
2017-11-09	0	0	0	0	1	0	0	0	0
2017-11-10	0	0	0	0	0	0	0	0	0
2017-11-11	0	0	0	0	0	0	0	0	0
2017-11-12	0	0	0	0	0	0	0	0	0
2017-11-13	0	0	0	0	0	0	0	0	0
2017-11-14	0	0	0	0	0	0	0	0	0
2017-11-15	0	0	0	0	0	0	0	0	0
2017-11-16	0	0	0	0	0	0	0	0	0
2017-11-17	0	0	0	0	1	0	0	0	0
2017-11-18	0	0	0	0	0	0	0	0	0
2017-11-19	0	0	0	0	0	0	0	0	0
2017-11-20	0	0	0	0	0	0	0	0	0
2017-11-21	0	0	0	0	0	0	0	1	0
2017-11-22	0	0	0	0	0	0	0	0	0
2017-11-23	0	0	0	0	0	0	0	0	0
2017-11-24	0	0	0	0	0	0	0	0	0
2017-11-25	0	0	0	0	1	0	0	0	0
2017-11-26	0	0	0	0	0	0	0	0	0
2017-11-27	0	0	0	0	0	0	0	0	0
2017-11-28	0	0	0	0	1	1	1	1	0
2017-11-29	0	0	0	0	0	0	0	0	0
2017-11-30	0	0	0	0	1	1	0	0	0
2017-12-01	0	0	0	0	1	0	0	0	0
2017-12-02	0	0	0	0	1	1	1	1	0
2017-12-03	0	0	0	0	1	0	1	0	0
2017-12-04	0	0	0	0	0	0	0	0	0
2017-12-05	0	0	0	0	0	1	0	0	0
2017-12-06	0	0	0	0	1	0	0	0	0
2017-12-07	0	0	0	0	1	1	0	1	0
2017-12-08	0	0	0	0	1	0	0	0	0
2017-12-09	0	0	0	0	1	0	0	1	0
2017-12-10	0	0	0	0	1	0	0	0	0
2017-12-11	0	0	0	0	1	0	0	0	0
2017-12-12	0	0	0	0	1	0	0	0	0
2017-12-13	0	0	0	0	1	1	1	1	0
2017-12-14	0	0	0	1	1	1	0	1	0
2017-12-15	0	0	0	0	1	0	0	0	0
2017-12-16	0	0	0	0	0	0	0	0	0
2017-12-17	0	0	0	0	1	0	0	0	0
2017-12-18	0	0	0	1	1	0	0	0	0
2017-12-19	0	0	0	0	1	0	0	0	0
2017-12-20	0	0	0	0	0	0	0	1	0
2017-12-21	0	0	0	0	1	0	0	0	0
2017-12-22	0	0	0	0	1	0	0	0	0
2017-12-23	0	0	0	0	0	0	0	0	0
2017-12-24	0	0	0	0	0	0	0	0	0
2017-12-25	0	0	0	0	1	1	0	0	0
2017-12-26	0	0	0	0	0	0	0	0	0
2017-12-27	0	0	0	0	1	1	0	1	0
2017-12-28	0	0	0	0	1	0	0	0	0
2017-12-29	0	0	0	0	0	0	0	1	0
2017-12-30	0	0	0	0	1	0	0	1	0
2017-12-31	0	0	0	0	1	0	0	0	0
2018-01-01	0	0	0	0	1	0	0	0	0
2018-01-02	0	0	0	0	1	0	1	1	0
2018-01-03	0	0	0	0	1	0	0	0	0
2018-01-04	0	0	0	0	0	0	0	0	0
2018-01-05	0	0	0	0	0	0	0	0	0
2018-01-06	0	0	0	0	0	0	0	0	0
2018-01-07	1	0	0	1	1	1	0	1	0
2018-01-08	1	0	0	1	1	1	1	1	0
2018-01-09	1	0	0	1	1	1	1	1	0
2018-01-10	1	0	0	1	1	1	1	1	0
2018-01-11	0	0	0	0	1	1	0	0	0
2018-01-12	1	0	0	1	1	1	1	1	0
2018-01-13	1	0	0	1	2	1	0	1	0
2018-01-14	0	0	0	1	1	1	0	1	0
2018-01-15	0	0	0	1	0	0	0	0	0
2018-01-16	0	0	0	0	0	0	0	0	0
2018-01-17	0	0	0	0	0	0	0	0	0
2018-01-18	0	0	0	0	0	0	0	0	0
2018-01-19	0	0	0	0	0	0	0	0	0
2018-01-20	0	0	0	0	0	0	0	0	0
2018-01-21	0	0	0	0	0	0	0	0	0
2018-01-22	0	0	0	0	0	0	0	0	0
2018-01-23	0	0	0	0	0	0	0	0	0
2018-01-24	0	0	0	0	0	0	0	0	0
2018-01-25	0	0	0	0	0	0	0	0	0
2018-01-26	0	0	0	0	0	0	0	0	0
2018-01-27	0	0	0	0	0	0	0	0	0
2018-01-28	0	0	0	0	0	0	0	0	0
2018-01-29	0	0	0	0	0	0	0	0	0
2018-01-30	0	0	0	0	0	0	0	0	0
2018-01-31	0	0	0	0	0	0	0	0	0
2018-02-01	0	0	0	0	0	0	0	0	0
2018-02-02	0	0	0	0	0	0	0	0	0
2018-02-03	0	0	0	0	0	0	0	0	0
2018-02-04	0	0	0	0	0	0	0	0	0
2018-02-05	0	0	0	0	0	0	0	0	0
2018-02-06	0	0	0	0	0	0	0	0	0
2018-02-07	0	0	0	0	0	0	0	0	0
2018-02-08	0	0	0	0	0	0	0	0	0
2018-02-09	0	0	0	0	0	0	0	0	0
2018-02-10	0	0	0	0	0	0	0	0	0
2018-02-11	0	0	0	0	0	0	0	0	0
2018-02-12	0	0	0	0	0	0	0	0	0
2018-02-13	0	0	0	0	0	0	0	0	0
2018-02-14	0	0	0	0	0	0	0	0	0
2018-02-15	0	0	0	0	0	0	0	0	0
2018-02-16	0	0	0	0	0	0	0	0	0
2018-02-17	0	0	0	0	0	0	0	0	0
2018-02-18	0	0	0	0	0	0	0	0	0
2018-02-19	0	0	0	0	0	0	0	0	0
2018-02-20	0	1	0	0	0	0	0	0	1
2018-02-21	0	0	0	0	0	0	0	0	0
2018-02-22	0	0	0	0	0	0	0	0	0
2018-02-23	0	0	0	0	0	0	0	1	0
2018-02-24	0	0	0	0	0	0	0	0	0
2018-02-25	0	0	0	0	0	0	0	0	0
2018-02-26	0	0	0	0	1	0	0	1	0
2018-02-27	0	0	0	0	0	1	0	0	0
2018-02-28	0	0	0	0	0	0	0	0	0
2018-03-01	0	0	0	0	1	0	0	0	0
2018-03-02	0	0	0	0	0	0	0	0	0
2018-03-03	0	0	0	0	0	0	0	0	0
2018-03-04	0	0	0	0	0	0	0	0	0
2018-03-05	0	0	0	0	0	0	0	0	0
2018-03-06	0	0	0	0	0	0	0	0	0
2018-03-07	0	0	0	0	0	0	0	0	0
2018-03-08	0	0	0	0	1	0	0	0	0
2018-03-09	0	0	0	0	0	0	0	0	0
2018-03-10	0	0	0	0	0	0	0	0	0
2018-03-11	0	0	0	0	0	0	0	0	0
2018-03-12	0	0	0	0	0	0	0	0	0
2018-03-13	0	0	0	0	0	0	0	0	0
2018-03-14	0	0	0	0	0	0	0	0	0
2018-03-15	0	0	0	0	0	0	0	0	0
2018-03-16	0	0	0	0	0	1	0	0	0
2018-03-17	0	0	0	0	0	0	0	0	0
2018-03-18	0	0	0	0	0	0	0	0	0
2018-03-19	0	0	0	0	0	0	0	0	0
2018-03-20	0	0	0	0	0	0	0	0	0
2018-03-21	0	0	0	0	0	0	0	0	0
2018-03-22	0	0	0	0	0	0	0	0	0
2018-03-23	0	0	0	0	0	0	0	1	0
2018-03-24	0	0	0	0	0	0	0	0	0
2018-03-25	0	0	0	0	0	0	0	0	0
2018-03-26	0	0	0	0	0	0	0	0	0
2018-03-27	0	0	0	0	0	0	0	0	0
2018-03-28	0	0	0	0	0	0	0	0	0
2018-03-29	0	0	0	0	0	0	0	0	0
2018-03-30	0	0	0	0	0	0	0	0	0
2018-03-31	0	0	0	0	0	0	0	1	0
2018-04-01	0	0	0	0	1	0	0	0	0
2018-04-02	0	0	0	0	0	0	0	0	0
2018-04-03	0	0	0	0	0	0	0	0	0
2018-04-04	0	0	0	1	1	1	1	1	0
2018-04-05	0	0	0	0	1	1	0	0	0
2018-04-06	0	0	0	0	1	1	0	1	0
2018-04-07	0	0	0	0	1	1	0	1	0
2018-04-08	0	0	0	0	0	0	0	0	0
2018-04-09	0	0	0	0	0	0	0	0	0
2018-04-10	0	0	0	0	0	0	0	0	0
2018-04-11	0	0	0	0	0	0	0	0	0
2018-04-12	0	0	0	0	0	0	0	0	0
2018-04-13	0	0	0	0	0	0	0	0	0
2018-04-14	0	0	0	0	0	0	0	0	0
2018-04-15	0	0	0	0	0	0	0	0	0
2018-04-16	0	0	0	0	0	0	0	0	0
2018-04-17	0	0	0	0	0	0	0	0	0
2018-04-18	0	0	0	0	0	0	0	0	0
2018-04-19	0	0	0	0	0	0	0	0	0
2018-04-20	0	0	0	0	0	0	0	0	0
2018-04-21	0	0	0	0	0	0	0	0	0
2018-04-22	0	0	0	0	0	0	0	0	0

## Sheet: P56
P56	Fever	Chills	MusclePain	WateryEye	RunnyNose	Sneezing	SoreThroat	Cough	ChestPain
2016-12-08	0	0	0	0	0	0	0	0	0
2016-12-09	0	0	0	0	0	0	0	0	0
2016-12-10	0	0	0	0	0	0	0	0	0
2016-12-11	0	0	0	0	0	0	0	0	0
2016-12-12	0	0	0	0	0	0	0	0	0
2016-12-13	0	0	0	0	0	0	0	0	0
2016-12-14	0	0	0	0	0	0	0	0	0
2016-12-15	0	0	0	0	0	0	0	0	0
2016-12-16	0	0	0	0	0	0	0	0	0
2016-12-17	0	0	0	0	0	0	0	0	0
2016-12-18	0	0	0	0	0	0	0	0	0
2016-12-19	0	0	0	0	0	0	0	0	0
2016-12-20	0	0	0	0	0	0	0	0	0
2016-12-21	0	0	0	0	0	0	0	0	0
2016-12-22	0	0	0	0	0	0	0	0	0
2016-12-23	0	0	0	0	0	0	0	0	0
2016-12-24	0	0	0	0	0	0	0	0	0
2016-12-25	0	0	0	0	0	0	0	0	0
2016-12-26	0	0	0	0	0	0	0	0	0
2016-12-27	0	0	0	0	0	0	0	0	0
2016-12-28	0	0	0	0	0	0	0	0	0
2016-12-29	0	0	0	0	0	0	0	0	0
2016-12-30	0	0	0	0	0	0	0	0	0
2016-12-31	0	0	0	0	0	0	0	0	0
2017-01-01	0	0	0	0	0	0	0	0	0
2017-01-02	0	0	0	0	0	0	0	0	0
2017-01-03	0	0	0	0	0	0	0	0	0
2017-01-04	0	0	0	0	0	0	0	0	0
2017-01-05	0	0	0	0	0	0	0	0	0
2017-01-06	0	0	0	0	0	0	0	0	0
2017-01-07	0	0	0	0	0	0	0	0	0
2017-01-08	0	0	0	0	0	0	0	0	0
2017-01-09	0	0	0	0	0	0	0	0	0
2017-01-10	0	0	0	0	0	0	0	0	0
2017-01-11	0	0	0	0	0	0	0	0	0
2017-01-12	0	0	0	0	0	0	0	0	0
2017-01-13	0	0	0	0	0	0	0	0	0
2017-01-14	0	0	0	0	0	0	0	0	0
2017-01-15	0	0	0	0	0	0	0	0	0
2017-01-16	0	0	0	0	0	0	0	0	0
2017-01-17	0	0	0	0	0	0	0	0	0
2017-01-18	0	0	0	0	0	0	0	0	0
2017-01-19	0	0	0	0	0	0	0	0	0
2017-01-20	0	0	0	0	0	0	0	0	0
2017-01-21	0	0	0	0	0	0	0	0	0
2017-01-22	0	0	0	0	1	0	0	0	0
2017-01-23	0	0	0	0	0	0	0	0	0
2017-01-24	0	0	0	0	0	0	0	0	0
2017-01-25	0	0	0	0	0	0	0	0	0
2017-01-26	0	0	0	0	0	0	0	0	0
2017-01-27	0	0	0	0	0	0	0	0	0
2017-01-28	0	0	0	0	0	0	0	0	0
2017-01-29	0	0	0	0	0	0	0	0	0
2017-01-30	0	0	0	0	0	0	0	0	0
2017-01-31	0	0	0	0	0	0	0	0	0
2017-02-01	0	0	0	0	0	0	0	0	0
2017-02-02	0	0	0	0	0	0	0	0	0
2017-02-03	0	0	0	0	0	0	0	0	0
2017-02-04	0	0	0	0	0	0	0	0	0
2017-02-05	0	0	0	0	0	0	0	0	0
2017-02-06	0	0	0	0	0	0	0	0	0
2017-02-07	0	0	0	0	0	0	0	0	0
2017-02-08	0	0	0	0	0	0	0	0	0
2017-02-09	0	0	0	0	0	0	0	0	0
2017-02-10	0	0	0	0	0	0	0	0	0
2017-02-11	0	0	0	0	0	0	0	0	0
2017-02-12	0	0	0	0	0	0	0	0	0
2017-02-13	0	0	0	0	0	0	0	0	0
2017-02-14	0	0	0	0	0	0	0	0	0
2017-02-15	0	0	0	0	0	0	0	0	0
2017-02-16	0	0	0	0	0	0	0	0	0
2017-02-17	0	0	0	0	0	0	0	0	0
2017-02-18	0	0	0	0	0	0	0	0	0
2017-02-19	0	0	0	0	0	0	0	0	0
2017-02-20	0	0	0	0	0	0	0	0	0
2017-02-21	0	0	0	0	0	0	0	0	0
2017-02-22	0	0	0	0	0	0	0	0	0
2017-02-23	0	0	0	0	0	0	0	0	0
2017-02-24	0	0	0	0	0	0	0	0	0
2017-02-25	0	0	0	0	0	0	0	0	0
2017-02-26	0	0	0	0	0	0	0	0	0
2017-02-27	0	0	0	0	0	0	0	0	0
2017-02-28	0	0	0	0	0	0	0	0	0
2017-03-01	0	0	0	0	0	0	0	0	0
2017-03-02	0	0	0	0	0	0	0	0	0
2017-03-03	0	0	0	0	0	0	0	0	0
2017-03-04	0	0	0	0	0	0	0	0	0
2017-03-05	0	0	0	0	0	0	0	0	0
2017-03-06	0	0	0	0	0	0	0	0	0
2017-03-07	0	0	0	0	0	0	0	0	0
2017-03-08	0	0	0	0	0	0	0	0	0
2017-03-09	0	0	0	0	0	0	0	0	0
2017-03-10	0	0	0	0	0	0	0	0	0
2017-03-11	0	0	0	0	0	0	0	0	0
2017-03-12	0	0	0	0	0	0	0	0	0
2017-03-13	0	0	0	0	0	0	0	0	0
2017-03-14	0	0	0	0	0	0	0	0	0
2017-03-15	0	0	0	0	0	0	0	0	0
2017-03-16	0	0	0	0	0	0	0	0	0
2017-03-17	0	0	0	0	0	0	0	0	0
2017-03-18	0	0	0	0	0	0	0	0	0
2017-03-19	0	0	0	0	0	0	0	0	0
2017-03-20	0	0	0	0	0	0	0	0	0
2017-03-21	0	0	0	0	0	0	0	0	0
2017-03-22	0	0	0	0	0	0	0	0	0
2017-03-23	0	0	0	0	0	0	0	0	0
2017-03-24	0	0	0	0	0	0	0	0	0
2017-03-25	0	0	0	0	0	0	0	0	0
2017-03-26	0	0	0	0	0	0	0	0	0
2017-03-27	0	0	0	0	0	0	0	0	0
2017-03-28	0	0	0	0	0	0	0	0	0
2017-03-29	0	0	0	0	0	0	0	0	0
2017-03-30	0	0	0	0	0	0	0	0	0
2017-03-31	0	0	0	0	0	0	0	0	0
2017-04-01	0	0	0	0	0	0	0	0	0
2017-04-02	0	0	0	0	0	0	0	0	0
2017-04-03	0	0	0	0	0	0	0	0	0
2017-04-04	0	0	0	0	0	0	0	0	0
2017-04-05	0	0	0	0	0	0	0	0	0
2017-04-06	0	0	0	0	0	0	0	0	0
2017-04-07	0	0	0	0	0	0	0	0	0
2017-04-08	0	0	0	0	0	0	0	0	0
2017-04-09	0	0	0	0	0	0	0	0	0
2017-04-10	0	0	0	0	0	0	0	0	0
2017-04-11	0	0	0	0	0	0	0	0	0
2017-04-12	0	0	0	0	0	0	0	0	0
2017-04-13	0	0	0	0	0	0	0	0	0
2017-04-14	0	0	0	0	0	0	0	0	0
2017-04-15	0	0	0	0	0	0	0	0	0
2017-04-16	0	0	0	0	0	0	0	0	0
2017-04-17	0	0	0	0	0	0	0	0	0
2017-04-18	0	0	0	0	0	0	0	0	0
2017-04-19	0	0	0	0	0	0	0	0	0
2017-04-20	0	0	0	0	0	0	0	0	0
2017-04-21	0	0	0	0	0	0	0	0	0
2017-04-22	0	0	0	0	0	0	0	0	0
2017-04-23	0	0	0	0	0	0	0	0	0
2017-04-24	0	0	0	0	0	0	0	0	0
2017-04-25	0	0	0	0	0	0	0	0	0
2017-04-26	0	0	0	0	0	0	0	0	0
2017-04-27	0	0	0	0	0	0	0	0	0
2017-04-28	0	0	0	0	0	0	0	0	0
2017-04-29	0	0	0	0	0	0	0	0	0
2017-04-30	0	0	0	0	0	0	0	0	0
2017-05-01	0	0	0	0	0	0	0	0	0
2017-05-02	0	0	0	0	0	0	0	0	0
2017-05-03	0	0	0	0	0	0	0	0	0
2017-05-04	0	0	0	0	0	0	0	0	0
2017-05-05	0	0	0	0	0	0	0	0	0
2017-05-06	0	0	0	0	0	0	0	0	0
2017-05-07	0	0	0	0	0	0	0	0	0
2017-05-08	0	0	0	0	0	0	0	0	0
2017-05-09	0	0	0	0	0	0	0	0	0
2017-05-10	0	0	0	0	0	0	0	0	0
2017-05-11	0	0	0	0	0	0	0	0	0
2017-05-12	0	0	0	0	0	0	0	0	0
2017-05-13	0	0	0	0	0	0	0	0	0
2017-05-14	0	0	0	0	0	0	0	0	0
2017-05-15	0	0	0	0	0	0	0	0	0
2017-05-16	0	0	0	0	0	0	0	0	0
2017-05-17	0	0	0	0	0	0	0	0	0
2017-05-18	0	0	0	0	0	0	0	0	0
2017-05-19	0	0	0	0	0	0	0	0	0
2017-05-20	0	0	0	0	0	0	0	0	0
2017-05-21	0	0	0	0	0	0	0	0	0
2017-05-22	0	0	0	0	0	0	0	0	0
2017-05-23	0	0	0	0	0	0	0	0	0
2017-05-24	0	0	0	0	0	0	0	0	0
2017-05-25	0	0	0	0	0	0	0	0	0
2017-05-26	0	0	0	0	0	0	0	0	0
2017-05-27	0	0	0	0	0	0	0	0	0
2017-05-28	0	0	0	0	0	0	0	0	0
2017-05-29	0	0	0	0	0	0	0	0	0
2017-05-30	0	0	0	0	0	0	0	0	0
2017-05-31	0	0	0	0	0	0	0	0	0
2017-06-01	0	0	0	0	0	0	0	0	0
2017-06-02	0	0	0	0	0	0	0	0	0
2017-06-03	0	0	0	0	0	0	0	0	0
2017-06-04	0	0	0	0	0	0	0	0	0
2017-06-05	0	0	0	0	0	0	0	0	0
2017-06-06	0	0	0	0	0	0	0	0	0
2017-06-07	0	0	0	0	0	0	0	0	0
2017-06-08	0	0	0	0	0	0	0	0	0
2017-06-09	0	0	0	0	0	0	0	0	0
2017-06-10	0	0	0	0	0	0	0	0	0
2017-06-11	0	0	0	0	0	0	0	0	0
2017-06-12	0	0	0	0	0	0	0	0	0
2017-06-13	0	0	0	0	0	0	0	0	0
2017-06-14	0	0	0	0	0	0	0	0	0
2017-06-15	0	0	0	0	0	0	0	0	0
2017-06-16	0	0	0	0	0	0	0	0	0
2017-06-17	0	0	0	0	0	0	0	0	0
2017-06-18	0	0	0	0	0	0	0	0	0
2017-06-19	0	0	0	0	0	0	0	0	0
2017-06-20	0	0	0	0	0	0	0	0	0
2017-06-21	0	0	0	0	0	0	0	0	0
2017-06-22	0	0	0	0	0	0	0	0	0
2017-06-23	0	0	0	0	0	0	0	0	0
2017-06-24	0	0	0	0	0	0	0	0	0
2017-06-25	0	0	0	0	0	0	0	0	0
2017-06-26	0	0	0	0	0	0	0	0	0
2017-06-27	0	0	0	0	0	0	0	0	0
2017-06-28	0	0	0	0	0	0	0	0	0
2017-06-29	0	0	0	0	0	0	0	0	0
2017-06-30	0	0	0	0	0	0	0	0	0
2017-07-01	0	0	0	0	0	0	0	0	0
2017-07-02	0	0	0	0	0	0	0	0	0
2017-07-03	0	0	0	0	0	0	0	0	0
2017-07-04	0	0	0	0	0	0	0	0	0
2017-07-05	0	0	0	0	0	0	0	0	0
2017-07-06	0	0	0	0	0	0	0	0	0
2017-07-07	0	0	0	0	0	0	0	0	0
2017-07-08	0	0	0	0	0	0	0	0	0
2017-07-09	0	0	0	0	0	0	0	0	0
2017-07-10	0	0	0	0	0	0	0	0	0
2017-07-11	0	0	1	0	0	0	0	0	0
2017-07-12	0	0	0	0	0	0	0	0	0
2017-07-13	0	0	0	0	0	0	0	0	0
2017-07-14	0	0	0	0	0	0	0	0	0
2017-07-15	0	0	0	0	0	0	0	0	0
2017-07-16	0	0	0	0	0	0	0	0	0
2017-07-17	0	0	0	0	0	0	0	0	0
2017-07-18	0	0	0	0	0	0	0	0	0
2017-07-19	0	0	0	0	0	0	0	0	0
2017-07-20	0	0	0	0	0	0	0	0	0
2017-07-21	0	0	0	0	0	0	0	0	0
2017-07-22	0	0	0	0	0	0	0	0	0
2017-07-23	0	0	0	0	0	0	0	0	0
2017-07-24	0	0	0	0	0	0	0	0	0
2017-07-25	0	0	0	0	0	0	0	0	0
2017-07-26	0	0	0	0	0	0	0	0	0
2017-07-27	0	0	0	0	0	0	0	0	0
2017-07-28	0	0	0	0	0	0	0	0	0
2017-07-29	0	0	0	0	0	0	0	0	0
2017-07-30	0	0	0	0	0	0	0	0	0
2017-07-31	0	0	0	0	0	0	0	0	0
2017-08-01	0	0	0	0	0	0	0	0	0
2017-08-02	0	0	0	0	0	0	0	0	0
2017-08-03	0	0	0	0	0	0	0	0	0
2017-08-04	0	0	0	0	0	0	0	0	0
2017-08-05	0	0	0	0	0	0	0	0	0
2017-08-06	0	0	0	0	0	0	0	0	0
2017-08-07	0	0	0	0	0	0	0	0	0
2017-08-08	0	0	0	0	0	0	0	0	0
2017-08-09	0	0	0	0	0	0	0	0	0
2017-08-10	0	0	0	0	0	0	0	0	0
2017-08-11	0	0	0	0	0	0	0	0	0
2017-08-12	0	0	0	0	0	0	0	0	0
2017-08-13	0	0	0	0	0	0	0	0	0
2017-08-14	0	0	0	0	0	0	0	0	0
2017-08-15	0	0	0	0	0	0	0	0	0
2017-08-16	0	0	0	0	0	0	0	0	0
2017-08-17	0	0	0	0	0	0	0	0	0
2017-08-18	0	0	0	0	0	0	0	0	0
2017-08-19	0	0	0	0	0	0	0	0	0
2017-08-20	0	0	0	0	0	0	0	0	0
2017-08-21	0	0	0	0	0	0	0	0	0
2017-08-22	0	0	0	0	0	0	0	0	0
2017-08-23	0	0	0	0	0	0	0	0	0
2017-08-24	0	0	0	0	0	0	0	0	0
2017-08-25	0	0	0	0	0	0	0	0	0
2017-08-26	0	0	0	0	0	0	0	0	0
2017-08-27	0	0	0	0	0	0	0	0	0
2017-08-28	0	0	0	0	0	0	0	0	0
2017-08-29	0	0	0	0	0	0	0	0	0
2017-08-30	0	0	0	0	0	0	0	0	0
2017-08-31	0	0	0	0	1	0	0	0	0
2017-09-01	0	0	0	0	0	0	0	0	0
2017-09-02	0	0	0	0	0	0	0	0	0
2017-09-03	0	0	0	0	0	0	0	0	0
2017-09-04	0	0	0	0	0	0	0	0	0
2017-09-05	0	0	0	0	0	0	0	0	0
2017-09-06	0	0	0	0	0	0	0	0	0
2017-09-07	0	0	0	0	0	0	0	0	0
2017-09-08	0	0	0	0	0	0	0	0	0
2017-09-09	0	0	0	0	0	0	0	0	0
2017-09-10	0	0	0	0	0	0	0	0	0
2017-09-11	0	0	0	0	0	0	0	0	0
2017-09-12	0	0	0	0	0	0	0	0	0
2017-09-13	0	0	0	0	0	0	0	0	0
2017-09-14	0	0	0	0	0	0	0	0	0
2017-09-15	0	0	0	0	0	0	0	0	0
2017-09-16	0	0	0	0	0	0	0	0	0
2017-09-17	0	0	0	0	0	0	0	0	0
2017-09-18	0	0	0	0	0	0	0	0	0
2017-09-19	0	0	0	0	0	0	0	0	0
2017-09-20	0	0	0	0	0	0	0	0	0
2017-09-21	1	2	0	0	1	0	1	1	0
2017-09-22	0	0	0	0	0	0	0	0	0
2017-09-23	0	0	0	0	0	0	0	0	0
2017-09-24	0	0	0	0	0	0	0	0	0
2017-09-25	0	0	0	0	0	0	0	0	0
2017-09-26	0	0	0	0	0	0	0	0	0
2017-09-27	0	0	0	0	0	0	0	0	0
2017-09-28	0	0	0	0	0	0	0	0	0
2017-09-29	0	0	0	0	0	0	0	0	0
2017-09-30	0	0	0	0	0	0	0	0	0
2017-10-01	0	0	0	0	0	0	0	0	0
2017-10-02	0	0	0	0	0	0	0	0	0
2017-10-03	0	0	0	0	0	0	0	0	0
2017-10-04	0	0	0	0	0	0	0	0	0
2017-10-05	0	0	0	0	0	0	0	0	0
2017-10-06	0	0	0	0	0	0	0	0	0
2017-10-07	0	0	0	0	0	0	0	0	0
2017-10-08	0	0	0	0	0	0	0	0	0
2017-10-09	0	0	0	0	0	0	0	0	0
2017-10-10	0	0	0	0	0	0	0	0	0
2017-10-11	0	0	0	0	0	0	0	0	0
2017-10-12	0	0	0	0	0	0	0	0	0
2017-10-13	0	0	0	0	0	0	0	0	0
2017-10-14	0	0	0	0	0	0	0	0	0
2017-10-15	0	0	0	0	0	0	0	0	0
2017-10-16	0	0	0	0	0	0	0	0	0
2017-10-17	0	0	0	0	0	0	0	0	0
2017-10-18	0	0	0	0	0	0	0	0	0
2017-10-19	0	0	0	0	0	0	0	0	0
2017-10-20	0	0	0	0	0	0	0	0	0
2017-10-21	0	0	0	0	0	0	0	0	0
2017-10-22	0	0	0	2	0	0	2	1	1
2017-10-23	0	0	0	0	0	0	0	0	0
2017-10-24	0	0	0	0	0	0	0	0	0
2017-10-25	0	0	0	0	0	0	0	0	0
2017-10-26	0	0	0	0	0	0	0	0	0
2017-10-27	0	0	0	0	0	0	0	0	0
2017-10-28	0	0	0	0	0	0	0	0	0
2017-10-29	0	0	0	0	0	0	0	0	0
2017-10-30	0	0	0	0	0	0	0	0	0
2017-10-31	0	0	0	0	0	0	0	0	0
2017-11-01	0	0	0	0	0	0	0	0	0
2017-11-02	0	0	0	0	0	0	0	0	0
2017-11-03	0	0	0	0	0	0	0	0	0
2017-11-04	0	0	0	0	0	0	0	0	0
2017-11-05	0	0	0	0	0	0	0	0	0
2017-11-06	0	0	0	0	0	0	0	0	0
2017-11-07	0	0	0	0	0	0	0	0	0
2017-11-08	0	0	0	0	0	0	0	0	0
2017-11-09	0	0	0	0	0	0	0	0	0
2017-11-10	0	0	0	0	0	0	0	0	0
2017-11-11	0	0	0	0	0	0	0	0	0
2017-11-12	0	0	0	0	0	0	0	0	0
2017-11-13	0	0	0	0	0	0	0	0	0
2017-11-14	0	0	0	0	0	0	0	0	0
2017-11-15	0	0	0	0	0	0	0	0	0
2017-11-16	0	0	0	0	0	0	0	0	0
2017-11-17	0	0	0	0	0	0	0	0	0
2017-11-18	0	0	0	0	0	0	0	0	0
2017-11-19	0	0	0	0	0	0	0	0	0
2017-11-20	0	0	0	0	0	0	0	0	0
2017-11-21	3	1	1	1	1	0	1	1	1
2017-11-22	2	2	2	0	2	0	0	0	0
2017-11-23	0	0	0	0	0	0	0	0	0
2017-11-24	0	0	0	0	0	0	0	0	0
2017-11-25	0	0	0	0	0	0	0	0	0
2017-11-26	0	0	0	0	0	0	0	0	0
2017-11-27	0	0	0	0	0	0	0	0	0
2017-11-28	0	0	0	0	0	0	0	0	0
2017-11-29	0	0	0	0	0	0	0	0	0
2017-11-30	0	0	0	0	0	0	0	0	0
2017-12-01	0	0	0	0	0	0	0	0	0
2017-12-02	0	0	0	0	0	0	0	0	0
2017-12-03	0	0	0	0	0	0	0	0	0
2017-12-04	0	0	0	0	0	0	0	0	0
2017-12-05	0	0	0	0	0	0	0	0	0
2017-12-06	0	0	0	0	0	0	0	0	0
2017-12-07	0	0	0	0	0	0	0	0	0
2017-12-08	0	0	0	0	0	0	0	0	0
2017-12-09	0	0	0	0	0	0	0	0	0
2017-12-10	0	0	0	0	0	0	0	0	0
2017-12-11	0	0	0	0	0	0	0	0	0
2017-12-12	0	0	0	0	0	0	0	0	0
2017-12-13	0	0	0	0	0	0	0	0	0
2017-12-14	0	0	0	0	0	0	0	0	0
2017-12-15	0	0	0	0	0	0	0	0	0
2017-12-16	0	0	0	0	0	0	0	0	0
2017-12-17	0	0	0	0	0	0	0	0	0
2017-12-18	0	0	0	0	0	0	0	0	0
2017-12-19	0	0	0	0	0	0	0	0	0
2017-12-20	0	0	0	0	0	0	0	0	0
2017-12-21	0	0	0	0	0	0	0	0	0
2017-12-22	0	0	0	0	0	0	0	0	0
2017-12-23	0	0	0	0	0	0	0	0	0
2017-12-24	0	0	0	0	0	0	0	0	0
2017-12-25	0	0	0	0	0	0	0	0	0
2017-12-26	0	0	0	0	0	0	0	0	0
2017-12-27	0	0	0	0	0	0	0	0	0
2017-12-28	0	0	0	0	0	0	0	0	0
2017-12-29	0	0	0	0	0	0	0	0	0
2017-12-30	0	0	0	0	0	0	0	0	0
2017-12-31	0	0	0	0	0	0	0	0	0
2018-01-01	0	0	0	0	0	0	0	0	0
2018-01-02	0	0	0	0	0	0	0	0	0
2018-01-03	0	0	0	0	0	0	0	0	0
2018-01-04	0	0	0	0	0	0	0	0	0
2018-01-05	0	0	0	0	0	0	0	0	0
2018-01-06	0	0	0	0	0	0	0	0	0
2018-01-07	0	0	0	0	0	0	0	0	0
2018-01-08	0	0	0	0	0	0	0	0	0
2018-01-09	0	0	0	0	0	0	0	0	0
2018-01-10	0	0	0	0	0	0	0	0	0
2018-01-11	0	0	0	0	0	0	0	0	0
2018-01-12	0	0	0	0	0	0	0	0	0
2018-01-13	0	0	0	0	0	0	0	0	0
2018-01-14	0	0	0	0	0	0	0	0	0
2018-01-15	0	0	0	0	0	0	0	0	0
2018-01-16	0	0	0	0	0	0	0	0	0

## Sheet: P57
P57	Fever	Chills	MusclePain	WateryEye	RunnyNose	Sneezing	SoreThroat	Cough	ChestPain
2016-12-08	0	0	0	0	0	0	0	0	0
2016-12-09	0	0	2	0	0	0	0	0	0
2016-12-10	0	0	0	0	0	0	0	0	0
2016-12-11	0	0	0	0	0	0	0	0	0
2016-12-12	0	0	0	0	0	0	0	0	0
2016-12-13	0	0	0	0	0	0	0	0	0
2016-12-14	0	0	0	0	0	0	0	0	0
2016-12-15	0	0	0	0	0	0	0	0	0
2016-12-16	0	0	0	0	0	0	0	0	0
2016-12-17	0	0	0	0	0	0	0	0	0
2016-12-18	0	0	0	0	0	0	0	0	0
2016-12-19	0	0	0	0	0	0	0	0	0
2016-12-20	0	0	0	0	0	0	0	0	0
2016-12-21	0	0	0	0	0	0	0	0	0
2016-12-22	0	0	0	0	0	0	0	0	0
2016-12-23	0	0	0	0	0	0	0	0	0
2016-12-24	0	0	0	0	0	0	0	0	0
2016-12-25	0	0	0	0	0	0	0	0	0
2016-12-26	0	0	0	0	0	0	0	0	0
2016-12-27	0	0	0	0	0	0	0	0	0
2016-12-28	0	0	0	0	0	0	0	0	0
2016-12-29	0	0	0	0	0	0	0	0	0
2016-12-30	0	0	0	0	0	0	0	0	0
2016-12-31	0	0	0	0	0	0	0	0	0
2017-01-01	0	0	0	0	0	0	0	0	0
2017-01-02	0	0	0	0	0	0	0	0	0
2017-01-03	0	0	0	0	0	0	0	0	0
2017-01-04	0	0	0	0	0	0	0	0	0
2017-01-05	0	0	0	0	0	0	0	0	0
2017-01-06	0	0	0	0	0	0	0	0	0
2017-01-07	0	0	0	0	0	0	0	0	0
2017-01-08	0	0	0	0	0	0	0	0	0
2017-01-09	0	0	0	0	0	0	0	0	0
2017-01-10	0	0	0	0	0	0	0	0	0
2017-01-11	0	0	0	0	0	0	0	0	0
2017-01-12	0	0	0	0	0	0	0	0	0
2017-01-13	0	0	0	0	0	0	0	0	0
2017-01-14	0	0	0	0	0	0	0	0	0
2017-01-15	0	0	0	0	0	0	0	0	0
2017-01-16	0	0	0	0	0	0	0	0	0
2017-01-17	0	0	0	0	0	0	0	0	0
2017-01-18	0	0	0	0	0	0	0	0	0
2017-01-19	0	0	0	0	0	0	0	0	0
2017-01-20	0	0	0	0	0	0	0	0	0
2017-01-21	0	0	0	0	0	0	0	0	0
2017-01-22	0	0	0	0	0	0	0	0	0
2017-01-23	0	0	0	0	0	0	0	0	0
2017-01-24	0	0	0	0	0	0	0	0	0
2017-01-25	0	0	0	0	0	0	0	0	0
2017-01-26	0	0	0	0	0	0	0	0	0
2017-01-27	0	0	0	0	0	0	0	0	0
2017-01-28	0	0	0	0	0	0	0	0	0
2017-01-29	0	0	0	0	0	0	0	0	0
2017-01-30	0	0	0	0	0	0	0	0	0
2017-01-31	0	0	0	0	0	0	0	0	0
2017-02-01	0	0	0	0	0	0	0	0	0
2017-02-02	0	0	0	0	0	0	0	0	0
2017-02-03	0	0	0	0	0	0	0	0	0
2017-02-04	0	0	0	0	0	0	0	0	0
2017-02-05	0	0	0	0	0	0	0	0	0
2017-02-06	0	0	0	0	0	0	0	0	0
2017-02-07	0	0	0	0	0	0	0	0	0
2017-02-08	0	0	0	0	0	0	0	0	0
2017-02-09	0	0	0	0	0	0	0	0	0
2017-02-10	0	0	0	0	0	0	0	0	0
2017-02-11	0	0	0	0	0	0	0	0	0
2017-02-12	0	0	0	0	0	0	0	0	0
2017-02-13	0	0	0	0	0	0	0	0	0
2017-02-14	0	0	0	0	0	0	0	0	0
2017-02-15	0	0	0	0	0	0	0	0	0
2017-02-16	0	0	0	0	0	0	0	0	0
2017-02-17	0	0	0	0	0	0	0	0	0
2017-02-18	0	0	0	0	0	0	0	0	0
2017-02-19	0	0	0	0	0	0	0	0	0
2017-02-20	0	0	0	0	0	0	0	0	0
2017-02-21	0	0	0	0	0	0	0	0	0
2017-02-22	0	0	0	0	0	0	0	0	0
2017-02-23	0	0	0	0	0	0	0	0	0
2017-02-24	0	0	0	0	0	0	0	0	0
2017-02-25	0	0	0	0	0	0	0	0	0
2017-02-26	0	0	0	0	0	0	0	0	0
2017-02-27	0	0	0	0	0	0	0	0	0
2017-02-28	0	0	0	0	0	0	0	0	0
2017-03-01	0	0	0	0	0	0	0	0	0
2017-03-02	0	0	0	0	0	0	0	0	0
2017-03-03	0	0	0	0	0	0	0	0	0
2017-03-04	0	0	0	0	0	0	0	0	0
2017-03-05	0	0	0	0	0	0	0	0	0
2017-03-06	0	0	0	0	0	0	0	0	0
2017-03-07	0	0	0	0	0	0	0	0	0
2017-03-08	0	0	0	0	0	0	0	0	0
2017-03-09	0	0	0	0	0	0	0	0	0
2017-03-10	0	0	0	0	0	0	0	0	0
2017-03-11	0	0	0	0	0	0	0	0	0
2017-03-12	0	0	0	0	0	0	0	0	0
2017-03-13	0	0	0	0	0	0	0	0	0
2017-03-14	0	0	0	0	0	0	0	0	0
2017-03-15	0	0	0	0	0	0	0	0	0
2017-03-16	0	0	0	0	0	0	0	0	0
2017-03-17	0	0	0	0	0	0	0	0	0
2017-03-18	0	0	0	0	0	0	0	0	0
2017-03-19	0	0	0	0	0	0	0	0	0
2017-03-20	0	0	0	0	0	0	0	0	0
2017-03-21	0	0	0	0	0	0	0	0	0
2017-03-22	0	0	0	0	0	0	0	0	0
2017-03-23	0	0	0	0	0	0	0	0	0
2017-03-24	0	0	0	0	0	0	0	0	0
2017-03-25	0	0	0	0	0	0	0	0	0
2017-03-26	0	0	0	0	0	0	0	0	0
2017-03-27	0	0	0	0	0	0	0	0	0
2017-03-28	0	0	0	0	0	0	0	0	0
2017-03-29	0	0	0	0	0	0	0	0	0
2017-03-30	0	0	0	0	0	0	0	0	0
2017-03-31	0	0	0	0	0	0	0	0	0
2017-04-01	0	0	0	0	0	0	0	0	0
2017-04-02	0	0	0	0	0	0	0	0	0
2017-04-03	0	0	0	0	0	0	0	0	0
2017-04-04	0	0	0	0	0	0	0	0	0
2017-04-05	0	0	0	0	0	0	0	0	0
2017-04-06	0	0	0	0	0	0	0	0	0
2017-04-07	0	0	0	0	0	0	0	0	0
2017-04-08	0	0	0	0	0	0	0	0	0
2017-04-26	0	0	0	0	0	0	0	0	0
2017-04-27	0	0	0	0	0	0	0	0	0
2017-04-28	0	0	0	0	0	0	0	0	0
2017-04-29	0	0	0	0	0	0	0	0	0
2017-04-30	0	0	0	0	0	0	0	0	0
2017-05-01	0	0	0	0	0	0	0	0	0
2017-05-02	0	0	0	0	0	0	0	0	0
2017-05-03	0	0	0	0	0	0	0	0	0
2017-05-04	0	0	0	0	0	0	0	0	0
2017-05-05	0	0	0	0	0	0	0	0	0
2017-05-06	0	0	0	0	0	0	0	0	0
2017-05-07	0	0	0	0	0	0	0	0	0
2017-05-08	0	0	0	0	0	0	0	0	0
2017-05-09	0	0	0	0	0	0	0	0	0
2017-05-10	0	0	0	0	0	0	0	0	0
2017-05-11	0	0	0	0	0	0	0	0	0
2017-05-12	0	0	0	0	0	0	0	0	0
2017-05-13	0	0	0	0	0	0	0	0	0
2017-05-14	0	0	0	0	0	0	0	0	0
2017-05-15	0	0	0	0	0	0	0	0	0
2017-05-16	0	0	0	0	0	0	0	0	0
2017-05-17	0	0	0	0	0	0	0	0	0
2017-05-18	0	0	0	0	0	0	0	0	0
2017-05-19	0	0	0	0	0	0	0	0	0
2017-05-20	0	0	0	0	0	0	0	0	0
2017-05-21	0	0	0	0	0	0	0	0	0
2017-05-22	0	0	0	0	0	0	0	0	0
2017-05-23	0	0	0	0	0	0	0	0	0
2017-05-24	0	0	0	0	0	0	0	0	0
2017-05-25	0	0	0	0	0	0	0	0	0
2017-05-26	0	0	0	0	0	0	0	0	0
2017-05-27	0	0	0	0	0	0	0	0	0
2017-05-28	0	0	0	0	0	0	0	0	0
2017-05-29	0	0	0	0	0	0	0	0	0
2017-05-30	0	0	0	0	0	0	0	0	0
2017-05-31	0	0	0	0	0	0	0	0	0
2017-06-01	0	0	0	0	0	0	0	0	0
2017-06-02	0	0	0	0	0	0	0	0	0
2017-06-03	0	0	0	0	0	0	0	0	0
2017-06-04	0	0	0	0	0	0	0	0	0
2017-06-05	0	0	0	0	0	0	0	0	0
2017-06-06	0	0	0	0	0	0	0	0	0
2017-06-07	0	0	0	0	0	0	0	0	0
2017-06-08	0	0	0	0	0	0	0	0	0
2017-06-09	0	0	0	0	0	0	0	0	0
2017-06-10	0	0	0	0	0	0	0	0	0
2017-06-11	0	0	0	0	0	0	0	0	0
2017-06-12	0	0	0	0	0	0	0	0	0
2017-06-13	0	0	0	0	0	0	0	0	0
2017-06-14	0	0	0	0	0	0	0	0	0
2017-06-15	0	0	0	0	0	0	0	0	0
2017-06-16	0	0	0	0	0	0	0	0	0
2017-06-17	0	0	0	0	0	0	0	0	0
2017-06-18	0	0	0	0	0	0	0	0	0
2017-06-19	0	0	0	0	0	0	0	0	0
2017-06-20	0	0	0	0	0	0	0	0	0
2017-06-21	0	0	0	0	0	0	0	0	0
2017-06-22	0	0	0	0	0	0	0	0	0
2017-06-23	0	0	0	0	0	0	0	0	0
2017-06-24	0	0	0	0	0	0	0	0	0
2017-06-25	0	0	0	0	0	0	0	0	0
2017-06-26	0	0	0	0	0	0	0	0	0
2017-06-27	0	0	0	0	0	0	0	0	0
2017-06-28	0	0	0	0	0	0	0	0	0
2017-06-29	0	0	0	0	0	0	0	0	0
2017-06-30	0	0	0	0	0	0	0	0	0
2017-07-01	0	0	0	0	0	0	0	0	0
2017-07-02	0	0	0	0	0	0	0	0	0
2017-07-03	0	0	0	0	0	0	0	0	0
2017-07-04	0	0	0	0	0	0	0	0	0
2017-07-05	0	0	0	0	0	0	0	0	0
2017-07-06	0	0	0	0	0	0	0	0	0
2017-07-07	0	0	0	0	0	0	0	0	0
2017-07-08	0	0	0	0	0	0	0	0	0
2017-07-09	0	0	0	0	0	0	0	0	0
2017-07-10	0	0	0	0	0	0	0	0	0
2017-07-11	0	0	0	0	0	0	0	0	0
2017-07-12	0	0	0	0	0	0	0	0	0
2017-07-13	0	0	0	0	0	0	0	0	0
2017-07-14	0	0	0	0	0	0	0	0	0
2017-07-15	0	0	0	0	0	0	0	0	0
2017-07-16	0	0	0	0	0	0	0	0	0
2017-07-17	0	0	0	0	0	0	0	0	0
2017-07-18	0	0	0	0	0	0	0	0	0
2017-07-19	0	0	0	0	0	0	0	0	0
2017-07-20	0	0	0	0	0	0	0	0	0
2017-07-21	0	0	0	0	0	0	0	0	0
2017-07-22	0	0	0	0	0	0	0	0	0
2017-07-23	0	0	0	0	0	0	0	0	0
2017-07-24	0	0	0	0	0	0	0	0	0
2017-07-25	0	0	0	0	0	0	0	0	0
2017-07-26	0	0	0	0	0	0	0	0	0
2017-07-27	0	0	0	0	0	0	0	0	0
2017-07-28	0	0	0	0	0	0	0	0	0
2017-07-29	0	0	0	0	0	0	0	0	0
2017-07-30	0	0	0	0	0	0	0	0	0
2017-07-31	0	0	0	0	0	0	0	0	0
2017-08-01	0	0	0	0	0	0	0	0	0
2017-08-02	0	0	0	0	0	0	0	0	0
2017-08-03	0	0	0	0	0	0	0	0	0
2017-08-04	0	0	0	0	0	0	0	0	0
2017-08-05	0	0	0	0	0	0	0	0	0
2017-08-06	0	0	0	0	0	0	0	0	0
2017-08-07	0	0	0	0	0	0	0	0	0
2017-08-08	0	0	0	0	0	0	0	0	0
2017-08-09	0	0	0	0	0	0	0	0	0
2017-08-10	0	0	0	0	0	0	0	0	0
2017-08-11	0	0	0	0	0	0	0	0	0
2017-08-12	0	0	0	0	0	0	0	0	0
2017-08-13	0	0	0	0	0	0	0	0	0
2017-08-14	0	0	0	0	0	0	0	0	0
2017-08-15	0	0	0	0	0	0	0	0	0
2017-08-16	0	0	0	0	0	0	0	0	0
2017-08-17	0	0	0	0	0	0	0	0	0
2017-08-18	0	0	0	0	0	0	0	0	0
2017-08-19	0	0	0	0	0	0	0	0	0
2017-08-20	0	0	0	0	0	0	0	0	0
2017-08-21	0	0	0	0	0	0	0	0	0
2017-08-22	0	0	0	0	0	0	0	0	0
2017-08-23	0	0	0	0	0	0	0	0	0
2017-08-24	0	0	0	0	0	0	0	0	0
2017-08-25	0	0	0	0	0	0	0	0	0
2017-08-26	0	0	0	0	0	0	0	0	0
2017-08-27	0	0	0	0	0	0	0	0	0
2017-08-28	0	0	0	0	0	0	0	0	0
2017-08-29	0	0	0	0	0	0	0	0	0
2017-08-30	0	0	0	0	0	0	0	0	0
2017-08-31	0	0	0	0	0	0	0	0	0
2017-09-01	0	0	0	0	0	0	0	0	0
2017-09-02	0	0	0	0	0	0	0	0	0
2017-09-11	0	0	0	0	0	0	0	0	0
2017-09-12	0	0	0	0	0	0	0	0	0
2017-09-13	0	0	0	0	0	0	0	0	0
2017-09-14	0	0	0	0	0	0	0	0	0
2017-09-15	0	0	0	0	0	0	0	0	0
2017-09-16	0	0	0	0	0	0	0	0	0
2017-09-17	0	0	0	0	0	0	0	0	0
2017-09-18	0	0	0	0	0	0	0	0	0
2017-09-19	0	0	0	0	0	0	0	0	0
2017-09-20	0	0	0	0	0	0	0	0	0
2017-09-21	0	0	0	0	0	0	0	0	0
2017-09-22	0	0	0	0	0	0	0	0	0
2017-09-23	0	0	0	0	0	0	0	0	0
2017-09-24	0	0	0	0	0	0	0	0	0
2017-09-25	0	0	0	0	0	0	0	0	0
2017-09-26	0	0	0	0	0	0	0	0	0
2017-09-27	0	0	0	0	0	0	0	0	0
2017-09-28	0	0	0	0	0	0	0	0	0
2017-09-29	0	0	0	0	0	0	0	0	0
2017-09-30	0	0	0	0	0	0	0	0	0
2017-10-01	0	0	0	0	0	0	0	0	0
2017-10-02	0	0	0	0	0	0	0	0	0
2017-10-03	0	0	0	0	0	0	0	0	0
2017-10-04	0	0	0	0	0	0	0	0	0
2017-10-05	0	0	0	0	0	0	0	0	0
2017-10-06	0	0	0	0	0	0	0	0	0
2017-10-07	0	0	0	0	0	0	0	0	0
2017-10-08	0	0	0	0	0	0	0	0	0
2017-10-09	0	0	0	0	0	0	0	0	0
2017-10-10	0	0	0	0	0	0	0	0	0
2017-10-11	0	0	0	0	0	0	0	0	0
2017-10-12	1	0	0	0	0	0	0	0	0
2017-10-13	0	0	0	0	0	0	0	0	0
2017-10-14	0	0	0	0	0	0	0	0	0
2017-10-15	0	0	0	0	0	0	0	0	0
2017-10-16	0	0	0	0	0	0	0	0	0
2017-10-17	0	0	0	0	0	0	0	0	0
2017-10-18	0	0	0	0	0	0	0	0	0
2017-10-19	0	0	0	0	0	0	0	0	0
2017-10-20	0	0	0	0	0	0	0	0	0
2017-10-21	0	0	0	0	0	0	0	0	0
2017-10-22	0	0	0	0	0	0	0	0	0
2017-10-23	0	0	0	0	0	0	0	0	0
2017-10-24	0	0	0	0	0	0	0	0	0
2017-10-25	0	0	0	0	0	0	0	0	0
2017-10-26	0	0	0	0	0	0	0	0	0
2017-10-27	0	0	0	0	0	0	0	0	0
2017-10-28	0	0	0	0	0	0	0	0	0
2017-10-29	0	0	0	0	0	0	0	0	0
2017-10-30	0	0	0	0	0	0	0	0	0
2017-10-31	0	0	0	0	0	0	0	0	0
2017-11-01	0	0	0	0	0	0	0	0	0
2017-11-02	0	0	0	0	0	0	0	0	0
2017-11-03	0	0	0	0	0	0	0	0	0
2017-11-04	0	0	0	0	0	0	0	0	0
2017-11-05	0	0	0	0	0	0	0	0	0
2017-11-06	0	0	0	0	0	0	0	0	0
2017-11-07	0	0	0	0	0	0	0	0	0
2017-11-08	0	0	0	0	0	0	0	0	0
2017-11-09	0	0	0	0	0	0	0	0	0
2017-11-10	0	0	0	0	0	0	0	0	0
2017-11-11	0	0	0	0	0	0	0	0	0
2017-11-12	0	0	0	0	0	0	0	0	0
2017-11-13	0	0	0	0	0	0	0	0	0
2017-11-14	0	0	0	0	0	0	0	0	0
2017-11-15	0	0	0	0	0	0	0	0	0
2017-11-16	0	0	0	0	0	0	0	0	0
2017-11-17	0	0	0	0	0	0	0	0	0
2017-11-18	0	0	0	0	0	0	0	0	0
2017-11-19	0	0	0	0	0	0	0	0	0
2017-11-20	0	0	0	0	0	0	0	0	0
2017-11-21	0	0	0	0	0	0	0	0	0
2017-11-22	0	0	0	0	0	0	0	0	0
2017-11-23	0	0	0	0	0	0	0	0	0
2017-11-24	0	0	0	0	0	0	0	0	0
2017-11-25	0	0	0	0	0	0	0	0	0
2017-11-26	0	0	0	0	0	0	0	0	0
2017-11-27	0	0	0	0	0	0	0	0	0
2017-11-28	0	0	0	0	0	0	0	0	0
2017-11-29	0	0	0	0	0	0	0	0	0
2017-11-30	0	0	0	0	0	0	0	0	0
2017-12-01	0	0	0	0	0	0	0	0	0
2017-12-02	0	0	0	0	0	0	0	0	0
2017-12-03	0	0	0	0	0	0	0	0	0
2017-12-04	0	0	0	0	0	0	0	0	0
2017-12-05	0	0	0	0	0	0	0	0	0
2017-12-06	0	0	0	0	0	0	0	0	0
2017-12-07	0	0	0	0	0	0	0	0	0
2017-12-08	0	0	0	0	0	0	0	0	0
2017-12-09	0	0	0	0	0	0	0	0	0
2017-12-10	0	0	0	0	0	0	0	0	0
2017-12-11	0	0	0	0	0	0	0	0	0
2017-12-12	0	0	0	0	0	0	0	0	0
2017-12-13	0	0	0	0	0	0	0	0	0
2017-12-14	0	0	0	0	0	0	0	0	0
2017-12-15	0	0	0	0	0	0	0	0	0
2017-12-16	0	0	0	0	0	0	0	0	0
2017-12-17	0	0	0	0	0	0	0	0	0
2017-12-18	0	0	0	0	0	0	0	0	0
2017-12-19	0	0	0	0	0	0	0	0	0
2017-12-20	0	0	0	0	0	0	0	0	0
2017-12-21	0	0	0	0	0	0	0	0	0
2017-12-22	0	0	0	0	0	0	0	0	0
2017-12-23	0	0	0	0	0	0	0	0	0
2017-12-24	0	0	0	0	0	0	0	0	0
2017-12-25	0	0	0	0	0	0	0	0	0
2017-12-26	0	0	0	0	0	0	0	0	0
2017-12-27	0	0	0	0	0	0	0	0	0
2017-12-28	0	0	0	0	0	0	0	0	0
2017-12-29	0	0	0	0	0	0	0	0	0
2017-12-30	0	0	0	0	0	0	0	0	0
2017-12-31	0	0	0	0	0	0	0	0	0
2018-01-01	0	0	0	0	0	0	0	0	0
2018-01-02	0	0	0	0	0	0	0	0	0
2018-01-03	0	0	0	0	0	0	0	0	0
2018-01-04	0	0	0	0	0	0	0	0	0
2018-01-05	0	0	0	0	0	0	0	0	0
2018-01-06	0	0	0	0	0	0	0	0	0
2018-01-07	0	0	0	0	0	0	0	0	0
2018-01-08	0	0	0	0	0	0	0	0	0
2018-01-09	0	0	0	0	0	0	0	0	0
2018-01-10	0	0	0	0	0	0	0	0	0
2018-01-11	0	0	0	0	0	0	0	0	0
2018-01-12	0	0	0	0	0	0	0	0	0
2018-01-13	0	0	0	0	0	0	0	0	0
2018-01-14	0	0	0	0	0	0	0	0	0
2018-01-15	0	0	0	0	0	0	0	0	0
2018-01-16	0	0	0	0	0	0	0	0	0

## Sheet: P58
P58	Fever	Chills	MusclePain	WateryEye	RunnyNose	Sneezing	SoreThroat	Cough	ChestPain
2016-12-08	0	0	0	0	0	0	0	0	0
2016-12-09	0	0	0	0	0	0	0	0	0
2016-12-10	0	0	0	0	0	0	0	0	0
2016-12-11	0	0	0	0	0	0	0	0	0
2016-12-12	0	0	0	0	0	0	0	0	0
2016-12-13	0	0	0	0	0	0	0	0	0
2016-12-14	0	0	0	0	0	0	0	0	0
2016-12-15	0	0	0	0	0	0	0	0	0
2016-12-16	0	0	0	0	0	0	0	0	0
2016-12-17	0	0	0	0	0	0	0	0	0
2016-12-18	0	0	0	0	0	0	0	0	0
2016-12-19	0	0	0	0	0	0	0	0	0
2016-12-20	0	0	0	0	0	0	0	0	0
2016-12-21	0	0	0	0	0	0	0	0	0
2016-12-22	0	0	0	0	0	0	0	0	0
2016-12-23	0	0	0	0	0	0	0	0	0
2016-12-24	0	0	0	0	0	0	0	0	0
2016-12-25	0	0	0	0	0	0	0	0	0
2016-12-26	0	0	0	0	0	0	0	0	0
2016-12-27	0	0	0	0	0	0	0	0	0
2016-12-28	0	0	0	0	0	0	0	0	0
2016-12-29	0	0	0	0	0	0	0	0	0
2016-12-30	0	0	0	0	0	0	0	0	0
2016-12-31	0	0	0	0	0	0	0	0	0
2017-01-01	0	0	0	0	0	0	0	0	0
2017-01-02	0	0	0	0	0	0	0	0	0
2017-01-03	0	0	0	0	0	0	0	0	0
2017-01-04	0	0	0	0	0	0	0	0	0
2017-01-05	0	0	0	0	0	0	0	0	0
2017-01-06	0	0	0	0	0	0	0	0	0
2017-01-07	0	0	0	0	0	0	0	0	0
2017-01-08	0	0	0	0	0	0	0	0	0
2017-01-09	0	0	0	0	0	0	0	0	0
2017-01-10	0	0	0	0	0	0	0	0	0
2017-01-11	0	0	0	0	0	0	0	0	0
2017-01-12	0	0	0	0	0	0	0	0	0
2017-01-13	0	0	0	0	0	0	0	0	0
2017-01-14	0	0	0	0	0	0	0	0	0
2017-01-15	0	0	0	0	0	0	0	0	0
2017-01-16	0	0	0	0	0	0	0	0	0
2017-01-17	0	0	0	0	0	0	0	0	0
2017-01-18	0	0	0	0	0	0	0	0	0
2017-01-19	0	0	0	0	0	0	0	0	0
2017-01-20	0	0	0	0	0	0	0	0	0
2017-01-21	0	0	0	0	0	0	0	0	0
2017-01-22	0	0	0	0	0	0	0	0	0
2017-01-23	0	0	0	0	0	0	0	0	0
2017-01-24	0	0	0	0	0	0	0	0	0
2017-01-25	0	0	0	0	0	0	0	0	0
2017-01-26	0	0	0	0	0	0	0	0	0
2017-01-27	0	0	0	0	0	0	0	0	0
2017-01-28	0	0	0	0	0	0	0	0	0
2017-01-29	0	0	0	0	0	0	0	0	0
2017-01-30	0	0	0	0	0	0	0	0	0
2017-01-31	0	0	0	0	0	0	0	0	0
2017-02-01	0	0	0	0	0	0	0	0	0
2017-02-02	0	0	0	0	0	0	0	0	0
2017-02-03	0	0	0	0	0	0	0	0	0
2017-02-04	0	0	0	0	0	0	0	0	0
2017-02-05	0	0	0	0	0	0	0	0	0
2017-02-06	0	0	0	0	0	0	0	0	0
2017-02-07	0	0	0	0	0	0	0	0	0
2017-02-08	0	0	0	0	0	0	0	0	0
2017-02-09	0	0	0	0	0	0	0	0	0
2017-02-10	0	0	0	0	0	0	0	0	0
2017-02-11	0	0	0	0	0	0	0	0	0
2017-02-12	0	0	0	0	0	0	0	0	0
2017-02-13	0	0	0	0	0	0	0	0	0
2017-02-14	0	0	0	0	0	0	0	0	0
2017-02-15	0	0	0	0	0	0	0	0	0
2017-02-16	0	0	0	0	0	0	0	0	0
2017-02-17	0	0	0	0	0	0	0	0	0
2017-02-18	0	0	0	0	0	0	0	0	0
2017-02-19	0	0	0	0	0	0	0	0	0
2017-02-20	0	0	0	0	0	0	0	0	0
2017-02-21	0	0	0	0	0	0	0	0	0
2017-02-22	0	0	0	0	0	0	0	0	0
2017-02-23	0	0	0	0	0	0	0	0	0
2017-02-24	0	0	0	0	0	0	0	0	0
2017-02-25	0	0	0	0	0	0	0	0	0
2017-02-26	0	0	0	0	0	0	0	0	0
2017-02-27	0	0	0	0	0	0	0	0	0
2017-02-28	0	0	0	0	0	0	0	0	0
2017-03-01	0	0	0	0	0	0	0	0	0
2017-03-02	0	0	0	0	0	0	0	0	0
2017-03-03	0	0	0	0	0	0	0	0	0
2017-03-04	0	0	0	0	0	0	0	0	0
2017-03-05	0	0	0	0	0	0	0	0	0
2017-03-06	0	0	0	0	0	0	0	0	0
2017-03-07	0	0	0	0	0	0	0	0	0
2017-03-08	0	0	0	0	0	0	0	0	0
2017-03-09	0	0	0	0	0	0	0	0	0
2017-03-10	0	0	0	0	0	0	0	0	0
2017-03-11	0	0	0	0	0	0	0	0	0
2017-03-12	0	0	0	0	0	0	0	0	0
2017-03-13	0	0	0	0	0	0	0	0	0
2017-03-14	0	0	0	0	0	0	0	0	0
2017-03-15	0	0	0	0	0	0	0	0	0
2017-03-16	0	0	0	0	0	0	0	0	0
2017-03-17	0	0	0	0	0	0	0	0	0
2017-03-18	0	0	0	0	0	0	0	0	0
2017-03-19	0	0	0	0	0	0	0	0	0
2017-03-20	0	0	0	0	0	0	0	0	0
2017-03-21	0	0	0	0	0	0	0	0	0
2017-03-22	0	0	0	0	0	0	0	0	0
2017-03-23	0	0	0	0	0	0	0	0	0
2017-03-24	0	0	0	0	0	0	0	0	0
2017-03-25	0	0	0	0	0	0	0	0	0
2017-03-26	0	0	0	0	0	0	0	0	0
2017-03-27	0	0	0	0	0	0	0	0	0
2017-03-28	0	0	0	0	0	0	0	0	0
2017-03-29	0	0	0	0	0	0	0	0	0
2017-03-30	0	0	0	0	0	0	0	0	0
2017-03-31	0	0	0	0	0	0	0	0	0
2017-04-01	0	0	0	0	0	0	0	0	0
2017-04-02	0	0	0	0	0	0	0	0	0
2017-04-03	0	0	0	0	0	0	0	0	0
2017-04-04	0	0	0	0	0	0	0	0	0
2017-04-05	0	0	0	0	0	0	0	0	0
2017-04-06	0	0	0	0	0	0	0	0	0
2017-04-07	0	0	0	0	0	0	0	0	0
2017-04-08	0	0	0	0	0	0	0	0	0
2017-04-09	0	0	0	0	0	0	0	0	0
2017-04-10	0	0	0	0	0	0	0	0	0
2017-04-11	0	0	0	0	0	0	0	0	0
2017-04-12	0	0	0	0	0	0	0	0	0
2017-04-13	0	0	0	0	0	0	0	0	0
2017-04-14	0	0	0	0	0	0	0	0	0
2017-04-15	0	0	0	0	0	0	0	0	0
2017-04-16	0	0	0	0	0	0	0	0	0
2017-04-17	0	0	0	0	0	0	0	0	0
2017-04-18	0	0	0	0	0	0	0	0	0
2017-04-19	0	0	0	0	0	0	0	0	0
2017-04-20	0	0	0	0	0	0	0	0	0
2017-04-21	0	0	0	0	0	0	0	0	0
2017-04-22	0	0	0	0	0	0	0	0	0
2017-04-23	0	0	0	0	0	0	0	0	0
2017-04-24	0	0	0	0	0	0	0	0	0
2017-04-25	0	0	0	0	0	0	0	0	0
2017-04-26	0	0	0	0	0	0	0	0	0
2017-04-27	0	0	0	0	0	0	0	0	0
2017-04-28	0	0	0	0	0	0	0	0	0
2017-04-29	0	0	0	0	0	0	0	0	0
2017-04-30	0	0	0	0	0	0	0	0	0
2017-05-01	0	0	0	0	0	0	0	0	0
2017-05-02	0	0	0	0	0	0	0	0	0
2017-05-03	0	0	0	0	0	0	0	0	0
2017-05-04	0	0	0	0	0	0	0	0	0
2017-05-05	0	0	0	0	0	0	0	0	0
2017-05-06	0	0	0	0	0	0	0	0	0
2017-05-07	0	0	0	0	0	0	0	0	0
2017-05-08	0	0	0	0	0	0	0	0	0
2017-05-09	0	0	0	0	0	0	0	0	0
2017-05-10	0	0	0	0	0	0	0	0	0
2017-05-11	0	0	0	0	0	0	0	0	0
2017-05-12	0	0	0	0	0	0	0	0	0
2017-05-13	0	0	0	0	0	0	0	0	0
2017-05-14	0	0	0	0	0	0	0	0	0
2017-05-15	0	0	0	0	0	0	0	0	0
2017-05-16	0	0	0	0	0	0	0	0	0
2017-05-17	0	0	0	0	0	0	0	0	0
2017-05-18	0	0	0	0	0	0	0	0	0
2017-05-19	0	0	0	0	0	0	0	0	0
2017-05-20	0	0	0	0	0	0	0	0	0
2017-05-21	0	0	0	0	0	0	0	0	0
2017-05-22	0	0	0	0	0	0	0	0	0
2017-05-23	0	0	0	0	0	0	0	0	0
2017-05-24	0	0	0	0	0	0	0	0	0
2017-05-25	0	0	0	0	0	0	0	0	0
2017-05-26	0	0	0	0	0	0	0	0	0
2017-05-27	0	0	0	0	0	0	0	0	0
2017-05-28	0	0	0	0	0	0	0	0	0
2017-05-29	0	0	0	0	0	0	0	0	0
2017-05-30	0	0	0	0	0	0	0	0	0
2017-05-31	0	0	0	0	0	0	0	0	0
2017-06-01	0	0	0	0	0	0	0	0	0
2017-06-02	0	0	0	0	0	0	0	0	0
2017-06-03	0	0	0	0	0	0	0	0	0
2017-06-04	0	0	0	0	0	0	0	0	0
2017-06-05	0	0	0	0	0	0	0	0	0
2017-06-06	0	0	0	0	0	0	0	0	0
2017-06-07	0	0	0	0	0	0	0	0	0
2017-06-08	0	0	0	0	0	0	0	0	0
2017-06-09	0	0	0	0	0	0	0	0	0
2017-06-10	0	0	0	0	0	0	0	0	0
2017-06-11	0	0	0	0	0	0	0	0	0
2017-06-12	0	0	0	0	0	0	0	0	0
2017-06-13	0	0	0	0	0	0	0	0	0
2017-06-14	0	0	0	0	0	0	0	0	0
2017-06-15	0	0	0	0	0	0	0	0	0
2017-06-16	0	0	0	0	0	0	0	0	0
2017-06-17	0	0	0	0	0	0	0	0	0
2017-06-18	0	0	0	1	0	0	0	0	0
2017-06-19	0	0	0	1	0	0	0	0	0
2017-06-20	0	0	0	0	0	0	0	0	0
2017-06-21	0	0	0	0	0	0	0	0	0
2017-06-22	0	0	0	0	0	0	0	0	0
2017-06-23	0	0	0	0	0	0	0	0	0
2017-06-24	0	0	0	0	0	0	0	0	0
2017-06-25	0	0	0	0	0	0	0	0	0
2017-06-26	0	0	0	0	0	0	0	0	0
2017-06-27	0	0	0	0	0	0	0	0	0
2017-06-28	0	0	0	0	0	0	0	0	0
2017-06-29	0	0	0	0	0	0	0	0	0
2017-06-30	0	0	0	0	0	0	0	0	0
2017-07-01	0	0	0	0	0	0	0	0	0
2017-07-02	0	0	0	0	0	0	0	0	0
2017-07-03	0	0	0	0	0	0	0	0	0
2017-07-04	0	0	0	0	0	0	0	0	0
2017-07-05	0	0	0	0	0	0	0	0	0
2017-07-06	0	0	0	0	0	0	0	0	0
2017-07-07	0	0	0	0	0	0	0	0	0
2017-07-08	0	0	0	0	0	0	0	0	0
2017-07-09	0	0	0	0	0	0	0	0	0
2017-07-10	0	0	0	0	0	0	0	0	0
2017-07-11	0	0	0	0	0	0	0	0	0
2017-07-12	0	0	0	0	0	0	0	0	0
2017-07-13	0	0	0	0	0	0	0	0	0
2017-07-14	0	0	0	0	0	0	0	0	0
2017-07-15	1	0	0	0	0	0	0	0	0
2017-07-16	0	0	0	0	0	0	0	0	0
2017-07-17	0	0	0	0	0	0	0	0	0
2017-07-18	0	0	0	0	0	0	0	0	0
2017-07-19	0	0	0	0	0	0	0	0	0
2017-07-20	0	0	0	0	0	0	0	0	0
2017-07-21	0	0	0	0	0	0	0	0	0
2017-07-22	0	0	0	0	0	0	0	0	0
2017-07-23	0	0	0	0	0	0	0	0	0
2017-07-24	0	0	0	0	0	0	0	0	0
2017-07-25	0	0	0	0	0	0	0	0	0
2017-07-26	0	0	0	0	0	0	0	0	0
2017-07-27	0	0	0	0	0	0	0	0	0
2017-07-28	0	0	0	0	0	0	0	0	0
2017-07-29	0	0	0	0	0	0	0	0	0
2017-07-30	0	0	0	0	0	0	0	0	0
2017-07-31	0	0	0	0	0	0	0	0	0
2017-08-01	0	0	0	0	0	0	0	0	0
2017-08-02	0	0	0	0	0	0	0	0	0
2017-08-03	0	0	0	0	0	0	0	0	0
2017-08-04	0	0	0	0	0	0	0	0	0
2017-08-05	0	0	0	0	0	0	0	0	0
2017-08-06	0	0	0	0	0	0	0	0	0
2017-08-07	0	0	0	0	0	0	0	0	0
2017-08-08	0	0	0	0	0	0	0	0	0
2017-08-09	0	0	0	0	0	0	0	0	0
2017-08-10	0	0	0	0	0	0	0	0	0
2017-08-11	0	0	0	0	0	0	0	0	0
2017-08-12	0	0	0	0	0	0	0	0	0
2017-08-13	0	0	0	0	0	0	0	0	0
2017-08-14	0	0	0	0	0	0	0	0	0
2017-08-15	0	0	0	0	0	0	0	0	0
2017-08-16	0	0	0	0	0	0	0	0	0
2017-08-17	0	0	0	0	0	0	0	0	0
2017-08-18	0	0	0	0	0	0	0	0	0
2017-08-19	0	0	0	0	0	0	0	0	0
2017-08-20	0	0	0	0	0	0	0	0	0
2017-08-21	0	0	0	0	0	0	0	0	0
2017-08-22	0	0	0	0	0	0	0	0	0
2017-08-23	0	0	0	0	0	0	0	0	0
2017-08-24	0	0	0	0	0	0	0	0	0
2017-08-25	0	0	0	0	0	0	0	0	0
2017-08-26	0	0	0	0	0	0	0	0	0
2017-08-27	0	0	0	0	0	0	0	0	0
2017-08-28	0	0	0	0	0	0	0	0	0
2017-08-29	0	0	0	0	0	0	0	0	0
2017-08-30	0	0	0	0	0	0	0	0	0
2017-08-31	0	0	0	0	0	0	0	0	0
2017-09-01	0	0	0	0	0	0	0	0	0
2017-09-02	0	0	0	0	0	0	0	0	0
2017-09-03	0	0	0	0	0	0	0	0	0
2017-09-04	0	0	0	0	0	0	0	0	0
2017-09-05	0	0	0	0	0	0	0	0	0
2017-09-06	0	0	0	0	0	0	0	0	0
2017-09-07	0	0	0	0	0	0	0	0	0
2017-09-08	0	0	0	0	0	0	0	0	0
2017-09-09	0	0	0	0	0	0	0	0	0
2017-09-10	0	0	0	0	0	0	0	0	0
2017-09-11	0	0	0	0	0	0	0	0	0
2017-09-12	0	0	0	0	0	0	0	0	0
2017-09-13	0	0	0	0	0	0	0	0	0
2017-09-14	0	0	0	0	0	0	0	0	0
2017-09-15	0	0	0	0	0	0	0	0	0
2017-09-16	0	0	0	0	0	0	0	0	0
2017-09-17	0	0	0	0	0	0	0	0	0
2017-09-18	0	0	0	0	0	0	0	0	0
2017-09-19	0	0	0	0	0	0	0	0	0
2017-09-20	0	0	0	0	0	0	0	0	0
2017-09-21	0	0	0	0	0	0	0	0	0
2017-09-22	0	0	0	0	0	0	0	0	0
2017-09-23	0	0	0	0	0	0	0	0	0
2017-09-24	0	0	0	0	0	0	0	0	0
2017-09-25	0	0	0	0	0	0	0	0	0
2017-09-26	0	0	0	0	0	0	0	0	0
2017-09-27	0	0	0	0	0	0	0	0	0
2017-09-28	0	0	0	0	0	0	0	0	0
2017-09-29	0	0	0	0	0	0	0	0	0
2017-09-30	0	0	0	0	0	0	0	0	0
2017-10-01	0	0	0	0	0	0	0	0	0
2017-10-02	0	0	0	0	0	0	0	0	0
2017-10-03	0	0	0	0	0	0	0	0	0
2017-10-04	0	0	0	0	0	0	0	0	0
2017-10-05	0	0	0	0	0	0	0	0	0
2017-10-06	0	0	0	0	0	0	0	0	0
2017-10-07	0	0	0	0	0	0	0	0	0
2017-10-08	0	0	0	0	0	0	0	0	0
2017-10-09	0	0	0	0	0	0	0	3	0
2017-10-10	0	0	0	0	0	0	0	0	0
2017-10-11	0	0	0	0	0	0	0	0	0
2017-10-12	0	0	0	0	0	0	0	0	0
2017-10-13	0	0	0	0	0	0	0	0	0
2017-10-14	0	0	0	0	0	0	0	0	0
2017-10-15	0	0	0	0	0	0	0	0	0
2017-10-16	0	0	0	0	0	0	0	0	0
2017-10-17	0	0	0	0	0	0	0	0	0
2017-10-18	0	0	0	0	0	0	0	0	0
2017-10-19	0	0	0	0	0	0	0	0	0
2017-10-20	0	0	0	0	0	0	0	0	0
2017-10-21	0	0	0	0	0	0	0	0	0
2017-10-22	0	0	0	0	0	0	0	0	0
2017-10-23	0	0	0	0	0	0	0	0	0
2017-10-24	0	0	0	0	0	0	0	0	0
2017-10-25	0	0	0	0	0	0	0	0	0
2017-10-26	0	0	0	0	0	0	0	0	0
2017-10-27	0	0	0	0	0	0	0	0	0
2017-10-28	0	0	0	0	0	0	0	0	0
2017-10-29	0	0	0	0	0	0	0	0	0
2017-10-30	0	0	0	0	0	0	0	0	0
2017-10-31	0	0	0	0	0	0	0	0	0
2017-11-01	0	0	0	0	0	0	0	0	0
2017-11-02	0	0	0	0	0	0	0	0	0
2017-11-03	0	0	0	0	0	0	0	0	0
2017-11-04	0	0	0	0	0	0	0	0	0
2017-11-05	0	0	0	0	0	0	0	0	0
2017-11-06	0	0	0	0	0	0	0	0	0
2017-11-07	0	0	0	0	0	0	0	0	0
2017-11-08	0	0	0	0	0	0	0	0	0
2017-11-09	0	0	0	0	0	0	0	1	0
2017-11-10	0	0	0	0	0	0	0	0	0
2017-11-11	0	0	0	0	0	0	0	0	0
2017-11-12	0	0	0	0	0	0	0	0	0
2017-11-13	0	0	0	0	0	0	0	0	0
2017-11-14	0	0	0	0	0	0	0	0	0
2017-11-15	0	0	0	0	0	0	0	0	0
2017-11-16	0	0	0	0	0	0	0	0	0
2017-11-17	0	0	0	0	0	0	0	0	0
2017-11-18	0	0	0	0	0	0	0	0	0
2017-11-19	0	0	0	0	0	0	0	0	0
2017-11-20	0	0	0	0	0	0	0	0	0
2017-11-21	0	0	0	0	0	0	0	0	0
2017-11-22	0	0	0	0	0	0	0	1	0
2017-11-23	0	0	0	0	0	0	0	1	0
2017-11-24	0	0	0	0	0	0	0	0	0
2017-11-25	0	0	0	0	0	0	0	0	0
2017-11-26	0	0	0	0	0	0	0	0	0
2017-11-27	0	0	0	0	0	0	0	0	0
2017-11-28	0	0	0	0	0	0	0	1	0
2017-11-29	0	0	0	0	0	0	0	1	0
2017-11-30	0	0	0	0	0	0	0	1	0
2017-12-01	0	0	0	0	0	0	0	0	0
2017-12-02	0	0	0	0	0	0	0	0	0
2017-12-03	0	0	0	0	0	0	0	0	0
2017-12-04	0	0	0	0	0	0	0	0	0
2017-12-05	0	0	0	0	0	0	0	0	0
2017-12-06	0	0	0	0	0	0	0	0	0
2017-12-07	0	0	0	0	0	0	0	0	0
2017-12-08	0	0	0	0	0	0	0	0	0
2017-12-09	0	0	0	0	0	0	0	0	0
2017-12-10	0	0	0	0	0	0	0	0	0
2017-12-11	0	0	0	0	0	0	0	0	0
2017-12-12	0	0	0	0	0	0	0	0	0
2017-12-13	0	0	0	0	0	0	0	0	0
2017-12-14	0	0	0	0	0	0	0	0	0
2017-12-15	0	0	0	0	0	0	0	0	0
2017-12-16	0	0	0	0	0	0	0	0	0
2017-12-17	0	0	0	0	0	0	0	0	0
2017-12-18	0	0	0	0	0	0	0	0	0
2017-12-19	0	0	0	0	0	0	0	0	0
2017-12-20	0	0	0	0	0	0	0	0	0
2017-12-21	0	0	0	0	0	0	0	0	0
2017-12-22	0	0	0	0	0	0	0	0	0
2017-12-23	0	0	0	0	0	0	0	0	0
2017-12-24	0	0	0	0	0	0	0	0	0
2017-12-25	0	0	0	0	0	0	0	0	0
2017-12-26	0	0	0	0	0	0	0	0	0
2017-12-27	0	0	0	0	0	0	0	0	0
2017-12-28	0	0	0	0	0	0	0	0	0
2017-12-29	0	0	0	0	0	0	0	0	0
2017-12-30	0	0	0	0	0	0	0	0	0
2017-12-31	0	0	0	0	0	0	0	0	0
2018-01-01	0	0	0	0	0	0	0	0	0
2018-01-02	0	0	0	0	0	0	0	0	0
2018-01-03	0	0	0	0	0	0	0	0	0
2018-01-04	0	0	0	0	0	0	0	0	0
2018-01-05	0	0	0	0	0	0	0	0	0
2018-01-06	0	0	0	0	0	0	0	0	0
2018-01-07	0	0	0	0	0	0	0	0	0
2018-01-08	0	0	0	0	0	0	0	0	0
2018-01-09	0	0	0	0	0	0	0	0	0
2018-01-10	0	0	0	0	0	0	0	0	0
2018-01-11	0	0	0	0	0	0	0	0	0
2018-01-12	0	0	0	0	0	0	0	0	0
2018-01-13	0	0	0	0	0	0	0	0	0
2018-01-14	0	0	0	0	0	0	0	0	0
2018-01-15	0	0	0	0	0	0	0	0	0
2018-01-16	0	0	0	0	0	0	0	0	0
2018-01-17	0	0	0	0	0	0	0	0	0
2018-01-18	0	0	0	0	0	0	0	0	0
2018-01-19	0	0	0	0	0	0	0	0	0
2018-01-20	0	0	0	0	0	0	0	0	0
2018-01-21	0	0	0	0	0	0	0	0	0
2018-01-22	0	0	0	0	0	0	0	0	0
2018-01-23	0	0	0	0	0	0	0	0	0
2018-01-24	0	0	0	0	0	0	0	0	0
2018-01-25	0	0	0	0	0	0	0	0	0
2018-01-26	0	0	0	0	0	0	0	0	0
2018-01-27	0	0	0	0	0	0	0	0	0
2018-01-28	0	0	0	0	0	0	0	0	0
2018-01-29	0	0	0	0	0	0	0	0	0
2018-01-30	0	0	0	0	0	0	0	0	0
2018-01-31	0	0	0	0	0	0	0	0	0
2018-02-01	0	0	0	0	0	0	0	0	0
2018-02-02	0	0	0	0	0	0	0	0	0
2018-02-03	0	0	0	0	0	0	0	0	0
2018-02-04	0	0	0	0	0	0	0	0	0
2018-02-05	0	0	0	0	0	0	0	0	0
2018-02-06	0	0	0	0	0	0	0	0	0
2018-02-07	0	0	0	0	0	0	0	0	0
2018-02-08	0	0	0	0	0	0	0	0	0
2018-02-09	0	0	0	0	0	0	0	0	0
2018-02-10	0	0	0	0	0	0	0	0	0
2018-02-11	0	0	0	0	0	0	1	0	0
2018-02-12	0	0	0	0	0	0	0	0	0
2018-02-13	0	0	0	0	0	0	0	0	0
2018-02-14	0	0	0	0	0	0	0	0	0
2018-02-15	0	0	0	0	0	0	0	0	0
2018-02-16	0	0	0	0	0	0	0	0	0
2018-02-17	0	0	0	0	0	0	0	0	0
2018-02-18	0	0	0	0	0	0	0	0	0
2018-02-19	0	0	0	0	0	0	0	0	0
2018-02-20	0	0	0	0	0	0	0	0	0
2018-02-21	0	0	0	0	0	0	0	0	0
2018-02-22	0	0	0	0	0	0	0	0	0
2018-02-23	0	0	0	0	0	0	0	0	0
2018-02-24	0	0	0	0	0	0	0	0	0
2018-02-25	0	0	0	0	0	0	0	0	0
2018-02-26	0	0	0	0	0	0	0	0	0
2018-02-27	0	0	0	0	0	0	0	0	0
2018-02-28	0	0	0	0	0	0	0	0	0
2018-03-01	0	0	0	0	0	0	0	0	0
2018-03-02	0	0	0	0	0	0	0	0	0
2018-03-03	0	0	0	0	0	0	0	0	0
2018-03-04	0	0	0	0	0	0	0	0	0

## Sheet: P59
P59	Fever	Chills	MusclePain	WateryEye	RunnyNose	Sneezing	SoreThroat	Cough	ChestPain
2016-12-08	0	0	0	0	1	0	0	1	0
2016-12-09	0	0	0	0	1	0	0	1	0
2016-12-10	0	0	0	0	0	0	0	1	0
2016-12-11	2	0	0	0	2	2	2	3	2
2016-12-12	3	0	1	3	0	3	3	3	3
2016-12-13	3	0	0	3	3	3	3	3	0
2016-12-14	0	0	2	0	0	2	2	0	2
2016-12-15	0	0	0	1	0	1	1	1	0
2016-12-16	0	0	0	0	1	3	3	3	3
2016-12-17	0	0	0	0	0	2	1	3	3
2016-12-18	0	0	0	0	1	1	0	3	3
2016-12-19	0	0	0	0	0	0	2	2	2
2016-12-20	0	0	0	0	0	2	2	3	2
2016-12-21	0	0	0	0	0	1	1	2	1
2016-12-22	0	0	0	0	1	3	3	3	3
2016-12-23	0	0	0	0	0	3	3	0	3
2016-12-24	0	0	0	0	0	1	2	2	2
2016-12-25	0	0	0	0	1	1	1	0	1
2016-12-26	0	0	0	0	0	0	3	3	3
2016-12-27	0	0	0	0	0	0	0	1	0
2016-12-28	0	0	0	0	0	0	0	1	0
2016-12-29	0	0	0	0	0	0	0	0	0
2016-12-30	0	0	0	0	0	0	0	0	0
2016-12-31	0	0	0	0	0	0	0	0	0
2017-01-01	0	0	0	0	0	0	0	0	0
2017-01-02	0	0	0	0	0	0	0	0	0
2017-01-03	0	0	0	0	0	0	0	0	0
2017-01-04	0	0	0	0	0	0	0	0	0
2017-01-05	0	0	0	0	0	0	0	0	0
2017-01-06	0	0	0	0	0	0	0	0	0
2017-01-07	0	0	0	0	0	0	0	0	0
2017-01-08	0	0	0	0	0	0	0	0	0
2017-01-09	0	0	0	0	0	0	0	0	0
2017-01-10	0	0	0	0	0	0	0	0	0
2017-01-11	0	0	0	0	0	0	0	0	0
2017-01-12	0	0	0	0	0	0	0	0	0
2017-01-13	0	0	0	0	0	0	0	1	0
2017-01-14	0	0	0	0	1	1	3	3	0
2017-01-15	0	0	0	0	1	1	3	3	0
2017-01-16	2	0	1	3	3	3	0	3	0
2017-01-17	0	0	0	1	3	3	1	3	1
2017-01-18	3	2	2	3	3	2	0	2	1
2017-01-19	3	1	1	1	2	1	3	3	2
2017-01-20	1	0	1	2	0	3	3	3	0
2017-01-21	1	0	1	2	3	3	3	3	0
2017-01-22	1	1	1	2	3	3	3	3	3
2017-01-23	0	2	0	3	3	3	3	3	0
2017-01-24	0	0	1	0	2	2	2	3	3
2017-01-25	0	0	0	1	3	2	3	3	3
2017-01-26	0	0	0	1	2	3	3	3	0
2017-01-27	0	0	0	1	3	3	3	3	3
2017-01-28	0	0	0	0	3	1	0	2	2
2017-01-29	0	0	0	1	3	1	2	0	1
2017-01-30	0	0	0	0	2	2	2	2	2
2017-01-31	0	0	0	1	3	2	2	2	2
2017-02-01	0	0	0	0	1	2	2	2	2
2017-02-02	0	0	0	0	1	1	1	2	1
2017-02-03	0	0	0	0	1	1	1	2	1
2017-02-04	0	0	0	0	2	1	0	0	0
2017-02-05	0	0	0	0	1	1	1	1	0
2017-02-06	0	0	0	1	0	1	0	1	0
2017-02-07	0	0	0	0	0	0	0	0	0
2017-02-08	0	0	0	0	0	0	0	0	0
2017-02-09	0	0	0	0	0	0	0	0	0
2017-02-10	0	0	0	0	2	0	0	0	0
2017-02-11	0	0	0	0	1	0	0	0	0
2017-02-12	0	0	0	0	2	0	0	0	0
2017-02-13	0	0	0	0	3	0	0	0	0
2017-02-14	0	0	0	0	2	0	0	1	0
2017-02-15	0	0	0	0	0	0	0	0	0
2017-02-16	0	0	0	0	2	1	0	0	0
2017-02-17	0	0	0	1	3	2	0	0	0
2017-02-18	0	0	0	0	3	1	0	1	0
2017-02-19	0	0	0	1	3	1	0	1	0
2017-02-20	3	0	2	2	3	2	0	0	0
2017-02-21	0	0	0	0	0	0	0	0	0
2017-02-22	0	0	0	0	2	2	0	0	0
2017-02-23	0	0	0	1	2	1	0	2	0
2017-02-24	0	0	0	1	1	3	0	3	0
2017-02-25	0	0	0	0	2	1	0	2	0
2017-02-26	0	0	0	0	3	2	1	3	0
2017-02-27	0	0	0	0	2	0	1	2	0
2017-02-28	0	0	0	0	2	1	0	1	0
2017-03-01	0	0	0	0	2	0	0	0	0
2017-03-02	0	0	0	0	2	1	0	2	0
2017-03-03	0	0	0	0	3	1	0	1	0
2017-03-04	0	0	0	0	3	1	0	3	0
2017-03-05	0	0	0	0	2	2	2	2	0
2017-03-06	0	0	0	0	3	1	0	1	0
2017-03-07	0	0	0	0	2	1	0	1	0
2017-03-08	0	0	0	0	3	1	0	1	0
2017-03-09	0	0	0	0	3	1	0	2	0
2017-03-10	0	0	0	0	2	0	0	0	0
2017-03-11	0	0	0	1	3	0	0	0	0
2017-03-12	0	0	0	0	2	1	0	0	0
2017-03-13	0	0	0	0	2	1	0	0	0
2017-03-14	0	0	0	2	3	0	1	0	0
2017-03-15	0	0	0	1	2	1	1	0	0
2017-03-16	0	0	0	0	2	1	0	1	0
2017-03-17	0	0	0	0	3	0	0	0	0
2017-03-18	0	0	0	0	1	0	0	0	0
2017-03-19	0	0	0	0	0	0	0	0	0
2017-03-20	0	0	0	0	0	0	0	0	0
2017-03-21	0	0	0	0	0	0	0	0	0
2017-03-22	0	0	0	0	0	0	0	0	0
2017-03-23	0	0	0	0	0	0	0	0	0
2017-03-24	0	0	0	0	0	0	0	0	0
2017-03-25	0	0	0	0	0	0	0	0	0
2017-03-26	0	0	0	0	0	0	0	0	0
2017-03-27	0	0	0	0	0	0	0	0	0
2017-03-28	0	0	0	0	0	0	0	0	0
2017-03-29	0	0	0	0	0	0	0	0	0
2017-03-30	0	0	0	0	2	0	0	2	0
2017-03-31	0	0	0	0	3	2	0	1	0
2017-04-01	0	0	0	0	2	0	0	3	0
2017-04-02	0	0	0	0	3	1	0	2	0
2017-04-03	0	0	0	0	2	0	0	0	0
2017-04-04	0	0	0	0	2	2	0	2	0
2017-04-05	0	0	0	0	3	1	0	3	0
2017-04-06	0	0	0	0	3	2	0	3	0
2017-04-07	0	0	0	0	2	0	0	1	0
2017-04-08	0	0	0	0	0	0	0	0	0
2017-04-09	0	0	0	0	0	0	0	0	0
2017-04-10	0	0	0	0	0	0	0	0	0
2017-04-11	0	0	0	0	0	0	0	0	0
2017-04-12	0	0	0	0	0	0	0	0	0
2017-04-13	0	0	0	0	0	0	0	0	0
2017-04-14	0	0	0	0	0	0	0	0	0
2017-04-15	0	0	0	0	0	0	0	0	0
2017-04-16	0	0	0	0	0	0	0	0	0
2017-04-17	0	0	0	0	0	0	0	0	0
2017-04-18	0	0	0	0	0	0	0	0	0
2017-04-19	0	0	0	0	0	0	0	0	0
2017-04-20	0	0	0	0	0	0	0	0	0
2017-04-21	0	0	0	0	0	0	0	0	0
2017-04-22	0	0	0	0	0	0	0	0	0
2017-04-23	0	0	0	0	0	0	0	0	0
2017-04-24	0	0	0	0	0	0	0	0	0
2017-04-25	0	0	0	0	0	0	0	0	0
2017-04-26	0	0	0	0	0	0	0	0	0
2017-04-27	0	0	0	0	0	0	0	0	0
2017-04-28	0	0	0	0	0	0	0	0	0
2017-04-29	0	0	0	0	0	0	0	0	0
2017-04-30	0	0	0	0	0	0	0	0	0
2017-05-01	0	0	0	0	0	0	0	0	0
2017-05-02	0	0	0	0	0	0	0	0	0
2017-05-03	0	0	0	0	0	0	0	0	0
2017-05-04	0	0	0	0	0	0	0	0	0
2017-05-05	0	0	0	0	0	0	0	0	0
2017-05-06	0	0	0	0	0	0	0	0	0
2017-05-07	0	0	0	0	0	0	0	0	0
2017-05-08	0	0	0	0	0	0	0	0	0
2017-05-09	0	0	0	0	0	0	0	0	0
2017-05-10	0	0	0	0	0	0	0	0	0
2017-05-11	0	0	0	0	0	0	0	0	0
2017-05-12	0	0	0	0	0	0	0	0	0
2017-05-13	0	0	0	0	0	0	0	0	0
2017-05-14	0	0	0	0	0	0	0	0	0
2017-05-15	0	0	0	0	0	0	0	0	0
2017-05-16	0	0	0	0	0	0	0	0	0
2017-05-17	0	0	0	0	0	0	0	0	0
2017-05-18	0	0	0	0	0	0	0	0	0
2017-05-19	0	0	0	0	0	0	0	0	0
2017-05-20	0	0	0	0	0	0	0	0	0
2017-05-21	0	0	0	0	0	0	0	0	0
2017-05-22	0	0	0	0	0	0	0	0	0
2017-05-23	0	0	0	0	0	0	0	0	0
2017-05-24	0	0	0	0	0	0	0	0	0
2017-05-25	0	0	0	0	0	0	0	0	0
2017-05-26	0	0	0	0	0	0	0	0	0
2017-05-27	0	0	0	0	0	0	0	0	0
2017-05-28	0	0	0	0	0	0	0	0	0
2017-05-29	0	0	0	0	0	0	0	0	0
2017-05-30	0	0	0	0	0	0	0	0	0
2017-05-31	0	0	0	0	0	0	0	0	0
2017-06-01	0	0	0	0	0	0	0	0	0
2017-06-02	0	0	0	0	0	0	0	0	0
2017-06-03	0	0	0	0	0	0	0	0	0
2017-06-04	0	0	0	0	0	0	0	0	0
2017-06-05	0	0	0	0	0	0	0	0	0
2017-06-06	0	0	0	0	0	0	0	0	0
2017-06-07	0	0	0	0	0	0	0	0	0
2017-06-08	0	0	0	0	0	0	0	0	0
2017-06-09	0	0	0	0	0	0	0	0	0
2017-06-10	0	0	0	0	0	0	0	0	0
2017-06-11	0	0	0	0	3	3	0	0	0
2017-06-12	0	0	0	0	0	0	0	0	0
2017-06-13	0	0	0	0	0	0	0	0	0
2017-06-14	0	0	0	0	0	0	0	0	0
2017-06-15	0	0	0	0	0	0	0	0	0
2017-06-16	0	0	0	0	0	0	0	0	0
2017-06-17	0	0	0	0	0	0	0	0	0
2017-06-18	0	0	0	0	0	0	0	0	0
2017-06-19	0	0	0	0	0	0	0	0	0
2017-06-20	0	0	0	0	0	0	0	0	0
2017-06-21	0	0	0	0	0	0	0	0	0
2017-06-22	0	0	0	0	2	0	0	0	0
2017-06-23	0	0	0	0	3	0	0	0	0
2017-06-24	0	0	0	0	3	0	0	2	0
2017-06-25	0	0	0	0	1	0	0	0	0
2017-06-26	0	0	0	0	1	0	0	0	0
2017-06-27	0	0	0	0	0	0	0	0	0
2017-06-28	0	0	0	0	0	0	0	0	0
2017-06-29	0	0	0	0	0	0	0	0	0
2017-06-30	0	0	0	0	0	0	0	0	0
2017-07-01	0	0	0	0	0	0	0	0	0
2017-07-02	0	0	0	0	0	0	0	0	0
2017-07-03	0	0	0	0	0	0	0	0	0
2017-07-04	0	0	0	0	0	0	0	2	0
2017-07-05	0	0	0	0	0	0	0	3	0
2017-07-06	0	0	0	0	0	0	0	0	0
2017-07-07	0	0	0	0	3	0	0	1	0
2017-07-08	0	0	0	0	0	0	0	0	0
2017-07-09	0	0	0	0	3	0	1	1	0
2017-07-10	0	0	0	1	2	1	1	1	0
2017-07-11	0	0	0	0	0	0	0	0	0
2017-07-12	0	0	0	0	3	0	0	3	0
2017-07-13	0	0	0	0	2	0	2	2	0
2017-07-14	0	0	0	0	2	1	1	1	0
2017-07-15	0	0	0	0	3	1	0	3	0
2017-07-16	0	0	0	0	2	1	1	3	0
2017-07-17	0	0	0	1	3	1	0	1	0
2017-07-18	0	0	0	0	0	0	0	0	0
2017-07-19	0	0	0	0	0	0	0	0	0
2017-07-20	0	0	0	0	0	0	0	0	0
2017-07-21	0	0	0	0	0	0	0	0	0
2017-07-22	0	0	0	0	0	0	0	0	0
2017-07-23	0	0	0	0	0	0	0	0	0
2017-07-24	0	0	0	0	0	0	0	0	0
2017-07-25	0	0	0	0	0	0	0	0	0
2017-07-26	0	0	0	0	0	0	0	0	0
2017-07-27	0	0	0	0	0	0	0	0	0
2017-07-28	0	0	0	0	0	0	0	0	0
2017-07-29	0	0	0	0	0	0	0	0	0
2017-07-30	0	0	0	0	0	0	0	0	0
2017-07-31	0	0	0	0	0	0	0	0	0
2017-08-01	0	0	0	0	0	0	0	0	0
2017-08-02	0	0	0	0	0	0	0	0	0
2017-08-03	0	0	0	0	0	0	0	0	0
2017-08-04	0	0	0	0	0	0	0	0	0
2017-08-05	0	0	0	0	0	0	0	0	0
2017-08-06	0	0	0	0	2	0	0	0	0
2017-08-07	0	0	0	0	0	0	0	0	0
2017-08-08	0	0	0	0	0	0	0	0	0
2017-08-09	0	0	0	0	0	0	0	0	0
2017-08-10	0	0	0	0	0	0	0	0	0
2017-08-11	0	0	0	0	0	0	0	0	0
2017-08-12	0	0	0	0	0	0	0	0	0
2017-08-13	0	0	0	0	0	0	0	0	0
2017-08-14	0	0	0	0	0	0	0	0	0
2017-08-15	0	0	0	0	0	0	0	0	0
2017-08-16	0	0	0	0	0	0	0	0	0
2017-08-17	0	0	0	0	0	0	0	0	0
2017-08-18	0	0	0	0	0	0	0	0	0
2017-08-19	0	0	0	0	0	0	0	0	0
2017-08-20	0	0	0	0	0	0	0	0	0
2017-08-21	0	0	0	0	0	0	0	0	0
2017-08-22	0	0	0	0	0	0	0	0	0
2017-08-23	0	0	0	0	0	0	0	0	0
2017-08-24	0	0	0	0	0	0	0	0	0
2017-08-25	0	0	0	0	0	0	0	0	0
2017-08-26	0	0	0	0	0	0	0	0	0
2017-08-27	0	0	0	0	0	0	0	1	1
2017-08-28	0	0	0	0	0	0	0	0	0
2017-08-29	0	0	0	0	0	0	0	0	0
2017-08-30	0	0	0	3	0	3	1	1	0
2017-08-31	0	0	0	0	0	0	0	0	0
2017-09-01	0	0	0	0	0	0	0	0	0
2017-09-02	0	0	0	0	0	0	0	0	0
2017-09-03	0	0	0	0	0	0	0	0	0
2017-09-04	0	0	0	0	0	0	0	0	0
2017-09-05	0	0	0	0	0	0	0	0	0
2017-09-06	0	0	0	0	0	0	0	0	0
2017-09-07	0	0	0	0	0	0	0	0	0
2017-09-08	0	0	0	0	0	0	0	0	0
2017-09-09	0	0	0	0	0	0	0	0	0
2017-09-10	0	0	0	0	0	0	0	0	0
2017-09-11	0	0	0	0	0	0	0	0	0
2017-09-12	0	0	0	0	0	0	0	0	0
2017-09-13	0	0	0	0	0	0	0	0	0
2017-09-14	0	0	0	0	0	0	0	0	0
2017-09-15	0	0	0	0	0	0	0	0	0
2017-09-16	0	0	0	0	0	0	0	0	0
2017-09-17	0	0	0	0	0	0	0	0	0
2017-09-18	0	0	0	0	0	0	0	0	0
2017-09-19	0	0	0	0	0	0	0	0	0
2017-09-20	0	0	0	0	0	0	0	0	0
2017-09-21	0	0	0	0	0	0	0	0	0
2017-09-22	0	0	0	0	0	0	0	0	0
2017-09-23	0	0	0	0	0	0	0	0	0
2017-09-24	0	0	0	0	0	0	0	0	0
2017-09-25	0	0	0	0	0	0	0	0	0
2017-09-26	0	0	0	0	0	0	0	0	0
2017-09-27	0	0	0	0	0	0	0	0	0
2017-09-28	0	0	0	0	0	0	0	0	0
2017-09-29	0	0	0	0	0	0	0	0	0
2017-09-30	0	0	0	0	0	0	0	0	0
2017-10-01	0	1	2	0	3	3	2	0	1
2017-10-02	0	1	1	1	2	2	2	2	1
2017-10-03	0	1	1	1	1	1	1	1	1
2017-10-04	0	1	2	2	2	2	1	1	1
2017-10-05	0	0	0	1	2	1	2	1	1
2017-10-06	0	0	1	1	2	1	3	3	0
2017-10-07	0	0	0	0	0	0	0	0	0
2017-10-08	0	0	0	0	0	0	0	0	0
2017-10-09	0	0	0	0	0	0	0	0	0
2017-10-10	0	0	0	0	0	0	0	0	0
2017-10-11	0	0	0	0	0	0	0	0	0
2017-10-12	0	0	0	0	0	0	0	0	0
2017-10-13	0	0	0	0	0	0	0	0	0
2017-10-14	0	0	0	0	0	0	0	0	0
2017-10-15	0	0	0	0	0	0	0	0	0
2017-10-16	0	0	0	0	0	0	0	0	0
2017-10-17	0	0	0	0	0	0	0	0	0
2017-10-18	0	0	0	0	0	0	0	0	0
2017-10-19	0	0	0	0	0	0	0	0	0
2017-10-20	0	0	0	0	0	0	0	0	0
2017-10-21	0	0	0	0	0	0	0	0	0
2017-10-22	0	0	0	0	0	0	0	0	0
2017-10-23	0	0	0	0	0	0	0	0	0
2017-10-24	0	0	0	0	0	0	0	0	0
2017-10-25	0	0	0	0	0	0	0	0	0
2017-10-26	0	0	0	0	0	0	0	0	0
2017-10-27	0	0	0	0	0	0	0	0	0
2017-10-28	0	0	0	0	0	0	0	0	0
2017-10-29	0	0	0	0	0	0	0	0	0
2017-10-30	0	0	0	0	0	0	0	0	0
2017-10-31	0	0	0	0	0	0	0	0	0
2017-11-01	0	0	0	0	0	0	0	0	0
2017-11-02	0	0	0	0	0	0	0	0	0
2017-11-03	0	0	0	0	0	0	0	0	0
2017-11-04	0	0	0	0	0	0	0	0	0
2017-11-05	0	0	0	0	0	0	0	0	0
2017-11-06	0	0	0	0	0	0	0	0	0
2017-11-07	0	0	0	0	0	1	0	0	0
2017-11-08	0	0	0	0	2	0	0	0	0
2017-11-09	0	0	0	0	0	0	0	0	0
2017-11-10	0	0	0	0	2	0	0	0	0
2017-11-11	0	0	0	0	2	0	0	0	0
2017-11-12	0	0	0	0	0	0	0	0	0
2017-11-13	0	0	0	0	0	0	0	0	0
2017-11-14	0	0	0	0	0	0	0	0	0
2017-11-15	0	0	0	0	0	0	0	0	0
2017-11-16	0	0	0	0	0	0	0	0	0
2017-11-17	0	0	0	0	0	0	0	0	0
2017-11-18	0	0	0	0	0	0	0	0	0
2017-11-19	0	0	0	0	0	0	0	0	0
2017-11-20	0	0	0	0	0	0	0	0	0
2017-11-21	0	0	0	0	0	0	0	0	0
2017-11-22	0	0	0	0	0	0	0	0	0
2017-11-23	0	0	0	0	0	0	0	0	0
2017-11-24	0	0	0	0	0	0	0	0	0
2017-11-25	0	0	0	0	0	0	0	0	0
2017-11-26	0	0	0	0	0	0	0	0	0
2017-11-27	0	0	0	0	0	0	0	0	0
2017-11-28	0	0	0	0	0	0	0	0	0
2017-11-29	0	0	0	0	0	0	0	0	0
2017-11-30	0	0	0	0	0	0	0	0	0
2017-12-01	0	0	0	1	2	2	2	2	2
2017-12-02	0	0	1	2	1	2	3	3	2
2017-12-03	0	0	0	1	2	2	2	2	2
2017-12-04	0	0	1	2	2	2	2	3	0
2017-12-05	0	0	0	2	3	3	2	3	1
2017-12-06	0	0	0	1	2	2	1	1	1
2017-12-07	0	0	3	1	2	2	2	2	2
2017-12-08	0	0	1	2	3	1	2	2	2
2017-12-09	0	0	0	0	2	1	2	3	2
2017-12-10	0	0	0	1	2	2	3	3	1
2017-12-11	0	0	0	1	1	2	2	2	2
2017-12-12	0	0	0	0	1	2	2	2	2
2017-12-13	0	0	0	1	2	2	2	3	1
2017-12-14	0	0	0	0	0	0	0	0	0
2017-12-15	0	0	0	0	1	1	1	1	0
2017-12-16	0	0	0	0	2	1	0	2	0
2017-12-17	0	0	0	0	2	1	1	1	0
2017-12-18	0	0	0	0	2	0	0	2	0
2017-12-19	0	0	0	1	2	1	1	2	0
2017-12-20	0	0	0	0	2	2	1	1	1
2017-12-21	0	0	0	0	2	0	0	1	1
2017-12-22	0	0	0	0	2	2	0	1	0
2017-12-23	0	0	0	0	2	2	0	2	1
2017-12-24	0	0	0	0	2	2	1	1	1
2017-12-25	0	0	0	0	2	0	0	0	0
2017-12-26	0	0	0	0	2	0	0	0	0
2017-12-27	0	0	0	0	2	1	0	1	0
2017-12-28	0	0	0	0	0	0	0	0	0
2017-12-29	0	0	0	0	0	0	0	0	0
2017-12-30	0	0	0	0	0	0	0	0	0
2017-12-31	0	0	0	0	0	0	0	0	0
2018-01-01	0	0	0	0	0	0	0	0	0
2018-01-02	0	0	0	0	0	0	0	0	0
2018-01-03	0	0	0	0	1	0	0	1	0
2018-01-04	0	0	0	0	0	0	0	0	0
2018-01-05	0	0	0	0	0	0	0	0	0
2018-01-06	0	0	0	0	0	0	0	0	0
2018-01-07	0	0	0	0	0	0	0	0	0
2018-01-08	0	0	0	0	0	2	0	0	0
2018-01-09	0	0	0	0	0	0	0	0	0
2018-01-10	0	0	0	0	0	0	0	0	0
2018-01-11	0	0	0	0	0	0	0	0	0
2018-01-12	0	0	0	0	0	1	1	0	0
2018-01-13	0	0	0	0	0	0	0	0	0
2018-01-14	3	1	0	1	0	0	0	0	0
2018-01-15	0	0	0	0	0	0	0	0	0
2018-01-16	0	0	0	0	1	2	1	3	1
2018-01-17	0	0	0	0	0	0	0	0	0
2018-01-18	0	0	0	0	0	0	0	0	0
2018-01-19	0	0	0	1	1	1	1	2	0
2018-01-20	0	0	0	0	0	0	0	0	0
2018-01-21	0	0	0	0	2	2	0	1	1
2018-01-22	0	0	0	0	0	0	0	2	0
2018-01-23	0	0	0	0	2	3	0	1	0
2018-01-24	0	0	0	0	3	2	0	0	0
2018-01-25	0	0	0	0	3	0	0	0	0
2018-01-26	0	0	0	0	1	0	0	0	0
2018-01-27	0	0	0	0	2	0	0	0	0
2018-01-28	0	0	0	0	2	0	0	0	0
2018-01-29	0	0	0	0	2	0	0	0	0
2018-01-30	0	0	0	0	2	0	0	0	0
2018-01-31	0	0	0	0	1	1	0	0	0
2018-02-01	0	0	0	1	2	0	0	0	0
2018-02-02	0	0	0	0	0	0	0	0	0
2018-02-03	0	0	0	0	0	0	0	0	0
2018-02-04	0	0	0	0	0	0	0	0	0
2018-02-05	0	0	0	0	0	0	0	0	0
2018-02-06	0	0	0	0	0	0	0	0	0
2018-02-07	0	0	0	0	0	0	0	0	0
2018-02-08	0	0	0	0	0	0	0	0	0
2018-02-09	0	0	0	0	1	0	0	0	0
2018-02-10	0	0	0	0	1	0	0	0	0
2018-02-11	0	0	0	0	1	0	0	0	0
2018-02-12	0	0	0	0	2	0	0	0	0
2018-02-13	0	0	0	0	1	0	0	0	0
2018-02-14	0	0	0	0	0	0	0	0	0
2018-02-15	0	0	0	0	1	0	0	0	0
2018-02-16	0	0	0	0	0	0	0	0	0
2018-02-17	0	0	0	0	0	0	0	0	0
2018-02-18	0	0	0	0	0	0	0	0	0
2018-02-19	0	0	0	0	1	0	0	0	0
2018-02-20	0	0	0	0	0	0	0	0	0
2018-02-21	0	0	0	0	0	0	0	0	0
2018-02-22	0	0	0	0	0	0	0	0	0
2018-02-23	0	0	0	0	0	0	0	0	0
2018-02-24	0	0	0	0	0	0	0	0	0
2018-02-25	0	0	0	0	0	0	0	0	0
2018-02-26	0	0	0	0	0	0	0	0	0
2018-02-27	0	0	0	0	2	0	2	0	0
2018-02-28	0	0	0	0	2	0	2	1	0
2018-03-01	0	0	0	0	3	0	2	1	0
2018-03-02	0	0	0	0	2	0	3	0	0
2018-03-03	0	0	0	0	3	0	2	1	0
2018-03-04	0	0	0	0	0	0	0	0	0
2018-03-05	0	0	0	0	1	0	0	0	0
2018-03-06	0	0	0	0	1	0	1	0	0
2018-03-07	0	0	0	0	1	0	1	0	0
2018-03-08	0	0	0	0	1	0	0	0	0
2018-03-09	0	0	0	0	1	1	0	0	0
2018-03-10	1	0	0	0	1	0	0	0	0
2018-03-11	0	0	0	0	2	0	0	0	0
2018-03-12	0	0	0	0	1	0	0	0	0
2018-03-13	0	0	0	0	1	0	0	0	0
2018-03-14	0	0	0	0	1	0	0	0	0
2018-03-15	0	0	0	0	2	1	0	0	0
2018-03-16	0	0	0	0	1	1	0	0	0
2018-03-17	0	0	0	0	1	1	0	0	0
2018-03-18	0	0	0	0	1	0	0	0	0
2018-03-19	0	0	0	0	1	0	0	0	0
2018-03-20	0	0	0	0	2	0	0	0	0
2018-03-21	0	0	0	0	1	0	0	0	0
2018-03-22	0	0	0	0	1	0	0	0	0
2018-03-23	0	0	0	0	0	0	0	0	0
2018-03-24	0	0	0	0	0	0	0	0	0
2018-03-25	0	0	0	0	0	0	0	0	0
2018-03-26	0	0	0	0	0	0	0	0	0
2018-03-27	0	0	0	0	0	0	0	0	0
2018-03-28	0	0	0	0	0	0	0	0	0
2018-03-29	0	0	0	0	1	1	0	0	0
2018-03-30	0	0	0	0	1	0	0	0	0
2018-03-31	0	0	0	0	0	0	0	0	0
2018-04-01	0	0	0	0	0	0	0	0	0
2018-04-02	0	0	0	0	0	0	0	0	0
2018-04-03	0	0	0	0	0	0	0	0	0
2018-04-04	0	0	0	0	0	0	0	0	0
2018-04-05	0	0	0	0	0	0	0	0	0
2018-04-06	0	0	0	0	0	0	0	0	0
2018-04-07	0	0	0	0	0	0	0	0	0
2018-04-08	0	0	0	0	0	0	0	0	0
2018-04-09	0	0	0	0	0	0	0	0	0
2018-04-10	0	0	0	0	0	0	0	0	0
2018-04-11	0	0	0	0	0	0	0	0	0
2018-04-12	0	0	0	0	0	0	0	0	0
2018-04-13	2	0	0	1	1	1	0	1	0

## Sheet: P60
P60	Fever	Chills	MusclePain	WateryEye	RunnyNose	Sneezing	SoreThroat	Cough	ChestPain
2016-12-08	0	0	0	0	1	1	0	1	0
2016-12-09	0	0	0	0	0	1	0	0	0
2016-12-10	0	0	0	0	0	0	1	0	1
2016-12-11	0	0	0	0	0	1	0	0	0
2016-12-12	0	0	0	1	1	0	1	2	0
2016-12-13	0	0	0	1	1	1	0	1	0
2016-12-14	3	0	0	3	0	3	3	3	3
2016-12-15	0	0	0	1	1	2	0	3	1
2016-12-16	0	0	0	2	0	0	2	3	0
2016-12-17	0	0	0	0	1	3	3	3	1
2016-12-18	0	0	0	0	0	0	3	3	3
2016-12-19	0	0	0	0	1	1	3	3	3
2016-12-20	0	0	3	0	3	2	3	1	1
2016-12-21	0	0	0	0	3	3	3	0	1
2016-12-22	0	0	0	0	0	0	3	1	0
2016-12-23	0	0	0	0	1	1	2	3	2
2016-12-24	0	0	0	0	0	0	0	0	0
2016-12-25	0	0	0	0	0	0	3	0	0
2016-12-26	0	0	0	0	0	0	3	1	1
2016-12-27	0	0	0	0	0	0	0	0	0
2016-12-28	0	0	0	0	0	0	0	0	0
2016-12-29	0	0	0	0	0	0	0	0	0
2016-12-30	0	0	0	0	0	0	0	0	0
2016-12-31	0	0	0	0	0	0	0	0	0
2017-01-01	0	0	0	0	0	0	0	0	0
2017-01-02	0	0	0	0	0	0	0	0	0
2017-01-03	0	0	0	0	0	0	0	0	0
2017-01-04	0	0	0	0	0	0	0	0	0
2017-01-05	0	0	0	0	0	0	0	0	0
2017-01-06	0	0	0	0	0	0	0	0	0
2017-01-07	0	0	0	0	0	0	0	0	0
2017-01-08	0	0	0	0	0	0	0	0	0
2017-01-09	0	0	0	0	0	0	0	0	0
2017-01-10	0	0	0	0	0	0	0	0	0
2017-01-11	0	0	0	0	0	0	0	0	0
2017-01-12	0	0	0	0	0	0	0	0	0
2017-01-13	0	0	0	0	0	0	0	1	0
2017-01-14	0	0	0	0	1	1	3	2	0
2017-01-15	0	0	0	0	0	0	3	0	0
2017-01-16	0	0	0	0	0	0	0	0	0
2017-01-17	0	0	0	0	1	0	3	0	0
2017-01-18	0	0	2	0	0	0	3	0	0
2017-01-19	0	0	0	0	0	0	3	1	3
2017-01-20	0	0	0	0	0	3	3	0	0
2017-01-21	3	3	3	3	3	3	3	3	0
2017-01-22	3	0	3	3	2	3	3	3	0
2017-01-23	0	0	0	3	2	3	1	2	0
2017-01-24	0	0	3	0	1	2	3	3	3
2017-01-25	0	0	0	0	1	3	3	3	3
2017-01-26	0	1	3	3	3	3	3	3	3
2017-01-27	0	0	0	0	2	3	3	3	3
2017-01-28	0	0	0	0	0	3	3	3	3
2017-01-29	0	0	0	0	1	1	3	3	3
2017-01-30	0	0	0	0	1	1	2	2	2
2017-01-31	0	0	0	0	1	2	3	2	2
2017-02-01	0	0	0	0	1	1	2	2	2
2017-02-02	0	0	0	0	1	1	2	2	1
2017-02-03	0	0	0	0	1	1	1	2	1
2017-02-04	0	0	0	0	0	0	0	0	0
2017-02-05	0	0	0	0	0	0	0	0	0
2017-02-06	0	0	2	0	0	0	1	1	0
2017-02-07	0	0	0	0	0	0	1	0	0
2017-02-08	0	0	0	0	0	0	0	0	0
2017-02-09	0	2	0	0	0	0	0	0	0
2017-02-10	0	0	3	0	0	0	1	0	0
2017-02-11	0	0	3	0	0	0	0	0	0
2017-02-12	0	0	1	0	0	0	0	0	0
2017-02-13	0	0	0	0	0	2	0	1	0
2017-02-14	0	0	0	0	0	0	0	0	0
2017-02-15	0	0	0	0	0	0	0	0	0
2017-02-16	0	0	0	0	0	0	0	0	0
2017-02-17	0	0	0	0	0	0	0	0	0
2017-02-18	0	0	0	0	0	0	0	0	0
2017-02-19	0	0	0	1	3	1	0	1	0
2017-02-20	0	0	0	0	0	0	0	0	0
2017-02-21	0	0	0	2	3	1	1	0	0
2017-02-22	0	0	0	0	0	0	0	0	0
2017-02-23	0	0	0	0	0	0	0	0	0
2017-02-24	0	0	0	0	0	0	0	0	0
2017-02-25	0	0	0	0	1	0	1	1	0
2017-02-26	0	0	0	0	2	1	3	0	0
2017-02-27	0	0	0	0	2	2	1	1	0
2017-02-28	0	0	0	0	1	0	2	0	0
2017-03-01	0	0	0	0	0	0	2	0	0
2017-03-02	0	0	0	0	0	0	0	0	0
2017-03-03	0	0	0	0	0	0	0	0	0
2017-03-04	0	0	0	0	0	0	0	0	0
2017-03-05	0	0	1	0	1	0	2	1	0
2017-03-06	0	0	0	0	1	0	0	0	0
2017-03-07	0	0	0	0	0	0	1	1	0
2017-03-08	0	0	0	0	2	2	1	2	0
2017-03-09	0	0	0	0	0	0	0	0	0
2017-03-10	0	0	0	0	0	0	0	0	0
2017-03-11	0	0	0	0	2	0	0	0	0
2017-03-12	0	0	0	0	1	0	1	0	0
2017-03-13	0	0	1	0	2	2	3	0	0
2017-03-14	0	0	0	1	3	1	0	1	0
2017-03-15	0	0	3	1	2	3	2	2	0
2017-03-16	0	0	3	0	2	1	3	1	0
2017-03-17	0	0	3	0	1	0	2	1	0
2017-03-18	0	0	0	0	0	0	0	0	0
2017-03-19	0	0	0	0	0	0	0	0	0
2017-03-20	0	0	0	0	0	0	0	0	0
2017-03-21	0	0	0	0	0	0	0	0	0
2017-03-22	0	0	0	0	0	0	0	0	0
2017-03-23	0	0	0	0	0	0	0	0	0
2017-03-24	0	0	0	0	0	0	0	0	0
2017-03-25	0	0	0	0	0	0	0	0	0
2017-03-26	0	0	0	0	0	0	0	0	0
2017-03-27	0	0	0	0	0	0	0	0	0
2017-03-28	0	0	0	0	0	0	0	0	0
2017-03-29	0	0	0	0	0	0	0	0	0
2017-03-30	0	0	0	0	0	0	0	0	0
2017-03-31	0	0	0	0	0	0	0	0	0
2017-04-01	0	0	0	0	0	0	0	0	0
2017-04-02	0	0	0	0	0	0	0	0	0
2017-04-03	0	0	0	0	0	0	0	0	0
2017-04-04	0	0	0	0	0	0	0	0	0
2017-04-05	0	0	0	0	0	0	2	0	0
2017-04-06	0	0	0	0	0	0	0	0	0
2017-04-07	0	0	0	0	0	0	0	0	0
2017-04-08	0	0	0	0	0	0	0	0	0
2017-04-09	0	0	0	0	0	0	0	0	0
2017-04-10	0	0	0	0	0	0	0	0	0
2017-04-11	0	0	0	0	0	0	0	0	0
2017-04-12	0	0	0	0	0	0	0	0	0
2017-04-13	0	0	0	0	0	0	0	0	0
2017-04-14	0	0	0	0	0	0	0	0	0
2017-04-15	0	0	0	0	0	0	0	0	0
2017-04-16	0	0	0	0	0	0	0	0	0
2017-04-17	0	0	0	0	0	0	0	0	0
2017-04-18	0	0	0	0	0	0	0	0	0
2017-04-19	0	0	0	0	0	0	0	0	0
2017-04-20	0	0	0	0	0	0	0	0	0
2017-04-21	0	0	0	0	0	0	0	0	0
2017-04-22	0	0	0	0	0	0	0	0	0
2017-04-23	0	0	0	0	0	0	0	0	0
2017-04-24	0	0	0	0	0	0	0	0	0
2017-04-25	0	0	0	0	0	0	0	0	0
2017-04-26	0	0	0	0	0	0	0	0	0
2017-04-27	0	0	0	0	0	0	0	0	0
2017-04-28	0	0	0	0	0	0	0	0	0
2017-04-29	0	0	0	0	0	0	0	0	0
2017-04-30	0	0	0	0	0	0	0	0	0
2017-05-01	0	0	0	0	0	0	0	0	0
2017-05-02	0	0	0	0	0	0	0	0	0
2017-05-03	0	0	0	0	0	0	0	0	0
2017-05-04	0	0	0	0	0	0	0	0	0
2017-05-05	0	0	0	0	0	0	0	0	0
2017-05-06	0	0	0	0	0	0	0	0	0
2017-05-07	0	0	0	0	0	0	0	0	0
2017-05-08	0	0	0	0	1	0	0	0	0
2017-05-09	0	0	0	0	0	0	0	1	0
2017-05-10	1	0	0	0	0	0	0	0	0
2017-05-11	0	0	0	0	0	0	0	1	0
2017-05-12	0	0	0	0	0	0	0	0	0
2017-05-13	0	0	0	0	0	1	0	0	0
2017-05-14	2	0	0	0	0	0	0	0	0
2017-05-15	0	0	0	0	0	0	0	0	0
2017-05-16	0	0	0	0	0	0	0	0	0
2017-05-17	0	0	0	0	0	0	0	0	0
2017-05-18	0	0	0	0	0	0	0	0	0
2017-05-19	0	0	0	0	0	0	0	0	0
2017-05-20	0	0	0	0	0	0	0	0	0
2017-05-21	0	0	0	0	0	0	0	0	0
2017-05-22	0	0	0	0	0	0	0	0	0
2017-05-23	0	0	0	0	0	0	0	0	0
2017-05-24	0	0	0	0	0	0	0	0	0
2017-05-25	0	0	0	0	0	0	0	0	0
2017-05-26	0	0	0	0	0	0	0	0	0
2017-05-27	0	0	0	0	0	0	0	0	0
2017-05-28	0	0	0	0	0	0	0	0	0
2017-05-29	0	0	0	0	0	0	0	0	0
2017-05-30	0	0	0	0	0	0	0	0	0
2017-05-31	0	0	0	0	0	0	0	0	0
2017-06-01	0	0	0	0	0	0	0	0	0
2017-06-02	0	0	0	0	0	0	0	0	0
2017-06-03	0	0	0	0	0	0	0	0	0
2017-06-04	0	0	0	0	0	0	0	0	0
2017-06-05	0	0	0	0	0	0	0	2	0
2017-06-06	0	0	0	0	0	0	0	2	0
2017-06-07	0	0	0	0	0	0	0	0	0
2017-06-08	0	0	0	0	0	0	0	0	0
2017-06-09	0	0	0	0	0	0	0	0	0
2017-06-10	0	0	0	0	0	0	0	0	0
2017-06-11	0	0	0	0	0	0	0	0	0
2017-06-12	0	0	0	0	0	0	0	0	0
2017-06-13	0	0	0	0	0	0	0	0	0
2017-06-14	0	0	0	0	0	0	0	0	0
2017-06-15	0	0	0	0	0	0	0	0	0
2017-06-16	0	0	0	0	0	0	0	0	0
2017-06-17	0	0	0	0	0	0	0	0	0
2017-06-18	0	0	0	0	0	0	0	0	0
2017-06-19	0	0	0	0	0	0	0	0	0
2017-06-20	0	0	0	0	0	0	0	0	0
2017-06-21	0	0	0	0	0	0	0	0	0
2017-06-22	0	0	0	0	0	0	0	0	0
2017-06-23	0	0	0	0	0	0	0	0	0
2017-06-24	0	0	0	0	0	0	0	0	0
2017-06-25	0	0	0	0	0	0	0	0	0
2017-06-26	0	0	0	0	0	0	0	0	0
2017-06-27	0	0	0	0	0	0	0	0	0
2017-06-28	0	0	0	0	0	0	0	0	0
2017-06-29	0	0	0	0	0	0	0	0	0
2017-06-30	0	0	0	0	0	0	0	0	0
2017-07-01	0	0	0	0	0	0	0	0	0
2017-07-02	0	0	0	0	0	0	0	0	0
2017-07-03	0	0	0	0	0	0	0	0	0
2017-07-04	0	0	0	0	0	0	0	2	0
2017-07-05	0	0	0	0	0	0	0	0	0
2017-07-06	0	0	0	0	0	0	0	0	0
2017-07-07	0	0	0	0	0	0	0	0	0
2017-07-08	0	0	0	0	0	0	0	0	0
2017-07-09	0	0	0	0	0	0	0	0	0
2017-07-10	0	0	0	0	0	0	3	0	0
2017-07-11	0	0	0	0	0	0	0	0	0
2017-07-12	0	0	0	0	0	0	0	0	0
2017-07-13	0	0	0	0	0	0	0	0	0
2017-07-14	0	0	0	0	0	0	0	0	0
2017-07-15	0	0	0	0	0	0	0	0	0
2017-07-16	0	0	0	0	0	0	0	0	0
2017-07-17	0	0	0	0	2	1	0	0	0
2017-07-18	0	0	0	0	0	0	0	0	0
2017-07-19	0	0	0	0	0	0	0	0	0
2017-07-20	0	0	0	0	0	0	0	0	0
2017-07-21	0	0	0	0	0	0	0	0	0
2017-07-22	0	0	0	0	0	0	0	0	0
2017-07-23	0	0	0	0	0	0	0	0	0
2017-07-24	0	0	0	0	0	0	0	0	0
2017-07-25	0	0	0	0	0	0	0	0	0
2017-07-26	0	0	0	0	0	0	0	0	0
2017-07-27	0	0	0	0	0	0	0	0	0
2017-07-28	0	0	0	0	0	0	0	0	0
2017-07-29	0	0	0	0	0	0	0	0	0
2017-07-30	0	0	0	0	0	0	0	0	0
2017-07-31	0	0	0	0	0	0	0	0	0
2017-08-01	0	0	0	0	0	0	0	0	0
2017-08-02	0	0	0	0	0	0	0	0	0
2017-08-03	0	0	0	0	0	0	0	0	0
2017-08-04	0	0	0	0	0	0	0	0	0
2017-08-05	0	0	0	0	0	0	0	0	0
2017-08-06	0	0	0	0	0	0	0	0	0
2017-08-07	0	0	0	0	0	0	0	0	0
2017-08-08	0	0	0	0	0	0	0	0	0
2017-08-09	0	0	0	0	0	0	0	0	0
2017-08-10	0	0	0	0	0	0	0	0	0
2017-08-11	0	0	0	0	0	0	0	0	0
2017-08-12	0	0	0	0	0	0	0	0	0
2017-08-13	0	0	0	0	0	0	0	0	0
2017-08-14	0	0	0	0	0	0	0	0	0
2017-08-15	0	0	0	0	0	0	0	0	0
2017-08-16	0	0	0	0	0	0	0	0	0
2017-08-17	0	0	0	0	0	0	0	0	0
2017-08-18	0	0	0	0	0	0	0	0	0
2017-08-19	0	0	0	0	0	0	0	0	0
2017-08-20	0	0	0	0	0	0	0	0	0
2017-08-21	0	0	0	0	0	0	0	0	0
2017-08-22	0	0	0	0	0	0	0	0	0
2017-08-23	0	0	0	0	0	0	0	0	0
2017-08-24	0	0	0	0	0	0	0	0	0
2017-08-25	0	0	0	0	0	0	0	0	0
2017-08-26	0	0	0	0	0	0	0	0	0
2017-08-27	0	0	0	0	0	0	0	0	0
2017-08-28	0	0	0	0	0	0	0	0	0
2017-08-29	0	0	0	0	0	0	0	0	0
2017-08-30	0	0	0	2	2	2	2	2	0
2017-08-31	0	0	0	0	0	0	0	0	0
2017-09-01	0	0	0	0	0	0	0	0	0
2017-09-02	0	0	0	0	0	0	0	0	0
2017-09-03	0	0	0	0	0	0	0	0	0
2017-09-04	0	0	0	0	0	0	0	0	0
2017-09-05	0	0	0	0	0	0	0	0	0
2017-09-06	0	0	0	0	0	0	0	0	0
2017-09-07	0	0	0	0	0	0	0	0	0
2017-09-08	0	0	0	0	0	0	0	0	0
2017-09-09	0	0	0	0	0	0	0	0	0
2017-09-10	0	0	0	0	0	0	0	0	0
2017-09-11	0	0	0	0	0	0	0	0	0
2017-09-12	0	0	0	0	0	0	0	0	0
2017-09-13	0	0	0	0	0	0	0	0	0
2017-09-14	0	0	0	0	0	0	0	0	0
2017-09-15	0	0	0	0	0	0	0	0	0
2017-09-16	0	0	0	0	0	0	0	0	0
2017-09-17	0	0	0	0	0	0	0	0	0
2017-09-18	0	0	0	0	0	0	0	0	0
2017-09-19	0	0	0	0	0	0	0	0	0
2017-09-20	0	0	0	0	0	0	0	0	0
2017-09-21	0	0	0	0	0	0	0	0	0
2017-09-22	0	0	0	0	0	0	0	0	0
2017-09-23	0	0	0	0	0	0	0	0	0
2017-09-24	0	0	0	0	0	0	0	0	0
2017-09-25	0	0	0	0	0	0	0	0	0
2017-09-26	0	0	0	0	0	0	0	0	0
2017-09-27	0	0	0	0	0	0	0	0	0
2017-09-28	0	0	0	0	0	0	0	0	0
2017-09-29	0	0	0	0	1	1	1	1	0
2017-09-30	0	0	2	1	3	3	3	1	1
2017-10-01	0	0	2	1	3	3	3	1	1
2017-10-02	0	0	0	1	1	1	2	1	1
2017-10-03	0	1	2	2	2	2	2	2	2
2017-10-04	0	1	1	1	2	3	2	2	2
2017-10-05	0	0	1	1	3	2	3	3	2
2017-10-06	0	0	0	1	2	2	2	3	2
2017-10-07	0	0	0	1	3	1	3	3	2
2017-10-08	0	0	0	1	1	2	3	3	1
2017-10-09	0	0	0	0	0	0	0	0	0
2017-10-10	0	0	0	0	0	0	0	0	0
2017-10-11	0	0	0	0	0	0	0	0	0
2017-10-12	0	0	0	0	0	0	0	0	0
2017-10-13	0	0	0	0	0	0	0	0	0
2017-10-14	0	0	0	0	0	0	0	0	0
2017-10-15	0	0	0	0	0	0	0	0	0
2017-10-16	0	0	0	0	0	0	0	0	0
2017-10-17	0	0	0	0	0	0	0	0	0
2017-10-18	0	0	0	0	0	0	0	0	0
2017-10-19	0	0	0	0	0	0	0	0	0
2017-10-20	0	0	0	0	0	0	0	0	0
2017-10-21	0	0	0	0	0	0	0	0	0
2017-10-22	0	0	0	0	0	0	0	0	0
2017-10-23	0	0	0	0	0	0	0	0	0
2017-10-24	0	0	0	0	0	0	0	0	0
2017-10-25	0	0	0	0	0	0	0	0	0
2017-10-26	0	0	0	0	0	0	0	0	0
2017-10-27	0	0	0	0	0	0	0	0	0
2017-10-28	0	0	0	0	0	0	0	0	0
2017-10-29	0	0	0	0	0	0	0	0	0
2017-10-30	0	0	0	0	0	0	0	0	0
2017-10-31	0	0	0	0	0	0	0	0	0
2017-11-01	0	0	0	0	0	0	0	0	0
2017-11-02	0	0	0	0	0	0	0	0	0
2017-11-03	0	0	0	0	0	0	0	0	0
2017-11-04	0	0	0	0	0	0	0	0	0
2017-11-05	0	0	0	0	0	0	0	0	0
2017-11-06	0	0	0	0	0	0	0	0	0
2017-11-07	0	0	0	0	0	0	0	0	0
2017-11-08	0	0	0	0	0	0	0	0	0
2017-11-09	0	0	0	0	0	0	0	0	0
2017-11-10	0	0	0	0	0	0	0	0	0
2017-11-11	0	0	0	0	0	0	0	0	0
2017-11-12	0	0	0	0	0	1	0	0	0
2017-11-13	0	0	0	0	0	0	0	0	0
2017-11-14	0	0	0	0	0	0	0	0	0
2017-11-15	0	0	0	0	0	0	0	0	0
2017-11-16	0	0	0	0	0	0	0	0	0
2017-11-17	0	0	0	0	0	0	0	0	0
2017-11-18	0	0	0	0	0	0	0	0	0
2017-11-19	0	0	0	0	0	0	0	0	0
2017-11-20	0	0	0	0	0	0	0	0	0
2017-11-21	0	0	0	0	0	0	0	0	0
2017-11-22	0	0	0	0	0	0	0	0	0
2017-11-23	0	0	0	0	0	0	0	0	0
2017-11-24	0	0	0	0	0	0	0	0	0
2017-11-25	0	0	0	0	0	0	0	0	0
2017-11-26	0	0	0	0	0	0	0	0	0
2017-11-27	0	0	0	0	0	0	0	0	0
2017-11-28	0	0	0	0	0	0	0	0	0
2017-11-29	0	0	0	0	0	0	0	0	0
2017-11-30	0	0	0	0	0	0	0	0	0
2017-12-01	0	0	0	0	0	0	0	0	0
2017-12-02	0	0	0	0	0	0	0	0	0
2017-12-03	0	0	1	1	2	2	2	2	2
2017-12-04	0	0	0	0	3	2	2	2	2
2017-12-05	0	0	2	1	2	2	2	2	2
2017-12-06	0	0	0	0	1	3	0	3	3
2017-12-07	0	0	0	0	2	2	3	1	1
2017-12-08	0	0	0	0	1	2	2	3	2
2017-12-09	0	0	0	1	1	2	2	2	2
2017-12-10	0	0	1	0	2	2	1	2	1
2017-12-11	0	0	0	0	2	2	2	2	1
2017-12-12	0	0	0	0	2	1	3	2	2
2017-12-13	0	0	0	1	2	2	1	3	1
2017-12-14	0	0	0	0	0	0	0	0	0
2017-12-15	0	0	0	0	0	0	0	0	0
2017-12-16	0	0	0	0	0	0	0	0	0
2017-12-17	0	0	0	0	0	0	0	0	0
2017-12-18	0	0	0	0	0	0	0	0	0
2017-12-19	0	0	0	0	0	0	0	0	0
2017-12-20	0	0	0	0	0	0	0	0	0
2017-12-21	0	0	0	0	0	0	0	0	0
2017-12-22	0	0	0	0	0	0	0	0	0
2017-12-23	0	0	0	0	0	0	0	0	0
2017-12-24	0	0	0	0	0	0	0	0	0
2017-12-25	0	0	0	0	0	0	0	0	0
2017-12-26	0	0	0	0	0	0	0	0	0
2017-12-27	0	0	0	0	0	1	0	0	0
2017-12-28	0	0	0	0	0	1	0	0	0
2017-12-29	0	0	0	1	1	2	0	0	0
2017-12-30	0	0	0	0	0	0	0	0	0
2017-12-31	0	0	1	0	0	0	0	0	0
2018-01-01	0	0	0	0	0	0	0	0	0
2018-01-02	0	0	0	0	0	0	0	0	0
2018-01-03	0	0	0	0	0	0	0	0	0
2018-01-04	0	0	0	0	0	0	0	0	0
2018-01-05	0	0	0	0	0	0	0	0	0
2018-01-06	0	0	0	0	0	0	0	0	0
2018-01-07	0	0	0	0	0	0	0	0	0
2018-01-08	0	0	0	0	0	0	0	0	0
2018-01-09	0	0	0	0	0	0	0	0	0
2018-01-10	0	0	0	0	0	0	0	0	0
2018-01-11	0	0	0	0	0	0	0	0	0
2018-01-12	0	0	0	0	0	0	0	0	0
2018-01-13	0	0	0	0	0	0	0	0	0
2018-01-14	0	0	0	0	0	0	0	0	0
2018-01-15	0	0	0	0	0	0	0	0	0
2018-01-16	0	0	0	0	0	0	0	0	0
2018-01-17	0	0	0	0	0	0	0	0	0
2018-01-18	0	0	0	0	0	0	0	0	0
2018-01-19	0	0	0	0	0	0	0	0	0
2018-01-20	0	0	0	0	0	0	0	0	0
2018-01-21	0	0	2	0	3	1	1	1	0
2018-01-22	0	1	2	3	3	3	1	0	0
2018-01-23	0	0	0	0	0	0	0	1	0
2018-01-24	0	0	0	0	2	1	1	1	0
2018-01-25	0	0	0	0	3	1	1	1	0
2018-01-26	0	0	0	0	1	0	0	0	0
2018-01-27	0	0	0	0	1	0	0	0	0
2018-01-28	0	0	0	0	1	1	0	0	0
2018-01-29	0	0	0	0	1	0	0	0	0
2018-01-30	0	0	0	0	1	0	0	0	0
2018-01-31	0	0	0	0	1	1	0	0	0
2018-02-01	0	0	0	0	0	0	0	0	0
2018-02-02	0	0	0	0	0	0	0	0	0
2018-02-03	0	0	0	0	0	0	0	0	0
2018-02-04	0	0	0	0	0	0	0	0	0
2018-02-05	0	0	0	0	0	0	0	0	0
2018-02-06	0	0	0	0	0	0	0	0	0
2018-02-07	0	0	0	0	0	0	0	0	0
2018-02-08	0	0	0	0	0	0	0	0	0
2018-02-09	0	0	0	0	0	0	0	0	0
2018-02-10	0	0	0	0	0	0	0	0	0
2018-02-11	0	0	0	0	0	0	0	0	0
2018-02-12	0	0	1	0	2	0	0	0	0
2018-02-13	0	0	0	0	0	0	0	0	0
2018-02-14	0	0	0	0	0	0	3	0	0
2018-02-15	0	0	0	0	1	0	3	0	0
2018-02-16	0	0	0	0	0	0	3	0	0
2018-02-17	0	0	0	0	0	0	0	0	0
2018-02-18	2	0	0	0	1	0	3	0	0
2018-02-19	0	0	0	0	1	0	0	0	0
2018-02-20	0	0	0	0	1	1	1	0	0
2018-02-21	0	0	0	0	0	0	0	0	0
2018-02-22	0	0	0	0	0	1	2	1	0
2018-02-23	0	0	0	0	0	0	0	0	0
2018-02-24	0	0	0	0	0	0	0	0	0
2018-02-25	0	0	0	0	1	1	0	1	0
2018-02-26	0	0	0	0	1	0	1	0	0
2018-02-27	0	0	0	0	0	0	0	0	0
2018-02-28	0	0	0	0	0	0	0	0	0
2018-03-01	0	0	0	0	0	0	0	0	0
2018-03-02	0	0	0	0	2	0	0	0	0
2018-03-03	0	0	0	0	1	0	0	0	0
2018-03-04	0	0	0	0	1	0	0	0	0
2018-03-05	0	0	0	0	0	0	0	0	0
2018-03-06	0	0	0	0	0	0	0	0	0
2018-03-07	0	0	0	0	0	0	0	0	0
2018-03-08	0	0	0	0	0	0	0	0	0
2018-03-09	0	0	0	0	2	1	0	0	0
2018-03-10	0	0	0	0	0	0	0	0	0
2018-03-11	0	0	0	0	1	0	0	0	0
2018-03-12	0	0	0	0	0	0	0	0	0
2018-03-13	0	0	0	0	0	0	0	0	0
2018-03-14	0	0	0	0	0	0	0	0	0
2018-03-15	0	0	0	0	1	0	0	0	0
2018-03-16	0	0	0	0	0	0	0	0	0
2018-03-17	1	0	0	0	0	0	0	0	0
2018-03-18	0	0	0	0	0	0	0	0	0
2018-03-19	0	0	0	0	2	0	0	0	0
2018-03-20	0	0	0	0	1	1	0	0	0
2018-03-21	0	0	0	0	1	0	0	0	0
2018-03-22	0	0	0	0	1	0	0	0	0
2018-03-23	0	0	0	0	0	0	0	0	0
2018-03-24	0	0	0	0	0	0	0	0	0
2018-03-25	0	0	0	0	0	0	0	0	0
2018-03-26	0	0	0	0	0	0	0	0	0
2018-03-27	0	0	0	0	0	0	0	0	0
2018-03-28	0	0	0	0	0	0	0	0	0
2018-03-29	0	0	0	0	0	0	0	0	0
2018-03-30	0	0	0	0	0	0	0	0	0
2018-03-31	0	0	0	0	0	0	0	0	0
2018-04-01	0	0	0	0	0	0	0	0	0
2018-04-02	0	0	0	0	0	0	0	0	0
2018-04-03	0	0	0	0	0	0	0	0	0
2018-04-04	0	0	0	0	0	0	0	0	0
2018-04-05	0	0	0	0	0	0	0	0	0
2018-04-06	0	0	0	0	0	0	0	0	0
2018-04-07	0	0	0	0	0	0	0	0	0
2018-04-08	0	0	0	0	0	0	0	0	0
2018-04-09	0	0	0	0	0	0	0	0	0
2018-04-10	0	0	0	0	0	0	0	1	0
2018-04-11	0	0	0	0	0	0	0	0	0
2018-04-12	0	0	0	0	0	0	0	0	0

## Sheet: P61
P61	Fever	Chills	MusclePain	WateryEye	RunnyNose	Sneezing	SoreThroat	Cough	ChestPain
2016-12-08	0	0	0	0	2	0	0	0	0
2016-12-09	0	0	0	0	0	0	0	0	0
2016-12-10	2	0	0	1	1	0	0	1	0
2016-12-11	2	0	0	1	3	3	2	3	3
2016-12-12	0	0	0	0	0	0	0	0	0
2016-12-13	0	0	3	0	0	0	0	0	0
2016-12-14	0	0	0	0	0	0	0	0	0
2016-12-15	0	0	0	0	0	0	0	0	0
2016-12-16	0	0	0	0	0	0	0	0	0
2016-12-17	0	0	0	0	2	2	2	3	2
2016-12-18	0	0	0	0	2	1	1	3	3
2016-12-19	0	0	0	0	0	1	2	2	2
2016-12-20	2	0	1	0	3	3	3	1	2
2016-12-21	1	0	0	0	0	2	3	2	3
2016-12-22	0	0	0	0	1	0	3	3	3
2016-12-23	0	0	0	0	0	0	3	3	3
2016-12-24	0	0	0	0	0	1	1	1	1
2016-12-25	0	0	0	0	1	0	3	3	3
2016-12-26	0	0	0	0	0	0	3	3	0
2016-12-27	0	0	0	0	2	0	3	2	2
2016-12-28	0	0	0	0	1	0	0	1	0
2016-12-29	0	0	0	0	0	0	0	0	0
2016-12-30	0	0	0	0	0	0	0	0	0
2016-12-31	0	0	0	0	0	0	0	0	0
2017-01-01	0	0	0	0	0	0	0	0	0
2017-01-02	0	0	0	0	0	0	0	0	0
2017-01-03	0	0	0	0	0	0	0	0	0
2017-01-04	0	0	0	0	0	0	0	0	0
2017-01-05	0	0	0	0	0	0	0	0	0
2017-01-06	0	0	0	0	0	0	0	0	0
2017-01-07	0	0	0	0	0	0	0	0	0
2017-01-08	0	0	0	0	0	0	0	0	0
2017-01-09	0	0	0	0	0	0	0	0	0
2017-01-10	0	0	0	0	0	0	0	0	0
2017-01-11	0	0	0	0	0	0	0	0	0
2017-01-12	0	0	0	0	0	0	0	0	0
2017-01-13	0	0	0	0	1	1	0	2	0
2017-01-14	0	0	0	0	1	0	3	3	0
2017-01-15	0	0	0	0	2	0	3	0	0
2017-01-16	0	0	0	3	3	2	1	2	0
2017-01-17	3	1	1	1	2	2	3	3	2
2017-01-18	3	0	0	3	3	1	3	0	0
2017-01-19	3	0	0	3	3	3	3	3	0
2017-01-20	1	1	0	3	3	3	3	3	0
2017-01-21	0	0	0	2	3	3	3	3	0
2017-01-22	0	3	3	1	3	0	3	3	0
2017-01-23	0	2	1	3	3	3	3	3	0
2017-01-24	0	1	1	3	2	3	3	3	0
2017-01-25	0	0	0	1	1	2	3	2	0
2017-01-26	0	0	0	1	3	3	3	3	0
2017-01-27	0	0	0	2	3	3	3	3	3
2017-01-28	0	0	0	1	1	3	3	3	3
2017-01-29	0	0	0	1	1	1	2	3	2
2017-01-30	0	0	0	0	1	2	2	2	2
2017-01-31	0	0	0	1	2	2	2	3	2
2017-02-01	0	0	0	0	2	2	2	2	2
2017-02-02	0	0	0	0	1	1	3	2	1
2017-02-03	0	0	0	0	0	1	1	2	1
2017-02-04	0	0	0	0	0	1	1	2	0
2017-02-05	0	0	0	0	1	1	1	1	0
2017-02-06	0	0	0	0	2	0	2	0	0
2017-02-07	0	0	0	0	2	0	0	1	0
2017-02-08	0	0	0	0	2	2	0	0	0
2017-02-09	0	0	0	0	3	0	0	0	0
2017-02-10	0	0	0	0	0	0	0	0	0
2017-02-11	0	0	0	0	1	1	0	0	0
2017-02-12	0	0	0	0	1	0	0	0	0
2017-02-13	0	0	0	0	0	1	1	0	0
2017-02-14	0	0	0	2	3	1	0	0	0
2017-02-15	0	0	0	0	3	0	0	0	0
2017-02-16	0	0	0	0	3	0	0	0	0
2017-02-17	0	0	0	0	3	3	0	0	0
2017-02-18	0	0	0	1	3	0	0	3	0
2017-02-19	0	0	0	1	3	1	0	1	0
2017-02-20	2	0	2	3	3	1	1	0	0
2017-02-21	0	0	0	3	3	2	0	0	0
2017-02-22	0	0	0	1	2	2	0	0	0
2017-02-23	0	0	0	1	3	1	0	3	0
2017-02-24	0	0	0	2	3	2	1	3	0
2017-02-25	0	0	0	0	2	2	1	2	0
2017-02-26	0	0	0	1	2	2	0	3	0
2017-02-27	0	0	0	0	0	2	0	1	0
2017-02-28	0	0	0	0	2	1	0	1	1
2017-03-01	0	0	0	0	1	0	0	2	0
2017-03-02	0	0	0	0	3	0	0	1	0
2017-03-03	0	0	0	1	1	0	1	0	0
2017-03-04	0	0	0	0	3	2	2	0	0
2017-03-05	0	0	0	0	2	2	0	1	0
2017-03-06	0	0	0	0	2	0	0	2	0
2017-03-07	0	0	0	0	1	1	0	1	0
2017-03-08	0	0	0	0	0	0	0	0	0
2017-03-09	0	0	0	0	2	0	1	2	0
2017-03-10	0	0	0	0	2	0	0	0	0
2017-03-11	0	0	0	0	3	0	0	2	0
2017-03-12	0	0	0	0	0	0	0	0	0
2017-03-13	0	0	0	0	3	1	0	0	0
2017-03-14	0	0	0	0	3	3	0	2	0
2017-03-15	0	0	0	0	0	0	0	0	0
2017-03-16	0	0	0	1	2	2	0	1	0
2017-03-17	0	0	0	0	2	0	0	1	0
2017-03-18	0	0	0	0	2	0	0	0	0
2017-03-19	0	0	0	0	0	0	0	0	0
2017-03-20	0	0	0	0	0	0	0	0	0
2017-03-21	0	0	0	0	0	0	0	0	0
2017-03-22	0	0	0	0	0	0	0	0	0
2017-03-23	0	0	0	0	0	0	0	0	0
2017-03-24	0	0	0	0	0	0	0	0	0
2017-03-25	0	0	0	0	0	0	0	0	0
2017-03-26	0	0	0	0	0	0	0	0	0
2017-03-27	0	0	0	0	0	0	0	0	0
2017-03-28	0	0	0	0	0	0	0	0	0
2017-03-29	0	0	0	0	0	0	0	0	0
2017-03-30	0	0	0	0	3	1	0	2	0
2017-03-31	0	0	0	1	3	2	0	2	0
2017-04-01	0	0	0	1	3	1	0	1	0
2017-04-02	0	0	0	0	3	1	0	1	0
2017-04-03	0	0	0	2	3	3	0	2	0
2017-04-04	0	0	0	0	3	1	0	0	0
2017-04-05	0	0	0	0	0	0	0	0	0
2017-04-06	0	0	0	0	1	0	0	1	0
2017-04-07	0	0	0	0	2	1	0	1	0
2017-04-08	0	0	0	0	0	0	0	0	0
2017-04-09	0	0	0	0	0	0	0	0	0
2017-04-10	0	0	0	0	0	0	0	0	0
2017-04-11	0	0	0	0	0	0	0	0	0
2017-04-12	0	0	0	0	0	0	0	0	0
2017-04-13	0	0	0	0	0	0	0	0	0
2017-04-14	0	0	0	0	0	0	0	0	0
2017-04-15	0	0	0	0	0	0	0	0	0
2017-04-16	0	0	0	0	0	0	0	0	0
2017-04-17	0	0	0	0	0	0	0	0	0
2017-04-18	0	0	0	0	0	0	0	0	0
2017-04-19	0	0	0	0	0	0	0	0	0
2017-04-20	0	0	0	0	0	0	0	0	0
2017-04-21	0	0	0	0	0	0	0	0	0
2017-04-22	0	0	0	0	0	0	0	0	0
2017-04-23	0	0	0	0	0	0	0	0	0
2017-04-24	0	0	0	0	0	0	0	0	0
2017-04-25	0	0	0	0	0	0	0	0	0
2017-04-26	0	0	0	0	0	0	0	0	0
2017-04-27	0	0	0	0	0	0	0	0	0
2017-04-28	0	0	0	0	0	0	0	0	0
2017-04-29	0	0	0	0	0	0	0	0	0
2017-04-30	0	0	0	0	0	0	0	0	0
2017-05-01	0	0	0	0	0	0	0	0	0
2017-05-02	0	0	0	0	0	0	0	0	0
2017-05-03	0	0	0	0	0	0	0	0	0
2017-05-04	0	0	0	0	0	0	0	0	0
2017-05-05	0	0	0	0	0	0	0	0	0
2017-05-06	0	0	0	0	0	0	0	0	0
2017-05-07	0	0	0	0	0	0	0	0	0
2017-05-08	0	0	0	0	0	0	0	0	0
2017-05-09	0	0	0	0	0	0	0	0	0
2017-05-10	0	0	0	0	0	0	0	0	0
2017-05-11	0	0	0	0	0	0	0	0	0
2017-05-12	0	0	0	0	0	0	0	0	0
2017-05-13	0	0	0	0	0	0	0	0	0
2017-05-14	0	0	0	0	0	0	0	0	0
2017-05-15	0	0	0	0	0	0	0	0	0
2017-05-16	0	0	0	0	0	0	0	0	0
2017-05-17	0	0	0	0	0	0	0	0	0
2017-05-18	0	0	0	0	0	0	0	0	0
2017-05-19	0	0	0	0	0	0	0	0	0
2017-05-20	0	0	0	0	0	0	0	0	0
2017-05-21	0	0	0	0	0	0	0	0	0
2017-05-22	0	0	0	0	0	0	0	0	0
2017-05-23	0	0	0	0	0	0	0	0	0
2017-05-24	0	0	0	0	0	0	0	0	0
2017-05-25	0	0	0	0	0	0	0	0	0
2017-05-26	0	0	0	0	0	0	0	0	0
2017-05-27	0	0	0	0	0	0	0	0	0
2017-05-28	0	0	0	0	0	0	0	0	0
2017-05-29	0	0	0	0	0	0	0	0	0
2017-05-30	0	0	0	0	0	0	0	0	0
2017-05-31	0	0	0	0	0	0	0	0	0
2017-06-01	0	0	0	0	0	0	0	0	0
2017-06-02	0	0	0	0	0	0	0	0	0
2017-06-03	0	0	0	0	0	0	0	0	0
2017-06-04	0	0	0	0	0	0	0	0	0
2017-06-05	0	0	0	0	0	0	0	0	0
2017-06-06	0	0	0	0	0	0	0	0	0
2017-06-07	0	0	0	0	0	0	0	0	0
2017-06-08	0	0	0	0	0	0	0	0	0
2017-06-09	0	0	0	0	0	0	0	0	0
2017-06-10	0	0	0	0	0	0	0	0	0
2017-06-11	0	0	0	0	0	0	0	0	0
2017-06-12	0	0	0	3	3	0	1	1	0
2017-06-13	0	0	0	0	0	0	0	0	0
2017-06-14	0	0	0	0	0	0	0	0	0
2017-06-15	0	0	0	0	0	0	0	0	0
2017-06-16	0	0	0	0	0	0	0	0	0
2017-06-17	0	0	0	0	0	0	0	0	0
2017-06-18	0	0	0	0	0	0	0	0	0
2017-06-19	0	0	0	0	0	0	0	0	0
2017-06-20	0	0	0	0	0	0	0	0	0
2017-06-21	0	0	0	0	0	0	0	0	0
2017-06-22	0	0	0	0	2	0	0	0	0
2017-06-23	0	0	0	0	2	3	1	1	0
2017-06-24	0	0	0	0	1	0	0	0	0
2017-06-25	0	0	0	0	2	0	0	0	0
2017-06-26	0	0	0	0	1	0	0	0	0
2017-06-27	0	0	0	0	0	0	0	0	0
2017-06-28	0	0	0	0	0	0	0	0	0
2017-06-29	0	0	0	0	0	0	0	0	0
2017-06-30	0	0	0	0	0	0	0	0	0
2017-07-01	0	0	0	0	0	0	0	0	0
2017-07-02	0	0	0	0	0	0	0	0	0
2017-07-03	0	0	0	0	0	0	0	0	0
2017-07-04	0	0	0	0	0	0	0	0	0
2017-07-05	0	0	0	0	0	0	0	0	0
2017-07-06	0	0	0	0	0	0	0	0	0
2017-07-07	0	0	0	0	3	0	0	0	0
2017-07-08	0	0	0	0	3	0	0	0	0
2017-07-09	0	0	0	0	3	1	1	1	0
2017-07-10	0	0	0	0	3	2	1	2	0
2017-07-11	0	0	0	0	0	0	0	0	0
2017-07-12	0	0	0	0	2	0	2	3	0
2017-07-13	0	0	0	0	3	0	0	3	0
2017-07-14	0	0	0	0	2	0	1	2	0
2017-07-15	0	0	0	0	3	0	0	1	0
2017-07-16	0	0	0	0	1	0	1	1	1
2017-07-17	0	0	0	0	1	0	0	1	0
2017-07-18	0	0	0	0	0	0	0	0	0
2017-07-19	0	0	0	0	0	0	0	0	0
2017-07-20	0	0	0	0	0	0	0	0	0
2017-07-21	0	0	0	0	0	0	0	0	0
2017-07-22	0	0	0	0	0	0	0	0	0
2017-07-23	0	0	0	0	0	0	0	0	0
2017-07-24	0	0	0	0	0	0	0	0	0
2017-07-25	0	0	0	0	0	0	0	0	0
2017-07-26	0	0	0	0	0	0	0	0	0
2017-07-27	0	0	0	0	0	0	0	0	0
2017-07-28	0	0	0	0	0	0	0	0	0
2017-07-29	0	0	0	0	0	0	0	0	0
2017-07-30	0	0	0	0	0	0	0	0	0
2017-07-31	0	0	0	0	0	0	0	0	0
2017-08-01	0	0	0	0	0	0	0	0	0
2017-08-02	0	0	0	0	0	0	0	0	0
2017-08-03	0	0	0	0	0	0	0	0	0
2017-08-04	0	0	0	0	0	0	0	0	0
2017-08-05	0	0	0	0	0	0	0	0	0
2017-08-06	0	0	0	0	0	0	0	0	0
2017-08-07	0	0	0	0	0	0	0	0	0
2017-08-08	0	0	0	0	0	0	0	0	0
2017-08-09	0	0	0	0	0	0	0	0	0
2017-08-10	0	0	0	0	0	0	0	0	0
2017-08-11	0	0	0	0	0	0	0	0	0
2017-08-12	0	0	0	0	0	0	0	0	0
2017-08-13	0	0	0	0	0	0	0	0	0
2017-08-14	0	0	0	0	0	0	0	0	0
2017-08-15	0	0	0	0	0	0	0	0	0
2017-08-16	0	0	0	0	0	0	0	0	0
2017-08-17	0	0	0	0	0	0	0	0	0
2017-08-18	0	0	0	0	0	0	0	0	0
2017-08-19	0	0	0	0	0	0	0	0	0
2017-08-20	0	0	0	0	0	0	0	0	0
2017-08-21	0	0	0	0	0	0	0	0	0
2017-08-22	0	0	0	0	0	0	0	0	0
2017-08-23	0	0	0	0	0	0	0	0	0
2017-08-24	0	0	0	0	0	0	0	0	0
2017-08-25	0	0	0	0	0	0	0	0	0
2017-08-26	0	0	0	0	0	0	0	0	0
2017-08-27	0	0	0	0	0	0	0	0	0
2017-08-28	0	0	0	0	0	0	0	0	0
2017-08-29	0	0	0	0	0	0	0	0	0
2017-08-30	0	0	0	0	0	0	0	0	0
2017-08-31	0	0	0	0	0	0	0	0	0
2017-09-01	0	0	0	0	0	0	0	0	0
2017-09-02	0	0	0	0	0	0	0	0	0
2017-09-03	0	0	0	0	0	0	0	0	0
2017-09-04	0	0	0	0	0	0	0	0	0
2017-09-05	0	0	0	0	0	0	0	0	0
2017-09-06	0	0	0	0	0	0	0	0	0
2017-09-07	0	0	0	0	0	0	0	0	0
2017-09-08	0	0	0	0	0	0	0	0	0
2017-09-09	0	0	0	0	0	0	0	0	0
2017-09-10	0	0	0	0	0	0	0	0	0
2017-09-11	0	0	0	0	0	0	0	0	0
2017-09-12	0	0	0	0	0	0	0	0	0
2017-09-13	0	0	0	0	0	0	0	0	0
2017-09-14	0	0	0	0	0	0	0	0	0
2017-09-15	0	0	0	0	0	0	0	0	0
2017-09-16	0	0	0	0	0	0	0	0	0
2017-09-17	0	0	0	0	0	0	0	0	0
2017-09-18	0	0	0	0	0	0	0	0	0
2017-09-19	0	0	0	0	0	0	0	0	0
2017-09-20	0	0	0	0	0	0	0	0	0
2017-09-21	0	0	0	0	0	0	0	0	0
2017-09-22	0	0	0	0	0	0	0	0	0
2017-09-23	0	0	0	0	0	0	0	0	0
2017-09-24	0	0	0	0	0	0	0	0	0
2017-09-25	0	0	0	0	0	0	0	0	0
2017-09-26	0	0	0	0	0	0	0	0	0
2017-09-27	0	0	0	0	0	0	0	0	0
2017-09-28	0	0	0	0	0	0	0	0	0
2017-09-29	0	0	0	0	0	0	0	0	0
2017-09-30	0	0	0	0	0	0	0	0	0
2017-10-01	0	0	0	0	0	0	0	0	0
2017-10-02	0	0	0	0	0	0	0	0	0
2017-10-03	0	0	0	0	0	0	0	0	0
2017-10-04	0	0	0	0	0	0	0	0	0
2017-10-05	0	0	0	0	0	0	0	0	0
2017-10-06	0	0	0	0	0	0	0	0	0
2017-10-07	0	0	0	0	1	1	0	0	0
2017-10-08	0	0	0	0	0	0	0	0	0
2017-10-09	0	0	0	0	1	0	0	0	0
2017-10-10	0	0	0	0	0	0	0	0	0
2017-10-11	0	0	0	0	0	0	0	0	0
2017-10-12	0	0	0	0	0	0	0	0	0
2017-10-13	0	0	0	0	0	0	0	0	0
2017-10-14	0	0	0	0	0	0	0	0	0
2017-10-15	0	0	0	0	0	0	0	0	0
2017-10-16	0	0	0	0	0	0	0	0	0
2017-10-17	0	0	0	0	0	0	0	0	0
2017-10-18	0	0	0	0	0	0	0	0	0
2017-10-19	0	0	0	0	0	0	0	0	0
2017-10-20	0	0	0	0	0	0	0	0	0
2017-10-21	0	0	0	0	0	0	0	0	0
2017-10-22	0	0	0	0	0	0	0	0	0
2017-10-23	0	0	0	0	0	0	0	0	0
2017-10-24	0	0	0	0	0	0	0	0	0
2017-10-25	0	0	0	0	0	0	0	0	0
2017-10-26	0	0	0	0	0	0	0	0	0
2017-10-27	0	0	0	0	0	0	0	0	0
2017-10-28	0	0	0	1	1	0	0	1	0
2017-10-29	0	0	0	0	0	0	0	0	0
2017-10-30	0	0	0	0	0	0	0	0	0
2017-10-31	0	0	0	0	0	0	0	0	0
2017-11-01	0	0	0	0	0	0	0	0	0
2017-11-02	0	0	0	0	0	0	0	0	0
2017-11-03	0	0	0	0	0	0	0	0	0
2017-11-04	0	0	0	0	0	0	0	0	0
2017-11-05	0	0	0	0	0	0	0	0	0
2017-11-06	0	0	0	0	0	0	0	0	0
2017-11-07	0	0	0	0	0	0	0	1	0
2017-11-08	0	0	0	0	2	0	0	0	0
2017-11-09	0	0	0	0	2	0	0	0	0
2017-11-10	0	0	0	0	2	0	0	0	0
2017-11-11	0	0	0	0	1	0	0	0	0
2017-11-12	0	0	0	0	0	0	0	0	0
2017-11-13	0	0	0	0	0	0	0	0	0
2017-11-14	0	0	0	0	0	0	0	0	0
2017-11-15	0	0	0	0	0	0	0	0	0
2017-11-16	0	0	0	0	0	0	0	0	0
2017-11-17	0	0	0	0	0	0	0	0	0
2017-11-18	0	0	0	0	0	0	0	0	0
2017-11-19	0	0	0	0	0	0	0	0	0
2017-11-20	0	0	0	0	0	0	0	0	0
2017-11-21	0	0	0	0	0	0	0	0	0
2017-11-22	0	0	0	0	0	0	0	0	0
2017-11-23	0	0	0	0	0	0	0	0	0
2017-11-24	0	0	0	0	0	0	0	0	0
2017-11-25	0	0	0	0	0	0	0	0	0
2017-11-26	0	0	0	0	0	0	0	0	0
2017-11-27	0	0	0	0	0	0	0	0	0
2017-11-28	0	0	0	0	0	0	0	0	0
2017-11-29	0	0	0	0	0	0	0	0	0
2017-11-30	0	0	0	0	0	0	0	0	0
2017-12-01	0	0	0	0	3	2	2	2	2
2017-12-02	0	0	0	0	3	2	2	2	2
2017-12-03	0	0	0	0	3	2	2	2	1
2017-12-04	1	1	3	3	2	2	2	2	1
2017-12-05	0	0	0	0	3	2	2	3	1
2017-12-06	0	0	0	3	3	3	2	3	2
2017-12-07	0	0	0	0	2	2	2	3	1
2017-12-08	0	0	0	0	3	2	2	2	2
2017-12-09	0	0	0	0	3	3	2	2	2
2017-12-10	0	0	0	0	3	3	3	2	1
2017-12-11	0	0	0	0	3	2	2	2	2
2017-12-12	0	0	0	1	2	2	2	3	2
2017-12-13	0	0	0	1	2	2	2	2	1
2017-12-14	0	0	0	0	0	0	0	0	0
2017-12-15	0	0	0	0	0	0	0	0	0
2017-12-16	0	0	0	0	0	0	0	0	0
2017-12-17	0	0	0	0	0	0	0	0	0
2017-12-18	0	0	0	0	0	0	0	0	0
2017-12-19	0	0	0	0	0	0	0	0	0
2017-12-20	0	0	0	0	0	0	0	0	0
2017-12-21	0	0	0	0	0	0	0	0	0
2017-12-22	0	0	0	0	0	0	0	0	0
2017-12-23	0	0	0	0	0	0	0	0	0
2017-12-24	0	0	0	0	0	0	0	0	0
2017-12-25	0	0	0	0	0	0	0	0	0
2017-12-26	0	0	0	0	0	0	0	0	0
2017-12-27	0	0	0	0	0	0	0	0	0
2017-12-28	0	0	1	0	1	0	0	1	0
2017-12-29	0	0	0	0	0	0	0	0	0
2017-12-30	0	0	0	0	0	0	0	1	0
2017-12-31	0	0	0	0	0	0	0	0	0
2018-01-01	0	0	0	0	0	0	0	0	0
2018-01-02	0	0	0	0	0	0	0	0	0
2018-01-03	0	0	0	0	0	0	0	0	0
2018-01-04	0	0	0	0	0	0	0	0	0
2018-01-05	0	0	0	0	0	0	0	0	0
2018-01-06	0	0	0	0	0	0	0	0	0
2018-01-07	0	0	0	0	0	0	0	0	0
2018-01-08	0	0	0	0	0	0	0	0	0
2018-01-09	0	0	0	0	0	0	0	0	0
2018-01-10	0	0	0	0	0	0	0	0	0
2018-01-11	0	0	0	0	0	0	0	0	0
2018-01-12	0	0	0	0	0	0	0	0	0
2018-01-13	0	0	0	0	0	0	0	0	0
2018-01-14	0	0	0	0	0	0	0	0	0
2018-01-15	0	0	0	0	0	0	0	0	0
2018-01-16	0	0	0	0	0	0	0	0	0
2018-01-17	0	0	0	0	0	0	0	0	0
2018-01-18	0	0	0	0	0	0	0	0	0
2018-01-19	0	0	0	0	0	0	0	0	0
2018-01-20	0	0	0	0	0	0	0	0	0
2018-01-21	0	0	0	1	1	1	0	0	0
2018-01-22	0	1	0	1	2	2	0	1	0
2018-01-23	0	0	0	0	3	1	1	0	0
2018-01-24	0	0	0	0	1	1	1	2	0
2018-01-25	0	0	0	0	2	0	0	0	0
2018-01-26	0	0	0	0	2	0	0	0	0
2018-01-27	0	0	0	0	0	0	0	0	0
2018-01-28	0	0	0	0	2	1	0	0	0
2018-01-29	0	0	0	0	1	1	0	0	0
2018-01-30	0	0	0	0	2	1	0	0	0
2018-01-31	0	0	0	0	1	0	1	0	0
2018-02-01	0	0	0	0	2	1	0	0	0
2018-02-02	0	0	0	0	0	0	0	0	0
2018-02-03	0	0	0	0	0	0	0	0	0
2018-02-04	0	0	0	0	0	0	0	0	0
2018-02-05	0	0	0	0	0	0	0	0	0
2018-02-06	0	0	0	0	0	0	0	0	0
2018-02-07	0	0	0	0	0	0	0	0	0
2018-02-08	0	0	0	0	0	0	0	0	0
2018-02-09	0	0	0	0	0	0	0	0	0
2018-02-10	0	0	0	0	0	0	0	0	0
2018-02-11	0	0	0	0	0	0	0	0	0
2018-02-12	0	0	0	0	2	0	0	0	0
2018-02-13	0	0	0	0	0	0	0	0	0
2018-02-14	0	0	0	0	0	0	0	0	0
2018-02-15	0	0	0	0	1	1	0	0	0
2018-02-16	0	0	0	0	0	0	0	0	0
2018-02-17	0	0	0	0	1	1	1	1	0
2018-02-18	0	0	0	0	1	0	0	0	0
2018-02-19	0	0	0	0	1	0	0	0	0
2018-02-20	0	0	0	0	1	0	0	0	0
2018-02-21	0	0	0	0	0	0	0	0	0
2018-02-22	0	0	0	0	2	0	0	0	0
2018-02-23	0	0	0	0	0	0	0	0	0
2018-02-24	0	0	0	0	0	0	0	0	0
2018-02-25	0	0	0	0	1	0	0	1	0
2018-02-26	0	0	0	0	1	0	0	0	0
2018-02-27	0	0	0	0	2	0	1	1	0
2018-02-28	0	0	0	0	2	0	2	1	0
2018-03-01	0	0	0	0	2	0	3	1	0
2018-03-02	0	0	0	0	1	0	0	0	0
2018-03-03	0	0	0	0	1	1	2	0	0
2018-03-04	0	0	0	0	1	1	2	1	0
2018-03-05	0	0	0	0	2	0	0	0	0
2018-03-06	0	0	0	0	1	0	0	0	0
2018-03-07	0	0	0	0	2	0	0	0	0
2018-03-08	0	0	0	0	0	0	0	0	0
2018-03-09	0	0	0	0	1	0	0	0	0
2018-03-10	0	0	0	0	0	0	0	0	0
2018-03-11	0	0	0	0	0	0	0	0	0
2018-03-12	0	0	0	0	0	0	0	0	0
2018-03-13	0	0	0	0	1	0	0	0	0
2018-03-14	0	0	0	0	2	0	0	0	0
2018-03-15	0	0	0	1	2	1	0	1	0
2018-03-16	0	0	0	0	1	0	0	0	0
2018-03-17	0	0	0	0	0	0	0	0	0
2018-03-18	0	0	0	0	2	0	0	0	0
2018-03-19	0	0	0	0	1	0	0	0	0
2018-03-20	0	0	0	0	1	0	0	0	0
2018-03-21	0	0	0	0	1	0	0	0	0
2018-03-22	0	0	0	0	1	0	0	0	0
2018-03-23	0	0	0	0	0	0	0	0	0
2018-03-24	0	0	0	0	0	0	0	0	0
2018-03-25	0	0	0	0	0	0	0	0	0
2018-03-26	0	0	0	0	0	0	0	0	0
2018-03-27	0	0	0	0	0	0	0	0	0
2018-03-28	0	0	0	0	0	0	0	0	0
2018-03-29	0	0	0	0	0	0	0	0	0
2018-03-30	0	0	0	0	0	0	0	0	0
2018-03-31	0	0	0	0	0	0	0	0	0
2018-04-01	0	0	0	0	0	0	0	0	0
2018-04-02	0	0	0	0	0	0	0	0	0
2018-04-03	0	0	0	0	0	0	0	0	0
2018-04-04	0	0	0	0	0	0	0	0	0
2018-04-05	0	0	0	0	0	0	0	0	0
2018-04-06	0	0	0	0	0	0	0	0	0
2018-04-07	0	0	0	0	0	0	0	0	0
2018-04-08	0	0	0	0	0	0	0	0	0
2018-04-09	0	0	0	0	0	0	0	0	0
2018-04-10	0	0	0	0	0	0	0	0	0
2018-04-11	0	0	0	0	0	0	0	0	0
2018-04-12	0	0	0	0	0	0	0	0	0
2018-04-13	2	0	0	0	1	1	0	1	0

[truncated: 17 more sheets: P62, P63, P64, P68, P69, P70, P71, P72, P73, P75, P84, P90, P97, P98, P99, P100, P101]
