# Supplementary material for: Virome Data Explorer: A web resource to longitudinally explore respiratory viral infections, their interactions with other pathogens and host transcriptomic changes in over 100 people
Source: PLoS Biol. 2024 Jan 18;22(1):e3002089. doi: 10.1371/journal.pbio.3002089 (PMC10796020; doi:10.1371/journal.pbio.3002089)
Supplement: S24 Data — Daily score for 9 symptoms for the 104 participants, longitudinal records, organized by cohort (MC = medical center, D1 = daycare1, D2 = daycare2, SC = high school, ER = ER doctors). (ZIP) [file pbio.3002089.s033.zip › Symptom_scores/sympt_MC.xlsx]

## Sheet: P1
P1	Fever	Chills	MusclePain	WateryEye	RunnyNose	Sneezing	SoreThroat	Cough	ChestPain
2016-10-06	0	0	0	0	0	0	0	0	0
2016-10-07	0	0	0	0	0	0	0	0	0
2016-10-08	0	0	0	0	0	0	0	0	0
2016-10-09	0	0	0	0	0	0	0	0	0
2016-10-10	0	0	0	0	0	0	0	0	0
2016-10-11	0	0	0	0	0	0	0	0	0
2016-10-12	0	0	0	0	0	0	0	0	0
2016-10-13	0	0	0	0	0	0	0	0	0
2016-10-14	0	0	0	0	1	1	0	0	0
2016-10-15	0	0	0	0	0	1	0	0	0
2016-10-16	0	0	0	0	0	0	1	0	0
2016-10-17	0	0	0	0	0	0	0	0	0
2016-10-18	0	0	0	0	0	0	0	0	0
2016-10-19	0	0	0	0	0	0	0	0	0
2016-10-20	0	0	0	0	0	0	0	0	0
2016-10-21	0	0	0	0	0	0	0	0	0
2016-10-22	0	0	0	0	0	0	0	0	0
2016-10-23	0	0	0	0	0	0	0	0	0
2016-10-24	0	0	0	0	0	0	0	0	0
2016-10-25	0	0	0	0	0	0	0	0	0
2016-10-26	0	0	0	0	0	0	0	0	0
2016-10-27	0	0	0	0	0	0	0	0	0
2016-10-28	0	0	0	0	0	0	0	0	0
2016-10-29	0	0	0	0	0	0	0	0	0
2016-10-30	0	0	0	0	0	0	0	0	0
2016-10-31	0	0	0	0	0	0	0	0	0
2016-11-01	0	0	0	0	0	0	0	0	0
2016-11-02	0	0	0	0	0	0	0	0	0
2016-11-03	0	0	0	0	0	0	0	0	0
2016-11-04	0	0	0	0	0	0	0	0	0
2016-11-05	0	0	0	0	0	0	0	0	0
2016-11-06	0	0	0	0	0	0	0	0	0
2016-11-07	0	0	0	0	0	0	0	0	0
2016-11-08	0	0	0	0	0	0	0	0	0
2016-11-09	0	0	0	0	0	0	0	0	0
2016-11-10	0	0	0	0	0	0	0	0	0
2016-11-11	0	0	0	0	0	0	0	0	0
2016-11-12	0	0	0	0	0	0	0	0	0
2016-11-13	0	0	0	0	0	0	0	0	0
2016-11-14	0	0	0	0	0	1	0	0	0
2016-11-15	0	0	0	0	0	0	0	0	0
2016-11-16	0	0	0	0	0	0	0	0	0
2016-11-17	0	0	0	0	1	0	1	1	0
2016-11-18	0	0	0	0	0	0	0	0	0
2016-11-19	0	0	0	0	0	0	0	0	0
2016-11-20	0	0	0	0	0	0	0	0	0
2016-11-21	0	0	0	0	0	0	0	0	0
2016-11-22	0	0	0	0	0	0	0	0	0
2016-11-23	0	0	0	0	0	0	0	0	0
2016-11-24	0	0	0	0	0	0	0	0	0
2016-11-25	0	0	0	0	0	0	0	0	0
2016-11-26	0	0	0	0	1	0	0	0	0
2016-11-27	0	0	0	0	0	0	0	0	0
2016-11-28	0	0	0	0	0	0	0	0	0
2016-11-29	0	0	0	0	0	0	0	0	0
2016-11-30	0	0	0	0	0	0	0	0	0
2016-12-01	0	0	0	0	0	0	0	0	0
2016-12-02	0	0	0	0	1	0	0	0	0
2016-12-03	0	0	0	0	0	0	0	0	0
2016-12-04	0	0	0	0	0	0	0	0	0
2016-12-05	0	0	0	0	0	0	0	0	0
2016-12-06	0	0	0	0	0	0	0	0	0
2016-12-07	0	0	0	0	0	0	0	0	0
2016-12-08	0	0	0	0	1	0	0	0	0
2016-12-09	0	0	0	0	0	0	0	0	0
2016-12-10	0	0	0	0	0	0	0	0	0
2016-12-11	0	0	0	0	0	0	0	0	0
2016-12-12	0	0	0	0	0	0	0	0	0
2016-12-13	0	0	0	0	0	0	0	0	0
2016-12-14	0	0	0	0	0	0	0	0	0
2016-12-15	0	0	0	0	0	0	0	0	0
2016-12-16	0	0	0	0	0	0	0	0	0
2016-12-17	0	0	0	0	0	0	0	0	0
2016-12-18	0	0	0	0	0	0	0	0	0
2016-12-19	0	0	0	0	0	0	0	0	0
2016-12-20	0	0	0	0	0	0	0	0	0
2016-12-21	0	0	0	0	0	0	0	0	0
2016-12-22	0	0	0	0	0	0	0	0	0
2016-12-23	0	0	0	0	0	0	0	0	0
2016-12-24	0	0	0	0	0	0	0	0	0
2016-12-25	0	0	0	0	0	0	0	0	0
2016-12-26	0	0	0	0	0	0	0	0	0
2016-12-27	0	0	0	0	0	0	0	0	0
2016-12-28	0	0	0	0	0	0	0	0	0
2016-12-29	0	0	0	0	0	0	0	0	0
2016-12-30	0	0	0	0	0	0	0	0	0
2016-12-31	0	0	0	0	0	0	0	0	0
2017-01-01	0	0	0	0	0	0	0	0	0
2017-01-02	0	0	0	0	0	0	0	0	0
2017-01-03	0	0	0	0	0	0	0	0	0
2017-01-04	0	0	0	0	0	0	0	0	0
2017-01-05	0	0	0	0	0	0	0	0	0
2017-01-06	0	0	0	0	0	0	0	0	0
2017-01-07	0	0	0	0	0	0	0	0	0
2017-01-08	0	0	0	0	0	0	0	0	0
2017-01-09	0	0	0	0	0	0	0	0	0
2017-01-10	0	0	0	0	0	0	0	1	0
2017-01-11	0	0	0	0	0	0	0	1	0
2017-01-12	0	0	0	0	0	0	0	0	0
2017-01-13	0	0	0	0	0	0	0	0	0
2017-01-14	0	0	0	0	0	0	0	0	0
2017-01-15	0	0	0	0	0	0	0	0	0
2017-01-16	0	0	0	0	0	0	0	0	0
2017-01-17	0	0	0	0	0	0	0	0	0
2017-01-18	0	0	0	0	0	0	0	0	0
2017-01-19	0	0	0	0	0	0	0	0	0
2017-01-20	0	0	0	0	0	0	0	0	0
2017-01-21	0	0	0	0	0	0	0	0	0
2017-01-22	0	0	0	0	0	0	0	0	0
2017-01-23	0	0	0	0	0	0	0	0	0
2017-01-24	0	0	0	0	0	0	0	0	0
2017-01-25	0	0	0	0	0	0	0	0	0
2017-01-26	0	0	0	0	0	0	0	0	0
2017-01-27	0	0	0	0	0	0	0	0	0
2017-01-28	0	0	0	0	0	0	0	0	0
2017-01-29	0	0	0	0	0	0	0	0	0
2017-01-30	0	0	0	0	0	0	0	0	0
2017-01-31	0	0	0	0	0	0	0	0	0
2017-02-01	0	0	0	0	0	0	0	0	0
2017-02-02	0	0	0	0	0	0	0	0	0
2017-02-03	0	0	0	0	0	0	0	0	0
2017-02-04	0	0	0	0	0	0	0	0	0
2017-02-05	0	0	0	0	0	0	0	0	0
2017-02-06	0	0	0	0	0	0	0	0	0
2017-02-07	0	0	0	0	0	0	0	0	0
2017-02-08	0	0	0	0	0	0	0	0	0
2017-02-09	0	0	0	0	0	0	0	0	0
2017-02-10	0	0	0	0	0	0	0	0	0
2017-02-11	0	0	0	0	0	0	0	0	0
2017-02-12	0	0	0	0	0	0	0	0	0
2017-02-13	0	0	0	0	0	0	0	0	0
2017-02-14	0	0	0	0	0	0	0	0	0
2017-02-15	0	0	0	0	0	0	0	0	0
2017-02-16	0	0	0	0	0	0	0	0	0
2017-02-17	0	0	0	0	0	0	0	0	0
2017-02-18	0	0	0	0	0	0	0	0	0
2017-02-19	0	0	0	0	0	0	0	0	0
2017-02-20	0	0	0	0	0	0	0	0	0
2017-02-21	0	0	0	0	0	0	0	0	0
2017-02-22	0	0	0	0	0	0	0	0	0
2017-02-23	0	0	0	0	0	0	0	0	0
2017-02-24	0	0	0	0	0	0	0	0	0
2017-02-25	0	0	0	0	0	0	0	0	0
2017-02-26	0	0	0	0	0	0	0	0	0
2017-02-27	0	0	0	0	0	0	0	0	0
2017-02-28	0	0	0	0	0	0	0	0	0
2017-03-01	0	0	0	0	0	0	0	0	0
2017-03-02	0	0	0	0	0	0	0	0	0
2017-03-03	0	0	0	0	0	0	0	0	0
2017-03-04	0	0	0	0	0	0	0	0	0
2017-03-05	0	0	0	0	0	0	0	0	0
2017-03-06	0	0	0	0	0	0	0	0	0
2017-03-07	0	0	0	0	0	0	0	0	0
2017-03-08	0	0	0	0	0	0	0	0	0
2017-03-09	0	0	0	0	0	0	0	0	0
2017-03-10	0	0	0	0	0	0	0	0	0
2017-03-11	0	0	0	0	0	0	0	0	0
2017-03-12	0	0	0	0	0	0	0	0	0
2017-03-13	0	0	0	0	0	0	0	0	0
2017-03-14	0	0	0	0	0	0	0	0	0
2017-03-15	0	0	0	0	0	0	0	0	0
2017-03-16	0	0	0	0	0	0	0	0	0
2017-03-17	0	0	0	0	0	0	0	0	0
2017-03-18	0	0	0	0	0	0	0	0	0
2017-03-19	0	0	0	0	0	0	0	0	0
2017-03-20	0	0	0	0	0	0	0	0	0
2017-03-21	0	0	0	0	0	0	0	0	0
2017-03-22	0	0	0	0	0	0	0	0	0
2017-03-23	0	0	0	0	0	0	0	0	0
2017-03-24	0	0	0	0	0	0	0	0	0
2017-03-25	0	0	0	0	0	0	0	0	0
2017-03-26	0	0	0	0	0	0	0	0	0
2017-03-27	0	0	0	0	0	0	0	0	0
2017-03-28	0	0	0	0	0	0	0	0	0
2017-03-29	0	0	0	0	0	0	0	0	0
2017-03-30	0	0	0	0	0	0	0	0	0
2017-03-31	0	0	0	0	0	0	0	0	0
2017-04-01	0	0	0	0	0	0	0	0	0
2017-04-02	0	0	0	0	0	0	0	0	0
2017-04-03	0	0	0	0	0	0	0	0	0
2017-04-04	0	0	0	0	0	0	0	0	0
2017-04-05	0	0	0	0	0	0	0	0	0
2017-04-06	0	0	0	0	0	0	0	0	0
2017-04-07	0	0	0	0	0	0	0	0	0
2017-04-08	0	0	0	0	0	0	0	0	0
2017-04-09	0	0	0	0	0	0	0	0	0
2017-04-10	0	0	0	0	0	0	0	0	0
2017-04-11	0	0	0	0	0	0	0	0	0
2017-04-12	0	0	0	0	0	0	0	0	0
2017-04-13	0	0	0	0	0	0	0	0	0
2017-04-14	0	0	0	0	0	0	0	0	0
2017-04-15	0	0	0	0	0	0	0	0	0
2017-04-16	0	0	0	0	0	0	0	0	0
2017-04-17	0	0	0	0	0	0	0	0	0
2017-04-18	0	0	0	0	0	0	0	0	0
2017-04-19	0	0	0	0	0	0	0	0	0
2017-04-20	0	0	0	0	0	0	0	0	0
2017-04-21	0	0	0	0	0	0	0	0	0
2017-04-22	0	0	0	0	0	0	0	0	0
2017-04-23	0	0	0	0	0	0	0	0	0
2017-04-24	0	0	0	0	0	0	0	0	0
2017-04-25	0	0	0	0	0	0	0	0	0
2017-04-26	0	0	0	0	0	0	0	0	0
2017-04-27	0	0	0	0	0	0	0	0	0
2017-04-28	0	0	0	0	0	0	0	0	0
2017-04-29	0	0	0	0	0	0	0	0	0
2017-04-30	0	0	0	0	0	0	0	0	0
2017-05-01	0	0	0	0	0	0	0	0	0
2017-05-02	0	0	0	0	0	0	0	0	0
2017-05-03	0	0	0	0	0	0	0	0	0
2017-05-04	0	0	0	0	0	0	0	0	0
2017-05-05	0	0	0	0	0	0	0	0	0
2017-05-06	0	0	0	0	0	0	0	0	0
2017-05-07	0	0	0	0	0	0	0	0	0
2017-05-08	0	0	0	0	0	0	0	0	0
2017-05-09	0	0	0	0	0	0	0	0	0
2017-05-10	0	0	0	0	0	0	0	0	0
2017-05-11	0	0	0	0	0	0	0	0	0
2017-05-12	0	0	0	0	0	0	0	0	0
2017-05-13	0	0	0	0	0	0	0	0	0
2017-05-14	0	0	0	0	0	0	0	0	0
2017-05-15	0	0	0	0	0	0	0	0	0
2017-05-16	0	0	0	0	0	0	0	0	0
2017-05-17	0	0	0	0	0	0	0	0	0
2017-05-18	0	0	0	0	0	0	0	0	0
2017-05-19	0	0	0	0	0	0	0	0	0
2017-05-20	0	0	0	0	0	0	0	0	0
2017-05-21	0	0	0	0	0	0	0	0	0
2017-05-22	0	0	0	0	0	0	0	0	0
2017-05-23	0	0	0	0	0	0	1	0	0
2017-05-24	0	0	0	0	0	0	0	0	0
2017-05-25	0	0	0	0	0	0	0	0	0
2017-05-26	0	0	0	0	0	0	0	0	0
2017-05-27	0	0	0	0	0	0	0	0	0
2017-05-28	0	0	0	0	0	0	0	0	0
2017-05-29	0	0	0	0	0	0	0	0	0
2017-05-30	0	0	0	0	0	0	0	0	0
2017-05-31	0	0	0	0	0	0	0	0	0
2017-06-01	0	0	0	0	0	0	0	0	0
2017-06-02	0	0	0	0	0	0	0	0	0
2017-06-03	0	0	0	0	0	0	0	0	0
2017-06-04	0	0	0	0	0	0	0	0	0
2017-06-05	0	0	0	0	0	0	0	0	0
2017-06-06	0	0	0	0	0	0	0	0	0
2017-06-07	0	0	0	0	0	0	0	0	0
2017-06-08	0	0	0	0	0	0	0	0	0
2017-06-09	0	0	0	0	0	0	0	0	0
2017-06-10	0	0	0	0	0	0	0	0	0
2017-06-11	0	0	0	0	0	0	0	0	0
2017-06-12	0	0	0	0	0	1	0	0	0
2017-06-13	0	0	0	0	0	0	0	0	0
2017-06-14	0	0	0	0	0	0	0	0	0
2017-06-15	0	0	0	0	0	0	0	0	0
2017-06-16	0	0	0	0	0	0	0	0	0
2017-06-17	0	0	0	0	0	0	0	0	0
2017-06-18	0	0	0	0	0	0	0	0	0
2017-06-19	0	0	0	0	0	0	0	0	0
2017-06-20	0	0	0	0	0	0	0	0	0
2017-06-21	0	0	0	0	0	0	0	0	0
2017-06-22	0	0	0	0	0	0	0	0	0
2017-06-23	0	0	0	0	0	0	0	0	0
2017-06-24	0	0	0	0	0	0	0	0	0
2017-06-25	0	0	0	0	0	0	0	0	0
2017-06-26	0	0	0	0	0	0	0	0	0
2017-06-27	0	0	0	0	0	0	0	0	0
2017-06-28	0	0	0	0	0	0	0	0	0
2017-06-29	0	0	0	0	0	0	0	0	0
2017-06-30	0	0	0	0	0	0	0	0	0
2017-07-01	0	0	0	0	0	0	0	0	0
2017-07-02	0	0	0	0	0	0	0	0	0
2017-07-03	0	0	0	0	0	1	0	0	0
2017-07-04	0	0	0	0	0	0	0	0	0
2017-07-05	0	0	0	0	0	0	1	0	0
2017-07-06	0	0	0	0	0	0	0	0	0
2017-07-07	0	0	0	0	0	0	0	0	0
2017-07-08	0	0	0	0	0	0	0	0	0
2017-07-09	0	0	0	0	0	0	0	0	0
2017-07-10	0	0	0	0	0	0	0	0	0
2017-07-11	0	0	0	0	0	0	0	0	0
2017-07-12	0	0	0	0	0	0	0	0	0
2017-07-13	0	0	0	0	0	0	0	0	0
2017-07-14	0	0	0	0	0	0	0	0	0
2017-07-15	0	0	0	0	0	0	0	0	0
2017-07-16	0	0	0	0	0	0	0	0	0
2017-07-17	0	0	0	0	0	0	0	0	0
2017-07-18	0	0	0	0	0	0	0	0	0
2017-07-19	0	0	0	0	0	0	0	0	0
2017-07-20	0	0	0	0	0	0	0	0	0
2017-07-21	0	0	0	0	0	0	0	0	0
2017-07-22	0	0	0	0	0	0	0	0	0
2017-07-23	0	0	0	0	0	0	0	0	0
2017-07-24	0	0	0	0	0	0	0	0	0
2017-07-25	0	0	0	0	0	0	0	0	0
2017-07-26	0	0	0	0	0	0	0	0	0
2017-07-27	0	0	0	0	0	0	0	0	0
2017-07-28	0	0	0	0	0	0	0	0	0
2017-07-29	0	0	0	0	0	0	0	0	0
2017-07-30	0	0	0	0	0	0	0	0	0
2017-07-31	0	0	0	0	0	0	0	0	0
2017-08-01	0	0	0	0	0	0	0	0	0
2017-08-02	0	0	0	0	0	0	0	0	0
2017-08-03	0	0	0	0	0	0	0	0	0
2017-08-04	0	0	0	0	0	0	0	0	0
2017-08-05	0	0	0	0	0	0	0	0	0
2017-08-06	0	0	0	0	0	0	0	0	0
2017-08-07	0	0	0	0	0	1	0	0	0
2017-08-08	0	0	0	0	0	0	0	0	0
2017-08-09	0	0	0	0	0	0	0	0	0
2017-08-10	0	0	0	0	0	0	0	0	0
2017-08-11	0	0	0	0	0	0	0	0	0
2017-08-12	0	0	0	0	0	0	0	0	0
2017-08-13	0	0	0	0	0	0	0	0	0
2017-08-14	0	0	0	0	0	0	0	0	0
2017-08-15	0	0	0	0	0	0	0	0	0
2017-08-16	0	0	0	0	0	0	0	0	0
2017-08-17	0	0	0	0	0	0	0	0	0
2017-08-18	0	0	0	0	0	0	0	0	0
2017-08-19	0	0	0	0	0	0	0	0	0
2017-08-20	0	0	0	0	0	0	0	0	0
2017-08-21	0	0	0	0	0	0	0	0	0
2017-08-22	0	0	0	0	0	0	0	0	0
2017-08-23	0	0	0	0	0	0	0	0	0
2017-08-24	0	0	0	0	0	0	0	0	0
2017-08-25	0	0	0	0	0	0	0	0	0
2017-08-26	0	0	0	0	0	0	0	0	0
2017-08-27	0	0	0	0	0	0	0	0	0
2017-08-28	0	0	0	0	0	0	0	0	0
2017-08-29	0	0	0	0	0	0	0	0	0
2017-08-30	0	0	0	0	0	0	0	0	0
2017-08-31	0	0	0	0	0	0	0	0	0
2017-09-01	0	0	0	0	0	0	0	0	0
2017-09-02	0	0	0	0	0	0	0	0	0
2017-09-03	0	0	0	0	0	0	0	0	0
2017-09-04	0	0	0	0	0	0	0	0	0
2017-09-05	0	0	0	0	0	0	0	0	0
2017-09-06	0	0	0	0	0	0	0	0	0
2017-09-07	0	0	0	0	0	0	0	0	0
2017-09-08	0	0	0	0	0	0	0	0	0
2017-09-09	0	0	0	0	0	0	0	0	0
2017-09-10	0	0	0	0	0	0	0	0	0
2017-09-11	0	0	0	0	0	0	0	0	0
2017-09-12	0	0	0	0	0	0	0	0	0
2017-09-13	0	0	0	0	0	0	0	0	0
2017-09-14	0	0	0	0	0	0	0	0	0
2017-09-15	0	0	0	0	0	0	1	1	0
2017-09-16	0	0	0	0	0	0	1	1	0
2017-09-17	0	0	0	0	0	0	1	1	0
2017-09-18	0	0	0	0	0	0	1	1	0
2017-09-19	0	0	0	0	0	0	1	1	0
2017-09-20	0	0	0	0	0	0	1	1	0
2017-09-21	0	0	0	0	0	0	1	1	0
2017-09-22	0	0	0	0	0	0	0	1	0
2017-09-23	0	0	0	0	0	0	0	1	0
2017-09-24	0	0	0	0	0	0	0	1	0
2017-09-25	0	0	0	0	0	0	0	1	0
2017-09-26	0	0	0	0	0	0	0	1	0
2017-09-27	0	0	0	0	0	0	0	1	0
2017-09-28	0	0	0	0	0	0	0	0	0
2017-09-29	0	0	0	0	0	0	0	0	0
2017-09-30	0	0	0	0	0	0	0	0	0
2017-10-01	0	0	0	0	0	0	0	0	0
2017-10-02	0	0	0	0	0	0	0	0	0
2017-10-03	0	0	0	0	0	0	0	0	0
2017-10-04	0	0	0	0	0	0	0	0	0
2017-10-05	0	0	0	0	0	0	0	0	0
2017-10-06	0	0	0	0	0	0	0	0	0
2017-10-07	0	0	0	0	0	0	0	0	0
2017-10-08	0	0	0	0	0	0	0	0	0
2017-10-09	0	0	0	0	0	0	0	0	0
2017-10-10	0	0	0	0	0	0	0	0	0
2017-10-11	0	0	0	0	0	0	0	0	0
2017-10-12	0	0	0	0	0	0	0	0	0
2017-10-13	0	0	0	0	0	0	0	0	0
2017-10-14	0	0	0	0	0	0	0	0	0
2017-10-15	0	0	0	0	0	0	0	0	0
2017-10-16	0	0	0	0	0	0	0	0	0
2017-10-17	0	0	0	0	0	0	0	0	0
2017-10-18	0	0	0	0	0	0	0	0	0
2017-10-19	0	0	0	0	0	0	0	0	0
2017-10-20	0	0	0	0	0	0	0	0	0
2017-10-21	0	0	0	0	0	0	0	0	0
2017-10-22	0	0	0	0	0	0	0	0	0
2017-10-23	0	0	0	0	0	0	0	0	0
2017-10-24	0	0	0	0	0	0	0	0	0
2017-10-25	0	0	0	0	0	0	0	0	0
2017-10-26	0	0	0	0	0	0	0	0	0
2017-10-27	0	0	0	0	0	0	0	0	0
2017-10-28	0	0	0	0	0	0	0	0	0
2017-10-29	0	0	0	0	0	0	0	0	0
2017-10-30	0	0	0	0	0	0	0	0	0
2017-10-31	0	0	0	0	0	0	0	0	0
2017-11-01	0	0	0	0	0	0	0	0	0
2017-11-02	0	0	0	0	0	0	0	0	0
2017-11-03	0	0	0	0	0	0	0	0	0
2017-11-04	0	0	0	0	0	1	0	0	0
2017-11-05	0	0	0	0	0	0	0	0	0
2017-11-06	0	0	0	0	0	0	0	0	0
2017-11-07	0	0	0	0	0	0	0	0	0
2017-11-08	0	0	0	0	0	0	0	0	0
2017-11-09	0	0	0	0	0	0	0	0	0
2017-11-10	0	0	0	0	0	0	0	0	0
2017-11-11	0	0	0	0	0	0	0	0	0
2017-11-12	0	0	0	0	0	0	0	0	0
2017-11-13	0	0	0	0	0	0	0	1	0
2017-11-14	0	0	0	0	0	0	0	0	0
2017-11-15	0	0	0	0	0	1	0	0	0
2017-11-16	0	0	0	0	0	0	0	0	0
2017-11-17	0	0	0	0	0	0	0	0	0
2017-11-18	0	0	0	0	0	0	0	0	0
2017-11-19	0	0	0	0	0	0	0	0	0
2017-11-20	0	0	0	0	0	0	0	0	0
2017-11-21	0	0	0	0	0	0	0	0	0
2017-11-22	0	0	0	0	1	0	0	0	0
2017-11-23	0	0	0	0	0	0	0	0	0
2017-11-24	0	0	0	0	0	0	0	0	0
2017-11-25	0	0	0	0	0	0	0	0	0
2017-11-26	0	0	0	0	0	0	0	0	0
2017-11-27	0	0	0	0	0	0	0	0	0
2017-11-28	0	0	0	0	0	0	0	0	0
2017-11-29	0	0	0	0	0	0	0	0	0
2017-11-30	0	0	0	0	0	0	0	0	0
2017-12-01	0	0	0	0	0	0	0	0	0
2017-12-02	0	0	0	0	0	0	0	0	0
2017-12-03	0	0	0	0	0	0	0	0	0
2017-12-04	0	0	0	0	0	0	0	0	0
2017-12-05	0	0	0	0	0	0	0	0	0
2017-12-06	0	0	0	0	0	0	0	0	0
2017-12-07	0	0	0	0	0	0	0	0	0
2017-12-08	0	0	0	0	0	0	0	0	0
2017-12-09	0	0	0	0	0	0	0	0	0
2017-12-10	0	0	0	0	0	0	0	0	0
2017-12-11	0	0	0	0	0	0	0	0	0
2017-12-12	0	0	0	0	0	0	0	0	0
2017-12-13	0	0	0	0	0	0	0	0	0
2017-12-14	0	0	0	0	0	0	0	0	0
2017-12-15	0	0	0	0	0	0	0	0	0
2017-12-16	0	0	0	0	0	0	0	0	0
2017-12-17	0	0	0	0	0	0	0	0	0
2017-12-18	0	0	0	0	0	0	0	0	0
2017-12-19	0	0	0	0	0	0	0	0	0
2017-12-20	0	0	0	0	0	0	0	0	0
2017-12-21	0	0	0	0	0	0	0	0	0
2017-12-22	0	0	0	0	0	0	0	0	0
2017-12-23	0	0	0	0	0	0	0	0	0
2017-12-24	0	0	0	0	0	0	0	0	0
2017-12-25	0	0	0	0	0	0	0	0	0
2017-12-26	0	0	0	0	0	0	0	0	0
2017-12-27	0	0	0	0	0	0	0	0	0
2017-12-28	0	0	0	0	0	0	0	0	0
2017-12-29	0	0	0	0	0	0	0	0	0
2017-12-30	0	0	0	0	0	0	0	0	0
2017-12-31	0	0	0	0	0	0	0	0	0
2018-01-01	0	0	0	0	0	0	0	0	0
2018-01-02	0	0	0	0	0	0	0	0	0
2018-01-03	0	0	0	0	0	0	0	0	0
2018-01-04	0	0	0	0	1	1	0	0	0
2018-01-05	0	0	0	0	1	1	0	0	0
2018-01-06	0	0	0	0	1	1	1	1	0
2018-01-07	0	0	0	0	1	1	1	1	0
2018-01-08	0	0	0	0	1	1	0	0	0
2018-01-09	0	0	0	0	1	1	0	0	0
2018-01-10	0	0	0	0	1	1	0	0	0
2018-01-11	0	0	0	0	1	1	0	0	0
2018-01-12	0	0	0	0	1	0	0	0	0
2018-01-13	0	0	0	0	0	0	0	0	0
2018-01-14	0	0	0	0	0	0	0	0	0
2018-01-15	0	0	0	0	0	0	0	0	0
2018-01-16	0	0	0	0	0	0	0	0	0
2018-01-17	0	0	0	0	0	0	0	0	0
2018-01-18	0	0	0	0	0	0	0	0	0
2018-01-19	0	0	0	0	0	0	0	0	0
2018-01-20	0	0	0	0	0	0	0	0	0
2018-01-21	0	0	0	0	0	0	0	0	0
2018-01-22	0	0	0	0	0	0	0	0	0
2018-01-23	0	0	0	0	0	0	0	0	0
2018-01-24	0	0	0	0	0	0	0	0	0
2018-01-25	0	0	0	0	0	0	0	0	0
2018-01-26	0	0	0	0	0	0	0	0	0
2018-01-27	0	0	0	0	0	0	0	0	0
2018-01-28	0	0	0	0	0	0	0	0	0
2018-01-29	0	0	0	0	0	0	0	0	0
2018-01-30	0	0	0	0	0	0	0	0	0
2018-01-31	0	0	0	0	0	0	0	0	0
2018-02-01	0	0	0	0	0	0	0	0	0
2018-02-02	0	0	0	0	0	0	0	0	0
2018-02-03	0	0	0	0	0	0	0	0	0
2018-02-04	0	0	0	0	0	0	0	0	0
2018-02-05	0	0	0	0	0	0	0	0	0
2018-02-06	0	0	0	0	0	0	0	0	0
2018-02-07	0	0	0	0	0	0	0	0	0
2018-02-08	0	0	0	0	0	0	0	0	0
2018-02-09	0	0	0	0	0	0	0	0	0
2018-02-10	0	0	0	0	0	0	0	0	0
2018-02-11	0	0	0	0	0	0	0	0	0
2018-02-12	0	0	0	0	0	0	0	0	0
2018-02-13	0	0	0	0	0	0	0	0	0
2018-02-14	0	0	0	0	0	0	0	0	0
2018-02-15	0	0	0	0	0	0	0	0	0
2018-02-16	0	0	0	0	0	0	0	0	0
2018-02-17	0	0	0	0	0	0	0	0	0
2018-02-18	0	0	0	0	0	0	0	0	0
2018-02-19	0	0	0	0	0	0	0	0	0
2018-02-20	0	0	0	0	0	0	0	0	0
2018-02-21	0	0	0	0	0	0	0	0	0
2018-02-22	0	0	0	0	0	0	0	0	0
2018-02-23	0	0	0	0	0	0	0	0	0
2018-02-24	0	0	0	0	0	0	0	0	0
2018-02-25	0	0	0	0	0	0	0	0	0
2018-02-26	0	0	0	0	0	0	0	0	0
2018-02-27	0	0	0	0	0	0	0	0	0
2018-02-28	0	0	0	0	0	0	0	0	0
2018-03-01	0	0	0	0	0	0	0	0	0
2018-03-02	0	0	0	0	0	0	0	0	0
2018-03-03	0	0	0	0	0	0	0	0	0
2018-03-04	0	0	0	0	0	0	0	0	0
2018-03-05	0	0	0	0	0	0	0	0	0
2018-03-06	0	0	0	0	0	0	0	0	0
2018-03-07	0	0	0	0	0	0	0	0	0
2018-03-08	0	0	0	0	0	0	0	0	0
2018-03-09	0	0	0	0	0	0	0	0	0
2018-03-10	0	0	0	0	0	0	0	0	0
2018-03-11	0	0	0	0	0	0	0	0	0
2018-03-12	0	0	0	0	0	0	0	0	0
2018-03-13	0	0	0	0	0	0	0	0	0
2018-03-14	0	0	0	0	0	0	0	0	0
2018-03-15	0	0	0	0	0	0	0	0	0
2018-03-16	0	0	0	0	0	0	0	0	0
2018-03-17	0	0	0	0	0	0	0	0	0
2018-03-18	0	0	0	0	0	0	0	0	0
2018-03-19	0	0	0	0	0	0	0	0	0
2018-03-20	0	0	0	0	0	0	0	0	0
2018-03-21	0	0	0	0	0	0	1	0	0
2018-03-22	0	0	0	0	0	0	0	0	0
2018-03-23	0	0	0	0	0	0	2	1	0
2018-03-24	0	0	0	0	1	0	1	1	0
2018-03-25	0	0	0	0	2	1	1	1	0
2018-03-26	0	0	0	0	1	1	1	1	0
2018-03-27	0	0	0	0	1	0	1	1	0
2018-03-28	0	0	0	0	1	0	1	1	0
2018-03-29	0	0	0	0	1	0	0	1	0
2018-03-30	0	0	0	0	1	0	0	1	0
2018-03-31	0	0	0	0	0	0	0	0	0
2018-04-01	0	0	0	0	0	0	0	0	0
2018-04-02	0	0	0	0	0	0	0	0	0
2018-04-03	0	0	0	0	0	0	0	0	0
2018-04-04	0	0	0	0	0	0	0	0	0
2018-04-05	0	0	0	0	0	0	0	0	0
2018-04-06	0	0	0	0	0	0	0	0	0
2018-04-07	0	0	0	0	0	0	0	0	0
2018-04-08	0	0	0	0	0	0	0	0	0
2018-04-09	0	0	0	0	0	0	0	0	0
2018-04-10	0	0	0	0	0	0	0	0	0
2018-04-11	0	0	0	0	0	0	0	0	0
2018-04-12	0	0	0	0	0	0	0	0	0
2018-04-13	0	0	0	0	0	0	0	0	0
2018-04-14	0	0	0	0	0	0	0	0	0
2018-04-15	0	0	0	0	0	0	0	0	0
2018-04-16	0	0	0	0	0	0	0	0	0
2018-04-17	0	0	0	0	0	0	0	0	0
2018-04-18	0	0	0	0	0	0	0	0	0
2018-04-19	0	0	0	0	0	0	0	0	0
2018-04-20	0	0	0	0	0	0	0	0	0
2018-04-21	0	0	0	0	0	0	0	0	0
1	4
	0
	0
	0
	0
	4
	1
	1
	1
	0
	0
	0
	0
	2
	0
	0
	0
	0
	0
	0
	0
	0
	0
	0
	0
	0
	0
	0
	0
	0
	0
	0
	1
	0
	0
	1
	0
	0
	2
	0
	0
	0
	0
	1
	0
	0
	0
	0
	6
	11
	3
	0
	0
	0
	0
	1
	0
	2
	1
	0
	0
	0
	0
	0
	12
	9
	0
	0
	0
	0
	0
	0
	0
	0
	0
	12
	14
	0
	0

## Sheet: P5
P5	Fever	Chills	MusclePain	WateryEye	RunnyNose	Sneezing	SoreThroat	Cough	ChestPain
2016-10-06	0	0	0	0	0	0	0	0	0
2016-10-07	0	0	0	0	0	0	0	0	0
2016-10-08	0	0	0	0	0	0	0	0	0
2016-10-09	0	0	0	0	0	0	0	0	0
2016-10-10	0	0	0	0	0	0	1	0	0
2016-10-11	0	0	0	0	0	0	1	0	0
2016-10-12	0	0	0	0	0	0	0	0	0
2016-10-13	0	0	0	0	0	0	0	0	0
2016-10-14	0	0	0	0	0	0	0	0	0
2016-10-15	0	0	0	0	0	0	0	0	0
2016-10-16	0	0	0	0	0	0	0	0	0
2016-10-17	0	0	0	0	0	0	0	0	0
2016-10-18	0	0	0	0	0	0	0	0	0
2016-10-19	0	0	0	0	0	0	0	0	0
2016-10-20	0	0	0	0	0	0	0	0	0
2016-10-21	0	0	0	0	0	0	0	0	0
2016-10-22	0	0	0	0	0	0	0	0	0
2016-10-23	0	0	0	0	0	0	0	0	0
2016-10-24	0	0	0	0	0	0	0	0	0
2016-10-25	0	0	0	0	0	0	0	0	0
2016-10-26	0	0	0	0	0	0	0	0	0
2016-10-27	0	0	0	0	0	0	0	0	0
2016-10-28	0	0	0	0	0	0	0	0	0
2016-10-29	0	0	0	0	0	0	0	0	0
2016-10-30	1	0	1	0	0	0	1	0	0
2016-10-31	1	1	1	0	0	0	0	0	0
2016-11-01	0	0	1	0	0	0	2	0	0
2016-11-02	0	0	1	0	1	0	3	0	0
2016-11-03	0	0	0	0	1	0	2	0	0
2016-11-04	0	0	0	0	1	0	2	0	0
2016-11-05	0	0	0	0	0	0	1	0	0
2016-11-06	0	0	0	0	0	0	1	0	0
2016-11-07	0	0	0	0	0	0	1	0	0
2016-11-08	0	0	0	0	0	0	1	0	0
2016-11-09	0	0	0	0	0	0	1	0	0
2016-11-10	0	0	0	0	0	0	1	0	0
2016-11-11	0	0	0	0	0	0	0	0	0
2016-11-12	0	0	0	0	0	0	0	0	0
2016-11-13	0	0	0	0	0	0	0	0	0
2016-11-14	0	0	0	0	0	0	0	0	0
2016-11-15	0	0	0	0	0	0	0	0	0
2016-11-16	0	0	0	0	0	0	0	0	0
2016-11-17	0	0	0	0	0	0	0	0	0
2016-11-18	0	0	0	0	0	0	0	0	0
2016-11-19	0	0	0	0	0	0	0	0	0
2016-11-20	0	0	0	0	0	0	0	0	0
2016-11-21	0	0	0	0	0	0	0	0	0
2016-11-22	0	0	0	0	0	0	0	0	0
2016-11-23	0	0	0	0	0	0	0	0	0
2016-11-24	0	0	0	0	0	0	0	0	0
2016-11-25	0	0	0	0	0	0	0	0	0
2016-11-26	0	0	0	0	0	0	0	0	0
2016-11-27	0	0	0	0	0	0	0	0	0
2016-11-28	0	0	0	0	0	0	0	0	0
2016-11-29	0	0	0	0	0	0	0	0	0
2016-11-30	0	0	0	0	0	0	0	0	0
2016-12-01	0	0	0	0	0	0	0	0	0
2016-12-02	0	0	0	0	0	0	0	0	0
2016-12-03	0	0	0	0	0	0	0	0	0
2016-12-04	0	0	0	0	0	0	0	0	0
2016-12-05	0	0	0	0	0	0	0	0	0
2016-12-06	0	0	0	0	0	0	0	0	0
2016-12-07	0	0	0	0	0	0	0	0	0
2016-12-08	0	0	0	0	1	0	0	0	0
2016-12-09	0	0	0	0	0	0	0	0	0
2016-12-10	0	0	0	0	0	0	0	0	0
2016-12-11	0	0	0	0	0	0	0	0	0
2016-12-12	0	0	0	0	0	0	0	0	0
2016-12-13	0	0	0	0	0	0	0	0	0
2016-12-14	0	0	0	1	1	0	0	0	0
2016-12-15	0	0	0	0	0	0	0	0	0
2016-12-16	0	0	0	0	1	0	0	0	0
2016-12-17	0	0	0	0	0	0	0	0	0
2016-12-18	0	0	0	0	0	0	0	0	0
2016-12-19	0	0	0	0	1	0	0	0	0
2016-12-20	0	0	0	0	0	0	0	0	0
2016-12-21	0	0	0	0	0	0	0	0	0
2016-12-22	0	0	0	0	0	0	0	0	0
2016-12-23	0	0	0	0	0	0	0	0	0
2016-12-24	0	0	0	0	0	0	0	0	0
2016-12-25	0	0	0	0	0	0	0	0	0
2016-12-26	0	0	0	0	0	0	0	0	0
2016-12-27	0	0	0	0	0	0	0	0	0
2016-12-28	0	0	0	0	0	0	0	0	0
2016-12-29	0	0	0	0	0	0	0	0	0
2016-12-30	0	0	0	0	0	0	0	0	0
2016-12-31	0	0	0	0	0	0	0	0	0
2017-01-01	0	0	0	0	0	0	0	0	0
2017-01-02	0	0	0	0	0	0	0	0	0
2017-01-03	0	0	0	0	0	0	0	0	0
2017-01-04	0	0	0	0	0	0	0	0	0
2017-01-05	0	0	0	0	0	0	0	0	0
2017-01-06	0	0	0	0	0	0	0	0	0
2017-01-07	0	0	0	0	0	0	0	0	0
2017-01-08	0	0	0	0	0	0	0	0	0
2017-01-09	0	0	0	0	0	0	0	0	0
2017-01-10	0	0	0	0	0	0	0	0	0
2017-01-11	0	0	0	0	0	0	0	0	0
2017-01-12	0	0	0	0	0	0	0	0	0
2017-01-13	0	0	0	0	0	0	0	0	0
2017-01-14	0	0	0	0	0	0	0	0	0
2017-01-15	0	0	0	0	0	0	0	0	0
2017-01-16	0	0	0	0	0	0	0	0	0
2017-01-17	0	0	0	0	0	0	0	0	0
2017-01-18	0	0	0	0	0	0	0	0	0
2017-01-19	0	0	0	0	1	0	1	0	0
2017-01-20	0	0	0	0	0	0	0	0	0
2017-01-21	0	0	0	0	0	0	0	0	0
2017-01-22	0	0	0	0	0	0	0	0	0
2017-01-23	0	0	0	0	1	0	0	0	0
2017-01-24	0	0	0	0	0	0	0	0	0
2017-01-25	0	0	0	0	0	0	0	0	0
2017-01-26	0	0	0	0	0	0	0	0	0
2017-01-27	0	0	0	0	0	0	0	0	0
2017-01-28	0	0	0	0	0	0	0	0	0
2017-01-29	0	0	0	0	0	0	1	0	0
2017-01-30	0	0	0	0	0	0	0	0	0
2017-01-31	0	0	0	0	0	0	0	0	0
2017-02-01	0	0	0	0	0	0	0	0	0
2017-02-02	0	0	0	0	0	0	0	0	0
2017-02-03	0	0	0	0	0	0	0	0	0
2017-02-04	0	0	0	0	0	0	0	0	0
2017-02-05	0	0	0	0	0	0	0	0	0
2017-02-06	0	0	0	0	0	0	0	0	0
2017-02-07	0	0	0	0	0	0	0	0	0
2017-02-08	0	0	0	0	0	0	0	0	0
2017-02-09	0	0	0	0	0	0	0	0	0
2017-02-10	0	0	0	0	0	0	0	0	0
2017-02-11	0	0	0	0	0	0	0	0	0
2017-02-12	0	0	0	0	0	0	0	0	0
2017-02-13	0	0	0	0	0	0	0	0	0
2017-02-14	0	0	0	0	0	0	0	0	0
2017-02-15	0	0	0	0	0	0	0	0	0
2017-02-16	0	0	0	0	0	0	0	0	0
2017-02-17	0	0	0	0	0	0	0	0	0
2017-02-18	0	0	0	0	0	0	0	0	0
2017-02-19	0	0	0	0	0	0	0	0	0
2017-02-20	0	0	0	0	0	0	0	0	0
2017-02-21	0	0	0	0	0	0	0	0	0
2017-02-22	0	0	0	0	0	0	0	0	0
2017-02-23	0	0	0	0	0	0	0	0	0
2017-02-24	0	0	0	0	0	0	0	0	0
2017-02-25	0	0	0	0	0	0	0	0	0
2017-02-26	0	0	0	0	0	0	0	0	0
2017-02-27	0	0	0	0	0	0	0	0	0
2017-02-28	0	0	0	0	0	0	0	0	0
2017-03-01	0	0	0	0	0	0	0	0	0
2017-03-02	0	0	0	0	0	0	0	0	0
2017-03-03	0	0	0	0	0	0	0	0	0
2017-03-04	0	0	0	0	0	0	0	0	0
2017-03-05	0	0	0	0	0	0	0	0	0
2017-03-06	0	0	0	0	0	0	0	0	0
2017-03-07	0	0	0	0	0	0	1	0	0
2017-03-08	0	0	0	0	0	0	0	0	0
2017-03-09	0	0	0	0	0	0	0	0	0
2017-03-10	0	0	0	0	0	0	0	0	0
2017-03-11	0	0	0	0	0	0	0	0	0
2017-03-12	0	0	0	0	0	0	1	0	0
2017-03-13	0	0	1	0	0	0	1	0	0
2017-03-14	0	0	0	0	0	0	0	0	0
2017-03-15	0	0	0	0	0	0	1	0	0
2017-03-16	0	0	0	0	0	0	0	0	0
2017-03-17	0	0	0	0	0	0	0	0	0
2017-03-18	0	0	0	0	0	0	0	0	0
2017-03-19	0	0	0	0	0	0	0	0	0
2017-03-20	0	0	1	0	0	0	1	0	0
2017-03-21	0	0	0	0	0	0	0	0	0
2017-03-22	0	0	0	0	0	0	0	0	0
2017-03-23	0	0	0	1	0	0	0	0	0
2017-03-24	0	0	0	0	0	0	0	0	0
2017-03-25	0	0	0	0	0	0	0	0	0
2017-03-26	0	0	0	0	0	0	1	0	0
2017-03-27	0	0	0	0	0	0	1	0	0
2017-03-28	0	0	0	0	0	0	0	0	0
2017-03-29	0	0	0	0	0	0	0	0	0
2017-03-30	0	0	0	0	0	0	1	0	0
2017-03-31	0	0	0	0	0	0	0	0	0
2017-04-01	0	0	0	0	0	0	0	0	0
2017-04-02	0	0	0	0	0	0	0	0	0
2017-04-03	0	0	0	0	0	0	0	0	0
2017-04-04	0	0	0	0	0	0	1	0	0
2017-04-05	0	0	0	0	0	0	1	0	0
2017-04-06	0	0	0	0	0	0	0	0	0
2017-04-07	0	0	0	0	0	0	0	0	0
2017-04-08	0	0	0	0	0	0	1	0	0
2017-04-09	0	0	0	0	1	0	1	0	0
2017-04-10	0	0	0	0	0	0	1	0	0
2017-04-11	0	0	0	0	0	0	0	0	0
2017-04-12	0	0	0	0	0	0	0	0	0
2017-04-13	0	0	0	0	0	0	0	0	0
2017-04-14	0	0	0	0	0	0	0	0	0
2017-04-15	0	0	0	0	0	0	0	0	0
2017-04-16	0	0	0	0	0	0	0	0	0
2017-04-17	0	0	0	0	0	0	0	0	0
2017-04-18	0	0	0	0	0	0	0	0	0
2017-04-19	0	0	0	0	0	0	0	0	0
2017-04-20	0	0	0	0	0	0	0	0	0
2017-04-21	0	0	0	0	0	0	0	0	0
2017-04-22	0	0	0	0	0	0	0	0	0
2017-04-23	0	0	0	0	0	0	1	0	0
2017-04-24	0	0	0	0	0	0	1	0	0
2017-04-25	0	0	0	0	0	0	1	0	0
2017-04-26	0	0	0	0	0	0	2	0	0
2017-04-27	0	0	0	0	0	0	2	0	0
2017-04-28	0	0	0	0	0	0	2	0	0
2017-04-29	0	0	0	0	0	0	1	0	0
2017-04-30	0	0	0	0	0	0	0	0	0
2017-05-01	0	0	0	0	0	0	1	0	0
2017-05-02	0	0	0	0	0	0	0	0	0
2017-05-03	0	0	0	0	0	0	0	0	0
2017-05-04	0	0	0	0	0	0	0	0	0
2017-05-05	0	0	0	0	0	0	0	0	0
2017-05-06	0	0	0	0	0	0	0	0	0
2017-05-07	0	0	0	0	0	0	0	0	0
2017-05-08	0	0	0	0	0	0	0	0	0
2017-05-09	0	0	0	0	0	0	0	0	0
2017-05-10	0	0	0	0	0	0	0	0	0
2017-05-11	0	0	0	0	0	0	0	0	0
2017-05-12	0	0	0	0	0	0	0	0	0
2017-05-13	0	0	0	0	0	0	0	0	0
2017-05-14	0	0	1	0	0	0	0	0	0
2017-05-15	0	0	3	0	0	0	0	0	0
2017-05-16	0	0	3	0	0	0	0	0	0
2017-05-17	0	0	2	0	0	0	0	0	0
2017-05-18	0	0	1	0	0	0	0	0	0
2017-05-19	0	0	0	0	0	0	0	0	0
2017-05-20	0	0	0	0	0	0	0	0	0
2017-05-21	0	0	0	0	0	0	0	0	0
2017-05-22	0	0	0	0	0	0	0	0	0
2017-05-23	0	0	0	0	0	0	0	0	0
2017-05-24	0	0	0	0	0	0	0	0	0
2017-05-25	0	0	0	0	0	0	0	0	0
2017-05-26	0	0	0	0	0	0	0	0	0
2017-05-27	0	0	0	0	0	0	0	0	0
2017-05-28	0	0	0	0	0	0	0	0	0
2017-05-29	0	0	0	0	0	0	1	0	0
2017-05-30	0	0	0	0	0	0	0	0	0
2017-05-31	0	0	0	0	0	0	1	0	0
2017-06-01	0	0	0	0	0	0	1	0	0
2017-06-02	0	0	0	0	0	0	0	0	0
2017-06-03	0	0	0	0	0	0	0	0	0
2017-06-04	0	0	0	0	0	0	0	0	0
2017-06-05	0	0	0	0	0	0	1	0	0
2017-06-06	0	0	0	0	0	0	0	0	0
2017-06-07	0	0	0	0	0	0	0	0	0
2017-06-08	0	0	0	0	0	0	1	0	0
2017-06-09	0	0	0	0	0	0	1	0	0
2017-06-10	0	0	0	0	0	0	0	0	0
2017-06-11	0	0	0	0	0	0	0	0	0
2017-06-12	0	0	0	0	0	0	0	0	0
2017-06-13	0	0	0	0	0	0	1	0	0
2017-06-14	0	0	0	0	0	0	0	0	0
2017-06-15	0	0	0	0	0	0	0	0	0
2017-06-16	0	0	0	0	0	0	0	0	0
2017-06-17	0	0	0	0	0	0	0	0	0
2017-06-18	0	0	0	0	0	0	0	0	0
2017-06-19	0	0	0	0	0	0	0	0	0
2017-06-20	0	0	0	0	0	0	0	0	0
2017-06-21	0	0	0	0	0	0	0	0	0
2017-06-22	0	0	0	0	0	0	0	0	0
2017-06-23	0	0	0	0	0	0	1	0	0
2017-06-24	0	0	0	0	0	0	0	0	0
2017-06-25	0	0	0	0	0	0	0	0	0
2017-06-26	0	0	0	0	0	0	0	0	0
2017-06-27	0	0	0	0	0	0	0	0	0
2017-06-28	0	0	0	0	0	0	0	0	0
2017-06-29	0	0	0	0	0	0	0	0	0
2017-06-30	0	0	0	0	0	0	0	0	0
2017-07-01	0	0	0	0	0	0	0	0	0
2017-07-02	0	0	0	0	0	0	0	0	0
2017-07-03	0	0	0	0	0	0	0	0	0
2017-07-04	0	0	0	0	0	0	0	0	0
2017-07-05	0	0	0	0	0	0	0	0	0
2017-07-06	0	0	0	0	0	0	0	0	0
2017-07-07	0	0	0	0	0	0	0	0	0
2017-07-08	0	0	0	0	0	0	0	0	0
2017-07-09	0	0	0	0	0	0	0	0	0
2017-07-10	0	0	0	0	0	0	0	0	0
2017-07-11	0	0	0	0	0	0	1	0	0
2017-07-12	0	0	0	0	0	0	1	0	0
2017-07-13	0	0	0	0	0	0	2	0	0
2017-07-14	0	0	0	0	0	0	1	0	0
2017-07-15	0	0	0	0	0	0	0	0	0
2017-07-16	0	0	0	0	0	0	0	0	0
2017-07-17	0	0	0	0	0	0	0	0	0
2017-07-18	0	0	0	0	0	0	0	0	0
2017-07-19	0	0	0	0	0	0	0	0	0
2017-07-20	0	0	0	0	0	0	0	0	0
2017-07-21	0	0	0	0	0	0	0	0	0
2017-07-22	0	0	0	0	0	0	0	0	0
2017-07-23	0	0	0	0	0	0	0	0	0
2017-07-24	0	0	0	0	0	0	0	0	0
2017-07-25	0	0	0	0	0	0	0	0	0
2017-07-26	0	0	0	0	0	0	0	0	0
2017-07-27	0	0	0	0	0	0	0	0	0
2017-07-28	0	0	0	0	0	0	0	0	0
2017-07-29	0	0	0	0	0	0	0	0	0
2017-07-30	0	0	0	0	0	0	0	0	0
2017-07-31	0	0	0	0	0	0	1	0	0
2017-08-01	0	0	0	0	0	0	2	0	0
2017-08-02	0	0	0	0	0	0	2	0	0
2017-08-03	0	0	0	0	0	0	1	0	0
2017-08-04	0	0	0	0	0	0	1	0	0
2017-08-05	0	0	0	0	0	0	0	0	0
2017-08-06	0	0	0	0	0	0	0	0	0
2017-08-07	0	0	0	0	0	0	1	0	0
2017-08-08	0	0	0	0	0	0	1	0	0
2017-08-09	0	0	0	0	0	0	0	0	0
2017-08-10	0	0	0	0	0	0	0	0	0
2017-08-11	0	0	0	0	0	0	0	0	0
2017-08-12	0	0	0	0	0	0	0	0	0
2017-08-13	0	0	0	0	0	0	0	0	0
2017-08-14	0	0	0	0	0	0	0	0	0
2017-08-15	0	0	0	0	0	0	0	0	0
2017-08-16	0	0	0	0	0	0	0	0	0
2017-08-17	0	0	0	0	0	0	0	0	0
2017-08-18	0	0	0	0	0	0	0	0	0
2017-08-19	0	0	0	0	0	0	0	0	0
2017-08-20	0	0	0	0	0	0	0	0	0
2017-08-21	0	0	0	0	0	0	0	0	0
2017-08-22	0	0	0	0	0	0	0	0	0
2017-08-23	0	0	0	0	0	0	0	0	0
2017-08-24	0	0	0	0	0	0	0	0	0
2017-08-25	0	0	0	0	0	0	0	0	0
2017-08-26	0	0	0	0	0	0	0	0	0
2017-08-27	0	0	0	0	0	0	0	0	0
2017-08-28	0	0	0	0	0	0	0	0	0
2017-08-29	0	0	0	0	0	0	0	0	0
2017-08-30	0	0	0	0	0	0	0	0	0
2017-08-31	0	0	0	0	0	0	0	0	0
2017-09-01	0	0	0	0	0	0	0	0	0
2017-09-02	0	0	0	0	0	0	0	0	0
2017-09-03	0	0	0	0	0	0	0	0	0
2017-09-04	0	0	0	0	0	0	0	0	0
2017-09-05	0	0	0	0	0	0	0	0	0
2017-09-06	0	0	0	0	0	0	0	0	0
2017-09-07	0	0	0	0	0	0	0	0	0
2017-09-08	0	0	0	0	0	0	0	0	0
2017-09-09	0	0	0	0	0	0	0	0	0
2017-09-10	0	0	0	0	0	0	0	0	0
2017-09-11	0	0	0	0	0	0	0	0	0
2017-09-12	0	0	0	0	0	0	0	0	0
2017-09-13	0	0	0	0	0	0	0	0	0
2017-09-14	0	0	0	0	0	0	0	0	0
2017-09-15	0	0	0	0	0	0	0	0	0
2017-09-16	0	0	0	0	0	0	1	0	0
2017-09-17	0	0	0	0	0	0	1	0	0
2017-09-18	0	0	0	0	0	0	1	0	0
2017-09-19	0	0	0	0	0	0	1	0	0
2017-09-20	0	0	0	0	0	0	1	0	0
2017-09-21	0	0	0	0	0	0	1	0	0
2017-09-22	0	0	0	0	0	0	1	0	0
2017-09-23	0	0	0	0	0	0	2	0	0
2017-09-24	0	0	0	0	0	0	2	0	0
2017-09-25	0	0	0	0	0	0	1	0	0
2017-09-26	0	0	0	0	0	0	1	0	0
2017-09-27	0	0	0	0	0	0	1	0	0
2017-09-28	0	0	0	0	0	0	1	0	0
2017-09-29	0	0	0	0	0	0	1	0	0
2017-09-30	0	0	0	0	0	0	1	0	0
2017-10-01	0	0	0	0	0	0	1	0	0
2017-10-02	0	0	0	0	0	0	2	0	0
2017-10-03	0	0	0	0	0	0	2	0	0
2017-10-04	0	0	0	0	0	0	1	0	0
2017-10-05	0	0	0	0	0	0	1	0	0
2017-10-06	0	0	0	0	0	0	0	0	0
2017-10-07	0	0	0	0	0	0	2	0	0
2017-10-08	0	0	0	0	0	0	2	0	0
2017-10-09	0	0	0	0	0	0	1	0	0
2017-10-10	0	0	0	0	0	0	2	0	0
2017-10-11	0	0	0	0	0	0	1	0	0
2017-10-12	0	0	0	0	0	0	1	0	0
2017-10-13	0	0	0	0	0	0	3	0	0
2017-10-14	0	0	0	0	0	0	2	0	0
2017-10-15	0	0	0	0	0	0	1	0	0
2017-10-16	0	0	0	0	0	0	1	0	0
2017-10-17	0	0	0	0	1	0	1	0	0
2017-10-18	0	0	0	0	1	0	0	0	0
2017-10-19	0	0	1	0	0	0	0	0	0
2017-10-20	0	0	0	0	0	0	1	0	0
2017-10-21	0	0	0	0	0	0	0	0	0
2017-10-22	0	0	0	0	0	0	0	0	0
2017-10-23	0	0	0	0	0	0	0	0	0
2017-10-24	0	0	0	0	0	0	0	0	0
2017-10-25	0	0	0	0	0	0	0	0	0
2017-10-26	0	0	0	0	0	0	0	0	0
2017-10-27	0	0	0	0	0	0	0	0	0
2017-10-28	0	0	0	0	0	0	0	0	0
2017-10-29	0	0	0	0	0	0	0	0	0
2017-10-30	0	0	0	0	0	0	0	0	0
2017-10-31	0	0	0	0	0	0	0	0	0
2017-11-01	0	0	0	0	0	0	0	0	0
2017-11-02	0	0	0	0	0	0	0	0	0
2017-11-03	0	0	0	0	0	0	0	0	0
2017-11-04	0	0	0	0	0	0	0	0	0
2017-11-05	0	0	0	0	0	0	0	0	0
2017-11-06	0	0	0	0	0	0	0	0	0
2017-11-07	0	0	0	0	0	0	0	0	0
2017-11-08	0	0	0	0	0	0	0	0	0
2017-11-09	0	0	0	0	0	0	0	0	0
2017-11-10	0	0	0	0	0	0	0	0	0
2017-11-11	0	0	0	0	0	0	0	0	0
2017-11-12	0	0	0	0	0	0	1	0	0
2017-11-13	0	0	0	0	0	0	1	0	0
2017-11-14	0	0	0	0	0	0	0	0	0
2017-11-15	0	0	0	0	0	0	1	0	0
2017-11-16	0	0	0	0	0	0	0	0	0
2017-11-17	0	0	0	0	0	0	0	0	0
2017-11-18	0	0	0	0	0	0	0	0	0
2017-11-19	0	0	0	0	0	0	0	0	0
2017-11-20	0	0	0	0	0	0	0	0	0
2017-11-21	0	0	0	0	0	0	0	0	0
2017-11-22	0	0	0	0	0	0	0	0	0
2017-11-23	0	0	0	0	0	0	0	0	0
2017-11-24	0	0	0	0	0	0	0	0	0
2017-11-25	0	0	0	0	0	0	0	0	0
2017-11-26	0	0	0	0	0	0	0	0	0
2017-11-27	0	0	0	0	0	0	0	0	0
2017-11-28	0	0	0	0	0	0	0	0	0
2017-11-29	0	0	0	0	0	0	0	0	0
2017-11-30	0	0	0	0	0	0	0	0	0
2017-12-01	0	0	0	0	0	0	0	0	0
2017-12-02	0	0	0	0	0	0	0	0	0
2017-12-03	0	0	0	0	0	0	0	0	0
2017-12-04	0	0	0	0	0	0	0	0	0
2017-12-05	0	0	0	0	0	0	0	0	0
2017-12-06	0	0	0	0	1	0	1	0	0
2017-12-07	0	0	0	0	0	0	1	0	0
2017-12-08	0	0	0	0	0	0	0	0	0
2017-12-09	0	0	0	0	0	0	1	0	0
2017-12-10	0	0	0	0	0	0	1	0	0
2017-12-11	0	0	0	0	0	0	0	0	0
2017-12-12	0	0	0	0	0	0	0	0	0
2017-12-13	0	0	0	0	0	0	1	0	0
2017-12-14	0	0	0	1	0	0	0	0	0
2017-12-15	0	0	0	1	1	0	0	0	0
2017-12-16	0	0	0	0	0	0	0	0	0
2017-12-17	0	0	0	0	0	0	1	0	0
2017-12-18	0	0	0	0	0	0	1	0	0
2017-12-19	0	0	0	0	0	0	1	0	0
2017-12-20	0	0	0	0	0	0	1	0	0
2017-12-21	0	0	0	0	0	0	0	0	0
2017-12-22	0	0	0	0	0	0	0	0	0
2017-12-23	0	0	0	0	0	0	0	0	0
2017-12-24	0	0	0	0	0	0	0	0	0
2017-12-25	0	0	0	0	0	0	0	0	0
2017-12-26	0	0	0	0	0	0	0	0	0
2017-12-27	0	0	0	0	0	0	0	0	0
2017-12-28	0	0	0	0	0	0	0	0	0
2017-12-29	0	0	0	0	0	0	0	0	0
2017-12-30	0	0	0	0	0	0	0	0	0
2017-12-31	0	0	0	0	0	0	0	0	0
2018-01-01	0	0	0	0	0	0	0	0	0
2018-01-02	0	0	0	0	0	0	1	0	0
2018-01-03	0	0	0	0	1	0	3	0	0
2018-01-04	0	0	0	0	0	0	3	1	0
2018-01-05	0	0	0	0	1	0	3	1	0
2018-01-06	0	0	0	1	3	3	3	3	0
2018-01-07	0	0	0	2	3	2	3	3	0
2018-01-08	0	0	0	1	2	2	2	2	0
2018-01-09	0	0	0	1	2	2	1	2	0
2018-01-10	0	0	0	0	1	1	1	1	0
2018-01-11	0	0	0	0	1	0	1	1	0
2018-01-12	0	0	0	0	1	0	1	2	0
2018-01-13	0	0	0	0	1	1	1	1	0
2018-01-14	0	0	0	0	1	0	1	1	0
2018-01-15	0	0	0	0	1	0	1	2	0
2018-01-16	0	0	0	0	1	0	1	1	0
2018-01-17	0	0	0	0	0	0	1	1	0
2018-01-18	0	0	0	0	0	0	1	0	0
2018-01-19	0	0	0	0	0	0	1	0	0
2018-01-20	0	0	0	0	0	0	1	1	0
2018-01-21	0	0	0	0	0	0	1	1	0
2018-01-22	0	0	0	0	0	0	1	1	0
2018-01-23	0	0	0	0	0	0	0	1	0
2018-01-24	0	0	0	0	0	0	1	0	0
2018-01-25	0	0	0	0	0	0	1	0	0
2018-01-26	0	0	0	0	0	0	0	0	0
2018-01-27	0	0	0	0	0	0	0	0	0
2018-01-28	0	0	0	0	0	0	0	0	0
2018-01-29	0	0	0	0	0	0	0	0	0
2018-01-30	0	0	0	0	0	0	0	0	0
2018-01-31	0	0	0	0	0	0	0	0	0
2018-02-01	0	0	0	0	0	0	1	0	0
2018-02-02	0	0	0	0	0	0	0	0	0
2018-02-03	0	0	0	0	0	0	0	0	0
2018-02-04	0	0	0	0	0	0	0	0	0
2018-02-05	0	0	0	0	0	0	0	0	0
2018-02-06	0	0	0	0	0	0	0	0	0
2018-02-07	0	0	0	0	0	0	0	0	0
2018-02-08	0	0	0	0	0	0	0	0	0
2018-02-09	0	0	0	0	0	0	0	0	0
2018-02-10	0	0	0	0	0	0	0	0	0
2018-02-11	0	0	0	0	0	0	1	0	0
2018-02-12	0	0	0	0	0	0	1	0	0
2018-02-13	0	0	0	0	0	0	1	0	0
2018-02-14	0	0	0	0	0	0	1	0	0
2018-02-15	0	0	0	0	0	0	1	0	0
2018-02-16	0	0	0	0	0	0	0	0	0
2018-02-17	0	0	0	0	0	0	0	0	0
2018-02-18	0	0	0	0	0	0	0	0	0
2018-02-19	0	0	0	0	0	0	1	0	0
2018-02-20	0	0	0	0	0	0	1	0	0
2018-02-21	0	0	0	0	0	0	0	0	0
2018-02-22	0	0	0	0	0	0	0	0	0
2018-02-23	0	0	0	0	0	0	1	0	0
2018-02-24	0	0	0	0	0	0	0	0	0
2018-02-25	0	0	0	0	0	0	0	0	0
2018-02-26	0	0	0	0	0	0	0	0	0
2018-02-27	0	0	0	0	0	0	1	0	0
2018-02-28	0	0	0	0	0	0	1	0	0
2018-03-01	0	0	0	0	0	0	1	0	0
2018-03-02	0	0	0	0	0	0	1	0	0
2018-03-03	0	0	0	0	0	0	0	0	0
2018-03-04	0	0	0	0	0	0	0	0	0
2018-03-05	0	0	0	0	0	0	0	0	0
2018-03-06	0	0	0	0	0	0	1	0	0
2018-03-07	0	0	0	0	0	0	0	0	0
2018-03-08	0	0	0	0	0	0	0	0	0
2018-03-09	0	0	0	0	0	0	0	0	0
2018-03-10	0	0	0	0	0	0	0	0	0
2018-03-11	0	0	0	0	0	0	0	0	0
2018-03-12	0	0	0	0	0	0	0	0	0
2018-03-13	0	0	0	0	0	0	0	0	0
2018-03-14	0	0	0	0	0	0	0	0	0
2018-03-15	0	0	0	0	0	0	0	0	0
2018-03-16	0	0	0	0	0	0	0	0	0
2018-03-17	0	0	0	0	0	0	0	0	0
2018-03-18	0	0	0	0	0	0	0	0	0
2018-03-19	0	0	0	0	0	0	1	0	0
2018-03-20	0	0	0	1	0	0	1	0	0
2018-03-21	0	0	0	0	0	0	1	0	0
2018-03-22	0	0	0	0	0	0	1	0	0
2018-03-23	0	0	0	0	0	1	1	0	0
2018-03-24	0	0	0	0	0	0	0	0	0
2018-03-25	0	0	0	0	0	0	0	0	0
2018-03-26	0	0	0	0	0	0	2	0	0
2018-03-27	0	0	0	0	0	0	1	0	0
2018-03-28	0	0	0	0	0	0	1	0	0
2018-03-29	0	0	0	0	0	0	0	0	0
2018-03-30	0	0	0	0	0	0	0	0	0
2018-03-31	0	1	0	0	0	0	1	0	0
2018-04-01	0	0	0	0	0	0	1	0	0
2018-04-02	0	0	1	1	0	0	1	0	0
2018-04-03	0	0	0	0	0	0	0	0	0
2018-04-04	0	0	0	0	0	0	0	0	0
2018-04-05	0	0	0	0	0	0	0	0	0
2018-04-06	0	0	0	0	0	0	0	0	0
2018-04-07	0	0	0	0	0	0	0	0	0
2018-04-08	0	0	0	0	0	0	0	0	0
2018-04-09	0	0	0	0	0	0	0	0	0
2018-04-10	0	0	0	0	0	0	0	0	0
2018-04-11	0	0	0	0	0	0	0	0	0
2018-04-12	0	0	0	0	0	0	0	0	0
2018-04-13	0	0	0	0	0	0	0	0	0
2018-04-14	0	0	0	0	0	0	0	0	0
2018-04-15	0	0	0	0	0	0	0	0	0
2018-04-16	0	0	0	0	0	0	0	0	0
2018-04-17	0	0	0	0	0	0	0	0	0
2018-04-18	0	0	0	0	0	0	0	0	0
2018-04-19	0	0	0	0	0	0	0	0	0
2018-04-20	0	0	0	0	0	0	0	0	0
2018-04-21	0	0	0	0	1	0	0	0	0
2018-04-22	0	0	0	0	0	0	0	0	0
2018-04-23	0	0	0	0	0	0	1	0	0

## Sheet: P9
P9	Fever	Chills	MusclePain	WateryEye	RunnyNose	Sneezing	SoreThroat	Cough	ChestPain
2016-08-20	0	0	0	0	0	0	0	0	0
2016-08-21	0	0	0	0	0	0	0	0	0
2016-08-22	0	0	0	0	0	0	0	0	0
2016-08-23	0	0	0	0	0	0	0	0	0
2016-08-24	0	0	0	0	0	0	0	0	0
2016-08-25	0	0	0	0	0	0	0	0	0
2016-08-26	0	0	0	0	0	0	0	0	0
2016-08-27	0	0	0	0	0	0	0	0	0
2016-08-28	0	0	0	0	0	0	0	0	0
2016-08-29	0	0	0	0	0	0	0	0	0
2016-08-30	0	0	0	0	0	0	0	0	0
2016-08-31	0	0	0	0	0	0	0	0	0
2016-09-01	0	0	0	0	0	0	0	0	0
2016-09-02	0	0	0	0	0	0	0	0	0
2016-09-03	0	0	0	0	0	0	0	0	0
2016-09-04	0	0	0	0	0	0	0	0	0
2016-09-05	0	0	0	0	0	0	0	0	0
2016-09-06	0	0	0	0	0	0	0	0	0
2016-09-07	0	0	0	0	0	0	0	0	0
2016-09-08	0	0	0	0	0	0	0	0	0
2016-09-09	0	0	0	0	0	0	0	0	0
2016-09-10	0	0	0	0	0	0	0	0	0
2016-09-11	0	0	0	0	0	0	0	0	0
2016-09-12	0	0	0	0	0	0	0	0	0
2016-09-13	0	0	0	0	0	0	0	0	0
2016-09-14	0	0	0	0	0	0	0	0	0
2016-09-15	0	0	0	0	0	0	0	0	0
2016-09-16	0	0	0	0	0	0	0	0	0
2016-09-17	0	0	0	0	0	0	0	0	0
2016-09-18	0	0	0	0	0	0	0	0	0
2016-09-19	0	0	0	0	0	0	0	0	0
2016-09-20	0	0	0	0	0	0	0	0	0
2016-09-21	0	0	0	0	0	0	0	0	0
2016-09-22	0	0	0	0	0	0	0	0	0
2016-09-23	0	0	0	0	0	0	0	0	0
2016-09-24	0	0	0	0	0	0	0	0	0
2016-09-25	0	0	0	0	0	0	0	0	0
2016-09-26	0	0	0	0	0	0	0	0	0
2016-09-27	0	0	0	0	0	0	0	0	0
2016-09-28	0	0	0	0	0	0	0	0	0
2016-09-29	0	0	0	0	0	0	0	0	0
2016-09-30	0	0	0	0	0	0	0	0	0
2016-10-01	0	0	0	0	0	0	0	0	0
2016-10-02	0	0	0	0	0	0	0	0	0
2016-10-03	0	0	0	0	0	0	0	0	0
2016-10-04	0	0	0	0	0	0	0	0	0
2016-10-05	0	0	0	0	0	0	0	0	0
2016-10-06	0	0	0	0	0	0	0	0	0
2016-10-07	0	0	0	0	0	0	0	0	0
2016-10-08	0	0	0	0	0	0	0	0	0
2016-10-09	0	0	0	0	0	0	0	0	0
2016-10-10	0	0	0	0	0	0	0	0	0
2016-10-11	0	0	0	0	0	0	0	0	0
2016-10-12	0	0	0	0	0	0	0	0	0
2016-10-13	0	0	0	0	0	0	0	0	0
2016-10-14	0	0	0	0	0	0	0	0	0
2016-10-15	0	0	0	0	0	0	0	0	0
2016-10-16	0	0	0	0	0	0	0	0	0
2016-10-17	0	0	0	0	0	0	0	0	0
2016-10-18	0	0	0	0	0	0	0	0	0
2016-10-19	0	0	0	0	0	0	0	0	0
2016-10-20	0	0	0	0	0	0	0	0	0
2016-10-21	0	0	0	0	0	0	0	0	0
2016-10-22	0	0	0	0	0	0	0	0	0
2016-10-23	0	0	0	0	0	0	0	0	0
2016-10-24	0	0	0	0	0	0	0	0	0
2016-10-25	0	0	0	0	0	0	0	0	0
2016-10-26	0	0	0	0	0	0	0	0	0
2016-10-27	0	0	0	0	0	0	0	0	0
2016-10-28	0	0	0	0	0	0	0	0	0
2016-10-29	0	0	0	0	0	0	0	0	0
2016-10-30	0	0	0	0	0	0	0	0	0
2016-10-31	0	0	0	0	0	0	0	0	0
2016-11-01	0	0	0	0	0	0	0	0	0
2016-11-02	0	0	0	0	0	0	0	0	0
2016-11-03	0	0	0	0	0	0	0	0	0
2016-11-04	0	0	0	0	0	0	0	0	0
2016-11-05	0	0	0	0	0	0	0	0	0
2016-11-06	0	0	0	0	0	0	0	0	0
2016-11-07	0	0	0	0	0	0	0	0	0
2016-11-08	0	0	0	0	0	0	0	0	0
2016-11-09	0	0	0	0	0	0	0	0	0
2016-11-10	0	0	0	0	0	0	0	0	0
2016-11-11	0	0	0	0	0	0	0	0	0
2016-11-12	0	0	0	0	0	0	0	0	0
2016-11-13	0	0	0	0	0	0	0	0	0
2016-11-14	0	0	0	0	0	0	0	0	0
2016-11-15	0	0	0	0	0	0	0	0	0
2016-11-16	0	0	0	0	0	0	0	0	0
2016-11-17	0	0	0	0	0	0	0	0	0
2016-11-18	0	0	0	0	0	0	0	0	0
2016-11-19	0	0	0	0	0	0	0	0	0
2016-11-20	0	0	0	0	0	0	0	0	0
2016-11-21	0	0	0	0	0	0	0	0	0
2016-11-22	0	0	0	0	0	0	0	0	0
2016-11-23	0	0	0	0	0	0	0	0	0
2016-11-24	0	0	0	0	0	0	0	0	0
2016-11-25	0	0	0	0	0	0	0	0	0
2016-11-26	0	0	0	0	0	0	0	0	0
2016-11-27	0	0	0	0	0	0	0	0	0
2016-11-28	0	0	0	0	0	0	0	0	0
2016-11-29	0	0	0	0	0	0	0	0	0
2016-11-30	0	0	0	0	0	0	0	0	0
2016-12-01	0	0	0	0	0	0	0	0	0
2016-12-02	0	0	0	0	0	0	0	0	0
2016-12-03	0	0	0	0	0	0	0	0	0
2016-12-04	0	0	0	0	0	0	0	0	0
2016-12-05	0	0	0	0	0	0	0	0	0
2016-12-06	0	0	0	0	0	0	0	0	0
2016-12-07	0	0	0	0	0	0	0	0	0
2016-12-08	0	0	0	0	0	0	0	0	0
2016-12-09	0	0	0	0	0	0	0	0	0
2016-12-10	0	0	0	0	0	0	0	0	0
2016-12-11	0	0	0	0	0	0	0	0	0
2016-12-12	0	0	0	0	0	0	0	0	0
2016-12-13	0	0	0	0	0	0	0	0	0
2016-12-14	0	0	0	0	0	0	0	0	0
2016-12-15	0	0	0	0	0	0	0	0	0
2016-12-16	0	0	0	0	0	0	0	0	0
2016-12-17	0	0	0	0	0	0	0	0	0
2016-12-18	0	0	0	0	0	0	0	0	0
2016-12-19	0	0	0	0	0	0	0	0	0
2016-12-20	0	0	0	0	0	0	0	0	0
2016-12-21	0	0	0	0	0	0	0	0	0
2016-12-22	0	0	0	0	0	0	0	0	0
2016-12-23	0	0	0	0	0	0	0	0	0
2016-12-24	0	0	0	0	0	0	0	0	0
2016-12-25	0	0	0	0	0	0	0	0	0
2016-12-26	0	0	0	0	0	0	0	0	0
2016-12-27	0	0	0	0	0	0	0	0	0
2016-12-28	0	0	0	0	0	0	0	0	0
2016-12-29	0	0	0	0	0	0	0	0	0
2016-12-30	0	0	0	0	0	0	0	0	0
2016-12-31	0	0	0	0	0	0	0	0	0
2017-01-01	0	0	0	0	0	0	0	0	0
2017-01-02	0	0	0	0	0	0	0	0	0
2017-01-03	0	0	0	0	0	0	0	0	0
2017-01-04	0	0	0	0	0	0	0	0	0
2017-01-05	0	0	0	0	0	0	0	0	0
2017-01-06	0	0	0	0	0	0	1	1	0
2017-01-07	2	2	2	0	0	0	2	2	0
2017-01-08	1	2	2	0	1	1	1	1	0
2017-01-09	0	0	0	0	0	0	0	0	0
2017-01-10	0	0	0	0	0	0	0	0	0
2017-01-11	0	0	0	0	0	0	0	0	0
2017-01-12	0	0	0	0	0	0	0	0	0
2017-01-13	0	0	0	0	0	0	0	0	0
2017-01-14	0	0	0	0	0	0	0	0	0
2017-01-15	0	0	0	0	0	0	0	0	0
2017-01-16	0	0	0	0	0	0	0	0	0
2017-01-17	0	0	0	0	0	0	0	0	0
2017-01-18	0	0	0	0	0	0	0	0	0
2017-01-19	0	0	0	0	0	0	0	0	0
2017-01-20	0	0	0	0	0	0	0	0	0
2017-01-21	0	0	0	0	0	0	0	0	0
2017-01-22	0	0	0	0	0	0	0	0	0
2017-01-23	0	0	0	0	0	0	0	0	0
2017-01-24	0	0	0	0	0	0	0	0	0
2017-01-25	0	0	0	0	0	0	0	0	0
2017-01-26	0	0	0	0	0	0	0	0	0
2017-01-27	0	0	0	0	0	0	0	0	0
2017-01-28	0	0	0	0	0	0	0	0	0
2017-01-29	0	0	0	0	0	0	0	0	0
2017-01-30	0	0	0	0	0	0	0	0	0
2017-01-31	0	0	0	0	0	0	0	0	0
2017-02-01	0	0	0	0	0	0	0	0	0
2017-02-02	0	0	0	0	0	0	0	0	0
2017-02-03	0	0	0	0	0	0	0	0	0
2017-02-04	0	0	0	0	0	0	0	0	0
2017-02-05	0	0	0	0	0	0	0	0	0
2017-02-06	0	0	0	0	0	0	0	0	0
2017-02-07	0	0	0	0	0	0	0	0	0
2017-02-08	0	0	0	0	0	0	0	0	0
2017-02-09	0	0	0	0	0	0	0	0	0
2017-02-10	0	0	0	0	0	0	0	0	0
2017-02-11	0	0	0	0	0	0	0	0	0
2017-02-12	0	0	0	0	0	0	0	0	0
2017-02-13	0	0	0	0	0	0	0	0	0
2017-02-14	0	0	0	0	0	0	0	0	0
2017-02-15	0	0	0	0	0	0	0	0	0
2017-02-16	0	0	0	0	0	0	0	0	0
2017-02-17	0	0	0	0	0	0	0	0	0
2017-02-18	0	0	0	0	0	0	0	0	0
2017-02-19	0	0	0	0	0	0	0	0	0
2017-02-20	0	0	0	0	0	0	0	0	0
2017-02-21	0	0	0	0	0	0	0	0	0
2017-02-22	0	0	0	0	0	0	0	0	0
2017-02-23	0	0	0	0	0	0	0	0	0
2017-02-24	0	0	0	0	0	0	0	0	0
2017-02-25	0	0	0	0	0	0	0	0	0
2017-02-26	0	0	0	0	0	0	0	0	0
2017-02-27	0	0	0	0	0	0	0	0	0
2017-02-28	0	0	0	0	0	0	0	0	0
2017-03-01	0	0	0	0	0	0	0	0	0
2017-03-02	0	0	0	0	0	0	0	0	0
2017-03-03	0	0	0	0	0	0	0	0	0
2017-03-04	0	0	0	0	0	0	0	0	0
2017-03-05	0	0	0	0	0	0	0	0	0
2017-03-06	0	0	0	0	0	0	0	0	0
2017-03-07	0	0	0	0	0	0	0	0	0
2017-03-08	0	0	0	0	0	0	0	0	0
2017-03-09	0	0	0	0	0	0	0	0	0
2017-03-10	0	0	0	0	0	0	0	0	0
2017-03-11	0	0	0	0	0	0	0	0	0
2017-03-12	0	0	0	0	0	0	0	0	0
2017-03-13	0	0	0	0	0	0	0	0	0
2017-03-14	0	0	0	0	0	0	0	0	0
2017-03-15	0	0	0	0	0	0	0	0	0
2017-03-16	0	0	0	0	0	0	0	0	0
2017-03-17	0	0	0	0	0	0	0	0	0
2017-03-18	0	0	0	0	0	0	0	0	0
2017-03-19	0	0	0	0	0	0	0	0	0
2017-03-20	0	0	0	0	0	0	0	0	0
2017-03-21	0	0	0	0	0	0	0	0	0
2017-03-22	0	0	0	0	0	0	0	0	0
2017-03-23	0	0	0	0	0	0	0	0	0
2017-03-24	0	0	0	0	0	0	0	0	0
2017-03-25	0	0	0	0	0	0	0	0	0
2017-03-26	0	0	0	0	0	0	0	0	0
2017-03-27	0	0	0	0	0	0	0	0	0
2017-03-28	0	0	0	0	0	0	0	0	0
2017-03-29	0	0	0	0	0	0	0	0	0
2017-03-30	0	0	0	0	0	0	0	0	0
2017-03-31	0	0	0	0	0	0	0	0	0
2017-04-01	0	0	0	0	0	0	0	0	0
2017-04-02	0	0	0	0	0	0	0	0	0
2017-04-03	0	0	0	0	0	0	0	0	0
2017-04-04	0	0	0	0	0	0	0	0	0
2017-04-05	0	0	0	0	0	0	0	0	0
2017-04-06	0	0	0	0	0	0	0	0	0
2017-04-07	0	0	0	0	0	0	0	0	0
2017-04-08	0	0	0	0	0	0	0	0	0
2017-04-09	0	0	0	0	0	0	0	0	0
2017-09-18	0	0	0	0	0	0	0	0	0
2017-09-21	0	0	0	0	0	0	0	0	0
2017-09-25	0	0	0	0	0	0	0	0	0
2017-09-26	0	0	0	0	0	0	0	0	0
2017-09-27	0	0	0	0	0	0	0	0	0
2017-09-28	0	0	0	0	0	0	0	0	0
2017-09-30	0	0	0	0	0	0	0	0	0
2017-10-01	0	0	0	0	0	0	0	0	0

## Sheet: P10
P10	Fever	Chills	MusclePain	WateryEye	RunnyNose	Sneezing	SoreThroat	Cough	ChestPain
2016-10-16	0	0	0	0	0	0	0	0	0
2016-10-17	0	0	0	0	0	0	0	0	0
2016-10-18	0	0	0	0	0	0	0	0	0
2016-10-19	0	0	0	0	0	0	0	0	0
2016-10-20	0	0	0	0	0	0	0	0	0
2016-10-21	0	0	0	0	0	0	0	0	0
2016-10-22	0	0	0	0	0	0	0	0	0
2016-10-23	0	0	0	0	0	0	0	0	0
2016-10-24	0	0	0	0	0	0	0	0	0
2016-10-25	0	0	0	0	2	0	2	0	0
2016-10-26	1	1	0	0	2	1	2	0	0
2016-10-27	0	0	0	0	2	1	2	0	0
2016-10-28	0	0	0	0	1	1	1	1	0
2016-10-29	0	0	0	0	0	0	1	0	0
2016-10-30	0	0	0	0	0	0	1	0	0
2016-10-31	0	0	0	0	0	0	1	0	0
2016-11-01	0	0	0	0	0	0	1	0	0
2016-11-02	0	0	0	0	0	0	1	0	0
2016-11-03	0	0	0	0	0	0	0	0	0
2016-11-04	0	0	0	0	0	0	1	0	0
2016-11-05	0	0	0	0	0	0	1	0	0
2016-11-06	0	0	0	0	0	0	0	0	0
2016-11-07	0	0	0	0	0	0	0	0	0
2016-11-08	0	0	0	0	0	0	0	0	0
2016-11-09	0	0	0	0	0	0	0	0	0
2016-11-10	0	0	0	0	0	0	0	0	0
2016-11-11	0	0	0	0	0	0	0	0	0
2016-11-12	0	0	0	0	0	0	0	0	0
2016-11-13	0	0	0	0	0	0	0	0	0
2016-11-14	0	0	0	0	0	0	0	0	0
2016-11-15	0	0	0	0	1	0	0	0	0
2016-11-16	0	0	0	0	0	0	0	0	0
2016-11-17	0	0	0	0	0	0	0	0	0
2016-11-18	0	0	0	0	0	0	0	0	0
2016-11-19	0	0	0	0	0	0	0	0	0
2016-11-20	0	0	0	0	0	0	0	0	0
2016-11-21	0	0	0	0	0	0	0	0	0
2016-11-22	0	0	0	0	0	0	0	0	0
2016-11-23	0	0	0	0	0	0	0	0	0
2016-11-24	0	0	0	0	0	0	0	0	0
2016-11-25	0	0	0	0	0	0	0	0	0
2016-11-26	0	0	0	0	0	0	0	0	0
2016-11-27	0	0	0	0	0	0	0	0	0
2016-11-28	0	0	0	0	0	0	0	0	0
2016-11-29	0	0	0	0	0	0	0	0	0
2016-11-30	0	0	0	0	0	0	0	0	0
2016-12-01	0	0	0	0	0	0	0	0	0
2016-12-02	0	0	0	0	0	0	0	0	0
2016-12-03	0	0	0	0	0	0	0	0	0
2016-12-04	0	0	0	0	0	0	0	0	0
2016-12-05	0	0	0	0	0	0	0	0	0
2016-12-06	0	0	0	0	0	0	0	0	0
2016-12-07	0	0	0	0	0	0	0	0	0
2016-12-08	0	0	0	0	0	0	0	0	0
2016-12-09	0	0	0	0	0	0	0	0	0
2016-12-10	0	0	0	0	0	0	0	0	0
2016-12-11	0	0	0	0	0	0	0	0	0
2016-12-12	0	0	0	0	0	0	0	0	0
2016-12-13	0	0	0	0	0	0	0	0	0
2016-12-14	0	0	0	0	0	0	0	0	0
2016-12-15	0	0	0	0	0	0	0	0	0
2016-12-16	0	0	0	0	0	0	0	0	0
2016-12-17	0	0	0	0	0	0	0	0	0
2016-12-18	0	0	0	0	0	0	0	0	0
2016-12-19	0	0	0	0	0	0	0	0	0
2016-12-20	0	0	0	0	0	0	0	0	0
2016-12-21	0	0	0	0	0	0	0	0	0
2016-12-22	0	0	0	0	0	0	0	0	0
2016-12-23	0	0	0	0	0	0	0	0	0
2016-12-24	0	0	0	0	0	0	0	0	0
2016-12-25	0	0	0	0	0	0	0	0	0
2016-12-26	0	0	0	0	0	0	0	0	0
2016-12-27	0	0	0	0	0	0	0	0	0
2016-12-28	0	0	0	0	0	0	0	0	0
2016-12-29	0	0	0	0	0	0	0	0	0
2016-12-30	0	0	0	0	0	0	0	0	0
2016-12-31	0	0	0	0	0	0	0	0	0
2017-01-01	0	0	0	0	0	0	0	0	0
2017-01-02	0	0	0	0	0	0	0	0	0
2017-01-03	0	0	0	0	0	0	0	0	0
2017-01-04	0	0	0	0	0	0	0	0	0
2017-01-05	0	0	0	0	0	0	0	0	0
2017-01-06	0	0	0	0	0	0	0	0	0
2017-01-07	0	0	0	0	0	0	0	0	0
2017-01-08	0	0	0	0	0	0	0	0	0
2017-01-09	0	0	0	0	0	0	0	0	0
2017-01-10	0	0	0	0	0	0	0	0	0
2017-01-11	0	0	0	0	0	0	0	0	0
2017-01-12	0	0	0	0	0	0	0	0	0
2017-01-13	0	0	0	0	0	0	0	0	0
2017-01-14	0	0	0	0	0	0	0	0	0
2017-01-15	0	0	0	0	0	0	0	0	0
2017-01-16	0	0	0	0	0	0	0	0	0
2017-01-17	0	0	0	0	0	0	0	0	0
2017-01-18	0	0	0	0	0	0	0	0	0
2017-01-19	0	0	0	0	0	0	0	0	0
2017-01-20	0	0	0	0	0	0	0	0	0
2017-01-21	0	0	0	0	0	0	0	0	0
2017-01-22	0	0	0	0	0	0	0	0	0
2017-01-23	0	0	0	0	0	0	0	0	0
2017-01-24	0	0	0	0	0	0	0	0	0
2017-01-25	0	0	0	0	0	0	0	0	0
2017-01-26	0	0	0	0	0	0	0	0	0
2017-01-27	0	0	0	0	0	0	0	0	0
2017-01-28	0	0	0	0	0	0	0	0	0
2017-01-29	0	0	0	0	0	0	0	0	0
2017-01-30	0	0	0	0	0	0	0	0	0
2017-01-31	0	0	0	0	0	0	0	0	0
2017-02-01	0	0	0	0	0	0	0	0	0
2017-02-02	0	0	0	0	0	0	0	0	0
2017-02-03	0	0	0	0	0	0	0	0	0
2017-02-04	0	0	0	0	0	0	0	0	0
2017-02-05	0	0	0	0	0	0	0	0	0
2017-02-06	0	0	0	0	0	0	0	0	0
2017-02-07	0	0	0	0	0	0	0	0	0
2017-02-08	0	0	0	0	0	0	0	0	0
2017-02-09	0	0	0	0	0	0	0	0	0
2017-02-10	0	0	0	0	0	0	0	0	0
2017-02-11	0	0	0	0	0	0	0	0	0
2017-02-12	0	0	0	0	0	0	0	0	0
2017-02-13	0	0	0	0	0	0	0	0	0
2017-02-14	0	0	0	0	0	0	0	0	0
2017-02-15	0	0	0	0	0	0	0	0	0
2017-02-16	0	0	0	0	0	0	0	0	0
2017-02-17	0	0	0	0	0	0	0	0	0
2017-02-18	0	0	0	0	0	0	0	0	0
2017-02-19	0	0	0	0	0	0	0	0	0
2017-02-20	0	0	0	0	0	0	0	0	0
2017-02-21	0	0	0	0	0	0	0	0	0
2017-02-22	0	0	0	0	0	0	0	0	0
2017-02-23	0	0	0	0	0	0	0	0	0
2017-02-24	0	0	0	0	0	0	0	0	0
2017-02-25	0	0	0	0	0	0	0	0	0
2017-02-26	0	0	0	0	0	0	0	0	0
2017-02-27	0	0	0	0	0	0	0	0	0
2017-02-28	0	0	0	0	0	0	0	0	0
2017-03-01	0	0	0	0	0	0	0	0	0
2017-03-02	0	0	0	0	0	0	0	0	0
2017-03-03	0	0	0	0	0	0	0	0	0
2017-03-04	0	0	0	0	0	0	0	0	0
2017-03-05	0	0	0	0	0	0	0	0	0
2017-03-06	0	0	0	0	0	0	0	0	0
2017-03-07	0	0	0	0	0	0	0	0	0
2017-03-08	0	0	0	0	0	0	0	0	0
2017-03-09	0	0	0	0	0	0	0	0	0
2017-03-10	0	0	0	0	0	0	0	0	0
2017-03-11	0	0	0	0	0	0	0	0	0
2017-03-12	0	0	0	0	0	0	0	0	0
2017-03-13	0	0	0	0	0	0	0	0	0
2017-03-14	0	0	0	0	0	0	0	0	0
2017-03-15	0	0	0	0	0	0	0	0	0
2017-03-16	0	0	0	0	0	0	0	0	0
2017-03-17	0	0	0	0	0	0	0	0	0
2017-03-18	0	0	0	0	0	0	0	0	0
2017-03-19	0	0	0	0	0	0	0	0	0
2017-03-20	0	0	0	0	0	0	0	0	0
2017-03-21	0	0	0	0	0	0	0	0	0
2017-03-22	0	0	0	0	0	0	0	0	0
2017-03-23	0	0	0	0	0	0	0	0	0
2017-03-24	0	0	0	0	0	0	0	0	0
2017-03-25	0	0	0	0	0	0	0	0	0
2017-03-26	0	0	0	0	0	0	0	0	0
2017-03-27	0	0	0	0	0	0	0	0	0
2017-03-28	0	0	0	0	0	0	0	0	0
2017-03-29	0	0	0	0	0	0	0	0	0
2017-03-30	0	0	0	0	0	0	0	0	0
2017-03-31	0	0	0	0	0	0	0	0	0
2017-04-01	0	0	0	0	0	0	0	0	0
2017-04-02	0	0	0	0	0	0	0	0	0
2017-04-03	0	0	0	0	0	0	0	0	0
2017-04-04	0	0	0	0	0	0	0	0	0
2017-04-05	0	0	0	0	0	0	0	0	0
2017-04-06	0	0	0	0	0	0	0	0	0
2017-04-07	0	0	0	0	0	0	0	0	0
2017-04-08	0	0	0	0	0	0	0	0	0
2017-04-09	0	0	0	0	0	0	0	0	0
2017-04-10	0	0	0	0	0	0	0	0	0
2017-04-11	0	0	0	0	0	0	0	0	0
2017-04-12	0	0	0	0	0	0	0	0	0
2017-04-13	0	0	0	0	0	0	0	0	0
2017-04-14	0	0	0	0	0	0	0	0	0
2017-04-15	0	0	0	0	0	0	0	0	0
2017-04-16	0	0	0	0	0	0	0	0	0
2017-04-17	0	0	0	0	0	0	0	0	0
2017-04-18	0	0	0	0	0	0	0	0	0
2017-04-19	0	0	0	0	0	0	0	0	0
2017-04-20	0	0	0	0	0	0	0	0	0
2017-04-21	0	0	0	0	0	0	0	0	0
2017-04-22	0	0	0	0	0	0	0	0	0
2017-04-23	0	0	0	0	0	0	0	0	0
2017-04-24	0	0	0	0	0	0	0	0	0
2017-04-25	0	0	0	0	0	0	0	0	0
2017-04-26	0	0	0	0	0	0	0	0	0
2017-04-27	0	0	0	0	0	0	0	0	0
2017-04-28	0	0	0	0	0	0	0	0	0
2017-04-29	0	0	0	0	0	0	0	0	0
2017-04-30	0	0	0	0	0	0	0	0	0
2017-05-01	0	0	0	0	0	0	0	0	0
2017-05-02	0	0	0	0	0	0	0	0	0
2017-05-03	0	0	0	0	0	0	0	0	0
2017-05-04	0	0	0	0	0	0	0	0	0
2017-05-05	0	0	0	0	0	0	0	0	0
2017-05-06	0	0	0	0	0	0	0	0	0
2017-05-07	0	0	0	0	0	0	0	0	0
2017-05-08	0	0	0	0	0	0	0	0	0
2017-05-09	0	0	0	0	0	0	0	0	0
2017-05-10	0	0	0	0	0	0	0	0	0
2017-05-11	0	0	0	0	0	0	0	0	0
2017-05-12	0	0	0	0	0	0	0	0	0
2017-05-13	0	0	0	0	0	0	0	0	0
2017-05-14	0	0	0	0	0	0	0	0	0
2017-05-15	0	0	0	0	0	0	0	0	0
2017-05-16	0	0	0	0	0	0	0	0	0
2017-05-17	0	0	0	0	0	0	0	0	0
2017-05-18	0	0	0	0	0	0	0	0	0
2017-05-19	0	0	0	0	0	0	0	0	0
2017-05-20	0	0	0	0	0	0	0	0	0
2017-05-21	0	0	0	0	0	0	0	0	0
2017-05-22	0	0	0	0	0	0	0	0	0
2017-05-23	0	0	0	0	0	0	0	0	0
2017-05-24	0	0	0	0	0	0	0	0	0
2017-05-25	0	0	0	0	0	0	0	0	0
2017-05-26	0	0	0	0	0	0	0	0	0
2017-05-27	0	0	0	0	0	0	0	0	0
2017-05-28	0	0	0	0	0	0	0	0	0
2017-05-29	0	0	0	0	0	0	0	0	0
2017-05-30	0	0	0	0	0	0	0	0	0
2017-05-31	0	0	0	0	0	0	0	0	0
2017-06-01	0	0	0	0	0	0	0	0	0
2017-06-02	0	0	0	0	0	0	0	0	0
2017-06-03	0	0	0	0	0	0	0	0	0
2017-06-04	0	0	0	0	0	0	0	0	0
2017-06-05	0	0	0	0	0	0	1	0	0
2017-06-06	0	0	0	0	0	1	1	0	0
2017-06-07	0	0	0	0	0	0	0	0	0
2017-06-08	0	0	0	0	0	0	0	0	0
2017-06-09	0	0	0	0	0	0	0	0	0
2017-06-10	0	0	0	0	0	0	0	0	0
2017-06-11	0	0	0	0	0	0	0	0	0
2017-06-12	0	0	0	0	0	0	0	0	0
2017-06-13	0	0	0	0	0	0	0	0	0
2017-06-14	0	0	0	0	0	0	0	0	0
2017-06-15	0	0	0	0	0	0	0	0	0
2017-06-16	0	0	0	0	0	0	0	0	0
2017-06-17	0	0	0	0	0	0	0	0	0
2017-06-18	0	0	0	0	0	0	0	0	0
2017-06-19	0	0	0	0	0	0	0	0	0
2017-06-20	0	0	0	0	0	0	0	0	0
2017-06-21	0	0	0	0	0	0	0	0	0
2017-06-22	0	0	0	0	0	0	0	0	0
2017-06-23	0	0	0	0	0	0	0	0	0
2017-06-24	0	0	0	0	0	0	0	0	0
2017-06-25	0	0	0	0	0	0	1	0	0
2017-06-26	0	0	0	0	0	0	2	0	0
2017-06-27	0	0	0	0	0	0	0	0	0
2017-06-28	0	0	0	0	0	0	0	0	0
2017-06-29	0	0	0	0	0	0	0	0	0
2017-06-30	0	0	0	0	0	0	0	0	0
2017-07-01	0	0	0	0	0	0	0	0	0
2017-07-02	0	0	0	0	0	0	0	0	0
2017-07-03	0	0	0	0	0	0	0	0	0
2017-07-04	0	0	0	0	0	0	0	0	0
2017-07-05	0	0	0	0	0	0	0	0	0
2017-07-06	0	0	0	0	0	0	0	0	0
2017-07-07	0	0	0	0	0	0	0	0	0
2017-07-08	0	0	0	0	0	0	0	0	0
2017-07-09	0	0	0	0	0	0	0	0	0
2017-07-10	0	0	0	0	0	0	0	0	0
2017-07-11	0	0	0	0	0	0	0	0	0
2017-07-12	0	0	0	0	0	0	0	0	0
2017-07-13	0	0	0	0	0	0	0	0	0
2017-07-14	0	0	0	0	0	0	0	0	0
2017-07-15	0	0	0	0	0	0	0	0	0
2017-07-16	0	0	0	0	0	0	0	0	0
2017-07-17	0	0	0	0	0	0	0	0	0
2017-07-18	0	0	0	0	0	0	0	0	0
2017-07-19	0	0	0	0	0	0	0	0	0
2017-07-20	0	0	0	0	0	0	0	0	0
2017-07-21	0	0	0	0	0	0	0	0	0
2017-07-22	0	0	0	0	0	0	0	0	0
2017-07-23	0	0	0	0	0	0	0	0	0
2017-07-24	0	0	0	0	0	0	0	0	0
2017-07-25	0	0	0	0	0	0	0	0	0
2017-07-26	0	0	0	0	0	0	0	0	0
2017-07-27	0	0	0	0	0	0	0	0	0
2017-07-28	0	0	0	0	0	0	0	0	0
2017-07-29	0	0	0	0	0	0	0	0	0
2017-07-30	0	0	0	0	0	0	0	0	0
2017-07-31	0	0	0	0	0	0	0	0	0
2017-08-01	0	0	0	0	0	0	0	0	0
2017-08-02	0	0	0	0	0	0	0	0	0
2017-08-03	0	0	0	0	0	0	0	0	0
2017-08-04	0	0	0	0	0	0	0	0	0
2017-08-05	0	0	0	0	0	0	0	0	0
2017-08-06	0	0	0	0	0	0	0	0	0
2017-08-07	0	0	0	0	0	0	0	0	0
2017-08-08	0	0	0	0	0	0	0	0	0
2017-08-09	0	0	0	0	0	0	0	0	0
2017-08-10	0	0	0	0	0	0	0	0	0
2017-08-11	0	0	0	0	0	0	0	0	0
2017-08-12	0	0	0	0	0	0	0	0	0
2017-08-13	0	0	0	0	0	0	0	0	0
2017-08-14	0	0	0	0	0	0	0	0	0
2017-08-15	0	0	0	0	0	0	0	0	0
2017-08-16	0	0	0	0	0	0	0	0	0
2017-08-17	0	0	0	0	0	0	0	0	0
2017-08-18	0	0	0	0	0	0	0	0	0
2017-08-19	0	0	0	0	0	0	0	0	0
2017-08-20	0	0	0	0	0	0	0	0	0
2017-08-21	0	0	0	0	0	0	0	0	0
2017-08-22	0	0	0	0	0	0	0	0	0
2017-08-23	0	0	0	0	0	0	0	0	0
2017-08-24	0	0	0	0	0	0	0	0	0
2017-08-25	0	0	0	0	0	0	0	0	0
2017-08-26	0	0	0	0	0	0	0	0	0
2017-08-27	0	0	0	0	0	0	0	0	0
2017-08-28	0	0	0	0	0	0	0	0	0
2017-08-29	0	0	0	0	0	0	0	0	0
2017-08-30	0	0	0	0	0	0	0	0	0
2017-08-31	0	0	0	0	0	0	0	0	0
2017-09-01	0	0	0	0	0	0	0	0	0
2017-09-02	0	0	0	0	0	0	0	0	0
2017-09-03	0	0	0	0	0	0	0	0	0
2017-09-04	0	0	0	0	0	0	0	0	0
2017-09-05	0	0	0	0	0	0	0	0	0
2017-09-06	0	0	0	0	0	0	0	0	0
2017-09-07	0	0	0	0	0	0	0	0	0
2017-09-08	0	0	0	0	0	0	0	0	0
2017-09-09	0	0	0	0	0	0	0	0	0
2017-09-10	0	0	0	0	0	0	0	0	0
2017-09-11	0	0	0	0	0	0	0	0	0

## Sheet: P11
P11	Fever	Chills	MusclePain	WateryEye	RunnyNose	Sneezing	SoreThroat	Cough	ChestPain
2016-10-26	0	0	0	0	0	0	0	0	0
2016-10-27	0	0	0	0	0	0	0	0	0
2016-10-28	0	0	0	0	0	0	0	0	0
2016-10-29	0	0	0	0	0	0	0	0	0
2016-10-30	0	0	0	0	0	0	0	0	0
2016-10-31	0	0	0	0	0	0	0	0	0
2016-11-01	0	0	0	0	0	0	0	0	0
2016-11-02	0	0	0	0	0	0	0	0	0
2016-11-03	0	0	0	0	0	0	0	0	0
2016-11-04	0	0	0	0	0	0	0	0	0
2016-11-05	0	0	0	0	0	0	0	0	0
2016-11-06	0	0	1	0	0	0	0	0	0
2016-11-07	0	0	0	0	0	0	0	0	0
2016-11-08	0	0	0	0	0	0	0	0	0
2016-11-09	0	0	0	0	1	0	0	0	0
2016-11-10	0	0	0	0	0	0	0	0	0
2016-11-11	0	0	0	0	0	0	1	0	0
2016-11-12	0	0	0	0	0	0	1	0	0
2016-11-13	0	0	0	0	0	0	0	0	0
2016-11-14	0	0	0	0	0	1	1	0	0
2016-11-15	0	0	0	0	0	0	0	0	0
2016-11-16	0	0	0	0	0	0	0	0	0
2016-11-17	0	0	0	0	0	0	1	0	0
2016-11-18	0	0	0	0	0	0	0	0	0
2016-11-19	0	0	0	0	0	0	0	0	0
2016-11-20	0	0	0	0	0	0	0	0	0
2016-11-21	0	0	0	0	0	0	0	0	0
2016-11-22	0	0	0	0	0	0	1	0	0
2016-11-23	0	0	0	0	0	0	1	0	0
2016-11-24	0	0	0	0	0	0	1	0	0
2016-11-25	0	0	0	0	0	0	0	0	0
2016-11-26	0	1	1	0	0	0	0	0	0
2016-11-27	0	0	0	0	0	0	0	0	0
2016-11-28	0	0	0	0	0	0	0	0	0
2016-11-29	0	0	0	0	0	0	0	0	0
2016-11-30	0	0	0	0	0	0	1	0	0
2016-12-01	0	0	0	0	0	0	0	0	0
2016-12-02	0	0	0	0	0	0	0	0	0
2016-12-03	0	0	0	1	0	1	0	0	0
2016-12-04	0	0	0	0	0	0	0	0	0
2016-12-05	0	0	0	0	0	0	0	0	0
2016-12-06	0	0	0	0	0	0	0	0	0
2016-12-07	0	0	0	0	1	0	0	0	0
2016-12-08	0	0	0	0	0	0	0	0	0
2016-12-09	0	0	0	0	1	0	0	0	0
2016-12-10	0	0	0	0	0	0	0	0	0
2016-12-11	0	0	0	0	1	0	0	0	0
2016-12-12	0	0	0	0	0	0	0	0	0
2016-12-13	0	0	0	0	1	0	0	0	0
2016-12-14	0	0	0	0	0	0	0	0	0
2016-12-15	0	1	0	0	2	0	2	0	0
2016-12-16	1	1	0	1	2	2	2	0	0
2016-12-17	1	1	0	1	2	2	2	0	0
2016-12-18	0	0	0	0	2	0	0	0	0
2016-12-19	0	0	0	0	1	0	1	1	0
2016-12-20	0	0	0	0	1	0	1	0	0
2016-12-21	0	0	0	0	1	0	0	0	0
2016-12-22	0	0	0	0	2	0	0	0	0
2016-12-23	0	0	0	0	1	0	0	0	0
2016-12-24	0	0	0	0	1	0	0	0	0
2016-12-25	0	0	0	0	0	0	0	0	0
2016-12-26	0	0	0	0	0	0	0	0	0
2016-12-27	0	0	0	0	1	0	0	0	0
2016-12-28	0	0	0	0	0	0	0	0	0
2016-12-29	0	0	0	0	0	0	0	0	0
2016-12-30	0	0	0	0	0	0	0	0	0
2016-12-31	0	0	0	0	0	0	0	0	0
2017-01-01	0	0	0	0	0	0	0	0	0
2017-01-02	0	0	0	0	1	0	0	0	0
2017-01-03	0	0	0	0	1	0	0	0	0
2017-01-04	0	0	0	0	0	0	0	0	0
2017-01-05	0	0	0	0	0	0	0	0	0
2017-01-06	0	0	0	0	0	0	0	0	0
2017-01-07	0	0	0	0	0	0	0	0	0
2017-01-08	0	0	0	0	0	0	0	0	0
2017-01-09	0	0	0	0	0	0	0	0	0
2017-01-10	0	0	0	0	0	0	1	0	0
2017-01-11	0	0	0	0	1	0	0	0	0
2017-01-12	0	0	0	0	0	0	0	0	0
2017-01-13	0	0	0	0	0	0	0	0	0
2017-01-14	0	0	0	0	0	0	0	0	0
2017-01-15	0	0	0	0	0	0	0	0	0
2017-01-16	0	0	0	0	0	0	0	0	0
2017-01-17	0	0	0	0	0	0	0	0	0
2017-01-18	0	0	0	0	0	0	0	0	0
2017-01-19	0	0	0	0	0	0	0	0	0
2017-01-20	0	0	0	0	0	0	0	0	0
2017-01-21	0	0	0	0	1	0	2	0	0
2017-01-22	0	0	0	0	0	0	1	0	0
2017-01-23	0	0	0	0	0	0	0	0	0
2017-01-24	0	0	0	0	0	0	0	0	0
2017-01-25	0	0	0	0	0	0	0	0	0
2017-01-26	0	0	0	0	0	0	0	0	0
2017-01-27	0	0	0	0	0	0	0	0	0
2017-01-28	0	0	0	0	0	0	0	0	0
2017-01-29	0	0	0	0	0	0	0	0	0
2017-01-30	0	0	0	0	0	0	0	0	0
2017-01-31	0	0	0	0	0	1	0	0	0
2017-02-01	0	0	0	0	0	0	0	0	0
2017-02-02	0	0	0	0	0	0	0	0	0
2017-02-03	0	0	0	0	0	0	0	0	0
2017-02-04	0	0	0	0	0	0	0	0	0
2017-02-05	0	0	0	0	0	0	0	0	0
2017-02-06	0	0	0	0	0	1	0	0	0
2017-02-07	0	0	0	0	0	1	0	0	0
2017-02-08	0	0	0	0	0	0	0	0	0
2017-02-09	0	0	0	0	0	0	0	0	0
2017-02-10	0	0	0	0	0	0	0	0	0
2017-02-11	0	0	0	0	0	0	0	0	0
2017-02-12	0	0	0	0	0	0	0	0	0
2017-02-13	0	0	0	0	0	0	0	0	0
2017-02-14	0	0	0	0	0	0	0	0	0
2017-02-15	0	0	0	0	0	1	0	0	0
2017-02-16	0	0	0	0	0	0	0	0	0
2017-02-17	0	0	0	0	0	0	0	0	0
2017-02-18	0	0	0	0	0	0	0	0	0
2017-02-19	0	0	0	0	0	0	0	0	0
2017-02-20	0	0	0	0	0	0	0	0	0
2017-02-21	0	0	0	0	0	1	0	0	0
2017-02-22	0	1	0	0	1	1	0	0	0
2017-02-23	0	0	0	0	0	1	0	0	0
2017-02-24	0	0	0	0	0	0	0	0	0
2017-02-25	0	0	0	0	0	0	0	0	0
2017-02-26	0	0	1	0	0	0	0	0	0
2017-02-27	0	0	1	0	0	0	0	0	0
2017-02-28	0	0	0	0	0	0	0	0	0
2017-03-01	0	0	0	0	0	0	0	0	0
2017-03-02	0	0	0	0	0	0	0	0	0
2017-03-03	0	0	0	0	0	0	0	0	0
2017-03-04	0	0	0	0	0	0	0	0	0
2017-03-05	0	0	0	0	0	0	0	0	0
2017-03-06	0	0	0	0	0	0	0	0	0
2017-03-07	0	0	0	0	0	0	0	0	0
2017-03-08	0	0	0	0	0	0	0	0	0
2017-03-09	0	0	0	0	0	0	0	0	0
2017-03-10	0	0	0	0	0	0	0	0	0
2017-03-11	0	0	0	0	0	0	0	0	0
2017-03-12	0	0	0	0	0	0	0	0	0
2017-03-13	0	0	0	0	0	0	0	0	0
2017-03-14	0	0	0	0	0	0	0	0	0
2017-03-15	0	0	0	0	0	0	0	0	0
2017-03-16	0	0	0	0	0	0	0	0	0
2017-03-17	0	0	0	0	0	0	0	0	0
2017-03-18	0	0	0	0	0	0	0	0	0
2017-03-19	0	0	0	0	0	0	0	0	0
2017-03-20	0	0	0	0	0	0	0	0	0
2017-03-21	0	0	0	0	0	0	0	0	0
2017-03-22	0	0	0	0	0	0	0	0	0
2017-03-23	0	0	0	0	0	0	0	0	0
2017-03-24	0	0	0	0	0	0	0	0	0
2017-03-25	0	0	0	0	0	0	0	0	0
2017-03-26	0	0	0	0	0	0	0	0	0
2017-03-27	0	0	0	0	0	0	0	0	0
2017-03-28	0	0	0	0	0	0	0	0	0
2017-03-29	0	0	0	0	0	0	0	0	0
2017-03-30	0	0	0	0	0	0	0	0	0
2017-03-31	0	0	0	0	0	0	0	0	0
2017-04-01	0	0	0	0	0	0	0	0	0
2017-04-02	0	0	0	0	0	0	0	0	0
2017-04-03	0	0	0	0	0	0	0	0	0
2017-04-04	0	0	0	0	0	0	0	0	0
2017-04-05	0	0	0	0	0	0	0	0	0
2017-04-06	0	0	0	0	0	0	0	0	0
2017-04-07	0	0	0	0	0	0	0	0	0
2017-04-08	0	0	0	0	0	0	0	0	0
2017-04-09	0	0	0	0	0	0	0	0	0
2017-04-10	0	0	0	0	0	0	0	0	0
2017-04-11	0	0	0	0	0	0	0	0	0
2017-04-12	0	0	0	0	0	0	1	0	0
2017-04-13	0	0	0	0	0	0	0	0	0
2017-04-14	0	0	0	0	0	0	0	0	0
2017-04-15	0	0	0	0	0	0	1	0	0
2017-04-16	0	0	0	0	0	0	0	0	0
2017-04-17	0	0	0	0	0	0	0	0	0
2017-04-18	0	0	0	0	0	0	0	0	0
2017-04-19	0	1	0	0	1	0	1	0	0
2017-04-20	0	0	0	0	0	0	0	0	0
2017-04-21	0	0	0	0	0	0	0	0	0
2017-04-22	0	0	0	0	0	0	0	0	0
2017-04-23	0	0	0	0	0	0	0	0	0
2017-04-24	0	0	0	0	0	0	0	0	0
2017-04-25	0	0	0	0	0	0	0	0	0
2017-04-26	0	0	0	0	0	0	0	0	0
2017-04-27	0	0	0	0	0	0	0	0	0
2017-04-28	0	0	0	0	0	0	0	0	0
2017-04-29	0	0	0	0	0	0	0	0	0
2017-04-30	0	0	0	2	0	2	0	0	0
2017-05-01	0	0	0	0	0	0	0	0	0
2017-05-02	0	0	0	2	0	0	0	0	1
2017-05-03	0	0	0	1	1	1	0	0	1
2017-05-04	0	0	0	1	0	1	0	0	1
2017-05-05	0	0	0	0	1	1	0	0	1
2017-05-06	0	0	0	1	0	1	1	0	1
2017-05-07	0	0	1	1	1	0	0	0	1
2017-05-08	0	0	1	1	1	0	0	0	1
2017-05-09	0	0	1	1	0	1	1	0	0
2017-05-10	0	0	0	1	0	0	1	0	0
2017-05-11	0	0	0	1	1	0	1	0	0
2017-05-12	0	0	0	1	0	1	1	0	0
2017-05-13	0	0	0	1	0	0	1	0	0
2017-05-14	0	0	0	0	0	0	0	0	0
2017-05-15	0	0	0	1	0	0	1	0	0
2017-05-16	0	0	0	0	0	0	0	0	0
2017-05-17	0	0	0	1	1	1	1	0	0
2017-05-18	0	0	0	2	2	1	1	0	0
2017-05-19	0	0	0	2	1	2	1	0	0
2017-05-20	0	0	0	2	1	1	2	0	0
2017-05-21	0	0	0	2	1	1	1	0	0
2017-05-22	0	0	0	1	1	0	1	0	0
2017-05-23	0	0	0	2	0	1	1	0	0
2017-05-24	0	0	0	1	1	0	2	0	0
2017-05-25	0	0	0	1	1	1	2	0	0
2017-05-26	0	0	0	1	1	1	1	0	0
2017-05-27	0	0	0	1	1	1	2	0	0
2017-05-28	0	0	0	1	1	0	2	0	0
2017-05-29	0	0	0	1	0	2	2	0	0
2017-05-30	0	0	0	0	0	0	0	0	0
2017-05-31	0	0	0	0	0	0	0	0	0
2017-06-01	0	0	0	0	0	0	0	0	0
2017-06-02	0	0	0	0	0	0	0	0	0
2017-06-03	0	0	0	2	1	2	2	0	0
2017-06-04	0	0	0	2	1	1	2	0	0
2017-06-05	0	0	0	1	1	1	1	0	0
2017-06-06	0	0	0	0	0	0	0	0	0
2017-06-07	0	0	0	1	0	1	1	0	0
2017-06-08	0	0	0	0	0	1	1	0	1
2017-06-09	0	0	0	1	0	1	1	0	0
2017-06-10	0	0	0	0	1	0	1	0	0
2017-06-11	0	0	0	1	0	0	1	0	0
2017-06-12	0	0	0	0	0	0	1	0	0
2017-06-13	0	0	0	0	0	0	0	0	0
2017-06-14	0	0	0	0	0	1	0	0	0
2017-06-15	0	1	0	0	0	0	0	0	0
2017-06-16	0	0	0	0	0	0	0	0	0
2017-06-17	0	0	0	0	0	0	0	0	0
2017-06-18	0	0	0	0	1	1	1	0	0
2017-06-19	0	0	0	0	0	0	0	0	0
2017-06-20	0	0	0	0	0	0	0	0	0
2017-06-21	0	0	0	1	0	0	1	0	0
2017-06-22	0	0	0	0	0	0	0	0	0
2017-06-23	0	0	0	0	0	0	0	0	0
2017-06-24	0	0	0	0	0	0	0	0	0
2017-06-25	0	0	0	0	0	0	0	0	0
2017-06-26	0	0	0	0	0	0	0	0	0
2017-06-27	0	0	0	0	0	0	0	0	0
2017-06-28	0	0	0	0	0	0	0	0	0
2017-06-29	0	0	0	0	0	0	0	0	0
2017-06-30	0	0	0	0	0	0	0	0	0
2017-07-01	0	0	0	0	0	0	0	0	0
2017-07-02	0	0	0	0	0	0	0	0	0
2017-07-03	0	0	0	0	0	0	0	0	0
2017-07-04	0	0	0	0	0	0	0	0	0
2017-07-05	0	0	0	0	0	0	0	0	0
2017-07-06	0	0	0	0	0	0	0	0	0
2017-07-07	0	0	0	0	0	0	0	0	0
2017-07-08	0	0	0	0	0	0	0	0	0
2017-07-09	0	0	0	0	0	0	0	0	0
2017-07-10	0	1	0	0	1	1	1	0	0
2017-07-11	1	1	1	0	1	1	2	0	0
2017-07-12	1	0	1	0	1	1	1	1	1
2017-07-13	1	1	0	0	2	0	1	1	1
2017-07-14	0	0	1	0	2	0	0	2	1
2017-07-15	0	0	0	0	3	0	1	2	1
2017-07-16	0	0	0	0	1	0	0	2	1
2017-07-17	0	0	0	0	1	0	0	1	0
2017-07-18	0	0	0	0	2	0	0	2	1
2017-07-19	0	0	0	0	2	0	0	1	0
2017-07-20	0	0	0	0	1	0	0	1	0
2017-07-21	0	0	0	0	1	0	0	1	0
2017-07-22	0	0	0	0	1	0	0	1	0
2017-07-23	0	0	0	0	1	0	0	1	0
2017-07-24	0	0	0	0	1	0	0	1	0
2017-07-25	0	0	0	0	1	0	0	1	0
2017-07-26	0	0	0	0	0	0	1	2	1
2017-07-27	0	2	0	0	1	0	1	1	1
2017-07-28	0	1	0	0	0	0	1	1	0
2017-07-29	0	0	0	0	0	0	1	1	0
2017-07-30	0	0	0	0	0	0	1	1	0
2017-07-31	0	0	0	0	0	0	1	1	1
2017-08-01	0	0	0	0	0	0	1	1	1
2017-08-02	0	0	0	0	0	0	1	1	1
2017-08-03	0	0	0	0	0	0	1	1	1
2017-08-04	0	0	0	0	0	0	1	1	1
2017-08-05	0	0	0	0	0	0	1	2	2
2017-08-06	0	1	0	0	0	0	1	2	2
2017-08-07	1	1	0	0	0	0	2	2	2
2017-08-08	1	1	1	0	0	0	2	2	2
2017-08-09	1	0	1	0	0	0	2	2	1
2017-08-10	1	0	1	0	0	0	1	1	1
2017-08-11	0	0	0	0	1	0	1	1	1
2017-08-12	0	0	0	0	0	0	2	2	2
2017-08-13	0	0	0	0	0	1	2	2	2
2017-08-14	0	0	0	0	0	0	2	2	1
2017-08-15	0	0	0	0	1	0	2	1	1
2017-08-16	0	0	0	0	0	0	1	1	0
2017-08-17	0	0	0	0	0	0	1	1	1
2017-08-18	0	0	0	0	0	0	0	1	1
2017-08-19	0	0	0	0	0	0	1	1	1
2017-08-20	0	1	0	0	0	0	1	1	1
2017-08-21	0	1	0	0	0	0	1	1	1
2017-08-22	0	1	0	0	0	0	0	1	1
2017-08-23	0	1	0	0	0	0	0	0	1
2017-08-24	0	0	0	0	0	0	0	1	1
2017-08-25	0	1	1	1	1	1	1	1	1
2017-08-26	0	0	1	1	1	0	0	0	1
2017-08-27	0	0	1	0	0	0	1	1	0
2017-08-28	0	0	1	0	0	0	1	1	1
2017-08-29	0	0	1	0	0	0	1	1	0
2017-08-30	0	1	0	1	1	1	1	1	0
2017-08-31	0	0	1	1	0	0	1	1	0
2017-09-01	0	1	0	0	0	0	1	1	1
2017-09-02	0	0	0	0	0	0	1	1	1
2017-09-03	0	0	0	1	0	0	1	0	0
2017-09-04	1	0	0	1	0	0	1	1	1
2017-09-05	0	0	0	1	0	0	1	1	0
2017-09-06	0	0	0	0	0	0	1	0	0
2017-09-07	0	0	0	1	0	0	1	0	0
2017-09-08	0	0	0	0	0	0	1	0	0
2017-09-09	0	0	1	0	0	0	1	0	0
2017-09-10	0	0	0	0	0	0	1	0	0
2017-09-11	0	0	0	0	0	0	1	0	0
2017-09-12	0	0	0	0	0	0	1	0	0
2017-09-13	0	0	0	0	0	0	1	0	0
2017-09-14	0	0	0	0	0	0	0	0	0
2017-09-15	0	0	0	0	0	0	1	0	0
2017-09-25	0	0	0	0	0	0	0	0	0
2017-09-26	0	0	0	0	0	1	0	0	0
2017-09-27	0	0	0	0	0	0	0	0	0
2017-09-28	0	0	0	0	0	1	0	0	0
2017-09-29	0	1	0	0	0	0	1	0	0
2017-09-30	0	0	0	0	0	0	1	0	0
2017-10-01	0	0	0	0	0	0	1	0	0
2017-10-02	0	0	0	0	0	0	0	0	0
2017-10-03	0	0	0	0	0	0	1	0	0
2017-10-04	0	0	0	0	0	0	1	0	0
2017-10-05	0	0	0	0	0	0	1	0	0
2017-10-06	0	0	0	0	0	0	0	0	0
2017-10-07	0	0	0	0	0	0	0	0	0
2017-10-08	0	0	0	0	0	0	0	0	0
2017-10-09	0	0	0	0	0	0	0	0	0
2017-10-10	0	0	0	0	0	0	0	0	0
2017-10-11	0	0	0	0	0	0	1	0	0
2017-10-12	0	0	0	0	0	0	1	0	0
2017-10-13	0	0	0	0	0	0	0	0	0
2017-10-14	0	0	0	0	0	0	1	0	0
2017-10-15	0	0	0	0	0	0	0	0	0
2017-10-16	0	0	0	0	0	0	1	0	0
2017-10-17	0	0	0	0	0	0	1	0	0
2017-10-18	0	0	0	0	0	0	0	0	0
2017-10-19	0	0	0	0	0	0	0	0	0
2017-10-20	0	0	0	0	0	0	1	0	0
2017-10-21	0	0	0	0	0	0	1	0	0
2017-10-22	0	0	0	0	0	0	0	0	0
2017-10-23	0	0	0	0	0	0	0	0	0
2017-10-24	0	0	0	0	0	0	0	0	0
2017-10-25	0	0	0	0	0	0	0	0	0
2017-10-26	0	0	0	0	0	0	0	0	0
2017-10-27	0	0	0	0	0	0	0	0	0
2017-10-28	0	0	0	0	0	0	0	0	0
2017-10-29	0	0	0	0	0	0	0	0	0
2017-10-30	0	0	0	0	0	0	0	0	0
2017-10-31	0	1	1	0	1	1	1	0	0
2017-11-01	0	1	0	1	2	1	1	0	0
2017-11-02	0	0	0	0	1	0	1	0	0
2017-11-03	0	0	0	0	1	0	1	0	0
2017-11-04	0	0	0	0	1	0	1	0	0
2017-11-05	0	0	0	0	0	0	1	0	0
2017-11-06	0	0	0	0	0	0	1	0	0
2017-11-07	0	0	0	0	0	1	0	0	0
2017-11-08	0	0	0	0	0	0	1	0	0
2017-11-09	0	0	0	0	0	1	0	0	0
2017-11-10	0	0	0	0	0	0	0	0	0
2017-11-11	0	0	0	0	0	0	0	0	0
2017-11-12	0	0	0	0	0	0	0	0	0
2017-11-13	0	0	0	0	0	0	0	0	0
2017-11-14	0	0	0	0	0	0	0	0	0
2017-11-15	0	0	0	0	0	0	0	0	0
2017-11-16	0	1	0	0	0	1	0	0	0
2017-11-17	0	0	0	0	0	0	0	0	0
2017-11-18	0	0	0	0	0	0	0	0	0
2017-11-19	0	0	1	0	1	0	0	0	0
2017-11-20	0	0	1	0	1	0	0	0	0
2017-11-21	0	0	0	0	1	1	0	0	1
2017-11-22	0	0	0	0	0	0	0	0	0
2017-11-23	0	0	0	0	0	0	0	0	0
2017-11-24	0	1	1	0	1	0	0	0	0
2017-11-25	0	0	0	0	2	0	0	0	0
2017-11-26	0	0	0	0	1	1	0	0	0
2017-11-27	0	0	0	0	1	0	0	0	0
2017-11-28	0	0	0	0	1	0	0	0	0
2017-11-29	0	0	0	0	1	0	0	0	0
2017-11-30	0	0	0	0	1	0	0	0	0
2017-12-01	0	0	0	0	1	0	0	0	0
2017-12-02	0	0	0	0	1	0	0	0	0
2017-12-03	0	0	0	0	1	0	0	0	0
2018-01-01	0	0	0	1	2	0	0	0	0
2018-01-02	0	0	0	1	2	0	0	0	0
2018-01-03	0	0	0	1	2	0	1	0	0
2018-01-04	0	0	0	1	2	0	1	0	0
2018-01-05	0	0	0	1	2	1	0	0	0
2018-01-06	0	0	0	0	2	1	2	1	0
2018-01-07	0	0	0	0	2	0	2	1	0
2018-01-08	0	0	0	1	2	1	1	2	0
2018-01-09	0	0	0	1	2	0	1	1	0
2018-01-10	0	0	0	1	2	0	1	1	0
2018-01-11	0	0	0	0	2	1	1	1	0
2018-01-12	0	0	0	1	2	1	1	1	0
2018-01-13	0	0	0	0	2	1	1	1	0
2018-01-14	0	0	0	1	2	1	2	1	0
2018-01-15	0	0	0	0	1	0	2	1	0
2018-01-16	0	0	0	0	2	0	1	0	0
2018-01-17	0	0	0	1	1	0	1	1	0
2018-01-18	0	0	0	1	1	0	1	1	0
2018-01-19	0	0	0	1	2	0	1	0	0
2018-01-20	0	0	0	0	1	0	0	0	0
2018-01-21	0	0	0	1	2	0	1	0	0
2018-01-22	0	0	0	1	1	0	0	0	0
2018-01-23	0	0	0	0	1	0	1	0	0
2018-01-24	0	0	0	1	2	0	2	0	0
2018-01-25	0	0	0	1	1	0	1	0	0
2018-01-26	0	0	0	1	1	0	1	0	0
2018-01-27	0	0	0	1	1	0	1	0	0
2018-01-28	0	0	0	0	1	0	1	0	0
2018-01-29	0	0	0	0	1	0	1	0	0
2018-01-30	0	0	0	0	1	0	1	0	0
2018-01-31	0	0	0	1	1	0	1	0	0
2018-02-01	0	0	0	0	1	0	1	0	0
2018-02-02	0	0	0	0	1	0	1	0	0
2018-02-03	0	0	0	0	1	0	1	0	0
2018-02-04	0	0	0	0	1	0	1	0	0
2018-02-05	0	0	0	0	1	0	0	1	0
2018-02-06	0	0	0	0	1	0	1	0	0
2018-02-07	0	0	0	0	1	0	1	0	0
2018-02-08	0	0	0	0	1	0	1	0	0
2018-02-09	0	0	0	0	1	0	1	0	0
2018-02-10	0	0	0	0	1	0	1	0	0
2018-02-11	0	0	0	0	1	0	1	0	0
2018-02-12	0	0	0	0	1	0	1	0	0
2018-02-13	0	0	0	0	1	0	1	0	0
2018-02-14	0	0	0	0	0	0	0	0	0
2018-02-15	0	0	0	0	1	0	1	0	0
2018-02-16	0	0	0	0	0	0	0	0	0
2018-02-17	0	0	0	0	0	0	0	0	0
2018-02-18	0	0	0	0	0	0	0	0	0
2018-02-19	0	0	0	0	1	0	1	0	0
2018-02-20	0	0	0	0	1	0	1	0	0
2018-02-21	0	0	0	0	1	0	1	0	0
2018-02-22	0	0	0	0	1	0	2	0	0
2018-02-23	0	0	0	0	1	0	1	0	0
2018-02-24	0	0	0	0	1	0	1	0	0
2018-02-25	0	0	0	0	0	0	1	0	0
2018-02-26	0	0	0	0	1	0	0	0	0
2018-02-27	0	0	0	0	1	0	2	0	0
2018-02-28	0	0	0	0	1	0	0	0	0
2018-03-01	0	0	0	0	1	0	1	0	0
2018-03-02	0	0	0	0	1	0	1	0	0
2018-03-03	0	0	0	0	1	0	1	0	0
2018-03-04	0	0	0	1	1	0	1	0	0
2018-03-05	0	0	0	1	1	0	1	0	1
2018-03-06	0	0	0	0	2	0	1	0	0
2018-03-07	0	0	0	1	2	1	1	1	1
2018-03-08	0	1	1	1	2	1	1	1	1
2018-03-09	0	0	0	1	2	0	1	1	0
2018-03-10	0	0	0	1	1	1	1	1	0
2018-03-11	0	0	0	1	1	0	1	0	0
2018-03-12	0	0	0	0	1	0	0	1	1
2018-03-13	0	0	0	0	1	0	1	1	0
2018-03-14	0	0	0	0	1	0	0	0	0
2018-03-15	0	0	0	1	1	0	0	0	0
2018-03-16	0	0	0	0	1	0	0	0	0
2018-03-17	0	0	0	0	1	0	0	0	0
2018-03-18	0	0	0	0	1	0	1	0	0
2018-03-19	0	0	0	0	1	0	1	0	0
2018-03-20	0	0	0	1	1	0	1	0	0
2018-03-21	0	0	1	0	1	0	1	0	0
2018-03-22	0	0	1	1	2	0	1	0	0
2018-03-23	0	0	0	1	1	0	1	0	0
2018-03-24	0	0	0	1	1	0	1	0	0
2018-03-25	0	0	0	0	1	0	0	0	0
2018-03-26	0	0	0	0	1	0	1	0	0
2018-03-27	0	0	0	0	1	0	1	0	0
2018-03-28	0	0	0	0	1	0	1	0	0
2018-03-29	0	0	0	0	1	0	0	0	0
2018-03-30	0	0	0	0	1	0	0	0	0
2018-03-31	0	0	0	0	1	1	0	0	1
2018-04-01	0	0	0	0	1	0	1	0	0
2018-04-02	0	0	0	0	1	0	1	0	0
2018-04-03	0	0	0	0	1	0	1	0	0
2018-04-04	0	0	0	1	1	0	1	0	0
2018-04-05	0	0	0	0	1	0	1	0	0
2018-04-06	0	0	0	0	1	0	0	0	0
2018-04-07	0	0	0	1	1	0	1	0	0
2018-04-08	0	0	0	0	1	0	1	0	0
2018-04-09	0	0	0	0	1	0	0	0	0
2018-04-10	0	0	0	0	1	1	0	0	0
2018-04-11	0	0	0	0	1	0	1	0	0
2018-04-12	0	0	0	0	1	0	0	1	0
2018-04-13	0	0	0	0	1	0	0	0	0
2018-04-14	0	0	0	0	0	0	1	0	0
2018-04-15	0	0	0	0	0	0	0	0	0
2018-04-16	0	0	0	0	0	0	0	0	0
2018-04-17	0	0	0	0	0	0	0	0	0
2018-04-18	0	0	0	0	0	0	0	0	0
2018-04-19	0	0	0	0	0	0	0	0	0
2018-04-20	0	0	0	2	1	0	0	0	0
2018-04-21	0	0	0	1	1	0	0	0	0
2018-04-22	0	0	0	1	0	0	0	0	0
2018-04-23	0	0	0	0	1	0	1	0	0

## Sheet: P12
P12	Fever	Chills	MusclePain	WateryEye	RunnyNose	Sneezing	SoreThroat	Cough	ChestPain
2016-10-13	0	0	0	0	0	0	0	0	0
2016-10-14	0	0	0	0	0	0	0	0	0
2016-10-15	0	0	0	0	0	0	0	0	0
2016-10-16	0	0	0	0	0	0	0	0	0
2016-10-17	0	0	0	0	0	0	0	0	0
2016-10-18	0	0	0	0	0	0	0	0	0
2016-10-19	0	0	0	0	0	0	0	0	0
2016-10-20	0	0	0	0	0	0	0	0	0
2016-10-21	0	0	0	0	0	0	0	0	0
2016-10-22	0	0	0	0	0	0	0	0	0
2016-10-23	0	0	0	0	0	0	0	0	0
2016-10-24	0	0	0	0	0	0	0	0	0
2016-10-25	0	0	0	0	0	0	0	0	0
2016-10-26	0	0	0	0	0	0	0	0	0
2016-10-27	0	0	0	0	0	0	0	0	0
2016-10-28	0	0	0	0	0	0	0	0	0
2016-10-29	0	0	0	0	0	0	0	0	0
2016-10-30	0	0	0	0	0	0	0	0	0
2016-10-31	0	0	0	0	0	0	0	0	0
2016-11-01	0	0	0	0	0	0	0	0	0
2016-11-02	0	0	0	0	0	0	0	0	0
2016-11-03	0	0	0	0	0	0	0	0	0
2016-11-04	0	0	0	0	0	0	0	0	0
2016-11-05	0	0	0	0	0	0	0	0	0
2016-11-06	0	0	0	0	0	0	0	0	0
2016-11-07	0	0	0	0	0	0	0	0	0
2016-11-08	0	0	0	0	0	0	0	0	0
2016-11-09	0	0	0	0	0	0	0	0	0
2016-11-10	0	0	0	0	0	0	0	0	0
2016-11-11	0	0	0	0	0	0	0	0	0
2016-11-12	0	0	0	0	0	0	0	0	0
2016-11-13	0	0	0	0	0	0	0	0	0
2016-11-14	0	0	0	0	0	0	0	0	0
2016-11-15	0	0	0	0	0	0	0	0	0
2016-11-16	0	0	0	0	0	0	0	0	0
2016-11-17	0	0	0	0	0	0	0	0	0
2016-11-18	0	0	0	0	0	0	0	0	0
2016-11-19	0	0	0	0	0	0	0	0	0
2016-11-20	0	0	0	0	0	0	0	0	0
2016-11-21	0	0	0	0	0	0	0	0	0
2016-11-22	0	0	0	0	0	0	0	0	0
2016-11-23	0	0	0	0	1	0	2	2	0
2016-11-24	0	0	0	0	1	0	2	1	0
2016-11-25	0	0	0	0	2	0	3	2	0
2016-11-26	0	0	0	0	2	1	2	2	0
2016-11-27	0	0	0	0	1	1	1	1	0
2016-11-28	0	0	0	0	2	1	1	2	0
2016-11-29	0	0	0	0	1	1	1	1	0
2016-11-30	0	0	0	0	1	0	0	1	0
2016-12-01	0	0	0	0	1	1	0	1	0
2016-12-02	0	0	0	0	0	1	1	2	0
2016-12-03	0	0	0	0	0	0	0	1	0
2016-12-04	0	0	0	0	0	0	0	1	0
2016-12-05	0	0	0	0	0	0	0	0	0
2016-12-06	0	0	0	0	0	0	0	0	0
2016-12-07	0	0	0	0	0	0	0	0	0
2016-12-08	0	0	0	0	0	0	0	0	0
2016-12-09	0	0	0	0	0	0	0	0	0
2016-12-10	0	0	0	0	0	0	0	0	0
2016-12-11	0	0	0	0	0	0	0	0	0
2016-12-12	0	0	0	0	0	0	0	0	0
2016-12-13	0	0	0	0	0	0	0	0	0
2016-12-14	0	0	0	0	0	0	0	0	0
2016-12-15	0	0	0	0	0	0	0	0	0
2016-12-16	0	0	0	0	0	0	0	0	0
2016-12-17	0	0	0	0	0	0	0	0	0
2016-12-18	0	0	0	0	0	0	0	0	0
2016-12-19	0	0	0	0	0	0	0	0	0
2016-12-20	0	0	0	0	0	0	0	0	0
2016-12-21	0	0	0	0	0	0	0	0	0
2016-12-22	0	0	0	0	0	0	0	0	0
2016-12-23	0	0	0	0	0	0	0	0	0
2016-12-24	0	0	0	0	0	0	0	0	0
2016-12-25	0	0	0	0	0	0	0	0	0
2016-12-26	0	0	0	0	0	0	0	0	0
2016-12-27	0	0	0	0	0	0	0	0	0
2016-12-28	0	0	0	0	0	0	0	0	0
2016-12-29	0	0	0	0	0	0	0	0	0
2016-12-30	0	0	0	0	0	0	0	0	0
2016-12-31	0	0	0	0	0	0	0	0	0
2017-01-01	0	0	0	0	0	0	0	0	0
2017-01-02	0	0	0	0	0	0	0	0	0
2017-01-03	0	0	0	0	0	0	0	0	0
2017-01-04	0	0	0	0	0	0	0	0	0
2017-01-05	0	0	0	0	0	0	0	0	0
2017-01-06	0	0	0	0	0	0	0	0	0
2017-01-07	0	0	0	0	0	0	0	0	0
2017-01-08	0	0	0	0	0	0	0	0	0
2017-01-09	0	0	0	0	0	0	0	0	0
2017-01-10	0	0	0	0	0	0	0	0	0
2017-01-11	0	0	0	0	0	0	0	0	0
2017-01-12	0	0	0	0	0	0	0	0	0
2017-01-13	0	0	0	0	0	0	0	0	0
2017-01-14	0	0	0	0	0	0	0	0	0
2017-01-15	0	0	0	0	0	0	0	0	0
2017-01-16	0	0	0	0	0	0	0	0	0
2017-01-17	0	0	0	0	0	0	0	0	0
2017-01-18	0	0	0	0	0	0	0	0	0
2017-01-19	0	0	0	0	0	0	0	0	0
2017-01-20	0	0	0	0	0	0	0	0	0
2017-01-21	0	0	0	0	0	0	0	0	0
2017-01-22	0	0	0	0	0	0	0	0	0
2017-01-23	0	0	0	0	0	0	0	0	0
2017-01-24	0	0	0	0	0	0	0	0	0
2017-01-25	0	0	0	0	0	0	0	0	0
2017-01-26	0	0	0	0	0	0	0	0	0
2017-01-27	0	0	0	0	0	0	0	0	0
2017-01-28	0	0	0	0	0	0	0	0	0
2017-01-29	0	0	0	0	0	0	0	0	0
2017-01-30	0	0	0	0	0	0	0	0	0
2017-01-31	0	0	0	0	0	0	0	0	0
2017-02-01	0	0	0	0	0	0	0	0	0
2017-02-02	0	0	0	0	0	0	0	0	0
2017-02-03	0	0	0	0	0	0	0	0	0
2017-02-04	0	0	0	0	0	0	0	0	0
2017-02-05	0	0	0	0	0	0	0	0	0
2017-02-06	0	0	0	0	0	0	1	0	0
2017-02-07	0	0	0	0	0	0	1	0	0
2017-02-08	0	0	0	0	0	0	1	0	0
2017-02-09	0	0	0	0	0	0	0	0	0
2017-02-10	0	0	0	0	0	0	0	0	0
2017-02-11	0	0	0	0	0	0	0	0	0
2017-02-12	0	0	0	0	0	0	0	0	0
2017-02-13	0	0	0	0	0	0	0	0	0
2017-02-14	0	0	0	0	0	0	0	0	0
2017-02-15	0	0	0	0	0	0	0	0	0
2017-02-16	0	0	0	0	0	0	0	0	0
2017-02-17	0	0	0	0	0	0	0	0	0
2017-02-18	0	0	0	0	0	0	0	0	0
2017-02-19	0	0	0	0	0	0	0	0	0
2017-02-20	0	0	0	0	0	0	0	0	0
2017-02-21	0	0	0	0	0	0	0	0	0
2017-02-22	0	0	0	0	0	0	0	0	0
2017-02-23	0	0	0	0	0	0	0	0	0
2017-02-24	0	0	0	0	0	0	0	0	0
2017-02-25	0	0	0	0	0	0	0	0	0
2017-02-26	0	0	0	0	0	0	0	0	0
2017-02-27	0	0	0	0	0	0	0	0	0
2017-02-28	0	0	0	0	0	0	0	0	0
2017-03-01	0	0	0	0	0	0	0	0	0
2017-03-02	0	0	0	0	0	0	0	0	0
2017-03-03	0	0	0	0	0	0	0	0	0
2017-03-04	0	0	0	0	0	0	0	0	0
2017-03-05	0	0	0	0	0	0	0	0	0
2017-03-06	0	0	0	0	0	0	0	0	0
2017-03-07	0	0	0	0	0	0	0	0	0
2017-03-08	0	0	0	0	0	0	0	0	0
2017-03-09	0	0	0	0	0	0	0	0	0
2017-03-10	0	0	0	0	0	0	0	0	0
2017-03-11	0	0	0	0	0	0	0	0	0
2017-03-12	0	0	0	0	0	0	0	0	0
2017-03-13	0	0	0	0	0	0	0	0	0
2017-03-14	0	0	0	0	0	0	0	0	0
2017-03-15	0	0	0	0	0	0	0	0	0
2017-03-16	0	0	0	0	0	0	0	0	0
2017-03-17	0	0	0	0	0	0	0	0	0
2017-03-18	0	0	0	0	0	0	0	0	0
2017-03-19	0	0	0	0	0	0	0	0	0
2017-03-20	0	0	0	0	0	0	0	0	0
2017-03-21	0	0	0	0	0	0	0	0	0
2017-03-22	0	0	0	0	0	0	0	0	0
2017-03-23	0	0	0	0	0	0	0	0	0
2017-03-24	0	0	0	0	0	0	0	0	0
2017-03-25	0	0	0	0	0	0	0	0	0
2017-03-26	0	0	0	0	0	0	0	0	0
2017-03-27	0	0	0	0	0	0	0	0	0
2017-03-28	0	0	0	0	0	0	0	0	0
2017-03-29	0	0	0	0	0	0	0	0	0
2017-03-30	0	0	0	0	0	0	0	0	0
2017-03-31	0	0	0	0	0	0	0	0	0
2017-04-01	0	0	0	0	0	0	0	0	0
2017-04-02	0	0	0	0	0	0	0	0	0
2017-04-03	0	0	0	0	0	0	0	0	0
2017-04-04	0	0	0	0	0	0	0	0	0
2017-04-05	0	0	0	0	0	0	0	0	0
2017-04-06	0	0	0	0	0	0	0	0	0
2017-04-07	0	0	0	0	0	0	0	0	0
2017-04-08	0	0	0	0	0	0	0	0	0
2017-04-09	0	0	0	0	0	0	0	0	0
2017-04-10	0	0	0	0	0	0	0	0	0
2017-04-11	0	0	0	0	0	0	0	0	0
2017-04-12	0	0	0	0	0	0	0	0	0
2017-04-13	0	0	0	0	0	0	0	0	0
2017-04-14	0	0	0	0	0	0	0	0	0
2017-04-15	0	0	0	0	0	0	0	0	0
2017-04-16	0	0	0	0	0	0	0	0	0
2017-04-17	0	0	0	0	0	0	0	0	0
2017-04-18	0	0	0	0	0	0	0	0	0
2017-04-19	0	0	0	0	0	0	0	0	0
2017-04-20	0	0	0	0	0	0	0	0	0
2017-04-21	0	0	0	0	0	0	0	0	0
2017-04-22	0	0	0	0	0	0	0	0	0
2017-04-23	0	0	0	0	0	0	0	0	0
2017-04-24	0	0	0	0	0	0	0	0	0
2017-04-25	0	0	0	0	0	0	0	0	0
2017-04-26	0	0	0	0	0	0	0	0	0
2017-04-27	0	0	0	0	0	0	0	0	0
2017-04-28	0	0	0	0	0	0	0	0	0
2017-04-29	0	0	0	0	0	0	0	0	0
2017-04-30	0	0	0	0	0	0	0	0	0
2017-05-01	0	0	0	0	0	0	0	0	0
2017-05-02	0	0	0	0	0	0	0	0	0
2017-05-03	0	0	0	0	0	0	0	0	0
2017-05-04	0	0	0	0	0	0	0	0	0
2017-05-05	0	0	0	0	0	0	0	0	0
2017-05-06	0	0	0	0	0	0	0	0	0
2017-05-07	0	0	0	0	0	0	0	0	0
2017-05-08	0	0	0	0	0	0	0	0	0
2017-05-09	0	0	0	0	0	0	0	0	0
2017-05-10	0	0	0	0	0	0	0	0	0
2017-05-11	0	0	0	0	0	0	0	0	0
2017-05-12	0	0	0	0	0	0	0	0	0
2017-05-13	0	0	0	0	0	0	0	0	0
2017-05-14	0	0	0	0	0	0	0	0	0
2017-05-15	0	0	0	0	0	0	0	0	0
2017-05-16	0	0	0	0	0	0	0	0	0
2017-05-17	0	0	0	0	0	0	0	0	0
2017-05-18	0	0	0	0	0	0	0	0	0
2017-05-19	0	0	0	0	0	0	0	0	0
2017-05-20	0	0	0	0	0	0	0	0	0
2017-05-21	0	0	0	0	0	0	0	0	0
2017-05-22	0	0	0	0	0	0	0	0	0
2017-05-23	0	0	0	0	0	0	0	0	0
2017-05-24	0	0	0	0	0	0	0	0	0
2017-05-25	0	0	0	0	0	0	0	0	0
2017-05-26	0	0	0	0	0	0	0	0	0
2017-05-27	0	0	0	0	0	0	0	0	0
2017-05-28	0	0	0	0	0	0	0	0	0
2017-05-29	0	0	0	0	0	0	0	0	0
2017-05-30	0	0	0	0	0	0	0	0	0
2017-05-31	0	0	0	0	0	0	0	0	0
2017-06-01	0	0	0	0	0	0	0	0	0
2017-06-02	0	0	0	0	0	0	0	0	0
2017-06-03	0	0	0	0	0	0	0	0	0
2017-06-04	0	0	0	0	0	0	0	0	0
2017-06-05	0	0	0	0	0	0	0	0	0
2017-06-06	0	0	0	0	0	0	0	0	0
2017-06-07	0	0	0	0	0	0	0	0	0
2017-06-08	0	0	0	0	0	0	0	0	0
2017-06-09	0	0	0	0	0	0	0	0	0
2017-06-10	0	0	0	0	0	0	0	0	0
2017-06-11	0	0	0	0	0	0	0	0	0
2017-06-12	0	0	0	0	0	0	0	0	0
2017-06-13	0	0	0	0	0	0	0	0	0
2017-06-14	0	0	0	0	0	0	0	0	0
2017-06-15	0	0	0	0	0	0	0	0	0
2017-06-16	0	0	0	0	0	0	0	0	0
2017-06-17	0	0	0	0	0	0	0	0	0
2017-06-18	0	0	0	0	0	0	0	0	0
2017-06-19	0	0	0	0	0	0	0	0	0
2017-06-20	0	0	0	0	0	0	0	0	0
2017-06-21	0	0	0	0	0	0	0	0	0
2017-06-22	0	0	0	0	0	0	0	0	0

## Sheet: P14
P14	Fever	Chills	MusclePain	WateryEye	RunnyNose	Sneezing	SoreThroat	Cough	ChestPain
2016-10-22	0	0	0	0	0	0	0	0	0
2016-10-23	0	0	0	0	0	0	0	0	0
2016-10-24	0	0	0	0	0	0	0	0	0
2016-10-25	0	0	0	0	0	0	0	0	0
2016-10-26	0	0	0	0	0	0	0	0	0
2016-10-27	0	0	0	0	0	0	0	0	0
2016-10-28	0	0	0	0	0	0	0	0	0
2016-10-29	0	0	0	0	0	0	0	0	0
2016-10-30	0	0	0	0	0	0	0	0	0
2016-10-31	0	0	0	0	0	0	0	0	0
2016-11-01	0	0	0	0	0	0	0	0	0
2016-11-02	0	0	0	0	0	0	0	0	0
2016-11-03	0	0	0	0	0	0	0	0	0
2016-11-04	0	0	0	0	0	0	0	0	0
2016-11-05	0	0	0	0	0	0	0	0	0
2016-11-06	0	0	0	0	0	0	0	0	0
2016-11-07	0	0	0	0	0	0	0	0	0
2016-11-08	0	0	0	0	0	0	0	0	0
2016-11-09	0	0	0	0	0	0	0	0	0
2016-11-10	0	0	0	0	0	0	0	0	0
2016-11-11	0	0	0	0	0	0	0	0	0
2016-11-12	0	0	0	0	0	0	0	0	0
2016-11-13	0	0	0	0	0	0	0	0	0
2016-11-14	0	0	0	0	0	0	0	0	0
2016-11-15	0	0	0	0	0	0	0	0	0
2016-11-16	0	0	0	0	0	0	0	0	0
2016-11-17	0	0	0	0	0	0	0	0	0
2016-11-18	0	0	0	0	0	0	0	0	0
2016-11-19	0	0	0	0	0	0	0	0	0
2016-11-20	0	0	0	0	0	0	0	0	0
2016-11-21	0	0	0	0	0	0	0	0	0
2016-11-22	0	0	0	0	0	0	0	0	0
2016-11-23	0	0	0	0	0	0	0	0	0
2016-11-24	0	0	0	0	0	0	0	0	0
2016-11-25	0	0	0	0	0	0	0	0	0
2016-11-26	0	0	0	0	0	0	0	0	0
2016-11-27	0	0	0	0	0	0	0	0	0
2016-11-28	0	0	0	0	0	0	0	0	0
2016-11-29	0	0	0	0	0	0	1	0	0
2016-11-30	0	0	0	0	0	0	0	0	0
2016-12-01	0	0	0	0	0	0	0	0	0
2016-12-02	0	0	0	0	0	0	0	0	0
2016-12-03	0	0	0	0	0	0	0	0	0
2016-12-04	0	0	0	0	0	0	0	0	0
2016-12-05	0	0	0	0	0	0	0	0	0
2016-12-06	0	0	0	0	0	0	0	0	0
2016-12-07	0	0	0	0	0	0	0	0	0
2016-12-08	0	0	0	0	0	0	1	0	0
2016-12-09	0	0	0	0	0	0	0	0	0
2016-12-10	0	0	0	0	0	0	0	0	0
2016-12-11	0	0	0	0	0	0	0	0	0
2016-12-12	0	0	0	0	0	0	2	0	0
2016-12-13	0	0	0	0	0	0	0	0	0
2016-12-14	0	0	0	0	0	0	1	0	0
2016-12-15	0	0	0	0	1	0	2	1	0
2016-12-16	0	0	0	0	0	0	2	0	0
2016-12-17	0	0	0	0	0	0	0	1	0
2016-12-18	0	0	0	0	0	0	1	1	0
2016-12-19	0	0	0	0	0	0	0	1	0
2016-12-20	0	0	0	0	0	0	0	2	0
2016-12-21	0	0	0	0	0	0	0	1	0
2016-12-22	0	0	0	0	0	0	0	2	0
2016-12-23	0	0	0	0	0	0	0	2	0
2016-12-24	0	0	0	0	0	0	0	2	0
2016-12-25	0	0	0	0	0	0	0	0	0
2016-12-26	0	0	0	0	0	0	0	1	0
2016-12-27	0	0	0	0	0	0	0	1	0
2016-12-28	0	0	0	0	0	0	0	1	0
2016-12-29	0	0	0	0	0	0	0	2	0
2016-12-30	0	0	0	0	0	0	0	1	0
2016-12-31	0	0	0	0	0	0	0	1	0
2017-01-01	0	0	0	0	0	0	0	0	0
2017-01-02	0	0	0	0	0	0	0	0	0
2017-01-03	0	0	0	0	0	0	0	0	0
2017-01-04	0	0	0	0	0	0	0	1	0
2017-01-05	0	0	0	0	0	0	0	1	0
2017-01-06	0	0	0	0	0	0	0	1	0
2017-01-07	0	0	0	0	0	0	0	1	0
2017-01-08	0	0	0	0	0	0	0	0	0
2017-01-09	0	0	0	0	0	0	0	0	0
2017-01-10	0	0	0	0	0	0	0	0	0
2017-01-11	0	0	0	0	0	0	0	0	0
2017-01-12	0	0	0	0	0	0	0	0	0
2017-01-13	0	0	0	0	0	0	0	0	0
2017-01-14	0	0	0	0	0	0	0	0	0
2017-01-15	0	0	0	0	0	0	0	0	0
2017-01-16	0	0	0	0	0	0	0	0	0
2017-01-17	0	0	0	0	0	0	0	0	0
2017-01-18	0	0	0	0	0	0	0	0	0
2017-01-19	0	0	0	0	0	0	0	0	0
2017-01-20	0	0	0	0	0	0	0	0	0
2017-01-21	0	0	0	0	0	0	0	0	0
2017-01-22	0	0	0	0	0	0	0	0	0
2017-01-23	0	0	0	0	0	0	0	0	0
2017-01-24	0	0	0	0	0	0	0	0	0
2017-01-25	0	0	0	0	0	0	0	0	0
2017-01-26	0	0	0	0	0	0	0	0	0
2017-01-27	0	0	0	0	0	0	0	0	0
2017-01-28	0	0	0	0	0	0	0	0	0
2017-01-29	0	0	0	0	0	0	0	0	0
2017-01-30	0	0	0	0	0	0	0	0	0
2017-01-31	0	0	0	0	0	0	0	0	0
2017-02-01	0	0	0	0	0	0	0	0	0
2017-02-02	0	0	0	0	0	0	0	0	0
2017-02-03	0	0	0	0	0	0	0	0	0
2017-02-04	0	0	0	0	0	0	0	0	0
2017-02-05	0	0	0	0	0	0	0	0	0
2017-02-06	0	0	0	0	0	0	0	0	0
2017-02-07	0	0	0	0	0	0	0	0	0
2017-02-08	0	0	0	0	0	0	0	0	0
2017-02-09	0	0	0	0	0	0	0	0	0
2017-02-10	0	0	0	0	0	0	0	0	0
2017-02-11	0	0	0	0	0	0	0	0	0
2017-02-12	0	0	0	0	0	0	0	0	0
2017-02-13	0	0	0	0	0	0	0	0	0
2017-02-14	0	0	0	0	0	0	0	0	0
2017-02-15	0	0	0	0	0	0	0	0	0
2017-02-16	0	0	0	0	0	0	0	0	0
2017-02-17	0	0	0	0	0	0	0	0	0
2017-02-18	0	0	0	0	0	0	0	0	0
2017-02-19	0	0	0	0	0	0	0	0	0
2017-02-20	0	0	0	0	0	0	0	0	0
2017-02-21	0	0	0	0	0	0	0	0	0
2017-02-22	0	0	0	0	0	0	0	0	0
2017-02-23	0	0	0	0	0	0	0	0	0
2017-02-24	0	0	0	0	0	0	0	0	0
2017-02-25	0	0	0	0	0	0	0	0	0
2017-02-26	0	0	0	0	0	0	0	0	0
2017-02-27	0	0	0	0	0	0	0	0	0
2017-02-28	0	0	0	0	0	0	0	0	0
2017-03-01	0	0	0	0	0	0	0	0	0
2017-03-02	0	0	0	0	0	0	0	0	0
2017-03-03	0	0	0	0	0	0	0	0	0
2017-03-04	0	0	0	0	0	0	0	0	0
2017-03-05	0	0	0	0	0	0	0	0	0
2017-03-06	0	0	0	0	0	0	0	0	0
2017-03-07	0	0	0	0	0	0	0	0	0
2017-03-08	0	0	0	0	0	0	0	0	0
2017-03-09	0	0	0	0	0	0	0	0	0
2017-03-10	0	0	0	0	0	0	0	0	0
2017-03-11	0	0	0	0	0	0	0	0	0
2017-03-12	0	0	0	0	0	0	0	0	0
2017-03-13	0	0	0	0	0	0	0	0	0
2017-03-14	0	0	0	0	0	0	0	0	0
2017-03-15	0	0	0	0	0	0	0	0	0
2017-03-16	0	0	0	0	0	0	0	0	0
2017-03-17	0	0	0	0	0	0	0	0	0
2017-03-18	0	0	0	0	0	0	0	0	0
2017-03-19	0	0	0	0	0	0	0	0	0
2017-03-20	0	0	0	0	0	0	0	0	0
2017-03-21	0	0	0	0	0	0	0	0	0
2017-03-22	0	0	0	0	0	0	0	0	0
2017-03-23	0	0	0	0	0	0	0	0	0
2017-03-24	0	0	0	0	0	0	0	0	0
2017-03-25	0	0	0	0	0	0	0	0	0
2017-03-26	0	0	0	0	0	0	0	0	0
2017-03-27	0	0	0	0	0	0	0	0	0
2017-03-28	0	0	0	0	0	0	0	0	0
2017-03-29	0	0	0	0	0	0	0	0	0
2017-03-30	0	0	0	0	0	0	0	0	0
2017-03-31	0	0	0	0	0	0	0	0	0
2017-04-01	0	0	0	0	0	0	0	0	0
2017-04-02	0	0	0	0	0	0	0	0	0
2017-04-03	0	0	0	0	0	0	0	0	0
2017-04-04	0	0	0	0	0	0	0	0	0
2017-04-05	0	0	0	0	0	0	0	0	0
2017-04-06	0	0	0	0	0	0	0	0	0
2017-04-07	0	0	0	0	0	0	0	0	0
2017-04-08	0	0	0	0	0	0	0	0	0
2017-04-09	0	0	0	0	0	0	0	0	0
2017-04-10	0	0	0	0	0	0	0	0	0
2017-04-11	0	0	0	0	0	0	0	0	0
2017-04-12	0	0	0	0	0	0	0	0	0
2017-04-13	0	0	0	0	0	0	0	0	0
2017-04-14	0	0	0	0	0	0	0	0	0
2017-04-15	0	0	0	0	0	0	0	0	0
2017-04-16	0	0	0	0	0	0	0	0	0
2017-04-17	0	0	0	0	0	0	0	0	0
2017-04-18	0	0	0	0	0	0	0	0	0
2017-04-19	0	0	0	0	0	0	0	0	0
2017-04-20	0	0	0	0	0	0	0	0	0
2017-04-21	0	0	0	0	0	0	0	0	0
2017-04-22	0	0	0	0	2	2	0	0	0
2017-04-23	0	0	0	0	2	2	0	0	0
2017-04-24	0	0	0	0	0	0	0	0	0
2017-04-25	0	0	0	0	1	0	0	0	0
2017-04-26	0	0	0	0	2	1	0	0	0
2017-04-27	0	0	0	0	2	1	0	0	0
2017-04-28	0	0	0	1	3	3	0	0	0
2017-04-29	0	0	0	2	3	3	0	0	0
2017-04-30	0	0	0	2	3	3	0	0	0
2017-05-01	0	0	0	2	3	3	0	0	0
2017-05-02	0	0	0	1	1	1	0	0	0
2017-05-03	0	0	0	0	1	1	0	0	0
2017-05-04	0	0	0	1	1	1	0	0	0
2017-05-05	0	0	0	0	1	1	0	0	0
2017-05-06	0	0	0	0	1	1	0	0	0
2017-05-07	0	0	0	0	1	1	0	0	0
2017-05-08	0	0	0	0	1	1	0	0	0
2017-05-09	0	0	0	0	1	1	0	0	0
2017-05-10	0	0	0	1	1	1	0	0	0
2017-05-11	0	0	0	1	1	1	0	0	0
2017-05-12	0	0	0	0	1	1	0	0	0
2017-05-13	0	0	0	1	1	1	0	0	0
2017-05-14	0	0	0	0	1	1	0	0	0
2017-05-15	0	0	0	0	1	1	0	0	0
2017-05-16	0	0	0	0	1	1	0	0	0
2017-05-17	0	0	0	0	1	1	0	0	0
2017-05-18	0	0	0	0	1	1	0	0	0
2017-05-19	0	0	0	0	1	1	0	0	0
2017-05-20	0	0	0	0	1	1	0	0	0
2017-05-21	0	0	0	0	1	1	0	0	0
2017-05-22	0	0	0	0	1	1	0	0	0
2017-05-23	0	0	0	0	1	1	0	0	0
2017-05-24	0	0	0	0	1	1	0	0	0
2017-05-25	0	0	0	0	1	1	0	0	0
2017-05-26	0	0	0	0	1	1	0	0	0
2017-05-27	0	0	0	0	1	1	0	0	0
2017-05-28	0	0	0	0	1	1	0	0	0
2017-05-29	0	0	0	0	1	1	0	0	0
2017-05-30	0	0	0	0	1	1	0	0	0
2017-05-31	0	0	0	0	1	1	0	0	0
2017-06-01	0	0	0	0	1	1	0	0	0

## Sheet: P18
P18	Fever	Chills	MusclePain	WateryEye	RunnyNose	Sneezing	SoreThroat	Cough	ChestPain
2016-11-05	0	0	0	0	1	0	0	0	0
2016-11-06	0	0	0	0	0	0	0	0	0
2016-11-07	0	0	0	0	0	0	0	0	0
2016-11-08	0	0	0	0	0	0	0	0	0
2016-11-09	0	0	0	0	0	0	0	0	0
2016-11-10	0	0	0	0	0	0	0	0	0
2016-11-11	0	0	0	0	0	0	0	0	0
2016-11-12	0	0	0	0	0	0	0	0	0
2016-11-13	0	0	0	0	1	0	0	0	0
2016-11-14	0	0	0	0	1	1	0	0	0
2016-11-15	0	0	0	0	1	1	0	0	0
2016-11-16	0	0	0	0	1	0	0	0	0
2016-11-17	0	0	0	0	1	0	0	0	0
2016-11-18	0	0	0	0	0	0	0	0	0
2016-11-19	0	0	0	0	1	0	0	0	0
2016-11-20	0	0	0	0	1	0	0	0	0
2016-11-21	0	0	0	0	1	0	0	0	0
2016-11-22	0	0	0	0	1	0	0	0	0
2016-11-23	0	0	0	0	1	0	0	0	0
2016-11-24	0	0	0	0	1	0	0	0	0
2016-11-25	0	0	0	0	1	1	0	0	0
2016-11-26	0	0	0	0	1	0	0	0	0
2016-11-27	0	0	0	0	1	0	0	0	0
2016-11-28	0	0	0	0	1	0	0	0	0
2016-11-29	0	0	0	0	1	0	0	0	0
2016-11-30	0	0	0	0	1	0	0	0	0
2016-12-01	0	0	0	0	0	0	0	0	0
2016-12-02	0	0	0	0	1	0	0	0	0
2016-12-03	0	0	0	0	1	0	0	0	0
2016-12-04	0	0	0	0	1	1	1	0	0
2016-12-05	0	0	0	0	1	1	1	0	0
2016-12-06	0	0	0	0	1	1	1	0	0
2016-12-07	0	0	0	0	2	1	1	0	0
2016-12-08	0	0	0	0	1	0	0	0	0
2016-12-09	0	0	0	0	1	0	0	0	0
2016-12-10	0	0	0	0	1	0	0	0	0
2016-12-11	0	0	0	0	1	0	0	0	0
2016-12-12	0	0	0	0	1	0	0	0	0
2016-12-13	0	0	0	0	1	0	0	0	0
2016-12-14	0	0	0	0	1	0	1	0	0
2016-12-15	0	0	0	0	1	0	1	0	0
2016-12-16	0	0	0	0	1	0	1	0	0
2016-12-17	0	0	0	0	1	0	0	0	0
2016-12-18	0	0	0	0	0	0	0	0	0
2016-12-19	0	0	0	0	0	0	0	0	0
2016-12-20	0	0	0	0	1	0	0	0	0
2016-12-21	0	0	0	0	1	0	0	0	0
2016-12-22	0	0	0	0	1	0	0	0	0
2016-12-23	0	0	0	0	1	0	0	0	0
2016-12-24	0	0	0	0	1	0	0	0	0
2016-12-25	0	0	0	0	1	0	0	0	0
2016-12-26	0	0	0	0	1	0	0	0	0
2016-12-27	0	0	0	0	1	0	0	0	0
2016-12-28	0	0	0	0	0	0	0	0	0
2016-12-29	0	0	0	0	0	0	0	0	0
2016-12-30	0	0	0	0	0	0	0	0	0
2016-12-31	0	0	0	0	0	0	0	0	0
2017-01-01	0	0	0	0	0	0	0	0	0
2017-01-02	0	0	0	0	0	0	0	0	0
2017-01-03	0	0	0	0	0	0	0	0	0
2017-01-04	0	0	0	0	0	0	0	0	0
2017-01-05	0	0	0	0	0	0	0	0	0
2017-01-06	0	0	0	0	0	0	0	0	0
2017-01-07	0	0	0	0	0	0	0	0	0
2017-01-08	0	0	0	0	0	0	0	0	0
2017-01-09	0	0	0	0	0	0	0	0	0
2017-01-10	0	0	0	0	0	0	0	0	0
2017-01-11	0	0	0	0	0	0	0	0	0
2017-01-12	0	0	0	0	0	0	0	0	0
2017-01-13	0	0	0	0	0	0	0	0	0
2017-01-14	0	0	0	0	0	0	0	0	0
2017-01-15	0	0	0	0	0	0	0	0	0
2017-01-16	0	0	0	0	0	0	0	0	0
2017-01-17	0	0	0	0	0	0	0	0	0
2017-01-18	0	0	0	0	0	0	0	0	0
2017-01-19	0	0	0	0	0	0	0	0	0
2017-01-20	0	0	0	0	0	0	0	0	0
2017-01-21	0	0	0	0	0	0	0	0	0
2017-01-22	0	0	0	0	0	0	0	0	0
2017-01-23	0	0	0	0	0	0	0	0	0
2017-01-24	0	0	0	0	0	0	0	0	0
2017-01-25	0	0	0	0	0	0	0	0	0
2017-01-26	0	0	0	0	0	0	0	0	0
2017-01-27	0	0	0	0	0	0	0	0	0
2017-01-28	0	0	0	0	0	0	0	0	0
2017-01-29	0	0	0	0	0	0	0	0	0
2017-01-30	0	0	0	0	0	0	0	0	0
2017-01-31	0	0	0	0	0	0	0	0	0
2017-02-01	0	0	0	0	0	0	0	0	0
2017-02-02	0	0	0	0	0	0	0	0	0
2017-02-03	0	0	0	0	0	0	0	0	0
2017-02-04	0	0	0	0	0	0	0	0	0
2017-02-05	0	0	0	0	0	0	0	0	0
2017-02-06	0	0	0	0	0	0	0	0	0
2017-02-07	0	0	0	0	0	0	0	0	0
2017-02-08	0	0	0	0	0	0	0	0	0
2017-02-09	0	0	0	0	0	0	0	0	0
2017-02-10	0	0	0	0	0	0	0	0	0
2017-02-11	0	0	0	0	0	0	0	0	0
2017-02-12	0	0	0	0	0	0	0	0	0
2017-02-13	0	0	0	0	0	0	0	0	0
2017-02-14	0	0	0	0	1	0	0	0	0
2017-02-15	0	0	0	0	1	0	0	0	0
2017-02-16	0	0	0	0	0	0	0	0	0
2017-02-17	0	0	0	0	0	0	0	0	0
2017-02-18	0	0	0	0	0	0	0	0	0
2017-02-19	0	0	0	0	0	0	0	0	0
2017-02-20	0	0	0	0	0	0	0	0	0
2017-02-21	0	0	0	0	0	0	0	0	0
2017-02-22	0	0	0	0	0	0	0	0	0
2017-02-23	0	0	0	0	0	0	0	0	0
2017-02-24	0	0	0	0	0	0	0	0	0
2017-02-25	0	0	0	0	0	0	0	0	0
2017-02-26	0	0	0	0	0	0	0	0	0
2017-02-27	0	0	0	0	0	0	0	0	0
2017-02-28	0	0	0	0	0	0	0	0	0
2017-03-01	0	0	0	0	0	0	0	0	0
2017-03-02	0	0	0	0	0	0	0	0	0
2017-03-03	0	0	0	0	0	0	0	0	0
2017-03-04	0	0	0	0	0	0	0	0	0
2017-03-05	0	0	0	0	0	0	0	0	0
2017-03-06	0	0	0	0	0	0	0	0	0
2017-03-07	0	0	0	0	0	0	0	0	0
2017-03-08	0	0	0	0	0	0	0	0	0
2017-03-09	0	0	0	0	0	0	0	0	0
2017-03-10	0	0	0	0	0	0	0	0	0
2017-03-11	0	0	0	0	0	0	0	0	0
2017-03-12	0	0	0	0	0	0	0	0	0
2017-03-13	0	0	0	0	0	0	0	0	0
2017-03-14	0	0	0	0	0	0	0	0	0
2017-03-15	0	0	0	0	0	0	0	0	0
2017-03-16	0	0	0	0	0	0	0	0	0
2017-03-17	0	0	0	0	0	0	0	0	0
2017-03-18	0	0	0	0	0	0	0	0	0
2017-03-19	0	0	0	0	0	0	0	0	0
2017-03-20	0	0	0	0	0	0	0	0	0
2017-03-21	0	0	0	0	0	0	0	0	0
2017-03-22	0	0	0	0	0	0	0	0	0
2017-03-23	0	0	0	0	0	0	0	0	0
2017-03-24	0	0	0	0	0	0	0	0	0
2017-03-25	0	0	0	0	0	0	0	0	0
2017-03-26	0	0	0	0	0	0	0	0	0
2017-03-27	0	0	0	0	0	0	0	0	0
2017-03-28	0	0	0	0	0	0	0	0	0
2017-03-29	0	0	0	0	2	1	1	0	0
2017-03-30	0	0	0	0	1	1	0	0	0
2017-03-31	0	0	0	0	1	0	0	0	0
2017-04-01	0	0	0	0	1	0	0	0	0
2017-04-02	0	0	0	0	0	0	0	0	0
2017-04-03	0	0	0	0	0	0	0	0	0
2017-04-04	0	0	0	0	0	0	0	0	0
2017-04-05	0	0	0	0	0	0	0	0	0
2017-04-06	0	0	0	0	0	0	0	0	0
2017-04-07	0	0	0	0	0	0	0	0	0
2017-04-08	0	0	0	0	0	0	0	0	0
2017-04-09	0	0	0	0	0	0	0	0	0
2017-04-10	0	0	0	0	0	0	0	0	0
2017-04-11	0	0	0	0	0	0	0	0	0
2017-04-12	0	0	0	0	0	0	0	0	0
2017-04-13	0	0	0	0	0	0	0	0	0
2017-04-14	0	0	0	0	0	0	0	0	0
2017-04-15	0	0	0	0	0	0	0	0	0
2017-04-16	0	0	0	0	0	0	0	0	0
2017-04-17	0	0	0	0	0	0	0	0	0
2017-04-18	0	0	0	0	0	0	0	0	0
2017-04-19	0	0	0	0	0	0	0	0	0
2017-04-20	0	0	0	0	0	0	0	0	0
2017-04-21	0	0	0	0	0	0	0	0	0
2017-04-22	0	0	0	0	0	0	0	0	0
2017-04-23	0	0	0	0	0	0	0	0	0
2017-04-24	0	0	0	0	0	0	0	0	0
2017-04-25	0	0	0	0	0	0	0	0	0
2017-04-26	0	0	0	0	0	0	0	0	0
2017-04-27	0	0	0	0	0	0	0	0	0
2017-04-28	0	0	0	0	0	0	0	0	0
2017-04-29	0	0	0	0	0	0	0	0	0
2017-04-30	0	0	0	0	0	0	0	0	0
2017-05-01	0	0	0	0	0	0	0	0	0
2017-05-02	0	0	0	0	0	0	0	0	0
2017-05-03	0	0	0	0	0	0	0	0	0
2017-05-04	0	0	0	0	0	0	0	0	0
2017-05-05	0	0	0	0	0	0	0	0	0
2017-05-06	0	0	0	0	0	0	0	0	0
2017-05-07	0	0	0	0	0	0	0	0	0
2017-05-08	0	0	0	0	0	0	0	0	0
2017-05-09	0	0	0	0	0	0	0	0	0
2017-05-10	0	0	0	0	2	2	1	0	0
2017-05-11	0	0	0	0	1	1	0	0	0
2017-05-12	0	0	0	0	0	0	0	0	0
2017-05-13	0	0	0	0	0	0	0	0	0
2017-05-14	0	0	0	0	0	0	0	0	0
2017-05-15	0	0	0	0	0	0	0	0	0
2017-05-16	0	0	0	0	0	0	0	0	0
2017-05-17	0	0	0	0	0	0	0	0	0
2017-05-18	0	0	0	0	0	0	0	0	0
2017-05-19	0	0	0	0	0	0	0	0	0
2017-05-20	0	0	0	0	0	0	0	0	0
2017-05-21	0	0	0	0	0	0	0	0	0
2017-05-22	0	0	0	0	0	0	0	0	0
2017-05-23	0	0	0	0	0	0	0	0	0
2017-05-24	0	0	0	0	0	0	0	0	0
2017-05-25	0	0	0	0	0	0	0	0	0
2017-05-26	0	0	0	0	0	0	0	0	0
2017-05-27	0	0	0	0	0	0	0	0	0
2017-05-28	0	0	0	0	0	0	0	0	0
2017-05-29	0	0	0	0	0	0	0	0	0
2017-05-30	0	0	0	0	0	0	0	0	0
2017-05-31	0	0	0	0	0	0	0	0	0
2017-06-01	0	0	0	0	0	0	0	0	0
2017-06-02	0	0	0	0	0	0	0	0	0
2017-06-03	0	0	0	0	0	0	0	0	0
2017-06-04	0	0	0	0	0	0	0	0	0
2017-06-05	0	0	0	0	0	0	0	0	0
2017-06-06	0	0	0	0	0	0	0	0	0
2017-06-07	0	0	0	0	0	0	0	0	0
2017-06-08	0	0	0	0	0	0	0	0	0
2017-06-09	0	0	0	0	0	0	0	0	0
2017-06-10	0	0	0	0	0	0	0	0	0
2017-06-11	0	0	0	0	0	0	0	0	0
2017-06-12	0	0	0	0	0	0	0	0	0
2017-06-13	0	0	0	0	0	0	0	0	0
2017-06-14	0	0	0	0	0	0	0	0	0
2017-06-15	0	0	0	0	0	0	0	0	0
2017-06-16	0	0	0	0	0	0	0	0	0
2017-06-17	0	0	0	0	0	0	0	0	0
2017-06-18	0	0	0	0	0	0	0	0	0
2017-06-19	0	0	0	0	0	0	0	0	0
2017-06-20	0	0	0	0	0	0	0	0	0
2017-06-21	0	0	0	0	0	0	0	0	0
2017-06-22	0	0	0	0	0	0	0	0	0
2017-06-23	0	0	0	0	0	0	0	0	0
2017-06-24	0	0	0	0	0	0	0	0	0
2017-06-25	0	0	0	0	0	0	0	0	0
2017-06-26	0	0	0	0	0	0	0	0	0
2017-06-27	0	0	0	0	0	0	0	0	0
2017-06-28	0	0	0	0	0	0	0	0	0
2017-06-29	0	0	0	0	0	0	0	0	0
2017-06-30	0	0	0	0	0	0	0	0	0
2017-07-01	0	0	0	0	0	0	0	0	0
2017-07-02	0	0	0	0	0	0	0	0	0
2017-07-03	0	0	0	0	0	0	0	0	0
2017-07-04	0	0	0	0	0	0	0	0	0
2017-07-05	0	0	0	0	0	0	0	0	0
2017-07-06	0	0	0	0	0	0	0	0	0
2017-07-07	0	0	0	0	0	0	0	0	0
2017-07-08	0	0	0	0	1	1	0	0	0
2017-07-09	0	0	0	0	0	0	0	0	0
2017-07-10	0	0	0	0	1	1	0	0	0
2017-07-11	0	0	0	0	1	1	0	0	0
2017-07-12	0	0	0	0	1	0	0	0	0
2017-07-13	0	0	0	0	1	0	0	0	0
2017-07-14	0	0	0	0	1	0	0	0	0
2017-07-15	0	0	0	0	0	0	0	0	0
2017-07-16	0	0	0	0	0	0	0	0	0
2017-07-17	0	0	0	0	0	0	0	0	0
2017-07-18	0	0	0	0	0	0	0	0	0
2017-07-19	0	0	0	0	0	0	0	0	0
2017-07-20	0	0	0	0	0	0	0	0	0
2017-07-21	0	0	0	0	0	0	0	0	0
2017-07-22	0	0	0	0	0	0	0	0	0
2017-07-23	0	0	0	0	1	0	0	0	0
2017-07-24	0	0	0	0	0	0	0	0	0
2017-07-25	0	0	0	0	0	0	0	0	0
2017-07-26	0	0	0	0	0	0	0	0	0
2017-07-27	0	0	0	0	0	0	0	0	0
2017-07-28	0	0	0	0	0	0	0	0	0
2017-07-29	0	0	0	0	0	0	0	0	0
2017-07-30	0	0	0	0	0	0	0	0	0
2017-07-31	0	0	0	0	0	0	0	0	0
2017-08-01	0	0	0	0	0	0	0	0	0
2017-08-02	0	0	0	0	0	0	0	0	0
2017-08-03	0	0	0	0	0	0	0	0	0
2017-08-04	0	0	0	0	0	0	0	0	0
2017-08-05	0	0	0	0	0	0	0	0	0
2017-08-06	0	0	0	0	0	0	0	0	0
2017-08-07	0	0	0	0	0	0	0	0	0
2017-08-08	0	0	0	0	0	0	0	0	0
2017-08-09	0	0	0	0	0	0	0	0	0
2017-08-10	0	0	0	0	0	0	0	0	0
2017-08-11	0	0	0	0	0	0	0	0	0
2017-08-12	0	0	0	0	0	0	0	0	0
2017-08-13	0	0	0	0	0	0	0	0	0
2017-08-14	0	0	0	0	0	0	0	0	0
2017-08-15	0	0	0	0	0	0	0	0	0
2017-08-16	0	0	0	0	0	0	0	0	0
2017-08-17	0	0	0	0	0	0	0	0	0
2017-08-18	0	0	0	0	0	0	0	0	0
2017-08-19	0	0	0	0	0	0	0	0	0
2017-08-20	0	0	0	0	0	0	0	0	0
2017-08-21	0	0	0	0	0	0	0	0	0
2017-08-22	0	0	0	0	0	0	0	0	0
2017-08-23	0	0	0	0	0	0	0	0	0
2017-08-24	0	0	0	0	0	0	0	0	0
2017-08-25	0	0	0	0	0	0	0	0	0
2017-08-26	0	0	0	0	0	0	0	0	0
2017-08-27	0	0	0	0	0	0	0	0	0
2017-08-28	0	0	0	0	0	0	0	0	0
2017-08-29	0	0	0	0	0	0	0	0	0
2017-08-30	0	0	0	0	0	0	0	0	0
2017-08-31	0	0	0	0	0	0	0	0	0
2017-09-01	0	0	0	0	0	0	0	0	0
2017-09-02	0	0	0	0	0	0	0	0	0
2017-09-03	0	0	0	0	0	0	0	0	0
2017-09-04	0	0	0	0	0	0	0	0	0
2017-09-05	0	0	0	0	0	0	0	0	0
2017-09-06	0	0	0	0	0	0	0	0	0
2017-09-07	0	0	0	0	0	0	0	0	0
2017-09-08	0	0	0	0	0	0	0	0	0
2017-09-09	0	0	0	0	0	0	0	0	0
2017-09-10	0	0	0	0	0	0	0	0	0
2017-09-11	0	0	0	0	0	0	0	0	0
2017-09-12	0	0	0	0	0	0	0	0	0
2017-09-13	0	0	0	0	1	1	0	0	0
2017-09-14	0	0	0	0	1	1	0	0	0
2017-09-15	0	0	0	0	2	1	0	0	0
2017-09-16	0	0	0	0	0	0	0	0	0
2017-09-17	0	0	0	0	2	1	0	0	0
2017-09-18	0	0	0	0	1	0	0	0	0
2017-09-19	0	0	0	0	0	0	0	0	0
2017-09-20	0	0	0	0	0	0	0	0	0
2017-09-21	0	0	0	0	0	0	0	0	0
2017-09-22	0	0	0	0	0	0	0	0	0
2017-09-23	0	0	0	0	0	0	0	0	0
2017-09-24	0	0	0	0	0	0	0	0	0
2017-09-25	0	0	0	0	0	0	0	0	0
2017-09-26	0	0	0	0	0	0	0	0	0
2017-09-27	0	0	0	0	0	0	0	0	0
2017-09-28	0	0	0	0	0	0	0	0	0
2017-09-29	0	0	0	0	0	0	0	0	0
2017-09-30	0	0	0	0	0	0	0	0	0
2017-10-01	0	0	0	0	0	0	0	0	0
2017-10-02	0	0	0	0	0	0	0	0	0
2017-10-03	0	0	0	0	0	0	0	0	0
2017-10-04	0	0	0	0	0	0	0	0	0
2017-10-05	0	0	0	0	0	0	0	0	0
2017-10-06	0	0	0	0	0	0	0	0	0
2017-10-07	0	0	0	0	0	0	0	0	0
2017-10-08	0	0	0	0	0	0	0	0	0
2017-10-09	0	0	0	0	0	0	0	0	0
2017-10-10	0	0	0	0	0	0	0	0	0
2017-10-11	0	0	0	0	0	0	0	0	0
2017-10-12	0	0	0	0	0	0	0	0	0
2017-10-13	0	0	0	0	0	0	0	0	0
2017-10-14	0	0	0	0	0	0	0	0	0
2017-10-15	0	0	0	0	0	0	0	0	0
2017-10-16	0	0	0	0	0	0	0	0	0
2017-10-17	0	0	0	0	0	0	0	0	0
2017-10-18	0	0	0	0	0	0	0	0	0
2017-10-19	0	0	0	0	0	0	0	0	0
2017-10-20	0	0	0	0	0	0	0	0	0
2017-10-21	0	0	0	0	0	0	0	0	0
2017-10-22	0	0	0	0	0	0	0	0	0
2017-10-23	0	0	0	0	0	0	0	0	0
2017-10-24	0	0	0	0	0	0	0	0	0
2017-10-25	0	0	0	0	0	0	0	0	0
2017-10-26	0	0	0	0	0	0	0	0	0
2017-10-27	0	0	0	0	0	0	0	0	0
2017-10-28	0	0	0	0	0	0	0	0	0
2017-10-29	0	0	0	0	0	0	0	0	0
2017-10-30	0	0	0	0	1	1	0	0	0
2017-10-31	0	0	0	0	2	2	0	0	0
2017-11-01	0	0	0	0	2	2	0	0	0
2017-11-02	0	0	0	0	2	2	0	0	0
2017-11-03	0	0	0	0	2	2	0	0	0
2017-11-04	0	0	0	0	1	1	0	0	0
2017-11-05	0	0	0	0	1	1	0	0	0
2017-11-06	0	0	0	0	1	1	0	0	0
2017-11-07	0	0	0	0	1	0	0	0	0
2017-11-08	0	0	0	0	1	1	0	0	0
2017-11-09	0	0	0	0	1	1	0	0	0
2017-11-10	0	0	0	0	0	0	0	0	0
2017-11-11	0	0	0	0	1	1	0	0	0
2017-11-12	0	0	0	0	1	1	0	0	0
2017-11-13	0	0	0	0	1	1	0	0	0
2017-11-14	0	0	0	0	1	1	0	0	0
2017-11-15	0	0	0	0	1	1	0	0	0
2017-11-16	0	0	0	0	1	0	0	0	0
2017-11-17	0	0	0	0	1	0	0	0	0
2017-11-18	0	0	0	0	1	1	0	0	0
2017-11-19	0	0	0	0	1	1	0	0	0
2017-11-20	0	0	0	0	1	1	0	0	0
2017-11-21	0	0	0	0	1	1	0	0	0
2017-11-22	0	0	0	0	1	1	1	0	0
2017-11-23	0	0	0	0	1	1	0	0	0
2017-11-24	0	0	0	0	1	1	0	0	0
2017-11-25	0	0	0	0	1	1	0	0	0
2017-11-26	0	0	0	0	1	0	0	0	0
2017-11-27	0	0	0	0	1	0	0	0	0
2017-11-28	0	0	0	0	1	0	0	0	0
2017-11-29	0	0	0	0	1	0	0	0	0
2017-11-30	0	0	0	0	1	0	0	0	0
2017-12-01	0	0	0	0	1	0	0	0	0
2017-12-02	0	0	0	0	1	0	0	0	0
2017-12-03	0	0	0	0	1	0	0	0	0
2017-12-04	0	0	0	0	1	0	0	0	0
2017-12-05	0	0	0	0	1	0	0	0	0
2017-12-06	0	0	0	0	1	0	0	0	0
2017-12-07	0	0	0	0	1	0	0	0	0
2017-12-08	0	0	0	0	1	0	0	0	0
2017-12-09	0	0	0	0	1	0	0	0	0
2017-12-10	0	0	0	0	1	0	0	0	0
2017-12-11	0	0	0	0	1	0	0	0	0
2017-12-12	0	0	0	0	0	0	0	0	0
2017-12-13	0	0	0	0	1	0	0	0	0
2017-12-14	0	0	0	0	1	0	0	0	0
2017-12-15	0	0	0	0	1	0	0	0	0
2017-12-16	0	0	0	0	1	0	0	0	0
2017-12-17	0	0	0	0	1	0	0	0	0
2017-12-18	0	0	0	0	1	0	0	0	0
2017-12-19	0	0	0	0	0	0	0	0	0
2017-12-20	0	0	0	0	0	0	0	0	0
2017-12-21	0	0	0	0	0	0	0	0	0
2017-12-22	0	0	0	0	0	0	0	0	0
2017-12-23	0	0	0	0	0	0	0	0	0
2017-12-24	0	0	0	0	0	0	0	0	0
2017-12-25	0	0	0	0	0	0	0	0	0
2017-12-26	0	0	0	0	0	0	0	0	0
2017-12-27	0	0	0	0	0	0	0	0	0
2017-12-28	0	0	0	0	0	0	0	0	0
2017-12-29	0	0	0	0	0	0	0	0	0
2017-12-30	0	0	0	0	0	0	0	0	0
2017-12-31	0	0	0	0	0	0	0	0	0
2018-01-01	0	0	0	0	0	0	0	0	0
2018-01-02	0	0	0	0	0	0	0	0	0
2018-01-03	0	0	0	0	0	0	0	0	0
2018-01-04	0	0	0	0	0	0	0	0	0
2018-01-05	0	0	0	0	0	0	0	0	0

## Sheet: P19
P19	Fever	Chills	MusclePain	WateryEye	RunnyNose	Sneezing	SoreThroat	Cough	ChestPain
2016-11-04	0	0	0	0	1	0	0	0	0
2016-11-05	0	0	0	0	0	0	0	0	0
2016-11-06	0	0	0	0	0	0	0	0	0
2016-11-07	0	0	0	0	0	0	0	0	0
2016-11-08	0	0	0	0	0	0	0	0	0
2016-11-09	0	0	0	0	1	0	0	0	0
2016-11-10	0	0	0	0	1	0	0	0	0
2016-11-11	0	0	0	0	1	0	0	0	0
2016-11-12	0	0	0	0	1	0	1	0	0
2016-11-13	0	0	1	0	1	0	0	0	0
2016-11-14	0	0	0	0	1	0	0	0	0
2016-11-15	0	0	0	0	1	0	0	0	0
2016-11-16	0	0	0	0	1	0	0	0	0
2016-11-17	0	0	0	0	1	0	1	0	0
2016-11-18	0	0	0	0	1	0	0	0	0
2016-11-19	0	0	0	0	1	0	0	0	0
2016-11-20	0	0	0	0	1	0	0	0	0
2016-11-21	0	0	0	0	1	0	0	0	0
2016-11-22	0	0	0	0	1	0	0	0	0
2016-11-23	0	0	0	0	1	0	0	0	0
2016-11-24	0	0	0	0	1	0	0	0	0
2016-11-25	0	0	1	0	1	0	0	0	0
2016-11-26	0	0	0	0	1	0	0	0	0
2016-11-27	0	0	0	0	0	0	0	0	0
2016-11-28	0	0	0	0	1	0	0	0	0
2016-11-29	0	0	0	0	1	0	0	0	0
2016-11-30	0	0	0	0	1	0	0	0	0
2016-12-01	0	0	0	0	1	0	1	0	0
2016-12-02	0	0	0	0	1	0	0	0	0
2016-12-03	0	0	0	0	1	0	0	0	0
2016-12-04	0	0	1	0	1	0	0	0	0
2016-12-05	0	0	0	0	1	0	1	0	0
2016-12-06	0	0	0	0	1	0	0	0	0
2016-12-07	0	0	0	0	1	0	0	0	0
2016-12-08	0	0	0	0	0	0	0	0	0
2016-12-09	0	0	0	0	0	0	0	0	0
2016-12-10	0	0	0	0	0	0	0	0	0
2016-12-11	0	0	0	0	0	0	0	0	0
2016-12-12	0	0	0	0	0	0	0	0	0
2016-12-13	0	0	0	0	0	0	0	0	0
2016-12-14	0	0	0	0	0	0	1	0	0
2016-12-15	0	0	0	0	0	0	1	0	0
2016-12-16	0	0	0	0	0	0	0	0	0
2016-12-17	0	0	0	0	0	0	0	0	0
2016-12-18	0	0	0	0	0	0	0	0	0
2016-12-19	0	0	0	0	0	0	0	0	0
2016-12-20	0	0	0	0	0	0	1	0	0
2016-12-21	0	0	0	0	0	0	0	0	0
2016-12-22	0	0	0	0	0	0	0	0	0
2016-12-23	0	0	0	0	0	0	0	0	0
2016-12-24	0	0	0	0	0	0	0	0	0
2016-12-25	0	0	0	0	0	0	0	0	0
2016-12-26	0	0	0	0	1	0	1	0	0
2016-12-27	0	0	0	0	0	0	0	0	0
2016-12-28	0	0	0	0	0	0	1	0	0
2016-12-29	0	0	0	0	1	0	1	0	0
2016-12-30	0	0	0	0	0	0	0	0	0
2016-12-31	0	0	0	0	0	0	0	0	0
2017-01-01	0	0	0	0	0	0	0	0	0
2017-01-02	0	0	0	0	0	0	0	0	0
2017-01-03	0	0	0	0	0	0	0	0	0
2017-01-04	0	0	0	0	0	0	2	0	0
2017-01-05	0	0	0	0	2	0	3	0	0
2017-01-06	0	0	0	0	2	0	2	1	0
2017-01-07	0	0	0	0	3	1	1	1	0
2017-01-08	0	0	0	0	2	1	0	1	0
2017-01-09	0	0	0	0	2	2	0	1	0
2017-01-10	0	0	0	0	2	1	0	1	0
2017-01-11	0	0	0	0	2	0	0	2	0
2017-01-12	0	0	0	0	2	0	0	2	0
2017-01-13	0	0	0	0	2	0	0	2	0
2017-01-14	0	0	0	0	2	0	0	1	0
2017-01-15	0	0	0	0	1	0	1	1	0
2017-01-16	0	0	0	0	1	1	1	1	0
2017-01-17	0	0	0	0	1	0	0	1	0
2017-01-18	0	0	0	0	1	0	0	1	0
2017-01-19	0	0	0	0	1	0	1	0	0
2017-01-20	0	0	0	0	1	0	0	0	0
2017-01-21	0	0	0	0	1	0	0	0	0
2017-01-22	0	0	0	0	0	0	0	0	0
2017-01-23	0	0	0	0	0	0	0	0	0
2017-01-24	0	0	0	0	0	0	0	0	0
2017-01-25	0	0	0	0	0	0	0	0	0
2017-01-26	0	0	0	0	0	0	0	0	0
2017-01-27	0	0	0	0	0	0	0	0	0
2017-01-28	0	0	0	0	0	0	0	0	0
2017-01-29	0	0	0	0	0	0	0	0	0
2017-01-30	0	0	0	0	0	0	0	0	0
2017-01-31	0	0	0	0	0	0	0	0	0
2017-02-01	0	0	0	0	0	0	0	0	0
2017-02-02	0	0	0	0	0	0	0	0	0
2017-02-03	0	0	0	0	0	0	0	0	0
2017-02-04	0	0	0	0	1	0	1	0	0
2017-02-05	0	0	0	0	1	0	1	0	0
2017-02-06	0	0	0	0	0	0	0	0	0
2017-02-07	0	0	0	0	1	0	1	0	0
2017-02-08	0	0	0	0	2	0	2	0	0
2017-02-09	0	0	1	0	3	1	2	0	0
2017-02-10	0	0	0	0	2	2	1	0	0
2017-02-11	0	0	0	0	2	2	1	0	0
2017-02-12	0	0	0	0	2	2	2	0	0
2017-02-13	0	0	0	0	2	1	2	0	0
2017-02-14	0	0	0	0	2	0	2	0	0
2017-02-15	0	0	0	0	2	0	2	0	0
2017-02-16	0	0	0	0	2	2	2	0	0
2017-02-17	0	0	0	0	2	1	1	0	0
2017-02-18	0	0	0	0	2	0	1	0	0
2017-02-19	0	0	0	0	2	0	2	0	0
2017-02-20	0	0	0	0	2	0	1	0	0
2017-02-21	0	0	0	0	1	0	1	0	0
2017-02-22	0	0	0	0	1	0	0	0	0
2017-02-23	0	0	0	0	1	0	0	0	0
2017-02-24	0	0	0	0	1	0	0	0	0
2017-02-25	0	0	0	0	0	1	0	0	0
2017-02-26	0	0	0	0	1	0	0	0	0
2017-02-27	0	0	0	0	1	0	0	0	0
2017-02-28	0	0	0	0	0	0	0	0	0
2017-03-01	0	0	0	0	0	0	0	0	0
2017-03-02	0	0	0	0	0	0	0	0	0
2017-03-03	0	0	0	0	0	0	0	0	0
2017-03-04	0	0	0	0	0	0	0	0	0
2017-03-05	0	0	0	0	1	0	0	0	0
2017-03-06	0	0	0	0	0	0	0	0	0
2017-03-07	0	0	0	0	0	0	0	0	0
2017-03-08	0	0	0	0	0	0	0	0	0
2017-03-09	0	0	0	0	0	1	0	0	0
2017-03-10	0	0	0	0	0	0	0	0	0
2017-03-11	0	0	0	0	0	0	0	0	0
2017-03-12	0	0	0	0	0	0	0	0	0
2017-03-13	0	0	0	0	0	0	0	0	0
2017-03-14	0	0	0	0	0	0	0	0	0
2017-03-15	0	0	0	0	0	0	0	0	0
2017-03-16	0	0	0	0	0	0	1	0	0
2017-03-17	0	0	0	0	0	0	0	0	0
2017-03-18	0	0	0	0	0	0	1	0	0
2017-03-19	0	0	0	0	0	0	1	0	0
2017-03-20	0	0	0	0	0	0	1	0	0
2017-03-21	0	0	0	0	1	0	0	0	0
2017-03-22	0	0	0	0	0	0	1	0	0
2017-03-23	0	0	0	0	1	0	1	0	0
2017-03-24	0	0	0	0	0	0	0	0	0
2017-03-25	0	0	0	0	0	0	0	0	0
2017-03-26	0	0	0	0	0	0	0	0	0
2017-03-27	0	0	0	0	0	0	0	0	0
2017-03-28	0	0	0	0	0	0	0	0	0
2017-03-29	0	0	0	0	0	0	0	0	0
2017-03-30	0	0	0	0	0	0	0	0	0
2017-03-31	0	0	0	0	0	0	0	0	0
2017-04-01	0	0	0	0	0	0	0	0	0
2017-04-02	0	0	0	0	0	0	0	0	0
2017-04-03	0	0	0	0	0	0	0	0	0
2017-04-04	0	0	0	0	0	0	0	0	0
2017-04-05	0	0	0	0	0	0	0	0	0
2017-04-06	0	0	0	0	0	0	0	0	0
2017-04-07	0	0	0	0	0	0	0	0	0
2017-04-08	0	0	0	0	0	0	1	0	0
2017-04-09	0	0	0	0	0	0	1	0	0
2017-04-10	0	0	0	0	1	0	0	0	0
2017-04-11	0	0	0	0	0	0	0	0	0
2017-04-12	0	0	0	0	0	0	0	0	0
2017-04-13	0	0	0	0	0	0	0	0	0
2017-04-14	0	0	0	0	0	0	0	0	0
2017-04-15	0	0	0	0	0	0	0	0	0
2017-04-16	0	0	0	0	0	0	0	0	0
2017-04-17	0	0	0	0	0	0	0	0	0
2017-04-18	0	0	0	0	0	0	0	0	0
2017-04-19	0	0	0	0	0	0	0	0	0
2017-04-20	0	0	0	0	0	0	0	0	0
2017-04-21	0	0	0	0	0	0	0	0	0
2017-04-22	0	0	0	0	0	0	0	0	0
2017-04-23	0	0	0	0	0	0	0	0	0
2017-04-24	0	0	0	0	0	0	0	0	0
2017-04-25	0	0	0	0	0	0	0	0	0
2017-04-26	0	0	0	0	0	0	0	0	0
2017-04-27	0	0	0	0	0	0	0	0	0
2017-04-28	0	0	0	0	0	0	0	0	0
2017-04-29	0	0	0	0	0	0	0	0	0
2017-04-30	0	0	0	0	0	0	0	0	0
2017-05-01	0	0	0	0	0	0	0	0	0
2017-05-02	0	0	0	0	0	0	1	0	0
2017-05-03	0	0	0	0	0	0	1	0	0
2017-05-04	0	0	0	0	0	0	0	0	0
2017-05-05	0	0	0	0	0	0	0	0	0
2017-05-06	0	0	0	0	0	0	0	0	0
2017-05-07	0	0	0	0	0	0	0	0	0
2017-05-08	0	0	0	0	0	0	0	0	0
2017-05-09	0	0	0	0	0	0	0	0	0
2017-05-10	0	0	0	0	0	0	0	0	0
2017-05-11	0	0	0	0	0	0	0	0	0
2017-05-12	0	0	0	0	0	0	0	0	0
2017-05-13	0	0	0	0	0	0	0	0	0
2017-05-14	0	0	0	0	0	0	0	0	0
2017-05-15	0	0	0	0	0	0	0	0	0
2017-05-16	0	0	0	0	0	0	0	0	0
2017-05-17	0	0	0	0	0	0	0	0	0
2017-05-18	0	0	0	0	0	0	0	0	0
2017-05-19	0	0	0	0	0	0	0	0	0
2017-05-20	0	0	0	0	0	0	0	0	0
2017-05-21	0	0	0	0	0	0	0	0	0
2017-05-22	0	0	0	0	0	0	0	0	0
2017-05-23	0	0	0	0	0	0	0	0	0
2017-05-24	0	0	0	0	0	0	0	0	0
2017-05-25	0	0	0	0	0	0	0	0	0
2017-05-26	0	0	0	0	0	0	0	0	0
2017-05-27	0	0	0	0	0	0	0	0	0
2017-05-28	0	0	0	0	0	0	0	0	0
2017-05-29	0	0	0	0	0	0	0	0	0
2017-05-30	0	0	0	0	0	0	0	0	0
2017-05-31	0	0	0	0	0	0	0	0	0
2017-06-01	0	0	0	0	0	0	0	0	0
2017-06-02	0	0	0	0	0	0	0	0	0
2017-06-03	0	0	0	0	0	0	0	0	0
2017-06-04	0	0	0	0	0	0	0	0	0
2017-06-05	0	0	0	0	0	0	0	0	0
2017-06-06	0	0	0	0	0	0	0	0	0
2017-06-07	0	0	0	0	0	0	0	0	0
2017-06-08	0	0	0	0	0	0	1	0	0
2017-06-09	0	0	0	0	1	0	2	0	0
2017-06-10	0	0	0	0	0	0	0	0	0
2017-06-11	0	0	0	0	0	0	0	0	0
2017-06-12	0	0	0	0	0	0	0	0	0
2017-06-13	0	0	0	0	0	0	0	0	0
2017-06-14	0	0	0	0	0	0	0	0	0
2017-06-15	0	0	0	0	0	0	0	0	0
2017-06-16	0	0	0	0	0	0	0	0	0
2017-06-17	0	0	0	0	0	0	0	0	0
2017-06-18	0	0	0	0	0	0	0	0	0
2017-06-19	0	0	0	0	0	0	0	0	0
2017-06-20	0	0	0	0	0	0	0	0	0
2017-06-21	0	0	0	0	0	0	0	0	0
2017-06-22	0	0	0	0	0	0	0	0	0
2017-06-23	0	0	0	0	0	0	0	0	0
2017-06-24	0	0	0	0	0	0	0	0	0
2017-06-25	0	0	0	0	0	0	0	0	0
2017-06-26	0	0	0	0	0	0	0	0	0
2017-06-27	0	0	0	0	0	0	0	0	0
2017-06-28	0	0	0	0	0	0	0	0	0
2017-06-29	0	0	0	0	0	0	0	0	0
2017-06-30	0	0	0	0	0	0	0	0	0
2017-07-01	0	0	0	0	0	0	0	0	0
2017-07-02	0	0	0	0	0	0	0	0	0
2017-07-03	0	0	0	0	0	0	0	0	0
2017-07-04	0	0	0	0	0	0	0	0	0
2017-07-05	0	0	0	0	0	0	0	0	0
2017-07-06	0	0	0	0	0	0	0	0	0
2017-07-07	0	0	0	0	0	0	0	0	0
2017-07-08	0	0	0	0	0	0	1	0	0
2017-07-09	0	0	0	0	0	1	1	2	0
2017-07-10	0	0	0	0	0	0	2	2	0
2017-07-11	0	0	0	0	2	0	1	3	0
2017-07-12	0	0	0	0	2	0	0	2	0
2017-07-13	0	0	0	1	2	0	1	3	0
2017-07-14	0	0	0	1	2	1	1	2	0
2017-07-15	0	0	0	0	2	2	0	3	1
2017-07-16	0	0	1	0	2	1	0	2	0
2017-07-17	0	0	0	0	0	0	0	2	0
2017-07-18	0	0	0	0	0	0	0	2	0
2017-07-19	0	0	0	0	1	0	0	2	0
2017-07-20	0	0	0	0	0	0	0	2	0
2017-07-21	0	0	0	0	0	0	0	1	0
2017-07-22	0	0	0	0	0	0	0	1	0
2017-07-23	0	0	0	0	0	0	0	1	0
2017-07-24	0	0	0	0	1	0	0	0	0
2017-07-25	0	0	0	0	1	0	0	0	0
2017-07-26	0	0	0	0	1	0	0	0	0
2017-07-27	0	0	0	0	1	0	0	0	0
2017-07-28	0	0	0	0	0	0	0	0	0
2017-07-29	0	0	0	0	0	0	0	0	0
2017-07-30	0	0	0	0	0	0	0	0	0
2017-07-31	0	0	0	0	0	0	0	0	0
2017-08-01	0	0	0	0	0	0	0	0	0
2017-08-02	0	0	0	0	0	0	0	0	0
2017-08-03	0	0	0	0	0	0	0	0	0
2017-08-04	0	0	0	0	1	0	0	0	0
2017-08-05	0	0	0	0	0	0	0	0	0
2017-08-06	0	0	0	0	0	0	0	0	0
2017-08-07	0	0	0	0	0	0	0	0	0
2017-08-08	0	0	0	0	0	0	0	0	0
2017-08-09	0	0	0	0	0	0	0	0	0
2017-08-10	0	0	0	0	0	0	0	0	0
2017-08-11	0	0	0	0	0	0	0	0	0
2017-08-12	0	0	0	0	0	0	0	0	0
2017-08-13	0	0	0	0	0	0	0	0	0
2017-08-14	0	0	0	0	0	0	0	0	0
2017-08-15	0	0	0	0	0	0	1	0	0
2017-08-16	0	0	0	0	0	0	0	0	0
2017-08-17	0	0	0	0	0	0	0	0	0
2017-08-18	0	0	0	0	0	0	0	0	0
2017-08-19	0	0	0	0	0	0	0	0	0
2017-08-20	0	0	0	0	0	0	0	0	0
2017-08-21	0	0	0	0	0	0	0	0	0
2017-08-22	0	0	0	0	0	0	0	0	0
2017-08-23	0	0	0	0	0	0	0	0	0
2017-08-24	0	0	0	0	0	0	0	0	0
2017-08-25	0	0	0	0	0	0	0	0	0
2017-08-26	0	0	0	0	0	0	0	0	0
2017-08-27	0	0	0	0	0	0	0	0	0
2017-08-28	0	0	0	0	0	0	0	0	0
2017-08-29	0	0	0	0	0	0	0	0	0
2017-08-30	0	0	0	0	0	0	0	0	0
2017-08-31	0	0	0	0	0	0	0	0	0
2017-09-01	0	0	0	0	0	0	0	0	0
2017-09-02	0	0	0	0	0	0	0	0	0
2017-09-03	0	0	0	0	0	0	0	0	0
2017-09-04	0	0	0	0	0	0	0	0	0
2017-09-05	0	0	0	0	0	0	0	0	0
2017-09-06	0	0	0	0	0	0	0	0	0
2017-09-07	0	0	0	0	0	0	0	0	0
2017-09-08	0	0	0	0	0	0	0	0	0
2017-09-09	0	0	0	0	0	0	0	0	0
2017-09-10	0	0	0	0	0	0	0	0	0
2017-09-11	0	0	0	0	0	0	0	0	0
2017-09-12	0	0	0	0	0	0	0	0	0
2017-09-13	0	0	0	0	0	0	1	0	0
2017-09-14	0	0	0	0	1	1	3	0	0
2017-09-15	0	0	0	0	1	0	2	0	0
2017-09-16	0	0	0	0	2	1	2	0	0
2017-09-17	0	0	1	0	3	1	1	0	0
2017-09-18	0	0	0	0	2	1	1	1	0
2017-09-19	0	0	0	0	2	1	1	2	0
2017-09-20	0	0	0	0	2	1	0	2	0
2017-09-21	0	0	0	0	3	0	0	2	0
2017-09-22	0	0	0	0	2	0	1	2	0
2017-09-23	0	0	0	0	1	0	0	2	0
2017-09-24	0	0	0	0	1	0	0	1	0
2017-09-25	0	0	0	0	1	0	0	2	0
2017-09-26	0	0	0	0	1	0	0	1	0
2017-09-27	0	0	0	0	1	0	1	1	0
2017-09-28	0	0	0	0	1	0	0	1	0
2017-09-29	0	0	0	0	1	0	0	1	0
2017-09-30	0	0	0	0	1	0	1	0	0
2017-10-01	0	0	0	0	1	0	0	0	0
2017-10-02	0	0	0	0	1	1	1	0	0
2017-10-03	0	0	0	0	1	0	0	0	0
2017-10-04	0	0	0	0	0	0	0	0	0
2017-10-05	0	0	0	0	0	0	0	0	0
2017-10-06	0	0	0	0	0	0	0	0	0
2017-10-07	0	0	0	0	0	0	0	0	0
2017-10-08	0	0	0	0	0	0	0	0	0
2017-10-09	0	0	0	0	0	0	0	0	0
2017-10-10	0	0	0	0	0	0	0	0	0
2017-10-11	0	0	0	0	0	0	0	0	0
2017-10-12	0	0	0	0	0	0	0	0	0
2017-10-13	0	0	0	0	0	0	0	0	0
2017-10-14	0	0	0	0	0	0	0	0	0
2017-10-15	0	0	0	0	0	0	0	0	0
2017-10-16	0	0	0	0	0	0	0	0	0
2017-10-17	0	0	1	0	0	0	0	0	0
2017-10-18	0	0	0	0	1	0	0	0	0
2017-10-19	0	0	0	0	0	0	0	0	0
2017-10-20	0	0	0	0	0	0	0	0	0
2017-10-21	0	0	0	0	0	1	1	0	0
2017-10-22	0	0	0	0	0	1	1	0	0
2017-10-23	0	0	0	0	0	0	0	0	0
2017-10-24	0	0	0	0	0	0	0	0	0
2017-10-25	0	0	0	0	0	0	0	0	0
2017-10-26	0	0	0	0	0	0	0	0	0
2017-10-27	0	0	0	0	0	0	1	0	0
2017-10-28	0	0	0	0	0	0	1	0	0
2017-10-29	0	0	0	0	0	0	1	0	0
2017-10-30	0	0	0	0	1	0	2	0	0
2017-10-31	0	0	0	0	2	2	3	0	0
2017-11-01	0	0	0	0	3	0	2	0	0
2017-11-02	0	0	0	1	3	1	2	0	0
2017-11-03	0	0	0	1	2	0	2	0	0
2017-11-04	0	0	0	0	2	1	1	0	0
2017-11-05	0	0	0	0	2	1	1	0	0
2017-11-06	0	0	0	0	2	1	0	0	0
2017-11-07	0	0	0	0	2	0	0	0	0
2017-11-08	0	0	0	0	1	0	1	0	0
2017-11-09	0	0	0	0	1	0	0	0	0
2017-11-10	0	0	0	0	1	0	1	0	0
2017-11-11	0	0	0	0	0	0	0	0	0
2017-11-12	0	0	0	0	0	0	0	0	0
2017-11-13	0	0	0	0	1	0	0	0	0
2017-11-14	0	0	0	0	1	0	0	0	0
2017-11-15	0	0	0	0	1	0	0	0	0
2017-11-16	0	0	0	0	0	0	0	0	0
2017-11-17	0	0	0	0	0	0	1	0	0
2017-11-18	0	0	0	0	0	0	0	0	0
2017-11-19	0	0	0	0	0	0	0	0	0
2017-11-20	0	0	0	0	0	0	0	0	0
2017-11-21	0	0	0	0	1	0	3	0	0
2017-11-22	0	0	1	0	1	0	3	0	0
2017-11-23	0	0	0	0	1	0	2	1	0
2017-11-24	0	0	0	0	0	0	2	1	0
2017-11-25	0	0	0	0	1	0	1	0	0
2017-11-26	0	0	0	0	0	0	1	0	0
2017-11-27	0	0	0	0	0	0	1	0	0
2017-11-28	0	0	0	0	0	0	1	0	0
2017-11-29	0	0	0	0	0	0	1	0	0
2017-11-30	0	0	0	0	0	0	0	0	0
2017-12-01	0	0	0	0	0	0	0	0	0
2017-12-02	0	0	0	0	0	0	0	0	0
2017-12-03	0	0	0	0	0	0	0	0	0
2017-12-04	0	0	0	0	0	0	0	0	0
2017-12-05	0	0	0	0	0	0	0	0	0
2017-12-06	0	0	0	0	0	0	0	0	0
2017-12-07	0	0	0	0	0	0	0	0	0
2017-12-08	0	0	0	0	0	0	0	0	0
2017-12-09	0	0	0	0	0	0	0	0	0
2017-12-10	0	0	0	0	0	0	0	0	0
2017-12-11	0	0	0	0	0	0	0	0	0
2017-12-12	0	0	0	0	0	0	0	0	0
2017-12-13	0	0	0	0	0	0	0	0	0
2017-12-14	0	0	0	0	0	0	0	0	0
2017-12-15	0	0	0	0	0	0	0	0	0
2017-12-16	0	0	0	0	0	0	0	0	0
2017-12-17	0	0	0	0	0	0	0	0	0
2017-12-18	0	0	0	0	0	0	0	0	0
2017-12-19	0	0	0	0	0	0	1	0	0
2017-12-20	0	0	0	0	0	0	1	0	0
2017-12-21	0	0	0	0	0	0	0	0	0
2017-12-22	0	0	0	0	0	0	0	0	0
2017-12-23	0	0	0	0	0	0	0	0	0
2017-12-24	0	0	0	0	0	0	0	0	0
2017-12-25	0	0	0	0	0	0	0	0	0
2017-12-26	0	0	0	0	0	0	0	0	0
2017-12-27	0	0	0	0	0	0	0	0	0
2017-12-28	0	0	0	0	0	0	0	0	0
2017-12-29	0	0	0	0	0	0	0	0	0
2017-12-30	0	0	0	0	0	0	0	0	0
2017-12-31	0	0	0	0	0	0	0	0	0
2018-01-01	0	0	0	0	0	0	0	0	0
2018-01-02	0	0	0	0	0	0	0	0	0
2018-01-03	0	0	0	0	0	0	0	0	0
2018-01-04	0	0	0	0	0	0	0	0	0
2018-01-05	0	0	0	0	0	0	0	1	0
2018-01-06	0	0	0	0	1	0	0	2	0
2018-01-07	2	2	2	0	2	0	1	2	1
2018-01-08	2	1	2	1	0	0	1	2	0
2018-01-09	1	0	1	2	1	1	1	2	0
2018-01-10	0	0	1	0	1	1	1	1	0
2018-01-11	0	0	1	0	1	0	1	1	0
2018-01-12	0	0	0	0	0	0	0	0	0
2018-01-13	0	0	0	0	0	0	0	0	0
2018-01-14	0	0	0	0	0	0	0	0	0
2018-01-15	0	0	0	0	0	0	0	0	0
2018-01-16	0	0	0	0	0	0	0	0	0
2018-01-17	0	0	0	0	0	0	0	0	0
2018-01-18	0	0	0	0	0	0	0	0	0
2018-01-19	0	0	0	0	0	0	0	0	0
2018-01-20	0	0	0	0	0	0	0	0	0
2018-01-21	0	0	0	0	1	0	1	0	0
2018-01-22	0	0	0	0	1	0	1	0	0
2018-01-23	0	0	0	0	1	0	0	0	0
2018-01-24	0	0	0	0	1	0	0	0	0
2018-01-25	0	0	0	0	1	0	0	0	0
2018-01-26	0	0	0	0	1	0	0	0	0
2018-01-27	0	0	0	0	0	0	0	0	0
2018-01-28	0	0	0	0	0	0	0	0	0
2018-01-29	0	0	0	0	0	0	0	0	0
2018-01-30	0	0	0	0	0	0	0	0	0
2018-01-31	0	0	0	0	0	0	0	0	0
2018-02-01	0	0	0	0	0	0	0	0	0
2018-02-02	0	0	0	0	0	0	0	0	0
2018-02-03	0	0	0	0	0	0	0	0	0
2018-02-04	0	0	0	0	1	0	0	0	0
2018-02-05	0	0	0	0	1	0	0	0	0
2018-02-06	0	0	0	0	1	0	0	0	0
2018-02-07	0	0	0	0	1	0	1	0	0
2018-02-08	0	0	0	0	1	1	1	0	0
2018-02-09	0	0	0	0	0	0	0	0	0
2018-02-10	0	0	0	0	0	0	0	0	0
2018-02-11	0	0	0	0	0	0	0	0	0
2018-02-12	0	0	0	0	1	0	1	0	0
2018-02-13	0	0	0	0	1	0	1	0	0
2018-02-14	0	0	0	0	1	0	1	0	0
2018-02-15	0	0	0	0	1	0	1	0	0
2018-02-16	0	0	0	0	1	0	1	0	0
2018-02-17	0	0	0	1	1	1	0	0	0
2018-02-18	0	0	0	0	0	0	0	0	0
2018-02-19	0	0	0	0	0	0	0	0	0
2018-02-20	0	0	0	0	0	0	0	0	0
2018-02-21	0	0	0	0	0	0	0	0	0
2018-02-22	0	0	0	0	0	0	0	0	0
2018-02-23	0	0	0	0	0	0	0	0	0
2018-02-24	0	0	0	0	0	0	0	0	0
2018-02-25	0	0	0	0	0	0	0	0	0
2018-02-26	0	0	0	0	1	0	1	0	0
2018-02-27	0	0	0	0	1	0	1	0	0
2018-02-28	0	0	0	0	0	0	0	0	0
2018-03-01	0	0	0	0	0	0	0	0	0
2018-03-02	0	0	0	0	0	0	0	0	0
2018-03-03	0	0	0	0	0	0	0	0	0
2018-03-04	0	0	0	0	0	0	0	0	0
2018-03-05	0	0	0	0	0	0	0	0	0
2018-03-06	0	0	0	0	0	0	0	0	0
2018-03-07	0	0	0	0	0	0	0	0	0
2018-03-08	0	0	0	0	0	0	0	0	0
2018-03-09	0	0	0	0	0	0	0	0	0
2018-03-10	0	0	0	0	1	0	0	0	0
2018-03-11	0	0	0	0	1	0	1	0	0
2018-03-12	0	0	0	0	0	0	0	0	0
2018-03-13	0	0	0	0	0	0	0	0	0
2018-03-14	0	0	0	0	0	0	1	0	0
2018-03-15	0	0	0	0	0	0	1	0	0
2018-03-16	0	0	0	0	1	0	1	0	0
2018-03-17	0	0	0	0	1	0	1	0	0
2018-03-18	0	0	0	0	1	0	2	0	0
2018-03-19	0	0	0	0	1	1	1	0	0
2018-03-20	0	0	0	0	1	0	1	0	0
2018-03-21	0	0	0	0	0	0	0	0	0
2018-03-22	0	0	0	0	0	0	0	0	0
2018-03-23	0	0	0	0	0	0	0	0	0
2018-03-24	0	0	0	0	0	0	0	0	0
2018-03-25	0	0	0	0	1	0	1	0	0
2018-03-26	0	0	0	0	0	0	1	0	0
2018-03-27	0	0	0	0	0	0	0	0	0
2018-03-28	0	0	0	0	0	0	0	0	0
2018-03-29	0	0	0	0	0	0	0	0	0
2018-03-30	0	0	0	0	0	0	0	0	0
2018-03-31	0	0	0	0	0	0	0	0	0
2018-04-01	0	0	0	0	0	0	0	0	0
2018-04-02	0	0	0	0	0	0	0	0	0
2018-04-03	0	0	0	0	0	0	0	0	0
2018-04-04	0	0	0	0	0	0	0	0	0
2018-04-05	0	0	0	0	0	0	0	0	0
2018-04-06	0	0	0	0	0	0	1	0	0
2018-04-07	0	0	0	0	0	0	1	0	0
2018-04-08	0	0	0	0	1	0	1	0	0

## Sheet: P46
P46	Fever	Chills	MusclePain	WateryEye	RunnyNose	Sneezing	SoreThroat	Cough	ChestPain
2016-12-01	0	0	0	0	0	0	0	0	0
2016-12-02	0	0	0	0	0	0	0	0	0
2016-12-03	0	0	0	0	0	0	0	0	0
2016-12-04	0	0	0	0	0	0	0	0	0
2016-12-05	0	0	0	0	0	0	0	0	0
2016-12-06	0	0	0	0	0	0	0	0	0
2016-12-07	0	0	0	0	0	0	0	0	0
2016-12-08	0	0	0	0	0	0	0	0	0
2016-12-09	0	0	0	0	0	0	0	0	0
2016-12-10	0	0	0	0	0	0	0	0	0
2016-12-11	0	0	0	0	0	0	0	0	0
2016-12-12	0	0	0	0	0	0	0	0	0
2016-12-13	0	0	0	0	0	0	0	0	0
2016-12-14	0	0	0	0	0	0	0	0	0
2016-12-15	0	0	0	0	0	0	0	0	0
2016-12-16	0	0	0	0	0	0	0	0	0
2016-12-17	0	0	0	0	0	0	0	0	0
2016-12-18	0	0	0	0	0	0	0	0	0
2016-12-19	0	0	0	0	0	0	0	0	0
2016-12-20	0	0	0	0	0	0	0	0	0
2016-12-21	0	0	0	0	0	0	0	0	0
2016-12-22	0	0	0	0	0	0	0	0	0
2016-12-23	0	0	0	0	0	0	0	0	0
2016-12-24	0	0	0	0	0	0	0	0	0
2016-12-25	0	0	0	0	0	0	0	0	0
2016-12-26	0	0	0	0	0	0	0	0	0
2016-12-27	0	0	0	0	0	0	0	0	0
2016-12-28	0	0	0	0	0	0	0	0	0
2016-12-29	0	0	0	0	0	0	0	0	0
2016-12-30	0	0	0	0	0	0	0	0	0
2016-12-31	0	0	0	0	0	0	0	0	0
2017-01-01	0	0	0	0	0	0	0	0	0
2017-01-02	0	0	0	0	0	0	0	0	0
2017-01-03	0	0	0	0	0	0	0	0	0
2017-01-04	0	0	0	0	0	0	0	0	0
2017-01-05	0	0	0	0	0	0	0	0	0
2017-01-06	0	0	0	0	0	0	0	0	0
2017-01-07	0	0	0	0	0	0	0	0	0
2017-01-08	0	0	0	0	0	0	0	0	0
2017-01-09	0	0	0	0	0	0	0	0	0
2017-01-10	0	0	0	0	0	0	0	0	0
2017-01-11	0	0	0	0	0	0	0	0	0
2017-01-12	0	0	0	0	0	0	0	0	0
2017-01-13	0	0	0	0	0	0	1	1	0
2017-01-14	0	0	0	0	0	0	1	1	0
2017-01-15	0	0	0	0	0	1	1	2	0
2017-01-16	0	0	0	0	2	2	2	3	0
2017-01-17	0	0	0	1	2	3	1	3	0
2017-01-18	0	0	0	0	1	1	0	2	0
2017-01-19	0	0	0	0	1	0	0	1	0
2017-01-20	0	0	0	0	1	0	0	1	0
2017-01-21	0	0	0	0	0	0	0	1	0
2017-01-22	0	0	0	0	0	0	0	1	0
2017-01-23	0	0	0	0	0	0	0	1	0
2017-01-24	0	0	0	0	0	0	0	1	0
2017-01-25	0	0	0	0	0	0	0	1	0
2017-01-26	0	0	0	0	0	0	0	1	0
2017-01-27	0	0	0	0	0	0	0	1	0
2017-01-28	0	0	0	0	0	0	0	1	0
2017-01-29	0	0	0	0	0	0	0	0	0
2017-01-30	0	0	0	0	0	0	0	0	0
2017-01-31	0	0	0	0	0	0	0	0	0
2017-02-01	0	0	0	0	0	0	0	0	0
2017-02-02	0	0	0	0	0	0	0	0	0
2017-02-03	0	0	0	0	0	0	0	1	0
2017-02-04	0	0	0	0	0	0	0	1	0
2017-02-05	0	0	0	0	0	0	0	0	0
2017-02-06	0	0	0	0	0	0	0	0	0
2017-02-07	0	0	0	0	0	0	0	0	0
2017-02-08	0	0	0	0	0	0	0	1	0
2017-02-09	0	0	0	0	0	0	0	0	0
2017-02-10	0	0	0	0	0	0	0	0	0
2017-02-11	0	0	0	0	0	0	0	0	0
2017-02-12	0	0	0	0	0	0	0	0	0
2017-02-13	0	0	0	0	0	0	0	0	0
2017-02-14	0	0	0	0	0	0	0	0	0
2017-02-15	0	0	0	0	0	0	0	0	0
2017-02-16	0	0	0	0	0	0	0	0	0
2017-02-17	0	0	0	0	0	0	0	0	0
2017-02-18	0	0	0	0	0	0	0	0	0
2017-02-19	0	0	0	0	0	0	0	0	0
2017-02-20	0	0	0	0	0	0	0	0	0
2017-02-21	0	0	0	0	0	0	0	0	0
2017-02-22	0	0	0	0	0	0	0	0	0
2017-02-23	0	0	0	0	0	0	0	0	0
2017-02-24	0	0	0	0	0	0	0	0	0
2017-02-25	0	0	0	0	0	0	0	0	0
2017-02-26	0	0	0	0	0	0	0	0	0
2017-02-27	0	0	0	0	0	0	0	0	0
2017-02-28	0	0	0	0	0	0	0	0	0
2017-03-01	0	0	0	0	0	0	0	0	0
2017-03-02	0	0	0	0	0	0	0	0	0
2017-03-03	0	0	0	0	0	0	0	0	0
2017-03-04	0	0	0	0	0	0	0	0	0
2017-03-05	0	0	0	0	0	0	0	0	0
2017-03-06	0	0	0	0	0	0	0	0	0
2017-03-07	0	0	0	0	0	0	0	0	0
2017-03-08	0	0	0	0	0	0	0	0	0
2017-03-09	0	0	0	0	0	0	0	0	0
2017-03-10	0	0	0	0	0	0	0	0	0
2017-03-11	0	0	0	0	0	0	0	0	0
2017-03-12	0	0	0	0	0	0	0	0	0
2017-03-13	0	0	0	0	0	0	0	0	0
2017-03-14	0	0	0	0	0	0	0	0	0
2017-03-15	0	0	0	0	0	0	0	0	0
2017-03-16	0	0	0	0	0	0	0	0	0
2017-03-17	0	0	0	0	0	0	0	0	0
2017-03-18	0	0	0	0	0	0	0	0	0
2017-03-19	0	0	0	0	0	0	0	0	0
2017-03-20	0	0	0	0	0	0	0	0	0
2017-03-21	0	0	0	0	0	0	0	0	0
2017-03-22	0	0	0	0	0	0	0	0	0
2017-03-23	0	0	0	0	0	0	0	0	0
2017-03-24	0	0	0	0	0	0	0	1	0
2017-03-25	0	0	0	0	0	0	0	1	0
2017-03-26	0	0	0	0	0	0	0	1	0
2017-03-27	0	0	0	0	0	0	0	1	0
2017-03-28	0	0	0	0	1	1	0	1	0
2017-03-29	0	0	0	0	0	1	0	1	0
2017-03-30	0	0	0	0	0	0	0	0	0
2017-03-31	0	0	0	0	0	1	0	1	0
2017-04-01	0	0	0	0	1	2	0	1	0
2017-04-02	0	1	0	1	1	1	1	1	0
2017-04-03	0	0	0	0	0	1	0	1	0
2017-04-04	0	0	0	0	0	0	0	0	0
2017-04-05	0	0	0	0	0	0	0	0	0
2017-04-06	0	0	0	0	0	0	0	0	0
2017-04-07	0	0	0	0	0	0	0	0	0
2017-04-08	0	0	0	0	0	0	0	0	0
2017-04-09	0	0	0	0	0	0	0	0	0
2017-04-10	0	0	0	0	0	0	0	1	0
2017-04-11	0	0	0	0	0	0	0	1	0
2017-04-12	0	0	0	0	0	0	0	0	0
2017-04-13	0	0	0	0	0	0	0	0	0
2017-04-14	0	0	0	0	0	0	0	1	0
2017-04-15	0	0	0	0	0	0	0	1	0
2017-04-16	0	0	0	0	0	0	0	2	0
2017-04-17	0	0	0	0	0	0	0	1	0
2017-04-18	0	0	0	0	0	0	0	1	0
2017-04-19	0	0	0	0	0	0	0	1	0
2017-04-20	0	0	0	0	0	0	0	0	0
2017-04-21	0	0	0	0	0	0	0	1	0
2017-04-22	0	0	0	0	0	0	0	1	0
2017-04-23	0	0	0	0	0	0	0	0	0
2017-04-24	0	0	0	0	0	0	0	0	0
2017-04-25	0	0	0	0	0	0	0	0	0
2017-04-26	0	0	0	0	0	0	0	1	0
2017-04-27	0	0	0	0	0	0	0	0	0
2017-04-28	0	0	0	0	0	0	0	0	0
2017-04-29	0	0	0	0	0	0	0	0	0
2017-04-30	0	0	0	0	0	0	0	0	0
2017-05-01	0	0	0	0	0	0	0	0	0
2017-05-02	0	0	0	0	0	0	0	0	0
2017-05-03	0	0	0	0	0	0	0	0	0
2017-05-04	0	0	0	0	0	0	0	0	0
2017-05-05	0	0	0	0	0	0	0	0	0
2017-05-06	0	0	0	0	0	0	0	0	0
2017-05-07	0	0	0	0	0	0	0	0	0
2017-05-08	0	0	0	0	0	0	0	0	0
2017-05-09	0	0	0	0	0	0	0	0	0
2017-05-10	0	0	0	0	0	0	0	0	0
2017-05-11	0	0	0	0	0	0	0	0	0
2017-05-12	0	0	0	0	0	0	0	0	0
2017-05-13	0	0	0	0	0	0	0	0	0
2017-05-14	0	0	0	0	0	0	0	0	0
2017-05-15	0	0	0	0	0	0	0	1	0
2017-05-16	0	0	0	0	0	0	0	1	0
2017-05-17	0	0	0	0	0	0	0	0	0
2017-05-18	0	0	0	0	0	0	0	0	0
2017-05-19	0	0	0	0	0	0	0	0	0
2017-05-20	0	0	0	0	0	0	0	0	0
2017-05-21	0	0	0	0	0	0	0	0	0
2017-05-22	0	0	0	0	0	0	0	1	0
2017-05-23	0	0	0	0	0	0	0	0	0
2017-05-24	0	0	0	0	0	0	0	0	0
2017-05-25	0	0	0	0	0	0	0	0	0
2017-05-26	0	0	0	0	0	0	0	0	0
2017-05-27	0	0	0	0	0	0	0	0	0
2017-05-28	0	0	0	0	0	0	0	0	0
2017-05-29	0	0	0	0	0	0	0	0	0
2017-05-30	0	0	0	0	0	0	0	0	0
2017-05-31	0	0	0	0	0	0	0	0	0
2017-06-01	0	0	0	0	0	0	0	0	0
2017-06-02	0	0	0	0	0	0	0	0	0
2017-06-03	0	0	0	0	0	0	0	0	0
2017-06-04	0	0	0	0	0	0	0	0	0
2017-06-05	0	0	0	0	0	0	0	0	0
2017-06-06	0	0	0	0	0	0	0	0	0
2017-06-07	0	0	0	0	0	0	0	0	0
2017-06-08	0	0	0	0	0	0	0	0	0
2017-06-09	0	0	0	0	0	0	0	0	0
2017-06-10	0	0	0	0	0	0	0	0	0
2017-06-11	0	0	0	0	0	0	0	0	0
2017-06-12	0	0	0	0	0	0	0	0	0
2017-06-13	0	0	0	0	0	0	0	0	0
2017-06-14	0	0	0	0	0	0	0	0	0
2017-06-15	0	0	0	0	0	0	0	0	0
2017-06-16	0	0	0	0	0	0	0	0	0
2017-06-17	0	0	0	0	0	0	0	0	0
2017-06-18	0	0	0	0	0	0	0	0	0
2017-06-19	0	0	0	0	0	0	0	0	0
2017-06-20	0	0	0	0	0	0	0	0	0
2017-06-21	0	0	0	0	0	0	0	0	0
2017-06-22	0	0	0	0	0	0	0	0	0
2017-06-23	0	0	0	0	0	0	0	0	0
2017-06-24	0	0	0	0	0	0	0	0	0
2017-06-25	0	0	0	0	0	0	0	0	0
2017-06-26	0	0	0	0	0	0	0	0	0
2017-06-27	0	0	0	0	0	0	0	1	0
2017-06-28	0	0	0	0	0	0	1	1	0
2017-06-29	0	0	0	0	0	0	1	1	0
2017-06-30	0	0	0	0	0	0	0	2	0
2017-07-01	0	0	0	0	0	0	0	2	0
2017-07-02	0	0	0	0	0	0	0	3	0
2017-07-03	0	0	0	0	0	0	0	3	0
2017-07-04	0	0	0	0	0	0	0	2	0
2017-07-05	0	0	0	0	0	0	0	1	0
2017-07-06	0	0	0	0	0	0	0	0	0
2017-07-07	0	0	0	0	0	0	0	1	0
2017-07-08	0	0	0	0	0	0	0	0	0
2017-07-09	0	0	0	0	0	0	0	0	0
2017-07-10	0	0	0	0	0	0	0	1	0
2017-07-11	0	0	0	0	0	0	0	0	0
2017-07-12	0	0	0	0	0	0	0	0	0
2017-07-13	0	0	0	0	0	0	0	0	0
2017-07-14	0	0	0	0	0	0	0	0	0
2017-07-15	0	0	0	0	0	0	0	0	0
2017-07-16	0	0	0	0	0	0	0	1	0
2017-07-17	0	0	0	0	0	0	0	0	0
2017-07-18	0	0	0	0	0	0	0	1	0
2017-07-19	0	0	0	0	0	0	0	1	0
2017-07-20	0	0	0	0	0	0	0	1	0
2017-07-21	0	0	0	0	0	0	0	1	0
2017-07-22	0	0	0	0	0	0	0	1	0
2017-07-23	0	0	0	0	0	0	0	1	0
2017-07-24	0	0	0	0	0	0	0	1	0
2017-07-25	0	0	0	0	0	0	0	0	0
2017-07-26	0	0	0	0	0	0	0	0	0
2017-07-27	0	0	0	0	0	0	0	0	0
2017-07-28	0	0	0	0	0	0	0	0	0
2017-07-29	0	0	0	0	0	0	0	0	0
2017-07-30	0	0	0	0	0	0	0	0	0
2017-07-31	0	0	0	0	0	0	0	0	0
2017-08-01	0	0	0	0	0	0	0	0	0
2017-08-02	0	0	0	0	0	0	0	0	0
2017-08-03	0	0	0	0	0	0	0	0	0
2017-08-04	0	0	0	0	0	0	0	1	0
2017-08-05	0	0	0	0	0	0	0	1	0
2017-08-06	0	0	0	0	0	0	0	0	0
2017-08-07	0	0	0	0	0	0	0	0	0
2017-08-08	0	0	0	0	0	0	0	0	0
2017-08-09	0	0	0	0	0	0	0	0	0
2017-08-10	0	0	0	0	0	0	0	0	0
2017-08-11	0	0	0	0	0	0	0	0	0
2017-08-12	0	0	0	0	0	0	0	0	0
2017-08-13	0	0	0	0	0	0	0	0	0
2017-08-14	0	0	0	0	0	0	0	0	0
2017-08-15	0	0	0	0	0	0	0	0	0
2017-08-16	0	0	0	0	0	0	0	0	0
2017-08-17	0	0	0	0	0	0	0	0	0
2017-08-18	0	0	0	0	0	0	0	0	0
2017-08-19	0	0	0	0	0	0	0	0	0
2017-08-20	0	0	0	0	0	0	0	0	0
2017-08-21	0	0	0	0	0	0	0	0	0
2017-08-22	0	0	0	0	0	0	0	0	0
2017-08-23	0	0	0	0	0	0	0	0	0
2017-08-24	0	0	0	0	0	0	0	0	0
2017-08-25	0	0	0	0	0	0	0	0	0
2017-08-26	0	0	0	0	0	0	0	0	0
2017-08-27	0	0	0	0	0	0	0	0	0
2017-08-28	0	0	0	0	0	0	0	0	0
2017-08-29	0	0	0	0	0	0	0	0	0
2017-08-30	0	0	0	0	0	0	0	0	0
2017-08-31	0	0	0	0	0	0	0	0	0
2017-09-01	0	0	0	0	0	0	0	0	0
2017-09-02	0	0	0	0	0	0	0	0	0
2017-09-03	0	0	0	0	0	0	0	0	0
2017-09-04	0	0	0	0	0	0	0	0	0
2017-09-05	0	0	0	0	0	0	0	0	0
2017-09-06	0	0	0	0	0	0	0	0	0
2017-09-07	0	0	0	0	0	0	0	0	0
2017-09-08	0	0	0	0	0	0	0	0	0
2017-09-09	0	0	0	0	0	0	0	0	0
2017-09-10	0	0	0	0	0	0	0	0	0
2017-09-11	0	0	0	0	0	0	0	0	0
2017-09-12	0	0	0	0	0	0	0	0	0
2017-09-13	0	0	0	0	0	0	0	0	0
2017-09-14	0	0	0	0	0	0	0	0	0
2017-09-15	0	0	0	0	0	0	0	0	0
2017-09-16	0	0	0	0	0	0	0	0	0
2017-09-17	0	0	0	0	0	0	0	0	0
2017-09-18	0	0	0	0	0	0	0	0	0
2017-09-19	0	0	0	0	0	0	0	0	0
2017-09-20	0	0	0	0	0	0	0	0	0
2017-09-21	0	0	0	0	0	0	0	0	0
2017-09-22	0	0	0	0	0	0	0	0	0
2017-09-23	0	0	0	0	0	0	0	0	0
2017-09-24	0	0	0	0	2	2	1	2	0
2017-09-25	0	0	0	0	2	2	3	2	0
2017-09-26	0	0	1	0	3	3	1	3	0
2017-09-27	0	0	0	0	0	0	1	2	0
2017-09-28	0	0	0	0	0	0	0	1	0
2017-09-29	0	0	0	0	0	0	0	1	0
2017-09-30	0	0	0	0	0	0	0	1	0
2017-10-01	0	0	0	0	0	0	0	1	0
2017-10-02	0	0	0	0	0	0	0	1	0
2017-10-03	0	0	0	0	0	0	0	1	0
2017-10-04	0	0	0	0	0	0	0	1	0
2017-10-05	0	0	0	0	0	0	0	1	0
2017-10-06	0	0	0	0	0	0	0	2	0
2017-10-07	0	0	0	0	0	0	0	2	0
2017-10-08	0	0	0	0	0	0	0	3	0
2017-10-09	0	0	0	0	0	0	0	3	0
2017-10-10	0	0	0	0	0	0	0	1	0
2017-10-11	0	0	0	0	0	0	0	1	0
2017-10-12	0	0	0	0	0	0	0	1	0
2017-10-13	0	0	0	0	0	0	1	0	0
2017-10-14	0	0	0	0	0	0	0	1	0
2017-10-15	0	0	0	0	0	0	0	0	0
2017-10-16	0	0	0	0	0	0	0	0	0
2017-10-17	0	0	0	0	0	0	0	1	0
2017-10-18	0	0	0	0	0	0	0	1	0
2017-10-19	0	0	0	0	0	0	0	1	0
2017-10-20	0	0	0	0	0	0	0	0	0
2017-10-21	0	0	0	0	0	0	0	0	0
2017-10-22	0	0	0	0	0	0	0	0	0
2017-10-23	0	0	0	0	0	0	0	0	0
2017-10-24	0	0	0	0	0	0	0	0	0
2017-10-25	0	0	0	0	0	0	0	0	0
2017-10-26	0	0	0	0	0	0	0	0	0
2017-10-27	0	0	0	0	0	0	0	1	0
2017-10-28	0	0	0	0	0	0	0	1	0
2017-10-29	0	0	0	0	0	0	0	1	0
2017-10-30	0	0	0	0	0	0	0	0	0
2017-10-31	0	0	0	0	0	0	0	1	0
2017-11-01	0	0	0	0	0	0	0	1	0
2017-11-02	0	0	0	0	0	0	0	1	0
2017-11-03	0	0	0	0	0	0	0	1	0
2017-11-04	0	0	0	0	0	0	0	1	0
2017-11-05	0	0	0	0	0	0	0	1	0
2017-11-06	0	0	0	0	0	0	0	0	0
2017-11-07	0	0	0	0	0	0	0	1	0
2017-11-08	0	0	0	0	0	0	0	1	0
2017-11-09	0	0	0	0	0	0	0	1	0
2017-11-10	0	0	0	0	0	0	0	1	0
2017-11-11	0	0	0	0	0	0	0	0	0
2017-11-12	0	0	0	0	0	0	0	0	0
2017-11-13	0	0	0	0	0	0	0	1	0
2017-11-14	0	0	0	0	0	0	0	1	0
2017-11-15	0	0	0	0	0	0	0	0	0
2017-11-16	0	0	0	0	0	0	0	0	0
2017-11-17	0	0	0	0	0	0	0	1	0
2017-11-18	0	0	0	0	0	0	0	1	0
2017-11-19	0	0	0	0	0	0	0	1	0
2017-11-20	0	0	0	0	0	0	0	1	0
2017-11-21	0	0	0	0	0	0	0	1	0
2017-11-22	0	0	0	0	0	0	0	0	0
2017-11-23	0	0	0	0	0	0	0	0	0
2017-11-24	0	0	0	0	0	0	0	0	0
2017-11-25	0	0	0	0	0	0	0	0	0
2017-11-26	0	0	0	0	0	0	0	0	0
2017-11-27	0	0	0	0	0	0	0	0	0
2017-11-28	0	0	0	0	0	0	0	1	0
2017-11-29	0	0	0	0	0	0	0	1	0
2017-11-30	0	0	0	0	0	0	0	1	0
2017-12-01	0	0	0	0	0	0	0	2	0
2017-12-02	0	0	0	0	0	0	0	2	0
2017-12-03	0	0	0	0	0	0	0	1	0
2017-12-04	0	0	0	0	0	0	0	1	0
2017-12-05	0	0	0	0	0	0	0	1	0
2017-12-06	0	0	0	0	0	0	0	1	0
2017-12-07	0	0	0	0	0	0	0	1	0
2017-12-08	0	0	0	0	0	0	0	0	0
2017-12-09	0	0	0	0	0	0	0	1	0
2017-12-10	0	0	0	0	0	0	0	0	0
2017-12-11	0	0	0	0	0	0	0	0	0
2017-12-12	0	0	0	0	0	0	0	0	0
2017-12-13	0	0	0	0	0	0	0	1	0
2017-12-14	0	0	0	0	0	0	0	1	0
2017-12-15	0	0	0	0	0	0	0	0	0
2017-12-16	0	0	0	0	0	0	0	0	0
2017-12-17	0	0	0	0	0	0	0	0	0
2017-12-18	0	0	0	0	0	0	0	0	0
2017-12-19	0	0	0	0	0	0	0	0	0
2017-12-20	0	0	0	0	0	0	0	0	0
2017-12-21	0	0	0	0	0	0	0	0	0
2017-12-22	0	0	0	0	0	0	0	0	0
2017-12-23	0	0	0	0	0	0	0	0	0
2017-12-24	0	0	0	0	0	0	0	0	0
2017-12-25	0	0	0	0	0	0	0	0	0
2017-12-26	0	0	0	0	0	0	0	0	0
2017-12-27	0	0	0	0	0	0	0	0	0
2017-12-28	0	0	0	0	0	0	0	0	0
2017-12-29	0	0	0	0	0	0	0	0	0
2017-12-30	0	0	0	0	0	0	0	0	0
2017-12-31	0	0	0	0	0	0	0	0	0
2018-01-01	0	0	0	0	0	0	0	0	0
2018-01-02	0	0	0	0	0	0	0	0	0
2018-01-03	0	0	0	0	0	0	0	0	0
2018-01-04	0	0	0	0	0	0	0	0	0
2018-01-05	0	0	0	0	0	0	0	0	0
2018-01-06	0	0	0	0	0	0	0	0	0
2018-01-07	0	0	0	0	0	0	0	0	0
2018-01-08	0	0	0	0	0	0	0	0	0
2018-01-09	0	0	0	0	0	0	0	0	0
2018-01-10	0	0	0	0	0	0	0	0	0
2018-01-11	0	0	0	0	0	0	0	0	0
2018-01-12	0	0	0	0	0	0	0	0	0
2018-01-13	0	0	0	0	0	0	0	0	0
2018-01-14	0	0	0	0	0	0	0	0	0
2018-01-15	0	0	0	0	0	0	0	0	0
2018-01-16	0	0	0	0	0	0	0	0	0
2018-01-17	0	0	0	0	0	0	0	0	0
2018-01-18	0	0	0	0	0	0	0	0	0
2018-01-19	0	0	0	0	0	0	0	0	0
2018-01-20	0	0	0	0	0	0	0	0	0
2018-01-21	0	0	0	0	0	0	0	0	0
2018-01-22	0	0	0	0	0	0	0	0	0
2018-01-23	0	0	0	0	0	0	0	0	0
2018-01-24	0	0	0	0	0	0	0	0	0
2018-01-25	0	0	0	0	0	0	0	0	0
2018-01-26	0	0	0	0	0	0	0	0	0
2018-01-27	0	0	0	0	0	0	0	0	0
2018-01-28	0	0	0	0	0	0	0	0	0
2018-01-29	0	0	0	0	0	0	0	0	0
2018-01-30	0	0	0	0	0	0	0	0	0
2018-01-31	0	0	0	0	0	0	0	0	0
2018-02-01	0	0	0	0	0	0	0	0	0
2018-02-02	0	0	0	0	0	0	0	0	0
2018-02-03	0	0	0	0	0	0	0	0	0
2018-02-04	0	0	0	0	0	0	0	0	0
2018-02-05	0	0	0	0	0	0	0	0	0
2018-02-06	0	0	0	0	0	0	0	0	0
2018-02-07	0	0	0	0	0	0	0	0	0
2018-02-08	0	0	0	0	0	0	0	0	0
2018-02-09	0	0	0	0	0	0	0	0	0
2018-02-10	0	0	0	0	0	0	0	0	0
2018-02-11	0	0	0	0	0	0	0	0	0
2018-02-12	0	0	0	0	0	0	0	0	0
2018-02-13	0	0	0	0	0	0	0	0	0
2018-02-14	0	0	0	0	0	0	0	0	0
2018-02-15	0	0	0	0	0	0	0	0	0
2018-02-16	0	0	0	0	0	0	0	0	0
2018-02-17	0	0	0	0	0	0	0	0	0
2018-02-18	0	0	0	0	0	0	0	0	0
2018-02-19	0	0	0	0	0	0	0	0	0
2018-02-20	0	0	0	0	0	0	0	0	0
2018-02-21	0	0	0	0	0	0	0	0	0
2018-02-22	0	0	0	0	0	0	0	0	0
2018-02-23	0	0	0	0	0	0	0	0	0
2018-02-24	0	0	0	0	0	0	0	0	0
2018-02-25	0	0	0	0	0	0	0	0	0
2018-02-26	0	0	0	0	0	0	0	0	0
2018-02-27	0	0	0	0	0	0	0	0	0
2018-02-28	0	0	0	0	0	0	0	0	0
2018-03-01	0	0	0	0	0	0	0	0	0
2018-03-02	0	0	0	0	0	0	0	0	0
2018-03-03	0	0	0	0	0	0	0	0	0
2018-03-04	0	0	0	0	0	0	0	0	0
2018-03-05	0	0	0	0	0	0	0	0	0
2018-03-06	0	0	0	0	0	0	0	0	0
2018-03-07	0	0	0	0	0	0	0	0	0
2018-03-08	0	0	0	0	0	0	0	0	0
2018-03-09	0	0	0	0	0	0	0	0	0
2018-03-10	0	0	0	0	0	0	0	0	0
2018-03-11	0	0	0	0	0	0	0	0	0
2018-03-12	0	0	0	0	0	0	0	0	0
2018-03-13	0	0	0	0	0	0	0	0	0
2018-03-14	0	0	0	0	0	0	0	0	0
2018-03-15	0	0	0	0	0	0	0	0	0
2018-03-16	0	0	0	0	0	0	0	0	0
2018-03-17	0	0	0	0	0	0	0	0	0
2018-03-18	0	0	0	0	0	0	0	0	0
2018-03-19	0	0	0	0	0	0	0	0	0
2018-03-20	0	0	0	0	0	0	0	0	0
2018-03-21	0	0	0	0	0	0	0	0	0
2018-03-22	0	0	0	0	0	0	0	0	0
2018-03-23	0	0	0	0	0	0	0	0	0
2018-03-24	0	0	0	0	0	0	0	0	0
2018-03-25	0	0	0	0	0	0	0	0	0
2018-03-26	0	0	0	0	0	0	0	0	0
2018-03-27	0	0	0	0	0	0	0	0	0
2018-03-28	0	0	0	0	0	0	0	0	0
2018-03-29	0	0	0	0	0	0	0	0	0
2018-03-30	0	0	0	0	0	0	0	0	0
2018-03-31	0	0	0	0	0	0	0	0	0
2018-04-01	0	0	0	0	0	0	0	0	0
2018-04-02	0	0	0	0	0	0	0	0	0
2018-04-03	0	0	0	0	0	0	0	0	0
2018-04-04	0	0	0	0	0	0	0	0	0
2018-04-05	0	0	0	0	0	0	0	0	0
2018-04-06	0	0	0	0	0	0	0	0	0
2018-04-07	0	0	0	0	0	0	0	0	0
2018-04-08	0	0	0	0	0	0	0	0	0
2018-04-09	0	0	0	0	0	0	0	0	0
2018-04-10	0	0	0	0	0	0	0	0	0
2018-04-11	0	0	0	0	0	0	0	0	0
2018-04-12	0	0	0	0	0	0	0	0	0
2018-04-13	0	0	0	0	0	0	0	0	0
2018-04-14	0	0	0	0	0	0	0	0	0
2018-04-15	0	0	0	0	0	0	0	0	0
2018-04-16	0	0	0	0	0	0	0	0	0
2018-04-17	0	0	0	0	0	0	0	0	0
2018-04-18	0	0	0	0	0	0	0	0	0
2018-04-19	0	0	0	0	0	0	0	0	0
2018-04-20	0	0	0	0	0	0	0	0	0
2018-04-21	0	0	0	0	0	0	0	0	0
2018-04-22	0	0	0	0	0	0	0	0	0
2018-04-23	0	0	0	0	0	0	0	0	0

[truncated: 15 more sheets: P78, P80, P81, P82, P85, P86, P87, P88, P89, P91, P92, P93, P94, P95, P103]
