# Supplementary material for: Virome Data Explorer: A web resource to longitudinally explore respiratory viral infections, their interactions with other pathogens and host transcriptomic changes in over 100 people
Source: PLoS Biol. 2024 Jan 18;22(1):e3002089. doi: 10.1371/journal.pbio.3002089 (PMC10796020; doi:10.1371/journal.pbio.3002089)
Supplement: S24 Data — Daily score for 9 symptoms for the 104 participants, longitudinal records, organized by cohort (MC = medical center, D1 = daycare1, D2 = daycare2, SC = high school, ER = ER doctors). (ZIP) [file pbio.3002089.s033.zip › Symptom_scores/sympt_D1.xlsx]

## Sheet: P2
P2	Fever	Chills	MusclePain	WateryEye	RunnyNose	Sneezing	SoreThroat	Cough	ChestPain
2016-09-27	0	0	0	0	0	0	0	0	0
2016-09-28	0	0	0	0	0	0	0	0	0
2016-09-29	0	0	0	0	0	0	0	0	0
2016-09-30	0	0	0	0	0	0	0	0	0
2016-10-01	0	0	0	0	0	0	0	0	0
2016-10-02	0	0	0	0	0	0	0	0	0
2016-10-03	0	0	0	0	0	0	0	0	0
2016-10-04	0	0	0	0	0	0	0	0	0
2016-10-05	0	0	0	0	0	0	0	0	0
2016-10-06	0	0	0	0	0	0	0	0	0
2016-10-07	0	0	0	0	0	0	0	0	0
2016-10-08	0	0	0	0	0	0	0	0	0
2016-10-09	0	0	0	0	0	0	0	0	0
2016-10-10	0	0	0	0	0	0	0	0	0
2016-10-11	0	0	0	0	0	0	0	0	0
2016-10-12	0	0	0	0	0	0	0	0	0
2016-10-13	0	0	0	0	0	0	0	0	0
2016-10-14	0	0	0	0	0	0	0	0	0
2016-10-15	0	0	0	0	0	0	0	0	0
2016-10-16	0	0	0	0	0	0	0	0	0
2016-10-17	0	0	0	0	0	0	0	0	0
2016-10-18	0	0	0	0	0	0	0	0	0
2016-10-19	0	0	0	0	0	0	0	0	0
2016-10-20	0	0	0	0	0	0	0	0	0
2016-10-21	0	0	0	0	0	0	0	0	0
2016-10-22	0	0	0	0	0	0	0	0	0
2016-10-23	0	0	0	0	0	0	0	0	0
2016-10-24	0	0	0	0	0	0	0	0	0
2016-10-25	0	0	0	0	0	0	0	0	0
2016-10-26	0	0	0	0	0	0	0	0	0
2016-10-27	0	0	0	0	0	0	0	0	0
2016-10-28	0	0	0	0	0	0	0	0	0
2016-10-29	0	0	0	0	0	0	0	0	0
2016-10-30	0	0	0	0	0	0	0	0	0
2016-10-31	0	0	0	0	0	0	0	0	0
2016-11-01	0	0	0	0	0	0	0	0	0
2016-11-02	0	0	0	0	0	0	0	0	0
2016-11-03	0	0	0	0	0	0	0	0	0
2016-11-04	0	0	0	0	0	0	0	0	0
2016-11-05	0	0	0	0	0	0	0	0	0
2016-11-06	0	0	0	0	0	0	0	0	0
2016-11-07	0	0	0	0	0	0	0	0	0
2016-11-08	0	0	0	0	0	0	0	0	0
2016-11-09	0	0	0	0	0	0	0	1	0
2016-11-10	0	0	0	0	0	0	0	1	0
2016-11-11	0	0	0	0	0	0	0	0	0
2016-11-12	0	0	0	0	0	1	0	1	0
2016-11-13	0	0	0	0	0	0	0	1	0
2016-11-14	0	0	0	0	0	0	0	0	0
2016-11-15	0	0	0	0	0	0	0	0	0
2016-11-16	0	0	0	0	0	0	0	0	0
2016-11-17	0	0	0	0	1	1	0	0	0
2016-11-18	0	0	0	0	1	1	0	0	0
2016-11-19	0	0	0	0	0	0	0	0	0
2016-11-20	0	0	0	0	0	0	0	2	0
2016-11-21	0	0	0	0	0	0	0	2	0
2016-11-22	0	0	0	0	0	0	0	1	0
2016-11-23	0	0	0	0	0	0	0	2	0
2016-11-24	0	0	0	0	0	0	0	2	0
2016-11-25	0	0	0	0	0	0	0	2	0
2016-11-26	0	0	0	0	0	0	0	2	0
2016-11-27	0	0	0	0	0	0	0	1	0
2016-11-28	0	0	0	0	0	0	0	1	0
2016-11-29	0	0	0	0	1	0	0	2	0
2016-11-30	0	0	0	0	0	0	0	1	0
2016-12-01	0	0	0	0	0	0	0	1	0
2016-12-02	0	0	0	0	0	0	0	0	0
2016-12-03	0	0	0	0	0	0	0	1	0
2016-12-04	0	0	0	0	1	0	0	2	0
2016-12-05	0	0	0	0	0	0	0	1	0
2016-12-06	0	0	0	0	1	0	0	1	0
2016-12-07	0	0	0	0	0	0	0	0	0
2016-12-08	0	0	0	0	0	0	0	0	0
2016-12-09	0	0	0	0	0	0	0	1	0
2016-12-10	0	0	0	0	0	0	0	0	0
2016-12-11	0	0	0	0	0	0	0	0	0
2016-12-12	0	0	0	0	0	0	0	0	0
2016-12-13	0	0	0	0	0	0	0	0	0
2016-12-14	0	0	0	0	0	0	0	0	0
2016-12-15	0	0	0	0	0	0	0	0	0
2016-12-16	0	0	0	0	0	0	0	1	0
2016-12-17	0	0	0	0	0	0	0	0	0
2016-12-18	0	0	0	0	0	0	0	0	0
2016-12-19	0	0	0	0	0	0	0	1	0
2016-12-20	0	0	0	0	0	0	0	1	0
2016-12-21	0	0	0	0	0	0	0	1	0
2016-12-22	0	0	0	0	0	0	0	1	0
2016-12-23	0	0	0	0	0	0	0	0	0
2016-12-24	0	0	0	0	0	0	0	0	0
2016-12-25	0	0	0	0	0	0	0	1	0
2016-12-26	0	0	0	0	0	0	0	0	0
2016-12-27	0	0	0	0	0	0	0	0	0
2016-12-28	0	0	0	0	0	0	0	0	0
2016-12-29	0	0	0	0	0	0	0	0	0
2016-12-30	0	0	0	0	0	0	0	0	0
2016-12-31	0	0	0	0	0	0	0	0	0
2017-01-01	0	0	0	0	0	0	0	0	0
2017-01-02	0	0	0	0	0	0	0	0	0
2017-01-03	0	0	0	0	0	0	0	0	0
2017-01-04	0	0	0	0	0	0	0	0	0
2017-01-05	0	0	0	0	0	0	0	0	0
2017-01-06	0	0	0	0	0	0	0	0	0
2017-01-07	0	0	0	0	0	0	0	1	0
2017-01-08	0	0	0	0	0	1	0	2	0
2017-01-09	0	0	0	1	1	1	0	2	0
2017-01-10	0	0	0	0	1	0	0	2	0
2017-01-11	0	0	0	0	0	0	0	1	0
2017-01-12	0	0	0	0	0	0	0	1	0
2017-01-13	0	0	0	0	0	0	0	1	0
2017-01-14	0	0	0	0	0	0	0	1	0
2017-01-15	0	0	0	0	0	0	0	1	0
2017-01-16	0	0	0	0	0	0	0	1	0
2017-01-17	0	0	0	0	0	0	0	0	0
2017-01-18	0	0	0	0	0	0	0	1	0
2017-01-19	0	0	0	0	0	0	0	1	0
2017-01-20	0	0	0	0	0	0	0	1	0
2017-01-21	0	0	0	0	0	0	0	1	0
2017-01-22	0	0	0	0	0	0	0	0	0
2017-01-23	0	0	0	0	0	0	0	1	0
2017-01-24	0	0	0	0	0	0	0	1	0
2017-01-25	0	0	0	0	0	0	0	0	0
2017-01-26	0	0	0	0	0	0	0	0	0
2017-01-27	0	0	0	0	0	0	0	0	0
2017-01-28	0	0	0	0	0	0	0	0	0
2017-01-29	0	0	0	0	0	0	0	0	0
2017-01-30	0	0	0	0	0	0	0	0	0
2017-01-31	0	0	0	0	0	0	0	0	0
2017-02-01	0	0	0	0	0	0	0	0	0
2017-02-02	0	0	0	0	0	0	0	0	0
2017-02-03	0	0	0	0	0	0	0	0	0
2017-02-04	0	0	0	0	0	0	0	0	0
2017-02-05	0	0	0	0	0	0	0	0	0
2017-02-06	0	0	0	0	0	0	0	0	0
2017-02-07	0	0	0	0	0	0	0	0	0
2017-02-08	0	0	0	0	0	0	0	0	0
2017-02-09	0	0	0	0	0	0	0	0	0
2017-02-10	0	0	0	0	0	0	0	0	0
2017-02-11	0	0	0	0	0	0	0	0	0
2017-02-12	0	0	0	0	0	0	0	0	0
2017-02-13	0	0	0	0	0	0	0	0	0
2017-02-14	0	0	0	0	0	0	0	0	0
2017-02-15	0	0	0	0	0	0	0	0	0
2017-02-16	0	0	0	0	0	0	0	0	0
2017-02-17	0	0	0	0	0	0	0	0	0
2017-02-18	0	0	0	0	0	0	0	0	0
2017-02-19	0	0	0	0	0	0	0	0	0
2017-02-20	0	0	0	0	0	0	0	0	0
2017-02-21	0	0	0	0	0	0	0	0	0
2017-02-22	0	0	0	0	0	0	0	0	0
2017-02-23	0	0	0	0	0	0	0	0	0
2017-02-24	0	0	0	0	0	0	0	0	0
2017-02-25	0	0	0	0	0	0	0	0	0
2017-02-26	0	0	0	0	0	0	0	0	0
2017-02-27	0	0	0	0	0	0	0	0	0
2017-02-28	0	0	0	0	0	0	0	0	0
2017-03-01	0	0	0	0	0	0	0	0	0
2017-03-02	0	0	0	0	0	0	0	0	0
2017-03-03	0	0	0	0	0	0	0	0	0
2017-03-04	0	0	0	0	0	0	0	0	0
2017-03-05	0	0	0	0	0	0	0	0	0
2017-03-06	0	0	0	0	0	0	0	0	0
2017-03-07	0	0	0	0	0	0	0	0	0
2017-03-08	0	0	0	0	0	0	0	0	0
2017-03-09	0	0	0	0	0	0	0	0	0
2017-03-10	0	0	0	0	0	0	0	0	0
2017-03-11	0	0	0	0	0	0	0	0	0
2017-03-12	0	0	0	0	0	0	0	0	0
2017-03-13	0	0	0	0	0	0	0	0	0
2017-03-14	0	0	0	0	0	0	0	0	0
2017-03-15	0	0	0	0	0	0	0	0	0
2017-03-16	0	0	0	0	0	0	0	0	0
2017-03-17	0	0	0	0	0	0	0	0	0
2017-03-18	0	0	0	0	0	0	0	0	0
2017-03-19	0	0	0	0	0	0	0	0	0
2017-03-20	0	0	0	0	0	0	0	0	0
2017-03-21	0	0	0	0	0	0	0	0	0
2017-03-22	0	0	0	0	0	0	0	0	0
2017-03-23	0	0	0	0	0	0	0	0	0
2017-03-24	0	0	0	0	0	0	0	0	0
2017-03-25	0	0	0	0	0	0	0	0	0
2017-03-26	0	0	0	0	0	0	0	0	0
2017-03-27	0	0	0	0	0	0	0	0	0
2017-03-28	0	0	0	0	0	0	0	0	0
2017-03-29	0	0	0	0	0	0	0	0	0
2017-03-30	0	0	0	0	0	0	0	0	0
2017-03-31	0	0	0	0	0	0	0	0	0
2017-04-01	0	0	0	0	0	0	0	0	0
2017-04-02	0	0	0	0	0	0	0	0	0
2017-04-03	0	0	0	0	0	0	0	0	0
2017-04-04	0	0	0	0	0	0	0	0	0
2017-04-05	0	0	0	0	0	0	0	0	0
2017-04-06	0	0	0	0	0	0	0	0	0
2017-04-07	0	0	0	0	0	0	0	0	0
2017-04-08	0	0	0	0	0	0	0	0	0
2017-04-09	0	0	0	0	0	0	0	0	0

## Sheet: P3
P3	Fever	Chills	MusclePain	WateryEye	RunnyNose	Sneezing	SoreThroat	Cough	ChestPain
2016-09-17	0	0	0	0	0	0	0	0	0
2016-09-18	0	0	0	0	0	0	0	0	0
2016-09-19	0	0	0	0	0	0	0	0	0
2016-09-20	0	0	0	0	0	0	0	0	0
2016-09-21	0	0	0	0	0	0	0	0	0
2016-09-22	0	0	0	0	0	0	0	0	0
2016-09-23	0	0	0	0	0	0	0	0	0
2016-09-24	0	0	0	0	0	0	0	0	0
2016-09-25	0	0	0	0	0	0	0	0	0
2016-09-26	0	0	0	0	0	0	0	0	0
2016-09-27	0	0	0	0	0	0	0	0	0
2016-09-28	0	0	0	0	0	0	0	0	0
2016-09-29	0	0	0	0	0	0	0	0	0
2016-09-30	0	0	0	0	0	0	0	0	0
2016-10-01	0	0	0	0	0	0	0	0	0
2016-10-02	0	0	0	0	0	0	0	0	0
2016-10-03	0	0	0	0	0	0	0	0	0
2016-10-04	0	0	0	0	0	0	0	0	0
2016-10-05	0	0	0	0	0	0	0	0	0
2016-10-06	0	0	0	0	0	0	0	0	0
2016-10-07	0	0	0	0	0	0	0	0	0
2016-10-08	0	0	0	0	0	0	0	0	0
2016-10-09	0	0	0	0	0	0	0	0	0
2016-10-10	0	0	0	0	0	0	0	0	0
2016-10-11	0	0	0	0	0	0	0	0	0
2016-10-12	0	0	0	0	0	0	0	0	0
2016-10-13	0	0	0	0	0	0	0	0	0
2016-10-14	0	0	0	0	0	0	0	0	0
2016-10-15	0	0	0	0	0	0	0	0	0
2016-10-16	0	0	0	0	0	0	0	0	0
2016-10-17	0	0	0	0	0	0	0	0	0
2016-10-18	0	0	0	0	0	0	0	0	0
2016-10-19	0	0	0	0	0	0	0	0	0
2016-10-20	0	0	0	0	0	0	0	0	0
2016-10-21	0	0	0	0	0	0	0	0	0
2016-10-22	0	0	0	0	0	0	0	0	0
2016-10-23	0	0	0	0	0	0	0	0	0
2016-10-24	0	0	0	0	0	0	0	0	0
2016-10-25	0	0	0	0	0	0	0	0	0
2016-10-26	0	0	0	0	0	0	0	0	0
2016-10-27	0	0	0	0	0	0	0	0	0
2016-10-28	0	0	0	0	0	0	0	0	0
2016-10-29	0	0	0	0	0	0	0	0	0
2016-10-30	0	0	0	0	0	0	0	0	0
2016-10-31	0	0	0	0	0	0	0	0	0
2016-11-01	0	0	0	0	0	0	0	0	0
2016-11-02	0	0	0	0	0	0	0	0	0
2016-11-03	0	0	0	0	0	0	0	0	0
2016-11-04	0	0	0	0	0	0	0	0	0
2016-11-05	0	0	0	0	0	0	0	0	0
2016-11-06	0	0	0	0	0	0	0	0	0
2016-11-07	0	0	0	0	0	0	0	0	0
2016-11-08	0	0	0	0	0	0	0	0	0
2016-11-09	0	0	0	0	0	0	0	0	0
2016-11-10	0	0	0	0	0	0	0	1	0
2016-11-11	0	0	0	0	1	0	0	1	0
2016-11-12	0	0	0	0	2	0	0	2	0
2016-11-13	0	0	0	0	2	0	0	2	0
2016-11-14	0	0	0	0	0	0	0	1	0
2016-11-15	0	0	0	0	0	0	0	0	0
2016-11-16	0	0	0	0	0	0	0	0	0
2016-11-17	0	0	0	0	0	0	0	0	0
2016-11-18	0	0	0	0	0	0	0	0	0
2016-11-19	0	0	0	0	0	0	0	0	0
2016-11-20	0	0	0	0	0	0	0	0	0
2016-11-21	0	0	0	0	0	0	0	0	0
2016-11-22	0	0	0	0	0	0	0	0	0
2016-11-23	0	0	0	0	0	0	0	0	0
2016-11-24	0	0	0	0	0	0	0	0	0
2016-11-25	0	0	0	0	0	0	0	0	0
2016-11-26	0	0	0	0	0	0	0	0	0
2016-11-27	0	0	0	0	0	0	0	1	0
2016-11-28	0	0	0	0	0	0	0	0	0
2016-11-29	0	0	0	0	0	0	0	1	0
2016-11-30	0	0	0	0	0	0	0	1	0
2016-12-01	0	0	0	0	0	0	0	1	0
2016-12-02	0	0	0	0	0	0	0	1	0
2016-12-03	0	0	0	0	0	0	0	1	0
2016-12-04	0	0	0	0	0	0	0	1	0
2016-12-05	0	0	0	0	0	0	0	1	0
2016-12-06	0	0	0	0	0	0	0	0	0
2016-12-07	0	0	0	0	0	0	0	0	0
2016-12-08	0	0	0	0	0	0	0	0	0
2016-12-09	0	0	0	0	0	0	0	1	0
2016-12-10	0	0	0	0	0	0	0	0	0
2016-12-11	0	0	0	0	0	0	0	0	0
2016-12-12	0	0	0	0	0	0	0	0	0
2016-12-13	0	0	0	0	0	0	0	0	0
2016-12-14	0	0	0	0	0	0	0	0	0
2016-12-15	0	0	0	0	0	0	0	0	0
2016-12-16	0	0	0	0	0	0	0	0	0
2016-12-17	0	0	0	0	0	0	0	1	0
2016-12-18	0	0	0	0	0	0	0	0	0
2016-12-19	0	0	0	0	0	0	0	0	0
2016-12-20	0	0	0	0	0	0	0	0	0
2016-12-21	0	0	0	0	0	0	0	0	0
2016-12-22	0	0	0	0	0	0	0	0	0
2016-12-23	0	0	0	0	0	0	0	0	0
2016-12-24	0	0	0	0	0	0	0	0	0
2016-12-25	0	0	0	0	0	0	0	0	0
2016-12-26	0	0	0	0	0	0	0	0	0
2016-12-27	0	0	0	0	0	0	0	0	0
2016-12-28	0	0	0	0	0	0	0	0	0
2016-12-29	0	0	0	0	0	0	0	0	0
2016-12-30	0	0	0	0	0	0	0	0	0
2016-12-31	0	0	0	0	0	0	0	0	0
2017-01-01	0	0	0	0	0	0	0	0	0
2017-01-02	0	0	0	0	0	0	0	0	0
2017-01-03	0	0	0	0	0	0	0	0	0
2017-01-04	0	0	0	0	0	0	0	0	0
2017-01-05	0	0	0	0	0	0	0	0	0
2017-01-06	0	0	0	0	0	0	0	0	0
2017-01-07	0	0	0	0	1	0	0	0	0
2017-01-08	0	0	0	0	0	0	0	0	0
2017-01-09	0	0	0	0	0	0	0	0	0
2017-01-10	0	0	0	0	0	0	0	0	0
2017-01-11	0	0	0	0	0	0	0	0	0
2017-01-12	0	0	0	0	0	0	0	0	0
2017-01-13	0	0	0	0	0	0	0	0	0
2017-01-14	0	0	0	0	0	0	0	0	0
2017-01-15	0	0	0	0	0	0	0	0	0
2017-01-16	0	0	0	0	0	0	0	0	0
2017-01-17	0	0	0	0	0	0	0	0	0
2017-01-18	0	0	0	0	0	0	0	0	0
2017-01-19	0	0	0	0	0	0	0	0	0
2017-01-20	0	0	0	0	0	0	0	0	0
2017-01-21	0	0	0	0	0	0	0	0	0
2017-01-22	0	0	0	0	0	0	0	0	0
2017-01-23	0	0	0	0	0	0	0	0	0
2017-01-24	0	0	0	0	0	0	0	0	0
2017-01-25	0	0	0	0	0	0	0	0	0
2017-01-26	0	0	0	0	0	0	0	0	0
2017-01-27	0	0	0	0	0	0	0	0	0
2017-01-28	0	0	0	0	0	0	0	0	0
2017-01-29	0	0	0	0	0	0	0	0	0
2017-01-30	0	0	0	0	0	0	0	0	0
2017-01-31	0	0	0	0	0	0	0	0	0
2017-02-01	0	0	0	0	0	0	0	0	0
2017-02-02	0	0	0	0	0	0	0	0	0
2017-02-03	0	0	0	0	0	0	0	0	0
2017-02-04	0	0	0	0	0	0	0	0	0
2017-02-05	0	0	0	0	0	0	0	0	0
2017-02-06	0	0	0	0	0	0	0	0	0
2017-02-07	0	0	0	0	0	0	0	0	0
2017-02-08	0	0	0	0	0	0	0	0	0
2017-02-09	0	0	0	0	0	0	0	0	0
2017-02-10	0	0	0	0	0	0	0	0	0
2017-02-11	0	0	0	0	0	0	0	0	0
2017-02-12	0	0	0	0	0	0	0	0	0
2017-02-13	0	0	0	0	0	0	0	0	0
2017-02-14	0	0	0	0	0	0	0	0	0
2017-02-15	0	0	0	0	0	0	0	0	0
2017-02-16	0	0	0	0	0	0	0	0	0
2017-02-17	0	0	0	0	0	0	0	0	0
2017-02-18	0	0	0	0	0	0	0	0	0
2017-02-19	0	0	0	0	0	0	0	0	0
2017-02-20	0	0	0	0	0	0	0	0	0
2017-02-21	0	0	0	0	0	0	0	0	0
2017-02-22	0	0	0	0	0	0	0	0	0
2017-02-23	0	0	0	0	0	0	0	0	0
2017-02-24	0	0	0	0	0	0	0	0	0
2017-02-25	0	0	0	0	1	0	0	0	0
2017-02-26	0	0	0	0	0	0	0	0	0
2017-02-27	0	0	0	0	1	0	0	0	0
2017-02-28	0	0	0	0	0	2	0	0	0
2017-03-01	0	0	0	0	0	0	0	0	0
2017-03-02	0	0	0	0	0	0	0	0	0
2017-03-03	0	0	0	0	0	0	0	0	0
2017-03-04	0	0	0	0	0	0	0	0	0
2017-03-05	0	0	0	0	0	0	0	0	0
2017-03-06	0	0	0	0	0	0	0	0	0
2017-03-07	0	0	0	0	0	0	0	0	0
2017-03-08	0	0	0	0	0	0	0	0	0
2017-03-09	0	0	0	0	0	0	0	0	0
2017-03-10	0	0	0	0	0	0	0	0	0
2017-03-11	0	0	0	0	0	0	0	0	0
2017-03-12	0	0	0	0	0	0	0	0	0
2017-03-13	0	0	0	0	0	0	0	0	0
2017-03-14	0	0	0	0	0	0	0	0	0
2017-03-15	0	0	0	0	0	0	0	0	0
2017-03-16	0	0	0	0	0	0	0	0	0
2017-03-17	0	0	0	0	0	0	0	0	0
2017-03-18	0	0	0	0	0	0	0	0	0
2017-03-19	0	0	0	0	0	0	0	0	0
2017-03-20	0	0	0	0	0	0	0	0	0
2017-03-21	0	0	0	0	0	0	0	0	0
2017-03-22	0	0	0	0	0	0	0	0	0
2017-03-23	0	0	0	0	0	0	0	0	0
2017-03-24	0	0	0	0	0	0	0	0	0
2017-03-25	0	0	0	0	0	0	0	0	0
2017-03-26	0	0	0	0	0	0	0	0	0
2017-03-27	0	0	0	0	0	0	0	0	0
2017-03-28	0	0	0	0	0	0	0	0	0
2017-03-29	0	0	0	0	0	0	0	0	0
2017-03-30	0	0	0	0	0	0	0	0	0
2017-03-31	0	0	0	0	0	0	0	0	0
2017-04-01	0	0	0	0	0	0	0	0	0
2017-04-02	0	0	0	0	0	0	0	0	0
2017-04-03	0	0	0	0	0	0	0	0	0
2017-04-04	0	0	0	0	0	0	0	0	0
2017-04-05	0	0	0	0	0	0	0	0	0
2017-04-06	0	0	0	0	0	0	0	0	0
2017-04-07	0	0	0	0	0	0	0	0	0
2017-04-08	0	0	0	0	0	0	0	0	0
2017-04-09	0	0	0	0	0	0	0	0	0

## Sheet: P4
P4	Fever	Chills	MusclePain	WateryEye	RunnyNose	Sneezing	SoreThroat	Cough	ChestPain
2016-10-10	0	0	0	0	0	0	0	0	0
2016-10-11	0	0	0	0	0	0	0	0	0
2016-10-12	0	0	0	0	0	0	0	0	0
2016-10-13	0	0	0	0	0	0	0	1	0
2016-10-14	0	0	0	0	0	0	0	1	0
2016-10-15	0	0	0	0	0	1	0	1	0
2016-10-16	0	0	0	0	2	0	0	0	0
2016-10-17	2	0	0	0	2	0	1	1	0
2016-10-18	0	0	0	0	1	0	0	1	0
2016-10-19	0	0	0	0	1	1	0	1	0
2016-10-20	0	0	0	0	0	0	0	0	0
2016-10-21	0	0	0	0	0	0	0	0	0
2016-10-22	0	0	0	0	0	0	0	0	0
2016-10-23	0	0	0	0	0	0	0	0	0
2016-10-24	0	0	0	0	0	0	1	0	0
2016-10-25	0	0	0	0	0	0	0	0	0
2016-10-26	0	0	0	0	0	0	0	0	0
2016-10-27	0	0	0	0	0	0	0	0	0
2016-10-28	0	0	0	0	0	0	0	0	0
2016-10-29	0	0	0	0	0	0	0	0	0
2016-10-30	0	0	0	0	0	0	0	0	0
2016-10-31	0	0	0	0	0	0	1	0	0
2016-11-01	0	0	0	0	0	0	0	0	0
2016-11-02	0	0	0	0	0	0	0	0	0
2016-11-03	0	0	0	0	0	0	0	0	0
2016-11-04	0	0	0	0	0	0	0	0	0
2016-11-05	0	0	0	0	0	0	0	0	0
2016-11-06	0	0	0	0	0	0	0	0	0
2016-11-07	0	0	0	0	0	0	0	0	0
2016-11-08	0	0	0	0	0	0	1	0	0
2016-11-09	0	0	0	0	0	0	1	0	0
2016-11-10	0	0	0	0	0	0	0	0	0
2016-11-11	0	0	0	0	0	0	0	0	0
2016-11-12	0	0	0	0	0	0	0	0	0
2016-11-13	0	0	0	0	0	0	0	0	0
2016-11-14	0	0	0	0	0	0	0	0	0
2016-11-15	0	0	0	0	0	0	0	0	0
2016-11-16	0	0	0	0	0	0	0	0	0
2016-11-17	0	0	0	0	0	0	0	0	0
2016-11-18	0	0	0	0	0	0	0	0	0
2016-11-19	0	0	0	0	0	0	0	0	0
2016-11-20	0	0	0	0	0	0	0	0	0
2016-11-21	0	0	0	0	0	0	0	0	0
2016-11-22	0	1	0	0	0	0	0	0	0
2016-11-23	0	0	0	0	0	0	0	0	0
2016-11-24	0	0	0	0	0	0	0	0	0
2016-11-25	0	0	0	0	0	0	0	0	0
2016-11-26	0	0	0	0	0	0	0	0	0
2016-11-27	0	0	0	0	0	0	1	0	0
2016-11-28	0	0	0	0	0	0	1	0	0
2016-11-29	0	0	0	0	0	0	1	0	0
2016-11-30	0	0	0	0	0	0	0	0	0
2016-12-01	0	0	0	0	0	0	0	0	0
2016-12-02	0	0	0	0	0	0	0	0	0
2016-12-03	0	0	0	0	0	0	0	0	0
2016-12-04	0	0	0	0	0	0	0	0	0
2016-12-05	0	0	0	0	0	0	0	0	0
2016-12-06	0	0	0	0	0	0	0	0	0
2016-12-07	0	0	0	0	0	0	0	0	0
2016-12-08	0	0	0	0	0	0	0	0	0
2016-12-09	0	0	0	0	0	0	0	0	0
2016-12-10	0	0	0	0	0	0	0	0	0
2016-12-11	0	0	0	0	0	0	0	0	0
2016-12-12	0	0	0	0	0	0	0	0	0
2016-12-13	0	0	0	0	0	0	0	0	0
2016-12-14	0	0	0	0	0	0	0	0	0
2016-12-15	0	0	0	0	0	0	0	0	0
2016-12-16	0	0	0	0	0	0	0	0	0
2016-12-17	0	0	0	0	0	0	0	0	0
2016-12-18	0	0	0	0	0	0	0	0	0
2016-12-19	0	0	0	0	0	0	0	0	0
2016-12-20	0	0	0	0	0	0	0	0	0
2016-12-21	0	0	0	0	0	0	0	0	0
2016-12-22	0	0	0	0	0	0	0	0	0
2016-12-23	0	0	0	0	0	0	0	0	0
2016-12-24	0	0	0	0	0	0	0	0	0
2016-12-25	0	0	0	0	0	0	1	1	0
2016-12-26	0	0	0	0	0	0	1	1	0
2016-12-27	0	0	0	0	1	0	2	2	0
2016-12-28	0	0	0	0	0	0	1	1	0
2016-12-29	0	0	0	0	0	0	0	1	0
2016-12-30	0	0	0	0	0	0	2	0	0
2016-12-31	0	0	0	0	0	0	3	2	0
2017-01-01	0	0	0	0	1	0	0	2	0
2017-01-02	0	0	0	0	1	0	0	1	0
2017-01-03	0	0	0	0	0	0	0	0	0
2017-01-04	0	0	0	0	0	0	0	0	0
2017-01-05	0	0	0	0	0	0	0	0	0
2017-01-06	0	0	0	0	0	0	0	0	0
2017-01-07	0	0	0	0	0	0	0	0	0
2017-01-08	0	0	0	0	0	0	0	0	0
2017-01-09	0	0	0	0	0	0	0	0	0
2017-01-10	0	0	0	0	0	0	1	0	0
2017-01-11	0	0	0	0	0	0	0	0	0
2017-01-12	0	0	0	0	0	0	0	0	0
2017-01-13	0	0	0	0	0	0	0	0	0
2017-01-14	0	0	0	0	0	0	0	0	0
2017-01-15	0	0	0	0	0	0	0	0	0
2017-01-16	0	0	0	0	0	0	0	0	0
2017-01-17	0	0	0	0	0	0	0	0	0
2017-01-18	0	0	0	0	0	0	0	0	0
2017-01-19	0	0	0	0	0	0	0	0	0
2017-01-20	0	0	0	0	0	0	0	0	0
2017-01-21	0	0	0	0	0	0	0	0	0
2017-01-22	0	0	0	0	0	0	0	0	0
2017-01-23	0	0	0	0	0	0	0	0	0
2017-01-24	0	0	0	0	0	0	0	0	0
2017-01-25	0	0	0	0	0	0	0	0	0
2017-01-26	0	0	0	0	0	0	0	0	0
2017-01-27	0	0	0	0	0	0	0	0	0
2017-01-28	0	0	0	0	0	0	0	0	0
2017-01-29	0	0	0	0	0	0	0	0	0
2017-01-30	0	0	0	0	0	0	0	0	0
2017-01-31	0	0	0	0	0	0	0	0	0
2017-02-01	0	0	0	0	0	0	0	0	0
2017-02-02	0	0	0	0	0	0	0	0	0
2017-02-03	0	0	0	0	0	0	0	0	0
2017-02-04	0	0	0	0	0	0	0	0	0
2017-02-05	0	0	0	0	0	0	0	0	0
2017-02-06	0	0	0	0	0	0	0	0	0
2017-02-07	0	0	0	0	0	0	0	0	0
2017-02-08	0	0	0	0	0	0	0	0	0
2017-02-09	0	0	0	0	0	0	0	0	0
2017-02-10	0	0	0	0	0	0	0	0	0
2017-02-11	0	0	0	0	0	0	0	0	0
2017-02-12	0	0	0	0	0	0	0	0	0
2017-02-13	0	0	0	0	0	0	0	0	0
2017-02-14	0	0	0	0	0	0	0	0	0
2017-02-15	0	0	0	0	0	0	0	0	0
2017-02-16	0	0	0	0	0	0	0	0	0
2017-02-17	0	0	0	0	0	0	0	0	0
2017-02-18	0	0	0	0	0	0	0	0	0
2017-02-19	0	0	0	0	0	0	0	0	0
2017-02-20	0	0	0	0	0	0	0	0	0
2017-02-21	0	0	0	0	1	0	2	0	0
2017-02-22	0	0	0	0	1	0	1	0	0
2017-02-23	0	0	0	0	1	0	1	0	0
2017-02-24	0	0	0	0	1	0	1	0	0
2017-02-25	0	0	0	0	0	0	1	0	0
2017-02-26	0	0	0	0	1	0	0	0	0
2017-02-27	0	0	0	0	1	0	0	0	0
2017-02-28	0	0	0	0	1	0	0	0	0
2017-03-01	0	0	0	0	1	0	0	0	0
2017-03-02	0	0	0	0	1	0	0	0	0
2017-03-03	0	0	0	0	1	0	0	0	0
2017-03-04	0	0	0	0	0	0	0	0	0
2017-03-05	0	0	0	0	0	0	0	0	0
2017-03-06	0	0	0	0	0	0	0	0	0
2017-03-07	0	0	0	0	0	0	0	0	0
2017-03-08	0	0	0	0	0	0	1	0	0
2017-03-09	0	0	0	0	0	0	0	0	0
2017-03-10	0	0	0	0	0	0	1	0	0
2017-03-11	0	0	0	0	0	0	1	0	0
2017-03-12	0	0	0	0	0	0	1	0	0
2017-03-13	0	0	0	0	0	0	1	0	0
2017-03-14	0	0	0	0	0	0	0	0	0
2017-03-15	0	0	0	0	0	0	0	0	0
2017-03-16	0	0	0	0	0	0	0	0	0
2017-03-17	0	0	0	0	0	0	0	0	0
2017-03-18	0	0	0	0	0	0	0	0	0
2017-03-19	0	0	0	0	0	0	0	0	0
2017-03-20	0	0	0	0	0	0	0	0	0
2017-03-21	0	0	0	0	0	0	0	0	0
2017-03-22	0	0	0	0	0	0	0	0	0
2017-03-23	0	2	2	0	0	0	0	1	0
2017-03-24	0	3	2	0	0	0	0	2	0
2017-03-25	0	2	0	0	0	0	0	2	0
2017-03-26	0	0	0	0	0	0	1	0	0
2017-03-27	0	0	0	0	0	0	0	2	0
2017-03-28	0	0	0	0	0	0	0	2	0
2017-03-29	0	0	0	0	0	0	0	2	0
2017-03-30	0	0	0	0	0	0	0	1	0
2017-03-31	0	0	0	0	0	0	0	1	0
2017-04-01	0	0	0	0	0	0	0	2	0
2017-04-02	0	0	0	0	0	0	0	1	0
2017-04-03	0	0	0	0	0	0	1	0	0
2017-04-04	0	0	0	0	0	0	0	0	0
2017-04-05	0	0	0	0	0	0	0	1	0
2017-04-06	0	0	0	0	0	0	0	0	0
2017-04-07	0	0	0	0	0	0	0	0	0
2017-04-08	0	0	0	0	0	0	0	0	0
2017-04-09	0	0	0	0	0	0	0	0	0

## Sheet: P6
P6	Fever	Chills	MusclePain	WateryEye	RunnyNose	Sneezing	SoreThroat	Cough	ChestPain
2016-10-17	0	0	0	0	0	0	0	0	0
2016-10-18	0	0	0	0	0	0	1	0	0
2016-10-19	0	0	0	0	0	0	0	0	0
2016-10-20	0	0	0	0	0	0	0	0	0
2016-10-21	0	0	0	0	0	0	0	0	0
2016-10-22	0	0	0	0	0	0	1	0	0
2016-10-23	0	0	0	0	0	0	1	0	0
2016-10-24	0	0	0	0	0	0	1	0	0
2016-10-25	0	0	0	0	0	0	1	0	0
2016-10-26	0	0	0	0	0	0	0	0	0
2016-10-27	0	0	0	0	0	0	0	0	0
2016-10-28	0	0	0	0	0	0	0	0	0
2016-10-29	0	0	0	0	0	0	0	0	0
2016-10-30	0	0	0	0	0	0	0	0	0
2016-10-31	0	0	0	0	0	0	0	0	0
2016-11-01	0	0	0	0	0	0	0	0	0
2016-11-02	0	0	0	0	0	0	0	0	0
2016-11-03	0	0	0	0	0	0	0	0	0
2016-11-04	0	0	0	0	0	0	0	0	0
2016-11-05	0	0	0	0	0	0	0	0	0
2016-11-06	0	0	0	0	0	0	0	0	0
2016-11-07	0	0	0	0	0	0	0	0	0
2016-11-08	0	0	0	0	0	0	0	0	0
2016-11-09	0	0	0	0	0	0	0	0	0
2016-11-10	0	0	0	0	0	0	0	0	0
2016-11-11	0	0	0	0	0	0	0	0	0
2016-11-12	0	0	0	0	0	0	0	0	0
2016-11-13	0	0	0	0	0	0	0	0	0
2016-11-14	0	0	0	0	0	0	0	0	0
2016-11-15	0	0	0	0	0	0	0	0	0
2016-11-16	0	0	0	0	0	0	0	0	0
2016-11-17	0	0	0	0	0	0	0	0	0
2016-11-18	0	0	0	0	0	0	0	0	0
2016-11-19	0	0	0	0	0	0	0	0	0
2016-11-20	0	0	0	0	0	0	0	0	0
2016-11-21	0	0	0	0	0	0	0	0	0
2016-11-22	0	0	0	0	0	0	1	0	0
2016-11-23	0	0	0	0	0	0	1	0	0
2016-11-24	0	0	0	0	0	0	1	0	0
2016-11-25	0	0	0	0	0	0	1	0	0
2016-11-26	0	0	1	0	0	2	1	1	0
2016-11-27	0	0	0	0	1	1	2	0	0
2016-11-28	0	0	0	0	0	0	1	0	0
2016-11-29	0	0	1	0	1	0	2	0	0
2016-11-30	0	0	0	0	1	0	1	0	0
2016-12-01	0	0	0	0	0	0	1	0	0
2016-12-02	0	0	0	0	0	0	1	0	0
2016-12-03	0	0	0	0	0	0	1	0	0
2016-12-04	0	0	1	0	0	0	1	0	0
2016-12-05	0	0	1	0	0	0	1	0	0
2016-12-06	0	0	0	0	0	0	0	0	0
2016-12-07	0	0	0	0	0	0	0	0	0
2016-12-08	0	0	0	0	0	0	0	0	0
2016-12-09	0	0	0	0	0	0	0	0	0
2016-12-10	0	0	0	0	0	0	1	0	0
2016-12-11	0	0	0	0	0	0	1	0	0
2016-12-12	0	0	0	0	0	0	1	0	0
2016-12-13	0	0	0	0	0	0	0	0	0
2016-12-14	0	0	0	0	0	0	0	0	0
2016-12-15	0	0	0	0	0	0	0	0	0
2016-12-16	0	0	0	0	0	0	0	0	0
2016-12-17	0	0	0	0	0	0	0	0	0
2016-12-18	0	0	0	0	0	0	0	0	0
2016-12-19	0	0	0	0	0	0	0	0	0
2016-12-20	0	0	0	0	0	0	0	0	0
2016-12-21	0	0	0	0	0	0	0	0	0
2016-12-22	0	0	0	0	0	0	0	0	0
2016-12-23	0	0	0	0	0	0	0	0	0
2016-12-24	0	0	0	0	0	0	0	0	0
2016-12-25	0	0	0	0	0	1	1	0	0
2016-12-26	0	0	0	0	0	1	1	0	0
2016-12-27	0	0	0	0	0	0	0	0	0
2016-12-28	0	0	0	0	0	0	0	0	0
2016-12-29	0	0	0	0	0	0	0	0	0
2016-12-30	0	0	0	0	0	0	0	0	0
2016-12-31	0	0	0	0	0	0	0	0	0
2017-01-01	0	0	0	0	0	0	0	0	0
2017-01-02	0	0	0	0	0	0	0	0	0
2017-01-03	0	0	0	0	0	0	0	0	0
2017-01-04	0	0	0	0	0	0	0	0	0
2017-01-05	0	0	0	0	0	0	0	0	0
2017-01-06	0	0	0	0	0	0	0	0	0
2017-01-07	0	0	0	0	0	0	0	0	0
2017-01-08	0	0	0	0	0	0	0	0	0
2017-01-09	0	0	0	0	0	0	0	0	0
2017-01-10	0	0	0	0	0	0	0	0	0
2017-01-11	0	0	0	0	0	0	0	0	0
2017-01-12	0	0	0	0	0	0	0	0	0
2017-01-13	0	0	0	0	0	0	0	0	0
2017-01-14	0	0	0	0	0	0	0	0	0
2017-01-15	0	0	0	0	0	0	0	0	0
2017-01-16	0	0	0	0	0	0	0	0	0
2017-01-17	0	0	0	0	0	0	0	0	0
2017-01-18	0	0	0	0	0	0	0	0	0
2017-01-19	0	0	0	0	0	0	0	0	0
2017-01-20	0	0	0	0	0	0	0	0	0
2017-01-21	0	0	0	0	0	0	0	0	0
2017-01-22	0	0	0	0	0	0	0	0	0
2017-01-23	0	0	0	0	0	0	0	0	0
2017-01-24	0	0	0	0	0	0	0	0	0
2017-01-25	0	0	0	0	0	0	0	0	0
2017-01-26	0	0	0	0	0	0	0	0	0
2017-01-27	0	0	0	0	0	0	0	0	0
2017-01-28	0	0	0	0	0	0	0	0	0
2017-01-29	0	0	0	0	0	0	0	0	0
2017-01-30	0	0	0	0	0	0	0	0	0
2017-01-31	0	0	0	0	0	0	0	0	0
2017-02-01	0	0	0	0	0	0	0	0	0
2017-02-02	0	0	0	0	0	0	0	0	0
2017-02-03	0	0	0	0	0	0	0	0	0
2017-02-04	0	0	0	0	0	0	0	0	0
2017-02-05	0	0	0	0	0	0	0	0	0
2017-02-06	0	0	0	0	0	0	0	0	0
2017-02-07	0	0	0	0	0	0	0	0	0
2017-02-08	0	0	0	0	0	0	0	0	0
2017-02-09	0	0	0	0	0	0	0	0	0
2017-02-10	0	0	0	0	0	0	0	0	0
2017-02-11	0	0	0	0	0	0	0	0	0
2017-02-12	0	0	0	0	0	0	0	0	0
2017-02-13	0	0	0	0	0	0	0	0	0
2017-02-14	0	0	0	0	0	0	0	0	0
2017-02-15	0	0	0	0	0	0	0	0	0
2017-02-16	0	0	0	0	0	0	0	0	0
2017-02-17	0	0	0	0	0	0	0	0	0
2017-02-18	0	0	0	0	0	0	0	0	0
2017-02-19	0	0	0	0	0	0	0	0	0
2017-02-20	0	0	0	0	0	0	0	0	0
2017-02-21	0	0	0	0	0	0	0	0	0
2017-02-22	0	0	0	0	0	0	0	0	0
2017-02-23	0	0	0	0	0	0	0	0	0
2017-02-24	0	0	0	0	0	0	0	0	0
2017-02-25	0	0	0	0	0	0	0	0	0
2017-02-26	0	0	0	0	0	0	0	0	0
2017-02-27	0	0	0	0	0	0	0	0	0
2017-02-28	0	0	0	0	0	0	0	0	0
2017-03-01	0	0	0	0	0	0	0	0	0
2017-03-02	0	0	0	0	0	0	0	0	0
2017-03-03	0	0	0	0	0	0	0	0	0
2017-03-04	0	0	0	0	0	0	0	0	0
2017-03-05	0	0	0	0	0	0	0	0	0
2017-03-06	0	0	0	0	0	0	0	0	0
2017-03-07	0	0	0	0	0	0	0	0	0
2017-03-08	0	0	0	0	0	0	0	0	0
2017-03-09	0	0	0	0	0	0	0	0	0
2017-03-10	0	0	0	0	0	0	0	0	0
2017-03-11	0	0	0	0	0	0	0	0	0
2017-03-12	0	0	0	0	0	0	0	0	0
2017-03-13	0	0	0	0	0	0	0	0	0
2017-03-14	0	0	0	0	0	0	0	0	0
2017-03-15	0	0	0	0	0	0	0	0	0
2017-03-16	0	0	0	0	0	0	0	0	0
2017-03-17	0	0	0	0	0	0	0	0	0
2017-03-18	0	0	0	0	0	0	0	0	0
2017-03-19	0	0	0	0	0	0	0	0	0
2017-03-20	0	0	0	0	0	0	0	0	0
2017-03-21	0	0	0	0	0	0	0	0	0
2017-03-22	0	0	0	0	0	0	0	0	0
2017-03-23	0	0	0	0	0	0	0	0	0
2017-03-24	0	0	0	0	0	0	0	0	0
2017-03-25	0	0	0	0	0	0	0	0	0
2017-03-26	0	0	0	0	0	0	0	0	0
2017-03-27	0	0	0	0	0	0	0	0	0
2017-03-28	0	0	0	0	0	0	0	0	0
2017-03-29	0	0	0	0	0	0	0	0	0
2017-03-30	0	0	0	0	0	0	0	0	0
2017-03-31	0	0	0	0	0	0	0	0	0
2017-04-01	0	0	0	0	0	0	0	0	0
2017-04-02	0	0	0	0	0	0	0	0	0
2017-04-03	0	0	0	0	0	0	0	0	0
2017-04-04	0	0	0	0	0	0	0	0	0
2017-04-05	0	0	0	0	0	0	0	0	0
2017-04-06	0	0	0	0	0	0	0	0	0
2017-04-07	0	0	0	0	0	0	0	0	0
2017-04-08	0	0	0	0	0	0	0	0	0
2017-04-09	0	0	0	0	0	0	0	0	0
2017-04-10	0	0	0	0	0	0	0	0	0

## Sheet: P7
P7	Fever	Chills	MusclePain	WateryEye	RunnyNose	Sneezing	SoreThroat	Cough	ChestPain
2016-10-01	0	0	0	0	0	0	0	0	0
2016-10-02	0	0	0	0	0	0	0	0	0
2016-10-03	0	0	0	0	0	0	0	0	0
2016-10-04	0	0	0	0	0	0	0	0	0
2016-10-05	0	0	0	0	0	0	0	0	0
2016-10-06	0	0	0	0	0	0	0	0	0
2016-10-07	0	0	0	0	0	0	0	0	0
2016-10-08	0	0	0	0	0	0	0	0	0
2016-10-09	0	0	0	0	0	0	0	0	0
2016-10-10	0	0	0	0	0	0	0	0	0
2016-10-11	0	0	0	0	0	0	0	0	0
2016-10-12	0	0	0	0	0	0	0	0	0
2016-10-13	0	0	0	0	0	0	0	0	0
2016-10-14	0	0	0	0	0	0	0	0	0
2016-10-15	0	0	0	0	0	0	0	0	0
2016-10-16	0	0	0	0	0	0	0	0	0
2016-10-17	0	0	0	0	0	0	0	0	0
2016-10-18	0	0	0	0	0	0	0	0	0
2016-10-19	0	0	1	0	0	0	0	0	0
2016-10-20	0	0	0	0	0	0	0	0	0
2016-10-21	0	0	0	0	0	0	0	0	0
2016-10-22	0	0	0	0	0	0	0	0	0
2016-10-23	0	0	0	0	0	0	0	0	0
2016-10-24	0	0	0	0	0	0	0	0	0
2016-10-25	0	0	0	0	0	0	0	0	0
2016-10-26	0	0	0	0	0	0	0	0	0
2016-10-27	0	0	0	0	1	1	0	0	0
2016-10-28	0	0	0	0	1	0	0	0	0
2016-10-29	0	0	0	0	0	0	0	0	0
2016-10-30	0	0	0	0	0	0	0	0	0
2016-10-31	0	0	0	0	0	0	0	0	0
2016-11-01	0	0	0	0	0	0	0	0	0
2016-11-02	0	0	0	0	0	0	0	0	0
2016-11-03	0	0	0	0	0	0	0	0	0
2016-11-04	0	0	0	0	2	0	1	1	0
2016-11-05	0	0	0	0	2	1	0	1	0
2016-11-06	0	0	0	0	2	0	0	2	0
2016-11-07	0	0	0	1	1	0	0	2	0
2016-11-08	0	0	0	0	0	0	0	2	0
2016-11-09	0	0	0	0	1	1	0	2	0
2016-11-10	0	0	0	0	1	1	0	2	0
2016-11-11	0	0	0	0	1	0	0	2	0
2016-11-12	0	0	0	0	1	0	0	1	0
2016-11-13	0	0	0	0	1	0	0	1	0
2016-11-14	0	0	0	0	0	0	0	1	0
2016-11-15	0	0	0	0	0	0	0	1	0
2016-11-16	0	0	0	0	0	0	0	0	0
2016-11-17	0	0	0	0	0	0	0	0	0
2016-11-18	0	0	0	0	0	0	0	0	0
2016-11-19	0	0	0	0	0	0	0	0	0
2016-11-20	0	0	0	0	0	0	0	1	0
2016-11-21	0	0	0	0	1	0	0	1	0
2016-11-22	0	0	0	0	2	0	0	1	0
2016-11-23	0	0	1	1	3	2	0	2	0
2016-11-24	0	0	0	1	2	0	0	2	0
2016-11-25	0	0	0	0	1	0	0	1	0
2016-11-26	0	0	0	0	1	0	0	0	0
2016-11-27	0	0	0	0	0	0	0	1	0
2016-11-28	0	0	0	0	1	0	0	1	0
2016-11-29	0	0	0	0	1	0	0	1	0
2016-11-30	0	0	0	0	0	0	0	1	0
2016-12-01	0	0	0	0	1	0	0	1	0
2016-12-02	0	0	0	0	1	0	0	0	0
2016-12-03	0	0	0	0	1	0	0	0	0
2016-12-04	0	0	0	0	0	0	0	1	0
2016-12-05	0	0	0	0	0	0	0	0	0
2016-12-06	0	0	0	0	1	0	0	0	0
2016-12-07	0	0	0	0	0	0	0	0	0
2016-12-08	0	0	0	0	0	0	0	0	0
2016-12-09	0	0	0	0	0	0	0	0	0
2016-12-10	0	0	0	0	0	0	0	0	0
2016-12-11	0	0	0	0	0	0	0	0	0
2016-12-12	0	0	0	0	0	0	0	0	0
2016-12-13	0	0	0	0	0	0	0	0	0
2016-12-14	0	0	0	0	0	0	0	0	0
2016-12-15	0	0	0	0	0	0	0	0	0
2016-12-16	0	0	0	0	0	0	0	0	0
2016-12-17	0	0	0	0	0	0	0	0	0
2016-12-18	0	0	0	0	0	0	0	0	0
2016-12-19	0	0	0	0	0	0	0	0	0
2016-12-20	0	0	0	0	0	0	0	0	0
2016-12-21	0	0	0	0	0	0	0	0	0
2016-12-22	0	0	0	0	0	0	0	0	0
2016-12-23	0	0	0	0	0	0	0	2	0
2016-12-24	0	0	0	0	1	0	0	1	0
2016-12-25	0	0	0	0	1	0	0	1	0
2016-12-26	0	0	0	0	0	0	0	0	0
2016-12-27	0	0	0	0	0	0	0	0	0
2016-12-28	0	0	0	0	0	0	0	0	0
2016-12-29	0	0	0	0	0	0	0	0	0
2016-12-30	0	0	0	0	0	0	0	0	0
2016-12-31	0	0	0	0	0	0	0	0	0
2017-01-01	0	0	0	0	0	0	0	0	0
2017-01-02	0	0	0	0	0	0	0	0	0
2017-01-03	0	0	0	0	0	0	0	1	0
2017-01-04	0	0	0	0	1	0	0	0	0
2017-01-05	0	0	0	0	0	0	0	0	0
2017-01-06	0	0	0	0	0	0	0	0	0
2017-01-07	0	0	0	0	0	0	0	0	0
2017-01-08	0	0	0	0	0	0	0	0	0
2017-01-09	0	0	0	0	0	0	0	0	0
2017-01-10	0	0	0	0	0	0	0	0	0
2017-01-11	0	0	0	0	0	0	0	0	0
2017-01-12	0	0	0	0	0	0	0	0	0
2017-01-13	0	0	0	0	0	0	0	0	0
2017-01-14	0	0	0	0	0	0	0	0	0
2017-01-15	0	0	0	0	0	0	0	0	0
2017-01-16	0	0	0	0	0	0	0	0	0
2017-01-17	0	0	0	0	0	0	0	0	0
2017-01-18	0	0	0	0	0	0	0	0	0
2017-01-19	0	0	0	0	0	0	0	0	0
2017-01-20	0	0	0	0	0	0	0	0	0
2017-01-21	0	0	0	0	0	0	0	0	0
2017-01-22	0	0	0	0	0	0	0	0	0
2017-01-23	0	0	0	0	0	0	0	0	0
2017-01-24	0	0	0	0	0	0	0	0	0
2017-01-25	0	0	0	1	0	0	0	1	0
2017-01-26	0	0	0	0	0	0	0	0	0
2017-01-27	0	0	0	0	0	0	0	0	0
2017-01-28	0	0	0	0	0	0	0	0	0
2017-01-29	0	0	0	0	0	0	0	0	0
2017-01-30	0	0	0	0	0	0	0	0	0
2017-01-31	0	0	0	0	0	0	0	0	0
2017-02-01	0	0	0	0	0	0	0	0	0
2017-02-02	0	0	0	0	0	0	0	0	0
2017-02-03	0	0	0	0	0	0	0	0	0
2017-02-04	0	0	0	0	0	0	0	0	0
2017-02-05	0	0	0	1	1	0	0	0	0
2017-02-06	0	0	0	0	2	0	0	0	0
2017-02-07	0	0	0	0	1	0	0	0	0
2017-02-08	0	0	0	0	1	0	0	0	0
2017-02-09	0	0	0	0	1	0	0	0	0
2017-02-10	0	0	0	0	0	0	0	0	0
2017-02-11	0	0	0	0	1	0	0	0	0
2017-02-12	0	0	0	0	1	0	0	0	0
2017-02-13	0	0	0	0	1	0	0	0	0
2017-02-14	0	0	0	0	1	0	0	0	0
2017-02-15	0	0	0	0	1	0	0	1	0
2017-02-16	0	0	0	0	0	0	0	1	0
2017-02-17	0	0	0	0	1	0	0	1	0
2017-02-18	0	0	0	0	2	0	0	2	0
2017-02-19	0	0	0	0	2	0	0	2	0
2017-02-20	0	0	0	0	1	0	0	2	0
2017-02-21	0	0	0	0	0	0	0	0	0
2017-02-22	0	0	0	0	1	0	0	1	0
2017-02-23	0	0	0	0	1	0	0	1	0
2017-02-24	0	0	0	0	0	0	0	1	0
2017-02-25	0	0	0	0	0	0	0	0	0
2017-02-26	0	0	0	0	0	0	0	1	0
2017-02-27	0	0	0	0	0	0	0	0	0
2017-02-28	0	0	0	0	0	0	0	0	0
2017-03-01	0	0	0	0	0	0	0	1	0
2017-03-02	0	0	0	0	0	0	0	0	0
2017-03-03	0	0	0	0	0	0	0	0	0
2017-03-04	0	0	0	0	0	0	0	0	0
2017-03-05	0	0	0	0	0	0	0	0	0
2017-03-06	0	0	0	0	0	0	0	0	0
2017-03-07	0	0	0	0	0	0	0	0	0
2017-03-08	0	0	0	0	0	0	0	0	0
2017-03-09	0	0	0	0	0	0	0	0	0
2017-03-10	0	0	0	0	0	0	0	0	0
2017-03-11	0	0	0	0	0	0	0	0	0
2017-03-12	0	0	0	0	0	0	0	0	0
2017-03-13	0	0	0	0	0	0	0	0	0
2017-03-14	0	0	0	0	0	0	0	0	0
2017-03-15	0	0	0	0	0	0	0	0	0
2017-03-16	0	0	0	0	0	0	0	0	0
2017-03-17	0	0	0	0	1	0	0	0	0
2017-03-18	0	0	0	0	1	0	0	0	0
2017-03-19	0	0	0	0	1	0	0	1	0
2017-03-20	0	0	0	0	1	0	0	0	0
2017-03-21	0	0	0	0	1	0	0	0	0
2017-03-22	0	0	0	0	1	0	0	0	0
2017-03-23	0	0	0	0	1	0	0	0	0
2017-03-24	0	0	0	0	2	0	0	0	0
2017-03-25	0	0	0	0	0	0	0	0	0
2017-03-26	0	0	0	0	0	0	0	0	0
2017-03-27	0	0	0	0	0	0	0	0	0
2017-03-28	0	0	0	0	0	0	0	1	0
2017-03-29	0	0	0	0	0	0	0	0	0
2017-03-30	0	0	0	0	0	0	0	0	0
2017-03-31	0	0	0	0	0	0	0	0	0
2017-04-01	0	0	0	0	0	0	0	0	0
2017-04-02	0	0	0	0	0	0	0	0	0
2017-04-03	0	0	0	0	0	0	0	0	0
2017-04-04	0	0	0	0	0	0	0	0	0
2017-04-05	0	0	0	0	0	0	0	0	0
2017-04-06	0	0	0	0	0	0	0	0	0
2017-04-07	0	0	0	0	0	0	0	0	0
2017-04-08	0	0	0	0	0	0	0	0	0
2017-04-09	0	0	0	0	0	0	0	0	0
2017-04-10	0	0	0	0	0	0	0	0	0
2017-04-11	0	0	0	0	0	0	0	0	0
2017-04-12	0	0	0	0	0	0	0	0	0
2017-04-13	0	0	0	0	0	0	0	0	0
2017-04-14	0	0	0	0	0	0	0	0	0
2017-04-15	0	0	0	0	1	0	0	0	0
2017-04-16	0	0	0	0	1	0	0	0	0
2017-04-17	0	0	0	0	1	0	0	0	0
2017-04-18	0	0	0	0	1	0	0	0	0
2017-04-19	0	0	0	0	2	0	0	3	0

## Sheet: P8
P8	Fever	Chills	MusclePain	WateryEye	RunnyNose	Sneezing	SoreThroat	Cough	ChestPain
2016-09-30	0	0	0	0	0	0	0	0	0
2016-10-01	0	0	0	0	0	0	0	0	0
2016-10-02	0	0	0	0	0	0	0	0	0
2016-10-03	0	0	0	0	0	0	0	0	0
2016-10-04	0	0	0	0	0	0	0	0	0
2016-10-05	0	0	0	0	0	0	0	0	0
2016-10-06	0	0	0	0	0	0	0	0	0
2016-10-07	0	0	0	0	0	0	0	0	0
2016-10-08	0	0	1	1	0	0	1	0	0
2016-10-09	0	0	0	0	0	0	0	0	0
2016-10-10	0	0	0	0	0	0	0	0	0
2016-10-11	0	0	0	0	0	0	0	0	0
2016-10-12	0	0	0	0	0	0	0	0	0
2016-10-13	0	0	0	0	0	0	0	0	0
2016-10-14	0	0	0	0	0	0	0	1	0
2016-10-15	0	0	0	0	0	0	0	0	0
2016-10-16	0	0	0	0	0	0	0	0	0
2016-10-17	0	0	0	0	0	0	0	0	0
2016-10-18	0	0	0	0	0	0	0	0	0
2016-10-19	0	0	0	0	0	0	0	0	0
2016-10-20	0	0	0	0	0	0	0	0	0
2016-10-21	0	0	0	0	0	0	0	0	0
2016-10-22	0	0	0	0	0	0	0	0	0
2016-10-23	0	0	0	0	0	0	0	0	0
2016-10-24	0	0	1	0	0	0	1	0	0
2016-10-25	0	0	0	0	0	0	0	0	0
2016-10-26	0	0	0	0	0	0	0	0	0
2016-10-27	0	0	0	0	1	0	0	0	0
2016-10-28	0	0	0	0	1	0	0	0	0
2016-10-29	0	0	0	0	0	0	0	0	0
2016-10-30	0	0	0	0	0	0	0	0	0
2016-10-31	0	0	0	0	0	0	0	0	0
2016-11-01	0	0	0	0	0	0	0	0	0
2016-11-02	0	0	0	0	0	0	0	0	0
2016-11-03	0	0	0	0	2	1	0	1	0
2016-11-04	0	0	0	0	0	0	0	0	0
2016-11-05	0	0	0	0	0	0	0	0	0
2016-11-06	0	0	0	0	0	0	0	0	0
2016-11-07	0	0	0	0	0	0	0	0	0
2016-11-08	0	0	0	0	0	0	0	0	0
2016-11-09	0	0	0	0	2	0	0	2	0
2016-11-10	0	0	0	0	1	0	0	2	0
2016-11-11	0	0	0	0	1	0	0	2	0
2016-11-12	0	0	0	0	2	0	0	2	0
2016-11-13	0	0	0	0	0	0	0	1	0
2016-11-14	0	0	0	0	1	0	0	2	0
2016-11-15	0	0	0	0	1	0	0	1	0
2016-11-16	0	0	0	0	0	0	0	0	0
2016-11-17	0	0	1	0	0	0	1	0	0
2016-11-18	0	0	1	0	2	1	2	0	0
2016-11-19	2	2	2	0	2	0	2	1	0
2016-11-20	0	0	1	0	2	0	1	1	0
2016-11-21	1	2	2	1	1	1	2	2	1
2016-11-22	0	0	1	0	1	0	1	1	0
2016-11-23	0	0	1	0	1	0	1	1	0
2016-11-24	0	0	1	0	2	0	0	2	0
2016-11-25	0	0	2	0	2	0	0	2	0
2016-11-26	0	0	2	0	0	0	0	2	0
2016-11-27	0	0	1	0	1	0	0	1	0
2016-11-28	0	0	1	0	0	0	1	1	0
2016-11-29	0	0	1	0	1	0	0	1	0
2016-11-30	0	0	1	0	0	0	0	1	0
2016-12-01	0	0	0	0	1	0	0	2	0
2016-12-02	0	0	1	0	1	0	0	2	0
2016-12-03	0	0	0	0	0	0	0	1	0
2016-12-04	0	0	0	0	1	0	0	1	0
2016-12-05	0	0	0	0	1	0	0	1	0
2016-12-06	0	0	0	0	1	0	0	1	0
2016-12-07	0	0	0	0	1	1	0	0	0
2016-12-08	0	0	0	0	0	0	0	0	0
2016-12-09	0	0	0	0	0	0	0	0	0
2016-12-10	0	0	0	0	0	0	0	0	0
2016-12-11	0	0	0	0	0	0	0	0	0
2016-12-12	0	0	0	0	0	0	0	0	0
2016-12-13	0	0	0	0	0	0	0	0	0
2016-12-14	0	0	0	0	0	0	0	0	0
2016-12-15	0	0	0	0	0	0	0	0	0
2016-12-16	0	0	0	0	0	0	0	0	0
2016-12-17	0	0	0	0	0	0	0	0	0
2016-12-18	0	0	0	0	0	0	0	0	0
2016-12-19	0	0	0	0	0	0	0	0	0
2016-12-20	0	0	0	0	0	0	0	0	0
2016-12-21	0	0	0	0	0	0	1	1	0
2016-12-22	0	0	0	0	0	0	1	1	0
2016-12-23	0	0	0	0	0	0	0	2	0
2016-12-24	0	0	0	0	1	0	0	1	0
2016-12-25	0	0	0	0	1	0	0	1	0
2016-12-26	0	0	0	0	0	0	0	0	0
2016-12-27	0	0	0	0	1	0	0	0	0
2016-12-28	0	0	0	0	1	0	0	1	0
2016-12-29	0	0	0	0	1	0	1	2	0
2016-12-30	0	0	2	0	1	0	0	1	0
2016-12-31	0	0	0	0	1	0	0	3	0
2017-01-01	0	0	0	0	1	0	0	1	0
2017-01-02	0	0	0	0	1	0	0	1	0
2017-01-03	0	0	0	0	1	0	0	0	0
2017-01-04	0	0	0	0	1	0	0	1	0
2017-01-05	0	0	0	0	1	0	0	1	0
2017-01-06	0	0	0	0	0	0	0	0	0
2017-01-07	0	0	0	0	0	0	0	0	0
2017-01-08	0	0	0	0	0	0	0	0	0
2017-01-09	0	0	0	0	0	0	0	0	0
2017-01-10	0	0	0	0	0	0	0	0	0
2017-01-11	0	0	0	0	0	0	0	0	0
2017-01-12	0	0	0	0	0	0	0	0	0
2017-01-13	0	0	0	0	0	0	0	0	0
2017-01-14	0	0	0	0	0	0	0	0	0
2017-01-15	0	0	0	0	0	0	0	0	0
2017-01-16	0	0	0	0	0	0	0	0	0
2017-01-17	0	0	0	0	0	0	0	0	0
2017-01-18	0	0	0	0	0	0	0	0	0
2017-01-19	0	0	0	0	0	0	0	0	0
2017-01-20	0	0	0	0	0	0	0	0	0
2017-01-21	0	0	0	0	0	0	0	0	0
2017-01-22	0	0	0	0	0	0	0	0	0
2017-01-23	0	0	0	0	0	0	0	0	0
2017-01-24	0	0	0	0	0	0	0	0	0
2017-01-25	0	0	0	0	0	0	0	0	0
2017-01-26	0	0	0	0	0	0	0	0	0
2017-01-27	0	0	0	0	0	0	0	0	0
2017-01-28	0	0	0	0	0	0	0	0	0
2017-01-29	0	0	0	0	0	0	0	0	0
2017-01-30	0	0	0	0	0	0	0	0	0
2017-01-31	0	0	0	0	0	0	0	0	0
2017-02-01	0	0	0	0	0	0	0	0	0
2017-02-02	0	0	0	0	0	0	0	0	0
2017-02-03	0	0	0	0	0	0	0	0	0
2017-02-04	0	0	0	0	0	0	0	0	0
2017-02-05	0	0	0	0	0	0	0	0	0
2017-02-06	0	0	0	0	0	0	0	0	0
2017-02-07	0	0	0	0	0	0	0	0	0
2017-02-08	0	0	0	0	0	0	0	0	0
2017-02-09	0	0	0	0	0	0	0	0	0
2017-02-10	0	0	0	0	0	0	0	0	0
2017-02-11	0	0	0	0	0	0	0	0	0
2017-02-12	0	0	0	0	0	0	0	0	0
2017-02-13	0	0	0	0	0	0	0	0	0
2017-02-14	0	0	0	0	0	0	0	0	0
2017-02-15	0	0	0	0	0	0	0	0	0
2017-02-16	0	0	0	0	0	0	0	0	0
2017-02-17	0	0	0	0	0	0	0	0	0
2017-02-18	0	0	0	0	0	0	0	0	0
2017-02-19	0	0	0	0	0	0	0	0	0
2017-02-20	0	0	0	0	0	0	0	0	0
2017-02-21	0	0	0	0	1	0	0	0	0
2017-02-22	0	0	0	0	0	0	0	0	0
2017-02-23	0	0	0	0	0	0	0	0	0
2017-02-24	0	0	0	0	0	0	0	0	0
2017-02-25	0	0	0	0	0	0	0	0	0
2017-02-26	0	0	0	0	0	0	0	0	0
2017-02-27	0	0	0	0	1	0	0	0	0
2017-02-28	0	0	0	0	0	0	0	0	0
2017-03-01	0	0	0	0	1	0	0	0	0
2017-03-02	0	0	0	0	0	0	0	0	0
2017-03-03	0	0	0	0	0	0	0	0	0
2017-03-04	0	0	0	0	0	0	0	0	0
2017-03-05	0	0	0	0	0	0	0	0	0
2017-03-06	0	0	0	0	0	0	0	0	0
2017-03-07	0	0	0	0	0	0	1	0	0
2017-03-08	0	0	0	0	1	0	0	0	0
2017-03-09	0	0	0	0	0	0	0	0	0
2017-03-10	0	0	0	0	0	0	0	0	0
2017-03-11	0	0	0	0	0	0	0	0	0
2017-03-12	0	0	0	0	0	0	0	0	0
2017-03-13	0	0	0	0	0	0	0	0	0
2017-03-14	0	0	0	0	0	0	0	0	0
2017-03-15	0	1	1	0	1	0	2	0	0
2017-03-16	0	0	1	0	1	0	1	0	0
2017-03-17	0	0	0	0	0	0	0	0	0
2017-03-18	0	0	1	0	1	0	1	0	0
2017-03-19	0	0	0	0	1	0	2	0	0
2017-03-20	0	0	2	0	2	0	2	0	0
2017-03-21	0	0	0	0	1	0	1	0	0
2017-03-22	0	0	0	0	1	0	0	0	0
2017-03-23	0	0	0	0	2	0	2	0	0
2017-03-24	0	0	2	0	2	0	0	2	0
2017-03-25	0	2	2	0	2	0	2	1	0
2017-03-26	0	0	0	0	0	0	0	0	0
2017-03-27	0	0	1	0	0	0	1	0	0
2017-03-28	0	0	0	0	0	0	0	0	0
2017-03-29	0	0	0	0	0	0	0	0	0
2017-03-30	0	0	0	0	0	0	0	0	0
2017-03-31	0	0	0	0	0	0	0	0	0
2017-04-01	0	0	0	0	0	0	0	0	0
2017-04-02	0	0	0	0	0	0	0	0	0
2017-04-03	0	0	0	0	0	0	0	0	0
2017-04-04	0	0	0	0	0	0	0	0	0
2017-04-05	0	0	0	0	0	0	0	0	0
2017-04-06	0	0	0	0	0	0	0	0	0
2017-04-07	0	0	0	0	0	0	0	0	0
2017-04-08	0	0	0	0	0	0	0	0	0
2017-04-09	0	0	0	0	0	0	0	0	0
2017-04-10	0	0	0	0	0	0	0	0	0
2017-04-11	0	0	0	0	0	0	0	0	0
2017-04-12	0	0	0	0	0	0	0	0	0
2017-04-13	0	0	0	0	0	0	0	0	0
2017-04-14	0	0	0	0	0	0	0	0	0
2017-04-15	0	0	0	0	2	0	0	0	0
2017-04-16	0	0	0	0	0	0	0	0	0
2017-04-17	0	0	0	0	0	0	0	0	0
2017-04-18	0	0	0	0	0	0	0	0	0
2017-04-19	0	0	0	0	0	0	0	0	0

## Sheet: P35
P35	Fever	Chills	MusclePain	WateryEye	RunnyNose	Sneezing	SoreThroat	Cough	ChestPain
2016-11-15	0	0	0	0	0	0	0	0	0
2016-11-16	0	0	0	0	0	0	0	0	0
2016-11-17	0	0	0	0	0	0	0	0	0
2016-11-18	0	0	0	0	0	0	0	0	0
2016-11-19	0	0	0	0	0	0	0	0	0
2016-11-20	0	0	0	0	0	0	0	0	0
2016-11-21	0	0	0	0	1	0	0	1	0
2016-11-22	0	0	0	0	0	0	0	0	0
2016-11-23	0	0	0	0	0	0	0	0	0
2016-11-24	0	0	0	0	0	0	1	0	0
2016-11-25	0	0	0	0	0	0	1	0	0
2016-11-26	0	0	0	0	0	0	1	0	0
2016-11-27	0	0	0	0	1	1	0	0	0
2016-11-28	0	0	0	0	0	0	0	0	0
2016-11-29	0	0	0	0	0	0	1	0	0
2016-11-30	0	0	0	0	0	0	1	0	0
2016-12-01	0	0	0	0	0	0	1	0	0
2016-12-02	0	0	0	0	0	0	1	0	0
2016-12-03	0	0	0	0	0	0	1	0	0
2016-12-04	0	0	0	0	0	0	0	0	0
2016-12-05	0	0	0	0	0	0	0	0	0
2016-12-06	0	0	0	0	1	0	0	1	0
2016-12-07	0	0	0	0	2	0	0	1	0
2016-12-08	0	0	0	0	0	0	1	1	0
2016-12-09	0	0	0	0	0	0	0	0	0
2016-12-10	0	0	0	0	0	0	1	0	0
2016-12-11	0	0	0	0	0	0	1	0	0
2016-12-12	0	0	0	0	0	0	1	0	0
2016-12-13	0	0	0	0	0	0	0	0	0
2016-12-14	0	0	0	0	0	0	0	0	0
2016-12-15	0	0	0	0	0	0	0	0	0
2016-12-16	0	0	0	0	0	0	1	0	0
2016-12-17	0	0	0	0	0	0	0	0	0
2016-12-18	0	0	0	0	0	0	1	0	0
2016-12-19	0	0	0	0	0	0	0	0	0
2016-12-20	0	0	0	0	0	0	0	0	0
2016-12-21	0	0	0	0	0	0	1	0	0
2016-12-22	0	0	0	0	0	0	0	0	0
2016-12-23	0	0	0	0	0	0	1	1	0
2016-12-24	0	0	0	0	0	0	0	0	0
2016-12-25	0	0	0	0	0	0	0	1	0
2016-12-26	0	0	0	0	0	0	1	0	0
2016-12-27	0	0	0	0	0	0	1	0	0
2016-12-28	0	0	0	0	0	0	1	0	0
2016-12-29	0	0	0	0	0	0	1	0	0
2016-12-30	0	0	0	0	0	0	0	0	0
2016-12-31	0	0	0	0	0	0	0	0	0
2017-01-01	0	0	0	0	0	0	0	0	0
2017-01-02	0	0	0	0	0	0	1	0	0
2017-01-03	0	0	0	0	0	0	0	0	0
2017-01-04	0	0	0	0	0	0	1	0	0
2017-01-05	0	0	0	0	0	0	0	0	0
2017-01-06	0	0	0	0	0	0	0	0	0
2017-01-07	0	0	0	0	0	0	0	0	0
2017-01-08	0	0	0	0	0	0	0	0	0
2017-01-09	0	0	0	0	0	0	0	1	0
2017-01-10	0	0	0	0	0	0	0	0	0
2017-01-11	0	0	0	0	0	0	0	0	0
2017-01-12	0	0	0	0	0	0	0	1	0
2017-01-13	0	0	0	0	0	0	0	0	0
2017-01-14	0	0	0	0	0	0	2	0	0
2017-01-15	0	0	0	0	0	0	0	0	0
2017-01-16	0	0	0	0	0	0	0	0	0
2017-01-17	0	0	0	0	0	0	0	0	0
2017-01-18	0	0	0	0	0	0	0	0	0
2017-01-19	0	0	0	0	0	0	0	0	0
2017-01-20	0	0	0	0	0	0	0	0	0
2017-01-21	0	0	0	0	0	0	0	0	0
2017-01-22	0	0	0	0	0	0	0	0	0
2017-01-23	0	0	0	0	0	0	0	0	0
2017-01-24	0	0	0	0	0	0	0	0	0
2017-01-25	0	0	0	0	0	0	0	0	0
2017-01-26	0	0	0	0	0	0	0	0	0
2017-01-27	0	0	0	0	0	0	0	0	0
2017-01-28	0	0	0	0	0	0	1	0	0
2017-01-29	0	0	0	0	0	0	1	0	0
2017-01-30	0	0	0	0	0	0	0	0	0
2017-01-31	0	0	0	0	0	0	0	0	0
2017-02-01	0	0	0	0	0	0	1	0	0
2017-02-02	0	0	0	0	0	0	0	0	0
2017-02-03	0	0	0	0	0	0	0	0	0
2017-02-04	0	0	0	0	0	0	0	0	0
2017-02-05	0	0	0	0	0	0	0	0	0
2017-02-06	0	0	0	0	0	0	1	0	0
2017-02-07	0	0	0	0	0	0	0	0	0
2017-02-08	0	0	0	0	0	0	1	0	0
2017-02-09	1	0	0	0	2	1	2	0	0
2017-02-10	0	0	0	0	1	0	1	0	0
2017-02-11	0	0	0	0	1	0	1	1	0
2017-02-12	0	0	0	0	1	0	1	0	0
2017-02-13	0	0	0	0	1	0	0	1	0
2017-02-14	0	0	0	0	1	0	0	0	0
2017-02-15	0	0	0	0	0	0	0	0	0
2017-02-16	0	0	0	0	0	0	0	0	0
2017-02-17	0	0	0	0	0	0	0	0	0
2017-02-18	0	0	0	0	0	0	0	0	0
2017-02-19	0	0	0	0	0	0	1	0	0
2017-02-20	0	0	0	0	0	0	0	0	0
2017-02-21	0	0	0	0	0	0	0	0	0
2017-02-22	0	0	0	0	0	0	0	0	0
2017-02-23	0	0	0	0	0	0	0	0	0
2017-02-24	0	0	0	0	0	0	1	0	0
2017-02-25	0	0	0	0	0	0	0	0	0
2017-02-26	0	0	0	0	0	0	0	0	0
2017-02-27	0	0	0	0	0	0	0	0	0
2017-02-28	0	0	0	0	0	0	0	0	0
2017-03-01	0	0	0	0	0	0	0	0	0
2017-03-02	0	0	0	0	0	0	0	0	0
2017-03-03	0	0	0	0	0	0	0	0	0
2017-03-04	0	0	0	0	0	0	1	0	0
2017-03-05	0	0	0	0	0	0	0	0	0
2017-03-06	0	0	0	0	0	0	0	0	0
2017-03-07	0	0	0	0	0	0	0	0	0
2017-03-08	0	0	0	0	0	0	0	0	0
2017-03-09	0	0	0	0	0	0	0	0	0
2017-03-10	0	0	0	0	0	0	0	0	0
2017-03-11	0	0	0	0	0	0	0	0	0
2017-03-12	0	0	0	0	0	0	0	0	0
2017-03-13	0	0	0	0	0	0	0	0	0
2017-03-14	0	0	0	0	0	0	0	0	0
2017-03-15	0	0	0	0	0	0	0	0	0
2017-03-16	0	0	0	0	0	0	0	0	0
2017-03-17	0	0	0	0	0	0	0	0	0
2017-03-18	0	0	0	0	0	1	1	0	0
2017-03-19	0	0	0	0	0	0	1	0	0
2017-03-20	0	0	0	0	0	0	0	0	0
2017-03-21	0	0	0	0	0	0	0	0	0
2017-03-22	2	0	0	0	0	0	0	0	0
2017-03-23	2	0	0	0	0	0	0	0	0
2017-03-24	1	0	0	0	0	0	0	0	0
2017-03-25	1	0	0	0	0	0	1	0	0
2017-03-26	1	0	0	0	0	0	0	0	0
2017-03-27	0	0	0	0	0	0	0	0	0
2017-03-28	0	0	0	0	0	0	0	0	0
2017-03-29	0	0	0	0	0	0	0	0	0
2017-03-30	0	0	0	0	0	0	0	0	0
2017-03-31	0	0	0	0	0	0	0	0	0
2017-04-01	0	0	0	0	0	0	0	0	0
2017-04-02	0	0	0	0	0	0	0	0	0
2017-04-03	0	0	0	0	0	0	0	0	0
2017-04-04	0	0	0	0	0	0	0	0	0
2017-04-05	0	0	0	0	0	0	0	0	0
2017-04-06	0	0	0	0	0	0	0	0	0
2017-04-07	0	0	0	0	0	0	0	0	0
2017-04-08	0	0	0	0	0	0	0	0	0
2017-04-09	0	0	0	0	0	0	0	0	0

## Sheet: P36
P36	Fever	Chills	MusclePain	WateryEye	RunnyNose	Sneezing	SoreThroat	Cough	ChestPain
2016-11-16	0	0	0	0	0	0	0	0	0
2016-11-17	0	0	0	0	0	0	0	0	0
2016-11-18	0	0	0	0	0	0	0	0	0
2016-11-19	0	0	0	0	0	1	0	1	0
2016-11-20	0	0	0	0	0	1	0	1	0
2016-11-21	0	0	0	0	0	0	1	1	0
2016-11-22	0	0	0	0	0	1	0	1	0
2016-11-23	0	0	0	1	1	1	1	1	0
2016-11-24	0	0	0	0	0	1	1	0	0
2016-11-25	0	0	0	0	0	1	1	0	0
2016-11-26	0	0	0	0	0	1	1	0	0
2016-11-27	0	0	0	0	0	0	1	0	0
2016-11-28	0	0	0	0	1	0	0	0	0
2016-11-29	0	0	0	0	0	0	1	0	0
2016-11-30	0	0	0	0	0	0	1	1	0
2016-12-01	0	0	0	0	0	0	2	1	0
2016-12-02	0	0	0	0	0	0	1	0	0
2016-12-03	0	0	0	0	1	0	1	0	0
2016-12-04	0	0	0	0	0	0	1	0	0
2016-12-05	0	0	0	0	0	0	0	0	0
2016-12-06	0	0	0	0	0	0	1	0	0
2016-12-07	0	0	0	0	1	0	1	1	0
2016-12-08	0	0	0	0	0	0	1	0	0
2016-12-09	0	0	0	0	0	0	0	0	0
2016-12-10	0	0	0	0	0	0	0	0	0
2016-12-11	0	0	0	0	0	0	0	0	0
2016-12-12	0	0	0	0	0	0	0	0	0
2016-12-13	0	0	0	0	0	0	0	0	0
2016-12-14	0	0	0	0	0	0	1	0	0
2016-12-15	0	0	0	0	1	0	2	1	0
2016-12-16	1	0	0	0	0	0	1	1	0
2016-12-17	0	0	0	0	0	0	0	0	0
2016-12-18	0	0	0	0	0	0	0	0	0
2016-12-19	0	0	0	0	0	0	1	0	0
2016-12-20	0	0	0	0	0	0	0	0	0
2016-12-21	0	0	0	0	0	0	0	0	0
2016-12-22	0	0	0	0	0	0	0	0	0
2016-12-23	0	0	0	0	0	0	1	0	0
2016-12-24	0	0	0	0	0	0	0	0	0
2016-12-25	0	0	0	0	0	0	0	0	0
2016-12-26	0	0	0	0	0	0	0	0	0
2016-12-27	0	0	0	0	0	0	0	0	0
2016-12-28	0	0	0	0	0	0	1	0	0
2016-12-29	0	0	0	0	0	0	0	0	0
2016-12-30	0	0	0	0	0	0	0	0	0
2016-12-31	1	0	0	0	1	0	1	0	0
2017-01-01	0	0	0	0	0	0	1	0	0
2017-01-02	0	0	0	0	0	0	1	0	0
2017-01-03	0	0	0	0	0	0	1	0	0
2017-01-04	0	0	0	0	0	0	0	1	0
2017-01-05	0	0	0	0	0	0	1	0	0
2017-01-06	0	0	0	0	0	0	1	1	0
2017-01-07	0	0	0	0	0	0	1	0	0
2017-01-08	0	0	0	0	0	0	1	0	0
2017-01-09	0	0	0	0	0	0	1	1	0
2017-01-10	0	0	0	0	0	0	1	0	0
2017-01-11	0	0	0	0	0	0	1	0	0
2017-01-12	0	0	0	0	0	0	0	0	0
2017-01-13	0	0	0	0	0	0	1	0	0
2017-01-14	0	0	0	0	0	0	0	0	0
2017-01-15	0	0	0	0	0	0	0	0	0
2017-01-16	0	0	0	0	0	0	0	0	0
2017-01-17	0	0	0	0	0	0	1	1	0
2017-01-18	0	0	0	0	0	0	1	0	0
2017-01-19	0	0	0	0	1	0	2	0	0
2017-01-20	0	0	0	0	0	0	1	0	0
2017-01-21	0	0	0	0	0	0	1	0	0
2017-01-22	0	0	0	0	0	0	1	0	0
2017-01-23	0	0	0	0	0	0	0	0	0
2017-01-24	0	0	0	0	1	0	3	0	0
2017-01-25	0	0	0	0	0	0	1	0	0
2017-01-26	0	0	0	0	0	0	1	0	0
2017-01-27	0	0	0	0	0	0	1	0	0
2017-01-28	0	0	0	0	1	0	1	0	0
2017-01-29	0	0	0	0	0	0	1	0	0
2017-01-30	0	0	0	0	1	0	1	0	0
2017-01-31	0	0	0	0	1	0	1	0	0
2017-02-01	0	0	0	0	1	1	2	1	0
2017-02-02	0	0	0	0	2	0	1	1	0
2017-02-03	1	0	0	0	2	0	2	0	0
2017-02-04	0	0	0	0	2	0	2	0	0
2017-02-05	0	0	0	0	1	0	1	0	0
2017-02-06	0	0	0	0	1	0	1	0	0
2017-02-07	1	0	0	0	2	0	1	0	0
2017-02-08	0	0	0	0	1	0	2	0	0
2017-02-09	0	0	0	0	1	0	1	0	0
2017-02-10	0	0	0	0	2	0	2	0	0
2017-02-11	0	0	0	0	1	0	1	0	0
2017-02-12	0	0	0	0	1	0	1	0	0
2017-02-13	0	0	0	0	0	0	1	0	0
2017-02-14	0	0	0	0	0	0	1	0	0
2017-02-15	0	0	0	0	0	0	1	0	0
2017-02-16	0	0	0	0	0	0	1	0	0
2017-02-17	0	0	0	0	0	0	1	0	0
2017-02-18	0	0	0	0	0	0	1	0	0
2017-02-19	0	0	0	0	0	0	1	0	0
2017-02-20	0	0	0	0	0	0	1	0	0
2017-02-21	0	0	0	0	0	0	1	0	0
2017-02-22	0	0	0	0	1	0	2	0	0
2017-02-23	0	0	0	0	1	0	2	0	0
2017-02-24	0	0	0	0	1	0	1	0	0
2017-02-25	0	0	0	0	0	0	1	0	0
2017-02-26	0	0	0	0	0	0	1	0	0
2017-02-27	0	0	0	0	0	0	1	0	0
2017-02-28	0	0	0	0	0	0	1	0	0
2017-03-01	0	0	0	0	0	0	1	0	0
2017-03-02	0	0	0	0	0	0	1	0	0
2017-03-03	0	0	0	0	0	0	1	0	0
2017-03-04	0	0	0	0	0	1	1	0	0
2017-03-05	0	0	0	0	1	0	1	0	0
2017-03-06	0	0	0	0	0	1	1	0	0
2017-03-07	0	0	0	0	0	0	1	0	0
2017-03-08	0	0	0	0	0	0	2	1	0
2017-03-09	0	0	0	0	0	0	1	0	0
2017-03-10	0	0	0	0	0	0	1	0	0
2017-03-11	0	0	0	0	0	0	1	0	0
2017-03-12	0	0	0	0	0	0	1	0	0
2017-03-13	0	0	0	0	0	0	1	0	0
2017-03-14	0	0	0	0	0	0	0	0	0
2017-03-15	0	0	0	0	0	0	1	0	0
2017-03-16	0	0	0	0	0	0	0	0	0
2017-03-17	0	0	0	0	0	1	0	0	0
2017-03-18	0	0	0	0	0	1	1	0	0
2017-03-19	0	0	0	0	0	0	1	0	0
2017-03-20	0	0	0	0	0	0	0	0	0
2017-03-21	0	0	0	0	0	0	0	0	0
2017-03-22	1	0	0	0	0	0	1	0	0
2017-03-23	1	0	0	0	0	0	0	0	0
2017-03-24	0	0	0	0	1	0	1	0	0
2017-03-25	0	0	0	0	0	0	1	0	0
2017-03-26	0	0	0	0	0	0	0	0	0
2017-03-27	0	0	0	0	0	0	0	0	0
2017-03-28	0	0	0	0	0	0	1	0	0
2017-03-29	0	0	0	0	0	0	1	1	0
2017-03-30	0	0	0	0	0	0	0	0	0
2017-03-31	0	0	0	0	0	0	0	0	0
2017-04-01	0	0	0	0	0	0	0	0	0
2017-04-02	0	0	0	0	0	0	0	0	0
2017-04-03	0	0	0	0	0	0	0	0	0
2017-04-04	0	0	0	0	0	0	1	0	0
2017-04-05	0	0	0	0	0	0	1	1	0
2017-04-06	0	0	0	0	0	0	1	0	0
2017-04-07	0	0	0	0	0	0	0	0	0
2017-04-08	0	0	0	0	0	0	1	0	0
2017-04-09	0	0	0	0	0	0	1	0	0
2017-04-10	0	0	0	0	0	0	1	0	0
2017-04-11	0	0	0	0	0	0	0	0	0
2017-04-12	0	0	0	0	0	0	0	0	0
2017-04-13	0	0	0	0	0	0	0	0	0
2017-04-14	0	0	0	0	0	0	0	0	0
2017-04-15	0	0	0	0	0	0	0	0	0
2017-04-16	0	0	0	0	0	0	0	0	0

## Sheet: P47
P47	Fever	Chills	MusclePain	WateryEye	RunnyNose	Sneezing	SoreThroat	Cough	ChestPain
2016-12-02	0	0	0	0	0	0	0	0	0
2016-12-03	0	0	0	0	0	0	0	0	0
2016-12-04	0	0	0	0	0	0	0	0	0
2016-12-05	0	0	0	0	0	0	0	0	0
2016-12-06	0	0	0	0	0	0	0	0	0
2016-12-07	0	0	0	0	0	0	0	0	0
2016-12-08	0	0	0	0	0	0	0	0	0
2016-12-09	0	0	0	0	0	0	0	0	0
2016-12-10	0	0	0	0	0	0	0	0	0
2016-12-11	0	0	0	0	0	0	0	0	0
2016-12-12	0	0	0	0	0	0	0	0	0
2016-12-13	0	0	0	0	0	0	0	0	0
2016-12-14	0	0	0	0	0	0	0	0	0
2016-12-15	0	0	0	0	0	0	0	0	0
2016-12-16	0	0	0	0	0	0	0	0	0
2016-12-17	0	0	0	0	0	0	0	0	0
2016-12-18	0	0	0	0	0	0	0	0	0
2016-12-19	0	0	0	0	0	0	0	0	0
2016-12-20	0	0	0	0	0	0	0	0	0
2016-12-21	0	0	0	0	0	0	0	0	0
2016-12-22	0	0	0	0	0	0	0	0	0
2016-12-23	0	0	0	0	0	0	0	0	0
2016-12-24	0	0	0	0	0	0	0	0	0
2016-12-25	0	0	0	0	0	0	0	0	0
2016-12-26	0	0	0	0	0	0	0	0	0
2016-12-27	0	0	0	0	0	0	0	0	0
2016-12-28	0	0	0	0	0	0	0	0	0
2016-12-29	0	0	0	0	0	0	0	0	0
2016-12-30	0	0	0	0	0	0	0	0	0
2016-12-31	0	0	0	0	1	0	0	0	0
2017-01-01	0	0	0	0	0	0	0	0	0
2017-01-02	0	0	0	0	0	0	0	0	0
2017-01-03	0	0	0	0	0	0	0	0	0
2017-01-04	0	0	0	0	0	0	0	0	0
2017-01-05	0	0	0	0	0	0	0	0	0
2017-01-06	0	0	0	0	0	0	0	0	0
2017-01-07	0	0	0	0	0	0	0	0	0
2017-01-08	0	0	0	0	0	0	0	0	0
2017-01-09	0	0	0	0	0	0	0	0	0
2017-01-10	0	0	0	0	0	0	0	0	0
2017-01-11	0	0	0	0	0	0	0	0	0
2017-01-12	0	0	0	0	0	0	0	0	0
2017-01-13	0	0	0	0	0	0	0	0	0
2017-01-14	0	0	0	0	0	0	0	0	0
2017-01-15	0	0	0	0	0	0	0	0	0
2017-01-16	0	0	0	0	0	0	0	0	0
2017-01-17	0	0	0	0	0	0	0	0	0
2017-01-18	0	0	0	0	0	0	0	0	0
2017-01-19	0	0	0	0	0	0	0	0	0
2017-01-20	0	0	0	0	0	0	0	0	0
2017-01-21	0	0	0	0	0	0	0	0	0
2017-01-22	0	0	0	0	0	0	0	0	0
2017-01-23	0	0	0	0	0	0	0	0	0
2017-01-24	0	0	0	0	0	0	0	0	0
2017-01-25	0	0	0	0	0	0	0	0	0
2017-01-26	0	0	0	0	0	0	0	0	0
2017-01-27	0	0	0	0	0	0	0	0	0
2017-01-28	0	0	0	0	0	0	0	0	0
2017-01-29	0	0	0	0	0	0	0	0	0
2017-01-30	0	0	0	0	0	0	0	0	0
2017-01-31	0	0	0	0	0	0	0	0	0
2017-02-01	0	0	0	0	0	0	0	0	0
2017-02-02	0	0	0	0	0	0	0	0	0
2017-02-03	0	0	0	0	0	0	0	0	0
2017-02-04	0	0	0	0	0	0	0	0	0
2017-02-05	0	0	0	0	0	0	0	0	0
2017-02-06	0	0	0	0	0	0	0	0	0
2017-02-07	0	0	0	0	0	0	0	0	0
2017-02-08	0	0	0	0	0	0	0	0	0
2017-02-09	0	0	0	0	0	0	0	0	0
2017-02-10	0	0	0	0	0	0	0	0	0
2017-02-11	0	0	0	0	0	0	0	0	0
2017-02-12	0	0	0	0	0	0	0	0	0
2017-02-13	0	0	0	0	0	0	0	0	0
2017-02-14	0	0	0	0	0	0	0	0	0
2017-02-15	0	0	0	0	0	0	0	0	0
2017-02-16	0	0	0	0	0	0	0	0	0
2017-02-17	0	0	0	0	0	0	0	0	0
2017-02-18	0	0	0	0	0	0	0	0	0
2017-02-19	0	0	0	0	0	0	0	0	0
2017-02-20	0	0	0	0	0	0	0	0	0
2017-02-21	0	0	0	0	0	0	0	0	0
2017-02-22	0	0	0	0	0	0	0	0	0
2017-02-23	0	0	0	0	0	0	0	0	0
2017-02-24	0	0	0	0	0	0	0	0	0
2017-02-25	0	0	0	0	0	0	0	0	0
2017-02-26	0	0	0	0	0	0	0	0	0
2017-02-27	0	0	0	0	0	0	0	0	0
2017-02-28	0	0	0	0	0	0	0	0	0
2017-03-01	0	0	0	0	0	0	0	0	0
2017-03-02	0	0	0	0	0	0	0	0	0
2017-03-03	0	0	0	0	0	0	0	0	0
2017-03-04	0	0	0	0	0	0	0	0	0
2017-03-05	0	0	0	0	0	0	0	0	0
2017-03-06	0	0	0	0	0	0	0	0	0
2017-03-07	0	0	0	0	0	0	0	0	0
2017-03-08	0	0	0	0	0	0	0	0	0
2017-03-09	0	0	0	0	0	0	0	0	0
2017-03-10	0	0	0	0	0	0	0	0	0
2017-03-11	0	0	0	0	0	0	0	0	0
2017-03-12	0	0	0	0	0	0	0	0	0
2017-03-13	0	0	0	0	0	0	0	0	0
2017-03-14	0	0	0	0	0	0	0	0	0
2017-03-15	0	0	0	0	0	0	0	0	0
2017-03-16	0	0	0	0	0	0	0	0	0
2017-03-17	0	0	0	0	0	0	0	0	0
2017-03-18	0	0	0	0	0	0	0	0	0
2017-03-19	0	0	0	0	0	0	0	0	0
2017-03-20	0	0	0	0	0	0	0	0	0
2017-03-21	0	0	0	0	0	0	0	0	0
2017-03-22	0	0	0	0	0	0	0	0	0
2017-03-23	0	0	0	0	0	0	0	0	0
2017-03-24	0	0	0	0	0	0	0	0	0
2017-03-25	0	0	0	0	0	0	0	0	0
2017-03-26	0	0	0	0	0	0	0	0	0
2017-03-27	0	0	0	0	0	0	0	0	0
2017-03-28	0	0	0	0	0	0	0	0	0
2017-03-29	0	0	0	0	0	0	0	0	0
2017-03-30	0	0	0	0	0	0	0	0	0
2017-03-31	0	0	0	0	0	0	0	0	0
2017-04-01	0	0	0	0	0	0	0	0	0
2017-04-02	0	0	0	0	0	0	0	0	0
2017-04-03	0	0	0	0	0	0	0	0	0
2017-04-04	0	0	0	0	0	0	0	0	0
2017-04-05	0	0	0	0	0	0	0	0	0
2017-04-06	0	0	0	0	0	0	0	0	0
2017-04-07	0	0	0	0	0	0	0	0	0
2017-04-08	0	0	0	0	0	0	0	0	0
2017-04-09	0	0	0	0	0	0	0	0	0
2017-04-10	0	0	0	0	0	0	0	0	0
2017-04-11	0	0	0	0	0	0	0	0	0
2017-04-12	0	0	0	0	0	0	0	0	0
2017-04-13	0	0	0	0	0	0	0	0	0
2017-04-14	0	0	0	0	0	0	0	0	0
2017-04-15	0	0	0	0	0	0	0	0	0
2017-04-16	0	0	0	0	0	0	0	0	0
2017-04-17	0	0	0	0	0	0	0	0	0
2017-04-18	0	0	0	0	0	0	0	0	0
2017-04-19	0	0	0	0	0	0	0	0	0
2017-04-20	0	0	0	0	0	0	0	0	0

## Sheet: P96
P96	Fever	Chills	MusclePain	WateryEye	RunnyNose	Sneezing	SoreThroat	Cough	ChestPain
2017-10-30	0	0	0	0	1	0	0	0	0
2017-10-31	0	0	0	0	1	0	0	0	0
2017-11-01	0	0	0	0	0	0	0	0	0
2017-11-02	0	0	0	0	1	0	0	0	0
2017-11-03	0	0	0	0	1	0	0	1	0
2017-11-04	0	0	0	0	1	0	0	0	0
2017-11-05	0	0	0	0	1	0	0	0	0
2017-11-06	0	0	0	0	0	0	0	0	0
2017-11-07	0	0	0	0	1	0	0	0	0
2017-11-08	0	0	0	0	0	0	0	0	0
2017-11-09	0	0	0	0	1	1	0	1	0
2017-11-10	0	0	0	0	1	0	0	0	0
2017-11-11	0	0	0	0	1	0	0	0	0
2017-11-12	0	0	0	0	1	1	0	0	0
2017-11-13	0	0	0	1	1	1	0	0	0
2017-11-14	0	0	0	0	1	1	0	1	0
2017-11-15	0	0	0	0	1	1	0	1	0
2017-11-16	0	0	0	0	0	1	0	0	0
2017-11-17	0	0	0	0	1	0	0	0	0
2017-11-18	0	0	0	0	1	0	0	0	0
2017-11-19	0	0	0	0	1	0	0	0	0
2017-11-20	0	0	0	1	1	0	0	0	0
2017-11-21	0	0	0	1	1	0	0	0	0
2017-11-22	0	0	0	0	1	0	0	0	0
2017-11-23	0	0	0	0	1	0	0	0	0
2017-11-24	0	0	0	0	0	0	0	0	0
2017-11-25	0	0	0	0	1	1	0	1	0
2017-11-26	0	0	0	0	0	1	0	1	0
2017-11-27	0	0	0	0	1	1	0	2	0
2017-11-28	0	0	0	0	0	1	0	2	0
2017-11-29	0	0	0	1	2	2	1	3	0
2017-11-30	0	0	0	1	1	1	0	2	0
2017-12-01	0	0	0	0	0	1	0	1	0
2017-12-02	0	0	0	0	0	1	0	1	0
2017-12-03	0	0	0	0	1	1	0	1	0
2017-12-04	0	0	0	0	1	1	0	1	0
2017-12-05	0	0	0	0	0	0	0	1	0
2017-12-06	0	0	0	0	0	0	0	1	0
2017-12-07	0	0	0	0	1	1	0	1	0
2017-12-08	0	0	0	0	0	1	0	1	0
2017-12-09	0	0	0	0	1	1	0	1	0
2017-12-10	0	0	0	0	1	0	0	1	0
2017-12-11	0	0	0	0	1	0	0	1	0
2017-12-12	0	0	0	0	1	1	0	1	0
2017-12-13	0	0	0	0	0	1	0	1	0
2017-12-14	0	0	0	0	0	1	0	1	0
2017-12-15	0	0	0	0	0	1	0	1	0
2017-12-16	0	0	0	0	1	0	0	1	0
2017-12-17	0	0	0	0	0	1	0	1	0
2017-12-18	0	0	0	0	0	1	0	0	0
2017-12-19	0	0	0	0	0	1	0	1	0
2017-12-20	0	0	0	0	0	1	0	0	0
2017-12-21	0	0	0	0	0	1	0	0	0
2017-12-22	0	0	0	0	0	1	0	1	0
2017-12-23	0	0	0	0	0	1	0	0	0
2017-12-24	0	0	0	0	0	1	0	0	0
2017-12-25	0	0	0	0	1	1	0	1	0
2017-12-26	0	0	0	0	0	1	0	1	0
2017-12-27	0	0	0	0	0	1	0	1	0
2017-12-28	0	0	0	0	0	1	0	1	0
2017-12-29	0	0	0	0	0	1	0	0	0
2017-12-30	0	0	0	0	0	1	0	1	0
2017-12-31	0	0	0	0	1	0	0	1	0
2018-01-01	0	0	0	0	0	0	0	1	0
2018-01-02	0	0	0	0	0	0	0	1	0
2018-01-03	0	0	0	0	0	0	0	1	0
2018-01-04	0	0	0	0	0	0	0	0	0
2018-01-05	0	0	0	0	0	0	0	1	0
2018-01-06	0	0	0	0	0	0	0	1	0
2018-01-07	0	0	0	0	1	0	0	0	0
2018-01-08	0	0	0	1	1	1	0	1	0
2018-01-09	0	0	0	0	1	0	0	0	0
2018-01-10	0	0	0	0	1	0	0	0	0
2018-01-11	0	0	0	0	0	0	0	1	0
2018-01-12	0	0	0	0	0	0	0	1	0
2018-01-13	0	0	0	0	1	0	0	0	0
2018-01-14	0	0	0	0	1	0	0	0	0
2018-01-15	0	0	0	0	1	0	0	0	0
2018-01-16	0	0	0	0	1	0	0	0	0
2018-01-17	0	0	0	0	1	0	0	0	0
2018-01-18	0	0	0	0	1	0	0	0	0
2018-01-19	0	0	0	0	1	0	0	0	0
2018-01-20	0	0	0	0	1	0	0	0	0
2018-01-21	0	0	0	0	1	0	0	0	0
2018-01-22	0	0	0	0	1	0	0	0	0
2018-01-23	0	0	0	0	1	0	0	0	0
2018-01-24	0	0	0	0	0	0	0	0	0
2018-01-25	0	0	0	0	1	0	0	0	0
2018-01-26	0	0	0	0	1	0	0	0	0
2018-01-27	0	0	0	0	1	0	0	0	0
2018-01-28	0	0	0	0	1	0	0	0	0
2018-01-29	0	0	0	0	0	0	0	1	0
2018-01-30	0	0	0	0	1	0	0	0	0
2018-01-31	0	0	0	1	1	0	0	0	0
2018-02-01	0	0	0	0	1	0	0	1	0
2018-02-02	0	0	0	0	0	0	0	1	0
2018-02-03	1	0	0	0	1	1	0	2	0
2018-02-04	0	0	0	1	1	1	3	2	0
2018-02-05	1	0	0	1	2	1	3	3	0
2018-02-06	1	0	0	1	2	1	2	2	0
2018-02-07	0	0	0	0	1	1	0	1	0
2018-02-08	0	0	0	0	1	1	0	1	0
2018-02-09	0	0	0	0	1	0	0	0	0
2018-02-10	0	0	0	0	0	0	0	0	0
2018-02-11	0	0	0	0	1	0	0	0	0
2018-02-12	0	0	0	0	0	0	1	1	0
2018-02-13	0	0	0	0	1	0	0	1	0
2018-02-14	0	0	0	0	0	0	0	0	0
2018-02-15	0	0	0	0	0	0	0	0	0
2018-02-16	0	0	0	0	0	0	0	0	0
2018-02-17	0	0	0	0	0	0	0	1	0
2018-02-18	0	0	0	0	1	0	0	0	0
2018-02-19	0	0	0	0	0	0	0	0	0
2018-02-20	0	0	0	0	0	0	0	0	0
2018-02-21	0	0	0	0	0	0	0	0	0
2018-02-22	0	0	0	0	0	0	0	0	0
2018-02-23	0	0	0	0	0	0	0	0	0
2018-02-24	0	0	0	0	1	0	0	0	0
2018-02-25	0	0	0	0	0	0	0	0	0
2018-02-26	0	0	0	0	1	0	0	0	0
2018-02-27	0	0	0	0	1	1	0	0	0
2018-02-28	0	0	0	0	1	0	0	0	0
2018-03-01	0	0	0	0	0	0	0	0	0
2018-03-02	0	0	0	0	0	0	0	0	0
2018-03-03	0	0	0	1	1	1	0	1	0
2018-03-04	0	0	0	0	1	1	1	1	0
2018-03-05	0	0	0	1	1	0	1	2	0
2018-03-06	0	0	0	0	1	0	1	1	0
2018-03-07	0	0	0	1	1	0	0	1	0
2018-03-08	0	0	0	0	1	0	0	1	0
2018-03-09	0	0	0	0	1	0	0	1	0
2018-03-10	0	0	0	0	1	0	0	1	0
2018-03-11	0	0	0	0	1	0	0	1	0
2018-03-12	0	0	0	0	0	0	0	0	0
2018-03-13	0	0	0	0	1	0	0	0	0
2018-03-14	0	0	0	0	0	0	0	0	0
2018-03-15	0	0	0	0	1	0	0	1	0
2018-03-16	0	0	0	0	1	1	0	1	0
2018-03-17	0	0	0	0	1	1	0	1	0
2018-03-18	0	0	0	0	1	1	0	0	0
2018-03-19	0	0	0	0	1	0	0	0	0
2018-03-20	0	0	0	0	1	0	0	1	0
2018-03-21	0	0	0	0	1	0	0	0	0
2018-03-22	0	0	0	0	1	0	0	0	0
2018-03-23	0	0	0	0	1	0	0	0	0
2018-03-24	0	0	0	0	1	1	0	0	0
2018-03-25	0	0	0	0	1	1	0	0	0
2018-03-26	0	0	0	0	1	0	0	0	0
2018-03-27	0	0	0	0	1	1	0	0	0
2018-03-28	0	0	0	0	1	1	0	0	0
2018-03-29	0	0	0	0	0	1	0	0	0
2018-03-30	0	0	0	0	0	0	0	0	0
2018-03-31	0	0	0	0	0	0	0	0	0
2018-04-01	0	0	0	0	0	1	0	0	0
2018-04-02	0	0	0	0	0	0	0	0	0
2018-04-03	0	0	0	0	0	1	0	0	0
2018-04-04	0	0	0	0	0	0	0	0	0
2018-04-05	0	0	0	0	0	0	0	0	0
2018-04-06	0	0	0	0	1	0	0	0	0
2018-04-07	0	0	0	0	0	0	0	0	0
2018-04-08	0	0	0	0	1	0	0	0	0
2018-04-09	0	0	0	0	0	0	0	0	0
2018-04-10	0	0	0	0	1	1	0	1	0
2018-04-11	0	0	0	0	1	1	0	1	0
2018-04-12	0	0	0	0	1	0	0	0	0
2018-04-13	0	0	0	0	1	0	0	0	0
2018-04-14	0	0	0	0	1	0	0	0	0
2018-04-15	0	0	0	0	1	0	0	0	0
2018-04-16	0	0	0	0	0	0	0	0	0
2018-04-17	0	0	0	0	0	0	0	0	0
2018-04-18	0	0	0	0	1	0	0	1	0
2018-04-19	0	0	0	0	1	0	0	0	0
2018-04-20	0	0	0	0	1	0	0	0	0
2018-04-21	0	0	0	0	1	0	0	0	0
2018-04-22	0	0	0	0	1	0	0	0	0
2018-04-23	0	0	0	0	1	0	0	0	0
2018-04-24	0	0	0	0	1	0	0	0	0
